# Supplementary material for: Identification and validation of novel microtubule suppressors with an imidazopyridine scaffold through structure-based virtual screening and docking
Source: RSC Med Chem. 2022 May 18;13(8):929–43. doi: 10.1039/d1md00392e (PMC9384815; doi:10.1039/d1md00392e)
Supplement: MD-013-D1MD00392E-s003 [file MD-013-D1MD00392E-s003.pdb]

REMARK    GENERATED BY TRJCONV
TITLE     TUBULIN ALPHA-1B CHAIN t=   0.00000 step= 0
REMARK    THIS IS A SIMULATION BOX
CRYST1  135.593  109.936   96.385  90.00  90.00  90.00 P 1           1
MODEL        1
ATOM      1  N   MET A   1      99.310  70.200  73.970  1.00  0.00           N
ATOM      2  H1  MET A   1      99.070  71.170  73.820  1.00  0.00           H
ATOM      3  H2  MET A   1      99.220  69.800  74.890  1.00  0.00           H
ATOM      4  H3  MET A   1     100.280  70.170  73.710  1.00  0.00           H
ATOM      5  CA  MET A   1      98.600  69.450  72.920  1.00  0.00           C
ATOM      6  HA  MET A   1      98.780  69.970  71.980  1.00  0.00           H
ATOM      7  CB  MET A   1      99.020  67.980  72.880  1.00  0.00           C
ATOM      8  HB1 MET A   1      98.760  67.460  73.800  1.00  0.00           H
ATOM      9  HB2 MET A   1     100.100  68.030  72.700  1.00  0.00           H
ATOM     10  CG  MET A   1      98.440  67.160  71.740  1.00  0.00           C
ATOM     11  HG1 MET A   1      98.990  66.220  71.690  1.00  0.00           H
ATOM     12  HG2 MET A   1      98.460  67.720  70.800  1.00  0.00           H
ATOM     13  SD  MET A   1      96.760  66.580  72.040  1.00  0.00           S
ATOM     14  CE  MET A   1      96.950  65.750  73.660  1.00  0.00           C
ATOM     15  HE1 MET A   1      97.750  65.020  73.570  1.00  0.00           H
ATOM     16  HE2 MET A   1      97.220  66.400  74.490  1.00  0.00           H
ATOM     17  HE3 MET A   1      96.080  65.110  73.770  1.00  0.00           H
ATOM     18  C   MET A   1      97.140  69.520  73.130  1.00  0.00           C
ATOM     19  O   MET A   1      96.650  69.450  74.270  1.00  0.00           O
ATOM     20  N   ARG A   2      96.440  69.810  72.010  1.00  0.00           N
ATOM     21  H   ARG A   2      96.860  69.960  71.110  1.00  0.00           H
ATOM     22  CA  ARG A   2      94.950  69.880  72.080  1.00  0.00           C
ATOM     23  HA  ARG A   2      94.710  69.680  73.120  1.00  0.00           H
ATOM     24  CB  ARG A   2      94.520  71.280  71.700  1.00  0.00           C
ATOM     25  HB1 ARG A   2      93.430  71.270  71.650  1.00  0.00           H
ATOM     26  HB2 ARG A   2      94.980  71.500  70.730  1.00  0.00           H
ATOM     27  CG  ARG A   2      94.960  72.450  72.580  1.00  0.00           C
ATOM     28  HG1 ARG A   2      96.050  72.490  72.700  1.00  0.00           H
ATOM     29  HG2 ARG A   2      94.690  72.320  73.620  1.00  0.00           H
ATOM     30  CD  ARG A   2      94.430  73.760  72.100  1.00  0.00           C
ATOM     31  HD1 ARG A   2      94.690  73.980  71.060  1.00  0.00           H
ATOM     32  HD2 ARG A   2      94.830  74.610  72.650  1.00  0.00           H
ATOM     33  NE  ARG A   2      93.040  73.790  72.380  1.00  0.00           N
ATOM     34  HE  ARG A   2      92.690  72.970  72.860  1.00  0.00           H
ATOM     35  CZ  ARG A   2      92.190  74.770  72.040  1.00  0.00           C
ATOM     36  NH1 ARG A   2      92.520  75.720  71.270  1.00  0.00           N
ATOM     37 1HH1 ARG A   2      93.480  75.730  70.960  1.00  0.00           H
ATOM     38 2HH1 ARG A   2      92.050  76.610  71.210  1.00  0.00           H
ATOM     39  NH2 ARG A   2      90.920  74.730  72.320  1.00  0.00           N
ATOM     40 1HH2 ARG A   2      90.570  73.970  72.890  1.00  0.00           H
ATOM     41 2HH2 ARG A   2      90.290  75.460  72.010  1.00  0.00           H
ATOM     42  C   ARG A   2      94.190  68.870  71.240  1.00  0.00           C
ATOM     43  O   ARG A   2      94.440  68.810  70.040  1.00  0.00           O
ATOM     44  N   GLU A   3      93.460  67.970  71.830  1.00  0.00           N
ATOM     45  H   GLU A   3      93.260  68.180  72.800  1.00  0.00           H
ATOM     46  CA  GLU A   3      92.580  66.890  71.340  1.00  0.00           C
ATOM     47  HA  GLU A   3      93.270  66.180  70.910  1.00  0.00           H
ATOM     48  CB  GLU A   3      91.770  66.230  72.500  1.00  0.00           C
ATOM     49  HB1 GLU A   3      91.060  65.480  72.150  1.00  0.00           H
ATOM     50  HB2 GLU A   3      91.130  66.960  73.000  1.00  0.00           H
ATOM     51  CG  GLU A   3      92.960  65.720  73.340  1.00  0.00           C
ATOM     52  HG1 GLU A   3      93.860  65.550  72.740  1.00  0.00           H
ATOM     53  HG2 GLU A   3      92.610  64.740  73.670  1.00  0.00           H
ATOM     54  CD  GLU A   3      93.290  66.620  74.610  1.00  0.00           C
ATOM     55  OE1 GLU A   3      92.810  67.780  74.680  1.00  0.00           O
ATOM     56  OE2 GLU A   3      93.950  66.070  75.500  1.00  0.00           O
ATOM     57  C   GLU A   3      91.570  67.260  70.170  1.00  0.00           C
ATOM     58  O   GLU A   3      91.080  68.410  70.160  1.00  0.00           O
ATOM     59  N   CYS A   4      91.290  66.380  69.240  1.00  0.00           N
ATOM     60  H   CYS A   4      91.810  65.520  69.310  1.00  0.00           H
ATOM     61  CA  CYS A   4      90.420  66.550  68.090  1.00  0.00           C
ATOM     62  HA  CYS A   4      89.730  67.370  68.290  1.00  0.00           H
ATOM     63  CB  CYS A   4      91.200  66.670  66.830  1.00  0.00           C
ATOM     64  HB1 CYS A   4      90.510  66.570  65.990  1.00  0.00           H
ATOM     65  HB2 CYS A   4      91.920  65.850  66.760  1.00  0.00           H
ATOM     66  SG  CYS A   4      92.050  68.260  66.680  1.00  0.00           S
ATOM     67  HG  CYS A   4      92.910  68.110  67.690  1.00  0.00           H
ATOM     68  C   CYS A   4      89.510  65.320  67.950  1.00  0.00           C
ATOM     69  O   CYS A   4      89.990  64.220  68.230  1.00  0.00           O
ATOM     70  N   ILE A   5      88.240  65.450  67.530  1.00  0.00           N
ATOM     71  H   ILE A   5      87.980  66.370  67.210  1.00  0.00           H
ATOM     72  CA  ILE A   5      87.270  64.310  67.510  1.00  0.00           C
ATOM     73  HA  ILE A   5      87.870  63.400  67.520  1.00  0.00           H
ATOM     74  CB  ILE A   5      86.230  64.410  68.670  1.00  0.00           C
ATOM     75  HB  ILE A   5      85.670  65.330  68.510  1.00  0.00           H
ATOM     76  CG2 ILE A   5      85.100  63.320  68.450  1.00  0.00           C
ATOM     77 1HG2 ILE A   5      84.560  63.040  69.360  1.00  0.00           H
ATOM     78 2HG2 ILE A   5      84.370  63.660  67.710  1.00  0.00           H
ATOM     79 3HG2 ILE A   5      85.550  62.420  68.050  1.00  0.00           H
ATOM     80  CG1 ILE A   5      86.830  64.230  70.030  1.00  0.00           C
ATOM     81 1HG1 ILE A   5      87.670  64.920  70.020  1.00  0.00           H
ATOM     82 2HG1 ILE A   5      87.320  63.260  70.140  1.00  0.00           H
ATOM     83  CD  ILE A   5      85.950  64.530  71.310  1.00  0.00           C
ATOM     84  HD1 ILE A   5      85.030  63.940  71.310  1.00  0.00           H
ATOM     85  HD2 ILE A   5      86.570  64.300  72.170  1.00  0.00           H
ATOM     86  HD3 ILE A   5      85.800  65.610  71.270  1.00  0.00           H
ATOM     87  C   ILE A   5      86.630  64.280  66.110  1.00  0.00           C
ATOM     88  O   ILE A   5      85.870  65.210  65.740  1.00  0.00           O
ATOM     89  N   SER A   6      86.890  63.180  65.400  1.00  0.00           N
ATOM     90  H   SER A   6      87.390  62.530  65.980  1.00  0.00           H
ATOM     91  CA  SER A   6      86.380  62.820  64.040  1.00  0.00           C
ATOM     92  HA  SER A   6      86.240  63.750  63.490  1.00  0.00           H
ATOM     93  CB  SER A   6      87.360  61.940  63.250  1.00  0.00           C
ATOM     94  HB1 SER A   6      86.910  61.370  62.430  1.00  0.00           H
ATOM     95  HB2 SER A   6      87.730  61.260  64.010  1.00  0.00           H
ATOM     96  OG  SER A   6      88.440  62.670  62.630  1.00  0.00           O
ATOM     97  HG  SER A   6      88.730  63.370  63.230  1.00  0.00           H
ATOM     98  C   SER A   6      85.000  62.130  64.210  1.00  0.00           C
ATOM     99  O   SER A   6      84.930  61.100  64.900  1.00  0.00           O
ATOM    100  N   ILE A   7      83.990  62.570  63.520  1.00  0.00           N
ATOM    101  H   ILE A   7      84.130  63.390  62.950  1.00  0.00           H
ATOM    102  CA  ILE A   7      82.610  61.980  63.560  1.00  0.00           C
ATOM    103  HA  ILE A   7      82.590  61.060  64.160  1.00  0.00           H
ATOM    104  CB  ILE A   7      81.690  63.060  64.220  1.00  0.00           C
ATOM    105  HB  ILE A   7      81.710  63.940  63.570  1.00  0.00           H
ATOM    106  CG2 ILE A   7      80.200  62.610  64.250  1.00  0.00           C
ATOM    107 1HG2 ILE A   7      79.620  63.530  64.200  1.00  0.00           H
ATOM    108 2HG2 ILE A   7      80.100  62.030  63.330  1.00  0.00           H
ATOM    109 3HG2 ILE A   7      80.000  62.140  65.210  1.00  0.00           H
ATOM    110  CG1 ILE A   7      82.210  63.470  65.600  1.00  0.00           C
ATOM    111 1HG1 ILE A   7      83.070  64.120  65.450  1.00  0.00           H
ATOM    112 2HG1 ILE A   7      82.510  62.570  66.160  1.00  0.00           H
ATOM    113  CD  ILE A   7      81.330  64.320  66.590  1.00  0.00           C
ATOM    114  HD1 ILE A   7      81.810  64.480  67.550  1.00  0.00           H
ATOM    115  HD2 ILE A   7      80.970  65.230  66.120  1.00  0.00           H
ATOM    116  HD3 ILE A   7      80.450  63.690  66.720  1.00  0.00           H
ATOM    117  C   ILE A   7      82.250  61.630  62.140  1.00  0.00           C
ATOM    118  O   ILE A   7      82.580  62.330  61.210  1.00  0.00           O
ATOM    119  N   HIS A   8      81.640  60.470  62.030  1.00  0.00           N
ATOM    120  H   HIS A   8      81.310  59.990  62.860  1.00  0.00           H
ATOM    121  CA  HIS A   8      81.530  59.690  60.770  1.00  0.00           C
ATOM    122  HA  HIS A   8      81.760  60.300  59.890  1.00  0.00           H
ATOM    123  CB  HIS A   8      82.590  58.580  60.720  1.00  0.00           C
ATOM    124  HB1 HIS A   8      82.470  58.270  59.680  1.00  0.00           H
ATOM    125  HB2 HIS A   8      82.340  57.700  61.320  1.00  0.00           H
ATOM    126  CG  HIS A   8      84.020  58.960  60.970  1.00  0.00           C
ATOM    127  ND1 HIS A   8      84.820  59.700  60.100  1.00  0.00           N
ATOM    128  CE1 HIS A   8      86.060  59.660  60.580  1.00  0.00           C
ATOM    129  HE1 HIS A   8      86.940  60.000  60.060  1.00  0.00           H
ATOM    130  NE2 HIS A   8      86.080  58.770  61.600  1.00  0.00           N
ATOM    131  HE2 HIS A   8      86.890  58.290  61.960  1.00  0.00           H
ATOM    132  CD2 HIS A   8      84.790  58.390  61.930  1.00  0.00           C
ATOM    133  HD2 HIS A   8      84.500  57.650  62.660  1.00  0.00           H
ATOM    134  C   HIS A   8      80.100  59.310  60.640  1.00  0.00           C
ATOM    135  O   HIS A   8      79.700  58.330  61.280  1.00  0.00           O
ATOM    136  N   VAL A   9      79.350  60.010  59.790  1.00  0.00           N
ATOM    137  H   VAL A   9      79.800  60.640  59.140  1.00  0.00           H
ATOM    138  CA  VAL A   9      77.890  60.000  59.790  1.00  0.00           C
ATOM    139  HA  VAL A   9      77.600  59.260  60.540  1.00  0.00           H
ATOM    140  CB  VAL A   9      77.290  61.350  60.250  1.00  0.00           C
ATOM    141  HB  VAL A   9      77.390  62.000  59.380  1.00  0.00           H
ATOM    142  CG1 VAL A   9      75.760  61.430  60.560  1.00  0.00           C
ATOM    143 1HG1 VAL A   9      75.450  62.400  60.950  1.00  0.00           H
ATOM    144 2HG1 VAL A   9      75.190  61.120  59.690  1.00  0.00           H
ATOM    145 3HG1 VAL A   9      75.550  60.780  61.400  1.00  0.00           H
ATOM    146  CG2 VAL A   9      77.890  61.970  61.540  1.00  0.00           C
ATOM    147 1HG2 VAL A   9      77.630  61.310  62.370  1.00  0.00           H
ATOM    148 2HG2 VAL A   9      78.960  62.120  61.350  1.00  0.00           H
ATOM    149 3HG2 VAL A   9      77.500  62.950  61.840  1.00  0.00           H
ATOM    150  C   VAL A   9      77.290  59.420  58.500  1.00  0.00           C
ATOM    151  O   VAL A   9      77.140  60.130  57.530  1.00  0.00           O
ATOM    152  N   GLY A  10      76.910  58.130  58.550  1.00  0.00           N
ATOM    153  H   GLY A  10      77.120  57.610  59.390  1.00  0.00           H
ATOM    154  CA  GLY A  10      76.240  57.500  57.360  1.00  0.00           C
ATOM    155  HA1 GLY A  10      75.820  58.350  56.840  1.00  0.00           H
ATOM    156  HA2 GLY A  10      75.510  56.700  57.510  1.00  0.00           H
ATOM    157  C   GLY A  10      77.280  56.920  56.370  1.00  0.00           C
ATOM    158  O   GLY A  10      78.490  57.000  56.580  1.00  0.00           O
ATOM    159  N   GLN A  11      76.800  56.230  55.290  1.00  0.00           N
ATOM    160  H   GLN A  11      75.850  56.450  55.050  1.00  0.00           H
ATOM    161  CA  GLN A  11      77.710  55.390  54.520  1.00  0.00           C
ATOM    162  HA  GLN A  11      78.000  54.670  55.290  1.00  0.00           H
ATOM    163  CB  GLN A  11      76.920  54.690  53.410  1.00  0.00           C
ATOM    164  HB1 GLN A  11      76.180  55.360  52.970  1.00  0.00           H
ATOM    165  HB2 GLN A  11      76.390  53.900  53.920  1.00  0.00           H
ATOM    166  CG  GLN A  11      77.780  54.110  52.300  1.00  0.00           C
ATOM    167  HG1 GLN A  11      78.360  53.270  52.680  1.00  0.00           H
ATOM    168  HG2 GLN A  11      78.490  54.850  51.940  1.00  0.00           H
ATOM    169  CD  GLN A  11      76.970  53.580  51.050  1.00  0.00           C
ATOM    170  OE1 GLN A  11      77.190  52.490  50.590  1.00  0.00           O
ATOM    171  NE2 GLN A  11      76.140  54.360  50.410  1.00  0.00           N
ATOM    172 1HE2 GLN A  11      75.940  55.260  50.820  1.00  0.00           H
ATOM    173 2HE2 GLN A  11      75.600  54.010  49.630  1.00  0.00           H
ATOM    174  C   GLN A  11      79.020  56.140  54.030  1.00  0.00           C
ATOM    175  O   GLN A  11      80.100  55.650  54.190  1.00  0.00           O
ATOM    176  N   ALA A  12      78.840  57.340  53.400  1.00  0.00           N
ATOM    177  H   ALA A  12      77.890  57.630  53.230  1.00  0.00           H
ATOM    178  CA  ALA A  12      79.980  58.180  52.940  1.00  0.00           C
ATOM    179  HA  ALA A  12      80.550  57.540  52.280  1.00  0.00           H
ATOM    180  CB  ALA A  12      79.370  59.450  52.250  1.00  0.00           C
ATOM    181  HB1 ALA A  12      78.740  59.970  52.960  1.00  0.00           H
ATOM    182  HB2 ALA A  12      80.140  60.140  51.910  1.00  0.00           H
ATOM    183  HB3 ALA A  12      78.740  59.150  51.410  1.00  0.00           H
ATOM    184  C   ALA A  12      80.900  58.710  54.070  1.00  0.00           C
ATOM    185  O   ALA A  12      82.100  58.460  54.110  1.00  0.00           O
ATOM    186  N   GLY A  13      80.320  59.110  55.180  1.00  0.00           N
ATOM    187  H   GLY A  13      79.330  59.320  55.140  1.00  0.00           H
ATOM    188  CA  GLY A  13      81.020  59.500  56.380  1.00  0.00           C
ATOM    189  HA1 GLY A  13      80.320  59.860  57.130  1.00  0.00           H
ATOM    190  HA2 GLY A  13      81.570  60.410  56.140  1.00  0.00           H
ATOM    191  C   GLY A  13      81.880  58.390  56.990  1.00  0.00           C
ATOM    192  O   GLY A  13      83.040  58.640  57.390  1.00  0.00           O
ATOM    193  N   VAL A  14      81.260  57.210  57.260  1.00  0.00           N
ATOM    194  H   VAL A  14      80.300  57.150  56.940  1.00  0.00           H
ATOM    195  CA  VAL A  14      81.920  55.960  57.720  1.00  0.00           C
ATOM    196  HA  VAL A  14      82.580  56.190  58.560  1.00  0.00           H
ATOM    197  CB  VAL A  14      80.870  54.860  58.130  1.00  0.00           C
ATOM    198  HB  VAL A  14      80.220  54.690  57.270  1.00  0.00           H
ATOM    199  CG1 VAL A  14      81.360  53.410  58.480  1.00  0.00           C
ATOM    200 1HG1 VAL A  14      80.520  52.710  58.550  1.00  0.00           H
ATOM    201 2HG1 VAL A  14      82.000  52.950  57.730  1.00  0.00           H
ATOM    202 3HG1 VAL A  14      81.880  53.460  59.440  1.00  0.00           H
ATOM    203  CG2 VAL A  14      79.910  55.340  59.210  1.00  0.00           C
ATOM    204 1HG2 VAL A  14      79.160  54.610  59.510  1.00  0.00           H
ATOM    205 2HG2 VAL A  14      80.470  55.590  60.110  1.00  0.00           H
ATOM    206 3HG2 VAL A  14      79.340  56.200  58.880  1.00  0.00           H
ATOM    207  C   VAL A  14      82.950  55.410  56.750  1.00  0.00           C
ATOM    208  O   VAL A  14      84.040  55.070  57.210  1.00  0.00           O
ATOM    209  N   GLN A  15      82.640  55.220  55.470  1.00  0.00           N
ATOM    210  H   GLN A  15      81.720  55.510  55.140  1.00  0.00           H
ATOM    211  CA  GLN A  15      83.590  54.680  54.510  1.00  0.00           C
ATOM    212  HA  GLN A  15      84.070  53.830  54.980  1.00  0.00           H
ATOM    213  CB  GLN A  15      82.910  54.230  53.240  1.00  0.00           C
ATOM    214  HB1 GLN A  15      83.560  54.060  52.390  1.00  0.00           H
ATOM    215  HB2 GLN A  15      82.300  55.090  52.950  1.00  0.00           H
ATOM    216  CG  GLN A  15      82.010  52.980  53.370  1.00  0.00           C
ATOM    217  HG1 GLN A  15      81.030  53.320  53.710  1.00  0.00           H
ATOM    218  HG2 GLN A  15      82.370  52.300  54.140  1.00  0.00           H
ATOM    219  CD  GLN A  15      81.760  52.310  51.980  1.00  0.00           C
ATOM    220  OE1 GLN A  15      81.850  51.100  51.860  1.00  0.00           O
ATOM    221  NE2 GLN A  15      81.250  52.880  50.890  1.00  0.00           N
ATOM    222 1HE2 GLN A  15      80.860  53.800  50.950  1.00  0.00           H
ATOM    223 2HE2 GLN A  15      81.000  52.250  50.140  1.00  0.00           H
ATOM    224  C   GLN A  15      84.830  55.580  54.340  1.00  0.00           C
ATOM    225  O   GLN A  15      85.950  55.080  54.460  1.00  0.00           O
ATOM    226  N   ILE A  16      84.620  56.880  54.130  1.00  0.00           N
ATOM    227  H   ILE A  16      83.710  57.290  53.970  1.00  0.00           H
ATOM    228  CA  ILE A  16      85.690  57.880  54.120  1.00  0.00           C
ATOM    229  HA  ILE A  16      86.480  57.620  53.410  1.00  0.00           H
ATOM    230  CB  ILE A  16      85.220  59.290  53.640  1.00  0.00           C
ATOM    231  HB  ILE A  16      84.400  59.600  54.300  1.00  0.00           H
ATOM    232  CG2 ILE A  16      86.390  60.330  53.700  1.00  0.00           C
ATOM    233 1HG2 ILE A  16      86.630  60.440  54.760  1.00  0.00           H
ATOM    234 2HG2 ILE A  16      87.210  59.860  53.150  1.00  0.00           H
ATOM    235 3HG2 ILE A  16      86.060  61.250  53.230  1.00  0.00           H
ATOM    236  CG1 ILE A  16      84.800  59.260  52.090  1.00  0.00           C
ATOM    237 1HG1 ILE A  16      84.200  58.360  51.980  1.00  0.00           H
ATOM    238 2HG1 ILE A  16      85.630  59.140  51.400  1.00  0.00           H
ATOM    239  CD  ILE A  16      83.890  60.440  51.650  1.00  0.00           C
ATOM    240  HD1 ILE A  16      84.320  61.440  51.680  1.00  0.00           H
ATOM    241  HD2 ILE A  16      83.450  60.260  50.670  1.00  0.00           H
ATOM    242  HD3 ILE A  16      83.110  60.560  52.400  1.00  0.00           H
ATOM    243  C   ILE A  16      86.430  57.970  55.440  1.00  0.00           C
ATOM    244  O   ILE A  16      87.660  57.860  55.500  1.00  0.00           O
ATOM    245  N   GLY A  17      85.700  58.130  56.560  1.00  0.00           N
ATOM    246  H   GLY A  17      84.700  58.280  56.600  1.00  0.00           H
ATOM    247  CA  GLY A  17      86.320  57.880  57.880  1.00  0.00           C
ATOM    248  HA1 GLY A  17      85.580  57.720  58.660  1.00  0.00           H
ATOM    249  HA2 GLY A  17      86.950  58.740  58.100  1.00  0.00           H
ATOM    250  C   GLY A  17      87.190  56.650  58.000  1.00  0.00           C
ATOM    251  O   GLY A  17      88.350  56.740  58.410  1.00  0.00           O
ATOM    252  N   ASN A  18      86.710  55.480  57.670  1.00  0.00           N
ATOM    253  H   ASN A  18      85.760  55.350  57.360  1.00  0.00           H
ATOM    254  CA  ASN A  18      87.460  54.250  57.920  1.00  0.00           C
ATOM    255  HA  ASN A  18      87.790  54.330  58.960  1.00  0.00           H
ATOM    256  CB  ASN A  18      86.590  52.980  57.710  1.00  0.00           C
ATOM    257  HB1 ASN A  18      86.280  53.000  56.670  1.00  0.00           H
ATOM    258  HB2 ASN A  18      85.670  53.050  58.300  1.00  0.00           H
ATOM    259  CG  ASN A  18      87.420  51.690  58.090  1.00  0.00           C
ATOM    260  OD1 ASN A  18      88.250  51.560  58.990  1.00  0.00           O
ATOM    261  ND2 ASN A  18      87.260  50.730  57.230  1.00  0.00           N
ATOM    262 1HD2 ASN A  18      86.590  50.770  56.480  1.00  0.00           H
ATOM    263 2HD2 ASN A  18      87.880  49.940  57.380  1.00  0.00           H
ATOM    264  C   ASN A  18      88.800  54.310  57.090  1.00  0.00           C
ATOM    265  O   ASN A  18      89.860  53.970  57.590  1.00  0.00           O
ATOM    266  N   ALA A  19      88.720  54.860  55.840  1.00  0.00           N
ATOM    267  H   ALA A  19      87.840  55.150  55.450  1.00  0.00           H
ATOM    268  CA  ALA A  19      89.820  54.950  54.860  1.00  0.00           C
ATOM    269  HA  ALA A  19      90.240  53.950  54.850  1.00  0.00           H
ATOM    270  CB  ALA A  19      89.310  55.320  53.470  1.00  0.00           C
ATOM    271  HB1 ALA A  19      90.070  55.250  52.690  1.00  0.00           H
ATOM    272  HB2 ALA A  19      88.530  54.590  53.230  1.00  0.00           H
ATOM    273  HB3 ALA A  19      88.870  56.320  53.490  1.00  0.00           H
ATOM    274  C   ALA A  19      90.870  56.020  55.220  1.00  0.00           C
ATOM    275  O   ALA A  19      92.080  55.780  55.040  1.00  0.00           O
ATOM    276  N   CYS A  20      90.390  57.140  55.770  1.00  0.00           N
ATOM    277  H   CYS A  20      89.390  57.240  55.660  1.00  0.00           H
ATOM    278  CA  CYS A  20      91.140  58.170  56.520  1.00  0.00           C
ATOM    279  HA  CYS A  20      91.890  58.510  55.810  1.00  0.00           H
ATOM    280  CB  CYS A  20      90.220  59.340  56.850  1.00  0.00           C
ATOM    281  HB1 CYS A  20      90.740  60.080  57.460  1.00  0.00           H
ATOM    282  HB2 CYS A  20      89.350  58.950  57.380  1.00  0.00           H
ATOM    283  SG  CYS A  20      89.680  60.160  55.290  1.00  0.00           S
ATOM    284  HG  CYS A  20      88.740  59.220  55.110  1.00  0.00           H
ATOM    285  C   CYS A  20      91.850  57.530  57.720  1.00  0.00           C
ATOM    286  O   CYS A  20      93.050  57.720  57.820  1.00  0.00           O
ATOM    287  N   TRP A  21      91.220  56.790  58.630  1.00  0.00           N
ATOM    288  H   TRP A  21      90.210  56.710  58.640  1.00  0.00           H
ATOM    289  CA  TRP A  21      91.950  56.220  59.780  1.00  0.00           C
ATOM    290  HA  TRP A  21      92.640  57.010  60.060  1.00  0.00           H
ATOM    291  CB  TRP A  21      91.000  56.130  60.940  1.00  0.00           C
ATOM    292  HB1 TRP A  21      91.520  55.570  61.720  1.00  0.00           H
ATOM    293  HB2 TRP A  21      90.090  55.560  60.740  1.00  0.00           H
ATOM    294  CG  TRP A  21      90.510  57.470  61.440  1.00  0.00           C
ATOM    295  CD1 TRP A  21      89.540  58.350  60.960  1.00  0.00           C
ATOM    296  HD1 TRP A  21      88.930  58.150  60.100  1.00  0.00           H
ATOM    297  NE1 TRP A  21      89.420  59.440  61.770  1.00  0.00           N
ATOM    298  HE1 TRP A  21      88.950  60.320  61.570  1.00  0.00           H
ATOM    299  CE2 TRP A  21      90.360  59.330  62.760  1.00  0.00           C
ATOM    300  CZ2 TRP A  21      90.700  60.290  63.780  1.00  0.00           C
ATOM    301  HZ2 TRP A  21      90.200  61.250  63.830  1.00  0.00           H
ATOM    302  CH2 TRP A  21      91.750  59.950  64.700  1.00  0.00           C
ATOM    303  HH2 TRP A  21      91.980  60.570  65.560  1.00  0.00           H
ATOM    304  CZ3 TRP A  21      92.510  58.730  64.440  1.00  0.00           C
ATOM    305  HZ3 TRP A  21      93.370  58.540  65.060  1.00  0.00           H
ATOM    306  CE3 TRP A  21      92.180  57.800  63.440  1.00  0.00           C
ATOM    307  HE3 TRP A  21      92.760  56.910  63.270  1.00  0.00           H
ATOM    308  CD2 TRP A  21      91.080  58.120  62.600  1.00  0.00           C
ATOM    309  C   TRP A  21      92.940  55.140  59.500  1.00  0.00           C
ATOM    310  O   TRP A  21      94.020  55.080  60.070  1.00  0.00           O
ATOM    311  N   GLU A  22      92.790  54.330  58.430  1.00  0.00           N
ATOM    312  H   GLU A  22      92.020  54.540  57.810  1.00  0.00           H
ATOM    313  CA  GLU A  22      93.900  53.530  57.870  1.00  0.00           C
ATOM    314  HA  GLU A  22      94.220  52.890  58.690  1.00  0.00           H
ATOM    315  CB  GLU A  22      93.290  52.610  56.750  1.00  0.00           C
ATOM    316  HB1 GLU A  22      92.700  53.360  56.220  1.00  0.00           H
ATOM    317  HB2 GLU A  22      92.640  51.900  57.250  1.00  0.00           H
ATOM    318  CG  GLU A  22      94.380  52.110  55.720  1.00  0.00           C
ATOM    319  HG1 GLU A  22      95.190  51.600  56.250  1.00  0.00           H
ATOM    320  HG2 GLU A  22      94.760  53.040  55.300  1.00  0.00           H
ATOM    321  CD  GLU A  22      93.840  51.280  54.580  1.00  0.00           C
ATOM    322  OE1 GLU A  22      92.950  51.730  53.830  1.00  0.00           O
ATOM    323  OE2 GLU A  22      94.280  50.070  54.470  1.00  0.00           O
ATOM    324  C   GLU A  22      95.090  54.300  57.310  1.00  0.00           C
ATOM    325  O   GLU A  22      96.150  54.080  57.760  1.00  0.00           O
ATOM    326  N   LEU A  23      94.950  55.300  56.400  1.00  0.00           N
ATOM    327  H   LEU A  23      94.010  55.400  56.040  1.00  0.00           H
ATOM    328  CA  LEU A  23      95.940  56.330  55.930  1.00  0.00           C
ATOM    329  HA  LEU A  23      96.710  55.830  55.350  1.00  0.00           H
ATOM    330  CB  LEU A  23      95.270  57.290  55.020  1.00  0.00           C
ATOM    331  HB1 LEU A  23      94.370  57.680  55.480  1.00  0.00           H
ATOM    332  HB2 LEU A  23      94.940  56.680  54.170  1.00  0.00           H
ATOM    333  CG  LEU A  23      96.250  58.310  54.450  1.00  0.00           C
ATOM    334  HG  LEU A  23      96.590  58.980  55.240  1.00  0.00           H
ATOM    335  CD1 LEU A  23      97.500  57.740  53.890  1.00  0.00           C
ATOM    336 1HD1 LEU A  23      97.930  58.370  53.110  1.00  0.00           H
ATOM    337 2HD1 LEU A  23      98.190  57.490  54.700  1.00  0.00           H
ATOM    338 3HD1 LEU A  23      97.250  56.890  53.260  1.00  0.00           H
ATOM    339  CD2 LEU A  23      95.580  59.150  53.340  1.00  0.00           C
ATOM    340 1HD2 LEU A  23      96.300  59.920  53.080  1.00  0.00           H
ATOM    341 2HD2 LEU A  23      95.400  58.500  52.480  1.00  0.00           H
ATOM    342 3HD2 LEU A  23      94.660  59.610  53.700  1.00  0.00           H
ATOM    343  C   LEU A  23      96.690  56.980  57.120  1.00  0.00           C
ATOM    344  O   LEU A  23      97.910  56.930  57.090  1.00  0.00           O
ATOM    345  N   TYR A  24      96.000  57.550  58.120  1.00  0.00           N
ATOM    346  H   TYR A  24      94.990  57.540  58.100  1.00  0.00           H
ATOM    347  CA  TYR A  24      96.680  58.060  59.380  1.00  0.00           C
ATOM    348  HA  TYR A  24      97.320  58.880  59.040  1.00  0.00           H
ATOM    349  CB  TYR A  24      95.550  58.530  60.360  1.00  0.00           C
ATOM    350  HB1 TYR A  24      96.130  58.850  61.220  1.00  0.00           H
ATOM    351  HB2 TYR A  24      94.940  57.630  60.480  1.00  0.00           H
ATOM    352  CG  TYR A  24      94.740  59.730  59.910  1.00  0.00           C
ATOM    353  CD1 TYR A  24      95.010  60.470  58.770  1.00  0.00           C
ATOM    354  HD1 TYR A  24      95.960  60.500  58.250  1.00  0.00           H
ATOM    355  CE1 TYR A  24      94.090  61.530  58.350  1.00  0.00           C
ATOM    356  HE1 TYR A  24      94.400  62.340  57.710  1.00  0.00           H
ATOM    357  CZ  TYR A  24      92.810  61.650  59.000  1.00  0.00           C
ATOM    358  OH  TYR A  24      91.900  62.640  58.670  1.00  0.00           O
ATOM    359  HH  TYR A  24      91.020  62.470  59.010  1.00  0.00           H
ATOM    360  CE2 TYR A  24      92.480  60.770  60.040  1.00  0.00           C
ATOM    361  HE2 TYR A  24      91.470  60.740  60.430  1.00  0.00           H
ATOM    362  CD2 TYR A  24      93.460  59.850  60.480  1.00  0.00           C
ATOM    363  HD2 TYR A  24      93.220  59.160  61.280  1.00  0.00           H
ATOM    364  C   TYR A  24      97.550  57.070  60.090  1.00  0.00           C
ATOM    365  O   TYR A  24      98.670  57.380  60.560  1.00  0.00           O
ATOM    366  N   CYS A  25      97.170  55.760  60.090  1.00  0.00           N
ATOM    367  H   CYS A  25      96.390  55.410  59.550  1.00  0.00           H
ATOM    368  CA  CYS A  25      97.990  54.710  60.680  1.00  0.00           C
ATOM    369  HA  CYS A  25      98.280  55.110  61.650  1.00  0.00           H
ATOM    370  CB  CYS A  25      97.180  53.460  61.010  1.00  0.00           C
ATOM    371  HB1 CYS A  25      97.730  52.640  61.480  1.00  0.00           H
ATOM    372  HB2 CYS A  25      96.610  53.070  60.160  1.00  0.00           H
ATOM    373  SG  CYS A  25      95.970  54.010  62.260  1.00  0.00           S
ATOM    374  HG  CYS A  25      95.330  54.940  61.540  1.00  0.00           H
ATOM    375  C   CYS A  25      99.220  54.270  59.810  1.00  0.00           C
ATOM    376  O   CYS A  25     100.310  54.120  60.380  1.00  0.00           O
ATOM    377  N   LEU A  26      99.130  54.240  58.450  1.00  0.00           N
ATOM    378  H   LEU A  26      98.230  54.460  58.040  1.00  0.00           H
ATOM    379  CA  LEU A  26     100.220  54.110  57.540  1.00  0.00           C
ATOM    380  HA  LEU A  26     100.810  53.210  57.710  1.00  0.00           H
ATOM    381  CB  LEU A  26      99.850  54.000  56.040  1.00  0.00           C
ATOM    382  HB1 LEU A  26     100.790  53.740  55.540  1.00  0.00           H
ATOM    383  HB2 LEU A  26      99.480  55.000  55.800  1.00  0.00           H
ATOM    384  CG  LEU A  26      98.840  52.920  55.520  1.00  0.00           C
ATOM    385  HG  LEU A  26      97.920  53.010  56.110  1.00  0.00           H
ATOM    386  CD1 LEU A  26      98.490  53.160  54.110  1.00  0.00           C
ATOM    387 1HD1 LEU A  26      97.810  52.410  53.720  1.00  0.00           H
ATOM    388 2HD1 LEU A  26      97.960  54.110  54.190  1.00  0.00           H
ATOM    389 3HD1 LEU A  26      99.340  53.230  53.420  1.00  0.00           H
ATOM    390  CD2 LEU A  26      99.390  51.540  55.740  1.00  0.00           C
ATOM    391 1HD2 LEU A  26      98.730  50.740  55.420  1.00  0.00           H
ATOM    392 2HD2 LEU A  26     100.410  51.400  55.390  1.00  0.00           H
ATOM    393 3HD2 LEU A  26      99.640  51.380  56.790  1.00  0.00           H
ATOM    394  C   LEU A  26     101.290  55.210  57.740  1.00  0.00           C
ATOM    395  O   LEU A  26     102.510  55.000  57.830  1.00  0.00           O
ATOM    396  N   GLU A  27     100.770  56.440  57.690  1.00  0.00           N
ATOM    397  H   GLU A  27      99.760  56.420  57.610  1.00  0.00           H
ATOM    398  CA  GLU A  27     101.500  57.740  57.780  1.00  0.00           C
ATOM    399  HA  GLU A  27     102.270  57.740  57.000  1.00  0.00           H
ATOM    400  CB  GLU A  27     100.580  59.060  57.650  1.00  0.00           C
ATOM    401  HB1 GLU A  27     100.760  59.940  58.270  1.00  0.00           H
ATOM    402  HB2 GLU A  27      99.580  58.800  57.980  1.00  0.00           H
ATOM    403  CG  GLU A  27     100.450  59.480  56.160  1.00  0.00           C
ATOM    404  HG1 GLU A  27      99.870  58.710  55.640  1.00  0.00           H
ATOM    405  HG2 GLU A  27     101.450  59.580  55.720  1.00  0.00           H
ATOM    406  CD  GLU A  27      99.500  60.660  55.970  1.00  0.00           C
ATOM    407  OE1 GLU A  27      99.290  61.490  56.860  1.00  0.00           O
ATOM    408  OE2 GLU A  27      99.000  60.920  54.860  1.00  0.00           O
ATOM    409  C   GLU A  27     102.300  58.010  59.100  1.00  0.00           C
ATOM    410  O   GLU A  27     103.490  58.280  59.060  1.00  0.00           O
ATOM    411  N   HIS A  28     101.750  57.510  60.240  1.00  0.00           N
ATOM    412  H   HIS A  28     100.900  56.970  60.180  1.00  0.00           H
ATOM    413  CA  HIS A  28     102.380  57.560  61.510  1.00  0.00           C
ATOM    414  HA  HIS A  28     103.140  58.350  61.520  1.00  0.00           H
ATOM    415  CB  HIS A  28     101.410  57.830  62.650  1.00  0.00           C
ATOM    416  HB1 HIS A  28     101.860  57.600  63.610  1.00  0.00           H
ATOM    417  HB2 HIS A  28     100.510  57.240  62.450  1.00  0.00           H
ATOM    418  CG  HIS A  28     100.890  59.270  62.690  1.00  0.00           C
ATOM    419  ND1 HIS A  28     101.630  60.440  62.570  1.00  0.00           N
ATOM    420  CE1 HIS A  28     100.720  61.340  62.720  1.00  0.00           C
ATOM    421  HE1 HIS A  28     100.880  62.370  62.970  1.00  0.00           H
ATOM    422  NE2 HIS A  28      99.490  60.900  62.840  1.00  0.00           N
ATOM    423  HE2 HIS A  28      98.680  61.430  63.120  1.00  0.00           H
ATOM    424  CD2 HIS A  28      99.560  59.570  62.800  1.00  0.00           C
ATOM    425  HD2 HIS A  28      98.750  58.860  62.930  1.00  0.00           H
ATOM    426  C   HIS A  28     103.180  56.220  61.800  1.00  0.00           C
ATOM    427  O   HIS A  28     104.060  56.260  62.610  1.00  0.00           O
ATOM    428  N   GLY A  29     102.980  55.070  61.080  1.00  0.00           N
ATOM    429  H   GLY A  29     102.320  55.170  60.320  1.00  0.00           H
ATOM    430  CA  GLY A  29     103.620  53.800  61.380  1.00  0.00           C
ATOM    431  HA1 GLY A  29     104.660  54.010  61.630  1.00  0.00           H
ATOM    432  HA2 GLY A  29     103.530  53.170  60.500  1.00  0.00           H
ATOM    433  C   GLY A  29     102.990  53.100  62.670  1.00  0.00           C
ATOM    434  O   GLY A  29     103.710  52.510  63.530  1.00  0.00           O
ATOM    435  N   ILE A  30     101.680  53.310  62.900  1.00  0.00           N
ATOM    436  H   ILE A  30     101.240  53.770  62.120  1.00  0.00           H
ATOM    437  CA  ILE A  30     100.790  52.570  63.840  1.00  0.00           C
ATOM    438  HA  ILE A  30     101.400  52.350  64.720  1.00  0.00           H
ATOM    439  CB  ILE A  30      99.590  53.380  64.240  1.00  0.00           C
ATOM    440  HB  ILE A  30      98.980  53.660  63.380  1.00  0.00           H
ATOM    441  CG2 ILE A  30      98.710  52.750  65.400  1.00  0.00           C
ATOM    442 1HG2 ILE A  30      98.410  51.730  65.120  1.00  0.00           H
ATOM    443 2HG2 ILE A  30      99.300  52.590  66.300  1.00  0.00           H
ATOM    444 3HG2 ILE A  30      97.790  53.300  65.610  1.00  0.00           H
ATOM    445  CG1 ILE A  30     100.110  54.740  64.900  1.00  0.00           C
ATOM    446 1HG1 ILE A  30     100.780  55.240  64.210  1.00  0.00           H
ATOM    447 2HG1 ILE A  30     100.690  54.510  65.800  1.00  0.00           H
ATOM    448  CD  ILE A  30      98.970  55.670  65.280  1.00  0.00           C
ATOM    449  HD1 ILE A  30      99.290  56.600  65.740  1.00  0.00           H
ATOM    450  HD2 ILE A  30      98.390  55.960  64.410  1.00  0.00           H
ATOM    451  HD3 ILE A  30      98.270  55.160  65.940  1.00  0.00           H
ATOM    452  C   ILE A  30     100.290  51.250  63.180  1.00  0.00           C
ATOM    453  O   ILE A  30      99.770  51.290  62.050  1.00  0.00           O
ATOM    454  N   GLN A  31     100.450  50.130  63.820  1.00  0.00           N
ATOM    455  H   GLN A  31     100.630  50.230  64.810  1.00  0.00           H
ATOM    456  CA  GLN A  31     100.270  48.800  63.240  1.00  0.00           C
ATOM    457  HA  GLN A  31     100.460  48.850  62.160  1.00  0.00           H
ATOM    458  CB  GLN A  31     101.180  47.750  63.830  1.00  0.00           C
ATOM    459  HB1 GLN A  31     100.900  46.790  63.390  1.00  0.00           H
ATOM    460  HB2 GLN A  31     101.080  47.650  64.910  1.00  0.00           H
ATOM    461  CG  GLN A  31     102.630  48.240  63.510  1.00  0.00           C
ATOM    462  HG1 GLN A  31     102.850  49.080  64.180  1.00  0.00           H
ATOM    463  HG2 GLN A  31     102.650  48.500  62.460  1.00  0.00           H
ATOM    464  CD  GLN A  31     103.780  47.260  63.660  1.00  0.00           C
ATOM    465  OE1 GLN A  31     103.720  46.250  64.370  1.00  0.00           O
ATOM    466  NE2 GLN A  31     104.880  47.490  63.040  1.00  0.00           N
ATOM    467 1HE2 GLN A  31     105.050  48.350  62.520  1.00  0.00           H
ATOM    468 2HE2 GLN A  31     105.630  46.820  63.110  1.00  0.00           H
ATOM    469  C   GLN A  31      98.790  48.350  63.380  1.00  0.00           C
ATOM    470  O   GLN A  31      98.170  49.010  64.230  1.00  0.00           O
ATOM    471  N   PRO A  32      98.250  47.400  62.650  1.00  0.00           N
ATOM    472  CD  PRO A  32      98.820  46.750  61.430  1.00  0.00           C
ATOM    473  HD1 PRO A  32      99.160  45.760  61.710  1.00  0.00           H
ATOM    474  HD2 PRO A  32      99.610  47.340  60.970  1.00  0.00           H
ATOM    475  CG  PRO A  32      97.600  46.620  60.490  1.00  0.00           C
ATOM    476  HG1 PRO A  32      97.850  45.870  59.740  1.00  0.00           H
ATOM    477  HG2 PRO A  32      97.380  47.550  59.970  1.00  0.00           H
ATOM    478  CB  PRO A  32      96.530  46.280  61.450  1.00  0.00           C
ATOM    479  HB1 PRO A  32      96.510  45.210  61.650  1.00  0.00           H
ATOM    480  HB2 PRO A  32      95.580  46.510  60.980  1.00  0.00           H
ATOM    481  CA  PRO A  32      96.820  47.160  62.680  1.00  0.00           C
ATOM    482  HA  PRO A  32      96.370  48.120  62.420  1.00  0.00           H
ATOM    483  C   PRO A  32      96.130  46.700  63.950  1.00  0.00           C
ATOM    484  O   PRO A  32      94.890  46.840  64.030  1.00  0.00           O
ATOM    485  N   ASP A  33      96.840  46.260  65.000  1.00  0.00           N
ATOM    486  H   ASP A  33      97.830  46.150  64.860  1.00  0.00           H
ATOM    487  CA  ASP A  33      96.470  46.100  66.360  1.00  0.00           C
ATOM    488  HA  ASP A  33      95.420  45.810  66.370  1.00  0.00           H
ATOM    489  CB  ASP A  33      97.230  44.840  66.950  1.00  0.00           C
ATOM    490  HB1 ASP A  33      96.970  43.970  66.350  1.00  0.00           H
ATOM    491  HB2 ASP A  33      96.800  44.630  67.930  1.00  0.00           H
ATOM    492  CG  ASP A  33      98.780  44.900  66.970  1.00  0.00           C
ATOM    493  OD1 ASP A  33      99.390  45.630  66.140  1.00  0.00           O
ATOM    494  OD2 ASP A  33      99.440  44.110  67.730  1.00  0.00           O
ATOM    495  C   ASP A  33      96.620  47.270  67.260  1.00  0.00           C
ATOM    496  O   ASP A  33      96.310  47.210  68.470  1.00  0.00           O
ATOM    497  N   GLY A  34      97.030  48.440  66.730  1.00  0.00           N
ATOM    498  H   GLY A  34      97.220  48.440  65.740  1.00  0.00           H
ATOM    499  CA  GLY A  34      97.330  49.690  67.410  1.00  0.00           C
ATOM    500  HA1 GLY A  34      96.600  49.800  68.210  1.00  0.00           H
ATOM    501  HA2 GLY A  34      97.240  50.430  66.610  1.00  0.00           H
ATOM    502  C   GLY A  34      98.720  49.830  67.950  1.00  0.00           C
ATOM    503  O   GLY A  34      98.980  50.810  68.550  1.00  0.00           O
ATOM    504  N   GLN A  35      99.700  48.910  67.790  1.00  0.00           N
ATOM    505  H   GLN A  35      99.560  48.180  67.100  1.00  0.00           H
ATOM    506  CA  GLN A  35     101.040  49.120  68.340  1.00  0.00           C
ATOM    507  HA  GLN A  35     100.930  49.640  69.300  1.00  0.00           H
ATOM    508  CB  GLN A  35     101.760  47.770  68.490  1.00  0.00           C
ATOM    509  HB1 GLN A  35     102.800  47.940  68.800  1.00  0.00           H
ATOM    510  HB2 GLN A  35     101.820  47.280  67.520  1.00  0.00           H
ATOM    511  CG  GLN A  35     100.930  46.910  69.460  1.00  0.00           C
ATOM    512  HG1 GLN A  35     101.140  45.850  69.280  1.00  0.00           H
ATOM    513  HG2 GLN A  35      99.870  46.890  69.200  1.00  0.00           H
ATOM    514  CD  GLN A  35     101.070  47.230  70.910  1.00  0.00           C
ATOM    515  OE1 GLN A  35     102.160  47.610  71.350  1.00  0.00           O
ATOM    516  NE2 GLN A  35     100.070  47.080  71.770  1.00  0.00           N
ATOM    517 1HE2 GLN A  35      99.130  46.870  71.480  1.00  0.00           H
ATOM    518 2HE2 GLN A  35     100.210  47.470  72.690  1.00  0.00           H
ATOM    519  C   GLN A  35     101.860  50.070  67.420  1.00  0.00           C
ATOM    520  O   GLN A  35     101.720  50.120  66.200  1.00  0.00           O
ATOM    521  N   MET A  36     102.520  50.980  68.110  1.00  0.00           N
ATOM    522  H   MET A  36     102.670  50.830  69.100  1.00  0.00           H
ATOM    523  CA  MET A  36     103.340  52.030  67.530  1.00  0.00           C
ATOM    524  HA  MET A  36     103.260  51.980  66.450  1.00  0.00           H
ATOM    525  CB  MET A  36     102.690  53.380  67.850  1.00  0.00           C
ATOM    526  HB1 MET A  36     102.920  53.580  68.890  1.00  0.00           H
ATOM    527  HB2 MET A  36     101.610  53.400  67.680  1.00  0.00           H
ATOM    528  CG  MET A  36     103.330  54.480  66.940  1.00  0.00           C
ATOM    529  HG1 MET A  36     103.130  54.140  65.920  1.00  0.00           H
ATOM    530  HG2 MET A  36     104.370  54.700  67.170  1.00  0.00           H
ATOM    531  SD  MET A  36     102.590  56.190  66.970  1.00  0.00           S
ATOM    532  CE  MET A  36     103.990  56.990  66.270  1.00  0.00           C
ATOM    533  HE1 MET A  36     104.710  57.200  67.060  1.00  0.00           H
ATOM    534  HE2 MET A  36     104.450  56.300  65.570  1.00  0.00           H
ATOM    535  HE3 MET A  36     103.600  57.890  65.800  1.00  0.00           H
ATOM    536  C   MET A  36     104.830  51.900  67.960  1.00  0.00           C
ATOM    537  O   MET A  36     105.340  52.630  68.840  1.00  0.00           O
ATOM    538  N   PRO A  37     105.580  50.990  67.290  1.00  0.00           N
ATOM    539  CD  PRO A  37     105.090  50.160  66.190  1.00  0.00           C
ATOM    540  HD1 PRO A  37     104.940  50.710  65.260  1.00  0.00           H
ATOM    541  HD2 PRO A  37     104.180  49.590  66.410  1.00  0.00           H
ATOM    542  CG  PRO A  37     106.160  49.150  65.940  1.00  0.00           C
ATOM    543  HG1 PRO A  37     106.310  48.840  64.910  1.00  0.00           H
ATOM    544  HG2 PRO A  37     105.860  48.270  66.500  1.00  0.00           H
ATOM    545  CB  PRO A  37     107.410  49.640  66.570  1.00  0.00           C
ATOM    546  HB1 PRO A  37     108.060  50.140  65.850  1.00  0.00           H
ATOM    547  HB2 PRO A  37     107.920  48.740  66.910  1.00  0.00           H
ATOM    548  CA  PRO A  37     106.950  50.580  67.640  1.00  0.00           C
ATOM    549  HA  PRO A  37     106.910  50.110  68.620  1.00  0.00           H
ATOM    550  C   PRO A  37     108.040  51.780  67.810  1.00  0.00           C
ATOM    551  O   PRO A  37     108.940  51.700  68.680  1.00  0.00           O
ATOM    552  N   SER A  38     107.900  52.860  67.070  1.00  0.00           N
ATOM    553  H   SER A  38     107.310  52.670  66.270  1.00  0.00           H
ATOM    554  CA  SER A  38     108.750  54.080  67.210  1.00  0.00           C
ATOM    555  HA  SER A  38     109.790  53.760  67.320  1.00  0.00           H
ATOM    556  CB  SER A  38     108.560  54.930  65.900  1.00  0.00           C
ATOM    557  HB1 SER A  38     108.850  54.330  65.040  1.00  0.00           H
ATOM    558  HB2 SER A  38     109.300  55.730  65.940  1.00  0.00           H
ATOM    559  OG  SER A  38     107.200  55.430  65.780  1.00  0.00           O
ATOM    560  HG  SER A  38     106.740  54.720  65.330  1.00  0.00           H
ATOM    561  C   SER A  38     108.450  54.940  68.470  1.00  0.00           C
ATOM    562  O   SER A  38     109.300  55.780  68.840  1.00  0.00           O
ATOM    563  N   ASP A  39     107.350  54.740  69.120  1.00  0.00           N
ATOM    564  H   ASP A  39     106.690  54.090  68.720  1.00  0.00           H
ATOM    565  CA  ASP A  39     106.850  55.580  70.190  1.00  0.00           C
ATOM    566  HA  ASP A  39     107.150  56.620  70.060  1.00  0.00           H
ATOM    567  CB  ASP A  39     105.360  55.820  70.010  1.00  0.00           C
ATOM    568  HB1 ASP A  39     104.790  54.930  70.270  1.00  0.00           H
ATOM    569  HB2 ASP A  39     105.190  56.100  68.970  1.00  0.00           H
ATOM    570  CG  ASP A  39     104.700  56.850  70.920  1.00  0.00           C
ATOM    571  OD1 ASP A  39     105.280  57.420  71.870  1.00  0.00           O
ATOM    572  OD2 ASP A  39     103.510  57.070  70.860  1.00  0.00           O
ATOM    573  C   ASP A  39     107.250  55.150  71.550  1.00  0.00           C
ATOM    574  O   ASP A  39     106.930  54.020  71.940  1.00  0.00           O
ATOM    575  N   LYS A  40     107.980  55.980  72.280  1.00  0.00           N
ATOM    576  H   LYS A  40     108.170  56.890  71.870  1.00  0.00           H
ATOM    577  CA  LYS A  40     108.860  55.460  73.330  1.00  0.00           C
ATOM    578  HA  LYS A  40     108.890  54.380  73.410  1.00  0.00           H
ATOM    579  CB  LYS A  40     110.400  55.730  73.250  1.00  0.00           C
ATOM    580  HB1 LYS A  40     110.810  55.140  74.060  1.00  0.00           H
ATOM    581  HB2 LYS A  40     110.530  56.800  73.420  1.00  0.00           H
ATOM    582  CG  LYS A  40     111.080  55.210  71.970  1.00  0.00           C
ATOM    583  HG1 LYS A  40     112.130  55.510  72.050  1.00  0.00           H
ATOM    584  HG2 LYS A  40     110.620  55.670  71.100  1.00  0.00           H
ATOM    585  CD  LYS A  40     110.790  53.760  71.610  1.00  0.00           C
ATOM    586  HD1 LYS A  40     109.720  53.570  71.510  1.00  0.00           H
ATOM    587  HD2 LYS A  40     111.250  53.170  72.390  1.00  0.00           H
ATOM    588  CE  LYS A  40     111.420  53.480  70.220  1.00  0.00           C
ATOM    589  HE1 LYS A  40     112.430  53.890  70.270  1.00  0.00           H
ATOM    590  HE2 LYS A  40     110.840  54.030  69.480  1.00  0.00           H
ATOM    591  NZ  LYS A  40     111.400  52.080  69.740  1.00  0.00           N
ATOM    592  HZ1 LYS A  40     110.430  51.820  69.600  1.00  0.00           H
ATOM    593  HZ2 LYS A  40     111.920  51.930  68.890  1.00  0.00           H
ATOM    594  HZ3 LYS A  40     111.800  51.390  70.360  1.00  0.00           H
ATOM    595  C   LYS A  40     108.260  55.720  74.720  1.00  0.00           C
ATOM    596  O   LYS A  40     108.780  55.160  75.710  1.00  0.00           O
ATOM    597  N   THR A  41     107.180  56.500  74.860  1.00  0.00           N
ATOM    598  H   THR A  41     106.720  56.750  73.990  1.00  0.00           H
ATOM    599  CA  THR A  41     106.530  56.810  76.160  1.00  0.00           C
ATOM    600  HA  THR A  41     106.980  56.330  77.020  1.00  0.00           H
ATOM    601  CB  THR A  41     106.520  58.320  76.510  1.00  0.00           C
ATOM    602  HB  THR A  41     107.530  58.730  76.550  1.00  0.00           H
ATOM    603  CG2 THR A  41     105.730  59.340  75.700  1.00  0.00           C
ATOM    604 1HG2 THR A  41     105.500  58.860  74.750  1.00  0.00           H
ATOM    605 2HG2 THR A  41     104.730  59.580  76.090  1.00  0.00           H
ATOM    606 3HG2 THR A  41     106.440  60.140  75.490  1.00  0.00           H
ATOM    607  OG1 THR A  41     106.080  58.560  77.830  1.00  0.00           O
ATOM    608  HG1 THR A  41     105.980  59.520  77.810  1.00  0.00           H
ATOM    609  C   THR A  41     105.170  56.140  76.160  1.00  0.00           C
ATOM    610  O   THR A  41     104.270  56.530  75.420  1.00  0.00           O
ATOM    611  N   ILE A  42     105.030  55.080  76.960  1.00  0.00           N
ATOM    612  H   ILE A  42     105.710  54.900  77.690  1.00  0.00           H
ATOM    613  CA  ILE A  42     103.870  54.180  76.830  1.00  0.00           C
ATOM    614  HA  ILE A  42     103.520  54.130  75.800  1.00  0.00           H
ATOM    615  CB  ILE A  42     104.400  52.730  77.230  1.00  0.00           C
ATOM    616  HB  ILE A  42     104.700  52.800  78.280  1.00  0.00           H
ATOM    617  CG2 ILE A  42     103.190  51.750  77.180  1.00  0.00           C
ATOM    618 1HG2 ILE A  42     103.420  50.770  77.600  1.00  0.00           H
ATOM    619 2HG2 ILE A  42     102.250  52.120  77.570  1.00  0.00           H
ATOM    620 3HG2 ILE A  42     103.010  51.540  76.120  1.00  0.00           H
ATOM    621  CG1 ILE A  42     105.580  52.250  76.360  1.00  0.00           C
ATOM    622 1HG1 ILE A  42     106.240  53.090  76.140  1.00  0.00           H
ATOM    623 2HG1 ILE A  42     105.140  51.800  75.480  1.00  0.00           H
ATOM    624  CD  ILE A  42     106.340  51.120  77.130  1.00  0.00           C
ATOM    625  HD1 ILE A  42     107.190  50.790  76.530  1.00  0.00           H
ATOM    626  HD2 ILE A  42     106.790  51.460  78.070  1.00  0.00           H
ATOM    627  HD3 ILE A  42     105.760  50.220  77.320  1.00  0.00           H
ATOM    628  C   ILE A  42     102.560  54.670  77.570  1.00  0.00           C
ATOM    629  O   ILE A  42     102.580  54.910  78.780  1.00  0.00           O
ATOM    630  N   GLY A  43     101.410  54.520  76.890  1.00  0.00           N
ATOM    631  H   GLY A  43     101.400  54.020  76.010  1.00  0.00           H
ATOM    632  CA  GLY A  43     100.110  54.760  77.450  1.00  0.00           C
ATOM    633  HA1 GLY A  43      99.980  54.270  78.410  1.00  0.00           H
ATOM    634  HA2 GLY A  43      99.450  54.230  76.760  1.00  0.00           H
ATOM    635  C   GLY A  43      99.680  56.260  77.510  1.00  0.00           C
ATOM    636  O   GLY A  43      98.670  56.540  78.110  1.00  0.00           O
ATOM    637  N   GLY A  44     100.580  57.180  77.000  1.00  0.00           N
ATOM    638  H   GLY A  44     101.420  56.930  76.480  1.00  0.00           H
ATOM    639  CA  GLY A  44     100.290  58.630  77.060  1.00  0.00           C
ATOM    640  HA1 GLY A  44     100.310  58.880  78.120  1.00  0.00           H
ATOM    641  HA2 GLY A  44      99.300  58.930  76.720  1.00  0.00           H
ATOM    642  C   GLY A  44     101.370  59.450  76.310  1.00  0.00           C
ATOM    643  O   GLY A  44     102.160  58.940  75.510  1.00  0.00           O
ATOM    644  N   GLY A  45     101.190  60.760  76.490  1.00  0.00           N
ATOM    645  H   GLY A  45     100.360  61.130  76.910  1.00  0.00           H
ATOM    646  CA  GLY A  45     102.000  61.760  75.870  1.00  0.00           C
ATOM    647  HA1 GLY A  45     102.640  61.310  75.110  1.00  0.00           H
ATOM    648  HA2 GLY A  45     102.740  62.220  76.510  1.00  0.00           H
ATOM    649  C   GLY A  45     101.160  62.850  75.160  1.00  0.00           C
ATOM    650  O   GLY A  45      99.940  62.870  75.330  1.00  0.00           O
ATOM    651  N   ASP A  46     101.960  63.630  74.420  1.00  0.00           N
ATOM    652  H   ASP A  46     102.950  63.440  74.360  1.00  0.00           H
ATOM    653  CA  ASP A  46     101.430  64.850  73.910  1.00  0.00           C
ATOM    654  HA  ASP A  46     100.460  64.610  73.480  1.00  0.00           H
ATOM    655  CB  ASP A  46     101.340  65.890  75.070  1.00  0.00           C
ATOM    656  HB1 ASP A  46     100.730  65.540  75.900  1.00  0.00           H
ATOM    657  HB2 ASP A  46     100.850  66.740  74.600  1.00  0.00           H
ATOM    658  CG  ASP A  46     102.640  66.370  75.690  1.00  0.00           C
ATOM    659  OD1 ASP A  46     103.670  65.590  75.670  1.00  0.00           O
ATOM    660  OD2 ASP A  46     102.600  67.510  76.250  1.00  0.00           O
ATOM    661  C   ASP A  46     102.210  65.490  72.740  1.00  0.00           C
ATOM    662  O   ASP A  46     102.260  66.720  72.680  1.00  0.00           O
ATOM    663  N   ASP A  47     102.810  64.610  71.930  1.00  0.00           N
ATOM    664  H   ASP A  47     102.660  63.610  71.970  1.00  0.00           H
ATOM    665  CA  ASP A  47     103.510  64.810  70.630  1.00  0.00           C
ATOM    666  HA  ASP A  47     104.200  65.650  70.660  1.00  0.00           H
ATOM    667  CB  ASP A  47     104.180  63.470  70.320  1.00  0.00           C
ATOM    668  HB1 ASP A  47     104.600  63.520  69.310  1.00  0.00           H
ATOM    669  HB2 ASP A  47     103.340  62.780  70.230  1.00  0.00           H
ATOM    670  CG  ASP A  47     105.190  63.180  71.400  1.00  0.00           C
ATOM    671  OD1 ASP A  47     105.000  62.180  72.130  1.00  0.00           O
ATOM    672  OD2 ASP A  47     106.240  63.820  71.450  1.00  0.00           O
ATOM    673  C   ASP A  47     102.420  64.960  69.540  1.00  0.00           C
ATOM    674  O   ASP A  47     101.280  64.630  69.710  1.00  0.00           O
ATOM    675  N   SER A  48     102.810  65.500  68.460  1.00  0.00           N
ATOM    676  H   SER A  48     103.800  65.350  68.280  1.00  0.00           H
ATOM    677  CA  SER A  48     101.990  66.060  67.410  1.00  0.00           C
ATOM    678  HA  SER A  48     101.580  67.010  67.750  1.00  0.00           H
ATOM    679  CB  SER A  48     102.780  66.640  66.270  1.00  0.00           C
ATOM    680  HB1 SER A  48     102.140  67.140  65.550  1.00  0.00           H
ATOM    681  HB2 SER A  48     103.300  65.820  65.780  1.00  0.00           H
ATOM    682  OG  SER A  48     103.690  67.520  66.860  1.00  0.00           O
ATOM    683  HG  SER A  48     103.300  68.390  66.710  1.00  0.00           H
ATOM    684  C   SER A  48     100.900  65.110  66.860  1.00  0.00           C
ATOM    685  O   SER A  48      99.900  65.580  66.420  1.00  0.00           O
ATOM    686  N   PHE A  49     101.070  63.820  67.020  1.00  0.00           N
ATOM    687  H   PHE A  49     101.830  63.570  67.640  1.00  0.00           H
ATOM    688  CA  PHE A  49     100.120  62.760  66.740  1.00  0.00           C
ATOM    689  HA  PHE A  49      99.650  63.040  65.800  1.00  0.00           H
ATOM    690  CB  PHE A  49     100.910  61.500  66.450  1.00  0.00           C
ATOM    691  HB1 PHE A  49     101.630  61.710  65.660  1.00  0.00           H
ATOM    692  HB2 PHE A  49     100.230  60.720  66.100  1.00  0.00           H
ATOM    693  CG  PHE A  49     101.670  60.970  67.620  1.00  0.00           C
ATOM    694  CD1 PHE A  49     101.110  60.100  68.600  1.00  0.00           C
ATOM    695  HD1 PHE A  49     100.060  59.860  68.650  1.00  0.00           H
ATOM    696  CE1 PHE A  49     101.980  59.580  69.600  1.00  0.00           C
ATOM    697  HE1 PHE A  49     101.560  58.830  70.250  1.00  0.00           H
ATOM    698  CZ  PHE A  49     103.340  59.810  69.540  1.00  0.00           C
ATOM    699  HZ  PHE A  49     103.950  59.400  70.340  1.00  0.00           H
ATOM    700  CE2 PHE A  49     103.910  60.590  68.540  1.00  0.00           C
ATOM    701  HE2 PHE A  49     104.960  60.870  68.480  1.00  0.00           H
ATOM    702  CD2 PHE A  49     103.090  61.260  67.620  1.00  0.00           C
ATOM    703  HD2 PHE A  49     103.570  61.990  66.990  1.00  0.00           H
ATOM    704  C   PHE A  49      99.020  62.490  67.700  1.00  0.00           C
ATOM    705  O   PHE A  49      97.970  61.950  67.320  1.00  0.00           O
ATOM    706  N   ASN A  50      99.280  62.790  69.000  1.00  0.00           N
ATOM    707  H   ASN A  50     100.160  63.230  69.220  1.00  0.00           H
ATOM    708  CA  ASN A  50      98.370  62.600  70.130  1.00  0.00           C
ATOM    709  HA  ASN A  50      98.060  61.550  70.140  1.00  0.00           H
ATOM    710  CB  ASN A  50      99.000  62.780  71.570  1.00  0.00           C
ATOM    711  HB1 ASN A  50      98.210  62.980  72.300  1.00  0.00           H
ATOM    712  HB2 ASN A  50      99.590  63.690  71.660  1.00  0.00           H
ATOM    713  CG  ASN A  50      99.870  61.610  72.030  1.00  0.00           C
ATOM    714  OD1 ASN A  50     101.100  61.650  72.090  1.00  0.00           O
ATOM    715  ND2 ASN A  50      99.280  60.450  72.120  1.00  0.00           N
ATOM    716 1HD2 ASN A  50      98.270  60.420  72.150  1.00  0.00           H
ATOM    717 2HD2 ASN A  50      99.790  59.600  72.280  1.00  0.00           H
ATOM    718  C   ASN A  50      97.090  63.470  69.950  1.00  0.00           C
ATOM    719  O   ASN A  50      96.030  62.990  70.350  1.00  0.00           O
ATOM    720  N   THR A  51      97.110  64.550  69.200  1.00  0.00           N
ATOM    721  H   THR A  51      97.970  64.890  68.810  1.00  0.00           H
ATOM    722  CA  THR A  51      95.860  65.300  68.810  1.00  0.00           C
ATOM    723  HA  THR A  51      95.430  65.750  69.700  1.00  0.00           H
ATOM    724  CB  THR A  51      96.220  66.260  67.650  1.00  0.00           C
ATOM    725  HB  THR A  51      95.330  66.740  67.250  1.00  0.00           H
ATOM    726  CG2 THR A  51      97.140  67.370  68.130  1.00  0.00           C
ATOM    727 1HG2 THR A  51      96.840  67.600  69.160  1.00  0.00           H
ATOM    728 2HG2 THR A  51      98.210  67.150  68.110  1.00  0.00           H
ATOM    729 3HG2 THR A  51      97.010  68.270  67.530  1.00  0.00           H
ATOM    730  OG1 THR A  51      96.810  65.530  66.610  1.00  0.00           O
ATOM    731  HG1 THR A  51      96.860  66.120  65.850  1.00  0.00           H
ATOM    732  C   THR A  51      94.670  64.430  68.260  1.00  0.00           C
ATOM    733  O   THR A  51      93.550  64.770  68.650  1.00  0.00           O
ATOM    734  N   PHE A  52      95.050  63.400  67.540  1.00  0.00           N
ATOM    735  H   PHE A  52      96.020  63.460  67.280  1.00  0.00           H
ATOM    736  CA  PHE A  52      94.150  62.400  66.980  1.00  0.00           C
ATOM    737  HA  PHE A  52      93.150  62.810  67.100  1.00  0.00           H
ATOM    738  CB  PHE A  52      94.450  62.260  65.420  1.00  0.00           C
ATOM    739  HB1 PHE A  52      94.020  61.310  65.130  1.00  0.00           H
ATOM    740  HB2 PHE A  52      95.520  62.230  65.180  1.00  0.00           H
ATOM    741  CG  PHE A  52      93.900  63.320  64.480  1.00  0.00           C
ATOM    742  CD1 PHE A  52      94.160  64.670  64.660  1.00  0.00           C
ATOM    743  HD1 PHE A  52      94.550  65.000  65.610  1.00  0.00           H
ATOM    744  CE1 PHE A  52      93.500  65.680  63.880  1.00  0.00           C
ATOM    745  HE1 PHE A  52      93.510  66.730  64.140  1.00  0.00           H
ATOM    746  CZ  PHE A  52      92.860  65.260  62.710  1.00  0.00           C
ATOM    747  HZ  PHE A  52      92.470  65.970  62.000  1.00  0.00           H
ATOM    748  CE2 PHE A  52      92.810  63.880  62.380  1.00  0.00           C
ATOM    749  HE2 PHE A  52      92.280  63.700  61.450  1.00  0.00           H
ATOM    750  CD2 PHE A  52      93.250  62.950  63.270  1.00  0.00           C
ATOM    751  HD2 PHE A  52      93.090  61.930  62.980  1.00  0.00           H
ATOM    752  C   PHE A  52      94.170  61.040  67.660  1.00  0.00           C
ATOM    753  O   PHE A  52      93.130  60.410  67.600  1.00  0.00           O
ATOM    754  N   PHE A  53      95.180  60.610  68.400  1.00  0.00           N
ATOM    755  H   PHE A  53      96.000  61.200  68.450  1.00  0.00           H
ATOM    756  CA  PHE A  53      95.240  59.300  69.110  1.00  0.00           C
ATOM    757  HA  PHE A  53      94.380  58.730  68.740  1.00  0.00           H
ATOM    758  CB  PHE A  53      96.460  58.500  68.640  1.00  0.00           C
ATOM    759  HB1 PHE A  53      96.680  57.660  69.300  1.00  0.00           H
ATOM    760  HB2 PHE A  53      97.270  59.230  68.620  1.00  0.00           H
ATOM    761  CG  PHE A  53      96.320  57.990  67.190  1.00  0.00           C
ATOM    762  CD1 PHE A  53      96.850  58.810  66.130  1.00  0.00           C
ATOM    763  HD1 PHE A  53      97.370  59.730  66.370  1.00  0.00           H
ATOM    764  CE1 PHE A  53      96.460  58.510  64.780  1.00  0.00           C
ATOM    765  HE1 PHE A  53      96.680  59.240  64.020  1.00  0.00           H
ATOM    766  CZ  PHE A  53      95.850  57.280  64.460  1.00  0.00           C
ATOM    767  HZ  PHE A  53      95.520  57.070  63.460  1.00  0.00           H
ATOM    768  CE2 PHE A  53      95.370  56.440  65.480  1.00  0.00           C
ATOM    769  HE2 PHE A  53      94.870  55.500  65.310  1.00  0.00           H
ATOM    770  CD2 PHE A  53      95.630  56.770  66.830  1.00  0.00           C
ATOM    771  HD2 PHE A  53      95.200  56.240  67.660  1.00  0.00           H
ATOM    772  C   PHE A  53      95.240  59.500  70.660  1.00  0.00           C
ATOM    773  O   PHE A  53      96.040  60.220  71.200  1.00  0.00           O
ATOM    774  N   SER A  54      94.410  58.740  71.380  1.00  0.00           N
ATOM    775  H   SER A  54      93.950  58.010  70.860  1.00  0.00           H
ATOM    776  CA  SER A  54      94.710  58.320  72.700  1.00  0.00           C
ATOM    777  HA  SER A  54      95.430  59.020  73.120  1.00  0.00           H
ATOM    778  CB  SER A  54      93.450  58.410  73.560  1.00  0.00           C
ATOM    779  HB1 SER A  54      92.990  59.380  73.390  1.00  0.00           H
ATOM    780  HB2 SER A  54      93.720  58.380  74.620  1.00  0.00           H
ATOM    781  OG  SER A  54      92.480  57.410  73.280  1.00  0.00           O
ATOM    782  HG  SER A  54      91.820  57.820  72.720  1.00  0.00           H
ATOM    783  C   SER A  54      95.500  56.990  72.710  1.00  0.00           C
ATOM    784  O   SER A  54      95.720  56.260  71.750  1.00  0.00           O
ATOM    785  N   GLU A  55      95.940  56.670  73.910  1.00  0.00           N
ATOM    786  H   GLU A  55      95.780  57.360  74.630  1.00  0.00           H
ATOM    787  CA  GLU A  55      96.830  55.560  74.240  1.00  0.00           C
ATOM    788  HA  GLU A  55      96.830  54.860  73.400  1.00  0.00           H
ATOM    789  CB  GLU A  55      98.300  56.130  74.260  1.00  0.00           C
ATOM    790  HB1 GLU A  55      99.010  55.400  74.650  1.00  0.00           H
ATOM    791  HB2 GLU A  55      98.360  56.980  74.950  1.00  0.00           H
ATOM    792  CG  GLU A  55      98.770  56.710  72.970  1.00  0.00           C
ATOM    793  HG1 GLU A  55      98.310  57.630  72.620  1.00  0.00           H
ATOM    794  HG2 GLU A  55      98.590  56.020  72.150  1.00  0.00           H
ATOM    795  CD  GLU A  55     100.260  57.030  73.020  1.00  0.00           C
ATOM    796  OE1 GLU A  55     101.050  56.380  73.680  1.00  0.00           O
ATOM    797  OE2 GLU A  55     100.710  58.130  72.520  1.00  0.00           O
ATOM    798  C   GLU A  55      96.450  54.840  75.490  1.00  0.00           C
ATOM    799  O   GLU A  55      96.000  55.490  76.480  1.00  0.00           O
ATOM    800  N   THR A  56      96.770  53.570  75.470  1.00  0.00           N
ATOM    801  H   THR A  56      97.020  53.110  74.610  1.00  0.00           H
ATOM    802  CA  THR A  56      96.490  52.590  76.530  1.00  0.00           C
ATOM    803  HA  THR A  56      95.960  53.110  77.330  1.00  0.00           H
ATOM    804  CB  THR A  56      95.520  51.480  76.120  1.00  0.00           C
ATOM    805  HB  THR A  56      95.080  51.050  77.020  1.00  0.00           H
ATOM    806  CG2 THR A  56      94.330  51.950  75.340  1.00  0.00           C
ATOM    807 1HG2 THR A  56      93.770  51.100  74.960  1.00  0.00           H
ATOM    808 2HG2 THR A  56      93.740  52.520  76.060  1.00  0.00           H
ATOM    809 3HG2 THR A  56      94.650  52.520  74.470  1.00  0.00           H
ATOM    810  OG1 THR A  56      96.100  50.510  75.410  1.00  0.00           O
ATOM    811  HG1 THR A  56      95.350  50.010  75.050  1.00  0.00           H
ATOM    812  C   THR A  56      97.720  51.950  77.170  1.00  0.00           C
ATOM    813  O   THR A  56      98.780  51.730  76.600  1.00  0.00           O
ATOM    814  N   GLY A  57      97.490  51.570  78.430  1.00  0.00           N
ATOM    815  H   GLY A  57      96.580  51.680  78.840  1.00  0.00           H
ATOM    816  CA  GLY A  57      98.460  50.740  79.270  1.00  0.00           C
ATOM    817  HA1 GLY A  57      97.950  50.520  80.210  1.00  0.00           H
ATOM    818  HA2 GLY A  57      99.390  51.270  79.480  1.00  0.00           H
ATOM    819  C   GLY A  57      98.890  49.440  78.660  1.00  0.00           C
ATOM    820  O   GLY A  57      99.890  48.880  79.070  1.00  0.00           O
ATOM    821  N   ALA A  58      98.170  48.910  77.600  1.00  0.00           N
ATOM    822  H   ALA A  58      97.340  49.350  77.230  1.00  0.00           H
ATOM    823  CA  ALA A  58      98.700  47.800  76.770  1.00  0.00           C
ATOM    824  HA  ALA A  58      99.380  47.190  77.360  1.00  0.00           H
ATOM    825  CB  ALA A  58      97.580  46.770  76.420  1.00  0.00           C
ATOM    826  HB1 ALA A  58      97.050  46.420  77.310  1.00  0.00           H
ATOM    827  HB2 ALA A  58      96.880  47.030  75.630  1.00  0.00           H
ATOM    828  HB3 ALA A  58      98.160  45.890  76.150  1.00  0.00           H
ATOM    829  C   ALA A  58      99.520  48.160  75.520  1.00  0.00           C
ATOM    830  O   ALA A  58      99.870  47.360  74.630  1.00  0.00           O
ATOM    831  N   GLY A  59      99.820  49.480  75.360  1.00  0.00           N
ATOM    832  H   GLY A  59      99.490  50.200  75.990  1.00  0.00           H
ATOM    833  CA  GLY A  59     100.560  49.980  74.200  1.00  0.00           C
ATOM    834  HA1 GLY A  59     101.390  49.330  73.920  1.00  0.00           H
ATOM    835  HA2 GLY A  59     100.990  50.920  74.520  1.00  0.00           H
ATOM    836  C   GLY A  59      99.680  50.150  72.960  1.00  0.00           C
ATOM    837  O   GLY A  59     100.280  50.260  71.890  1.00  0.00           O
ATOM    838  N   LYS A  60      98.350  50.070  73.020  1.00  0.00           N
ATOM    839  H   LYS A  60      97.910  50.080  73.930  1.00  0.00           H
ATOM    840  CA  LYS A  60      97.490  50.360  71.880  1.00  0.00           C
ATOM    841  HA  LYS A  60      97.980  50.070  70.960  1.00  0.00           H
ATOM    842  CB  LYS A  60      96.160  49.630  72.100  1.00  0.00           C
ATOM    843  HB1 LYS A  60      95.700  50.020  73.010  1.00  0.00           H
ATOM    844  HB2 LYS A  60      96.360  48.560  72.170  1.00  0.00           H
ATOM    845  CG  LYS A  60      95.180  49.950  71.000  1.00  0.00           C
ATOM    846  HG1 LYS A  60      95.680  49.730  70.060  1.00  0.00           H
ATOM    847  HG2 LYS A  60      94.960  51.020  70.930  1.00  0.00           H
ATOM    848  CD  LYS A  60      93.810  49.210  71.030  1.00  0.00           C
ATOM    849  HD1 LYS A  60      93.190  49.570  70.210  1.00  0.00           H
ATOM    850  HD2 LYS A  60      93.300  49.550  71.930  1.00  0.00           H
ATOM    851  CE  LYS A  60      94.170  47.710  70.910  1.00  0.00           C
ATOM    852  HE1 LYS A  60      94.790  47.540  71.790  1.00  0.00           H
ATOM    853  HE2 LYS A  60      94.820  47.560  70.050  1.00  0.00           H
ATOM    854  NZ  LYS A  60      93.010  46.810  70.870  1.00  0.00           N
ATOM    855  HZ1 LYS A  60      92.320  46.970  70.150  1.00  0.00           H
ATOM    856  HZ2 LYS A  60      93.290  45.850  70.700  1.00  0.00           H
ATOM    857  HZ3 LYS A  60      92.520  46.910  71.750  1.00  0.00           H
ATOM    858  C   LYS A  60      97.300  51.880  71.710  1.00  0.00           C
ATOM    859  O   LYS A  60      96.840  52.560  72.610  1.00  0.00           O
ATOM    860  N   HIS A  61      97.440  52.320  70.460  1.00  0.00           N
ATOM    861  H   HIS A  61      97.960  51.680  69.880  1.00  0.00           H
ATOM    862  CA  HIS A  61      97.090  53.640  70.060  1.00  0.00           C
ATOM    863  HA  HIS A  61      97.130  54.290  70.930  1.00  0.00           H
ATOM    864  CB  HIS A  61      98.130  54.090  69.000  1.00  0.00           C
ATOM    865  HB1 HIS A  61      97.590  54.850  68.440  1.00  0.00           H
ATOM    866  HB2 HIS A  61      98.350  53.310  68.260  1.00  0.00           H
ATOM    867  CG  HIS A  61      99.480  54.600  69.500  1.00  0.00           C
ATOM    868  ND1 HIS A  61     100.400  53.930  70.380  1.00  0.00           N
ATOM    869  CE1 HIS A  61     101.350  54.840  70.800  1.00  0.00           C
ATOM    870  HE1 HIS A  61     102.310  54.670  71.280  1.00  0.00           H
ATOM    871  NE2 HIS A  61     101.160  55.950  70.070  1.00  0.00           N
ATOM    872  HE2 HIS A  61     101.870  56.650  69.940  1.00  0.00           H
ATOM    873  CD2 HIS A  61      99.950  55.880  69.420  1.00  0.00           C
ATOM    874  HD2 HIS A  61      99.440  56.670  68.890  1.00  0.00           H
ATOM    875  C   HIS A  61      95.660  53.530  69.450  1.00  0.00           C
ATOM    876  O   HIS A  61      95.300  52.670  68.720  1.00  0.00           O
ATOM    877  N   VAL A  62      94.770  54.530  69.820  1.00  0.00           N
ATOM    878  H   VAL A  62      95.110  55.350  70.280  1.00  0.00           H
ATOM    879  CA  VAL A  62      93.280  54.450  69.740  1.00  0.00           C
ATOM    880  HA  VAL A  62      92.990  53.520  69.250  1.00  0.00           H
ATOM    881  CB  VAL A  62      92.730  54.340  71.200  1.00  0.00           C
ATOM    882  HB  VAL A  62      93.030  55.240  71.730  1.00  0.00           H
ATOM    883  CG1 VAL A  62      91.200  54.330  71.230  1.00  0.00           C
ATOM    884 1HG1 VAL A  62      90.900  54.420  72.280  1.00  0.00           H
ATOM    885 2HG1 VAL A  62      90.710  55.100  70.630  1.00  0.00           H
ATOM    886 3HG1 VAL A  62      90.750  53.390  70.930  1.00  0.00           H
ATOM    887  CG2 VAL A  62      93.220  53.140  72.010  1.00  0.00           C
ATOM    888 1HG2 VAL A  62      92.670  53.140  72.950  1.00  0.00           H
ATOM    889 2HG2 VAL A  62      92.920  52.250  71.450  1.00  0.00           H
ATOM    890 3HG2 VAL A  62      94.280  53.300  72.210  1.00  0.00           H
ATOM    891  C   VAL A  62      92.860  55.750  69.050  1.00  0.00           C
ATOM    892  O   VAL A  62      93.020  56.840  69.630  1.00  0.00           O
ATOM    893  N   PRO A  63      92.250  55.700  67.840  1.00  0.00           N
ATOM    894  CD  PRO A  63      92.540  54.680  66.860  1.00  0.00           C
ATOM    895  HD1 PRO A  63      92.090  53.720  67.110  1.00  0.00           H
ATOM    896  HD2 PRO A  63      93.630  54.700  66.740  1.00  0.00           H
ATOM    897  CG  PRO A  63      91.830  55.210  65.630  1.00  0.00           C
ATOM    898  HG1 PRO A  63      91.410  54.400  65.030  1.00  0.00           H
ATOM    899  HG2 PRO A  63      92.510  55.750  64.970  1.00  0.00           H
ATOM    900  CB  PRO A  63      90.780  56.160  66.080  1.00  0.00           C
ATOM    901  HB1 PRO A  63      89.920  55.630  66.490  1.00  0.00           H
ATOM    902  HB2 PRO A  63      90.540  56.900  65.320  1.00  0.00           H
ATOM    903  CA  PRO A  63      91.500  56.860  67.240  1.00  0.00           C
ATOM    904  HA  PRO A  63      92.200  57.600  66.840  1.00  0.00           H
ATOM    905  C   PRO A  63      90.510  57.600  68.130  1.00  0.00           C
ATOM    906  O   PRO A  63      89.650  56.990  68.710  1.00  0.00           O
ATOM    907  N   ARG A  64      90.680  58.910  68.180  1.00  0.00           N
ATOM    908  H   ARG A  64      91.490  59.290  67.710  1.00  0.00           H
ATOM    909  CA  ARG A  64      89.700  59.830  68.800  1.00  0.00           C
ATOM    910  HA  ARG A  64      89.340  59.380  69.730  1.00  0.00           H
ATOM    911  CB  ARG A  64      90.400  61.200  69.170  1.00  0.00           C
ATOM    912  HB1 ARG A  64      89.620  61.920  69.410  1.00  0.00           H
ATOM    913  HB2 ARG A  64      90.860  61.690  68.310  1.00  0.00           H
ATOM    914  CG  ARG A  64      91.270  61.050  70.380  1.00  0.00           C
ATOM    915  HG1 ARG A  64      92.010  60.270  70.200  1.00  0.00           H
ATOM    916  HG2 ARG A  64      90.690  60.800  71.270  1.00  0.00           H
ATOM    917  CD  ARG A  64      91.960  62.410  70.700  1.00  0.00           C
ATOM    918  HD1 ARG A  64      91.420  63.000  71.440  1.00  0.00           H
ATOM    919  HD2 ARG A  64      92.040  63.140  69.890  1.00  0.00           H
ATOM    920  NE  ARG A  64      93.320  62.230  71.280  1.00  0.00           N
ATOM    921  HE  ARG A  64      94.050  62.340  70.590  1.00  0.00           H
ATOM    922  CZ  ARG A  64      93.680  62.130  72.500  1.00  0.00           C
ATOM    923  NH1 ARG A  64      92.810  61.950  73.480  1.00  0.00           N
ATOM    924 1HH1 ARG A  64      91.850  61.700  73.300  1.00  0.00           H
ATOM    925 2HH1 ARG A  64      93.110  61.990  74.440  1.00  0.00           H
ATOM    926  NH2 ARG A  64      94.940  62.300  72.830  1.00  0.00           N
ATOM    927 1HH2 ARG A  64      95.560  62.220  72.040  1.00  0.00           H
ATOM    928 2HH2 ARG A  64      95.140  62.630  73.760  1.00  0.00           H
ATOM    929  C   ARG A  64      88.490  60.020  67.870  1.00  0.00           C
ATOM    930  O   ARG A  64      88.160  61.120  67.420  1.00  0.00           O
ATOM    931  N   ALA A  65      87.790  58.880  67.570  1.00  0.00           N
ATOM    932  H   ALA A  65      88.060  58.040  68.060  1.00  0.00           H
ATOM    933  CA  ALA A  65      86.800  58.830  66.510  1.00  0.00           C
ATOM    934  HA  ALA A  65      86.610  59.850  66.180  1.00  0.00           H
ATOM    935  CB  ALA A  65      87.410  57.990  65.400  1.00  0.00           C
ATOM    936  HB1 ALA A  65      87.860  57.090  65.820  1.00  0.00           H
ATOM    937  HB2 ALA A  65      86.690  57.810  64.600  1.00  0.00           H
ATOM    938  HB3 ALA A  65      88.180  58.590  64.920  1.00  0.00           H
ATOM    939  C   ALA A  65      85.540  58.130  67.030  1.00  0.00           C
ATOM    940  O   ALA A  65      85.640  57.310  67.920  1.00  0.00           O
ATOM    941  N   VAL A  66      84.360  58.490  66.480  1.00  0.00           N
ATOM    942  H   VAL A  66      84.310  59.170  65.730  1.00  0.00           H
ATOM    943  CA  VAL A  66      83.120  57.770  66.630  1.00  0.00           C
ATOM    944  HA  VAL A  66      83.340  56.810  67.110  1.00  0.00           H
ATOM    945  CB  VAL A  66      82.070  58.600  67.510  1.00  0.00           C
ATOM    946  HB  VAL A  66      81.680  59.460  66.970  1.00  0.00           H
ATOM    947  CG1 VAL A  66      80.890  57.700  67.800  1.00  0.00           C
ATOM    948 1HG1 VAL A  66      80.110  58.190  68.380  1.00  0.00           H
ATOM    949 2HG1 VAL A  66      80.450  57.360  66.860  1.00  0.00           H
ATOM    950 3HG1 VAL A  66      81.280  56.880  68.400  1.00  0.00           H
ATOM    951  CG2 VAL A  66      82.670  59.090  68.760  1.00  0.00           C
ATOM    952 1HG2 VAL A  66      81.980  59.760  69.280  1.00  0.00           H
ATOM    953 2HG2 VAL A  66      82.890  58.200  69.360  1.00  0.00           H
ATOM    954 3HG2 VAL A  66      83.560  59.690  68.600  1.00  0.00           H
ATOM    955  C   VAL A  66      82.470  57.650  65.240  1.00  0.00           C
ATOM    956  O   VAL A  66      82.380  58.610  64.470  1.00  0.00           O
ATOM    957  N   PHE A  67      81.930  56.480  64.930  1.00  0.00           N
ATOM    958  H   PHE A  67      81.940  55.820  65.700  1.00  0.00           H
ATOM    959  CA  PHE A  67      81.140  56.090  63.730  1.00  0.00           C
ATOM    960  HA  PHE A  67      81.310  56.850  62.970  1.00  0.00           H
ATOM    961  CB  PHE A  67      81.790  54.750  63.190  1.00  0.00           C
ATOM    962  HB1 PHE A  67      81.210  54.450  62.310  1.00  0.00           H
ATOM    963  HB2 PHE A  67      81.640  54.000  63.970  1.00  0.00           H
ATOM    964  CG  PHE A  67      83.260  54.860  62.790  1.00  0.00           C
ATOM    965  CD1 PHE A  67      84.280  54.770  63.810  1.00  0.00           C
ATOM    966  HD1 PHE A  67      84.080  54.610  64.860  1.00  0.00           H
ATOM    967  CE1 PHE A  67      85.590  55.040  63.360  1.00  0.00           C
ATOM    968  HE1 PHE A  67      86.380  55.120  64.090  1.00  0.00           H
ATOM    969  CZ  PHE A  67      85.920  55.300  62.000  1.00  0.00           C
ATOM    970  HZ  PHE A  67      86.930  55.390  61.640  1.00  0.00           H
ATOM    971  CE2 PHE A  67      84.970  55.270  61.040  1.00  0.00           C
ATOM    972  HE2 PHE A  67      85.250  55.390  60.000  1.00  0.00           H
ATOM    973  CD2 PHE A  67      83.630  55.010  61.440  1.00  0.00           C
ATOM    974  HD2 PHE A  67      82.890  55.070  60.650  1.00  0.00           H
ATOM    975  C   PHE A  67      79.670  55.920  64.130  1.00  0.00           C
ATOM    976  O   PHE A  67      79.340  55.230  65.080  1.00  0.00           O
ATOM    977  N   VAL A  68      78.680  56.500  63.390  1.00  0.00           N
ATOM    978  H   VAL A  68      78.940  57.260  62.780  1.00  0.00           H
ATOM    979  CA  VAL A  68      77.210  56.420  63.710  1.00  0.00           C
ATOM    980  HA  VAL A  68      77.070  55.590  64.410  1.00  0.00           H
ATOM    981  CB  VAL A  68      76.900  57.670  64.640  1.00  0.00           C
ATOM    982  HB  VAL A  68      77.590  57.750  65.480  1.00  0.00           H
ATOM    983  CG1 VAL A  68      77.230  58.950  63.840  1.00  0.00           C
ATOM    984 1HG1 VAL A  68      76.410  59.240  63.180  1.00  0.00           H
ATOM    985 2HG1 VAL A  68      77.420  59.730  64.560  1.00  0.00           H
ATOM    986 3HG1 VAL A  68      78.170  58.760  63.320  1.00  0.00           H
ATOM    987  CG2 VAL A  68      75.540  57.650  65.280  1.00  0.00           C
ATOM    988 1HG2 VAL A  68      75.450  56.890  66.060  1.00  0.00           H
ATOM    989 2HG2 VAL A  68      75.390  58.580  65.830  1.00  0.00           H
ATOM    990 3HG2 VAL A  68      74.860  57.470  64.440  1.00  0.00           H
ATOM    991  C   VAL A  68      76.410  56.370  62.430  1.00  0.00           C
ATOM    992  O   VAL A  68      76.570  57.220  61.530  1.00  0.00           O
ATOM    993  N   ASP A  69      75.590  55.300  62.310  1.00  0.00           N
ATOM    994  H   ASP A  69      75.440  54.680  63.100  1.00  0.00           H
ATOM    995  CA  ASP A  69      74.780  55.080  61.080  1.00  0.00           C
ATOM    996  HA  ASP A  69      74.630  56.020  60.540  1.00  0.00           H
ATOM    997  CB  ASP A  69      75.530  54.060  60.190  1.00  0.00           C
ATOM    998  HB1 ASP A  69      75.480  53.070  60.670  1.00  0.00           H
ATOM    999  HB2 ASP A  69      76.570  54.350  60.130  1.00  0.00           H
ATOM   1000  CG  ASP A  69      74.910  54.050  58.790  1.00  0.00           C
ATOM   1001  OD1 ASP A  69      74.030  54.900  58.460  1.00  0.00           O
ATOM   1002  OD2 ASP A  69      75.450  53.250  58.000  1.00  0.00           O
ATOM   1003  C   ASP A  69      73.360  54.480  61.470  1.00  0.00           C
ATOM   1004  O   ASP A  69      73.210  53.860  62.530  1.00  0.00           O
ATOM   1005  N   LEU A  70      72.310  54.840  60.710  1.00  0.00           N
ATOM   1006  H   LEU A  70      72.540  55.130  59.770  1.00  0.00           H
ATOM   1007  CA  LEU A  70      70.970  54.320  61.100  1.00  0.00           C
ATOM   1008  HA  LEU A  70      70.900  54.120  62.170  1.00  0.00           H
ATOM   1009  CB  LEU A  70      69.920  55.370  60.640  1.00  0.00           C
ATOM   1010  HB1 LEU A  70      68.930  55.120  61.030  1.00  0.00           H
ATOM   1011  HB2 LEU A  70      69.770  55.330  59.560  1.00  0.00           H
ATOM   1012  CG  LEU A  70      70.130  56.830  61.130  1.00  0.00           C
ATOM   1013  HG  LEU A  70      71.180  57.110  61.010  1.00  0.00           H
ATOM   1014  CD1 LEU A  70      69.250  57.880  60.470  1.00  0.00           C
ATOM   1015 1HD1 LEU A  70      69.620  58.880  60.650  1.00  0.00           H
ATOM   1016 2HD1 LEU A  70      69.210  57.780  59.380  1.00  0.00           H
ATOM   1017 3HD1 LEU A  70      68.220  57.870  60.830  1.00  0.00           H
ATOM   1018  CD2 LEU A  70      69.850  56.860  62.610  1.00  0.00           C
ATOM   1019 1HD2 LEU A  70      69.880  57.890  62.960  1.00  0.00           H
ATOM   1020 2HD2 LEU A  70      68.890  56.460  62.950  1.00  0.00           H
ATOM   1021 3HD2 LEU A  70      70.670  56.300  63.060  1.00  0.00           H
ATOM   1022  C   LEU A  70      70.670  52.880  60.700  1.00  0.00           C
ATOM   1023  O   LEU A  70      69.580  52.350  61.010  1.00  0.00           O
ATOM   1024  N   GLU A  71      71.630  52.210  60.120  1.00  0.00           N
ATOM   1025  H   GLU A  71      72.480  52.700  59.880  1.00  0.00           H
ATOM   1026  CA  GLU A  71      71.520  50.730  59.800  1.00  0.00           C
ATOM   1027  HA  GLU A  71      70.760  50.300  60.450  1.00  0.00           H
ATOM   1028  CB  GLU A  71      70.800  50.630  58.400  1.00  0.00           C
ATOM   1029  HB1 GLU A  71      69.790  51.010  58.550  1.00  0.00           H
ATOM   1030  HB2 GLU A  71      70.600  49.580  58.160  1.00  0.00           H
ATOM   1031  CG  GLU A  71      71.350  51.270  57.140  1.00  0.00           C
ATOM   1032  HG1 GLU A  71      71.710  52.280  57.300  1.00  0.00           H
ATOM   1033  HG2 GLU A  71      70.570  51.300  56.370  1.00  0.00           H
ATOM   1034  CD  GLU A  71      72.480  50.390  56.550  1.00  0.00           C
ATOM   1035  OE1 GLU A  71      72.510  49.180  56.870  1.00  0.00           O
ATOM   1036  OE2 GLU A  71      73.170  50.880  55.580  1.00  0.00           O
ATOM   1037  C   GLU A  71      72.800  49.950  59.860  1.00  0.00           C
ATOM   1038  O   GLU A  71      73.820  50.620  59.560  1.00  0.00           O
ATOM   1039  N   PRO A  72      72.880  48.640  60.140  1.00  0.00           N
ATOM   1040  CD  PRO A  72      71.730  47.690  60.280  1.00  0.00           C
ATOM   1041  HD1 PRO A  72      71.130  47.740  59.370  1.00  0.00           H
ATOM   1042  HD2 PRO A  72      71.140  47.910  61.170  1.00  0.00           H
ATOM   1043  CG  PRO A  72      72.430  46.330  60.570  1.00  0.00           C
ATOM   1044  HG1 PRO A  72      72.500  45.700  59.680  1.00  0.00           H
ATOM   1045  HG2 PRO A  72      71.870  45.720  61.280  1.00  0.00           H
ATOM   1046  CB  PRO A  72      73.800  46.710  61.110  1.00  0.00           C
ATOM   1047  HB1 PRO A  72      74.560  45.950  60.910  1.00  0.00           H
ATOM   1048  HB2 PRO A  72      73.760  46.870  62.190  1.00  0.00           H
ATOM   1049  CA  PRO A  72      74.150  48.080  60.570  1.00  0.00           C
ATOM   1050  HA  PRO A  72      74.540  48.670  61.400  1.00  0.00           H
ATOM   1051  C   PRO A  72      75.270  47.990  59.590  1.00  0.00           C
ATOM   1052  O   PRO A  72      76.460  47.920  59.940  1.00  0.00           O
ATOM   1053  N   THR A  73      75.020  47.860  58.300  1.00  0.00           N
ATOM   1054  H   THR A  73      74.060  47.990  57.990  1.00  0.00           H
ATOM   1055  CA  THR A  73      75.830  47.010  57.370  1.00  0.00           C
ATOM   1056  HA  THR A  73      76.130  46.080  57.840  1.00  0.00           H
ATOM   1057  CB  THR A  73      75.000  46.680  56.100  1.00  0.00           C
ATOM   1058  HB  THR A  73      75.600  46.130  55.360  1.00  0.00           H
ATOM   1059  CG2 THR A  73      73.730  45.860  56.310  1.00  0.00           C
ATOM   1060 1HG2 THR A  73      74.060  44.940  56.790  1.00  0.00           H
ATOM   1061 2HG2 THR A  73      73.090  46.440  56.990  1.00  0.00           H
ATOM   1062 3HG2 THR A  73      73.210  45.620  55.380  1.00  0.00           H
ATOM   1063  OG1 THR A  73      74.680  47.980  55.540  1.00  0.00           O
ATOM   1064  HG1 THR A  73      73.930  48.350  56.000  1.00  0.00           H
ATOM   1065  C   THR A  73      77.210  47.640  56.990  1.00  0.00           C
ATOM   1066  O   THR A  73      78.120  46.870  56.530  1.00  0.00           O
ATOM   1067  N   VAL A  74      77.440  48.920  57.210  1.00  0.00           N
ATOM   1068  H   VAL A  74      76.760  49.490  57.690  1.00  0.00           H
ATOM   1069  CA  VAL A  74      78.740  49.560  56.740  1.00  0.00           C
ATOM   1070  HA  VAL A  74      79.320  48.980  56.030  1.00  0.00           H
ATOM   1071  CB  VAL A  74      78.350  50.840  56.020  1.00  0.00           C
ATOM   1072  HB  VAL A  74      77.860  51.530  56.710  1.00  0.00           H
ATOM   1073  CG1 VAL A  74      79.560  51.550  55.390  1.00  0.00           C
ATOM   1074 1HG1 VAL A  74      80.360  51.630  56.120  1.00  0.00           H
ATOM   1075 2HG1 VAL A  74      80.080  50.980  54.630  1.00  0.00           H
ATOM   1076 3HG1 VAL A  74      79.250  52.530  55.020  1.00  0.00           H
ATOM   1077  CG2 VAL A  74      77.460  50.570  54.760  1.00  0.00           C
ATOM   1078 1HG2 VAL A  74      77.280  51.480  54.180  1.00  0.00           H
ATOM   1079 2HG2 VAL A  74      77.990  49.930  54.070  1.00  0.00           H
ATOM   1080 3HG2 VAL A  74      76.490  50.120  54.980  1.00  0.00           H
ATOM   1081  C   VAL A  74      79.660  49.800  57.900  1.00  0.00           C
ATOM   1082  O   VAL A  74      80.850  49.770  57.770  1.00  0.00           O
ATOM   1083  N   ILE A  75      79.020  49.980  59.060  1.00  0.00           N
ATOM   1084  H   ILE A  75      78.040  50.220  59.020  1.00  0.00           H
ATOM   1085  CA  ILE A  75      79.780  49.920  60.280  1.00  0.00           C
ATOM   1086  HA  ILE A  75      80.710  50.420  60.030  1.00  0.00           H
ATOM   1087  CB  ILE A  75      79.020  50.810  61.330  1.00  0.00           C
ATOM   1088  HB  ILE A  75      77.970  50.500  61.370  1.00  0.00           H
ATOM   1089  CG2 ILE A  75      79.690  50.540  62.700  1.00  0.00           C
ATOM   1090 1HG2 ILE A  75      79.550  49.530  63.060  1.00  0.00           H
ATOM   1091 2HG2 ILE A  75      80.730  50.880  62.690  1.00  0.00           H
ATOM   1092 3HG2 ILE A  75      79.160  51.070  63.490  1.00  0.00           H
ATOM   1093  CG1 ILE A  75      79.050  52.330  60.960  1.00  0.00           C
ATOM   1094 1HG1 ILE A  75      78.460  52.500  60.050  1.00  0.00           H
ATOM   1095 2HG1 ILE A  75      80.080  52.620  60.750  1.00  0.00           H
ATOM   1096  CD  ILE A  75      78.450  53.190  62.130  1.00  0.00           C
ATOM   1097  HD1 ILE A  75      78.140  54.160  61.750  1.00  0.00           H
ATOM   1098  HD2 ILE A  75      77.510  52.760  62.480  1.00  0.00           H
ATOM   1099  HD3 ILE A  75      79.170  53.330  62.940  1.00  0.00           H
ATOM   1100  C   ILE A  75      80.110  48.470  60.710  1.00  0.00           C
ATOM   1101  O   ILE A  75      81.050  48.210  61.480  1.00  0.00           O
ATOM   1102  N   ASP A  76      79.360  47.400  60.330  1.00  0.00           N
ATOM   1103  H   ASP A  76      78.550  47.570  59.750  1.00  0.00           H
ATOM   1104  CA  ASP A  76      79.710  46.000  60.530  1.00  0.00           C
ATOM   1105  HA  ASP A  76      80.000  45.940  61.580  1.00  0.00           H
ATOM   1106  CB  ASP A  76      78.520  45.000  60.200  1.00  0.00           C
ATOM   1107  HB1 ASP A  76      78.960  44.060  59.860  1.00  0.00           H
ATOM   1108  HB2 ASP A  76      78.020  45.370  59.300  1.00  0.00           H
ATOM   1109  CG  ASP A  76      77.660  44.530  61.410  1.00  0.00           C
ATOM   1110  OD1 ASP A  76      78.130  44.380  62.530  1.00  0.00           O
ATOM   1111  OD2 ASP A  76      76.430  44.280  61.230  1.00  0.00           O
ATOM   1112  C   ASP A  76      80.990  45.560  59.810  1.00  0.00           C
ATOM   1113  O   ASP A  76      81.840  44.700  60.150  1.00  0.00           O
ATOM   1114  N   GLU A  77      81.310  46.270  58.750  1.00  0.00           N
ATOM   1115  H   GLU A  77      80.640  46.930  58.380  1.00  0.00           H
ATOM   1116  CA  GLU A  77      82.580  46.150  58.050  1.00  0.00           C
ATOM   1117  HA  GLU A  77      82.860  45.100  58.030  1.00  0.00           H
ATOM   1118  CB  GLU A  77      82.540  46.930  56.710  1.00  0.00           C
ATOM   1119  HB1 GLU A  77      83.540  47.090  56.290  1.00  0.00           H
ATOM   1120  HB2 GLU A  77      82.090  47.900  56.930  1.00  0.00           H
ATOM   1121  CG  GLU A  77      81.710  46.130  55.680  1.00  0.00           C
ATOM   1122  HG1 GLU A  77      81.380  46.830  54.920  1.00  0.00           H
ATOM   1123  HG2 GLU A  77      80.760  45.880  56.160  1.00  0.00           H
ATOM   1124  CD  GLU A  77      82.220  44.770  55.020  1.00  0.00           C
ATOM   1125  OE1 GLU A  77      82.880  43.980  55.700  1.00  0.00           O
ATOM   1126  OE2 GLU A  77      81.930  44.550  53.860  1.00  0.00           O
ATOM   1127  C   GLU A  77      83.650  46.710  58.930  1.00  0.00           C
ATOM   1128  O   GLU A  77      84.890  46.380  58.670  1.00  0.00           O
ATOM   1129  N   VAL A  78      83.410  47.670  59.850  1.00  0.00           N
ATOM   1130  H   VAL A  78      82.490  47.880  60.230  1.00  0.00           H
ATOM   1131  CA  VAL A  78      84.520  48.370  60.530  1.00  0.00           C
ATOM   1132  HA  VAL A  78      85.400  48.440  59.890  1.00  0.00           H
ATOM   1133  CB  VAL A  78      84.140  49.840  60.870  1.00  0.00           C
ATOM   1134  HB  VAL A  78      83.210  49.820  61.430  1.00  0.00           H
ATOM   1135  CG1 VAL A  78      85.160  50.570  61.720  1.00  0.00           C
ATOM   1136 1HG1 VAL A  78      85.980  50.950  61.110  1.00  0.00           H
ATOM   1137 2HG1 VAL A  78      84.610  51.410  62.130  1.00  0.00           H
ATOM   1138 3HG1 VAL A  78      85.530  50.010  62.580  1.00  0.00           H
ATOM   1139  CG2 VAL A  78      83.740  50.770  59.670  1.00  0.00           C
ATOM   1140 1HG2 VAL A  78      84.610  50.650  59.020  1.00  0.00           H
ATOM   1141 2HG2 VAL A  78      82.820  50.470  59.160  1.00  0.00           H
ATOM   1142 3HG2 VAL A  78      83.560  51.810  59.950  1.00  0.00           H
ATOM   1143  C   VAL A  78      84.970  47.590  61.750  1.00  0.00           C
ATOM   1144  O   VAL A  78      86.210  47.380  61.890  1.00  0.00           O
ATOM   1145  N   ARG A  79      84.010  47.000  62.530  1.00  0.00           N
ATOM   1146  H   ARG A  79      83.070  47.190  62.210  1.00  0.00           H
ATOM   1147  CA  ARG A  79      84.140  46.030  63.590  1.00  0.00           C
ATOM   1148  HA  ARG A  79      84.950  46.390  64.230  1.00  0.00           H
ATOM   1149  CB  ARG A  79      82.920  45.940  64.580  1.00  0.00           C
ATOM   1150  HB1 ARG A  79      82.680  46.920  64.990  1.00  0.00           H
ATOM   1151  HB2 ARG A  79      83.110  45.250  65.400  1.00  0.00           H
ATOM   1152  CG  ARG A  79      81.620  45.460  63.900  1.00  0.00           C
ATOM   1153  HG1 ARG A  79      81.760  44.500  63.420  1.00  0.00           H
ATOM   1154  HG2 ARG A  79      81.450  46.260  63.180  1.00  0.00           H
ATOM   1155  CD  ARG A  79      80.360  45.260  64.840  1.00  0.00           C
ATOM   1156  HD1 ARG A  79      80.920  44.770  65.640  1.00  0.00           H
ATOM   1157  HD2 ARG A  79      79.660  44.550  64.400  1.00  0.00           H
ATOM   1158  NE  ARG A  79      79.740  46.540  65.280  1.00  0.00           N
ATOM   1159  HE  ARG A  79      80.000  46.950  66.160  1.00  0.00           H
ATOM   1160  CZ  ARG A  79      78.590  47.140  64.820  1.00  0.00           C
ATOM   1161  NH1 ARG A  79      78.030  46.800  63.700  1.00  0.00           N
ATOM   1162 1HH1 ARG A  79      78.330  45.930  63.270  1.00  0.00           H
ATOM   1163 2HH1 ARG A  79      77.140  47.170  63.400  1.00  0.00           H
ATOM   1164  NH2 ARG A  79      77.990  48.060  65.540  1.00  0.00           N
ATOM   1165 1HH2 ARG A  79      78.360  48.350  66.440  1.00  0.00           H
ATOM   1166 2HH2 ARG A  79      77.090  48.450  65.300  1.00  0.00           H
ATOM   1167  C   ARG A  79      84.610  44.620  63.040  1.00  0.00           C
ATOM   1168  O   ARG A  79      85.140  43.870  63.860  1.00  0.00           O
ATOM   1169  N   THR A  80      84.560  44.290  61.750  1.00  0.00           N
ATOM   1170  H   THR A  80      83.890  44.750  61.160  1.00  0.00           H
ATOM   1171  CA  THR A  80      85.220  43.030  61.200  1.00  0.00           C
ATOM   1172  HA  THR A  80      85.730  42.480  61.990  1.00  0.00           H
ATOM   1173  CB  THR A  80      84.080  42.060  60.770  1.00  0.00           C
ATOM   1174  HB  THR A  80      84.470  41.050  60.600  1.00  0.00           H
ATOM   1175  CG2 THR A  80      82.990  41.780  61.730  1.00  0.00           C
ATOM   1176 1HG2 THR A  80      82.490  40.840  61.500  1.00  0.00           H
ATOM   1177 2HG2 THR A  80      83.450  41.720  62.720  1.00  0.00           H
ATOM   1178 3HG2 THR A  80      82.360  42.660  61.590  1.00  0.00           H
ATOM   1179  OG1 THR A  80      83.510  42.550  59.550  1.00  0.00           O
ATOM   1180  HG1 THR A  80      82.760  43.110  59.760  1.00  0.00           H
ATOM   1181  C   THR A  80      86.320  43.220  60.200  1.00  0.00           C
ATOM   1182  O   THR A  80      86.920  42.210  59.790  1.00  0.00           O
ATOM   1183  N   GLY A  81      86.680  44.430  59.830  1.00  0.00           N
ATOM   1184  H   GLY A  81      86.200  45.240  60.210  1.00  0.00           H
ATOM   1185  CA  GLY A  81      87.700  44.720  58.780  1.00  0.00           C
ATOM   1186  HA1 GLY A  81      87.590  45.790  58.590  1.00  0.00           H
ATOM   1187  HA2 GLY A  81      87.440  44.140  57.900  1.00  0.00           H
ATOM   1188  C   GLY A  81      89.180  44.560  59.240  1.00  0.00           C
ATOM   1189  O   GLY A  81      89.440  43.780  60.180  1.00  0.00           O
ATOM   1190  N   THR A  82      90.080  45.200  58.570  1.00  0.00           N
ATOM   1191  H   THR A  82      89.830  45.940  57.930  1.00  0.00           H
ATOM   1192  CA  THR A  82      91.530  45.080  58.730  1.00  0.00           C
ATOM   1193  HA  THR A  82      91.810  44.060  58.980  1.00  0.00           H
ATOM   1194  CB  THR A  82      92.320  45.460  57.430  1.00  0.00           C
ATOM   1195  HB  THR A  82      93.390  45.500  57.600  1.00  0.00           H
ATOM   1196  CG2 THR A  82      92.070  44.600  56.210  1.00  0.00           C
ATOM   1197 1HG2 THR A  82      92.940  43.940  56.230  1.00  0.00           H
ATOM   1198 2HG2 THR A  82      91.150  44.050  56.440  1.00  0.00           H
ATOM   1199 3HG2 THR A  82      92.010  45.060  55.230  1.00  0.00           H
ATOM   1200  OG1 THR A  82      91.980  46.740  57.040  1.00  0.00           O
ATOM   1201  HG1 THR A  82      91.680  46.590  56.140  1.00  0.00           H
ATOM   1202  C   THR A  82      92.090  45.900  59.910  1.00  0.00           C
ATOM   1203  O   THR A  82      93.100  45.550  60.420  1.00  0.00           O
ATOM   1204  N   TYR A  83      91.340  46.880  60.390  1.00  0.00           N
ATOM   1205  H   TYR A  83      90.440  47.060  59.980  1.00  0.00           H
ATOM   1206  CA  TYR A  83      91.840  47.800  61.500  1.00  0.00           C
ATOM   1207  HA  TYR A  83      92.820  47.510  61.870  1.00  0.00           H
ATOM   1208  CB  TYR A  83      91.940  49.200  60.890  1.00  0.00           C
ATOM   1209  HB1 TYR A  83      92.020  49.850  61.760  1.00  0.00           H
ATOM   1210  HB2 TYR A  83      91.100  49.440  60.240  1.00  0.00           H
ATOM   1211  CG  TYR A  83      93.240  49.450  60.230  1.00  0.00           C
ATOM   1212  CD1 TYR A  83      93.230  49.450  58.820  1.00  0.00           C
ATOM   1213  HD1 TYR A  83      92.300  49.320  58.290  1.00  0.00           H
ATOM   1214  CE1 TYR A  83      94.460  49.700  58.130  1.00  0.00           C
ATOM   1215  HE1 TYR A  83      94.440  49.570  57.060  1.00  0.00           H
ATOM   1216  CZ  TYR A  83      95.700  49.870  58.860  1.00  0.00           C
ATOM   1217  OH  TYR A  83      96.870  49.850  58.200  1.00  0.00           O
ATOM   1218  HH  TYR A  83      97.560  49.900  58.870  1.00  0.00           H
ATOM   1219  CE2 TYR A  83      95.640  49.870  60.300  1.00  0.00           C
ATOM   1220  HE2 TYR A  83      96.470  49.950  60.980  1.00  0.00           H
ATOM   1221  CD2 TYR A  83      94.400  49.630  60.950  1.00  0.00           C
ATOM   1222  HD2 TYR A  83      94.310  49.840  62.010  1.00  0.00           H
ATOM   1223  C   TYR A  83      90.920  47.720  62.700  1.00  0.00           C
ATOM   1224  O   TYR A  83      91.110  48.430  63.670  1.00  0.00           O
ATOM   1225  N   ARG A  84      89.900  46.820  62.760  1.00  0.00           N
ATOM   1226  H   ARG A  84      89.790  46.400  61.850  1.00  0.00           H
ATOM   1227  CA  ARG A  84      88.980  46.470  63.860  1.00  0.00           C
ATOM   1228  HA  ARG A  84      88.230  47.250  64.010  1.00  0.00           H
ATOM   1229  CB  ARG A  84      88.310  45.100  63.520  1.00  0.00           C
ATOM   1230  HB1 ARG A  84      87.980  45.130  62.480  1.00  0.00           H
ATOM   1231  HB2 ARG A  84      87.540  44.850  64.240  1.00  0.00           H
ATOM   1232  CG  ARG A  84      89.190  43.890  63.570  1.00  0.00           C
ATOM   1233  HG1 ARG A  84      89.760  43.900  64.500  1.00  0.00           H
ATOM   1234  HG2 ARG A  84      89.930  44.000  62.790  1.00  0.00           H
ATOM   1235  CD  ARG A  84      88.420  42.510  63.410  1.00  0.00           C
ATOM   1236  HD1 ARG A  84      87.760  42.590  62.540  1.00  0.00           H
ATOM   1237  HD2 ARG A  84      87.820  42.430  64.320  1.00  0.00           H
ATOM   1238  NE  ARG A  84      89.200  41.300  63.220  1.00  0.00           N
ATOM   1239  HE  ARG A  84      89.110  40.620  63.970  1.00  0.00           H
ATOM   1240  CZ  ARG A  84      89.970  40.850  62.230  1.00  0.00           C
ATOM   1241  NH1 ARG A  84      90.020  41.360  61.030  1.00  0.00           N
ATOM   1242 1HH1 ARG A  84      89.500  42.200  60.800  1.00  0.00           H
ATOM   1243 2HH1 ARG A  84      90.580  40.980  60.280  1.00  0.00           H
ATOM   1244  NH2 ARG A  84      90.740  39.850  62.440  1.00  0.00           N
ATOM   1245 1HH2 ARG A  84      90.730  39.400  63.340  1.00  0.00           H
ATOM   1246 2HH2 ARG A  84      91.320  39.650  61.630  1.00  0.00           H
ATOM   1247  C   ARG A  84      89.600  46.360  65.340  1.00  0.00           C
ATOM   1248  O   ARG A  84      88.870  46.610  66.320  1.00  0.00           O
ATOM   1249  N   GLN A  85      90.890  45.990  65.390  1.00  0.00           N
ATOM   1250  H   GLN A  85      91.370  45.810  64.530  1.00  0.00           H
ATOM   1251  CA  GLN A  85      91.520  45.940  66.680  1.00  0.00           C
ATOM   1252  HA  GLN A  85      90.890  45.350  67.340  1.00  0.00           H
ATOM   1253  CB  GLN A  85      92.880  45.200  66.620  1.00  0.00           C
ATOM   1254  HB1 GLN A  85      93.300  45.190  67.620  1.00  0.00           H
ATOM   1255  HB2 GLN A  85      93.480  45.720  65.870  1.00  0.00           H
ATOM   1256  CG  GLN A  85      92.720  43.660  66.340  1.00  0.00           C
ATOM   1257  HG1 GLN A  85      91.990  43.420  65.570  1.00  0.00           H
ATOM   1258  HG2 GLN A  85      92.400  43.240  67.300  1.00  0.00           H
ATOM   1259  CD  GLN A  85      94.070  42.960  66.030  1.00  0.00           C
ATOM   1260  OE1 GLN A  85      94.610  42.240  66.820  1.00  0.00           O
ATOM   1261  NE2 GLN A  85      94.630  43.140  64.810  1.00  0.00           N
ATOM   1262 1HE2 GLN A  85      94.100  43.640  64.110  1.00  0.00           H
ATOM   1263 2HE2 GLN A  85      95.500  42.630  64.740  1.00  0.00           H
ATOM   1264  C   GLN A  85      91.700  47.340  67.320  1.00  0.00           C
ATOM   1265  O   GLN A  85      91.860  47.440  68.560  1.00  0.00           O
ATOM   1266  N   LEU A  86      91.720  48.440  66.520  1.00  0.00           N
ATOM   1267  H   LEU A  86      91.520  48.430  65.530  1.00  0.00           H
ATOM   1268  CA  LEU A  86      92.030  49.820  66.980  1.00  0.00           C
ATOM   1269  HA  LEU A  86      92.960  49.860  67.560  1.00  0.00           H
ATOM   1270  CB  LEU A  86      92.180  50.840  65.830  1.00  0.00           C
ATOM   1271  HB1 LEU A  86      92.230  51.810  66.320  1.00  0.00           H
ATOM   1272  HB2 LEU A  86      91.180  50.890  65.390  1.00  0.00           H
ATOM   1273  CG  LEU A  86      93.310  50.710  64.860  1.00  0.00           C
ATOM   1274  HG  LEU A  86      93.210  49.810  64.250  1.00  0.00           H
ATOM   1275  CD1 LEU A  86      93.330  51.960  63.960  1.00  0.00           C
ATOM   1276 1HD1 LEU A  86      94.190  51.920  63.300  1.00  0.00           H
ATOM   1277 2HD1 LEU A  86      92.450  52.200  63.370  1.00  0.00           H
ATOM   1278 3HD1 LEU A  86      93.650  52.830  64.530  1.00  0.00           H
ATOM   1279  CD2 LEU A  86      94.600  50.670  65.620  1.00  0.00           C
ATOM   1280 1HD2 LEU A  86      95.420  50.840  64.930  1.00  0.00           H
ATOM   1281 2HD2 LEU A  86      94.590  51.410  66.410  1.00  0.00           H
ATOM   1282 3HD2 LEU A  86      94.760  49.710  66.120  1.00  0.00           H
ATOM   1283  C   LEU A  86      90.930  50.320  67.940  1.00  0.00           C
ATOM   1284  O   LEU A  86      91.120  51.090  68.810  1.00  0.00           O
ATOM   1285  N   PHE A  87      89.660  49.910  67.650  1.00  0.00           N
ATOM   1286  H   PHE A  87      89.600  49.250  66.880  1.00  0.00           H
ATOM   1287  CA  PHE A  87      88.320  50.320  68.190  1.00  0.00           C
ATOM   1288  HA  PHE A  87      88.410  51.360  68.510  1.00  0.00           H
ATOM   1289  CB  PHE A  87      87.240  50.340  67.090  1.00  0.00           C
ATOM   1290  HB1 PHE A  87      86.330  50.790  67.500  1.00  0.00           H
ATOM   1291  HB2 PHE A  87      86.950  49.300  66.930  1.00  0.00           H
ATOM   1292  CG  PHE A  87      87.620  51.000  65.790  1.00  0.00           C
ATOM   1293  CD1 PHE A  87      87.840  52.360  65.680  1.00  0.00           C
ATOM   1294  HD1 PHE A  87      87.780  53.000  66.550  1.00  0.00           H
ATOM   1295  CE1 PHE A  87      88.230  52.880  64.480  1.00  0.00           C
ATOM   1296  HE1 PHE A  87      88.490  53.930  64.400  1.00  0.00           H
ATOM   1297  CZ  PHE A  87      88.360  52.120  63.310  1.00  0.00           C
ATOM   1298  HZ  PHE A  87      88.500  52.600  62.350  1.00  0.00           H
ATOM   1299  CE2 PHE A  87      88.130  50.750  63.400  1.00  0.00           C
ATOM   1300  HE2 PHE A  87      88.200  50.150  62.500  1.00  0.00           H
ATOM   1301  CD2 PHE A  87      87.740  50.150  64.640  1.00  0.00           C
ATOM   1302  HD2 PHE A  87      87.620  49.090  64.780  1.00  0.00           H
ATOM   1303  C   PHE A  87      87.880  49.540  69.390  1.00  0.00           C
ATOM   1304  O   PHE A  87      88.090  48.330  69.470  1.00  0.00           O
ATOM   1305  N   HIS A  88      87.260  50.260  70.300  1.00  0.00           N
ATOM   1306  H   HIS A  88      87.130  51.250  70.190  1.00  0.00           H
ATOM   1307  CA  HIS A  88      86.390  49.680  71.360  1.00  0.00           C
ATOM   1308  HA  HIS A  88      86.680  48.630  71.420  1.00  0.00           H
ATOM   1309  CB  HIS A  88      86.850  50.300  72.680  1.00  0.00           C
ATOM   1310  HB1 HIS A  88      87.890  49.990  72.770  1.00  0.00           H
ATOM   1311  HB2 HIS A  88      86.320  49.810  73.500  1.00  0.00           H
ATOM   1312  CG  HIS A  88      86.710  51.800  72.920  1.00  0.00           C
ATOM   1313  ND1 HIS A  88      85.530  52.260  73.520  1.00  0.00           N
ATOM   1314  HD1 HIS A  88      84.870  51.620  73.940  1.00  0.00           H
ATOM   1315  CE1 HIS A  88      85.680  53.560  73.690  1.00  0.00           C
ATOM   1316  HE1 HIS A  88      84.960  54.140  74.250  1.00  0.00           H
ATOM   1317  NE2 HIS A  88      86.790  54.040  73.090  1.00  0.00           N
ATOM   1318  CD2 HIS A  88      87.450  52.870  72.630  1.00  0.00           C
ATOM   1319  HD2 HIS A  88      88.480  52.830  72.300  1.00  0.00           H
ATOM   1320  C   HIS A  88      84.860  49.820  71.160  1.00  0.00           C
ATOM   1321  O   HIS A  88      84.460  50.770  70.550  1.00  0.00           O
ATOM   1322  N   PRO A  89      83.960  48.980  71.720  1.00  0.00           N
ATOM   1323  CD  PRO A  89      84.310  47.810  72.560  1.00  0.00           C
ATOM   1324  HD1 PRO A  89      84.550  48.080  73.590  1.00  0.00           H
ATOM   1325  HD2 PRO A  89      85.180  47.310  72.160  1.00  0.00           H
ATOM   1326  CG  PRO A  89      83.200  46.820  72.340  1.00  0.00           C
ATOM   1327  HG1 PRO A  89      82.970  46.250  73.240  1.00  0.00           H
ATOM   1328  HG2 PRO A  89      83.500  46.270  71.450  1.00  0.00           H
ATOM   1329  CB  PRO A  89      82.010  47.740  72.100  1.00  0.00           C
ATOM   1330  HB1 PRO A  89      81.770  48.150  73.080  1.00  0.00           H
ATOM   1331  HB2 PRO A  89      81.160  47.210  71.670  1.00  0.00           H
ATOM   1332  CA  PRO A  89      82.530  48.920  71.300  1.00  0.00           C
ATOM   1333  HA  PRO A  89      82.520  48.660  70.240  1.00  0.00           H
ATOM   1334  C   PRO A  89      81.750  50.180  71.460  1.00  0.00           C
ATOM   1335  O   PRO A  89      80.810  50.470  70.800  1.00  0.00           O
ATOM   1336  N   GLU A  90      82.140  51.090  72.400  1.00  0.00           N
ATOM   1337  H   GLU A  90      82.860  50.860  73.070  1.00  0.00           H
ATOM   1338  CA  GLU A  90      81.410  52.320  72.610  1.00  0.00           C
ATOM   1339  HA  GLU A  90      80.350  52.200  72.850  1.00  0.00           H
ATOM   1340  CB  GLU A  90      82.050  53.020  73.830  1.00  0.00           C
ATOM   1341  HB1 GLU A  90      81.680  54.040  73.950  1.00  0.00           H
ATOM   1342  HB2 GLU A  90      83.110  53.250  73.740  1.00  0.00           H
ATOM   1343  CG  GLU A  90      81.720  52.430  75.200  1.00  0.00           C
ATOM   1344  HG1 GLU A  90      80.640  52.410  75.330  1.00  0.00           H
ATOM   1345  HG2 GLU A  90      82.080  53.100  75.990  1.00  0.00           H
ATOM   1346  CD  GLU A  90      82.290  51.050  75.290  1.00  0.00           C
ATOM   1347  OE1 GLU A  90      83.470  50.910  74.840  1.00  0.00           O
ATOM   1348  OE2 GLU A  90      81.680  50.190  76.010  1.00  0.00           O
ATOM   1349  C   GLU A  90      81.480  53.220  71.380  1.00  0.00           C
ATOM   1350  O   GLU A  90      80.550  54.020  71.240  1.00  0.00           O
ATOM   1351  N   GLN A  91      82.540  53.210  70.540  1.00  0.00           N
ATOM   1352  H   GLN A  91      83.350  52.660  70.810  1.00  0.00           H
ATOM   1353  CA  GLN A  91      82.840  54.030  69.360  1.00  0.00           C
ATOM   1354  HA  GLN A  91      82.640  55.040  69.740  1.00  0.00           H
ATOM   1355  CB  GLN A  91      84.290  53.830  68.950  1.00  0.00           C
ATOM   1356  HB1 GLN A  91      84.510  54.370  68.020  1.00  0.00           H
ATOM   1357  HB2 GLN A  91      84.470  52.770  68.800  1.00  0.00           H
ATOM   1358  CG  GLN A  91      85.250  54.340  69.970  1.00  0.00           C
ATOM   1359  HG1 GLN A  91      85.080  53.950  70.970  1.00  0.00           H
ATOM   1360  HG2 GLN A  91      85.030  55.400  69.940  1.00  0.00           H
ATOM   1361  CD  GLN A  91      86.720  54.140  69.600  1.00  0.00           C
ATOM   1362  OE1 GLN A  91      87.360  53.120  69.770  1.00  0.00           O
ATOM   1363  NE2 GLN A  91      87.350  55.120  68.980  1.00  0.00           N
ATOM   1364 1HE2 GLN A  91      86.790  55.870  68.600  1.00  0.00           H
ATOM   1365 2HE2 GLN A  91      88.310  55.000  68.690  1.00  0.00           H
ATOM   1366  C   GLN A  91      81.950  53.760  68.160  1.00  0.00           C
ATOM   1367  O   GLN A  91      81.920  54.590  67.250  1.00  0.00           O
ATOM   1368  N   LEU A  92      81.330  52.570  68.040  1.00  0.00           N
ATOM   1369  H   LEU A  92      81.520  52.050  68.890  1.00  0.00           H
ATOM   1370  CA  LEU A  92      80.700  52.070  66.870  1.00  0.00           C
ATOM   1371  HA  LEU A  92      80.850  52.760  66.040  1.00  0.00           H
ATOM   1372  CB  LEU A  92      81.400  50.710  66.460  1.00  0.00           C
ATOM   1373  HB1 LEU A  92      80.850  50.320  65.600  1.00  0.00           H
ATOM   1374  HB2 LEU A  92      81.370  50.060  67.330  1.00  0.00           H
ATOM   1375  CG  LEU A  92      82.950  50.840  66.250  1.00  0.00           C
ATOM   1376  HG  LEU A  92      83.540  50.930  67.160  1.00  0.00           H
ATOM   1377  CD1 LEU A  92      83.470  49.490  65.690  1.00  0.00           C
ATOM   1378 1HD1 LEU A  92      84.520  49.420  65.440  1.00  0.00           H
ATOM   1379 2HD1 LEU A  92      83.190  48.610  66.270  1.00  0.00           H
ATOM   1380 3HD1 LEU A  92      82.980  49.310  64.730  1.00  0.00           H
ATOM   1381  CD2 LEU A  92      83.290  51.880  65.160  1.00  0.00           C
ATOM   1382 1HD2 LEU A  92      82.670  51.670  64.290  1.00  0.00           H
ATOM   1383 2HD2 LEU A  92      82.960  52.820  65.600  1.00  0.00           H
ATOM   1384 3HD2 LEU A  92      84.350  51.980  64.940  1.00  0.00           H
ATOM   1385  C   LEU A  92      79.230  51.930  67.090  1.00  0.00           C
ATOM   1386  O   LEU A  92      78.780  50.930  67.710  1.00  0.00           O
ATOM   1387  N   ILE A  93      78.460  52.880  66.610  1.00  0.00           N
ATOM   1388  H   ILE A  93      78.810  53.720  66.160  1.00  0.00           H
ATOM   1389  CA  ILE A  93      77.030  52.950  66.960  1.00  0.00           C
ATOM   1390  HA  ILE A  93      76.810  52.230  67.740  1.00  0.00           H
ATOM   1391  CB  ILE A  93      76.830  54.400  67.460  1.00  0.00           C
ATOM   1392  HB  ILE A  93      76.930  55.070  66.600  1.00  0.00           H
ATOM   1393  CG2 ILE A  93      75.480  54.520  68.110  1.00  0.00           C
ATOM   1394 1HG2 ILE A  93      75.540  53.950  69.030  1.00  0.00           H
ATOM   1395 2HG2 ILE A  93      75.130  55.540  68.230  1.00  0.00           H
ATOM   1396 3HG2 ILE A  93      74.790  54.120  67.360  1.00  0.00           H
ATOM   1397  CG1 ILE A  93      77.950  54.960  68.370  1.00  0.00           C
ATOM   1398 1HG1 ILE A  93      78.820  55.140  67.740  1.00  0.00           H
ATOM   1399 2HG1 ILE A  93      78.310  54.170  69.030  1.00  0.00           H
ATOM   1400  CD  ILE A  93      77.730  56.280  69.040  1.00  0.00           C
ATOM   1401  HD1 ILE A  93      78.650  56.680  69.460  1.00  0.00           H
ATOM   1402  HD2 ILE A  93      77.520  57.040  68.290  1.00  0.00           H
ATOM   1403  HD3 ILE A  93      76.910  56.190  69.750  1.00  0.00           H
ATOM   1404  C   ILE A  93      76.100  52.610  65.760  1.00  0.00           C
ATOM   1405  O   ILE A  93      76.200  53.280  64.730  1.00  0.00           O
ATOM   1406  N   THR A  94      75.190  51.600  65.810  1.00  0.00           N
ATOM   1407  H   THR A  94      75.170  50.990  66.620  1.00  0.00           H
ATOM   1408  CA  THR A  94      74.300  51.220  64.690  1.00  0.00           C
ATOM   1409  HA  THR A  94      74.290  51.960  63.890  1.00  0.00           H
ATOM   1410  CB  THR A  94      74.800  49.900  63.990  1.00  0.00           C
ATOM   1411  HB  THR A  94      74.010  49.460  63.380  1.00  0.00           H
ATOM   1412  CG2 THR A  94      76.130  50.070  63.230  1.00  0.00           C
ATOM   1413 1HG2 THR A  94      76.450  49.130  62.770  1.00  0.00           H
ATOM   1414 2HG2 THR A  94      75.940  50.720  62.380  1.00  0.00           H
ATOM   1415 3HG2 THR A  94      76.860  50.620  63.820  1.00  0.00           H
ATOM   1416  OG1 THR A  94      75.120  48.890  64.930  1.00  0.00           O
ATOM   1417  HG1 THR A  94      74.310  48.470  65.230  1.00  0.00           H
ATOM   1418  C   THR A  94      72.830  51.140  65.120  1.00  0.00           C
ATOM   1419  O   THR A  94      72.410  50.280  65.910  1.00  0.00           O
ATOM   1420  N   GLY A  95      72.060  51.950  64.420  1.00  0.00           N
ATOM   1421  H   GLY A  95      72.480  52.490  63.680  1.00  0.00           H
ATOM   1422  CA  GLY A  95      70.600  51.970  64.570  1.00  0.00           C
ATOM   1423  HA1 GLY A  95      70.230  52.870  64.080  1.00  0.00           H
ATOM   1424  HA2 GLY A  95      70.380  52.000  65.630  1.00  0.00           H
ATOM   1425  C   GLY A  95      69.950  50.780  63.880  1.00  0.00           C
ATOM   1426  O   GLY A  95      70.650  49.960  63.270  1.00  0.00           O
ATOM   1427  N   LYS A  96      68.600  50.700  63.840  1.00  0.00           N
ATOM   1428  H   LYS A  96      68.090  51.450  64.270  1.00  0.00           H
ATOM   1429  CA  LYS A  96      67.790  49.520  63.350  1.00  0.00           C
ATOM   1430  HA  LYS A  96      68.440  48.660  63.240  1.00  0.00           H
ATOM   1431  CB  LYS A  96      66.580  49.230  64.290  1.00  0.00           C
ATOM   1432  HB1 LYS A  96      66.060  48.370  63.860  1.00  0.00           H
ATOM   1433  HB2 LYS A  96      65.940  50.110  64.290  1.00  0.00           H
ATOM   1434  CG  LYS A  96      67.040  48.920  65.680  1.00  0.00           C
ATOM   1435  HG1 LYS A  96      67.710  49.670  66.090  1.00  0.00           H
ATOM   1436  HG2 LYS A  96      67.590  47.980  65.640  1.00  0.00           H
ATOM   1437  CD  LYS A  96      65.750  48.710  66.520  1.00  0.00           C
ATOM   1438  HD1 LYS A  96      65.070  48.020  66.030  1.00  0.00           H
ATOM   1439  HD2 LYS A  96      65.270  49.690  66.560  1.00  0.00           H
ATOM   1440  CE  LYS A  96      66.010  48.160  67.950  1.00  0.00           C
ATOM   1441  HE1 LYS A  96      66.780  48.740  68.450  1.00  0.00           H
ATOM   1442  HE2 LYS A  96      66.380  47.140  67.960  1.00  0.00           H
ATOM   1443  NZ  LYS A  96      64.750  48.270  68.760  1.00  0.00           N
ATOM   1444  HZ1 LYS A  96      64.860  47.900  69.690  1.00  0.00           H
ATOM   1445  HZ2 LYS A  96      64.470  49.220  68.960  1.00  0.00           H
ATOM   1446  HZ3 LYS A  96      64.010  47.770  68.300  1.00  0.00           H
ATOM   1447  C   LYS A  96      67.220  49.690  61.970  1.00  0.00           C
ATOM   1448  O   LYS A  96      67.190  48.690  61.190  1.00  0.00           O
ATOM   1449  N   GLU A  97      66.750  50.890  61.610  1.00  0.00           N
ATOM   1450  H   GLU A  97      66.620  51.530  62.380  1.00  0.00           H
ATOM   1451  CA  GLU A  97      66.160  51.090  60.270  1.00  0.00           C
ATOM   1452  HA  GLU A  97      66.730  50.430  59.610  1.00  0.00           H
ATOM   1453  CB  GLU A  97      64.630  50.680  60.200  1.00  0.00           C
ATOM   1454  HB1 GLU A  97      64.750  49.650  60.520  1.00  0.00           H
ATOM   1455  HB2 GLU A  97      64.260  50.810  59.180  1.00  0.00           H
ATOM   1456  CG  GLU A  97      63.690  51.460  61.020  1.00  0.00           C
ATOM   1457  HG1 GLU A  97      63.800  52.530  60.830  1.00  0.00           H
ATOM   1458  HG2 GLU A  97      63.990  51.220  62.040  1.00  0.00           H
ATOM   1459  CD  GLU A  97      62.250  51.090  60.790  1.00  0.00           C
ATOM   1460  OE1 GLU A  97      61.830  49.910  60.840  1.00  0.00           O
ATOM   1461  OE2 GLU A  97      61.410  52.010  60.730  1.00  0.00           O
ATOM   1462  C   GLU A  97      66.350  52.520  59.780  1.00  0.00           C
ATOM   1463  O   GLU A  97      66.120  53.440  60.590  1.00  0.00           O
ATOM   1464  N   ASP A  98      66.710  52.680  58.490  1.00  0.00           N
ATOM   1465  H   ASP A  98      66.880  51.890  57.890  1.00  0.00           H
ATOM   1466  CA  ASP A  98      67.350  53.900  58.130  1.00  0.00           C
ATOM   1467  HA  ASP A  98      67.980  54.240  58.960  1.00  0.00           H
ATOM   1468  CB  ASP A  98      68.390  53.550  57.030  1.00  0.00           C
ATOM   1469  HB1 ASP A  98      69.150  52.810  57.290  1.00  0.00           H
ATOM   1470  HB2 ASP A  98      68.890  54.490  56.780  1.00  0.00           H
ATOM   1471  CG  ASP A  98      67.740  52.920  55.790  1.00  0.00           C
ATOM   1472  OD1 ASP A  98      66.840  53.510  55.180  1.00  0.00           O
ATOM   1473  OD2 ASP A  98      68.240  51.810  55.380  1.00  0.00           O
ATOM   1474  C   ASP A  98      66.450  55.060  57.590  1.00  0.00           C
ATOM   1475  O   ASP A  98      65.220  54.920  57.320  1.00  0.00           O
ATOM   1476  N   ALA A  99      67.080  56.200  57.480  1.00  0.00           N
ATOM   1477  H   ALA A  99      68.090  56.290  57.550  1.00  0.00           H
ATOM   1478  CA  ALA A  99      66.480  57.390  56.960  1.00  0.00           C
ATOM   1479  HA  ALA A  99      65.510  57.430  57.450  1.00  0.00           H
ATOM   1480  CB  ALA A  99      67.270  58.600  57.400  1.00  0.00           C
ATOM   1481  HB1 ALA A  99      67.020  59.600  57.060  1.00  0.00           H
ATOM   1482  HB2 ALA A  99      67.250  58.590  58.490  1.00  0.00           H
ATOM   1483  HB3 ALA A  99      68.290  58.500  57.050  1.00  0.00           H
ATOM   1484  C   ALA A  99      66.140  57.430  55.440  1.00  0.00           C
ATOM   1485  O   ALA A  99      65.790  58.490  54.900  1.00  0.00           O
ATOM   1486  N   ALA A 100      66.270  56.280  54.750  1.00  0.00           N
ATOM   1487  H   ALA A 100      66.420  55.470  55.340  1.00  0.00           H
ATOM   1488  CA  ALA A 100      65.670  56.080  53.450  1.00  0.00           C
ATOM   1489  HA  ALA A 100      66.160  55.180  53.070  1.00  0.00           H
ATOM   1490  CB  ALA A 100      64.110  55.720  53.520  1.00  0.00           C
ATOM   1491  HB1 ALA A 100      63.870  55.370  52.520  1.00  0.00           H
ATOM   1492  HB2 ALA A 100      64.080  54.920  54.250  1.00  0.00           H
ATOM   1493  HB3 ALA A 100      63.550  56.610  53.820  1.00  0.00           H
ATOM   1494  C   ALA A 100      65.990  57.090  52.350  1.00  0.00           C
ATOM   1495  O   ALA A 100      65.170  57.340  51.440  1.00  0.00           O
ATOM   1496  N   ASN A 101      67.160  57.790  52.420  1.00  0.00           N
ATOM   1497  H   ASN A 101      67.730  57.600  53.230  1.00  0.00           H
ATOM   1498  CA  ASN A 101      67.490  59.010  51.620  1.00  0.00           C
ATOM   1499  HA  ASN A 101      68.430  59.340  52.080  1.00  0.00           H
ATOM   1500  CB  ASN A 101      67.880  58.600  50.210  1.00  0.00           C
ATOM   1501  HB1 ASN A 101      68.530  59.400  49.870  1.00  0.00           H
ATOM   1502  HB2 ASN A 101      67.010  58.590  49.550  1.00  0.00           H
ATOM   1503  CG  ASN A 101      68.580  57.320  50.090  1.00  0.00           C
ATOM   1504  OD1 ASN A 101      68.200  56.480  49.280  1.00  0.00           O
ATOM   1505  ND2 ASN A 101      69.580  57.090  50.890  1.00  0.00           N
ATOM   1506 1HD2 ASN A 101      69.820  57.680  51.680  1.00  0.00           H
ATOM   1507 2HD2 ASN A 101      70.100  56.250  50.700  1.00  0.00           H
ATOM   1508  C   ASN A 101      66.580  60.310  51.650  1.00  0.00           C
ATOM   1509  O   ASN A 101      66.600  61.180  50.800  1.00  0.00           O
ATOM   1510  N   ASN A 102      65.950  60.430  52.820  1.00  0.00           N
ATOM   1511  H   ASN A 102      66.170  59.750  53.530  1.00  0.00           H
ATOM   1512  CA  ASN A 102      65.040  61.500  53.260  1.00  0.00           C
ATOM   1513  HA  ASN A 102      64.950  62.270  52.490  1.00  0.00           H
ATOM   1514  CB  ASN A 102      63.640  60.890  53.540  1.00  0.00           C
ATOM   1515  HB1 ASN A 102      63.700  60.140  54.330  1.00  0.00           H
ATOM   1516  HB2 ASN A 102      63.220  60.430  52.640  1.00  0.00           H
ATOM   1517  CG  ASN A 102      62.620  61.860  54.050  1.00  0.00           C
ATOM   1518  OD1 ASN A 102      62.830  63.010  54.360  1.00  0.00           O
ATOM   1519  ND2 ASN A 102      61.390  61.420  53.970  1.00  0.00           N
ATOM   1520 1HD2 ASN A 102      61.150  60.510  53.590  1.00  0.00           H
ATOM   1521 2HD2 ASN A 102      60.640  61.930  54.410  1.00  0.00           H
ATOM   1522  C   ASN A 102      65.590  62.210  54.470  1.00  0.00           C
ATOM   1523  O   ASN A 102      65.580  61.650  55.560  1.00  0.00           O
ATOM   1524  N   TYR A 103      65.960  63.480  54.340  1.00  0.00           N
ATOM   1525  H   TYR A 103      66.060  63.730  53.370  1.00  0.00           H
ATOM   1526  CA  TYR A 103      66.490  64.390  55.370  1.00  0.00           C
ATOM   1527  HA  TYR A 103      67.460  63.990  55.660  1.00  0.00           H
ATOM   1528  CB  TYR A 103      66.760  65.800  54.720  1.00  0.00           C
ATOM   1529  HB1 TYR A 103      65.940  66.110  54.070  1.00  0.00           H
ATOM   1530  HB2 TYR A 103      67.590  65.610  54.040  1.00  0.00           H
ATOM   1531  CG  TYR A 103      66.970  66.950  55.670  1.00  0.00           C
ATOM   1532  CD1 TYR A 103      65.900  67.630  56.340  1.00  0.00           C
ATOM   1533  HD1 TYR A 103      64.880  67.430  56.050  1.00  0.00           H
ATOM   1534  CE1 TYR A 103      66.230  68.550  57.410  1.00  0.00           C
ATOM   1535  HE1 TYR A 103      65.430  69.090  57.880  1.00  0.00           H
ATOM   1536  CZ  TYR A 103      67.600  68.800  57.760  1.00  0.00           C
ATOM   1537  OH  TYR A 103      67.940  69.630  58.710  1.00  0.00           O
ATOM   1538  HH  TYR A 103      67.150  69.950  59.160  1.00  0.00           H
ATOM   1539  CE2 TYR A 103      68.600  68.070  57.090  1.00  0.00           C
ATOM   1540  HE2 TYR A 103      69.620  68.230  57.400  1.00  0.00           H
ATOM   1541  CD2 TYR A 103      68.290  67.150  56.090  1.00  0.00           C
ATOM   1542  HD2 TYR A 103      69.100  66.600  55.620  1.00  0.00           H
ATOM   1543  C   TYR A 103      65.570  64.450  56.610  1.00  0.00           C
ATOM   1544  O   TYR A 103      65.960  64.340  57.790  1.00  0.00           O
ATOM   1545  N   ALA A 104      64.290  64.750  56.370  1.00  0.00           N
ATOM   1546  H   ALA A 104      63.940  64.850  55.430  1.00  0.00           H
ATOM   1547  CA  ALA A 104      63.340  64.860  57.480  1.00  0.00           C
ATOM   1548  HA  ALA A 104      63.790  65.670  58.060  1.00  0.00           H
ATOM   1549  CB  ALA A 104      61.880  65.080  56.920  1.00  0.00           C
ATOM   1550  HB1 ALA A 104      61.180  65.370  57.700  1.00  0.00           H
ATOM   1551  HB2 ALA A 104      61.950  65.980  56.300  1.00  0.00           H
ATOM   1552  HB3 ALA A 104      61.500  64.240  56.330  1.00  0.00           H
ATOM   1553  C   ALA A 104      63.270  63.550  58.350  1.00  0.00           C
ATOM   1554  O   ALA A 104      62.920  63.620  59.540  1.00  0.00           O
ATOM   1555  N   ARG A 105      63.510  62.370  57.820  1.00  0.00           N
ATOM   1556  H   ARG A 105      63.720  62.280  56.840  1.00  0.00           H
ATOM   1557  CA  ARG A 105      63.410  61.070  58.620  1.00  0.00           C
ATOM   1558  HA  ARG A 105      62.540  61.140  59.260  1.00  0.00           H
ATOM   1559  CB  ARG A 105      63.240  59.950  57.620  1.00  0.00           C
ATOM   1560  HB1 ARG A 105      64.080  59.820  56.940  1.00  0.00           H
ATOM   1561  HB2 ARG A 105      62.370  60.150  57.000  1.00  0.00           H
ATOM   1562  CG  ARG A 105      62.980  58.580  58.310  1.00  0.00           C
ATOM   1563  HG1 ARG A 105      62.210  58.710  59.060  1.00  0.00           H
ATOM   1564  HG2 ARG A 105      63.880  58.290  58.850  1.00  0.00           H
ATOM   1565  CD  ARG A 105      62.650  57.390  57.320  1.00  0.00           C
ATOM   1566  HD1 ARG A 105      63.470  57.380  56.600  1.00  0.00           H
ATOM   1567  HD2 ARG A 105      61.710  57.560  56.790  1.00  0.00           H
ATOM   1568  NE  ARG A 105      62.740  56.080  57.950  1.00  0.00           N
ATOM   1569  HE  ARG A 105      63.570  55.570  57.670  1.00  0.00           H
ATOM   1570  CZ  ARG A 105      61.840  55.450  58.610  1.00  0.00           C
ATOM   1571  NH1 ARG A 105      60.620  55.970  58.650  1.00  0.00           N
ATOM   1572 1HH1 ARG A 105      60.400  56.830  58.180  1.00  0.00           H
ATOM   1573 2HH1 ARG A 105      59.950  55.470  59.210  1.00  0.00           H
ATOM   1574  NH2 ARG A 105      62.010  54.290  59.220  1.00  0.00           N
ATOM   1575 1HH2 ARG A 105      62.930  53.950  59.450  1.00  0.00           H
ATOM   1576 2HH2 ARG A 105      61.170  53.830  59.540  1.00  0.00           H
ATOM   1577  C   ARG A 105      64.720  60.940  59.400  1.00  0.00           C
ATOM   1578  O   ARG A 105      64.690  60.400  60.490  1.00  0.00           O
ATOM   1579  N   GLY A 106      65.940  61.250  58.870  1.00  0.00           N
ATOM   1580  H   GLY A 106      65.870  61.660  57.950  1.00  0.00           H
ATOM   1581  CA  GLY A 106      67.210  61.280  59.630  1.00  0.00           C
ATOM   1582  HA1 GLY A 106      67.940  61.490  58.850  1.00  0.00           H
ATOM   1583  HA2 GLY A 106      67.470  60.360  60.170  1.00  0.00           H
ATOM   1584  C   GLY A 106      67.210  62.290  60.720  1.00  0.00           C
ATOM   1585  O   GLY A 106      67.740  62.020  61.760  1.00  0.00           O
ATOM   1586  N   HIS A 107      66.580  63.470  60.480  1.00  0.00           N
ATOM   1587  H   HIS A 107      66.350  63.660  59.520  1.00  0.00           H
ATOM   1588  CA  HIS A 107      66.480  64.510  61.500  1.00  0.00           C
ATOM   1589  HA  HIS A 107      67.400  64.550  62.090  1.00  0.00           H
ATOM   1590  CB  HIS A 107      66.360  65.840  60.680  1.00  0.00           C
ATOM   1591  HB1 HIS A 107      65.390  65.950  60.210  1.00  0.00           H
ATOM   1592  HB2 HIS A 107      67.130  65.740  59.910  1.00  0.00           H
ATOM   1593  CG  HIS A 107      66.690  67.120  61.350  1.00  0.00           C
ATOM   1594  ND1 HIS A 107      67.920  67.680  61.360  1.00  0.00           N
ATOM   1595  HD1 HIS A 107      68.700  67.280  60.860  1.00  0.00           H
ATOM   1596  CE1 HIS A 107      67.840  68.800  62.140  1.00  0.00           C
ATOM   1597  HE1 HIS A 107      68.590  69.570  62.240  1.00  0.00           H
ATOM   1598  NE2 HIS A 107      66.620  68.840  62.610  1.00  0.00           N
ATOM   1599  CD2 HIS A 107      65.820  67.780  62.100  1.00  0.00           C
ATOM   1600  HD2 HIS A 107      64.810  67.460  62.300  1.00  0.00           H
ATOM   1601  C   HIS A 107      65.320  64.380  62.590  1.00  0.00           C
ATOM   1602  O   HIS A 107      65.510  63.910  63.700  1.00  0.00           O
ATOM   1603  N   TYR A 108      64.050  64.640  62.140  1.00  0.00           N
ATOM   1604  H   TYR A 108      63.990  64.730  61.140  1.00  0.00           H
ATOM   1605  CA  TYR A 108      62.880  64.690  62.940  1.00  0.00           C
ATOM   1606  HA  TYR A 108      63.130  65.230  63.850  1.00  0.00           H
ATOM   1607  CB  TYR A 108      61.740  65.370  62.120  1.00  0.00           C
ATOM   1608  HB1 TYR A 108      60.870  65.210  62.750  1.00  0.00           H
ATOM   1609  HB2 TYR A 108      61.660  64.830  61.170  1.00  0.00           H
ATOM   1610  CG  TYR A 108      61.910  66.830  61.880  1.00  0.00           C
ATOM   1611  CD1 TYR A 108      62.060  67.690  62.950  1.00  0.00           C
ATOM   1612  HD1 TYR A 108      61.870  67.430  63.980  1.00  0.00           H
ATOM   1613  CE1 TYR A 108      62.450  69.030  62.780  1.00  0.00           C
ATOM   1614  HE1 TYR A 108      62.640  69.710  63.600  1.00  0.00           H
ATOM   1615  CZ  TYR A 108      62.660  69.480  61.470  1.00  0.00           C
ATOM   1616  OH  TYR A 108      63.140  70.750  61.280  1.00  0.00           O
ATOM   1617  HH  TYR A 108      62.930  71.100  60.410  1.00  0.00           H
ATOM   1618  CE2 TYR A 108      62.440  68.670  60.360  1.00  0.00           C
ATOM   1619  HE2 TYR A 108      62.700  69.140  59.420  1.00  0.00           H
ATOM   1620  CD2 TYR A 108      62.160  67.310  60.590  1.00  0.00           C
ATOM   1621  HD2 TYR A 108      62.030  66.620  59.770  1.00  0.00           H
ATOM   1622  C   TYR A 108      62.380  63.360  63.520  1.00  0.00           C
ATOM   1623  O   TYR A 108      62.180  63.160  64.690  1.00  0.00           O
ATOM   1624  N   THR A 109      62.200  62.300  62.700  1.00  0.00           N
ATOM   1625  H   THR A 109      62.260  62.450  61.700  1.00  0.00           H
ATOM   1626  CA  THR A 109      61.590  61.030  63.100  1.00  0.00           C
ATOM   1627  HA  THR A 109      60.800  61.230  63.820  1.00  0.00           H
ATOM   1628  CB  THR A 109      60.880  60.320  61.930  1.00  0.00           C
ATOM   1629  HB  THR A 109      61.550  60.110  61.100  1.00  0.00           H
ATOM   1630  CG2 THR A 109      60.230  59.000  62.400  1.00  0.00           C
ATOM   1631 1HG2 THR A 109      59.630  58.430  61.690  1.00  0.00           H
ATOM   1632 2HG2 THR A 109      60.920  58.260  62.790  1.00  0.00           H
ATOM   1633 3HG2 THR A 109      59.580  59.300  63.220  1.00  0.00           H
ATOM   1634  OG1 THR A 109      59.790  61.090  61.540  1.00  0.00           O
ATOM   1635  HG1 THR A 109      59.390  60.560  60.850  1.00  0.00           H
ATOM   1636  C   THR A 109      62.650  60.160  63.750  1.00  0.00           C
ATOM   1637  O   THR A 109      62.580  59.940  64.970  1.00  0.00           O
ATOM   1638  N   ILE A 110      63.630  59.610  63.000  1.00  0.00           N
ATOM   1639  H   ILE A 110      63.850  59.970  62.080  1.00  0.00           H
ATOM   1640  CA  ILE A 110      64.510  58.570  63.680  1.00  0.00           C
ATOM   1641  HA  ILE A 110      63.900  57.950  64.340  1.00  0.00           H
ATOM   1642  CB  ILE A 110      65.230  57.780  62.620  1.00  0.00           C
ATOM   1643  HB  ILE A 110      65.970  58.340  62.050  1.00  0.00           H
ATOM   1644  CG2 ILE A 110      66.070  56.750  63.390  1.00  0.00           C
ATOM   1645 1HG2 ILE A 110      66.310  55.880  62.780  1.00  0.00           H
ATOM   1646 2HG2 ILE A 110      66.970  57.210  63.800  1.00  0.00           H
ATOM   1647 3HG2 ILE A 110      65.420  56.470  64.220  1.00  0.00           H
ATOM   1648  CG1 ILE A 110      64.310  57.090  61.600  1.00  0.00           C
ATOM   1649 1HG1 ILE A 110      64.920  56.480  60.940  1.00  0.00           H
ATOM   1650 2HG1 ILE A 110      63.830  57.870  61.010  1.00  0.00           H
ATOM   1651  CD  ILE A 110      63.190  56.230  62.270  1.00  0.00           C
ATOM   1652  HD1 ILE A 110      62.450  56.800  62.840  1.00  0.00           H
ATOM   1653  HD2 ILE A 110      62.520  55.780  61.540  1.00  0.00           H
ATOM   1654  HD3 ILE A 110      63.660  55.510  62.940  1.00  0.00           H
ATOM   1655  C   ILE A 110      65.460  59.190  64.730  1.00  0.00           C
ATOM   1656  O   ILE A 110      65.720  58.520  65.800  1.00  0.00           O
ATOM   1657  N   GLY A 111      66.000  60.370  64.360  1.00  0.00           N
ATOM   1658  H   GLY A 111      65.810  60.680  63.420  1.00  0.00           H
ATOM   1659  CA  GLY A 111      67.040  60.980  65.090  1.00  0.00           C
ATOM   1660  HA1 GLY A 111      67.340  61.910  64.610  1.00  0.00           H
ATOM   1661  HA2 GLY A 111      67.860  60.270  64.980  1.00  0.00           H
ATOM   1662  C   GLY A 111      66.760  61.360  66.560  1.00  0.00           C
ATOM   1663  O   GLY A 111      67.660  61.190  67.400  1.00  0.00           O
ATOM   1664  N   LYS A 112      65.530  61.690  66.960  1.00  0.00           N
ATOM   1665  H   LYS A 112      64.810  61.600  66.250  1.00  0.00           H
ATOM   1666  CA  LYS A 112      65.150  61.970  68.350  1.00  0.00           C
ATOM   1667  HA  LYS A 112      65.800  62.800  68.620  1.00  0.00           H
ATOM   1668  CB  LYS A 112      63.650  62.420  68.330  1.00  0.00           C
ATOM   1669  HB1 LYS A 112      63.530  63.140  67.520  1.00  0.00           H
ATOM   1670  HB2 LYS A 112      63.420  62.770  69.340  1.00  0.00           H
ATOM   1671  CG  LYS A 112      62.750  61.160  68.120  1.00  0.00           C
ATOM   1672  HG1 LYS A 112      62.770  60.580  69.040  1.00  0.00           H
ATOM   1673  HG2 LYS A 112      63.100  60.440  67.370  1.00  0.00           H
ATOM   1674  CD  LYS A 112      61.280  61.470  67.730  1.00  0.00           C
ATOM   1675  HD1 LYS A 112      61.290  61.940  66.750  1.00  0.00           H
ATOM   1676  HD2 LYS A 112      60.760  62.140  68.420  1.00  0.00           H
ATOM   1677  CE  LYS A 112      60.440  60.180  67.650  1.00  0.00           C
ATOM   1678  HE1 LYS A 112      61.090  59.560  67.020  1.00  0.00           H
ATOM   1679  HE2 LYS A 112      59.580  60.400  67.020  1.00  0.00           H
ATOM   1680  NZ  LYS A 112      60.050  59.630  68.940  1.00  0.00           N
ATOM   1681  HZ1 LYS A 112      59.420  60.320  69.320  1.00  0.00           H
ATOM   1682  HZ2 LYS A 112      59.720  58.710  68.680  1.00  0.00           H
ATOM   1683  HZ3 LYS A 112      60.830  59.470  69.560  1.00  0.00           H
ATOM   1684  C   LYS A 112      65.450  60.800  69.310  1.00  0.00           C
ATOM   1685  O   LYS A 112      65.750  60.940  70.520  1.00  0.00           O
ATOM   1686  N   GLU A 113      65.380  59.530  68.820  1.00  0.00           N
ATOM   1687  H   GLU A 113      65.270  59.470  67.810  1.00  0.00           H
ATOM   1688  CA  GLU A 113      65.550  58.370  69.650  1.00  0.00           C
ATOM   1689  HA  GLU A 113      65.100  58.650  70.600  1.00  0.00           H
ATOM   1690  CB  GLU A 113      64.780  57.150  69.170  1.00  0.00           C
ATOM   1691  HB1 GLU A 113      65.050  56.270  69.750  1.00  0.00           H
ATOM   1692  HB2 GLU A 113      65.230  56.980  68.200  1.00  0.00           H
ATOM   1693  CG  GLU A 113      63.220  57.370  69.150  1.00  0.00           C
ATOM   1694  HG1 GLU A 113      62.780  56.740  68.370  1.00  0.00           H
ATOM   1695  HG2 GLU A 113      63.000  58.360  68.740  1.00  0.00           H
ATOM   1696  CD  GLU A 113      62.590  57.360  70.500  1.00  0.00           C
ATOM   1697  OE1 GLU A 113      63.300  57.680  71.470  1.00  0.00           O
ATOM   1698  OE2 GLU A 113      61.330  57.400  70.600  1.00  0.00           O
ATOM   1699  C   GLU A 113      67.020  58.090  69.940  1.00  0.00           C
ATOM   1700  O   GLU A 113      67.290  57.410  70.910  1.00  0.00           O
ATOM   1701  N   ILE A 114      68.010  58.710  69.200  1.00  0.00           N
ATOM   1702  H   ILE A 114      67.700  59.310  68.460  1.00  0.00           H
ATOM   1703  CA  ILE A 114      69.440  58.260  69.260  1.00  0.00           C
ATOM   1704  HA  ILE A 114      69.490  57.660  70.170  1.00  0.00           H
ATOM   1705  CB  ILE A 114      69.780  57.320  68.110  1.00  0.00           C
ATOM   1706  HB  ILE A 114      68.900  56.690  67.980  1.00  0.00           H
ATOM   1707  CG2 ILE A 114      70.050  58.060  66.760  1.00  0.00           C
ATOM   1708 1HG2 ILE A 114      71.010  58.560  66.850  1.00  0.00           H
ATOM   1709 2HG2 ILE A 114      70.220  57.320  65.970  1.00  0.00           H
ATOM   1710 3HG2 ILE A 114      69.210  58.690  66.480  1.00  0.00           H
ATOM   1711  CG1 ILE A 114      70.910  56.310  68.340  1.00  0.00           C
ATOM   1712 1HG1 ILE A 114      70.840  55.990  69.380  1.00  0.00           H
ATOM   1713 2HG1 ILE A 114      71.860  56.840  68.260  1.00  0.00           H
ATOM   1714  CD  ILE A 114      70.940  55.040  67.450  1.00  0.00           C
ATOM   1715  HD1 ILE A 114      70.080  54.390  67.630  1.00  0.00           H
ATOM   1716  HD2 ILE A 114      71.160  55.190  66.400  1.00  0.00           H
ATOM   1717  HD3 ILE A 114      71.800  54.470  67.790  1.00  0.00           H
ATOM   1718  C   ILE A 114      70.470  59.410  69.500  1.00  0.00           C
ATOM   1719  O   ILE A 114      71.560  59.090  69.960  1.00  0.00           O
ATOM   1720  N   ILE A 115      70.050  60.660  69.280  1.00  0.00           N
ATOM   1721  H   ILE A 115      69.110  60.790  68.930  1.00  0.00           H
ATOM   1722  CA  ILE A 115      70.970  61.790  69.490  1.00  0.00           C
ATOM   1723  HA  ILE A 115      71.850  61.660  68.860  1.00  0.00           H
ATOM   1724  CB  ILE A 115      70.190  63.100  69.100  1.00  0.00           C
ATOM   1725  HB  ILE A 115      70.010  63.010  68.030  1.00  0.00           H
ATOM   1726  CG2 ILE A 115      68.760  63.200  69.730  1.00  0.00           C
ATOM   1727 1HG2 ILE A 115      68.830  63.320  70.810  1.00  0.00           H
ATOM   1728 2HG2 ILE A 115      68.230  64.040  69.290  1.00  0.00           H
ATOM   1729 3HG2 ILE A 115      68.170  62.280  69.640  1.00  0.00           H
ATOM   1730  CG1 ILE A 115      70.910  64.380  69.420  1.00  0.00           C
ATOM   1731 1HG1 ILE A 115      70.780  64.440  70.500  1.00  0.00           H
ATOM   1732 2HG1 ILE A 115      70.390  65.190  68.920  1.00  0.00           H
ATOM   1733  CD  ILE A 115      72.390  64.490  68.940  1.00  0.00           C
ATOM   1734  HD1 ILE A 115      72.700  65.530  68.880  1.00  0.00           H
ATOM   1735  HD2 ILE A 115      73.090  63.770  69.370  1.00  0.00           H
ATOM   1736  HD3 ILE A 115      72.240  64.270  67.880  1.00  0.00           H
ATOM   1737  C   ILE A 115      71.530  61.800  70.940  1.00  0.00           C
ATOM   1738  O   ILE A 115      72.650  62.150  71.110  1.00  0.00           O
ATOM   1739  N   ASP A 116      70.720  61.490  71.950  1.00  0.00           N
ATOM   1740  H   ASP A 116      69.770  61.180  71.840  1.00  0.00           H
ATOM   1741  CA  ASP A 116      71.240  61.760  73.320  1.00  0.00           C
ATOM   1742  HA  ASP A 116      71.860  62.660  73.340  1.00  0.00           H
ATOM   1743  CB  ASP A 116      70.070  62.020  74.330  1.00  0.00           C
ATOM   1744  HB1 ASP A 116      70.550  62.350  75.240  1.00  0.00           H
ATOM   1745  HB2 ASP A 116      69.530  61.110  74.610  1.00  0.00           H
ATOM   1746  CG  ASP A 116      69.090  63.070  73.930  1.00  0.00           C
ATOM   1747  OD1 ASP A 116      69.400  64.180  74.310  1.00  0.00           O
ATOM   1748  OD2 ASP A 116      67.930  62.850  73.500  1.00  0.00           O
ATOM   1749  C   ASP A 116      72.190  60.560  73.750  1.00  0.00           C
ATOM   1750  O   ASP A 116      72.880  60.660  74.820  1.00  0.00           O
ATOM   1751  N   LEU A 117      72.180  59.450  72.980  1.00  0.00           N
ATOM   1752  H   LEU A 117      71.650  59.490  72.120  1.00  0.00           H
ATOM   1753  CA  LEU A 117      73.150  58.310  73.130  1.00  0.00           C
ATOM   1754  HA  LEU A 117      73.480  58.190  74.160  1.00  0.00           H
ATOM   1755  CB  LEU A 117      72.560  56.970  72.590  1.00  0.00           C
ATOM   1756  HB1 LEU A 117      72.410  57.080  71.520  1.00  0.00           H
ATOM   1757  HB2 LEU A 117      71.570  56.660  72.910  1.00  0.00           H
ATOM   1758  CG  LEU A 117      73.540  55.740  72.770  1.00  0.00           C
ATOM   1759  HG  LEU A 117      74.530  55.890  72.340  1.00  0.00           H
ATOM   1760  CD1 LEU A 117      73.680  55.440  74.300  1.00  0.00           C
ATOM   1761 1HD1 LEU A 117      74.080  54.460  74.550  1.00  0.00           H
ATOM   1762 2HD1 LEU A 117      74.220  56.240  74.820  1.00  0.00           H
ATOM   1763 3HD1 LEU A 117      72.670  55.450  74.710  1.00  0.00           H
ATOM   1764  CD2 LEU A 117      72.750  54.620  72.010  1.00  0.00           C
ATOM   1765 1HD2 LEU A 117      71.770  54.560  72.490  1.00  0.00           H
ATOM   1766 2HD2 LEU A 117      72.600  54.800  70.950  1.00  0.00           H
ATOM   1767 3HD2 LEU A 117      73.260  53.680  72.230  1.00  0.00           H
ATOM   1768  C   LEU A 117      74.370  58.680  72.310  1.00  0.00           C
ATOM   1769  O   LEU A 117      75.440  58.370  72.770  1.00  0.00           O
ATOM   1770  N   VAL A 118      74.270  59.470  71.180  1.00  0.00           N
ATOM   1771  H   VAL A 118      73.370  59.530  70.740  1.00  0.00           H
ATOM   1772  CA  VAL A 118      75.450  59.920  70.450  1.00  0.00           C
ATOM   1773  HA  VAL A 118      76.130  59.080  70.350  1.00  0.00           H
ATOM   1774  CB  VAL A 118      75.110  60.440  69.040  1.00  0.00           C
ATOM   1775  HB  VAL A 118      74.420  61.270  69.200  1.00  0.00           H
ATOM   1776  CG1 VAL A 118      76.370  60.930  68.250  1.00  0.00           C
ATOM   1777 1HG1 VAL A 118      75.990  61.050  67.230  1.00  0.00           H
ATOM   1778 2HG1 VAL A 118      76.670  61.960  68.470  1.00  0.00           H
ATOM   1779 3HG1 VAL A 118      77.100  60.130  68.230  1.00  0.00           H
ATOM   1780  CG2 VAL A 118      74.470  59.270  68.350  1.00  0.00           C
ATOM   1781 1HG2 VAL A 118      75.220  58.510  68.140  1.00  0.00           H
ATOM   1782 2HG2 VAL A 118      73.630  58.890  68.930  1.00  0.00           H
ATOM   1783 3HG2 VAL A 118      74.080  59.720  67.430  1.00  0.00           H
ATOM   1784  C   VAL A 118      76.190  60.950  71.320  1.00  0.00           C
ATOM   1785  O   VAL A 118      77.390  60.820  71.530  1.00  0.00           O
ATOM   1786  N   LEU A 119      75.410  61.820  72.010  1.00  0.00           N
ATOM   1787  H   LEU A 119      74.420  61.930  71.860  1.00  0.00           H
ATOM   1788  CA  LEU A 119      76.030  62.790  72.930  1.00  0.00           C
ATOM   1789  HA  LEU A 119      76.800  63.360  72.410  1.00  0.00           H
ATOM   1790  CB  LEU A 119      74.960  63.700  73.610  1.00  0.00           C
ATOM   1791  HB1 LEU A 119      75.520  64.100  74.450  1.00  0.00           H
ATOM   1792  HB2 LEU A 119      74.140  63.090  73.990  1.00  0.00           H
ATOM   1793  CG  LEU A 119      74.480  64.780  72.720  1.00  0.00           C
ATOM   1794  HG  LEU A 119      74.020  64.450  71.790  1.00  0.00           H
ATOM   1795  CD1 LEU A 119      73.440  65.590  73.480  1.00  0.00           C
ATOM   1796 1HD1 LEU A 119      72.550  64.960  73.470  1.00  0.00           H
ATOM   1797 2HD1 LEU A 119      73.750  65.770  74.510  1.00  0.00           H
ATOM   1798 3HD1 LEU A 119      73.210  66.560  73.040  1.00  0.00           H
ATOM   1799  CD2 LEU A 119      75.620  65.840  72.540  1.00  0.00           C
ATOM   1800 1HD2 LEU A 119      76.390  65.430  71.890  1.00  0.00           H
ATOM   1801 2HD2 LEU A 119      75.230  66.690  71.970  1.00  0.00           H
ATOM   1802 3HD2 LEU A 119      76.110  66.150  73.460  1.00  0.00           H
ATOM   1803  C   LEU A 119      76.840  62.090  74.030  1.00  0.00           C
ATOM   1804  O   LEU A 119      77.920  62.610  74.400  1.00  0.00           O
ATOM   1805  N   ASP A 120      76.470  60.900  74.550  1.00  0.00           N
ATOM   1806  H   ASP A 120      75.570  60.540  74.250  1.00  0.00           H
ATOM   1807  CA  ASP A 120      77.180  60.230  75.650  1.00  0.00           C
ATOM   1808  HA  ASP A 120      77.400  60.940  76.450  1.00  0.00           H
ATOM   1809  CB  ASP A 120      76.250  59.110  76.250  1.00  0.00           C
ATOM   1810  HB1 ASP A 120      76.110  58.280  75.560  1.00  0.00           H
ATOM   1811  HB2 ASP A 120      75.320  59.640  76.460  1.00  0.00           H
ATOM   1812  CG  ASP A 120      76.820  58.560  77.570  1.00  0.00           C
ATOM   1813  OD1 ASP A 120      77.250  57.400  77.560  1.00  0.00           O
ATOM   1814  OD2 ASP A 120      76.720  59.210  78.690  1.00  0.00           O
ATOM   1815  C   ASP A 120      78.470  59.530  75.150  1.00  0.00           C
ATOM   1816  O   ASP A 120      79.460  59.570  75.920  1.00  0.00           O
ATOM   1817  N   ARG A 121      78.460  59.080  73.840  1.00  0.00           N
ATOM   1818  H   ARG A 121      77.610  59.270  73.330  1.00  0.00           H
ATOM   1819  CA  ARG A 121      79.550  58.430  73.220  1.00  0.00           C
ATOM   1820  HA  ARG A 121      80.100  57.920  74.010  1.00  0.00           H
ATOM   1821  CB  ARG A 121      79.090  57.520  72.130  1.00  0.00           C
ATOM   1822  HB1 ARG A 121      79.950  57.120  71.590  1.00  0.00           H
ATOM   1823  HB2 ARG A 121      78.450  58.110  71.480  1.00  0.00           H
ATOM   1824  CG  ARG A 121      78.170  56.440  72.740  1.00  0.00           C
ATOM   1825  HG1 ARG A 121      77.780  55.900  71.880  1.00  0.00           H
ATOM   1826  HG2 ARG A 121      77.270  56.860  73.190  1.00  0.00           H
ATOM   1827  CD  ARG A 121      78.840  55.490  73.670  1.00  0.00           C
ATOM   1828  HD1 ARG A 121      79.230  55.960  74.570  1.00  0.00           H
ATOM   1829  HD2 ARG A 121      79.680  55.180  73.050  1.00  0.00           H
ATOM   1830  NE  ARG A 121      77.930  54.330  73.970  1.00  0.00           N
ATOM   1831  HE  ARG A 121      77.490  54.280  74.880  1.00  0.00           H
ATOM   1832  CZ  ARG A 121      77.480  53.510  73.020  1.00  0.00           C
ATOM   1833  NH1 ARG A 121      78.030  53.470  71.840  1.00  0.00           N
ATOM   1834 1HH1 ARG A 121      78.860  54.000  71.620  1.00  0.00           H
ATOM   1835 2HH1 ARG A 121      77.600  52.780  71.240  1.00  0.00           H
ATOM   1836  NH2 ARG A 121      76.550  52.650  73.290  1.00  0.00           N
ATOM   1837 1HH2 ARG A 121      76.390  52.330  74.240  1.00  0.00           H
ATOM   1838 2HH2 ARG A 121      76.010  52.110  72.630  1.00  0.00           H
ATOM   1839  C   ARG A 121      80.540  59.390  72.650  1.00  0.00           C
ATOM   1840  O   ARG A 121      81.730  59.100  72.640  1.00  0.00           O
ATOM   1841  N   ILE A 122      80.060  60.640  72.400  1.00  0.00           N
ATOM   1842  H   ILE A 122      79.130  60.550  72.030  1.00  0.00           H
ATOM   1843  CA  ILE A 122      80.840  61.810  72.130  1.00  0.00           C
ATOM   1844  HA  ILE A 122      81.530  61.480  71.350  1.00  0.00           H
ATOM   1845  CB  ILE A 122      80.030  62.930  71.380  1.00  0.00           C
ATOM   1846  HB  ILE A 122      79.060  63.110  71.840  1.00  0.00           H
ATOM   1847  CG2 ILE A 122      80.800  64.240  71.260  1.00  0.00           C
ATOM   1848 1HG2 ILE A 122      81.730  64.040  70.730  1.00  0.00           H
ATOM   1849 2HG2 ILE A 122      80.250  65.140  71.010  1.00  0.00           H
ATOM   1850 3HG2 ILE A 122      81.180  64.500  72.250  1.00  0.00           H
ATOM   1851  CG1 ILE A 122      79.760  62.490  69.980  1.00  0.00           C
ATOM   1852 1HG1 ILE A 122      79.320  61.500  70.040  1.00  0.00           H
ATOM   1853 2HG1 ILE A 122      80.740  62.370  69.520  1.00  0.00           H
ATOM   1854  CD  ILE A 122      78.840  63.510  69.180  1.00  0.00           C
ATOM   1855  HD1 ILE A 122      77.870  63.690  69.660  1.00  0.00           H
ATOM   1856  HD2 ILE A 122      79.370  64.450  69.090  1.00  0.00           H
ATOM   1857  HD3 ILE A 122      78.600  63.180  68.170  1.00  0.00           H
ATOM   1858  C   ILE A 122      81.520  62.260  73.490  1.00  0.00           C
ATOM   1859  O   ILE A 122      82.720  62.550  73.500  1.00  0.00           O
ATOM   1860  N   ARG A 123      80.720  62.420  74.570  1.00  0.00           N
ATOM   1861  H   ARG A 123      79.770  62.170  74.340  1.00  0.00           H
ATOM   1862  CA  ARG A 123      81.210  62.940  75.890  1.00  0.00           C
ATOM   1863  HA  ARG A 123      81.610  63.940  75.740  1.00  0.00           H
ATOM   1864  CB  ARG A 123      79.920  62.950  76.780  1.00  0.00           C
ATOM   1865  HB1 ARG A 123      79.480  61.970  76.990  1.00  0.00           H
ATOM   1866  HB2 ARG A 123      79.260  63.590  76.210  1.00  0.00           H
ATOM   1867  CG  ARG A 123      80.250  63.530  78.190  1.00  0.00           C
ATOM   1868  HG1 ARG A 123      81.020  62.920  78.660  1.00  0.00           H
ATOM   1869  HG2 ARG A 123      79.300  63.480  78.720  1.00  0.00           H
ATOM   1870  CD  ARG A 123      80.780  64.990  78.260  1.00  0.00           C
ATOM   1871  HD1 ARG A 123      81.730  65.030  77.730  1.00  0.00           H
ATOM   1872  HD2 ARG A 123      81.030  65.380  79.240  1.00  0.00           H
ATOM   1873  NE  ARG A 123      79.820  65.920  77.660  1.00  0.00           N
ATOM   1874  HE  ARG A 123      78.960  65.520  77.330  1.00  0.00           H
ATOM   1875  CZ  ARG A 123      80.040  67.250  77.490  1.00  0.00           C
ATOM   1876  NH1 ARG A 123      81.140  67.840  77.870  1.00  0.00           N
ATOM   1877 1HH1 ARG A 123      81.890  67.230  78.180  1.00  0.00           H
ATOM   1878 2HH1 ARG A 123      81.350  68.790  77.600  1.00  0.00           H
ATOM   1879  NH2 ARG A 123      79.120  68.040  77.200  1.00  0.00           N
ATOM   1880 1HH2 ARG A 123      78.270  67.670  76.800  1.00  0.00           H
ATOM   1881 2HH2 ARG A 123      79.150  69.000  77.510  1.00  0.00           H
ATOM   1882  C   ARG A 123      82.280  61.960  76.380  1.00  0.00           C
ATOM   1883  O   ARG A 123      83.330  62.480  76.760  1.00  0.00           O
ATOM   1884  N   LYS A 124      82.080  60.630  76.180  1.00  0.00           N
ATOM   1885  H   LYS A 124      81.180  60.240  75.950  1.00  0.00           H
ATOM   1886  CA  LYS A 124      83.150  59.680  76.550  1.00  0.00           C
ATOM   1887  HA  LYS A 124      83.440  59.870  77.580  1.00  0.00           H
ATOM   1888  CB  LYS A 124      82.670  58.260  76.450  1.00  0.00           C
ATOM   1889  HB1 LYS A 124      83.550  57.620  76.400  1.00  0.00           H
ATOM   1890  HB2 LYS A 124      82.090  58.110  75.530  1.00  0.00           H
ATOM   1891  CG  LYS A 124      81.880  57.870  77.650  1.00  0.00           C
ATOM   1892  HG1 LYS A 124      81.160  58.680  77.740  1.00  0.00           H
ATOM   1893  HG2 LYS A 124      82.510  57.650  78.520  1.00  0.00           H
ATOM   1894  CD  LYS A 124      81.080  56.520  77.440  1.00  0.00           C
ATOM   1895  HD1 LYS A 124      81.770  55.690  77.280  1.00  0.00           H
ATOM   1896  HD2 LYS A 124      80.310  56.530  76.680  1.00  0.00           H
ATOM   1897  CE  LYS A 124      80.500  56.040  78.780  1.00  0.00           C
ATOM   1898  HE1 LYS A 124      81.210  55.840  79.580  1.00  0.00           H
ATOM   1899  HE2 LYS A 124      79.980  55.110  78.550  1.00  0.00           H
ATOM   1900  NZ  LYS A 124      79.540  57.120  79.180  1.00  0.00           N
ATOM   1901  HZ1 LYS A 124      78.770  57.170  78.530  1.00  0.00           H
ATOM   1902  HZ2 LYS A 124      79.080  56.930  80.060  1.00  0.00           H
ATOM   1903  HZ3 LYS A 124      79.950  58.040  79.290  1.00  0.00           H
ATOM   1904  C   LYS A 124      84.580  59.830  75.960  1.00  0.00           C
ATOM   1905  O   LYS A 124      85.520  59.340  76.540  1.00  0.00           O
ATOM   1906  N   LEU A 125      84.710  60.510  74.860  1.00  0.00           N
ATOM   1907  H   LEU A 125      83.890  60.920  74.420  1.00  0.00           H
ATOM   1908  CA  LEU A 125      86.020  60.990  74.330  1.00  0.00           C
ATOM   1909  HA  LEU A 125      86.800  60.250  74.520  1.00  0.00           H
ATOM   1910  CB  LEU A 125      85.910  61.080  72.750  1.00  0.00           C
ATOM   1911  HB1 LEU A 125      86.770  61.600  72.340  1.00  0.00           H
ATOM   1912  HB2 LEU A 125      85.150  61.840  72.550  1.00  0.00           H
ATOM   1913  CG  LEU A 125      85.570  59.760  72.070  1.00  0.00           C
ATOM   1914  HG  LEU A 125      84.550  59.480  72.340  1.00  0.00           H
ATOM   1915  CD1 LEU A 125      85.600  60.090  70.580  1.00  0.00           C
ATOM   1916 1HD1 LEU A 125      85.180  59.240  70.030  1.00  0.00           H
ATOM   1917 2HD1 LEU A 125      84.960  60.930  70.300  1.00  0.00           H
ATOM   1918 3HD1 LEU A 125      86.630  60.270  70.270  1.00  0.00           H
ATOM   1919  CD2 LEU A 125      86.600  58.650  72.360  1.00  0.00           C
ATOM   1920 1HD2 LEU A 125      86.390  57.790  71.720  1.00  0.00           H
ATOM   1921 2HD2 LEU A 125      87.550  59.130  72.110  1.00  0.00           H
ATOM   1922 3HD2 LEU A 125      86.610  58.230  73.370  1.00  0.00           H
ATOM   1923  C   LEU A 125      86.470  62.430  74.820  1.00  0.00           C
ATOM   1924  O   LEU A 125      87.590  62.600  75.410  1.00  0.00           O
ATOM   1925  N   ALA A 126      85.520  63.380  74.880  1.00  0.00           N
ATOM   1926  H   ALA A 126      84.630  63.150  74.470  1.00  0.00           H
ATOM   1927  CA  ALA A 126      85.650  64.740  75.380  1.00  0.00           C
ATOM   1928  HA  ALA A 126      86.450  65.170  74.770  1.00  0.00           H
ATOM   1929  CB  ALA A 126      84.310  65.530  75.200  1.00  0.00           C
ATOM   1930  HB1 ALA A 126      84.420  66.500  75.670  1.00  0.00           H
ATOM   1931  HB2 ALA A 126      84.020  65.750  74.170  1.00  0.00           H
ATOM   1932  HB3 ALA A 126      83.530  64.980  75.720  1.00  0.00           H
ATOM   1933  C   ALA A 126      86.120  64.750  76.820  1.00  0.00           C
ATOM   1934  O   ALA A 126      87.070  65.430  77.160  1.00  0.00           O
ATOM   1935  N   ASP A 127      85.600  63.870  77.730  1.00  0.00           N
ATOM   1936  H   ASP A 127      84.830  63.260  77.490  1.00  0.00           H
ATOM   1937  CA  ASP A 127      85.980  63.730  79.110  1.00  0.00           C
ATOM   1938  HA  ASP A 127      85.910  64.730  79.550  1.00  0.00           H
ATOM   1939  CB  ASP A 127      85.170  62.610  79.820  1.00  0.00           C
ATOM   1940  HB1 ASP A 127      85.520  62.540  80.850  1.00  0.00           H
ATOM   1941  HB2 ASP A 127      85.330  61.630  79.370  1.00  0.00           H
ATOM   1942  CG  ASP A 127      83.630  62.800  79.930  1.00  0.00           C
ATOM   1943  OD1 ASP A 127      83.160  63.980  79.720  1.00  0.00           O
ATOM   1944  OD2 ASP A 127      82.930  61.890  80.260  1.00  0.00           O
ATOM   1945  C   ASP A 127      87.480  63.440  79.350  1.00  0.00           C
ATOM   1946  O   ASP A 127      88.100  63.840  80.350  1.00  0.00           O
ATOM   1947  N   GLN A 128      88.160  62.780  78.460  1.00  0.00           N
ATOM   1948  H   GLN A 128      87.680  62.560  77.600  1.00  0.00           H
ATOM   1949  CA  GLN A 128      89.600  62.390  78.610  1.00  0.00           C
ATOM   1950  HA  GLN A 128      89.840  62.130  79.640  1.00  0.00           H
ATOM   1951  CB  GLN A 128      89.890  61.140  77.800  1.00  0.00           C
ATOM   1952  HB1 GLN A 128      90.970  61.060  77.770  1.00  0.00           H
ATOM   1953  HB2 GLN A 128      89.520  61.200  76.770  1.00  0.00           H
ATOM   1954  CG  GLN A 128      89.420  59.840  78.500  1.00  0.00           C
ATOM   1955  HG1 GLN A 128      88.340  59.800  78.670  1.00  0.00           H
ATOM   1956  HG2 GLN A 128      89.870  59.990  79.490  1.00  0.00           H
ATOM   1957  CD  GLN A 128      90.030  58.560  77.950  1.00  0.00           C
ATOM   1958  OE1 GLN A 128      90.300  58.480  76.770  1.00  0.00           O
ATOM   1959  NE2 GLN A 128      90.050  57.520  78.810  1.00  0.00           N
ATOM   1960 1HE2 GLN A 128      89.380  57.520  79.560  1.00  0.00           H
ATOM   1961 2HE2 GLN A 128      90.390  56.670  78.380  1.00  0.00           H
ATOM   1962  C   GLN A 128      90.520  63.530  78.050  1.00  0.00           C
ATOM   1963  O   GLN A 128      91.630  63.610  78.380  1.00  0.00           O
ATOM   1964  N   CYS A 129      89.940  64.460  77.290  1.00  0.00           N
ATOM   1965  H   CYS A 129      88.970  64.320  77.040  1.00  0.00           H
ATOM   1966  CA  CYS A 129      90.690  65.510  76.700  1.00  0.00           C
ATOM   1967  HA  CYS A 129      91.600  65.120  76.230  1.00  0.00           H
ATOM   1968  CB  CYS A 129      89.810  66.150  75.630  1.00  0.00           C
ATOM   1969  HB1 CYS A 129      90.360  67.000  75.220  1.00  0.00           H
ATOM   1970  HB2 CYS A 129      88.980  66.630  76.160  1.00  0.00           H
ATOM   1971  SG  CYS A 129      89.040  65.250  74.300  1.00  0.00           S
ATOM   1972  HG  CYS A 129      88.580  64.390  75.210  1.00  0.00           H
ATOM   1973  C   CYS A 129      91.200  66.550  77.750  1.00  0.00           C
ATOM   1974  O   CYS A 129      90.380  66.940  78.580  1.00  0.00           O
ATOM   1975  N   THR A 130      92.420  67.100  77.530  1.00  0.00           N
ATOM   1976  H   THR A 130      92.950  66.660  76.800  1.00  0.00           H
ATOM   1977  CA  THR A 130      93.130  68.150  78.290  1.00  0.00           C
ATOM   1978  HA  THR A 130      92.750  68.100  79.310  1.00  0.00           H
ATOM   1979  CB  THR A 130      94.670  67.930  78.350  1.00  0.00           C
ATOM   1980  HB  THR A 130      95.130  68.820  78.770  1.00  0.00           H
ATOM   1981  CG2 THR A 130      95.120  66.650  79.120  1.00  0.00           C
ATOM   1982 1HG2 THR A 130      94.660  66.570  80.110  1.00  0.00           H
ATOM   1983 2HG2 THR A 130      95.020  65.700  78.600  1.00  0.00           H
ATOM   1984 3HG2 THR A 130      96.190  66.780  79.320  1.00  0.00           H
ATOM   1985  OG1 THR A 130      95.150  67.810  77.030  1.00  0.00           O
ATOM   1986  HG1 THR A 130      94.660  67.080  76.620  1.00  0.00           H
ATOM   1987  C   THR A 130      92.790  69.570  77.740  1.00  0.00           C
ATOM   1988  O   THR A 130      93.110  70.510  78.440  1.00  0.00           O
ATOM   1989  N   GLY A 131      92.180  69.670  76.530  1.00  0.00           N
ATOM   1990  H   GLY A 131      92.050  68.850  75.960  1.00  0.00           H
ATOM   1991  CA  GLY A 131      91.980  70.930  75.900  1.00  0.00           C
ATOM   1992  HA1 GLY A 131      92.950  71.440  75.860  1.00  0.00           H
ATOM   1993  HA2 GLY A 131      91.220  71.480  76.450  1.00  0.00           H
ATOM   1994  C   GLY A 131      91.520  70.860  74.470  1.00  0.00           C
ATOM   1995  O   GLY A 131      92.140  71.430  73.590  1.00  0.00           O
ATOM   1996  N   LEU A 132      90.380  70.260  74.420  1.00  0.00           N
ATOM   1997  H   LEU A 132      89.860  70.020  75.240  1.00  0.00           H
ATOM   1998  CA  LEU A 132      89.700  69.960  73.140  1.00  0.00           C
ATOM   1999  HA  LEU A 132      90.300  69.180  72.660  1.00  0.00           H
ATOM   2000  CB  LEU A 132      88.300  69.360  73.460  1.00  0.00           C
ATOM   2001  HB1 LEU A 132      87.710  70.080  74.030  1.00  0.00           H
ATOM   2002  HB2 LEU A 132      88.400  68.590  74.230  1.00  0.00           H
ATOM   2003  CG  LEU A 132      87.430  68.950  72.250  1.00  0.00           C
ATOM   2004  HG  LEU A 132      87.370  69.860  71.660  1.00  0.00           H
ATOM   2005  CD1 LEU A 132      87.910  67.750  71.370  1.00  0.00           C
ATOM   2006 1HD1 LEU A 132      88.890  68.070  71.020  1.00  0.00           H
ATOM   2007 2HD1 LEU A 132      88.050  66.950  72.090  1.00  0.00           H
ATOM   2008 3HD1 LEU A 132      87.220  67.550  70.550  1.00  0.00           H
ATOM   2009  CD2 LEU A 132      86.010  68.650  72.800  1.00  0.00           C
ATOM   2010 1HD2 LEU A 132      85.270  68.360  72.050  1.00  0.00           H
ATOM   2011 2HD2 LEU A 132      86.220  67.820  73.480  1.00  0.00           H
ATOM   2012 3HD2 LEU A 132      85.610  69.470  73.390  1.00  0.00           H
ATOM   2013  C   LEU A 132      89.550  71.180  72.230  1.00  0.00           C
ATOM   2014  O   LEU A 132      89.280  72.280  72.720  1.00  0.00           O
ATOM   2015  N   GLN A 133      89.710  70.900  70.910  1.00  0.00           N
ATOM   2016  H   GLN A 133      90.030  70.000  70.600  1.00  0.00           H
ATOM   2017  CA  GLN A 133      89.650  72.010  69.920  1.00  0.00           C
ATOM   2018  HA  GLN A 133      89.990  72.910  70.430  1.00  0.00           H
ATOM   2019  CB  GLN A 133      90.690  71.790  68.810  1.00  0.00           C
ATOM   2020  HB1 GLN A 133      90.580  72.630  68.120  1.00  0.00           H
ATOM   2021  HB2 GLN A 133      90.400  70.910  68.230  1.00  0.00           H
ATOM   2022  CG  GLN A 133      92.120  71.630  69.260  1.00  0.00           C
ATOM   2023  HG1 GLN A 133      92.190  70.740  69.890  1.00  0.00           H
ATOM   2024  HG2 GLN A 133      92.390  72.540  69.800  1.00  0.00           H
ATOM   2025  CD  GLN A 133      93.120  71.620  68.140  1.00  0.00           C
ATOM   2026  OE1 GLN A 133      93.020  72.260  67.160  1.00  0.00           O
ATOM   2027  NE2 GLN A 133      94.090  70.750  68.120  1.00  0.00           N
ATOM   2028 1HE2 GLN A 133      94.140  70.080  68.870  1.00  0.00           H
ATOM   2029 2HE2 GLN A 133      94.830  70.800  67.440  1.00  0.00           H
ATOM   2030  C   GLN A 133      88.230  72.200  69.370  1.00  0.00           C
ATOM   2031  O   GLN A 133      87.850  73.200  68.830  1.00  0.00           O
ATOM   2032  N   GLY A 134      87.430  71.110  69.460  1.00  0.00           N
ATOM   2033  H   GLY A 134      87.820  70.320  69.960  1.00  0.00           H
ATOM   2034  CA  GLY A 134      86.290  70.860  68.640  1.00  0.00           C
ATOM   2035  HA1 GLY A 134      86.050  71.700  67.990  1.00  0.00           H
ATOM   2036  HA2 GLY A 134      85.500  70.670  69.370  1.00  0.00           H
ATOM   2037  C   GLY A 134      86.440  69.620  67.720  1.00  0.00           C
ATOM   2038  O   GLY A 134      87.270  68.770  68.030  1.00  0.00           O
ATOM   2039  N   PHE A 135      85.750  69.610  66.580  1.00  0.00           N
ATOM   2040  H   PHE A 135      85.300  70.450  66.250  1.00  0.00           H
ATOM   2041  CA  PHE A 135      85.220  68.420  65.840  1.00  0.00           C
ATOM   2042  HA  PHE A 135      85.590  67.500  66.290  1.00  0.00           H
ATOM   2043  CB  PHE A 135      83.720  68.370  66.180  1.00  0.00           C
ATOM   2044  HB1 PHE A 135      83.170  67.670  65.540  1.00  0.00           H
ATOM   2045  HB2 PHE A 135      83.230  69.280  65.850  1.00  0.00           H
ATOM   2046  CG  PHE A 135      83.410  68.150  67.630  1.00  0.00           C
ATOM   2047  CD1 PHE A 135      83.440  66.890  68.170  1.00  0.00           C
ATOM   2048  HD1 PHE A 135      83.560  66.100  67.450  1.00  0.00           H
ATOM   2049  CE1 PHE A 135      83.230  66.690  69.560  1.00  0.00           C
ATOM   2050  HE1 PHE A 135      83.200  65.680  69.920  1.00  0.00           H
ATOM   2051  CZ  PHE A 135      82.940  67.790  70.380  1.00  0.00           C
ATOM   2052  HZ  PHE A 135      82.860  67.670  71.460  1.00  0.00           H
ATOM   2053  CE2 PHE A 135      82.880  69.100  69.860  1.00  0.00           C
ATOM   2054  HE2 PHE A 135      82.580  69.920  70.500  1.00  0.00           H
ATOM   2055  CD2 PHE A 135      83.020  69.240  68.470  1.00  0.00           C
ATOM   2056  HD2 PHE A 135      82.950  70.240  68.060  1.00  0.00           H
ATOM   2057  C   PHE A 135      85.550  68.430  64.320  1.00  0.00           C
ATOM   2058  O   PHE A 135      85.370  69.550  63.760  1.00  0.00           O
ATOM   2059  N   LEU A 136      85.870  67.310  63.720  1.00  0.00           N
ATOM   2060  H   LEU A 136      86.070  66.460  64.220  1.00  0.00           H
ATOM   2061  CA  LEU A 136      85.880  67.180  62.270  1.00  0.00           C
ATOM   2062  HA  LEU A 136      85.760  68.180  61.840  1.00  0.00           H
ATOM   2063  CB  LEU A 136      87.200  66.490  61.790  1.00  0.00           C
ATOM   2064  HB1 LEU A 136      87.070  66.190  60.750  1.00  0.00           H
ATOM   2065  HB2 LEU A 136      87.320  65.550  62.340  1.00  0.00           H
ATOM   2066  CG  LEU A 136      88.500  67.260  61.970  1.00  0.00           C
ATOM   2067  HG  LEU A 136      88.810  67.250  63.010  1.00  0.00           H
ATOM   2068  CD1 LEU A 136      89.680  66.600  61.310  1.00  0.00           C
ATOM   2069 1HD1 LEU A 136      89.390  66.290  60.310  1.00  0.00           H
ATOM   2070 2HD1 LEU A 136      90.570  67.220  61.210  1.00  0.00           H
ATOM   2071 3HD1 LEU A 136      90.000  65.710  61.860  1.00  0.00           H
ATOM   2072  CD2 LEU A 136      88.490  68.650  61.380  1.00  0.00           C
ATOM   2073 1HD2 LEU A 136      87.760  69.280  61.910  1.00  0.00           H
ATOM   2074 2HD2 LEU A 136      89.470  69.110  61.480  1.00  0.00           H
ATOM   2075 3HD2 LEU A 136      88.210  68.630  60.330  1.00  0.00           H
ATOM   2076  C   LEU A 136      84.750  66.210  62.020  1.00  0.00           C
ATOM   2077  O   LEU A 136      84.750  65.090  62.510  1.00  0.00           O
ATOM   2078  N   VAL A 137      83.810  66.610  61.140  1.00  0.00           N
ATOM   2079  H   VAL A 137      83.970  67.550  60.790  1.00  0.00           H
ATOM   2080  CA  VAL A 137      82.530  65.850  60.810  1.00  0.00           C
ATOM   2081  HA  VAL A 137      82.480  64.940  61.400  1.00  0.00           H
ATOM   2082  CB  VAL A 137      81.320  66.760  61.110  1.00  0.00           C
ATOM   2083  HB  VAL A 137      81.450  67.650  60.490  1.00  0.00           H
ATOM   2084  CG1 VAL A 137      79.990  66.050  60.990  1.00  0.00           C
ATOM   2085 1HG1 VAL A 137      79.910  65.840  59.920  1.00  0.00           H
ATOM   2086 2HG1 VAL A 137      79.950  65.070  61.460  1.00  0.00           H
ATOM   2087 3HG1 VAL A 137      79.170  66.710  61.280  1.00  0.00           H
ATOM   2088  CG2 VAL A 137      81.390  67.340  62.530  1.00  0.00           C
ATOM   2089 1HG2 VAL A 137      81.580  66.520  63.220  1.00  0.00           H
ATOM   2090 2HG2 VAL A 137      82.310  67.860  62.800  1.00  0.00           H
ATOM   2091 3HG2 VAL A 137      80.560  67.980  62.830  1.00  0.00           H
ATOM   2092  C   VAL A 137      82.470  65.390  59.330  1.00  0.00           C
ATOM   2093  O   VAL A 137      82.240  66.200  58.480  1.00  0.00           O
ATOM   2094  N   PHE A 138      82.530  64.070  59.040  1.00  0.00           N
ATOM   2095  H   PHE A 138      82.470  63.440  59.830  1.00  0.00           H
ATOM   2096  CA  PHE A 138      82.590  63.420  57.800  1.00  0.00           C
ATOM   2097  HA  PHE A 138      82.840  64.170  57.040  1.00  0.00           H
ATOM   2098  CB  PHE A 138      83.630  62.280  57.830  1.00  0.00           C
ATOM   2099  HB1 PHE A 138      83.620  61.810  56.850  1.00  0.00           H
ATOM   2100  HB2 PHE A 138      83.370  61.500  58.540  1.00  0.00           H
ATOM   2101  CG  PHE A 138      85.040  62.730  58.020  1.00  0.00           C
ATOM   2102  CD1 PHE A 138      85.530  63.180  59.270  1.00  0.00           C
ATOM   2103  HD1 PHE A 138      84.910  63.080  60.150  1.00  0.00           H
ATOM   2104  CE1 PHE A 138      86.860  63.640  59.380  1.00  0.00           C
ATOM   2105  HE1 PHE A 138      87.230  64.010  60.320  1.00  0.00           H
ATOM   2106  CZ  PHE A 138      87.660  63.820  58.260  1.00  0.00           C
ATOM   2107  HZ  PHE A 138      88.660  64.210  58.320  1.00  0.00           H
ATOM   2108  CE2 PHE A 138      87.120  63.480  56.990  1.00  0.00           C
ATOM   2109  HE2 PHE A 138      87.630  63.710  56.070  1.00  0.00           H
ATOM   2110  CD2 PHE A 138      85.830  62.940  56.860  1.00  0.00           C
ATOM   2111  HD2 PHE A 138      85.400  62.610  55.930  1.00  0.00           H
ATOM   2112  C   PHE A 138      81.140  62.930  57.370  1.00  0.00           C
ATOM   2113  O   PHE A 138      80.530  62.130  58.110  1.00  0.00           O
ATOM   2114  N   HIS A 139      80.570  63.430  56.250  1.00  0.00           N
ATOM   2115  H   HIS A 139      81.090  64.240  55.960  1.00  0.00           H
ATOM   2116  CA  HIS A 139      79.180  63.090  55.790  1.00  0.00           C
ATOM   2117  HA  HIS A 139      79.030  62.020  55.980  1.00  0.00           H
ATOM   2118  CB  HIS A 139      78.170  63.820  56.710  1.00  0.00           C
ATOM   2119  HB1 HIS A 139      78.520  63.810  57.740  1.00  0.00           H
ATOM   2120  HB2 HIS A 139      77.210  63.300  56.710  1.00  0.00           H
ATOM   2121  CG  HIS A 139      77.920  65.290  56.380  1.00  0.00           C
ATOM   2122  ND1 HIS A 139      76.760  65.900  56.050  1.00  0.00           N
ATOM   2123  HD1 HIS A 139      75.930  65.370  55.820  1.00  0.00           H
ATOM   2124  CE1 HIS A 139      76.950  67.280  55.950  1.00  0.00           C
ATOM   2125  HE1 HIS A 139      76.090  67.920  55.840  1.00  0.00           H
ATOM   2126  NE2 HIS A 139      78.230  67.470  56.320  1.00  0.00           N
ATOM   2127  HE2 HIS A 139      78.670  68.360  56.520  1.00  0.00           H
ATOM   2128  CD2 HIS A 139      78.820  66.310  56.580  1.00  0.00           C
ATOM   2129  HD2 HIS A 139      79.760  66.230  57.110  1.00  0.00           H
ATOM   2130  C   HIS A 139      78.850  63.320  54.320  1.00  0.00           C
ATOM   2131  O   HIS A 139      79.740  63.840  53.580  1.00  0.00           O
ATOM   2132  N   SER A 140      77.690  62.920  53.840  1.00  0.00           N
ATOM   2133  H   SER A 140      76.990  62.380  54.330  1.00  0.00           H
ATOM   2134  CA  SER A 140      77.100  63.290  52.550  1.00  0.00           C
ATOM   2135  HA  SER A 140      77.810  63.790  51.900  1.00  0.00           H
ATOM   2136  CB  SER A 140      76.590  62.010  51.920  1.00  0.00           C
ATOM   2137  HB1 SER A 140      77.370  61.250  51.900  1.00  0.00           H
ATOM   2138  HB2 SER A 140      76.400  62.220  50.870  1.00  0.00           H
ATOM   2139  OG  SER A 140      75.430  61.490  52.550  1.00  0.00           O
ATOM   2140  HG  SER A 140      75.330  60.560  52.330  1.00  0.00           H
ATOM   2141  C   SER A 140      75.960  64.270  52.660  1.00  0.00           C
ATOM   2142  O   SER A 140      75.230  64.310  53.660  1.00  0.00           O
ATOM   2143  N   PHE A 141      75.720  65.000  51.580  1.00  0.00           N
ATOM   2144  H   PHE A 141      76.410  65.140  50.860  1.00  0.00           H
ATOM   2145  CA  PHE A 141      74.530  65.800  51.370  1.00  0.00           C
ATOM   2146  HA  PHE A 141      74.290  66.230  52.340  1.00  0.00           H
ATOM   2147  CB  PHE A 141      74.870  67.010  50.410  1.00  0.00           C
ATOM   2148  HB1 PHE A 141      73.890  67.460  50.320  1.00  0.00           H
ATOM   2149  HB2 PHE A 141      75.180  66.650  49.430  1.00  0.00           H
ATOM   2150  CG  PHE A 141      75.870  68.010  50.780  1.00  0.00           C
ATOM   2151  CD1 PHE A 141      76.100  68.430  52.050  1.00  0.00           C
ATOM   2152  HD1 PHE A 141      75.580  67.940  52.850  1.00  0.00           H
ATOM   2153  CE1 PHE A 141      77.000  69.470  52.320  1.00  0.00           C
ATOM   2154  HE1 PHE A 141      77.010  69.800  53.350  1.00  0.00           H
ATOM   2155  CZ  PHE A 141      77.650  70.160  51.340  1.00  0.00           C
ATOM   2156  HZ  PHE A 141      78.280  70.990  51.610  1.00  0.00           H
ATOM   2157  CE2 PHE A 141      77.510  69.710  50.040  1.00  0.00           C
ATOM   2158  HE2 PHE A 141      77.930  70.190  49.170  1.00  0.00           H
ATOM   2159  CD2 PHE A 141      76.570  68.740  49.780  1.00  0.00           C
ATOM   2160  HD2 PHE A 141      76.200  68.590  48.770  1.00  0.00           H
ATOM   2161  C   PHE A 141      73.270  65.080  50.860  1.00  0.00           C
ATOM   2162  O   PHE A 141      72.210  65.630  51.060  1.00  0.00           O
ATOM   2163  N   GLY A 142      73.400  64.000  50.120  1.00  0.00           N
ATOM   2164  H   GLY A 142      74.320  63.600  49.960  1.00  0.00           H
ATOM   2165  CA  GLY A 142      72.320  63.100  49.600  1.00  0.00           C
ATOM   2166  HA1 GLY A 142      72.760  62.600  48.740  1.00  0.00           H
ATOM   2167  HA2 GLY A 142      71.540  63.780  49.240  1.00  0.00           H
ATOM   2168  C   GLY A 142      71.730  62.180  50.680  1.00  0.00           C
ATOM   2169  O   GLY A 142      70.620  61.720  50.470  1.00  0.00           O
ATOM   2170  N   GLY A 143      72.490  61.800  51.660  1.00  0.00           N
ATOM   2171  H   GLY A 143      73.440  62.110  51.810  1.00  0.00           H
ATOM   2172  CA  GLY A 143      72.130  60.690  52.540  1.00  0.00           C
ATOM   2173  HA1 GLY A 143      73.070  60.420  53.030  1.00  0.00           H
ATOM   2174  HA2 GLY A 143      71.770  59.870  51.920  1.00  0.00           H
ATOM   2175  C   GLY A 143      71.160  61.040  53.660  1.00  0.00           C
ATOM   2176  O   GLY A 143      71.290  62.120  54.250  1.00  0.00           O
ATOM   2177  N   GLY A 144      70.070  60.200  53.810  1.00  0.00           N
ATOM   2178  H   GLY A 144      70.120  59.250  53.480  1.00  0.00           H
ATOM   2179  CA  GLY A 144      69.100  60.390  54.900  1.00  0.00           C
ATOM   2180  HA1 GLY A 144      68.350  59.600  54.900  1.00  0.00           H
ATOM   2181  HA2 GLY A 144      68.710  61.390  54.710  1.00  0.00           H
ATOM   2182  C   GLY A 144      69.800  60.560  56.240  1.00  0.00           C
ATOM   2183  O   GLY A 144      69.510  61.560  56.880  1.00  0.00           O
ATOM   2184  N   THR A 145      70.650  59.630  56.630  1.00  0.00           N
ATOM   2185  H   THR A 145      70.620  58.790  56.070  1.00  0.00           H
ATOM   2186  CA  THR A 145      71.440  59.740  57.760  1.00  0.00           C
ATOM   2187  HA  THR A 145      70.870  59.840  58.690  1.00  0.00           H
ATOM   2188  CB  THR A 145      72.240  58.390  57.810  1.00  0.00           C
ATOM   2189  HB  THR A 145      72.890  58.290  56.950  1.00  0.00           H
ATOM   2190  CG2 THR A 145      73.120  58.260  59.050  1.00  0.00           C
ATOM   2191 1HG2 THR A 145      72.500  58.310  59.950  1.00  0.00           H
ATOM   2192 2HG2 THR A 145      73.780  57.390  59.040  1.00  0.00           H
ATOM   2193 3HG2 THR A 145      73.710  59.170  59.070  1.00  0.00           H
ATOM   2194  OG1 THR A 145      71.360  57.240  57.860  1.00  0.00           O
ATOM   2195  HG1 THR A 145      71.210  57.010  56.940  1.00  0.00           H
ATOM   2196  C   THR A 145      72.490  60.890  57.670  1.00  0.00           C
ATOM   2197  O   THR A 145      72.630  61.660  58.570  1.00  0.00           O
ATOM   2198  N   GLY A 146      73.350  60.960  56.560  1.00  0.00           N
ATOM   2199  H   GLY A 146      73.310  60.160  55.940  1.00  0.00           H
ATOM   2200  CA  GLY A 146      74.480  61.950  56.340  1.00  0.00           C
ATOM   2201  HA1 GLY A 146      74.920  61.770  55.360  1.00  0.00           H
ATOM   2202  HA2 GLY A 146      75.220  61.810  57.140  1.00  0.00           H
ATOM   2203  C   GLY A 146      73.960  63.390  56.290  1.00  0.00           C
ATOM   2204  O   GLY A 146      74.750  64.240  56.700  1.00  0.00           O
ATOM   2205  N   SER A 147      72.750  63.670  55.850  1.00  0.00           N
ATOM   2206  H   SER A 147      72.270  62.880  55.450  1.00  0.00           H
ATOM   2207  CA  SER A 147      72.240  65.040  55.810  1.00  0.00           C
ATOM   2208  HA  SER A 147      73.080  65.750  55.810  1.00  0.00           H
ATOM   2209  CB  SER A 147      71.550  65.280  54.410  1.00  0.00           C
ATOM   2210  HB1 SER A 147      72.240  64.900  53.660  1.00  0.00           H
ATOM   2211  HB2 SER A 147      71.260  66.320  54.250  1.00  0.00           H
ATOM   2212  OG  SER A 147      70.370  64.470  54.410  1.00  0.00           O
ATOM   2213  HG  SER A 147      70.610  63.570  54.160  1.00  0.00           H
ATOM   2214  C   SER A 147      71.300  65.350  57.000  1.00  0.00           C
ATOM   2215  O   SER A 147      71.640  66.280  57.700  1.00  0.00           O
ATOM   2216  N   GLY A 148      70.290  64.510  57.290  1.00  0.00           N
ATOM   2217  H   GLY A 148      70.110  63.760  56.630  1.00  0.00           H
ATOM   2218  CA  GLY A 148      69.400  64.740  58.420  1.00  0.00           C
ATOM   2219  HA1 GLY A 148      68.440  64.260  58.290  1.00  0.00           H
ATOM   2220  HA2 GLY A 148      69.200  65.810  58.360  1.00  0.00           H
ATOM   2221  C   GLY A 148      69.980  64.690  59.830  1.00  0.00           C
ATOM   2222  O   GLY A 148      69.650  65.550  60.660  1.00  0.00           O
ATOM   2223  N   PHE A 149      70.790  63.700  60.060  1.00  0.00           N
ATOM   2224  H   PHE A 149      70.950  63.090  59.280  1.00  0.00           H
ATOM   2225  CA  PHE A 149      71.270  63.330  61.430  1.00  0.00           C
ATOM   2226  HA  PHE A 149      70.480  63.630  62.110  1.00  0.00           H
ATOM   2227  CB  PHE A 149      71.610  61.850  61.510  1.00  0.00           C
ATOM   2228  HB1 PHE A 149      72.540  61.640  60.980  1.00  0.00           H
ATOM   2229  HB2 PHE A 149      70.880  61.130  61.140  1.00  0.00           H
ATOM   2230  CG  PHE A 149      71.790  61.500  62.990  1.00  0.00           C
ATOM   2231  CD1 PHE A 149      70.630  61.340  63.810  1.00  0.00           C
ATOM   2232  HD1 PHE A 149      69.670  61.280  63.330  1.00  0.00           H
ATOM   2233  CE1 PHE A 149      70.840  61.220  65.180  1.00  0.00           C
ATOM   2234  HE1 PHE A 149      70.010  61.180  65.870  1.00  0.00           H
ATOM   2235  CZ  PHE A 149      72.090  61.150  65.820  1.00  0.00           C
ATOM   2236  HZ  PHE A 149      72.240  60.880  66.860  1.00  0.00           H
ATOM   2237  CE2 PHE A 149      73.200  61.290  64.920  1.00  0.00           C
ATOM   2238  HE2 PHE A 149      74.190  61.460  65.320  1.00  0.00           H
ATOM   2239  CD2 PHE A 149      73.060  61.530  63.520  1.00  0.00           C
ATOM   2240  HD2 PHE A 149      73.950  61.620  62.920  1.00  0.00           H
ATOM   2241  C   PHE A 149      72.470  64.210  61.730  1.00  0.00           C
ATOM   2242  O   PHE A 149      72.700  64.570  62.890  1.00  0.00           O
ATOM   2243  N   THR A 150      73.240  64.680  60.680  1.00  0.00           N
ATOM   2244  H   THR A 150      72.890  64.510  59.750  1.00  0.00           H
ATOM   2245  CA  THR A 150      74.390  65.540  60.940  1.00  0.00           C
ATOM   2246  HA  THR A 150      74.970  65.040  61.710  1.00  0.00           H
ATOM   2247  CB  THR A 150      75.220  65.570  59.620  1.00  0.00           C
ATOM   2248  HB  THR A 150      74.590  66.020  58.850  1.00  0.00           H
ATOM   2249  CG2 THR A 150      76.500  66.410  59.890  1.00  0.00           C
ATOM   2250 1HG2 THR A 150      76.190  67.450  59.730  1.00  0.00           H
ATOM   2251 2HG2 THR A 150      76.930  66.100  60.840  1.00  0.00           H
ATOM   2252 3HG2 THR A 150      77.160  66.080  59.090  1.00  0.00           H
ATOM   2253  OG1 THR A 150      75.630  64.300  59.180  1.00  0.00           O
ATOM   2254  HG1 THR A 150      75.330  64.190  58.280  1.00  0.00           H
ATOM   2255  C   THR A 150      73.960  66.960  61.390  1.00  0.00           C
ATOM   2256  O   THR A 150      74.420  67.450  62.350  1.00  0.00           O
ATOM   2257  N   SER A 151      72.970  67.510  60.770  1.00  0.00           N
ATOM   2258  H   SER A 151      72.580  66.980  60.000  1.00  0.00           H
ATOM   2259  CA  SER A 151      72.420  68.860  61.060  1.00  0.00           C
ATOM   2260  HA  SER A 151      73.240  69.560  60.890  1.00  0.00           H
ATOM   2261  CB  SER A 151      71.420  69.240  59.940  1.00  0.00           C
ATOM   2262  HB1 SER A 151      71.960  69.380  59.000  1.00  0.00           H
ATOM   2263  HB2 SER A 151      70.900  70.170  60.160  1.00  0.00           H
ATOM   2264  OG  SER A 151      70.400  68.250  59.790  1.00  0.00           O
ATOM   2265  HG  SER A 151      69.700  68.750  59.340  1.00  0.00           H
ATOM   2266  C   SER A 151      71.880  68.940  62.470  1.00  0.00           C
ATOM   2267  O   SER A 151      72.220  69.860  63.210  1.00  0.00           O
ATOM   2268  N   LEU A 152      71.110  67.970  62.960  1.00  0.00           N
ATOM   2269  H   LEU A 152      70.880  67.130  62.450  1.00  0.00           H
ATOM   2270  CA  LEU A 152      70.810  67.880  64.440  1.00  0.00           C
ATOM   2271  HA  LEU A 152      70.340  68.820  64.720  1.00  0.00           H
ATOM   2272  CB  LEU A 152      69.690  66.850  64.560  1.00  0.00           C
ATOM   2273  HB1 LEU A 152      70.150  65.960  64.130  1.00  0.00           H
ATOM   2274  HB2 LEU A 152      68.850  67.220  63.980  1.00  0.00           H
ATOM   2275  CG  LEU A 152      69.330  66.450  66.030  1.00  0.00           C
ATOM   2276  HG  LEU A 152      70.270  66.330  66.560  1.00  0.00           H
ATOM   2277  CD1 LEU A 152      68.670  67.600  66.780  1.00  0.00           C
ATOM   2278 1HD1 LEU A 152      69.130  68.580  66.630  1.00  0.00           H
ATOM   2279 2HD1 LEU A 152      67.690  67.810  66.340  1.00  0.00           H
ATOM   2280 3HD1 LEU A 152      68.620  67.270  67.810  1.00  0.00           H
ATOM   2281  CD2 LEU A 152      68.420  65.220  66.150  1.00  0.00           C
ATOM   2282 1HD2 LEU A 152      68.900  64.320  65.780  1.00  0.00           H
ATOM   2283 2HD2 LEU A 152      68.350  65.130  67.230  1.00  0.00           H
ATOM   2284 3HD2 LEU A 152      67.450  65.440  65.710  1.00  0.00           H
ATOM   2285  C   LEU A 152      72.040  67.650  65.260  1.00  0.00           C
ATOM   2286  O   LEU A 152      72.050  68.040  66.450  1.00  0.00           O
ATOM   2287  N   LEU A 153      73.110  66.970  64.810  1.00  0.00           N
ATOM   2288  H   LEU A 153      73.060  66.520  63.910  1.00  0.00           H
ATOM   2289  CA  LEU A 153      74.310  66.700  65.640  1.00  0.00           C
ATOM   2290  HA  LEU A 153      74.060  66.320  66.630  1.00  0.00           H
ATOM   2291  CB  LEU A 153      75.140  65.690  64.870  1.00  0.00           C
ATOM   2292  HB1 LEU A 153      75.540  66.230  64.010  1.00  0.00           H
ATOM   2293  HB2 LEU A 153      74.480  64.870  64.600  1.00  0.00           H
ATOM   2294  CG  LEU A 153      76.300  65.220  65.750  1.00  0.00           C
ATOM   2295  HG  LEU A 153      76.810  66.140  66.040  1.00  0.00           H
ATOM   2296  CD1 LEU A 153      75.890  64.430  67.040  1.00  0.00           C
ATOM   2297 1HD1 LEU A 153      76.840  64.200  67.530  1.00  0.00           H
ATOM   2298 2HD1 LEU A 153      75.370  65.110  67.720  1.00  0.00           H
ATOM   2299 3HD1 LEU A 153      75.320  63.560  66.720  1.00  0.00           H
ATOM   2300  CD2 LEU A 153      77.100  64.340  64.870  1.00  0.00           C
ATOM   2301 1HD2 LEU A 153      77.320  64.770  63.890  1.00  0.00           H
ATOM   2302 2HD2 LEU A 153      78.010  64.110  65.430  1.00  0.00           H
ATOM   2303 3HD2 LEU A 153      76.520  63.430  64.770  1.00  0.00           H
ATOM   2304  C   LEU A 153      75.010  68.090  65.740  1.00  0.00           C
ATOM   2305  O   LEU A 153      75.460  68.510  66.850  1.00  0.00           O
ATOM   2306  N   MET A 154      75.120  68.880  64.640  1.00  0.00           N
ATOM   2307  H   MET A 154      74.620  68.590  63.800  1.00  0.00           H
ATOM   2308  CA  MET A 154      75.790  70.200  64.560  1.00  0.00           C
ATOM   2309  HA  MET A 154      76.760  70.020  65.020  1.00  0.00           H
ATOM   2310  CB  MET A 154      75.980  70.700  63.080  1.00  0.00           C
ATOM   2311  HB1 MET A 154      76.430  71.700  63.130  1.00  0.00           H
ATOM   2312  HB2 MET A 154      75.080  70.740  62.480  1.00  0.00           H
ATOM   2313  CG  MET A 154      76.950  69.830  62.310  1.00  0.00           C
ATOM   2314  HG1 MET A 154      76.820  70.090  61.260  1.00  0.00           H
ATOM   2315  HG2 MET A 154      76.670  68.790  62.480  1.00  0.00           H
ATOM   2316  SD  MET A 154      78.760  70.080  62.610  1.00  0.00           S
ATOM   2317  CE  MET A 154      78.940  71.670  61.590  1.00  0.00           C
ATOM   2318  HE1 MET A 154      79.960  72.040  61.650  1.00  0.00           H
ATOM   2319  HE2 MET A 154      78.800  71.360  60.560  1.00  0.00           H
ATOM   2320  HE3 MET A 154      78.230  72.420  61.960  1.00  0.00           H
ATOM   2321  C   MET A 154      75.050  71.150  65.550  1.00  0.00           C
ATOM   2322  O   MET A 154      75.620  72.000  66.170  1.00  0.00           O
ATOM   2323  N   GLU A 155      73.710  71.030  65.550  1.00  0.00           N
ATOM   2324  H   GLU A 155      73.270  70.340  64.960  1.00  0.00           H
ATOM   2325  CA  GLU A 155      72.900  71.860  66.450  1.00  0.00           C
ATOM   2326  HA  GLU A 155      73.140  72.920  66.370  1.00  0.00           H
ATOM   2327  CB  GLU A 155      71.370  71.560  66.330  1.00  0.00           C
ATOM   2328  HB1 GLU A 155      70.780  71.960  67.160  1.00  0.00           H
ATOM   2329  HB2 GLU A 155      71.080  70.520  66.240  1.00  0.00           H
ATOM   2330  CG  GLU A 155      70.860  72.240  65.080  1.00  0.00           C
ATOM   2331  HG1 GLU A 155      71.310  71.820  64.180  1.00  0.00           H
ATOM   2332  HG2 GLU A 155      71.200  73.280  65.080  1.00  0.00           H
ATOM   2333  CD  GLU A 155      69.300  72.160  65.020  1.00  0.00           C
ATOM   2334  OE1 GLU A 155      68.670  73.000  65.650  1.00  0.00           O
ATOM   2335  OE2 GLU A 155      68.800  71.190  64.390  1.00  0.00           O
ATOM   2336  C   GLU A 155      73.230  71.530  67.940  1.00  0.00           C
ATOM   2337  O   GLU A 155      73.430  72.470  68.760  1.00  0.00           O
ATOM   2338  N   ARG A 156      73.330  70.240  68.230  1.00  0.00           N
ATOM   2339  H   ARG A 156      72.960  69.550  67.590  1.00  0.00           H
ATOM   2340  CA  ARG A 156      73.610  69.830  69.640  1.00  0.00           C
ATOM   2341  HA  ARG A 156      73.090  70.580  70.250  1.00  0.00           H
ATOM   2342  CB  ARG A 156      73.000  68.480  69.970  1.00  0.00           C
ATOM   2343  HB1 ARG A 156      73.240  68.190  70.990  1.00  0.00           H
ATOM   2344  HB2 ARG A 156      73.370  67.690  69.310  1.00  0.00           H
ATOM   2345  CG  ARG A 156      71.450  68.480  69.830  1.00  0.00           C
ATOM   2346  HG1 ARG A 156      71.120  67.440  69.730  1.00  0.00           H
ATOM   2347  HG2 ARG A 156      71.240  68.900  68.850  1.00  0.00           H
ATOM   2348  CD  ARG A 156      70.780  69.280  70.990  1.00  0.00           C
ATOM   2349  HD1 ARG A 156      69.730  69.270  70.680  1.00  0.00           H
ATOM   2350  HD2 ARG A 156      71.190  70.290  70.980  1.00  0.00           H
ATOM   2351  NE  ARG A 156      70.920  68.570  72.300  1.00  0.00           N
ATOM   2352  HE  ARG A 156      71.760  68.860  72.780  1.00  0.00           H
ATOM   2353  CZ  ARG A 156      70.220  67.580  72.770  1.00  0.00           C
ATOM   2354  NH1 ARG A 156      69.320  66.950  72.060  1.00  0.00           N
ATOM   2355 1HH1 ARG A 156      69.200  67.260  71.110  1.00  0.00           H
ATOM   2356 2HH1 ARG A 156      68.840  66.200  72.520  1.00  0.00           H
ATOM   2357  NH2 ARG A 156      70.380  67.240  73.970  1.00  0.00           N
ATOM   2358 1HH2 ARG A 156      70.910  67.790  74.630  1.00  0.00           H
ATOM   2359 2HH2 ARG A 156      69.880  66.410  74.250  1.00  0.00           H
ATOM   2360  C   ARG A 156      75.070  69.960  70.070  1.00  0.00           C
ATOM   2361  O   ARG A 156      75.320  70.240  71.240  1.00  0.00           O
ATOM   2362  N   LEU A 157      76.050  69.850  69.120  1.00  0.00           N
ATOM   2363  H   LEU A 157      75.810  69.320  68.290  1.00  0.00           H
ATOM   2364  CA  LEU A 157      77.430  70.210  69.310  1.00  0.00           C
ATOM   2365  HA  LEU A 157      77.850  69.740  70.200  1.00  0.00           H
ATOM   2366  CB  LEU A 157      78.270  69.820  68.150  1.00  0.00           C
ATOM   2367  HB1 LEU A 157      79.240  70.290  68.260  1.00  0.00           H
ATOM   2368  HB2 LEU A 157      77.820  70.200  67.230  1.00  0.00           H
ATOM   2369  CG  LEU A 157      78.750  68.320  67.940  1.00  0.00           C
ATOM   2370  HG  LEU A 157      77.900  67.650  67.800  1.00  0.00           H
ATOM   2371  CD1 LEU A 157      79.620  68.130  66.740  1.00  0.00           C
ATOM   2372 1HD1 LEU A 157      79.870  67.080  66.560  1.00  0.00           H
ATOM   2373 2HD1 LEU A 157      79.120  68.480  65.840  1.00  0.00           H
ATOM   2374 3HD1 LEU A 157      80.510  68.750  66.860  1.00  0.00           H
ATOM   2375  CD2 LEU A 157      79.520  67.720  69.100  1.00  0.00           C
ATOM   2376 1HD2 LEU A 157      79.890  66.740  68.800  1.00  0.00           H
ATOM   2377 2HD2 LEU A 157      80.260  68.480  69.370  1.00  0.00           H
ATOM   2378 3HD2 LEU A 157      78.860  67.550  69.950  1.00  0.00           H
ATOM   2379  C   LEU A 157      77.490  71.730  69.730  1.00  0.00           C
ATOM   2380  O   LEU A 157      78.000  72.070  70.780  1.00  0.00           O
ATOM   2381  N   SER A 158      76.940  72.620  68.890  1.00  0.00           N
ATOM   2382  H   SER A 158      76.560  72.180  68.060  1.00  0.00           H
ATOM   2383  CA  SER A 158      76.830  74.020  69.200  1.00  0.00           C
ATOM   2384  HA  SER A 158      77.820  74.450  69.340  1.00  0.00           H
ATOM   2385  CB  SER A 158      75.970  74.740  68.160  1.00  0.00           C
ATOM   2386  HB1 SER A 158      75.910  75.810  68.350  1.00  0.00           H
ATOM   2387  HB2 SER A 158      74.920  74.440  68.150  1.00  0.00           H
ATOM   2388  OG  SER A 158      76.660  74.590  66.880  1.00  0.00           O
ATOM   2389  HG  SER A 158      76.020  74.170  66.290  1.00  0.00           H
ATOM   2390  C   SER A 158      76.180  74.280  70.580  1.00  0.00           C
ATOM   2391  O   SER A 158      76.340  75.380  71.060  1.00  0.00           O
ATOM   2392  N   VAL A 159      75.410  73.470  71.210  1.00  0.00           N
ATOM   2393  H   VAL A 159      75.000  72.730  70.660  1.00  0.00           H
ATOM   2394  CA  VAL A 159      74.820  73.560  72.610  1.00  0.00           C
ATOM   2395  HA  VAL A 159      74.510  74.580  72.840  1.00  0.00           H
ATOM   2396  CB  VAL A 159      73.480  72.810  72.700  1.00  0.00           C
ATOM   2397  HB  VAL A 159      73.460  71.820  72.230  1.00  0.00           H
ATOM   2398  CG1 VAL A 159      72.950  72.670  74.180  1.00  0.00           C
ATOM   2399 1HG1 VAL A 159      73.060  73.640  74.670  1.00  0.00           H
ATOM   2400 2HG1 VAL A 159      71.900  72.380  74.200  1.00  0.00           H
ATOM   2401 3HG1 VAL A 159      73.560  71.920  74.660  1.00  0.00           H
ATOM   2402  CG2 VAL A 159      72.360  73.480  71.920  1.00  0.00           C
ATOM   2403 1HG2 VAL A 159      72.550  73.440  70.850  1.00  0.00           H
ATOM   2404 2HG2 VAL A 159      71.440  72.920  72.050  1.00  0.00           H
ATOM   2405 3HG2 VAL A 159      72.290  74.500  72.320  1.00  0.00           H
ATOM   2406  C   VAL A 159      75.770  73.050  73.660  1.00  0.00           C
ATOM   2407  O   VAL A 159      76.080  73.830  74.580  1.00  0.00           O
ATOM   2408  N   ASP A 160      76.190  71.780  73.580  1.00  0.00           N
ATOM   2409  H   ASP A 160      75.960  71.180  72.800  1.00  0.00           H
ATOM   2410  CA  ASP A 160      77.030  71.230  74.650  1.00  0.00           C
ATOM   2411  HA  ASP A 160      76.690  71.520  75.640  1.00  0.00           H
ATOM   2412  CB  ASP A 160      77.140  69.710  74.630  1.00  0.00           C
ATOM   2413  HB1 ASP A 160      78.130  69.320  74.890  1.00  0.00           H
ATOM   2414  HB2 ASP A 160      76.960  69.450  73.590  1.00  0.00           H
ATOM   2415  CG  ASP A 160      75.990  69.080  75.450  1.00  0.00           C
ATOM   2416  OD1 ASP A 160      74.840  69.550  75.470  1.00  0.00           O
ATOM   2417  OD2 ASP A 160      76.350  68.040  76.050  1.00  0.00           O
ATOM   2418  C   ASP A 160      78.490  71.790  74.550  1.00  0.00           C
ATOM   2419  O   ASP A 160      79.130  72.060  75.580  1.00  0.00           O
ATOM   2420  N   TYR A 161      78.950  72.130  73.360  1.00  0.00           N
ATOM   2421  H   TYR A 161      78.460  71.890  72.510  1.00  0.00           H
ATOM   2422  CA  TYR A 161      80.410  72.520  73.200  1.00  0.00           C
ATOM   2423  HA  TYR A 161      80.860  72.480  74.190  1.00  0.00           H
ATOM   2424  CB  TYR A 161      81.080  71.380  72.320  1.00  0.00           C
ATOM   2425  HB1 TYR A 161      82.110  71.690  72.100  1.00  0.00           H
ATOM   2426  HB2 TYR A 161      80.640  71.370  71.320  1.00  0.00           H
ATOM   2427  CG  TYR A 161      81.100  69.940  72.860  1.00  0.00           C
ATOM   2428  CD1 TYR A 161      81.980  69.620  73.920  1.00  0.00           C
ATOM   2429  HD1 TYR A 161      82.540  70.450  74.310  1.00  0.00           H
ATOM   2430  CE1 TYR A 161      82.070  68.350  74.450  1.00  0.00           C
ATOM   2431  HE1 TYR A 161      82.680  68.110  75.310  1.00  0.00           H
ATOM   2432  CZ  TYR A 161      81.190  67.390  73.920  1.00  0.00           C
ATOM   2433  OH  TYR A 161      81.250  66.160  74.580  1.00  0.00           O
ATOM   2434  HH  TYR A 161      80.510  65.620  74.260  1.00  0.00           H
ATOM   2435  CE2 TYR A 161      80.390  67.630  72.780  1.00  0.00           C
ATOM   2436  HE2 TYR A 161      79.790  66.810  72.410  1.00  0.00           H
ATOM   2437  CD2 TYR A 161      80.310  68.930  72.250  1.00  0.00           C
ATOM   2438  HD2 TYR A 161      79.810  69.230  71.340  1.00  0.00           H
ATOM   2439  C   TYR A 161      80.480  73.840  72.460  1.00  0.00           C
ATOM   2440  O   TYR A 161      81.360  74.020  71.600  1.00  0.00           O
ATOM   2441  N   GLY A 162      79.690  74.820  72.900  1.00  0.00           N
ATOM   2442  H   GLY A 162      79.010  74.570  73.610  1.00  0.00           H
ATOM   2443  CA  GLY A 162      79.500  76.010  72.100  1.00  0.00           C
ATOM   2444  HA1 GLY A 162      78.770  76.600  72.650  1.00  0.00           H
ATOM   2445  HA2 GLY A 162      79.110  75.590  71.170  1.00  0.00           H
ATOM   2446  C   GLY A 162      80.810  76.760  71.900  1.00  0.00           C
ATOM   2447  O   GLY A 162      80.900  77.440  70.920  1.00  0.00           O
ATOM   2448  N   LYS A 163      81.830  76.630  72.740  1.00  0.00           N
ATOM   2449  H   LYS A 163      81.710  76.180  73.640  1.00  0.00           H
ATOM   2450  CA  LYS A 163      83.060  77.390  72.590  1.00  0.00           C
ATOM   2451  HA  LYS A 163      82.880  78.350  72.100  1.00  0.00           H
ATOM   2452  CB  LYS A 163      83.640  77.740  74.000  1.00  0.00           C
ATOM   2453  HB1 LYS A 163      84.720  77.900  74.000  1.00  0.00           H
ATOM   2454  HB2 LYS A 163      83.540  76.770  74.490  1.00  0.00           H
ATOM   2455  CG  LYS A 163      82.970  78.840  74.690  1.00  0.00           C
ATOM   2456  HG1 LYS A 163      82.040  78.470  75.130  1.00  0.00           H
ATOM   2457  HG2 LYS A 163      82.780  79.640  73.970  1.00  0.00           H
ATOM   2458  CD  LYS A 163      83.830  79.300  75.880  1.00  0.00           C
ATOM   2459  HD1 LYS A 163      84.750  79.780  75.550  1.00  0.00           H
ATOM   2460  HD2 LYS A 163      84.160  78.410  76.410  1.00  0.00           H
ATOM   2461  CE  LYS A 163      83.110  80.270  76.810  1.00  0.00           C
ATOM   2462  HE1 LYS A 163      83.860  80.840  77.360  1.00  0.00           H
ATOM   2463  HE2 LYS A 163      82.550  79.690  77.540  1.00  0.00           H
ATOM   2464  NZ  LYS A 163      82.180  81.240  76.130  1.00  0.00           N
ATOM   2465  HZ1 LYS A 163      82.590  81.830  75.420  1.00  0.00           H
ATOM   2466  HZ2 LYS A 163      81.350  80.750  75.830  1.00  0.00           H
ATOM   2467  HZ3 LYS A 163      81.820  81.870  76.830  1.00  0.00           H
ATOM   2468  C   LYS A 163      84.100  76.680  71.730  1.00  0.00           C
ATOM   2469  O   LYS A 163      85.260  77.150  71.680  1.00  0.00           O
ATOM   2470  N   LYS A 164      83.830  75.570  71.010  1.00  0.00           N
ATOM   2471  H   LYS A 164      82.880  75.240  70.940  1.00  0.00           H
ATOM   2472  CA  LYS A 164      84.830  74.770  70.290  1.00  0.00           C
ATOM   2473  HA  LYS A 164      85.840  75.170  70.300  1.00  0.00           H
ATOM   2474  CB  LYS A 164      84.670  73.330  70.950  1.00  0.00           C
ATOM   2475  HB1 LYS A 164      85.210  72.630  70.300  1.00  0.00           H
ATOM   2476  HB2 LYS A 164      83.630  73.060  70.760  1.00  0.00           H
ATOM   2477  CG  LYS A 164      85.010  73.160  72.450  1.00  0.00           C
ATOM   2478  HG1 LYS A 164      85.020  72.090  72.660  1.00  0.00           H
ATOM   2479  HG2 LYS A 164      84.290  73.690  73.080  1.00  0.00           H
ATOM   2480  CD  LYS A 164      86.400  73.800  72.750  1.00  0.00           C
ATOM   2481  HD1 LYS A 164      86.330  74.890  72.700  1.00  0.00           H
ATOM   2482  HD2 LYS A 164      87.050  73.510  71.920  1.00  0.00           H
ATOM   2483  CE  LYS A 164      87.040  73.170  74.040  1.00  0.00           C
ATOM   2484  HE1 LYS A 164      88.060  73.530  74.140  1.00  0.00           H
ATOM   2485  HE2 LYS A 164      86.970  72.090  73.890  1.00  0.00           H
ATOM   2486  NZ  LYS A 164      86.320  73.580  75.280  1.00  0.00           N
ATOM   2487  HZ1 LYS A 164      86.610  74.500  75.560  1.00  0.00           H
ATOM   2488  HZ2 LYS A 164      85.330  73.570  75.080  1.00  0.00           H
ATOM   2489  HZ3 LYS A 164      86.580  72.880  75.960  1.00  0.00           H
ATOM   2490  C   LYS A 164      84.430  74.620  68.820  1.00  0.00           C
ATOM   2491  O   LYS A 164      83.280  74.730  68.470  1.00  0.00           O
ATOM   2492  N   SER A 165      85.490  74.550  67.990  1.00  0.00           N
ATOM   2493  H   SER A 165      86.400  74.340  68.360  1.00  0.00           H
ATOM   2494  CA  SER A 165      85.300  74.640  66.540  1.00  0.00           C
ATOM   2495  HA  SER A 165      84.670  75.490  66.270  1.00  0.00           H
ATOM   2496  CB  SER A 165      86.590  74.900  65.860  1.00  0.00           C
ATOM   2497  HB1 SER A 165      86.540  74.880  64.770  1.00  0.00           H
ATOM   2498  HB2 SER A 165      87.400  74.280  66.260  1.00  0.00           H
ATOM   2499  OG  SER A 165      87.160  76.160  66.140  1.00  0.00           O
ATOM   2500  HG  SER A 165      87.160  76.660  65.320  1.00  0.00           H
ATOM   2501  C   SER A 165      84.590  73.470  65.850  1.00  0.00           C
ATOM   2502  O   SER A 165      84.670  72.330  66.360  1.00  0.00           O
ATOM   2503  N   LYS A 166      83.890  73.680  64.720  1.00  0.00           N
ATOM   2504  H   LYS A 166      83.740  74.600  64.330  1.00  0.00           H
ATOM   2505  CA  LYS A 166      83.340  72.520  63.950  1.00  0.00           C
ATOM   2506  HA  LYS A 166      83.820  71.620  64.340  1.00  0.00           H
ATOM   2507  CB  LYS A 166      81.800  72.430  64.040  1.00  0.00           C
ATOM   2508  HB1 LYS A 166      81.470  71.630  63.380  1.00  0.00           H
ATOM   2509  HB2 LYS A 166      81.280  73.330  63.700  1.00  0.00           H
ATOM   2510  CG  LYS A 166      81.380  72.120  65.380  1.00  0.00           C
ATOM   2511  HG1 LYS A 166      81.710  72.880  66.090  1.00  0.00           H
ATOM   2512  HG2 LYS A 166      81.740  71.110  65.530  1.00  0.00           H
ATOM   2513  CD  LYS A 166      79.890  71.910  65.540  1.00  0.00           C
ATOM   2514  HD1 LYS A 166      79.630  70.900  65.830  1.00  0.00           H
ATOM   2515  HD2 LYS A 166      79.360  71.990  64.590  1.00  0.00           H
ATOM   2516  CE  LYS A 166      79.160  72.880  66.480  1.00  0.00           C
ATOM   2517  HE1 LYS A 166      79.490  72.600  67.480  1.00  0.00           H
ATOM   2518  HE2 LYS A 166      78.090  72.660  66.470  1.00  0.00           H
ATOM   2519  NZ  LYS A 166      79.470  74.330  66.250  1.00  0.00           N
ATOM   2520  HZ1 LYS A 166      80.460  74.500  66.320  1.00  0.00           H
ATOM   2521  HZ2 LYS A 166      79.100  74.600  65.350  1.00  0.00           H
ATOM   2522  HZ3 LYS A 166      78.970  74.860  66.950  1.00  0.00           H
ATOM   2523  C   LYS A 166      83.750  72.670  62.490  1.00  0.00           C
ATOM   2524  O   LYS A 166      83.440  73.710  61.910  1.00  0.00           O
ATOM   2525  N   LEU A 167      84.520  71.760  61.900  1.00  0.00           N
ATOM   2526  H   LEU A 167      84.790  70.980  62.480  1.00  0.00           H
ATOM   2527  CA  LEU A 167      85.030  71.800  60.510  1.00  0.00           C
ATOM   2528  HA  LEU A 167      84.720  72.740  60.050  1.00  0.00           H
ATOM   2529  CB  LEU A 167      86.570  71.680  60.530  1.00  0.00           C
ATOM   2530  HB1 LEU A 167      86.830  71.160  59.600  1.00  0.00           H
ATOM   2531  HB2 LEU A 167      86.760  70.970  61.330  1.00  0.00           H
ATOM   2532  CG  LEU A 167      87.300  73.020  60.720  1.00  0.00           C
ATOM   2533  HG  LEU A 167      86.940  73.870  60.140  1.00  0.00           H
ATOM   2534  CD1 LEU A 167      87.270  73.460  62.210  1.00  0.00           C
ATOM   2535 1HD1 LEU A 167      87.350  72.600  62.870  1.00  0.00           H
ATOM   2536 2HD1 LEU A 167      88.100  74.130  62.440  1.00  0.00           H
ATOM   2537 3HD1 LEU A 167      86.320  73.980  62.340  1.00  0.00           H
ATOM   2538  CD2 LEU A 167      88.750  73.010  60.180  1.00  0.00           C
ATOM   2539 1HD2 LEU A 167      89.280  73.930  60.430  1.00  0.00           H
ATOM   2540 2HD2 LEU A 167      89.250  72.130  60.560  1.00  0.00           H
ATOM   2541 3HD2 LEU A 167      88.680  72.900  59.100  1.00  0.00           H
ATOM   2542  C   LEU A 167      84.350  70.580  59.810  1.00  0.00           C
ATOM   2543  O   LEU A 167      84.540  69.460  60.230  1.00  0.00           O
ATOM   2544  N   GLU A 168      83.770  70.740  58.610  1.00  0.00           N
ATOM   2545  H   GLU A 168      83.620  71.680  58.280  1.00  0.00           H
ATOM   2546  CA  GLU A 168      83.100  69.650  57.850  1.00  0.00           C
ATOM   2547  HA  GLU A 168      82.820  68.870  58.560  1.00  0.00           H
ATOM   2548  CB  GLU A 168      81.730  70.060  57.250  1.00  0.00           C
ATOM   2549  HB1 GLU A 168      81.230  69.260  56.700  1.00  0.00           H
ATOM   2550  HB2 GLU A 168      81.780  70.900  56.560  1.00  0.00           H
ATOM   2551  CG  GLU A 168      80.860  70.420  58.430  1.00  0.00           C
ATOM   2552  HG1 GLU A 168      81.360  71.210  58.990  1.00  0.00           H
ATOM   2553  HG2 GLU A 168      80.740  69.520  59.040  1.00  0.00           H
ATOM   2554  CD  GLU A 168      79.620  70.930  57.760  1.00  0.00           C
ATOM   2555  OE1 GLU A 168      78.680  70.160  57.440  1.00  0.00           O
ATOM   2556  OE2 GLU A 168      79.500  72.180  57.430  1.00  0.00           O
ATOM   2557  C   GLU A 168      84.020  69.120  56.770  1.00  0.00           C
ATOM   2558  O   GLU A 168      84.700  69.910  56.100  1.00  0.00           O
ATOM   2559  N   PHE A 169      83.770  67.870  56.490  1.00  0.00           N
ATOM   2560  H   PHE A 169      83.220  67.370  57.180  1.00  0.00           H
ATOM   2561  CA  PHE A 169      84.190  67.170  55.280  1.00  0.00           C
ATOM   2562  HA  PHE A 169      84.650  67.860  54.560  1.00  0.00           H
ATOM   2563  CB  PHE A 169      85.200  66.100  55.590  1.00  0.00           C
ATOM   2564  HB1 PHE A 169      85.410  65.470  54.720  1.00  0.00           H
ATOM   2565  HB2 PHE A 169      84.760  65.620  56.460  1.00  0.00           H
ATOM   2566  CG  PHE A 169      86.600  66.680  55.940  1.00  0.00           C
ATOM   2567  CD1 PHE A 169      87.470  67.040  54.940  1.00  0.00           C
ATOM   2568  HD1 PHE A 169      87.220  66.810  53.910  1.00  0.00           H
ATOM   2569  CE1 PHE A 169      88.780  67.390  55.250  1.00  0.00           C
ATOM   2570  HE1 PHE A 169      89.440  67.560  54.420  1.00  0.00           H
ATOM   2571  CZ  PHE A 169      89.160  67.590  56.580  1.00  0.00           C
ATOM   2572  HZ  PHE A 169      90.120  68.020  56.820  1.00  0.00           H
ATOM   2573  CE2 PHE A 169      88.250  67.190  57.600  1.00  0.00           C
ATOM   2574  HE2 PHE A 169      88.490  67.260  58.650  1.00  0.00           H
ATOM   2575  CD2 PHE A 169      86.910  66.830  57.280  1.00  0.00           C
ATOM   2576  HD2 PHE A 169      86.230  66.540  58.060  1.00  0.00           H
ATOM   2577  C   PHE A 169      82.980  66.620  54.560  1.00  0.00           C
ATOM   2578  O   PHE A 169      82.390  65.590  54.930  1.00  0.00           O
ATOM   2579  N   SER A 170      82.510  67.410  53.570  1.00  0.00           N
ATOM   2580  H   SER A 170      83.060  68.190  53.250  1.00  0.00           H
ATOM   2581  CA  SER A 170      81.250  67.200  52.830  1.00  0.00           C
ATOM   2582  HA  SER A 170      80.610  66.560  53.440  1.00  0.00           H
ATOM   2583  CB  SER A 170      80.530  68.570  52.770  1.00  0.00           C
ATOM   2584  HB1 SER A 170      79.910  68.640  51.880  1.00  0.00           H
ATOM   2585  HB2 SER A 170      81.200  69.420  52.760  1.00  0.00           H
ATOM   2586  OG  SER A 170      79.690  68.700  53.910  1.00  0.00           O
ATOM   2587  HG  SER A 170      79.520  69.620  54.120  1.00  0.00           H
ATOM   2588  C   SER A 170      81.500  66.550  51.480  1.00  0.00           C
ATOM   2589  O   SER A 170      82.530  66.770  50.840  1.00  0.00           O
ATOM   2590  N   ILE A 171      80.590  65.650  51.200  1.00  0.00           N
ATOM   2591  H   ILE A 171      79.820  65.590  51.840  1.00  0.00           H
ATOM   2592  CA  ILE A 171      80.390  65.020  49.860  1.00  0.00           C
ATOM   2593  HA  ILE A 171      81.250  65.280  49.240  1.00  0.00           H
ATOM   2594  CB  ILE A 171      80.380  63.460  49.910  1.00  0.00           C
ATOM   2595  HB  ILE A 171      79.690  63.040  50.640  1.00  0.00           H
ATOM   2596  CG2 ILE A 171      79.970  62.870  48.550  1.00  0.00           C
ATOM   2597 1HG2 ILE A 171      80.460  63.480  47.790  1.00  0.00           H
ATOM   2598 2HG2 ILE A 171      80.170  61.800  48.490  1.00  0.00           H
ATOM   2599 3HG2 ILE A 171      78.910  63.100  48.380  1.00  0.00           H
ATOM   2600  CG1 ILE A 171      81.710  62.760  50.380  1.00  0.00           C
ATOM   2601 1HG1 ILE A 171      81.610  61.690  50.580  1.00  0.00           H
ATOM   2602 2HG1 ILE A 171      81.990  63.270  51.300  1.00  0.00           H
ATOM   2603  CD  ILE A 171      82.830  62.940  49.450  1.00  0.00           C
ATOM   2604  HD1 ILE A 171      83.750  62.820  50.020  1.00  0.00           H
ATOM   2605  HD2 ILE A 171      82.730  62.180  48.670  1.00  0.00           H
ATOM   2606  HD3 ILE A 171      83.010  63.920  49.000  1.00  0.00           H
ATOM   2607  C   ILE A 171      79.160  65.550  49.180  1.00  0.00           C
ATOM   2608  O   ILE A 171      78.060  65.290  49.610  1.00  0.00           O
ATOM   2609  N   TYR A 172      79.260  66.180  48.030  1.00  0.00           N
ATOM   2610  H   TYR A 172      80.190  66.210  47.630  1.00  0.00           H
ATOM   2611  CA  TYR A 172      78.170  66.760  47.230  1.00  0.00           C
ATOM   2612  HA  TYR A 172      77.310  66.940  47.880  1.00  0.00           H
ATOM   2613  CB  TYR A 172      78.800  68.050  46.670  1.00  0.00           C
ATOM   2614  HB1 TYR A 172      79.830  67.890  46.350  1.00  0.00           H
ATOM   2615  HB2 TYR A 172      78.900  68.780  47.470  1.00  0.00           H
ATOM   2616  CG  TYR A 172      78.060  68.870  45.550  1.00  0.00           C
ATOM   2617  CD1 TYR A 172      78.010  68.420  44.220  1.00  0.00           C
ATOM   2618  HD1 TYR A 172      78.630  67.600  43.900  1.00  0.00           H
ATOM   2619  CE1 TYR A 172      77.300  69.180  43.260  1.00  0.00           C
ATOM   2620  HE1 TYR A 172      77.290  68.860  42.230  1.00  0.00           H
ATOM   2621  CZ  TYR A 172      76.710  70.410  43.550  1.00  0.00           C
ATOM   2622  OH  TYR A 172      75.960  70.950  42.520  1.00  0.00           O
ATOM   2623  HH  TYR A 172      75.620  71.790  42.840  1.00  0.00           H
ATOM   2624  CE2 TYR A 172      76.770  70.870  44.890  1.00  0.00           C
ATOM   2625  HE2 TYR A 172      76.440  71.840  45.210  1.00  0.00           H
ATOM   2626  CD2 TYR A 172      77.310  70.050  45.930  1.00  0.00           C
ATOM   2627  HD2 TYR A 172      77.370  70.360  46.970  1.00  0.00           H
ATOM   2628  C   TYR A 172      77.690  65.800  46.130  1.00  0.00           C
ATOM   2629  O   TYR A 172      78.510  65.030  45.610  1.00  0.00           O
ATOM   2630  N   PRO A 173      76.360  65.900  45.810  1.00  0.00           N
ATOM   2631  CD  PRO A 173      75.350  66.890  46.240  1.00  0.00           C
ATOM   2632  HD1 PRO A 173      75.690  67.890  45.990  1.00  0.00           H
ATOM   2633  HD2 PRO A 173      75.030  66.790  47.280  1.00  0.00           H
ATOM   2634  CG  PRO A 173      74.060  66.600  45.430  1.00  0.00           C
ATOM   2635  HG1 PRO A 173      73.980  67.160  44.500  1.00  0.00           H
ATOM   2636  HG2 PRO A 173      73.170  66.690  46.060  1.00  0.00           H
ATOM   2637  CB  PRO A 173      74.210  65.130  45.080  1.00  0.00           C
ATOM   2638  HB1 PRO A 173      73.640  64.950  44.160  1.00  0.00           H
ATOM   2639  HB2 PRO A 173      73.880  64.490  45.900  1.00  0.00           H
ATOM   2640  CA  PRO A 173      75.730  64.950  44.940  1.00  0.00           C
ATOM   2641  HA  PRO A 173      75.980  63.930  45.230  1.00  0.00           H
ATOM   2642  C   PRO A 173      76.050  65.030  43.460  1.00  0.00           C
ATOM   2643  O   PRO A 173      76.310  66.130  42.910  1.00  0.00           O
ATOM   2644  N   ALA A 174      76.210  63.900  42.800  1.00  0.00           N
ATOM   2645  H   ALA A 174      75.810  63.090  43.250  1.00  0.00           H
ATOM   2646  CA  ALA A 174      76.470  63.800  41.380  1.00  0.00           C
ATOM   2647  HA  ALA A 174      76.150  64.740  40.910  1.00  0.00           H
ATOM   2648  CB  ALA A 174      77.970  63.560  41.210  1.00  0.00           C
ATOM   2649  HB1 ALA A 174      78.210  62.630  41.730  1.00  0.00           H
ATOM   2650  HB2 ALA A 174      78.160  63.350  40.160  1.00  0.00           H
ATOM   2651  HB3 ALA A 174      78.460  64.410  41.700  1.00  0.00           H
ATOM   2652  C   ALA A 174      75.790  62.540  40.760  1.00  0.00           C
ATOM   2653  O   ALA A 174      75.860  61.420  41.320  1.00  0.00           O
ATOM   2654  N   PRO A 175      74.920  62.790  39.740  1.00  0.00           N
ATOM   2655  CD  PRO A 175      74.440  64.110  39.310  1.00  0.00           C
ATOM   2656  HD1 PRO A 175      75.250  64.620  38.790  1.00  0.00           H
ATOM   2657  HD2 PRO A 175      74.140  64.660  40.200  1.00  0.00           H
ATOM   2658  CG  PRO A 175      73.320  63.810  38.350  1.00  0.00           C
ATOM   2659  HG1 PRO A 175      73.300  64.460  37.470  1.00  0.00           H
ATOM   2660  HG2 PRO A 175      72.490  64.080  39.010  1.00  0.00           H
ATOM   2661  CB  PRO A 175      73.450  62.360  37.920  1.00  0.00           C
ATOM   2662  HB1 PRO A 175      74.120  62.340  37.060  1.00  0.00           H
ATOM   2663  HB2 PRO A 175      72.460  61.950  37.690  1.00  0.00           H
ATOM   2664  CA  PRO A 175      74.110  61.690  39.140  1.00  0.00           C
ATOM   2665  HA  PRO A 175      73.340  61.410  39.850  1.00  0.00           H
ATOM   2666  C   PRO A 175      74.730  60.360  38.710  1.00  0.00           C
ATOM   2667  O   PRO A 175      74.100  59.320  38.960  1.00  0.00           O
ATOM   2668  N   GLN A 176      75.970  60.500  38.230  1.00  0.00           N
ATOM   2669  H   GLN A 176      76.360  61.400  38.020  1.00  0.00           H
ATOM   2670  CA  GLN A 176      76.770  59.320  37.800  1.00  0.00           C
ATOM   2671  HA  GLN A 176      76.090  58.720  37.190  1.00  0.00           H
ATOM   2672  CB  GLN A 176      77.840  59.830  36.870  1.00  0.00           C
ATOM   2673  HB1 GLN A 176      78.460  60.620  37.300  1.00  0.00           H
ATOM   2674  HB2 GLN A 176      77.370  60.380  36.050  1.00  0.00           H
ATOM   2675  CG  GLN A 176      78.830  58.810  36.200  1.00  0.00           C
ATOM   2676  HG1 GLN A 176      78.350  57.830  36.140  1.00  0.00           H
ATOM   2677  HG2 GLN A 176      79.700  58.760  36.850  1.00  0.00           H
ATOM   2678  CD  GLN A 176      79.380  59.190  34.820  1.00  0.00           C
ATOM   2679  OE1 GLN A 176      80.420  59.810  34.740  1.00  0.00           O
ATOM   2680  NE2 GLN A 176      78.690  59.040  33.740  1.00  0.00           N
ATOM   2681 1HE2 GLN A 176      77.850  58.480  33.810  1.00  0.00           H
ATOM   2682 2HE2 GLN A 176      78.960  59.490  32.880  1.00  0.00           H
ATOM   2683  C   GLN A 176      77.140  58.320  38.850  1.00  0.00           C
ATOM   2684  O   GLN A 176      77.350  57.150  38.610  1.00  0.00           O
ATOM   2685  N   VAL A 177      77.000  58.740  40.130  1.00  0.00           N
ATOM   2686  H   VAL A 177      76.660  59.670  40.320  1.00  0.00           H
ATOM   2687  CA  VAL A 177      77.310  57.830  41.280  1.00  0.00           C
ATOM   2688  HA  VAL A 177      77.220  56.820  40.860  1.00  0.00           H
ATOM   2689  CB  VAL A 177      78.760  57.970  41.760  1.00  0.00           C
ATOM   2690  HB  VAL A 177      78.790  57.240  42.570  1.00  0.00           H
ATOM   2691  CG1 VAL A 177      79.780  57.630  40.770  1.00  0.00           C
ATOM   2692 1HG1 VAL A 177      80.710  57.460  41.310  1.00  0.00           H
ATOM   2693 2HG1 VAL A 177      79.500  56.720  40.240  1.00  0.00           H
ATOM   2694 3HG1 VAL A 177      79.920  58.420  40.030  1.00  0.00           H
ATOM   2695  CG2 VAL A 177      79.100  59.440  42.110  1.00  0.00           C
ATOM   2696 1HG2 VAL A 177      80.150  59.500  42.400  1.00  0.00           H
ATOM   2697 2HG2 VAL A 177      78.860  60.160  41.330  1.00  0.00           H
ATOM   2698 3HG2 VAL A 177      78.490  59.610  43.000  1.00  0.00           H
ATOM   2699  C   VAL A 177      76.180  57.970  42.360  1.00  0.00           C
ATOM   2700  O   VAL A 177      76.570  57.850  43.530  1.00  0.00           O
ATOM   2701  N   SER A 178      74.930  58.260  41.910  1.00  0.00           N
ATOM   2702  H   SER A 178      74.750  58.340  40.920  1.00  0.00           H
ATOM   2703  CA  SER A 178      73.870  58.670  42.820  1.00  0.00           C
ATOM   2704  HA  SER A 178      74.310  59.270  43.620  1.00  0.00           H
ATOM   2705  CB  SER A 178      72.770  59.590  42.170  1.00  0.00           C
ATOM   2706  HB1 SER A 178      73.180  60.540  41.840  1.00  0.00           H
ATOM   2707  HB2 SER A 178      71.950  59.790  42.860  1.00  0.00           H
ATOM   2708  OG  SER A 178      72.170  58.890  41.030  1.00  0.00           O
ATOM   2709  HG  SER A 178      72.890  58.740  40.410  1.00  0.00           H
ATOM   2710  C   SER A 178      73.350  57.540  43.690  1.00  0.00           C
ATOM   2711  O   SER A 178      73.580  56.360  43.500  1.00  0.00           O
ATOM   2712  N   THR A 179      72.670  57.970  44.790  1.00  0.00           N
ATOM   2713  H   THR A 179      72.430  58.950  44.740  1.00  0.00           H
ATOM   2714  CA  THR A 179      71.840  57.070  45.560  1.00  0.00           C
ATOM   2715  HA  THR A 179      72.050  56.040  45.270  1.00  0.00           H
ATOM   2716  CB  THR A 179      72.230  56.990  47.090  1.00  0.00           C
ATOM   2717  HB  THR A 179      73.280  57.300  47.100  1.00  0.00           H
ATOM   2718  CG2 THR A 179      71.420  57.940  48.030  1.00  0.00           C
ATOM   2719 1HG2 THR A 179      71.940  58.090  48.970  1.00  0.00           H
ATOM   2720 2HG2 THR A 179      71.330  58.950  47.610  1.00  0.00           H
ATOM   2721 3HG2 THR A 179      70.460  57.460  48.210  1.00  0.00           H
ATOM   2722  OG1 THR A 179      72.210  55.650  47.570  1.00  0.00           O
ATOM   2723  HG1 THR A 179      72.560  55.750  48.450  1.00  0.00           H
ATOM   2724  C   THR A 179      70.330  57.220  45.410  1.00  0.00           C
ATOM   2725  O   THR A 179      69.570  56.330  45.630  1.00  0.00           O
ATOM   2726  N   ALA A 180      69.910  58.450  45.140  1.00  0.00           N
ATOM   2727  H   ALA A 180      70.510  59.260  45.040  1.00  0.00           H
ATOM   2728  CA  ALA A 180      68.470  58.870  45.200  1.00  0.00           C
ATOM   2729  HA  ALA A 180      67.840  58.030  44.890  1.00  0.00           H
ATOM   2730  CB  ALA A 180      68.280  59.290  46.660  1.00  0.00           C
ATOM   2731  HB1 ALA A 180      68.970  60.050  47.020  1.00  0.00           H
ATOM   2732  HB2 ALA A 180      67.250  59.590  46.860  1.00  0.00           H
ATOM   2733  HB3 ALA A 180      68.430  58.380  47.230  1.00  0.00           H
ATOM   2734  C   ALA A 180      68.220  60.050  44.230  1.00  0.00           C
ATOM   2735  O   ALA A 180      69.130  60.840  43.890  1.00  0.00           O
ATOM   2736  N   VAL A 181      66.990  60.250  43.710  1.00  0.00           N
ATOM   2737  H   VAL A 181      66.280  59.560  43.910  1.00  0.00           H
ATOM   2738  CA  VAL A 181      66.540  61.400  42.900  1.00  0.00           C
ATOM   2739  HA  VAL A 181      67.450  61.550  42.320  1.00  0.00           H
ATOM   2740  CB  VAL A 181      65.380  60.970  42.020  1.00  0.00           C
ATOM   2741  HB  VAL A 181      65.510  59.970  41.620  1.00  0.00           H
ATOM   2742  CG1 VAL A 181      64.040  60.950  42.760  1.00  0.00           C
ATOM   2743 1HG1 VAL A 181      63.200  60.520  42.220  1.00  0.00           H
ATOM   2744 2HG1 VAL A 181      64.230  60.370  43.660  1.00  0.00           H
ATOM   2745 3HG1 VAL A 181      63.710  61.960  43.030  1.00  0.00           H
ATOM   2746  CG2 VAL A 181      65.170  61.940  40.810  1.00  0.00           C
ATOM   2747 1HG2 VAL A 181      64.440  61.420  40.190  1.00  0.00           H
ATOM   2748 2HG2 VAL A 181      64.860  62.950  41.070  1.00  0.00           H
ATOM   2749 3HG2 VAL A 181      66.090  61.860  40.230  1.00  0.00           H
ATOM   2750  C   VAL A 181      66.350  62.660  43.700  1.00  0.00           C
ATOM   2751  O   VAL A 181      66.450  63.770  43.120  1.00  0.00           O
ATOM   2752  N   VAL A 182      66.000  62.510  44.980  1.00  0.00           N
ATOM   2753  H   VAL A 182      65.740  61.590  45.290  1.00  0.00           H
ATOM   2754  CA  VAL A 182      65.660  63.640  45.910  1.00  0.00           C
ATOM   2755  HA  VAL A 182      65.210  64.410  45.280  1.00  0.00           H
ATOM   2756  CB  VAL A 182      64.630  63.160  46.990  1.00  0.00           C
ATOM   2757  HB  VAL A 182      64.480  64.000  47.660  1.00  0.00           H
ATOM   2758  CG1 VAL A 182      63.370  62.910  46.220  1.00  0.00           C
ATOM   2759 1HG1 VAL A 182      63.250  61.860  45.970  1.00  0.00           H
ATOM   2760 2HG1 VAL A 182      62.500  63.190  46.820  1.00  0.00           H
ATOM   2761 3HG1 VAL A 182      63.360  63.500  45.300  1.00  0.00           H
ATOM   2762  CG2 VAL A 182      65.050  61.900  47.830  1.00  0.00           C
ATOM   2763 1HG2 VAL A 182      64.320  61.650  48.600  1.00  0.00           H
ATOM   2764 2HG2 VAL A 182      65.310  61.070  47.170  1.00  0.00           H
ATOM   2765 3HG2 VAL A 182      65.990  62.020  48.370  1.00  0.00           H
ATOM   2766  C   VAL A 182      66.920  64.230  46.640  1.00  0.00           C
ATOM   2767  O   VAL A 182      66.790  65.150  47.480  1.00  0.00           O
ATOM   2768  N   GLU A 183      68.180  63.860  46.300  1.00  0.00           N
ATOM   2769  H   GLU A 183      68.310  63.130  45.610  1.00  0.00           H
ATOM   2770  CA  GLU A 183      69.410  64.370  46.910  1.00  0.00           C
ATOM   2771  HA  GLU A 183      69.420  64.170  47.980  1.00  0.00           H
ATOM   2772  CB  GLU A 183      70.630  63.740  46.290  1.00  0.00           C
ATOM   2773  HB1 GLU A 183      71.410  64.230  46.870  1.00  0.00           H
ATOM   2774  HB2 GLU A 183      70.760  64.060  45.260  1.00  0.00           H
ATOM   2775  CG  GLU A 183      70.740  62.220  46.500  1.00  0.00           C
ATOM   2776  HG1 GLU A 183      69.920  61.660  46.050  1.00  0.00           H
ATOM   2777  HG2 GLU A 183      70.690  61.970  47.560  1.00  0.00           H
ATOM   2778  CD  GLU A 183      71.960  61.600  45.960  1.00  0.00           C
ATOM   2779  OE1 GLU A 183      73.090  62.020  46.330  1.00  0.00           O
ATOM   2780  OE2 GLU A 183      71.970  60.650  45.170  1.00  0.00           O
ATOM   2781  C   GLU A 183      69.510  65.880  46.980  1.00  0.00           C
ATOM   2782  O   GLU A 183      69.820  66.250  48.090  1.00  0.00           O
ATOM   2783  N   PRO A 184      69.040  66.700  45.950  1.00  0.00           N
ATOM   2784  CD  PRO A 184      68.530  66.250  44.590  1.00  0.00           C
ATOM   2785  HD1 PRO A 184      67.470  65.990  44.620  1.00  0.00           H
ATOM   2786  HD2 PRO A 184      69.160  65.450  44.190  1.00  0.00           H
ATOM   2787  CG  PRO A 184      68.580  67.540  43.720  1.00  0.00           C
ATOM   2788  HG1 PRO A 184      67.810  67.390  42.970  1.00  0.00           H
ATOM   2789  HG2 PRO A 184      69.520  67.630  43.160  1.00  0.00           H
ATOM   2790  CB  PRO A 184      68.360  68.670  44.690  1.00  0.00           C
ATOM   2791  HB1 PRO A 184      67.300  68.820  44.870  1.00  0.00           H
ATOM   2792  HB2 PRO A 184      68.710  69.650  44.360  1.00  0.00           H
ATOM   2793  CA  PRO A 184      69.070  68.170  46.010  1.00  0.00           C
ATOM   2794  HA  PRO A 184      70.110  68.480  45.950  1.00  0.00           H
ATOM   2795  C   PRO A 184      68.320  68.640  47.250  1.00  0.00           C
ATOM   2796  O   PRO A 184      68.750  69.570  47.840  1.00  0.00           O
ATOM   2797  N   TYR A 185      67.110  68.050  47.630  1.00  0.00           N
ATOM   2798  H   TYR A 185      66.710  67.240  47.170  1.00  0.00           H
ATOM   2799  CA  TYR A 185      66.290  68.550  48.670  1.00  0.00           C
ATOM   2800  HA  TYR A 185      66.000  69.600  48.600  1.00  0.00           H
ATOM   2801  CB  TYR A 185      64.910  67.800  48.770  1.00  0.00           C
ATOM   2802  HB1 TYR A 185      64.450  67.940  49.740  1.00  0.00           H
ATOM   2803  HB2 TYR A 185      65.210  66.750  48.780  1.00  0.00           H
ATOM   2804  CG  TYR A 185      63.900  68.060  47.710  1.00  0.00           C
ATOM   2805  CD1 TYR A 185      63.890  69.250  46.930  1.00  0.00           C
ATOM   2806  HD1 TYR A 185      64.680  69.980  46.910  1.00  0.00           H
ATOM   2807  CE1 TYR A 185      62.760  69.490  46.100  1.00  0.00           C
ATOM   2808  HE1 TYR A 185      62.760  70.230  45.320  1.00  0.00           H
ATOM   2809  CZ  TYR A 185      61.670  68.590  46.100  1.00  0.00           C
ATOM   2810  OH  TYR A 185      60.650  68.880  45.340  1.00  0.00           O
ATOM   2811  HH  TYR A 185      60.090  68.100  45.390  1.00  0.00           H
ATOM   2812  CE2 TYR A 185      61.730  67.420  46.870  1.00  0.00           C
ATOM   2813  HE2 TYR A 185      60.920  66.710  46.910  1.00  0.00           H
ATOM   2814  CD2 TYR A 185      62.850  67.130  47.640  1.00  0.00           C
ATOM   2815  HD2 TYR A 185      62.860  66.240  48.260  1.00  0.00           H
ATOM   2816  C   TYR A 185      67.020  68.490  49.970  1.00  0.00           C
ATOM   2817  O   TYR A 185      67.150  69.470  50.740  1.00  0.00           O
ATOM   2818  N   ASN A 186      67.570  67.340  50.260  1.00  0.00           N
ATOM   2819  H   ASN A 186      67.500  66.640  49.530  1.00  0.00           H
ATOM   2820  CA  ASN A 186      68.380  66.860  51.400  1.00  0.00           C
ATOM   2821  HA  ASN A 186      67.780  67.010  52.300  1.00  0.00           H
ATOM   2822  CB  ASN A 186      68.640  65.410  51.200  1.00  0.00           C
ATOM   2823  HB1 ASN A 186      69.210  65.140  52.090  1.00  0.00           H
ATOM   2824  HB2 ASN A 186      69.100  65.110  50.260  1.00  0.00           H
ATOM   2825  CG  ASN A 186      67.340  64.590  51.200  1.00  0.00           C
ATOM   2826  OD1 ASN A 186      66.350  64.780  51.890  1.00  0.00           O
ATOM   2827  ND2 ASN A 186      67.110  63.810  50.130  1.00  0.00           N
ATOM   2828 1HD2 ASN A 186      67.850  63.510  49.510  1.00  0.00           H
ATOM   2829 2HD2 ASN A 186      66.300  63.210  50.200  1.00  0.00           H
ATOM   2830  C   ASN A 186      69.610  67.790  51.660  1.00  0.00           C
ATOM   2831  O   ASN A 186      69.940  68.270  52.770  1.00  0.00           O
ATOM   2832  N   SER A 187      70.300  68.120  50.560  1.00  0.00           N
ATOM   2833  H   SER A 187      70.000  67.670  49.710  1.00  0.00           H
ATOM   2834  CA  SER A 187      71.530  68.950  50.540  1.00  0.00           C
ATOM   2835  HA  SER A 187      72.310  68.570  51.200  1.00  0.00           H
ATOM   2836  CB  SER A 187      72.080  68.930  49.140  1.00  0.00           C
ATOM   2837  HB1 SER A 187      73.000  69.520  49.190  1.00  0.00           H
ATOM   2838  HB2 SER A 187      71.380  69.390  48.440  1.00  0.00           H
ATOM   2839  OG  SER A 187      72.240  67.600  48.620  1.00  0.00           O
ATOM   2840  HG  SER A 187      71.450  67.060  48.660  1.00  0.00           H
ATOM   2841  C   SER A 187      71.200  70.430  50.920  1.00  0.00           C
ATOM   2842  O   SER A 187      71.920  71.100  51.660  1.00  0.00           O
ATOM   2843  N   ILE A 188      70.060  70.930  50.380  1.00  0.00           N
ATOM   2844  H   ILE A 188      69.690  70.400  49.600  1.00  0.00           H
ATOM   2845  CA  ILE A 188      69.710  72.300  50.700  1.00  0.00           C
ATOM   2846  HA  ILE A 188      70.670  72.820  50.710  1.00  0.00           H
ATOM   2847  CB  ILE A 188      68.860  72.810  49.510  1.00  0.00           C
ATOM   2848  HB  ILE A 188      68.210  71.960  49.300  1.00  0.00           H
ATOM   2849  CG2 ILE A 188      68.050  74.120  49.820  1.00  0.00           C
ATOM   2850 1HG2 ILE A 188      68.520  74.790  50.530  1.00  0.00           H
ATOM   2851 2HG2 ILE A 188      67.840  74.760  48.960  1.00  0.00           H
ATOM   2852 3HG2 ILE A 188      67.080  73.850  50.240  1.00  0.00           H
ATOM   2853  CG1 ILE A 188      69.820  73.140  48.370  1.00  0.00           C
ATOM   2854 1HG1 ILE A 188      70.660  72.440  48.330  1.00  0.00           H
ATOM   2855 2HG1 ILE A 188      70.210  74.120  48.650  1.00  0.00           H
ATOM   2856  CD  ILE A 188      69.220  73.150  47.010  1.00  0.00           C
ATOM   2857  HD1 ILE A 188      69.090  72.130  46.660  1.00  0.00           H
ATOM   2858  HD2 ILE A 188      68.280  73.700  46.880  1.00  0.00           H
ATOM   2859  HD3 ILE A 188      69.960  73.600  46.350  1.00  0.00           H
ATOM   2860  C   ILE A 188      69.050  72.450  52.120  1.00  0.00           C
ATOM   2861  O   ILE A 188      69.300  73.460  52.820  1.00  0.00           O
ATOM   2862  N   LEU A 189      68.310  71.460  52.590  1.00  0.00           N
ATOM   2863  H   LEU A 189      68.130  70.660  52.010  1.00  0.00           H
ATOM   2864  CA  LEU A 189      67.780  71.380  54.000  1.00  0.00           C
ATOM   2865  HA  LEU A 189      67.280  72.330  54.190  1.00  0.00           H
ATOM   2866  CB  LEU A 189      66.930  70.180  54.100  1.00  0.00           C
ATOM   2867  HB1 LEU A 189      66.680  69.940  55.130  1.00  0.00           H
ATOM   2868  HB2 LEU A 189      67.370  69.290  53.640  1.00  0.00           H
ATOM   2869  CG  LEU A 189      65.580  70.340  53.320  1.00  0.00           C
ATOM   2870  HG  LEU A 189      65.830  70.800  52.360  1.00  0.00           H
ATOM   2871  CD1 LEU A 189      64.840  68.980  53.240  1.00  0.00           C
ATOM   2872 1HD1 LEU A 189      64.510  68.660  54.230  1.00  0.00           H
ATOM   2873 2HD1 LEU A 189      63.970  68.950  52.580  1.00  0.00           H
ATOM   2874 3HD1 LEU A 189      65.520  68.260  52.790  1.00  0.00           H
ATOM   2875  CD2 LEU A 189      64.610  71.230  54.070  1.00  0.00           C
ATOM   2876 1HD2 LEU A 189      63.600  71.050  53.690  1.00  0.00           H
ATOM   2877 2HD2 LEU A 189      64.510  70.850  55.090  1.00  0.00           H
ATOM   2878 3HD2 LEU A 189      64.990  72.240  54.170  1.00  0.00           H
ATOM   2879  C   LEU A 189      68.960  71.270  55.010  1.00  0.00           C
ATOM   2880  O   LEU A 189      69.000  72.080  55.930  1.00  0.00           O
ATOM   2881  N   THR A 190      69.950  70.390  54.800  1.00  0.00           N
ATOM   2882  H   THR A 190      70.050  70.020  53.870  1.00  0.00           H
ATOM   2883  CA  THR A 190      71.050  70.280  55.760  1.00  0.00           C
ATOM   2884  HA  THR A 190      70.610  70.040  56.730  1.00  0.00           H
ATOM   2885  CB  THR A 190      71.970  69.030  55.400  1.00  0.00           C
ATOM   2886  HB  THR A 190      71.310  68.200  55.130  1.00  0.00           H
ATOM   2887  CG2 THR A 190      73.120  69.190  54.350  1.00  0.00           C
ATOM   2888 1HG2 THR A 190      73.740  68.300  54.460  1.00  0.00           H
ATOM   2889 2HG2 THR A 190      72.540  69.300  53.430  1.00  0.00           H
ATOM   2890 3HG2 THR A 190      73.890  69.950  54.450  1.00  0.00           H
ATOM   2891  OG1 THR A 190      72.620  68.720  56.620  1.00  0.00           O
ATOM   2892  HG1 THR A 190      72.410  67.830  56.910  1.00  0.00           H
ATOM   2893  C   THR A 190      71.870  71.550  55.770  1.00  0.00           C
ATOM   2894  O   THR A 190      72.090  72.130  56.830  1.00  0.00           O
ATOM   2895  N   THR A 191      72.290  72.020  54.570  1.00  0.00           N
ATOM   2896  H   THR A 191      72.310  71.370  53.790  1.00  0.00           H
ATOM   2897  CA  THR A 191      73.120  73.210  54.480  1.00  0.00           C
ATOM   2898  HA  THR A 191      74.070  73.010  54.990  1.00  0.00           H
ATOM   2899  CB  THR A 191      73.360  73.600  52.940  1.00  0.00           C
ATOM   2900  HB  THR A 191      72.470  73.860  52.380  1.00  0.00           H
ATOM   2901  CG2 THR A 191      74.330  74.760  52.760  1.00  0.00           C
ATOM   2902 1HG2 THR A 191      75.310  74.550  53.170  1.00  0.00           H
ATOM   2903 2HG2 THR A 191      74.530  74.800  51.690  1.00  0.00           H
ATOM   2904 3HG2 THR A 191      73.990  75.740  53.120  1.00  0.00           H
ATOM   2905  OG1 THR A 191      74.100  72.560  52.390  1.00  0.00           O
ATOM   2906  HG1 THR A 191      73.410  71.940  52.150  1.00  0.00           H
ATOM   2907  C   THR A 191      72.470  74.450  55.110  1.00  0.00           C
ATOM   2908  O   THR A 191      73.170  75.040  55.980  1.00  0.00           O
ATOM   2909  N   HIS A 192      71.170  74.620  55.010  1.00  0.00           N
ATOM   2910  H   HIS A 192      70.650  74.080  54.330  1.00  0.00           H
ATOM   2911  CA  HIS A 192      70.390  75.670  55.670  1.00  0.00           C
ATOM   2912  HA  HIS A 192      70.840  76.640  55.480  1.00  0.00           H
ATOM   2913  CB  HIS A 192      68.940  75.730  55.180  1.00  0.00           C
ATOM   2914  HB1 HIS A 192      68.540  74.720  55.190  1.00  0.00           H
ATOM   2915  HB2 HIS A 192      69.000  76.060  54.140  1.00  0.00           H
ATOM   2916  CG  HIS A 192      68.070  76.650  56.040  1.00  0.00           C
ATOM   2917  ND1 HIS A 192      68.450  77.900  56.520  1.00  0.00           N
ATOM   2918  HD1 HIS A 192      69.350  78.360  56.470  1.00  0.00           H
ATOM   2919  CE1 HIS A 192      67.370  78.300  57.260  1.00  0.00           C
ATOM   2920  HE1 HIS A 192      67.310  79.200  57.870  1.00  0.00           H
ATOM   2921  NE2 HIS A 192      66.350  77.350  57.310  1.00  0.00           N
ATOM   2922  HE2 HIS A 192      65.460  77.400  57.780  1.00  0.00           H
ATOM   2923  CD2 HIS A 192      66.800  76.300  56.500  1.00  0.00           C
ATOM   2924  HD2 HIS A 192      66.460  75.280  56.450  1.00  0.00           H
ATOM   2925  C   HIS A 192      70.320  75.450  57.200  1.00  0.00           C
ATOM   2926  O   HIS A 192      70.290  76.440  57.890  1.00  0.00           O
ATOM   2927  N   THR A 193      70.350  74.260  57.740  1.00  0.00           N
ATOM   2928  H   THR A 193      70.330  73.450  57.130  1.00  0.00           H
ATOM   2929  CA  THR A 193      70.280  73.990  59.190  1.00  0.00           C
ATOM   2930  HA  THR A 193      69.670  74.760  59.660  1.00  0.00           H
ATOM   2931  CB  THR A 193      69.610  72.660  59.460  1.00  0.00           C
ATOM   2932  HB  THR A 193      70.220  71.880  59.000  1.00  0.00           H
ATOM   2933  CG2 THR A 193      69.460  72.250  60.890  1.00  0.00           C
ATOM   2934 1HG2 THR A 193      70.470  72.070  61.230  1.00  0.00           H
ATOM   2935 2HG2 THR A 193      69.120  73.060  61.530  1.00  0.00           H
ATOM   2936 3HG2 THR A 193      68.830  71.370  61.030  1.00  0.00           H
ATOM   2937  OG1 THR A 193      68.340  72.610  58.910  1.00  0.00           O
ATOM   2938  HG1 THR A 193      68.470  72.160  58.070  1.00  0.00           H
ATOM   2939  C   THR A 193      71.640  74.070  59.920  1.00  0.00           C
ATOM   2940  O   THR A 193      71.710  74.440  61.100  1.00  0.00           O
ATOM   2941  N   THR A 194      72.750  73.800  59.230  1.00  0.00           N
ATOM   2942  H   THR A 194      72.550  73.410  58.320  1.00  0.00           H
ATOM   2943  CA  THR A 194      74.140  73.720  59.680  1.00  0.00           C
ATOM   2944  HA  THR A 194      74.150  73.550  60.760  1.00  0.00           H
ATOM   2945  CB  THR A 194      74.860  72.460  58.990  1.00  0.00           C
ATOM   2946  HB  THR A 194      74.800  72.530  57.910  1.00  0.00           H
ATOM   2947  CG2 THR A 194      76.330  72.300  59.440  1.00  0.00           C
ATOM   2948 1HG2 THR A 194      76.720  71.280  59.360  1.00  0.00           H
ATOM   2949 2HG2 THR A 194      76.870  73.060  58.880  1.00  0.00           H
ATOM   2950 3HG2 THR A 194      76.340  72.570  60.490  1.00  0.00           H
ATOM   2951  OG1 THR A 194      74.150  71.240  59.280  1.00  0.00           O
ATOM   2952  HG1 THR A 194      74.520  70.540  58.740  1.00  0.00           H
ATOM   2953  C   THR A 194      74.880  75.060  59.460  1.00  0.00           C
ATOM   2954  O   THR A 194      75.950  75.180  60.120  1.00  0.00           O
ATOM   2955  N   LEU A 195      74.410  75.990  58.590  1.00  0.00           N
ATOM   2956  H   LEU A 195      73.530  75.780  58.140  1.00  0.00           H
ATOM   2957  CA  LEU A 195      75.200  77.140  58.200  1.00  0.00           C
ATOM   2958  HA  LEU A 195      76.150  76.770  57.830  1.00  0.00           H
ATOM   2959  CB  LEU A 195      74.500  77.900  57.050  1.00  0.00           C
ATOM   2960  HB1 LEU A 195      73.650  78.470  57.440  1.00  0.00           H
ATOM   2961  HB2 LEU A 195      74.120  77.230  56.290  1.00  0.00           H
ATOM   2962  CG  LEU A 195      75.320  78.930  56.260  1.00  0.00           C
ATOM   2963  HG  LEU A 195      75.810  79.550  57.010  1.00  0.00           H
ATOM   2964  CD1 LEU A 195      76.440  78.280  55.420  1.00  0.00           C
ATOM   2965 1HD1 LEU A 195      76.050  77.630  54.640  1.00  0.00           H
ATOM   2966 2HD1 LEU A 195      76.890  79.110  54.880  1.00  0.00           H
ATOM   2967 3HD1 LEU A 195      77.100  77.750  56.120  1.00  0.00           H
ATOM   2968  CD2 LEU A 195      74.380  79.710  55.350  1.00  0.00           C
ATOM   2969 1HD2 LEU A 195      74.890  80.540  54.860  1.00  0.00           H
ATOM   2970 2HD2 LEU A 195      73.970  79.030  54.610  1.00  0.00           H
ATOM   2971 3HD2 LEU A 195      73.460  80.100  55.790  1.00  0.00           H
ATOM   2972  C   LEU A 195      75.560  78.070  59.320  1.00  0.00           C
ATOM   2973  O   LEU A 195      76.730  78.350  59.520  1.00  0.00           O
ATOM   2974  N   GLU A 196      74.700  78.250  60.320  1.00  0.00           N
ATOM   2975  H   GLU A 196      73.720  78.090  60.130  1.00  0.00           H
ATOM   2976  CA  GLU A 196      74.920  78.870  61.620  1.00  0.00           C
ATOM   2977  HA  GLU A 196      75.500  79.770  61.420  1.00  0.00           H
ATOM   2978  CB  GLU A 196      73.530  79.410  62.170  1.00  0.00           C
ATOM   2979  HB1 GLU A 196      72.930  79.890  61.390  1.00  0.00           H
ATOM   2980  HB2 GLU A 196      73.730  80.180  62.920  1.00  0.00           H
ATOM   2981  CG  GLU A 196      72.710  78.320  62.850  1.00  0.00           C
ATOM   2982  HG1 GLU A 196      73.240  77.790  63.640  1.00  0.00           H
ATOM   2983  HG2 GLU A 196      72.340  77.660  62.070  1.00  0.00           H
ATOM   2984  CD  GLU A 196      71.470  79.020  63.510  1.00  0.00           C
ATOM   2985  OE1 GLU A 196      71.520  79.390  64.710  1.00  0.00           O
ATOM   2986  OE2 GLU A 196      70.360  79.240  62.910  1.00  0.00           O
ATOM   2987  C   GLU A 196      75.700  78.080  62.660  1.00  0.00           C
ATOM   2988  O   GLU A 196      76.060  78.620  63.690  1.00  0.00           O
ATOM   2989  N   HIS A 197      76.010  76.740  62.460  1.00  0.00           N
ATOM   2990  H   HIS A 197      75.680  76.260  61.640  1.00  0.00           H
ATOM   2991  CA  HIS A 197      76.720  75.880  63.370  1.00  0.00           C
ATOM   2992  HA  HIS A 197      77.020  76.360  64.300  1.00  0.00           H
ATOM   2993  CB  HIS A 197      75.690  74.780  63.620  1.00  0.00           C
ATOM   2994  HB1 HIS A 197      76.120  73.970  64.210  1.00  0.00           H
ATOM   2995  HB2 HIS A 197      75.440  74.280  62.680  1.00  0.00           H
ATOM   2996  CG  HIS A 197      74.470  75.290  64.400  1.00  0.00           C
ATOM   2997  ND1 HIS A 197      74.390  76.230  65.390  1.00  0.00           N
ATOM   2998  HD1 HIS A 197      75.160  76.650  65.890  1.00  0.00           H
ATOM   2999  CE1 HIS A 197      73.120  76.250  65.800  1.00  0.00           C
ATOM   3000  HE1 HIS A 197      72.840  76.870  66.640  1.00  0.00           H
ATOM   3001  NE2 HIS A 197      72.300  75.500  65.050  1.00  0.00           N
ATOM   3002  CD2 HIS A 197      73.190  74.910  64.110  1.00  0.00           C
ATOM   3003  HD2 HIS A 197      73.010  74.080  63.440  1.00  0.00           H
ATOM   3004  C   HIS A 197      78.090  75.340  62.830  1.00  0.00           C
ATOM   3005  O   HIS A 197      78.860  74.690  63.580  1.00  0.00           O
ATOM   3006  N   SER A 198      78.530  75.640  61.570  1.00  0.00           N
ATOM   3007  H   SER A 198      78.060  76.350  61.040  1.00  0.00           H
ATOM   3008  CA  SER A 198      79.870  75.210  61.120  1.00  0.00           C
ATOM   3009  HA  SER A 198      80.300  74.490  61.830  1.00  0.00           H
ATOM   3010  CB  SER A 198      79.640  74.620  59.730  1.00  0.00           C
ATOM   3011  HB1 SER A 198      79.490  75.420  59.000  1.00  0.00           H
ATOM   3012  HB2 SER A 198      78.820  73.910  59.810  1.00  0.00           H
ATOM   3013  OG  SER A 198      80.680  73.810  59.330  1.00  0.00           O
ATOM   3014  HG  SER A 198      80.360  73.260  58.610  1.00  0.00           H
ATOM   3015  C   SER A 198      80.760  76.440  61.070  1.00  0.00           C
ATOM   3016  O   SER A 198      80.290  77.510  60.760  1.00  0.00           O
ATOM   3017  N   ASP A 199      82.080  76.240  61.330  1.00  0.00           N
ATOM   3018  H   ASP A 199      82.390  75.300  61.550  1.00  0.00           H
ATOM   3019  CA  ASP A 199      83.230  77.200  61.210  1.00  0.00           C
ATOM   3020  HA  ASP A 199      82.930  78.250  61.180  1.00  0.00           H
ATOM   3021  CB  ASP A 199      84.130  77.220  62.420  1.00  0.00           C
ATOM   3022  HB1 ASP A 199      84.760  78.090  62.250  1.00  0.00           H
ATOM   3023  HB2 ASP A 199      84.720  76.310  62.540  1.00  0.00           H
ATOM   3024  CG  ASP A 199      83.310  77.450  63.750  1.00  0.00           C
ATOM   3025  OD1 ASP A 199      82.410  78.290  63.820  1.00  0.00           O
ATOM   3026  OD2 ASP A 199      83.570  76.750  64.710  1.00  0.00           O
ATOM   3027  C   ASP A 199      83.930  77.130  59.840  1.00  0.00           C
ATOM   3028  O   ASP A 199      84.680  78.040  59.560  1.00  0.00           O
ATOM   3029  N   CYS A 200      83.920  75.930  59.160  1.00  0.00           N
ATOM   3030  H   CYS A 200      83.340  75.170  59.500  1.00  0.00           H
ATOM   3031  CA  CYS A 200      84.530  75.730  57.780  1.00  0.00           C
ATOM   3032  HA  CYS A 200      84.180  76.550  57.150  1.00  0.00           H
ATOM   3033  CB  CYS A 200      86.060  75.690  57.870  1.00  0.00           C
ATOM   3034  HB1 CYS A 200      86.460  74.970  58.580  1.00  0.00           H
ATOM   3035  HB2 CYS A 200      86.420  76.650  58.220  1.00  0.00           H
ATOM   3036  SG  CYS A 200      86.830  75.330  56.330  1.00  0.00           S
ATOM   3037  HG  CYS A 200      86.570  74.050  56.090  1.00  0.00           H
ATOM   3038  C   CYS A 200      84.090  74.400  57.150  1.00  0.00           C
ATOM   3039  O   CYS A 200      83.820  73.490  57.810  1.00  0.00           O
ATOM   3040  N   ALA A 201      84.040  74.230  55.830  1.00  0.00           N
ATOM   3041  H   ALA A 201      84.200  75.010  55.220  1.00  0.00           H
ATOM   3042  CA  ALA A 201      83.520  73.110  55.090  1.00  0.00           C
ATOM   3043  HA  ALA A 201      83.390  72.220  55.710  1.00  0.00           H
ATOM   3044  CB  ALA A 201      82.010  73.320  54.590  1.00  0.00           C
ATOM   3045  HB1 ALA A 201      81.330  73.290  55.440  1.00  0.00           H
ATOM   3046  HB2 ALA A 201      81.950  74.180  53.920  1.00  0.00           H
ATOM   3047  HB3 ALA A 201      81.680  72.480  53.990  1.00  0.00           H
ATOM   3048  C   ALA A 201      84.300  72.790  53.810  1.00  0.00           C
ATOM   3049  O   ALA A 201      84.260  73.540  52.830  1.00  0.00           O
ATOM   3050  N   PHE A 202      85.040  71.660  53.860  1.00  0.00           N
ATOM   3051  H   PHE A 202      85.030  71.090  54.700  1.00  0.00           H
ATOM   3052  CA  PHE A 202      85.560  71.110  52.580  1.00  0.00           C
ATOM   3053  HA  PHE A 202      85.910  71.890  51.900  1.00  0.00           H
ATOM   3054  CB  PHE A 202      86.780  70.310  52.990  1.00  0.00           C
ATOM   3055  HB1 PHE A 202      87.190  70.000  52.030  1.00  0.00           H
ATOM   3056  HB2 PHE A 202      86.510  69.430  53.590  1.00  0.00           H
ATOM   3057  CG  PHE A 202      87.870  71.110  53.610  1.00  0.00           C
ATOM   3058  CD1 PHE A 202      88.430  72.180  52.920  1.00  0.00           C
ATOM   3059  HD1 PHE A 202      88.260  72.290  51.860  1.00  0.00           H
ATOM   3060  CE1 PHE A 202      89.290  73.140  53.500  1.00  0.00           C
ATOM   3061  HE1 PHE A 202      89.830  73.890  52.930  1.00  0.00           H
ATOM   3062  CZ  PHE A 202      89.460  73.060  54.900  1.00  0.00           C
ATOM   3063  HZ  PHE A 202      89.960  73.810  55.490  1.00  0.00           H
ATOM   3064  CE2 PHE A 202      88.930  72.010  55.620  1.00  0.00           C
ATOM   3065  HE2 PHE A 202      89.190  71.810  56.650  1.00  0.00           H
ATOM   3066  CD2 PHE A 202      88.180  70.980  54.950  1.00  0.00           C
ATOM   3067  HD2 PHE A 202      87.740  70.150  55.480  1.00  0.00           H
ATOM   3068  C   PHE A 202      84.470  70.340  51.860  1.00  0.00           C
ATOM   3069  O   PHE A 202      84.410  69.100  51.990  1.00  0.00           O
ATOM   3070  N   MET A 203      83.740  70.840  50.880  1.00  0.00           N
ATOM   3071  H   MET A 203      84.050  71.720  50.490  1.00  0.00           H
ATOM   3072  CA  MET A 203      82.860  70.010  50.020  1.00  0.00           C
ATOM   3073  HA  MET A 203      82.470  69.220  50.650  1.00  0.00           H
ATOM   3074  CB  MET A 203      81.640  70.780  49.630  1.00  0.00           C
ATOM   3075  HB1 MET A 203      80.870  70.010  49.490  1.00  0.00           H
ATOM   3076  HB2 MET A 203      81.670  71.160  48.610  1.00  0.00           H
ATOM   3077  CG  MET A 203      81.120  71.900  50.530  1.00  0.00           C
ATOM   3078  HG1 MET A 203      81.880  72.630  50.790  1.00  0.00           H
ATOM   3079  HG2 MET A 203      80.710  71.450  51.430  1.00  0.00           H
ATOM   3080  SD  MET A 203      79.740  72.750  49.720  1.00  0.00           S
ATOM   3081  CE  MET A 203      80.640  73.870  48.580  1.00  0.00           C
ATOM   3082  HE1 MET A 203      81.290  73.290  47.920  1.00  0.00           H
ATOM   3083  HE2 MET A 203      79.880  74.320  47.940  1.00  0.00           H
ATOM   3084  HE3 MET A 203      81.110  74.670  49.160  1.00  0.00           H
ATOM   3085  C   MET A 203      83.580  69.440  48.760  1.00  0.00           C
ATOM   3086  O   MET A 203      84.410  70.110  48.110  1.00  0.00           O
ATOM   3087  N   VAL A 204      83.290  68.240  48.350  1.00  0.00           N
ATOM   3088  H   VAL A 204      82.620  67.670  48.840  1.00  0.00           H
ATOM   3089  CA  VAL A 204      83.900  67.470  47.280  1.00  0.00           C
ATOM   3090  HA  VAL A 204      84.450  68.190  46.670  1.00  0.00           H
ATOM   3091  CB  VAL A 204      84.770  66.360  47.900  1.00  0.00           C
ATOM   3092  HB  VAL A 204      84.100  65.720  48.470  1.00  0.00           H
ATOM   3093  CG1 VAL A 204      85.390  65.440  46.760  1.00  0.00           C
ATOM   3094 1HG1 VAL A 204      86.020  66.020  46.080  1.00  0.00           H
ATOM   3095 2HG1 VAL A 204      86.210  64.850  47.180  1.00  0.00           H
ATOM   3096 3HG1 VAL A 204      84.610  64.930  46.210  1.00  0.00           H
ATOM   3097  CG2 VAL A 204      85.830  66.920  48.820  1.00  0.00           C
ATOM   3098 1HG2 VAL A 204      86.550  66.180  49.180  1.00  0.00           H
ATOM   3099 2HG2 VAL A 204      86.460  67.690  48.370  1.00  0.00           H
ATOM   3100 3HG2 VAL A 204      85.330  67.440  49.640  1.00  0.00           H
ATOM   3101  C   VAL A 204      82.700  66.980  46.450  1.00  0.00           C
ATOM   3102  O   VAL A 204      81.820  66.220  46.950  1.00  0.00           O
ATOM   3103  N   ASP A 205      82.650  67.480  45.170  1.00  0.00           N
ATOM   3104  H   ASP A 205      83.470  67.910  44.760  1.00  0.00           H
ATOM   3105  CA  ASP A 205      81.660  66.910  44.230  1.00  0.00           C
ATOM   3106  HA  ASP A 205      80.690  66.800  44.730  1.00  0.00           H
ATOM   3107  CB  ASP A 205      81.490  67.860  43.040  1.00  0.00           C
ATOM   3108  HB1 ASP A 205      82.490  67.850  42.600  1.00  0.00           H
ATOM   3109  HB2 ASP A 205      81.320  68.860  43.430  1.00  0.00           H
ATOM   3110  CG  ASP A 205      80.340  67.570  41.950  1.00  0.00           C
ATOM   3111  OD1 ASP A 205      79.910  66.440  41.910  1.00  0.00           O
ATOM   3112  OD2 ASP A 205      79.880  68.520  41.180  1.00  0.00           O
ATOM   3113  C   ASP A 205      82.060  65.520  43.780  1.00  0.00           C
ATOM   3114  O   ASP A 205      83.200  65.370  43.270  1.00  0.00           O
ATOM   3115  N   ASN A 206      81.220  64.500  43.980  1.00  0.00           N
ATOM   3116  H   ASN A 206      80.240  64.680  44.150  1.00  0.00           H
ATOM   3117  CA  ASN A 206      81.450  63.140  43.480  1.00  0.00           C
ATOM   3118  HA  ASN A 206      82.240  62.560  43.940  1.00  0.00           H
ATOM   3119  CB  ASN A 206      80.180  62.350  43.850  1.00  0.00           C
ATOM   3120  HB1 ASN A 206      79.980  61.490  43.210  1.00  0.00           H
ATOM   3121  HB2 ASN A 206      79.260  62.940  43.830  1.00  0.00           H
ATOM   3122  CG  ASN A 206      80.270  61.630  45.140  1.00  0.00           C
ATOM   3123  OD1 ASN A 206      81.220  60.980  45.490  1.00  0.00           O
ATOM   3124  ND2 ASN A 206      79.150  61.550  45.790  1.00  0.00           N
ATOM   3125 1HD2 ASN A 206      78.390  62.200  45.620  1.00  0.00           H
ATOM   3126 2HD2 ASN A 206      79.070  61.040  46.650  1.00  0.00           H
ATOM   3127  C   ASN A 206      81.680  63.060  42.000  1.00  0.00           C
ATOM   3128  O   ASN A 206      82.300  62.120  41.520  1.00  0.00           O
ATOM   3129  N   GLU A 207      81.270  64.040  41.200  1.00  0.00           N
ATOM   3130  H   GLU A 207      80.730  64.830  41.520  1.00  0.00           H
ATOM   3131  CA  GLU A 207      81.600  64.150  39.720  1.00  0.00           C
ATOM   3132  HA  GLU A 207      81.320  63.230  39.220  1.00  0.00           H
ATOM   3133  CB  GLU A 207      80.780  65.280  39.110  1.00  0.00           C
ATOM   3134  HB1 GLU A 207      81.110  66.220  39.560  1.00  0.00           H
ATOM   3135  HB2 GLU A 207      79.720  65.150  39.340  1.00  0.00           H
ATOM   3136  CG  GLU A 207      81.000  65.440  37.610  1.00  0.00           C
ATOM   3137  HG1 GLU A 207      80.550  64.750  36.900  1.00  0.00           H
ATOM   3138  HG2 GLU A 207      82.070  65.480  37.400  1.00  0.00           H
ATOM   3139  CD  GLU A 207      80.440  66.800  37.060  1.00  0.00           C
ATOM   3140  OE1 GLU A 207      81.110  67.860  37.200  1.00  0.00           O
ATOM   3141  OE2 GLU A 207      79.330  66.850  36.510  1.00  0.00           O
ATOM   3142  C   GLU A 207      83.100  64.450  39.480  1.00  0.00           C
ATOM   3143  O   GLU A 207      83.700  63.700  38.790  1.00  0.00           O
ATOM   3144  N   ALA A 208      83.690  65.320  40.290  1.00  0.00           N
ATOM   3145  H   ALA A 208      83.190  65.700  41.080  1.00  0.00           H
ATOM   3146  CA  ALA A 208      85.060  65.570  40.160  1.00  0.00           C
ATOM   3147  HA  ALA A 208      85.370  65.740  39.130  1.00  0.00           H
ATOM   3148  CB  ALA A 208      85.440  66.720  41.150  1.00  0.00           C
ATOM   3149  HB1 ALA A 208      85.040  67.690  40.860  1.00  0.00           H
ATOM   3150  HB2 ALA A 208      85.330  66.450  42.200  1.00  0.00           H
ATOM   3151  HB3 ALA A 208      86.520  66.840  41.050  1.00  0.00           H
ATOM   3152  C   ALA A 208      86.010  64.410  40.500  1.00  0.00           C
ATOM   3153  O   ALA A 208      86.950  64.090  39.810  1.00  0.00           O
ATOM   3154  N   ILE A 209      85.690  63.710  41.560  1.00  0.00           N
ATOM   3155  H   ILE A 209      84.840  63.940  42.070  1.00  0.00           H
ATOM   3156  CA  ILE A 209      86.530  62.540  41.960  1.00  0.00           C
ATOM   3157  HA  ILE A 209      87.540  62.960  41.880  1.00  0.00           H
ATOM   3158  CB  ILE A 209      86.290  62.080  43.430  1.00  0.00           C
ATOM   3159  HB  ILE A 209      85.320  61.610  43.300  1.00  0.00           H
ATOM   3160  CG2 ILE A 209      87.350  60.990  43.950  1.00  0.00           C
ATOM   3161 1HG2 ILE A 209      87.580  60.290  43.140  1.00  0.00           H
ATOM   3162 2HG2 ILE A 209      88.220  61.370  44.490  1.00  0.00           H
ATOM   3163 3HG2 ILE A 209      86.790  60.450  44.710  1.00  0.00           H
ATOM   3164  CG1 ILE A 209      86.360  63.270  44.390  1.00  0.00           C
ATOM   3165 1HG1 ILE A 209      86.450  62.800  45.370  1.00  0.00           H
ATOM   3166 2HG1 ILE A 209      85.400  63.750  44.230  1.00  0.00           H
ATOM   3167  CD  ILE A 209      87.520  64.260  44.270  1.00  0.00           C
ATOM   3168  HD1 ILE A 209      88.440  63.700  44.420  1.00  0.00           H
ATOM   3169  HD2 ILE A 209      87.490  64.700  43.270  1.00  0.00           H
ATOM   3170  HD3 ILE A 209      87.530  65.110  44.950  1.00  0.00           H
ATOM   3171  C   ILE A 209      86.450  61.370  40.940  1.00  0.00           C
ATOM   3172  O   ILE A 209      87.500  60.920  40.490  1.00  0.00           O
ATOM   3173  N   TYR A 210      85.270  60.920  40.570  1.00  0.00           N
ATOM   3174  H   TYR A 210      84.400  61.270  40.950  1.00  0.00           H
ATOM   3175  CA  TYR A 210      85.020  59.920  39.480  1.00  0.00           C
ATOM   3176  HA  TYR A 210      85.420  58.970  39.850  1.00  0.00           H
ATOM   3177  CB  TYR A 210      83.490  59.820  39.330  1.00  0.00           C
ATOM   3178  HB1 TYR A 210      83.080  60.690  38.820  1.00  0.00           H
ATOM   3179  HB2 TYR A 210      83.050  59.590  40.290  1.00  0.00           H
ATOM   3180  CG  TYR A 210      83.100  58.560  38.480  1.00  0.00           C
ATOM   3181  CD1 TYR A 210      82.790  57.400  39.260  1.00  0.00           C
ATOM   3182  HD1 TYR A 210      82.780  57.460  40.330  1.00  0.00           H
ATOM   3183  CE1 TYR A 210      82.200  56.360  38.590  1.00  0.00           C
ATOM   3184  HE1 TYR A 210      81.920  55.500  39.180  1.00  0.00           H
ATOM   3185  CZ  TYR A 210      82.000  56.380  37.180  1.00  0.00           C
ATOM   3186  OH  TYR A 210      81.440  55.320  36.540  1.00  0.00           O
ATOM   3187  HH  TYR A 210      81.010  55.530  35.700  1.00  0.00           H
ATOM   3188  CE2 TYR A 210      82.410  57.530  36.430  1.00  0.00           C
ATOM   3189  HE2 TYR A 210      82.390  57.520  35.350  1.00  0.00           H
ATOM   3190  CD2 TYR A 210      82.910  58.630  37.090  1.00  0.00           C
ATOM   3191  HD2 TYR A 210      83.140  59.530  36.550  1.00  0.00           H
ATOM   3192  C   TYR A 210      85.590  60.320  38.150  1.00  0.00           C
ATOM   3193  O   TYR A 210      86.390  59.490  37.670  1.00  0.00           O
ATOM   3194  N   ASP A 211      85.410  61.540  37.620  1.00  0.00           N
ATOM   3195  H   ASP A 211      84.840  62.210  38.120  1.00  0.00           H
ATOM   3196  CA  ASP A 211      86.050  61.980  36.420  1.00  0.00           C
ATOM   3197  HA  ASP A 211      85.770  61.280  35.630  1.00  0.00           H
ATOM   3198  CB  ASP A 211      85.440  63.330  36.040  1.00  0.00           C
ATOM   3199  HB1 ASP A 211      85.650  64.090  36.800  1.00  0.00           H
ATOM   3200  HB2 ASP A 211      84.360  63.260  35.900  1.00  0.00           H
ATOM   3201  CG  ASP A 211      85.970  63.830  34.780  1.00  0.00           C
ATOM   3202  OD1 ASP A 211      85.920  63.130  33.760  1.00  0.00           O
ATOM   3203  OD2 ASP A 211      86.530  64.930  34.850  1.00  0.00           O
ATOM   3204  C   ASP A 211      87.560  61.970  36.530  1.00  0.00           C
ATOM   3205  O   ASP A 211      88.190  61.390  35.580  1.00  0.00           O
ATOM   3206  N   ILE A 212      88.190  62.410  37.620  1.00  0.00           N
ATOM   3207  H   ILE A 212      87.650  62.810  38.380  1.00  0.00           H
ATOM   3208  CA  ILE A 212      89.660  62.330  37.880  1.00  0.00           C
ATOM   3209  HA  ILE A 212      90.160  62.780  37.020  1.00  0.00           H
ATOM   3210  CB  ILE A 212      90.110  63.170  39.120  1.00  0.00           C
ATOM   3211  HB  ILE A 212      89.470  62.830  39.940  1.00  0.00           H
ATOM   3212  CG2 ILE A 212      91.540  62.730  39.570  1.00  0.00           C
ATOM   3213 1HG2 ILE A 212      92.320  62.820  38.820  1.00  0.00           H
ATOM   3214 2HG2 ILE A 212      91.790  63.280  40.480  1.00  0.00           H
ATOM   3215 3HG2 ILE A 212      91.520  61.680  39.860  1.00  0.00           H
ATOM   3216  CG1 ILE A 212      90.070  64.690  39.010  1.00  0.00           C
ATOM   3217 1HG1 ILE A 212      89.170  64.960  38.470  1.00  0.00           H
ATOM   3218 2HG1 ILE A 212      90.910  65.050  38.420  1.00  0.00           H
ATOM   3219  CD  ILE A 212      90.080  65.430  40.330  1.00  0.00           C
ATOM   3220  HD1 ILE A 212      90.100  66.500  40.110  1.00  0.00           H
ATOM   3221  HD2 ILE A 212      89.230  65.140  40.940  1.00  0.00           H
ATOM   3222  HD3 ILE A 212      91.030  65.250  40.840  1.00  0.00           H
ATOM   3223  C   ILE A 212      90.150  60.890  37.970  1.00  0.00           C
ATOM   3224  O   ILE A 212      91.160  60.630  37.290  1.00  0.00           O
ATOM   3225  N   CYS A 213      89.480  59.930  38.670  1.00  0.00           N
ATOM   3226  H   CYS A 213      88.640  60.190  39.180  1.00  0.00           H
ATOM   3227  CA  CYS A 213      90.010  58.530  38.690  1.00  0.00           C
ATOM   3228  HA  CYS A 213      91.050  58.530  38.990  1.00  0.00           H
ATOM   3229  CB  CYS A 213      89.100  57.670  39.680  1.00  0.00           C
ATOM   3230  HB1 CYS A 213      89.350  56.610  39.730  1.00  0.00           H
ATOM   3231  HB2 CYS A 213      88.090  57.880  39.340  1.00  0.00           H
ATOM   3232  SG  CYS A 213      89.440  58.360  41.340  1.00  0.00           S
ATOM   3233  HG  CYS A 213      88.920  59.570  41.090  1.00  0.00           H
ATOM   3234  C   CYS A 213      89.980  57.830  37.300  1.00  0.00           C
ATOM   3235  O   CYS A 213      90.690  56.900  37.030  1.00  0.00           O
ATOM   3236  N   ARG A 214      89.020  58.200  36.460  1.00  0.00           N
ATOM   3237  H   ARG A 214      88.240  58.790  36.710  1.00  0.00           H
ATOM   3238  CA  ARG A 214      88.940  57.670  35.080  1.00  0.00           C
ATOM   3239  HA  ARG A 214      89.100  56.590  35.080  1.00  0.00           H
ATOM   3240  CB  ARG A 214      87.630  58.120  34.420  1.00  0.00           C
ATOM   3241  HB1 ARG A 214      87.660  57.880  33.360  1.00  0.00           H
ATOM   3242  HB2 ARG A 214      87.600  59.200  34.550  1.00  0.00           H
ATOM   3243  CG  ARG A 214      86.270  57.500  34.890  1.00  0.00           C
ATOM   3244  HG1 ARG A 214      86.160  57.900  35.900  1.00  0.00           H
ATOM   3245  HG2 ARG A 214      86.320  56.410  34.870  1.00  0.00           H
ATOM   3246  CD  ARG A 214      85.150  57.970  34.010  1.00  0.00           C
ATOM   3247  HD1 ARG A 214      84.270  57.560  34.510  1.00  0.00           H
ATOM   3248  HD2 ARG A 214      85.220  57.540  33.010  1.00  0.00           H
ATOM   3249  NE  ARG A 214      84.960  59.420  33.880  1.00  0.00           N
ATOM   3250  HE  ARG A 214      85.680  60.010  34.270  1.00  0.00           H
ATOM   3251  CZ  ARG A 214      83.960  59.990  33.280  1.00  0.00           C
ATOM   3252  NH1 ARG A 214      82.920  59.360  32.890  1.00  0.00           N
ATOM   3253 1HH1 ARG A 214      82.920  58.360  33.030  1.00  0.00           H
ATOM   3254 2HH1 ARG A 214      82.080  59.850  32.650  1.00  0.00           H
ATOM   3255  NH2 ARG A 214      83.860  61.270  33.180  1.00  0.00           N
ATOM   3256 1HH2 ARG A 214      84.590  61.830  33.600  1.00  0.00           H
ATOM   3257 2HH2 ARG A 214      83.040  61.580  32.670  1.00  0.00           H
ATOM   3258  C   ARG A 214      90.080  58.220  34.260  1.00  0.00           C
ATOM   3259  O   ARG A 214      90.590  57.430  33.420  1.00  0.00           O
ATOM   3260  N   ARG A 215      90.430  59.530  34.340  1.00  0.00           N
ATOM   3261  H   ARG A 215      89.990  60.050  35.080  1.00  0.00           H
ATOM   3262  CA  ARG A 215      91.480  60.210  33.510  1.00  0.00           C
ATOM   3263  HA  ARG A 215      91.430  59.720  32.540  1.00  0.00           H
ATOM   3264  CB  ARG A 215      91.070  61.650  33.260  1.00  0.00           C
ATOM   3265  HB1 ARG A 215      91.060  62.180  34.210  1.00  0.00           H
ATOM   3266  HB2 ARG A 215      90.100  61.750  32.770  1.00  0.00           H
ATOM   3267  CG  ARG A 215      91.980  62.500  32.410  1.00  0.00           C
ATOM   3268  HG1 ARG A 215      92.140  62.050  31.430  1.00  0.00           H
ATOM   3269  HG2 ARG A 215      92.980  62.550  32.860  1.00  0.00           H
ATOM   3270  CD  ARG A 215      91.540  63.970  32.170  1.00  0.00           C
ATOM   3271  HD1 ARG A 215      90.470  64.010  32.000  1.00  0.00           H
ATOM   3272  HD2 ARG A 215      92.090  64.430  31.350  1.00  0.00           H
ATOM   3273  NE  ARG A 215      91.940  64.770  33.400  1.00  0.00           N
ATOM   3274  HE  ARG A 215      92.950  64.780  33.460  1.00  0.00           H
ATOM   3275  CZ  ARG A 215      91.220  65.040  34.470  1.00  0.00           C
ATOM   3276  NH1 ARG A 215      89.960  65.180  34.390  1.00  0.00           N
ATOM   3277 1HH1 ARG A 215      89.560  64.850  33.530  1.00  0.00           H
ATOM   3278 2HH1 ARG A 215      89.410  65.680  35.080  1.00  0.00           H
ATOM   3279  NH2 ARG A 215      91.780  65.370  35.600  1.00  0.00           N
ATOM   3280 1HH2 ARG A 215      92.790  65.280  35.690  1.00  0.00           H
ATOM   3281 2HH2 ARG A 215      91.220  66.020  36.140  1.00  0.00           H
ATOM   3282  C   ARG A 215      92.930  60.070  33.970  1.00  0.00           C
ATOM   3283  O   ARG A 215      93.800  59.720  33.170  1.00  0.00           O
ATOM   3284  N   ASN A 216      93.220  60.250  35.260  1.00  0.00           N
ATOM   3285  H   ASN A 216      92.490  60.450  35.920  1.00  0.00           H
ATOM   3286  CA  ASN A 216      94.590  60.240  35.830  1.00  0.00           C
ATOM   3287  HA  ASN A 216      95.370  60.600  35.150  1.00  0.00           H
ATOM   3288  CB  ASN A 216      94.570  61.190  37.020  1.00  0.00           C
ATOM   3289  HB1 ASN A 216      95.410  60.900  37.660  1.00  0.00           H
ATOM   3290  HB2 ASN A 216      93.790  60.890  37.710  1.00  0.00           H
ATOM   3291  CG  ASN A 216      94.540  62.700  36.720  1.00  0.00           C
ATOM   3292  OD1 ASN A 216      93.660  63.220  36.060  1.00  0.00           O
ATOM   3293  ND2 ASN A 216      95.640  63.330  36.820  1.00  0.00           N
ATOM   3294 1HD2 ASN A 216      96.380  62.830  37.290  1.00  0.00           H
ATOM   3295 2HD2 ASN A 216      95.650  64.340  36.740  1.00  0.00           H
ATOM   3296  C   ASN A 216      95.000  58.810  36.180  1.00  0.00           C
ATOM   3297  O   ASN A 216      96.190  58.580  36.350  1.00  0.00           O
ATOM   3298  N   LEU A 217      94.050  57.880  36.340  1.00  0.00           N
ATOM   3299  H   LEU A 217      93.110  58.220  36.240  1.00  0.00           H
ATOM   3300  CA  LEU A 217      94.370  56.480  36.950  1.00  0.00           C
ATOM   3301  HA  LEU A 217      95.450  56.360  37.070  1.00  0.00           H
ATOM   3302  CB  LEU A 217      93.700  56.280  38.330  1.00  0.00           C
ATOM   3303  HB1 LEU A 217      93.830  55.250  38.650  1.00  0.00           H
ATOM   3304  HB2 LEU A 217      92.650  56.510  38.180  1.00  0.00           H
ATOM   3305  CG  LEU A 217      94.030  57.330  39.430  1.00  0.00           C
ATOM   3306  HG  LEU A 217      93.680  58.300  39.080  1.00  0.00           H
ATOM   3307  CD1 LEU A 217      93.420  57.000  40.760  1.00  0.00           C
ATOM   3308 1HD1 LEU A 217      93.690  57.710  41.540  1.00  0.00           H
ATOM   3309 2HD1 LEU A 217      92.350  56.990  40.560  1.00  0.00           H
ATOM   3310 3HD1 LEU A 217      93.800  56.050  41.130  1.00  0.00           H
ATOM   3311  CD2 LEU A 217      95.560  57.450  39.610  1.00  0.00           C
ATOM   3312 1HD2 LEU A 217      96.090  57.800  38.730  1.00  0.00           H
ATOM   3313 2HD2 LEU A 217      95.720  58.240  40.350  1.00  0.00           H
ATOM   3314 3HD2 LEU A 217      95.960  56.460  39.870  1.00  0.00           H
ATOM   3315  C   LEU A 217      93.800  55.350  35.970  1.00  0.00           C
ATOM   3316  O   LEU A 217      93.810  54.200  36.360  1.00  0.00           O
ATOM   3317  N   ASP A 218      93.200  55.750  34.810  1.00  0.00           N
ATOM   3318  H   ASP A 218      93.370  56.690  34.500  1.00  0.00           H
ATOM   3319  CA  ASP A 218      92.670  54.730  33.750  1.00  0.00           C
ATOM   3320  HA  ASP A 218      91.990  55.360  33.170  1.00  0.00           H
ATOM   3321  CB  ASP A 218      93.820  54.250  32.840  1.00  0.00           C
ATOM   3322  HB1 ASP A 218      93.390  53.630  32.050  1.00  0.00           H
ATOM   3323  HB2 ASP A 218      94.530  53.640  33.390  1.00  0.00           H
ATOM   3324  CG  ASP A 218      94.730  55.280  32.180  1.00  0.00           C
ATOM   3325  OD1 ASP A 218      94.500  56.510  32.470  1.00  0.00           O
ATOM   3326  OD2 ASP A 218      95.560  54.830  31.330  1.00  0.00           O
ATOM   3327  C   ASP A 218      91.730  53.640  34.290  1.00  0.00           C
ATOM   3328  O   ASP A 218      91.720  52.490  33.780  1.00  0.00           O
ATOM   3329  N   ILE A 219      90.970  54.000  35.270  1.00  0.00           N
ATOM   3330  H   ILE A 219      91.110  54.910  35.670  1.00  0.00           H
ATOM   3331  CA  ILE A 219      89.910  53.100  35.820  1.00  0.00           C
ATOM   3332  HA  ILE A 219      90.200  52.060  35.650  1.00  0.00           H
ATOM   3333  CB  ILE A 219      89.720  53.330  37.350  1.00  0.00           C
ATOM   3334  HB  ILE A 219      89.460  54.380  37.430  1.00  0.00           H
ATOM   3335  CG2 ILE A 219      88.550  52.520  37.950  1.00  0.00           C
ATOM   3336 1HG2 ILE A 219      87.600  52.980  37.660  1.00  0.00           H
ATOM   3337 2HG2 ILE A 219      88.650  51.470  37.650  1.00  0.00           H
ATOM   3338 3HG2 ILE A 219      88.490  52.650  39.030  1.00  0.00           H
ATOM   3339  CG1 ILE A 219      90.990  53.080  38.130  1.00  0.00           C
ATOM   3340 1HG1 ILE A 219      91.800  53.550  37.570  1.00  0.00           H
ATOM   3341 2HG1 ILE A 219      91.330  52.050  38.180  1.00  0.00           H
ATOM   3342  CD  ILE A 219      90.970  53.750  39.520  1.00  0.00           C
ATOM   3343  HD1 ILE A 219      90.210  53.280  40.130  1.00  0.00           H
ATOM   3344  HD2 ILE A 219      91.880  53.490  40.070  1.00  0.00           H
ATOM   3345  HD3 ILE A 219      90.850  54.830  39.420  1.00  0.00           H
ATOM   3346  C   ILE A 219      88.650  53.450  35.000  1.00  0.00           C
ATOM   3347  O   ILE A 219      88.130  54.560  35.070  1.00  0.00           O
ATOM   3348  N   GLU A 220      88.060  52.460  34.240  1.00  0.00           N
ATOM   3349  H   GLU A 220      88.290  51.480  34.310  1.00  0.00           H
ATOM   3350  CA  GLU A 220      86.880  52.660  33.290  1.00  0.00           C
ATOM   3351  HA  GLU A 220      87.090  53.400  32.510  1.00  0.00           H
ATOM   3352  CB  GLU A 220      86.550  51.340  32.580  1.00  0.00           C
ATOM   3353  HB1 GLU A 220      85.610  51.450  32.040  1.00  0.00           H
ATOM   3354  HB2 GLU A 220      86.390  50.520  33.280  1.00  0.00           H
ATOM   3355  CG  GLU A 220      87.610  50.990  31.550  1.00  0.00           C
ATOM   3356  HG1 GLU A 220      88.540  51.000  32.120  1.00  0.00           H
ATOM   3357  HG2 GLU A 220      87.680  51.830  30.850  1.00  0.00           H
ATOM   3358  CD  GLU A 220      87.530  49.680  30.830  1.00  0.00           C
ATOM   3359  OE1 GLU A 220      87.710  48.610  31.450  1.00  0.00           O
ATOM   3360  OE2 GLU A 220      87.350  49.700  29.570  1.00  0.00           O
ATOM   3361  C   GLU A 220      85.620  53.160  33.980  1.00  0.00           C
ATOM   3362  O   GLU A 220      84.890  54.020  33.520  1.00  0.00           O
ATOM   3363  N   ARG A 221      85.490  52.770  35.230  1.00  0.00           N
ATOM   3364  H   ARG A 221      86.090  52.020  35.550  1.00  0.00           H
ATOM   3365  CA  ARG A 221      84.220  52.890  35.990  1.00  0.00           C
ATOM   3366  HA  ARG A 221      83.720  53.830  35.800  1.00  0.00           H
ATOM   3367  CB  ARG A 221      83.280  51.800  35.440  1.00  0.00           C
ATOM   3368  HB1 ARG A 221      83.510  50.790  35.790  1.00  0.00           H
ATOM   3369  HB2 ARG A 221      83.360  51.770  34.350  1.00  0.00           H
ATOM   3370  CG  ARG A 221      81.750  52.070  35.680  1.00  0.00           C
ATOM   3371  HG1 ARG A 221      81.230  51.250  35.190  1.00  0.00           H
ATOM   3372  HG2 ARG A 221      81.390  52.970  35.190  1.00  0.00           H
ATOM   3373  CD  ARG A 221      81.250  52.100  37.100  1.00  0.00           C
ATOM   3374  HD1 ARG A 221      81.930  52.650  37.750  1.00  0.00           H
ATOM   3375  HD2 ARG A 221      81.320  51.090  37.520  1.00  0.00           H
ATOM   3376  NE  ARG A 221      79.970  52.790  37.090  1.00  0.00           N
ATOM   3377  HE  ARG A 221      79.480  52.800  36.210  1.00  0.00           H
ATOM   3378  CZ  ARG A 221      79.300  53.230  38.160  1.00  0.00           C
ATOM   3379  NH1 ARG A 221      79.800  53.260  39.340  1.00  0.00           N
ATOM   3380 1HH1 ARG A 221      80.780  53.030  39.460  1.00  0.00           H
ATOM   3381 2HH1 ARG A 221      79.150  53.410  40.090  1.00  0.00           H
ATOM   3382  NH2 ARG A 221      78.090  53.630  37.940  1.00  0.00           N
ATOM   3383 1HH2 ARG A 221      77.710  53.550  37.010  1.00  0.00           H
ATOM   3384 2HH2 ARG A 221      77.550  53.970  38.730  1.00  0.00           H
ATOM   3385  C   ARG A 221      84.630  52.770  37.470  1.00  0.00           C
ATOM   3386  O   ARG A 221      84.310  51.750  38.060  1.00  0.00           O
ATOM   3387  N   PRO A 222      85.090  53.800  38.130  1.00  0.00           N
ATOM   3388  CD  PRO A 222      85.350  55.030  37.500  1.00  0.00           C
ATOM   3389  HD1 PRO A 222      84.470  55.640  37.320  1.00  0.00           H
ATOM   3390  HD2 PRO A 222      85.880  54.900  36.550  1.00  0.00           H
ATOM   3391  CG  PRO A 222      86.200  55.900  38.460  1.00  0.00           C
ATOM   3392  HG1 PRO A 222      85.970  56.960  38.350  1.00  0.00           H
ATOM   3393  HG2 PRO A 222      87.270  55.830  38.250  1.00  0.00           H
ATOM   3394  CB  PRO A 222      85.860  55.360  39.870  1.00  0.00           C
ATOM   3395  HB1 PRO A 222      84.880  55.760  40.130  1.00  0.00           H
ATOM   3396  HB2 PRO A 222      86.660  55.460  40.600  1.00  0.00           H
ATOM   3397  CA  PRO A 222      85.570  53.870  39.530  1.00  0.00           C
ATOM   3398  HA  PRO A 222      86.540  53.390  39.610  1.00  0.00           H
ATOM   3399  C   PRO A 222      84.530  53.380  40.560  1.00  0.00           C
ATOM   3400  O   PRO A 222      83.310  53.660  40.390  1.00  0.00           O
ATOM   3401  N   THR A 223      84.990  52.650  41.550  1.00  0.00           N
ATOM   3402  H   THR A 223      86.000  52.550  41.530  1.00  0.00           H
ATOM   3403  CA  THR A 223      84.220  52.260  42.750  1.00  0.00           C
ATOM   3404  HA  THR A 223      83.160  52.260  42.510  1.00  0.00           H
ATOM   3405  CB  THR A 223      84.550  50.870  43.220  1.00  0.00           C
ATOM   3406  HB  THR A 223      83.840  50.630  44.010  1.00  0.00           H
ATOM   3407  CG2 THR A 223      84.340  49.780  42.170  1.00  0.00           C
ATOM   3408 1HG2 THR A 223      84.670  48.800  42.520  1.00  0.00           H
ATOM   3409 2HG2 THR A 223      83.290  49.770  41.880  1.00  0.00           H
ATOM   3410 3HG2 THR A 223      84.940  50.040  41.290  1.00  0.00           H
ATOM   3411  OG1 THR A 223      85.970  50.910  43.660  1.00  0.00           O
ATOM   3412  HG1 THR A 223      86.470  50.360  43.050  1.00  0.00           H
ATOM   3413  C   THR A 223      84.330  53.210  43.950  1.00  0.00           C
ATOM   3414  O   THR A 223      85.280  53.970  43.970  1.00  0.00           O
ATOM   3415  N   TYR A 224      83.450  52.980  45.010  1.00  0.00           N
ATOM   3416  H   TYR A 224      82.670  52.350  44.900  1.00  0.00           H
ATOM   3417  CA  TYR A 224      83.610  53.740  46.310  1.00  0.00           C
ATOM   3418  HA  TYR A 224      83.450  54.790  46.060  1.00  0.00           H
ATOM   3419  CB  TYR A 224      82.550  53.300  47.350  1.00  0.00           C
ATOM   3420  HB1 TYR A 224      82.740  53.610  48.380  1.00  0.00           H
ATOM   3421  HB2 TYR A 224      82.520  52.210  47.380  1.00  0.00           H
ATOM   3422  CG  TYR A 224      81.080  53.730  47.040  1.00  0.00           C
ATOM   3423  CD1 TYR A 224      80.860  55.060  46.820  1.00  0.00           C
ATOM   3424  HD1 TYR A 224      81.680  55.760  46.720  1.00  0.00           H
ATOM   3425  CE1 TYR A 224      79.530  55.540  46.760  1.00  0.00           C
ATOM   3426  HE1 TYR A 224      79.350  56.590  46.590  1.00  0.00           H
ATOM   3427  CZ  TYR A 224      78.380  54.640  46.950  1.00  0.00           C
ATOM   3428  OH  TYR A 224      77.170  55.120  47.100  1.00  0.00           O
ATOM   3429  HH  TYR A 224      76.540  54.470  47.440  1.00  0.00           H
ATOM   3430  CE2 TYR A 224      78.700  53.290  47.120  1.00  0.00           C
ATOM   3431  HE2 TYR A 224      77.860  52.650  47.370  1.00  0.00           H
ATOM   3432  CD2 TYR A 224      80.000  52.840  47.160  1.00  0.00           C
ATOM   3433  HD2 TYR A 224      80.210  51.810  47.440  1.00  0.00           H
ATOM   3434  C   TYR A 224      85.030  53.520  46.920  1.00  0.00           C
ATOM   3435  O   TYR A 224      85.610  54.440  47.430  1.00  0.00           O
ATOM   3436  N   THR A 225      85.660  52.350  46.550  1.00  0.00           N
ATOM   3437  H   THR A 225      85.120  51.700  46.010  1.00  0.00           H
ATOM   3438  CA  THR A 225      87.090  52.180  46.950  1.00  0.00           C
ATOM   3439  HA  THR A 225      87.200  52.550  47.970  1.00  0.00           H
ATOM   3440  CB  THR A 225      87.530  50.680  46.990  1.00  0.00           C
ATOM   3441  HB  THR A 225      87.370  50.280  45.990  1.00  0.00           H
ATOM   3442  CG2 THR A 225      88.960  50.320  47.350  1.00  0.00           C
ATOM   3443 1HG2 THR A 225      89.680  50.770  46.680  1.00  0.00           H
ATOM   3444 2HG2 THR A 225      89.130  50.690  48.360  1.00  0.00           H
ATOM   3445 3HG2 THR A 225      89.150  49.250  47.310  1.00  0.00           H
ATOM   3446  OG1 THR A 225      86.640  49.950  47.820  1.00  0.00           O
ATOM   3447  HG1 THR A 225      85.760  50.080  47.450  1.00  0.00           H
ATOM   3448  C   THR A 225      88.200  52.980  46.260  1.00  0.00           C
ATOM   3449  O   THR A 225      89.050  53.580  46.940  1.00  0.00           O
ATOM   3450  N   ASN A 226      87.960  53.300  44.980  1.00  0.00           N
ATOM   3451  H   ASN A 226      87.080  53.000  44.580  1.00  0.00           H
ATOM   3452  CA  ASN A 226      88.910  54.080  44.160  1.00  0.00           C
ATOM   3453  HA  ASN A 226      89.920  53.750  44.420  1.00  0.00           H
ATOM   3454  CB  ASN A 226      88.730  53.840  42.670  1.00  0.00           C
ATOM   3455  HB1 ASN A 226      89.640  54.270  42.230  1.00  0.00           H
ATOM   3456  HB2 ASN A 226      87.850  54.360  42.290  1.00  0.00           H
ATOM   3457  CG  ASN A 226      88.680  52.390  42.200  1.00  0.00           C
ATOM   3458  OD1 ASN A 226      87.820  51.960  41.520  1.00  0.00           O
ATOM   3459  ND2 ASN A 226      89.630  51.680  42.730  1.00  0.00           N
ATOM   3460 1HD2 ASN A 226      90.420  52.110  43.190  1.00  0.00           H
ATOM   3461 2HD2 ASN A 226      89.770  50.720  42.440  1.00  0.00           H
ATOM   3462  C   ASN A 226      88.760  55.590  44.500  1.00  0.00           C
ATOM   3463  O   ASN A 226      89.710  56.380  44.350  1.00  0.00           O
ATOM   3464  N   LEU A 227      87.590  56.020  44.830  1.00  0.00           N
ATOM   3465  H   LEU A 227      86.890  55.310  44.690  1.00  0.00           H
ATOM   3466  CA  LEU A 227      87.200  57.370  45.200  1.00  0.00           C
ATOM   3467  HA  LEU A 227      87.640  58.120  44.540  1.00  0.00           H
ATOM   3468  CB  LEU A 227      85.650  57.440  45.060  1.00  0.00           C
ATOM   3469  HB1 LEU A 227      85.270  58.370  45.470  1.00  0.00           H
ATOM   3470  HB2 LEU A 227      85.270  56.740  45.810  1.00  0.00           H
ATOM   3471  CG  LEU A 227      85.000  57.280  43.670  1.00  0.00           C
ATOM   3472  HG  LEU A 227      85.300  56.390  43.120  1.00  0.00           H
ATOM   3473  CD1 LEU A 227      83.530  57.210  43.840  1.00  0.00           C
ATOM   3474 1HD1 LEU A 227      83.050  58.110  44.240  1.00  0.00           H
ATOM   3475 2HD1 LEU A 227      83.040  56.880  42.920  1.00  0.00           H
ATOM   3476 3HD1 LEU A 227      83.410  56.440  44.610  1.00  0.00           H
ATOM   3477  CD2 LEU A 227      85.430  58.440  42.810  1.00  0.00           C
ATOM   3478 1HD2 LEU A 227      86.490  58.440  42.590  1.00  0.00           H
ATOM   3479 2HD2 LEU A 227      84.970  58.300  41.830  1.00  0.00           H
ATOM   3480 3HD2 LEU A 227      85.040  59.370  43.230  1.00  0.00           H
ATOM   3481  C   LEU A 227      87.600  57.690  46.670  1.00  0.00           C
ATOM   3482  O   LEU A 227      88.300  58.670  46.820  1.00  0.00           O
ATOM   3483  N   ASN A 228      87.270  56.840  47.660  1.00  0.00           N
ATOM   3484  H   ASN A 228      86.630  56.100  47.430  1.00  0.00           H
ATOM   3485  CA  ASN A 228      87.760  57.050  49.020  1.00  0.00           C
ATOM   3486  HA  ASN A 228      87.500  58.070  49.320  1.00  0.00           H
ATOM   3487  CB  ASN A 228      87.090  56.050  50.040  1.00  0.00           C
ATOM   3488  HB1 ASN A 228      87.470  56.270  51.040  1.00  0.00           H
ATOM   3489  HB2 ASN A 228      87.420  55.060  49.730  1.00  0.00           H
ATOM   3490  CG  ASN A 228      85.620  56.210  50.020  1.00  0.00           C
ATOM   3491  OD1 ASN A 228      85.040  57.180  49.770  1.00  0.00           O
ATOM   3492  ND2 ASN A 228      84.860  55.210  50.390  1.00  0.00           N
ATOM   3493 1HD2 ASN A 228      85.280  54.310  50.520  1.00  0.00           H
ATOM   3494 2HD2 ASN A 228      83.870  55.340  50.540  1.00  0.00           H
ATOM   3495  C   ASN A 228      89.300  56.960  49.130  1.00  0.00           C
ATOM   3496  O   ASN A 228      89.870  57.650  49.970  1.00  0.00           O
ATOM   3497  N   ARG A 229      89.920  56.100  48.360  1.00  0.00           N
ATOM   3498  H   ARG A 229      89.390  55.390  47.870  1.00  0.00           H
ATOM   3499  CA  ARG A 229      91.370  56.040  48.350  1.00  0.00           C
ATOM   3500  HA  ARG A 229      91.740  55.910  49.360  1.00  0.00           H
ATOM   3501  CB  ARG A 229      91.880  54.710  47.640  1.00  0.00           C
ATOM   3502  HB1 ARG A 229      92.840  54.890  47.170  1.00  0.00           H
ATOM   3503  HB2 ARG A 229      91.310  54.360  46.780  1.00  0.00           H
ATOM   3504  CG  ARG A 229      91.920  53.600  48.630  1.00  0.00           C
ATOM   3505  HG1 ARG A 229      90.980  53.550  49.180  1.00  0.00           H
ATOM   3506  HG2 ARG A 229      92.610  53.930  49.410  1.00  0.00           H
ATOM   3507  CD  ARG A 229      92.240  52.250  48.010  1.00  0.00           C
ATOM   3508  HD1 ARG A 229      93.190  52.400  47.500  1.00  0.00           H
ATOM   3509  HD2 ARG A 229      91.440  52.070  47.290  1.00  0.00           H
ATOM   3510  NE  ARG A 229      92.370  51.200  49.060  1.00  0.00           N
ATOM   3511  HE  ARG A 229      92.170  51.560  49.980  1.00  0.00           H
ATOM   3512  CZ  ARG A 229      92.590  49.970  48.790  1.00  0.00           C
ATOM   3513  NH1 ARG A 229      92.950  49.480  47.620  1.00  0.00           N
ATOM   3514 1HH1 ARG A 229      92.770  49.950  46.750  1.00  0.00           H
ATOM   3515 2HH1 ARG A 229      93.060  48.480  47.580  1.00  0.00           H
ATOM   3516  NH2 ARG A 229      92.570  49.150  49.810  1.00  0.00           N
ATOM   3517 1HH2 ARG A 229      92.210  49.480  50.700  1.00  0.00           H
ATOM   3518 2HH2 ARG A 229      93.080  48.290  49.700  1.00  0.00           H
ATOM   3519  C   ARG A 229      92.000  57.290  47.740  1.00  0.00           C
ATOM   3520  O   ARG A 229      93.120  57.630  48.070  1.00  0.00           O
ATOM   3521  N   LEU A 230      91.270  58.040  46.890  1.00  0.00           N
ATOM   3522  H   LEU A 230      90.490  57.670  46.370  1.00  0.00           H
ATOM   3523  CA  LEU A 230      91.710  59.390  46.530  1.00  0.00           C
ATOM   3524  HA  LEU A 230      92.800  59.450  46.470  1.00  0.00           H
ATOM   3525  CB  LEU A 230      91.200  59.650  45.120  1.00  0.00           C
ATOM   3526  HB1 LEU A 230      90.140  59.580  45.380  1.00  0.00           H
ATOM   3527  HB2 LEU A 230      91.500  58.860  44.430  1.00  0.00           H
ATOM   3528  CG  LEU A 230      91.440  61.090  44.510  1.00  0.00           C
ATOM   3529  HG  LEU A 230      90.800  61.780  45.050  1.00  0.00           H
ATOM   3530  CD1 LEU A 230      92.880  61.490  44.640  1.00  0.00           C
ATOM   3531 1HD1 LEU A 230      92.930  62.500  44.230  1.00  0.00           H
ATOM   3532 2HD1 LEU A 230      93.120  61.600  45.700  1.00  0.00           H
ATOM   3533 3HD1 LEU A 230      93.610  60.820  44.170  1.00  0.00           H
ATOM   3534  CD2 LEU A 230      90.920  61.110  43.010  1.00  0.00           C
ATOM   3535 1HD2 LEU A 230      91.560  60.480  42.400  1.00  0.00           H
ATOM   3536 2HD2 LEU A 230      89.920  60.670  43.050  1.00  0.00           H
ATOM   3537 3HD2 LEU A 230      90.890  62.140  42.660  1.00  0.00           H
ATOM   3538  C   LEU A 230      91.290  60.390  47.580  1.00  0.00           C
ATOM   3539  O   LEU A 230      92.180  61.160  48.010  1.00  0.00           O
ATOM   3540  N   ILE A 231      90.040  60.370  48.080  1.00  0.00           N
ATOM   3541  H   ILE A 231      89.360  59.900  47.500  1.00  0.00           H
ATOM   3542  CA  ILE A 231      89.600  61.430  48.990  1.00  0.00           C
ATOM   3543  HA  ILE A 231      89.670  62.350  48.400  1.00  0.00           H
ATOM   3544  CB  ILE A 231      88.050  61.220  49.290  1.00  0.00           C
ATOM   3545  HB  ILE A 231      87.980  60.260  49.800  1.00  0.00           H
ATOM   3546  CG2 ILE A 231      87.560  62.280  50.300  1.00  0.00           C
ATOM   3547 1HG2 ILE A 231      86.480  62.220  50.420  1.00  0.00           H
ATOM   3548 2HG2 ILE A 231      87.850  62.080  51.330  1.00  0.00           H
ATOM   3549 3HG2 ILE A 231      87.830  63.310  50.070  1.00  0.00           H
ATOM   3550  CG1 ILE A 231      87.200  61.400  48.020  1.00  0.00           C
ATOM   3551 1HG1 ILE A 231      87.740  60.870  47.240  1.00  0.00           H
ATOM   3552 2HG1 ILE A 231      87.120  62.450  47.750  1.00  0.00           H
ATOM   3553  CD  ILE A 231      85.780  60.950  48.100  1.00  0.00           C
ATOM   3554  HD1 ILE A 231      85.190  61.380  48.910  1.00  0.00           H
ATOM   3555  HD2 ILE A 231      85.260  61.180  47.170  1.00  0.00           H
ATOM   3556  HD3 ILE A 231      85.740  59.860  48.110  1.00  0.00           H
ATOM   3557  C   ILE A 231      90.370  61.500  50.300  1.00  0.00           C
ATOM   3558  O   ILE A 231      90.840  62.640  50.650  1.00  0.00           O
ATOM   3559  N   SER A 232      90.630  60.400  51.010  1.00  0.00           N
ATOM   3560  H   SER A 232      90.400  59.470  50.700  1.00  0.00           H
ATOM   3561  CA  SER A 232      91.520  60.420  52.190  1.00  0.00           C
ATOM   3562  HA  SER A 232      91.040  60.950  53.010  1.00  0.00           H
ATOM   3563  CB  SER A 232      91.640  58.890  52.650  1.00  0.00           C
ATOM   3564  HB1 SER A 232      90.680  58.500  52.990  1.00  0.00           H
ATOM   3565  HB2 SER A 232      92.460  58.900  53.370  1.00  0.00           H
ATOM   3566  OG  SER A 232      92.020  58.020  51.590  1.00  0.00           O
ATOM   3567  HG  SER A 232      91.260  57.790  51.050  1.00  0.00           H
ATOM   3568  C   SER A 232      92.880  61.040  51.880  1.00  0.00           C
ATOM   3569  O   SER A 232      93.410  61.710  52.790  1.00  0.00           O
ATOM   3570  N   GLN A 233      93.410  61.070  50.650  1.00  0.00           N
ATOM   3571  H   GLN A 233      92.870  60.730  49.870  1.00  0.00           H
ATOM   3572  CA  GLN A 233      94.710  61.790  50.370  1.00  0.00           C
ATOM   3573  HA  GLN A 233      95.400  61.490  51.160  1.00  0.00           H
ATOM   3574  CB  GLN A 233      95.380  61.460  49.040  1.00  0.00           C
ATOM   3575  HB1 GLN A 233      96.210  62.140  48.850  1.00  0.00           H
ATOM   3576  HB2 GLN A 233      94.610  61.570  48.280  1.00  0.00           H
ATOM   3577  CG  GLN A 233      95.800  60.030  49.100  1.00  0.00           C
ATOM   3578  HG1 GLN A 233      96.260  59.810  48.130  1.00  0.00           H
ATOM   3579  HG2 GLN A 233      94.980  59.320  49.210  1.00  0.00           H
ATOM   3580  CD  GLN A 233      96.860  59.740  50.140  1.00  0.00           C
ATOM   3581  OE1 GLN A 233      97.490  60.690  50.610  1.00  0.00           O
ATOM   3582  NE2 GLN A 233      97.210  58.550  50.450  1.00  0.00           N
ATOM   3583 1HE2 GLN A 233      96.730  57.790  50.000  1.00  0.00           H
ATOM   3584 2HE2 GLN A 233      98.060  58.370  50.970  1.00  0.00           H
ATOM   3585  C   GLN A 233      94.540  63.340  50.490  1.00  0.00           C
ATOM   3586  O   GLN A 233      95.420  64.010  51.020  1.00  0.00           O
ATOM   3587  N   ILE A 234      93.430  63.870  50.100  1.00  0.00           N
ATOM   3588  H   ILE A 234      92.730  63.320  49.620  1.00  0.00           H
ATOM   3589  CA  ILE A 234      93.150  65.310  50.210  1.00  0.00           C
ATOM   3590  HA  ILE A 234      94.090  65.790  49.930  1.00  0.00           H
ATOM   3591  CB  ILE A 234      92.030  65.770  49.250  1.00  0.00           C
ATOM   3592  HB  ILE A 234      91.180  65.130  49.490  1.00  0.00           H
ATOM   3593  CG2 ILE A 234      91.670  67.250  49.630  1.00  0.00           C
ATOM   3594 1HG2 ILE A 234      90.930  67.520  48.870  1.00  0.00           H
ATOM   3595 2HG2 ILE A 234      91.320  67.300  50.660  1.00  0.00           H
ATOM   3596 3HG2 ILE A 234      92.600  67.790  49.480  1.00  0.00           H
ATOM   3597  CG1 ILE A 234      92.560  65.700  47.790  1.00  0.00           C
ATOM   3598 1HG1 ILE A 234      93.650  65.670  47.850  1.00  0.00           H
ATOM   3599 2HG1 ILE A 234      92.260  66.520  47.150  1.00  0.00           H
ATOM   3600  CD  ILE A 234      92.140  64.390  46.990  1.00  0.00           C
ATOM   3601  HD1 ILE A 234      92.720  63.510  47.250  1.00  0.00           H
ATOM   3602  HD2 ILE A 234      91.070  64.330  47.160  1.00  0.00           H
ATOM   3603  HD3 ILE A 234      92.280  64.690  45.950  1.00  0.00           H
ATOM   3604  C   ILE A 234      92.870  65.660  51.640  1.00  0.00           C
ATOM   3605  O   ILE A 234      93.540  66.440  52.230  1.00  0.00           O
ATOM   3606  N   VAL A 235      91.990  64.870  52.260  1.00  0.00           N
ATOM   3607  H   VAL A 235      91.350  64.340  51.690  1.00  0.00           H
ATOM   3608  CA  VAL A 235      91.690  64.920  53.740  1.00  0.00           C
ATOM   3609  HA  VAL A 235      91.120  65.840  53.850  1.00  0.00           H
ATOM   3610  CB  VAL A 235      90.750  63.750  54.190  1.00  0.00           C
ATOM   3611  HB  VAL A 235      91.140  62.800  53.820  1.00  0.00           H
ATOM   3612  CG1 VAL A 235      90.570  63.760  55.670  1.00  0.00           C
ATOM   3613 1HG1 VAL A 235      89.820  62.990  55.850  1.00  0.00           H
ATOM   3614 2HG1 VAL A 235      91.490  63.430  56.130  1.00  0.00           H
ATOM   3615 3HG1 VAL A 235      90.250  64.730  56.080  1.00  0.00           H
ATOM   3616  CG2 VAL A 235      89.300  63.970  53.570  1.00  0.00           C
ATOM   3617 1HG2 VAL A 235      88.790  63.040  53.800  1.00  0.00           H
ATOM   3618 2HG2 VAL A 235      88.780  64.840  53.960  1.00  0.00           H
ATOM   3619 3HG2 VAL A 235      89.400  63.980  52.480  1.00  0.00           H
ATOM   3620  C   VAL A 235      92.990  64.850  54.530  1.00  0.00           C
ATOM   3621  O   VAL A 235      93.150  65.680  55.410  1.00  0.00           O
ATOM   3622  N   SER A 236      93.930  64.030  54.130  1.00  0.00           N
ATOM   3623  H   SER A 236      93.700  63.430  53.350  1.00  0.00           H
ATOM   3624  CA  SER A 236      95.110  63.830  54.990  1.00  0.00           C
ATOM   3625  HA  SER A 236      94.890  63.950  56.050  1.00  0.00           H
ATOM   3626  CB  SER A 236      95.850  62.520  54.740  1.00  0.00           C
ATOM   3627  HB1 SER A 236      96.030  62.360  53.680  1.00  0.00           H
ATOM   3628  HB2 SER A 236      95.220  61.730  55.150  1.00  0.00           H
ATOM   3629  OG  SER A 236      97.070  62.520  55.450  1.00  0.00           O
ATOM   3630  HG  SER A 236      97.640  61.760  55.260  1.00  0.00           H
ATOM   3631  C   SER A 236      96.030  65.070  54.860  1.00  0.00           C
ATOM   3632  O   SER A 236      96.470  65.590  55.860  1.00  0.00           O
ATOM   3633  N   SER A 237      96.170  65.540  53.660  1.00  0.00           N
ATOM   3634  H   SER A 237      95.550  65.100  52.990  1.00  0.00           H
ATOM   3635  CA  SER A 237      96.860  66.770  53.210  1.00  0.00           C
ATOM   3636  HA  SER A 237      97.900  66.730  53.550  1.00  0.00           H
ATOM   3637  CB  SER A 237      96.980  66.820  51.710  1.00  0.00           C
ATOM   3638  HB1 SER A 237      97.760  67.550  51.510  1.00  0.00           H
ATOM   3639  HB2 SER A 237      96.030  67.080  51.250  1.00  0.00           H
ATOM   3640  OG  SER A 237      97.420  65.580  51.220  1.00  0.00           O
ATOM   3641  HG  SER A 237      96.640  65.030  51.150  1.00  0.00           H
ATOM   3642  C   SER A 237      96.280  68.040  53.910  1.00  0.00           C
ATOM   3643  O   SER A 237      97.020  68.920  54.310  1.00  0.00           O
ATOM   3644  N   ILE A 238      94.990  68.020  54.340  1.00  0.00           N
ATOM   3645  H   ILE A 238      94.330  67.360  53.960  1.00  0.00           H
ATOM   3646  CA  ILE A 238      94.420  69.060  55.160  1.00  0.00           C
ATOM   3647  HA  ILE A 238      94.940  69.990  54.900  1.00  0.00           H
ATOM   3648  CB  ILE A 238      92.910  69.130  54.830  1.00  0.00           C
ATOM   3649  HB  ILE A 238      92.450  68.160  55.000  1.00  0.00           H
ATOM   3650  CG2 ILE A 238      92.130  70.110  55.790  1.00  0.00           C
ATOM   3651 1HG2 ILE A 238      91.040  70.060  55.710  1.00  0.00           H
ATOM   3652 2HG2 ILE A 238      92.360  69.790  56.810  1.00  0.00           H
ATOM   3653 3HG2 ILE A 238      92.410  71.130  55.540  1.00  0.00           H
ATOM   3654  CG1 ILE A 238      92.660  69.540  53.380  1.00  0.00           C
ATOM   3655 1HG1 ILE A 238      93.270  68.920  52.710  1.00  0.00           H
ATOM   3656 2HG1 ILE A 238      92.950  70.590  53.330  1.00  0.00           H
ATOM   3657  CD  ILE A 238      91.150  69.320  52.960  1.00  0.00           C
ATOM   3658  HD1 ILE A 238      90.430  69.760  53.650  1.00  0.00           H
ATOM   3659  HD2 ILE A 238      91.080  69.610  51.920  1.00  0.00           H
ATOM   3660  HD3 ILE A 238      90.980  68.240  52.990  1.00  0.00           H
ATOM   3661  C   ILE A 238      94.590  68.870  56.650  1.00  0.00           C
ATOM   3662  O   ILE A 238      94.890  69.900  57.310  1.00  0.00           O
ATOM   3663  N   THR A 239      94.550  67.640  57.220  1.00  0.00           N
ATOM   3664  H   THR A 239      94.540  66.930  56.510  1.00  0.00           H
ATOM   3665  CA  THR A 239      94.750  67.290  58.610  1.00  0.00           C
ATOM   3666  HA  THR A 239      94.350  68.200  59.070  1.00  0.00           H
ATOM   3667  CB  THR A 239      93.870  66.130  59.100  1.00  0.00           C
ATOM   3668  HB  THR A 239      94.030  66.080  60.180  1.00  0.00           H
ATOM   3669  CG2 THR A 239      92.380  66.410  58.830  1.00  0.00           C
ATOM   3670 1HG2 THR A 239      91.740  65.740  59.400  1.00  0.00           H
ATOM   3671 2HG2 THR A 239      92.070  67.430  59.050  1.00  0.00           H
ATOM   3672 3HG2 THR A 239      92.050  66.280  57.800  1.00  0.00           H
ATOM   3673  OG1 THR A 239      94.340  64.940  58.500  1.00  0.00           O
ATOM   3674  HG1 THR A 239      93.540  64.440  58.300  1.00  0.00           H
ATOM   3675  C   THR A 239      96.240  67.080  59.030  1.00  0.00           C
ATOM   3676  O   THR A 239      96.500  66.950  60.180  1.00  0.00           O
ATOM   3677  N   ALA A 240      97.230  67.150  58.110  1.00  0.00           N
ATOM   3678  H   ALA A 240      96.880  67.080  57.160  1.00  0.00           H
ATOM   3679  CA  ALA A 240      98.630  66.900  58.320  1.00  0.00           C
ATOM   3680  HA  ALA A 240      98.800  65.930  58.790  1.00  0.00           H
ATOM   3681  CB  ALA A 240      99.350  66.920  56.960  1.00  0.00           C
ATOM   3682  HB1 ALA A 240      99.080  67.750  56.310  1.00  0.00           H
ATOM   3683  HB2 ALA A 240     100.440  66.920  57.040  1.00  0.00           H
ATOM   3684  HB3 ALA A 240      99.120  66.000  56.410  1.00  0.00           H
ATOM   3685  C   ALA A 240      99.290  67.910  59.260  1.00  0.00           C
ATOM   3686  O   ALA A 240     100.090  67.500  60.150  1.00  0.00           O
ATOM   3687  N   SER A 241      98.880  69.190  59.150  1.00  0.00           N
ATOM   3688  H   SER A 241      98.340  69.440  58.340  1.00  0.00           H
ATOM   3689  CA  SER A 241      99.240  70.280  60.070  1.00  0.00           C
ATOM   3690  HA  SER A 241     100.320  70.380  60.110  1.00  0.00           H
ATOM   3691  CB  SER A 241      98.810  71.660  59.560  1.00  0.00           C
ATOM   3692  HB1 SER A 241      99.370  72.000  58.690  1.00  0.00           H
ATOM   3693  HB2 SER A 241      99.140  72.450  60.240  1.00  0.00           H
ATOM   3694  OG  SER A 241      97.380  71.800  59.430  1.00  0.00           O
ATOM   3695  HG  SER A 241      97.020  72.290  60.170  1.00  0.00           H
ATOM   3696  C   SER A 241      98.730  70.160  61.490  1.00  0.00           C
ATOM   3697  O   SER A 241      99.160  70.970  62.370  1.00  0.00           O
ATOM   3698  N   LEU A 242      97.730  69.300  61.760  1.00  0.00           N
ATOM   3699  H   LEU A 242      97.360  68.770  60.990  1.00  0.00           H
ATOM   3700  CA  LEU A 242      97.110  69.050  63.070  1.00  0.00           C
ATOM   3701  HA  LEU A 242      97.350  69.880  63.740  1.00  0.00           H
ATOM   3702  CB  LEU A 242      95.530  68.940  62.960  1.00  0.00           C
ATOM   3703  HB1 LEU A 242      95.060  68.600  63.880  1.00  0.00           H
ATOM   3704  HB2 LEU A 242      95.280  68.110  62.310  1.00  0.00           H
ATOM   3705  CG  LEU A 242      94.730  70.140  62.500  1.00  0.00           C
ATOM   3706  HG  LEU A 242      95.160  70.550  61.590  1.00  0.00           H
ATOM   3707  CD1 LEU A 242      93.280  69.850  62.140  1.00  0.00           C
ATOM   3708 1HD1 LEU A 242      92.990  70.560  61.360  1.00  0.00           H
ATOM   3709 2HD1 LEU A 242      93.100  68.890  61.640  1.00  0.00           H
ATOM   3710 3HD1 LEU A 242      92.640  69.870  63.010  1.00  0.00           H
ATOM   3711  CD2 LEU A 242      94.780  71.180  63.670  1.00  0.00           C
ATOM   3712 1HD2 LEU A 242      94.720  70.760  64.670  1.00  0.00           H
ATOM   3713 2HD2 LEU A 242      95.740  71.680  63.520  1.00  0.00           H
ATOM   3714 3HD2 LEU A 242      93.970  71.840  63.350  1.00  0.00           H
ATOM   3715  C   LEU A 242      97.690  67.680  63.590  1.00  0.00           C
ATOM   3716  O   LEU A 242      97.480  67.330  64.740  1.00  0.00           O
ATOM   3717  N   ARG A 243      98.420  66.900  62.760  1.00  0.00           N
ATOM   3718  H   ARG A 243      98.480  67.150  61.780  1.00  0.00           H
ATOM   3719  CA  ARG A 243      98.990  65.620  63.200  1.00  0.00           C
ATOM   3720  HA  ARG A 243      98.660  65.380  64.220  1.00  0.00           H
ATOM   3721  CB  ARG A 243      98.420  64.550  62.170  1.00  0.00           C
ATOM   3722  HB1 ARG A 243      98.720  63.520  62.350  1.00  0.00           H
ATOM   3723  HB2 ARG A 243      98.760  64.870  61.180  1.00  0.00           H
ATOM   3724  CG  ARG A 243      96.870  64.410  62.220  1.00  0.00           C
ATOM   3725  HG1 ARG A 243      96.380  65.340  61.950  1.00  0.00           H
ATOM   3726  HG2 ARG A 243      96.550  64.110  63.210  1.00  0.00           H
ATOM   3727  CD  ARG A 243      96.400  63.310  61.280  1.00  0.00           C
ATOM   3728  HD1 ARG A 243      95.340  63.250  61.500  1.00  0.00           H
ATOM   3729  HD2 ARG A 243      96.920  62.390  61.500  1.00  0.00           H
ATOM   3730  NE  ARG A 243      96.670  63.830  59.970  1.00  0.00           N
ATOM   3731  HE  ARG A 243      96.020  64.500  59.600  1.00  0.00           H
ATOM   3732  CZ  ARG A 243      97.460  63.280  59.040  1.00  0.00           C
ATOM   3733  NH1 ARG A 243      98.280  62.260  59.260  1.00  0.00           N
ATOM   3734 1HH1 ARG A 243      98.460  61.970  60.210  1.00  0.00           H
ATOM   3735 2HH1 ARG A 243      98.940  61.990  58.540  1.00  0.00           H
ATOM   3736  NH2 ARG A 243      97.510  63.860  57.880  1.00  0.00           N
ATOM   3737 1HH2 ARG A 243      96.990  64.660  57.530  1.00  0.00           H
ATOM   3738 2HH2 ARG A 243      97.840  63.170  57.220  1.00  0.00           H
ATOM   3739  C   ARG A 243     100.490  65.510  63.250  1.00  0.00           C
ATOM   3740  O   ARG A 243     101.050  64.590  63.860  1.00  0.00           O
ATOM   3741  N   PHE A 244     101.200  66.490  62.600  1.00  0.00           N
ATOM   3742  H   PHE A 244     100.680  67.210  62.130  1.00  0.00           H
ATOM   3743  CA  PHE A 244     102.680  66.540  62.540  1.00  0.00           C
ATOM   3744  HA  PHE A 244     103.050  65.840  63.280  1.00  0.00           H
ATOM   3745  CB  PHE A 244     103.240  66.050  61.150  1.00  0.00           C
ATOM   3746  HB1 PHE A 244     104.330  66.000  61.150  1.00  0.00           H
ATOM   3747  HB2 PHE A 244     103.030  66.870  60.450  1.00  0.00           H
ATOM   3748  CG  PHE A 244     102.810  64.700  60.670  1.00  0.00           C
ATOM   3749  CD1 PHE A 244     103.490  63.520  61.070  1.00  0.00           C
ATOM   3750  HD1 PHE A 244     104.340  63.590  61.740  1.00  0.00           H
ATOM   3751  CE1 PHE A 244     103.060  62.290  60.600  1.00  0.00           C
ATOM   3752  HE1 PHE A 244     103.440  61.340  60.940  1.00  0.00           H
ATOM   3753  CZ  PHE A 244     102.050  62.220  59.670  1.00  0.00           C
ATOM   3754  HZ  PHE A 244     101.760  61.260  59.280  1.00  0.00           H
ATOM   3755  CE2 PHE A 244     101.370  63.370  59.290  1.00  0.00           C
ATOM   3756  HE2 PHE A 244     100.670  63.410  58.470  1.00  0.00           H
ATOM   3757  CD2 PHE A 244     101.700  64.620  59.850  1.00  0.00           C
ATOM   3758  HD2 PHE A 244     101.130  65.460  59.500  1.00  0.00           H
ATOM   3759  C   PHE A 244     103.230  67.940  62.980  1.00  0.00           C
ATOM   3760  O   PHE A 244     102.410  68.830  63.210  1.00  0.00           O
ATOM   3761  N   ASP A 245     104.550  68.070  63.180  1.00  0.00           N
ATOM   3762  H   ASP A 245     105.190  67.310  63.000  1.00  0.00           H
ATOM   3763  CA  ASP A 245     105.030  69.290  63.830  1.00  0.00           C
ATOM   3764  HA  ASP A 245     104.310  69.670  64.550  1.00  0.00           H
ATOM   3765  CB  ASP A 245     106.380  68.960  64.480  1.00  0.00           C
ATOM   3766  HB1 ASP A 245     107.030  68.580  63.690  1.00  0.00           H
ATOM   3767  HB2 ASP A 245     106.380  68.150  65.210  1.00  0.00           H
ATOM   3768  CG  ASP A 245     106.980  70.100  65.320  1.00  0.00           C
ATOM   3769  OD1 ASP A 245     106.220  71.010  65.740  1.00  0.00           O
ATOM   3770  OD2 ASP A 245     108.140  69.990  65.750  1.00  0.00           O
ATOM   3771  C   ASP A 245     105.180  70.400  62.750  1.00  0.00           C
ATOM   3772  O   ASP A 245     105.820  70.290  61.690  1.00  0.00           O
ATOM   3773  N   GLY A 246     104.620  71.570  63.030  1.00  0.00           N
ATOM   3774  H   GLY A 246     103.850  71.620  63.680  1.00  0.00           H
ATOM   3775  CA  GLY A 246     104.710  72.760  62.230  1.00  0.00           C
ATOM   3776  HA1 GLY A 246     104.030  72.610  61.390  1.00  0.00           H
ATOM   3777  HA2 GLY A 246     105.710  72.950  61.840  1.00  0.00           H
ATOM   3778  C   GLY A 246     104.200  73.990  63.010  1.00  0.00           C
ATOM   3779  O   GLY A 246     104.270  74.080  64.220  1.00  0.00           O
ATOM   3780  N   ALA A 247     103.780  74.990  62.250  1.00  0.00           N
ATOM   3781  H   ALA A 247     103.980  74.970  61.260  1.00  0.00           H
ATOM   3782  CA  ALA A 247     103.290  76.320  62.690  1.00  0.00           C
ATOM   3783  HA  ALA A 247     103.170  76.380  63.770  1.00  0.00           H
ATOM   3784  CB  ALA A 247     104.440  77.240  62.390  1.00  0.00           C
ATOM   3785  HB1 ALA A 247     104.230  78.240  62.760  1.00  0.00           H
ATOM   3786  HB2 ALA A 247     105.340  76.840  62.870  1.00  0.00           H
ATOM   3787  HB3 ALA A 247     104.670  77.250  61.330  1.00  0.00           H
ATOM   3788  C   ALA A 247     101.990  76.930  62.070  1.00  0.00           C
ATOM   3789  O   ALA A 247     101.330  77.760  62.670  1.00  0.00           O
ATOM   3790  N   LEU A 248     101.720  76.500  60.850  1.00  0.00           N
ATOM   3791  H   LEU A 248     102.430  75.870  60.500  1.00  0.00           H
ATOM   3792  CA  LEU A 248     100.600  76.920  60.000  1.00  0.00           C
ATOM   3793  HA  LEU A 248     100.250  77.900  60.320  1.00  0.00           H
ATOM   3794  CB  LEU A 248     101.140  76.970  58.570  1.00  0.00           C
ATOM   3795  HB1 LEU A 248     101.260  75.910  58.320  1.00  0.00           H
ATOM   3796  HB2 LEU A 248     101.960  77.680  58.490  1.00  0.00           H
ATOM   3797  CG  LEU A 248     100.060  77.470  57.550  1.00  0.00           C
ATOM   3798  HG  LEU A 248      99.300  76.700  57.520  1.00  0.00           H
ATOM   3799  CD1 LEU A 248      99.470  78.890  57.780  1.00  0.00           C
ATOM   3800 1HD1 LEU A 248      98.810  79.240  56.980  1.00  0.00           H
ATOM   3801 2HD1 LEU A 248      98.920  78.890  58.720  1.00  0.00           H
ATOM   3802 3HD1 LEU A 248     100.250  79.650  57.820  1.00  0.00           H
ATOM   3803  CD2 LEU A 248     100.610  77.630  56.110  1.00  0.00           C
ATOM   3804 1HD2 LEU A 248      99.850  78.090  55.480  1.00  0.00           H
ATOM   3805 2HD2 LEU A 248     101.460  78.320  56.130  1.00  0.00           H
ATOM   3806 3HD2 LEU A 248     101.010  76.670  55.800  1.00  0.00           H
ATOM   3807  C   LEU A 248      99.440  75.920  60.030  1.00  0.00           C
ATOM   3808  O   LEU A 248      99.710  74.710  60.070  1.00  0.00           O
ATOM   3809  N   ASN A 249      98.180  76.380  60.050  1.00  0.00           N
ATOM   3810  H   ASN A 249      98.090  77.370  59.930  1.00  0.00           H
ATOM   3811  CA  ASN A 249      96.970  75.540  60.410  1.00  0.00           C
ATOM   3812  HA  ASN A 249      96.150  76.200  60.680  1.00  0.00           H
ATOM   3813  CB  ASN A 249      96.560  74.780  59.130  1.00  0.00           C
ATOM   3814  HB1 ASN A 249      95.790  74.030  59.310  1.00  0.00           H
ATOM   3815  HB2 ASN A 249      97.420  74.180  58.810  1.00  0.00           H
ATOM   3816  CG  ASN A 249      96.090  75.730  58.030  1.00  0.00           C
ATOM   3817  OD1 ASN A 249      96.150  76.920  58.170  1.00  0.00           O
ATOM   3818  ND2 ASN A 249      95.460  75.270  57.050  1.00  0.00           N
ATOM   3819 1HD2 ASN A 249      95.350  74.270  56.930  1.00  0.00           H
ATOM   3820 2HD2 ASN A 249      95.150  75.870  56.300  1.00  0.00           H
ATOM   3821  C   ASN A 249      97.150  74.660  61.640  1.00  0.00           C
ATOM   3822  O   ASN A 249      96.850  73.470  61.590  1.00  0.00           O
ATOM   3823  N   VAL A 250      97.850  75.160  62.720  1.00  0.00           N
ATOM   3824  H   VAL A 250      98.240  76.060  62.510  1.00  0.00           H
ATOM   3825  CA  VAL A 250      98.270  74.420  63.900  1.00  0.00           C
ATOM   3826  HA  VAL A 250      98.530  73.440  63.500  1.00  0.00           H
ATOM   3827  CB  VAL A 250      99.560  74.910  64.460  1.00  0.00           C
ATOM   3828  HB  VAL A 250     100.150  75.200  63.590  1.00  0.00           H
ATOM   3829  CG1 VAL A 250      99.210  76.120  65.410  1.00  0.00           C
ATOM   3830 1HG1 VAL A 250      98.800  76.820  64.690  1.00  0.00           H
ATOM   3831 2HG1 VAL A 250      98.520  75.970  66.240  1.00  0.00           H
ATOM   3832 3HG1 VAL A 250     100.140  76.570  65.770  1.00  0.00           H
ATOM   3833  CG2 VAL A 250     100.380  73.940  65.220  1.00  0.00           C
ATOM   3834 1HG2 VAL A 250     100.850  73.160  64.630  1.00  0.00           H
ATOM   3835 2HG2 VAL A 250     101.150  74.580  65.640  1.00  0.00           H
ATOM   3836 3HG2 VAL A 250      99.790  73.580  66.060  1.00  0.00           H
ATOM   3837  C   VAL A 250      97.270  74.090  64.970  1.00  0.00           C
ATOM   3838  O   VAL A 250      97.550  73.070  65.650  1.00  0.00           O
ATOM   3839  N   ASP A 251      96.110  74.720  64.880  1.00  0.00           N
ATOM   3840  H   ASP A 251      95.900  75.400  64.170  1.00  0.00           H
ATOM   3841  CA  ASP A 251      94.910  74.320  65.580  1.00  0.00           C
ATOM   3842  HA  ASP A 251      94.980  73.250  65.800  1.00  0.00           H
ATOM   3843  CB  ASP A 251      94.790  75.030  66.910  1.00  0.00           C
ATOM   3844  HB1 ASP A 251      95.440  74.550  67.640  1.00  0.00           H
ATOM   3845  HB2 ASP A 251      93.770  75.040  67.300  1.00  0.00           H
ATOM   3846  CG  ASP A 251      95.100  76.530  66.860  1.00  0.00           C
ATOM   3847  OD1 ASP A 251      94.510  77.250  66.020  1.00  0.00           O
ATOM   3848  OD2 ASP A 251      95.780  77.010  67.800  1.00  0.00           O
ATOM   3849  C   ASP A 251      93.700  74.540  64.690  1.00  0.00           C
ATOM   3850  O   ASP A 251      93.800  75.220  63.670  1.00  0.00           O
ATOM   3851  N   LEU A 252      92.510  74.050  65.120  1.00  0.00           N
ATOM   3852  H   LEU A 252      92.500  73.560  66.000  1.00  0.00           H
ATOM   3853  CA  LEU A 252      91.260  74.190  64.360  1.00  0.00           C
ATOM   3854  HA  LEU A 252      91.350  73.750  63.360  1.00  0.00           H
ATOM   3855  CB  LEU A 252      90.160  73.390  64.990  1.00  0.00           C
ATOM   3856  HB1 LEU A 252      89.260  73.560  64.410  1.00  0.00           H
ATOM   3857  HB2 LEU A 252      89.920  73.740  66.000  1.00  0.00           H
ATOM   3858  CG  LEU A 252      90.310  71.870  64.900  1.00  0.00           C
ATOM   3859  HG  LEU A 252      91.200  71.590  65.460  1.00  0.00           H
ATOM   3860  CD1 LEU A 252      89.110  71.290  65.620  1.00  0.00           C
ATOM   3861 1HD1 LEU A 252      88.930  71.790  66.570  1.00  0.00           H
ATOM   3862 2HD1 LEU A 252      88.250  71.430  64.970  1.00  0.00           H
ATOM   3863 3HD1 LEU A 252      89.280  70.210  65.690  1.00  0.00           H
ATOM   3864  CD2 LEU A 252      90.350  71.220  63.550  1.00  0.00           C
ATOM   3865 1HD2 LEU A 252      90.410  70.130  63.610  1.00  0.00           H
ATOM   3866 2HD2 LEU A 252      89.500  71.580  62.970  1.00  0.00           H
ATOM   3867 3HD2 LEU A 252      91.290  71.580  63.140  1.00  0.00           H
ATOM   3868  C   LEU A 252      90.870  75.700  64.210  1.00  0.00           C
ATOM   3869  O   LEU A 252      90.300  76.120  63.200  1.00  0.00           O
ATOM   3870  N   THR A 253      91.250  76.410  65.290  1.00  0.00           N
ATOM   3871  H   THR A 253      91.810  75.890  65.950  1.00  0.00           H
ATOM   3872  CA  THR A 253      91.070  77.880  65.330  1.00  0.00           C
ATOM   3873  HA  THR A 253      90.010  78.130  65.200  1.00  0.00           H
ATOM   3874  CB  THR A 253      91.460  78.570  66.720  1.00  0.00           C
ATOM   3875  HB  THR A 253      92.540  78.540  66.870  1.00  0.00           H
ATOM   3876  CG2 THR A 253      91.130  80.050  66.650  1.00  0.00           C
ATOM   3877 1HG2 THR A 253      90.160  80.140  66.160  1.00  0.00           H
ATOM   3878 2HG2 THR A 253      90.970  80.350  67.690  1.00  0.00           H
ATOM   3879 3HG2 THR A 253      91.870  80.620  66.090  1.00  0.00           H
ATOM   3880  OG1 THR A 253      90.690  77.990  67.800  1.00  0.00           O
ATOM   3881  HG1 THR A 253      89.900  78.550  67.810  1.00  0.00           H
ATOM   3882  C   THR A 253      91.750  78.580  64.150  1.00  0.00           C
ATOM   3883  O   THR A 253      91.200  79.460  63.490  1.00  0.00           O
ATOM   3884  N   GLU A 254      92.900  78.080  63.780  1.00  0.00           N
ATOM   3885  H   GLU A 254      93.320  77.410  64.410  1.00  0.00           H
ATOM   3886  CA  GLU A 254      93.710  78.720  62.720  1.00  0.00           C
ATOM   3887  HA  GLU A 254      93.600  79.750  63.060  1.00  0.00           H
ATOM   3888  CB  GLU A 254      95.220  78.380  62.680  1.00  0.00           C
ATOM   3889  HB1 GLU A 254      95.320  77.570  61.950  1.00  0.00           H
ATOM   3890  HB2 GLU A 254      95.480  78.020  63.680  1.00  0.00           H
ATOM   3891  CG  GLU A 254      96.110  79.600  62.410  1.00  0.00           C
ATOM   3892  HG1 GLU A 254      95.970  80.300  63.230  1.00  0.00           H
ATOM   3893  HG2 GLU A 254      95.730  80.050  61.500  1.00  0.00           H
ATOM   3894  CD  GLU A 254      97.590  79.160  62.310  1.00  0.00           C
ATOM   3895  OE1 GLU A 254      98.230  78.770  63.340  1.00  0.00           O
ATOM   3896  OE2 GLU A 254      98.070  79.370  61.180  1.00  0.00           O
ATOM   3897  C   GLU A 254      93.090  78.600  61.350  1.00  0.00           C
ATOM   3898  O   GLU A 254      93.400  79.380  60.440  1.00  0.00           O
ATOM   3899  N   PHE A 255      92.140  77.780  61.210  1.00  0.00           N
ATOM   3900  H   PHE A 255      91.890  77.250  62.040  1.00  0.00           H
ATOM   3901  CA  PHE A 255      91.460  77.480  59.960  1.00  0.00           C
ATOM   3902  HA  PHE A 255      92.280  77.530  59.250  1.00  0.00           H
ATOM   3903  CB  PHE A 255      90.810  76.080  59.990  1.00  0.00           C
ATOM   3904  HB1 PHE A 255      89.960  76.040  59.310  1.00  0.00           H
ATOM   3905  HB2 PHE A 255      90.390  75.810  60.960  1.00  0.00           H
ATOM   3906  CG  PHE A 255      91.670  74.910  59.670  1.00  0.00           C
ATOM   3907  CD1 PHE A 255      92.640  74.480  60.660  1.00  0.00           C
ATOM   3908  HD1 PHE A 255      92.600  74.990  61.610  1.00  0.00           H
ATOM   3909  CE1 PHE A 255      93.320  73.240  60.540  1.00  0.00           C
ATOM   3910  HE1 PHE A 255      94.050  72.940  61.280  1.00  0.00           H
ATOM   3911  CZ  PHE A 255      93.080  72.520  59.410  1.00  0.00           C
ATOM   3912  HZ  PHE A 255      93.690  71.640  59.280  1.00  0.00           H
ATOM   3913  CE2 PHE A 255      92.400  73.040  58.300  1.00  0.00           C
ATOM   3914  HE2 PHE A 255      92.310  72.440  57.410  1.00  0.00           H
ATOM   3915  CD2 PHE A 255      91.740  74.280  58.360  1.00  0.00           C
ATOM   3916  HD2 PHE A 255      91.090  74.630  57.570  1.00  0.00           H
ATOM   3917  C   PHE A 255      90.460  78.530  59.530  1.00  0.00           C
ATOM   3918  O   PHE A 255      90.390  79.020  58.430  1.00  0.00           O
ATOM   3919  N   GLN A 256      89.720  79.100  60.530  1.00  0.00           N
ATOM   3920  H   GLN A 256      89.720  78.780  61.490  1.00  0.00           H
ATOM   3921  CA  GLN A 256      89.040  80.390  60.340  1.00  0.00           C
ATOM   3922  HA  GLN A 256      88.320  80.270  59.530  1.00  0.00           H
ATOM   3923  CB  GLN A 256      88.180  80.720  61.560  1.00  0.00           C
ATOM   3924  HB1 GLN A 256      88.950  80.940  62.300  1.00  0.00           H
ATOM   3925  HB2 GLN A 256      87.570  79.850  61.800  1.00  0.00           H
ATOM   3926  CG  GLN A 256      87.110  81.880  61.350  1.00  0.00           C
ATOM   3927  HG1 GLN A 256      86.270  81.730  62.020  1.00  0.00           H
ATOM   3928  HG2 GLN A 256      86.760  81.850  60.320  1.00  0.00           H
ATOM   3929  CD  GLN A 256      87.600  83.260  61.600  1.00  0.00           C
ATOM   3930  OE1 GLN A 256      88.550  83.550  62.300  1.00  0.00           O
ATOM   3931  NE2 GLN A 256      86.890  84.290  61.210  1.00  0.00           N
ATOM   3932 1HE2 GLN A 256      86.130  84.130  60.570  1.00  0.00           H
ATOM   3933 2HE2 GLN A 256      87.280  85.210  61.320  1.00  0.00           H
ATOM   3934  C   GLN A 256      90.080  81.430  59.920  1.00  0.00           C
ATOM   3935  O   GLN A 256      90.030  82.080  58.930  1.00  0.00           O
ATOM   3936  N   THR A 257      91.130  81.640  60.690  1.00  0.00           N
ATOM   3937  H   THR A 257      91.200  81.010  61.480  1.00  0.00           H
ATOM   3938  CA  THR A 257      92.110  82.700  60.460  1.00  0.00           C
ATOM   3939  HA  THR A 257      91.600  83.660  60.510  1.00  0.00           H
ATOM   3940  CB  THR A 257      93.210  82.570  61.560  1.00  0.00           C
ATOM   3941  HB  THR A 257      93.730  81.620  61.450  1.00  0.00           H
ATOM   3942  CG2 THR A 257      94.160  83.710  61.600  1.00  0.00           C
ATOM   3943 1HG2 THR A 257      93.570  84.610  61.770  1.00  0.00           H
ATOM   3944 2HG2 THR A 257      94.800  83.620  62.470  1.00  0.00           H
ATOM   3945 3HG2 THR A 257      94.830  83.750  60.740  1.00  0.00           H
ATOM   3946  OG1 THR A 257      92.550  82.630  62.800  1.00  0.00           O
ATOM   3947  HG1 THR A 257      93.270  82.400  63.390  1.00  0.00           H
ATOM   3948  C   THR A 257      92.810  82.630  59.140  1.00  0.00           C
ATOM   3949  O   THR A 257      93.080  83.680  58.530  1.00  0.00           O
ATOM   3950  N   ASN A 258      92.990  81.450  58.550  1.00  0.00           N
ATOM   3951  H   ASN A 258      92.750  80.620  59.080  1.00  0.00           H
ATOM   3952  CA  ASN A 258      93.720  81.320  57.310  1.00  0.00           C
ATOM   3953  HA  ASN A 258      94.280  82.240  57.160  1.00  0.00           H
ATOM   3954  CB  ASN A 258      94.690  80.170  57.440  1.00  0.00           C
ATOM   3955  HB1 ASN A 258      95.240  79.980  56.520  1.00  0.00           H
ATOM   3956  HB2 ASN A 258      94.180  79.240  57.670  1.00  0.00           H
ATOM   3957  CG  ASN A 258      95.740  80.560  58.470  1.00  0.00           C
ATOM   3958  OD1 ASN A 258      96.130  81.680  58.660  1.00  0.00           O
ATOM   3959  ND2 ASN A 258      96.430  79.620  58.970  1.00  0.00           N
ATOM   3960 1HD2 ASN A 258      96.290  78.650  58.710  1.00  0.00           H
ATOM   3961 2HD2 ASN A 258      97.120  79.860  59.660  1.00  0.00           H
ATOM   3962  C   ASN A 258      92.800  81.100  56.080  1.00  0.00           C
ATOM   3963  O   ASN A 258      93.350  81.230  54.980  1.00  0.00           O
ATOM   3964  N   LEU A 259      91.530  80.780  56.200  1.00  0.00           N
ATOM   3965  H   LEU A 259      91.190  80.680  57.150  1.00  0.00           H
ATOM   3966  CA  LEU A 259      90.590  80.520  55.070  1.00  0.00           C
ATOM   3967  HA  LEU A 259      91.080  80.800  54.140  1.00  0.00           H
ATOM   3968  CB  LEU A 259      90.200  79.090  54.970  1.00  0.00           C
ATOM   3969  HB1 LEU A 259      89.720  78.860  54.020  1.00  0.00           H
ATOM   3970  HB2 LEU A 259      89.410  78.950  55.700  1.00  0.00           H
ATOM   3971  CG  LEU A 259      91.320  78.020  55.200  1.00  0.00           C
ATOM   3972  HG  LEU A 259      91.910  78.280  56.080  1.00  0.00           H
ATOM   3973  CD1 LEU A 259      90.740  76.660  55.570  1.00  0.00           C
ATOM   3974 1HD1 LEU A 259      89.960  76.660  56.340  1.00  0.00           H
ATOM   3975 2HD1 LEU A 259      90.270  76.400  54.620  1.00  0.00           H
ATOM   3976 3HD1 LEU A 259      91.470  75.900  55.820  1.00  0.00           H
ATOM   3977  CD2 LEU A 259      92.420  77.860  54.050  1.00  0.00           C
ATOM   3978 1HD2 LEU A 259      91.930  77.860  53.080  1.00  0.00           H
ATOM   3979 2HD2 LEU A 259      93.220  78.590  53.970  1.00  0.00           H
ATOM   3980 3HD2 LEU A 259      92.930  76.930  54.300  1.00  0.00           H
ATOM   3981  C   LEU A 259      89.270  81.360  55.050  1.00  0.00           C
ATOM   3982  O   LEU A 259      88.640  81.560  54.070  1.00  0.00           O
ATOM   3983  N   VAL A 260      88.720  81.740  56.220  1.00  0.00           N
ATOM   3984  H   VAL A 260      89.320  81.730  57.030  1.00  0.00           H
ATOM   3985  CA  VAL A 260      87.270  82.130  56.430  1.00  0.00           C
ATOM   3986  HA  VAL A 260      86.850  82.190  55.430  1.00  0.00           H
ATOM   3987  CB  VAL A 260      86.600  81.000  57.210  1.00  0.00           C
ATOM   3988  HB  VAL A 260      87.090  80.890  58.180  1.00  0.00           H
ATOM   3989  CG1 VAL A 260      85.120  81.340  57.460  1.00  0.00           C
ATOM   3990 1HG1 VAL A 260      84.890  82.240  58.040  1.00  0.00           H
ATOM   3991 2HG1 VAL A 260      84.570  81.420  56.520  1.00  0.00           H
ATOM   3992 3HG1 VAL A 260      84.700  80.490  58.000  1.00  0.00           H
ATOM   3993  CG2 VAL A 260      86.580  79.680  56.400  1.00  0.00           C
ATOM   3994 1HG2 VAL A 260      87.570  79.230  56.510  1.00  0.00           H
ATOM   3995 2HG2 VAL A 260      85.860  78.960  56.810  1.00  0.00           H
ATOM   3996 3HG2 VAL A 260      86.530  79.770  55.320  1.00  0.00           H
ATOM   3997  C   VAL A 260      87.090  83.550  57.030  1.00  0.00           C
ATOM   3998  O   VAL A 260      86.750  83.640  58.220  1.00  0.00           O
ATOM   3999  N   PRO A 261      87.220  84.640  56.270  1.00  0.00           N
ATOM   4000  CD  PRO A 261      87.880  84.690  54.940  1.00  0.00           C
ATOM   4001  HD1 PRO A 261      87.520  83.980  54.190  1.00  0.00           H
ATOM   4002  HD2 PRO A 261      88.960  84.520  55.010  1.00  0.00           H
ATOM   4003  CG  PRO A 261      87.590  86.070  54.390  1.00  0.00           C
ATOM   4004  HG1 PRO A 261      86.630  86.040  53.870  1.00  0.00           H
ATOM   4005  HG2 PRO A 261      88.440  86.400  53.790  1.00  0.00           H
ATOM   4006  CB  PRO A 261      87.510  86.880  55.700  1.00  0.00           C
ATOM   4007  HB1 PRO A 261      86.880  87.760  55.610  1.00  0.00           H
ATOM   4008  HB2 PRO A 261      88.470  87.210  56.100  1.00  0.00           H
ATOM   4009  CA  PRO A 261      86.940  86.000  56.790  1.00  0.00           C
ATOM   4010  HA  PRO A 261      87.470  86.130  57.730  1.00  0.00           H
ATOM   4011  C   PRO A 261      85.460  86.520  57.050  1.00  0.00           C
ATOM   4012  O   PRO A 261      85.170  87.390  57.900  1.00  0.00           O
ATOM   4013  N   TYR A 262      84.500  85.930  56.290  1.00  0.00           N
ATOM   4014  H   TYR A 262      84.890  85.380  55.540  1.00  0.00           H
ATOM   4015  CA  TYR A 262      83.080  86.230  56.360  1.00  0.00           C
ATOM   4016  HA  TYR A 262      82.880  87.000  57.100  1.00  0.00           H
ATOM   4017  CB  TYR A 262      82.630  86.790  54.990  1.00  0.00           C
ATOM   4018  HB1 TYR A 262      82.940  86.100  54.190  1.00  0.00           H
ATOM   4019  HB2 TYR A 262      83.270  87.650  54.790  1.00  0.00           H
ATOM   4020  CG  TYR A 262      81.230  87.290  54.810  1.00  0.00           C
ATOM   4021  CD1 TYR A 262      80.850  88.490  55.340  1.00  0.00           C
ATOM   4022  HD1 TYR A 262      81.560  89.070  55.910  1.00  0.00           H
ATOM   4023  CE1 TYR A 262      79.570  88.930  55.130  1.00  0.00           C
ATOM   4024  HE1 TYR A 262      79.350  89.930  55.470  1.00  0.00           H
ATOM   4025  CZ  TYR A 262      78.580  88.140  54.450  1.00  0.00           C
ATOM   4026  OH  TYR A 262      77.280  88.570  54.410  1.00  0.00           O
ATOM   4027  HH  TYR A 262      76.840  88.060  53.720  1.00  0.00           H
ATOM   4028  CE2 TYR A 262      78.960  86.840  54.030  1.00  0.00           C
ATOM   4029  HE2 TYR A 262      78.240  86.090  53.730  1.00  0.00           H
ATOM   4030  CD2 TYR A 262      80.280  86.380  54.200  1.00  0.00           C
ATOM   4031  HD2 TYR A 262      80.570  85.390  53.890  1.00  0.00           H
ATOM   4032  C   TYR A 262      82.300  84.970  56.710  1.00  0.00           C
ATOM   4033  O   TYR A 262      82.400  83.940  56.010  1.00  0.00           O
ATOM   4034  N   PRO A 263      81.580  84.940  57.900  1.00  0.00           N
ATOM   4035  CD  PRO A 263      81.600  86.010  58.930  1.00  0.00           C
ATOM   4036  HD1 PRO A 263      80.900  86.760  58.540  1.00  0.00           H
ATOM   4037  HD2 PRO A 263      82.620  86.350  59.120  1.00  0.00           H
ATOM   4038  CG  PRO A 263      81.170  85.410  60.250  1.00  0.00           C
ATOM   4039  HG1 PRO A 263      80.540  86.060  60.860  1.00  0.00           H
ATOM   4040  HG2 PRO A 263      82.050  85.150  60.830  1.00  0.00           H
ATOM   4041  CB  PRO A 263      80.460  84.080  59.870  1.00  0.00           C
ATOM   4042  HB1 PRO A 263      79.400  84.220  59.640  1.00  0.00           H
ATOM   4043  HB2 PRO A 263      80.560  83.310  60.630  1.00  0.00           H
ATOM   4044  CA  PRO A 263      81.190  83.740  58.560  1.00  0.00           C
ATOM   4045  HA  PRO A 263      82.080  83.250  58.950  1.00  0.00           H
ATOM   4046  C   PRO A 263      80.290  82.830  57.620  1.00  0.00           C
ATOM   4047  O   PRO A 263      80.490  81.630  57.490  1.00  0.00           O
ATOM   4048  N   ARG A 264      79.430  83.420  56.750  1.00  0.00           N
ATOM   4049  H   ARG A 264      79.200  84.400  56.850  1.00  0.00           H
ATOM   4050  CA  ARG A 264      78.630  82.680  55.790  1.00  0.00           C
ATOM   4051  HA  ARG A 264      78.150  81.910  56.390  1.00  0.00           H
ATOM   4052  CB  ARG A 264      77.370  83.430  55.420  1.00  0.00           C
ATOM   4053  HB1 ARG A 264      77.110  83.110  54.410  1.00  0.00           H
ATOM   4054  HB2 ARG A 264      77.680  84.480  55.370  1.00  0.00           H
ATOM   4055  CG  ARG A 264      76.220  83.370  56.450  1.00  0.00           C
ATOM   4056  HG1 ARG A 264      76.630  83.650  57.420  1.00  0.00           H
ATOM   4057  HG2 ARG A 264      75.760  82.380  56.490  1.00  0.00           H
ATOM   4058  CD  ARG A 264      75.160  84.370  56.170  1.00  0.00           C
ATOM   4059  HD1 ARG A 264      75.670  85.330  56.070  1.00  0.00           H
ATOM   4060  HD2 ARG A 264      74.420  84.480  56.970  1.00  0.00           H
ATOM   4061  NE  ARG A 264      74.440  84.090  54.900  1.00  0.00           N
ATOM   4062  HE  ARG A 264      74.730  84.720  54.160  1.00  0.00           H
ATOM   4063  CZ  ARG A 264      73.390  83.310  54.810  1.00  0.00           C
ATOM   4064  NH1 ARG A 264      72.920  82.600  55.750  1.00  0.00           N
ATOM   4065 1HH1 ARG A 264      73.340  82.650  56.670  1.00  0.00           H
ATOM   4066 2HH1 ARG A 264      72.080  82.080  55.530  1.00  0.00           H
ATOM   4067  NH2 ARG A 264      72.740  83.250  53.710  1.00  0.00           N
ATOM   4068 1HH2 ARG A 264      73.080  83.700  52.880  1.00  0.00           H
ATOM   4069 2HH2 ARG A 264      71.890  82.710  53.570  1.00  0.00           H
ATOM   4070  C   ARG A 264      79.320  82.030  54.590  1.00  0.00           C
ATOM   4071  O   ARG A 264      78.890  81.020  54.040  1.00  0.00           O
ATOM   4072  N   ILE A 265      80.540  82.500  54.270  1.00  0.00           N
ATOM   4073  H   ILE A 265      80.990  83.140  54.900  1.00  0.00           H
ATOM   4074  CA  ILE A 265      81.350  82.050  53.160  1.00  0.00           C
ATOM   4075  HA  ILE A 265      80.770  81.440  52.470  1.00  0.00           H
ATOM   4076  CB  ILE A 265      81.660  83.280  52.300  1.00  0.00           C
ATOM   4077  HB  ILE A 265      81.950  84.070  53.000  1.00  0.00           H
ATOM   4078  CG2 ILE A 265      82.700  83.120  51.220  1.00  0.00           C
ATOM   4079 1HG2 ILE A 265      83.190  84.060  50.950  1.00  0.00           H
ATOM   4080 2HG2 ILE A 265      83.530  82.510  51.590  1.00  0.00           H
ATOM   4081 3HG2 ILE A 265      82.300  82.560  50.370  1.00  0.00           H
ATOM   4082  CG1 ILE A 265      80.390  83.680  51.500  1.00  0.00           C
ATOM   4083 1HG1 ILE A 265      79.590  83.730  52.240  1.00  0.00           H
ATOM   4084 2HG1 ILE A 265      80.140  82.900  50.790  1.00  0.00           H
ATOM   4085  CD  ILE A 265      80.370  85.030  50.780  1.00  0.00           C
ATOM   4086  HD1 ILE A 265      81.050  84.970  49.930  1.00  0.00           H
ATOM   4087  HD2 ILE A 265      79.310  85.100  50.560  1.00  0.00           H
ATOM   4088  HD3 ILE A 265      80.730  85.700  51.560  1.00  0.00           H
ATOM   4089  C   ILE A 265      82.530  81.260  53.770  1.00  0.00           C
ATOM   4090  O   ILE A 265      83.680  81.760  53.900  1.00  0.00           O
ATOM   4091  N   HIS A 266      82.230  80.090  54.240  1.00  0.00           N
ATOM   4092  H   HIS A 266      81.290  79.750  54.130  1.00  0.00           H
ATOM   4093  CA  HIS A 266      83.170  79.240  54.930  1.00  0.00           C
ATOM   4094  HA  HIS A 266      84.150  79.690  55.060  1.00  0.00           H
ATOM   4095  CB  HIS A 266      82.690  79.020  56.380  1.00  0.00           C
ATOM   4096  HB1 HIS A 266      82.560  79.950  56.920  1.00  0.00           H
ATOM   4097  HB2 HIS A 266      83.470  78.470  56.900  1.00  0.00           H
ATOM   4098  CG  HIS A 266      81.350  78.300  56.490  1.00  0.00           C
ATOM   4099  ND1 HIS A 266      80.240  78.840  57.000  1.00  0.00           N
ATOM   4100  HD1 HIS A 266      80.200  79.760  57.420  1.00  0.00           H
ATOM   4101  CE1 HIS A 266      79.380  77.860  57.310  1.00  0.00           C
ATOM   4102  HE1 HIS A 266      78.530  77.920  57.980  1.00  0.00           H
ATOM   4103  NE2 HIS A 266      79.890  76.680  56.940  1.00  0.00           N
ATOM   4104  CD2 HIS A 266      81.130  76.980  56.340  1.00  0.00           C
ATOM   4105  HD2 HIS A 266      81.820  76.250  55.970  1.00  0.00           H
ATOM   4106  C   HIS A 266      83.480  77.960  54.180  1.00  0.00           C
ATOM   4107  O   HIS A 266      83.680  76.910  54.820  1.00  0.00           O
ATOM   4108  N   PHE A 267      83.530  78.010  52.850  1.00  0.00           N
ATOM   4109  H   PHE A 267      83.480  78.940  52.450  1.00  0.00           H
ATOM   4110  CA  PHE A 267      83.490  76.840  52.000  1.00  0.00           C
ATOM   4111  HA  PHE A 267      83.500  75.940  52.610  1.00  0.00           H
ATOM   4112  CB  PHE A 267      82.160  76.780  51.260  1.00  0.00           C
ATOM   4113  HB1 PHE A 267      82.090  76.030  50.470  1.00  0.00           H
ATOM   4114  HB2 PHE A 267      82.100  77.710  50.700  1.00  0.00           H
ATOM   4115  CG  PHE A 267      80.960  76.580  52.100  1.00  0.00           C
ATOM   4116  CD1 PHE A 267      80.250  77.650  52.630  1.00  0.00           C
ATOM   4117  HD1 PHE A 267      80.530  78.640  52.300  1.00  0.00           H
ATOM   4118  CE1 PHE A 267      79.100  77.450  53.390  1.00  0.00           C
ATOM   4119  HE1 PHE A 267      78.820  78.330  53.960  1.00  0.00           H
ATOM   4120  CZ  PHE A 267      78.560  76.170  53.630  1.00  0.00           C
ATOM   4121  HZ  PHE A 267      77.700  75.950  54.230  1.00  0.00           H
ATOM   4122  CE2 PHE A 267      79.220  75.120  53.000  1.00  0.00           C
ATOM   4123  HE2 PHE A 267      78.840  74.120  53.170  1.00  0.00           H
ATOM   4124  CD2 PHE A 267      80.440  75.320  52.280  1.00  0.00           C
ATOM   4125  HD2 PHE A 267      81.000  74.500  51.850  1.00  0.00           H
ATOM   4126  C   PHE A 267      84.630  76.830  50.940  1.00  0.00           C
ATOM   4127  O   PHE A 267      84.430  77.140  49.750  1.00  0.00           O
ATOM   4128  N   PRO A 268      85.890  76.650  51.370  1.00  0.00           N
ATOM   4129  CD  PRO A 268      86.400  76.350  52.690  1.00  0.00           C
ATOM   4130  HD1 PRO A 268      86.500  75.270  52.840  1.00  0.00           H
ATOM   4131  HD2 PRO A 268      85.700  76.580  53.500  1.00  0.00           H
ATOM   4132  CG  PRO A 268      87.700  77.130  52.750  1.00  0.00           C
ATOM   4133  HG1 PRO A 268      88.370  76.440  53.260  1.00  0.00           H
ATOM   4134  HG2 PRO A 268      87.500  78.030  53.340  1.00  0.00           H
ATOM   4135  CB  PRO A 268      88.210  77.280  51.340  1.00  0.00           C
ATOM   4136  HB1 PRO A 268      88.970  76.510  51.220  1.00  0.00           H
ATOM   4137  HB2 PRO A 268      88.620  78.290  51.280  1.00  0.00           H
ATOM   4138  CA  PRO A 268      87.010  77.020  50.470  1.00  0.00           C
ATOM   4139  HA  PRO A 268      86.750  77.920  49.920  1.00  0.00           H
ATOM   4140  C   PRO A 268      87.250  75.910  49.450  1.00  0.00           C
ATOM   4141  O   PRO A 268      87.200  74.740  49.850  1.00  0.00           O
ATOM   4142  N   LEU A 269      87.580  76.200  48.210  1.00  0.00           N
ATOM   4143  H   LEU A 269      87.690  77.190  48.030  1.00  0.00           H
ATOM   4144  CA  LEU A 269      87.850  75.210  47.200  1.00  0.00           C
ATOM   4145  HA  LEU A 269      87.080  74.450  47.230  1.00  0.00           H
ATOM   4146  CB  LEU A 269      87.830  75.930  45.830  1.00  0.00           C
ATOM   4147  HB1 LEU A 269      88.350  76.870  45.940  1.00  0.00           H
ATOM   4148  HB2 LEU A 269      86.800  76.270  45.740  1.00  0.00           H
ATOM   4149  CG  LEU A 269      88.210  75.140  44.510  1.00  0.00           C
ATOM   4150  HG  LEU A 269      89.230  74.770  44.600  1.00  0.00           H
ATOM   4151  CD1 LEU A 269      87.240  74.040  44.190  1.00  0.00           C
ATOM   4152 1HD1 LEU A 269      86.250  74.430  43.980  1.00  0.00           H
ATOM   4153 2HD1 LEU A 269      87.560  73.440  43.340  1.00  0.00           H
ATOM   4154 3HD1 LEU A 269      87.210  73.420  45.090  1.00  0.00           H
ATOM   4155  CD2 LEU A 269      88.080  76.040  43.330  1.00  0.00           C
ATOM   4156 1HD2 LEU A 269      88.270  75.470  42.420  1.00  0.00           H
ATOM   4157 2HD2 LEU A 269      87.130  76.570  43.340  1.00  0.00           H
ATOM   4158 3HD2 LEU A 269      88.840  76.810  43.430  1.00  0.00           H
ATOM   4159  C   LEU A 269      89.140  74.520  47.500  1.00  0.00           C
ATOM   4160  O   LEU A 269      90.110  75.170  47.860  1.00  0.00           O
ATOM   4161  N   ALA A 270      89.250  73.220  47.340  1.00  0.00           N
ATOM   4162  H   ALA A 270      88.400  72.680  47.190  1.00  0.00           H
ATOM   4163  CA  ALA A 270      90.480  72.500  47.330  1.00  0.00           C
ATOM   4164  HA  ALA A 270      91.320  73.160  47.540  1.00  0.00           H
ATOM   4165  CB  ALA A 270      90.530  71.440  48.460  1.00  0.00           C
ATOM   4166  HB1 ALA A 270      90.430  71.910  49.440  1.00  0.00           H
ATOM   4167  HB2 ALA A 270      89.660  70.790  48.390  1.00  0.00           H
ATOM   4168  HB3 ALA A 270      91.510  70.950  48.430  1.00  0.00           H
ATOM   4169  C   ALA A 270      90.720  71.910  45.960  1.00  0.00           C
ATOM   4170  O   ALA A 270      89.860  71.400  45.230  1.00  0.00           O
ATOM   4171  N   THR A 271      92.020  72.010  45.590  1.00  0.00           N
ATOM   4172  H   THR A 271      92.700  72.440  46.200  1.00  0.00           H
ATOM   4173  CA  THR A 271      92.640  71.430  44.370  1.00  0.00           C
ATOM   4174  HA  THR A 271      91.940  70.770  43.850  1.00  0.00           H
ATOM   4175  CB  THR A 271      93.080  72.530  43.410  1.00  0.00           C
ATOM   4176  HB  THR A 271      93.980  73.010  43.790  1.00  0.00           H
ATOM   4177  CG2 THR A 271      93.310  72.020  42.010  1.00  0.00           C
ATOM   4178 1HG2 THR A 271      92.590  71.240  41.760  1.00  0.00           H
ATOM   4179 2HG2 THR A 271      93.060  72.880  41.400  1.00  0.00           H
ATOM   4180 3HG2 THR A 271      94.370  71.820  41.840  1.00  0.00           H
ATOM   4181  OG1 THR A 271      92.110  73.580  43.250  1.00  0.00           O
ATOM   4182  HG1 THR A 271      91.960  73.920  44.130  1.00  0.00           H
ATOM   4183  C   THR A 271      93.850  70.670  44.760  1.00  0.00           C
ATOM   4184  O   THR A 271      94.410  70.940  45.810  1.00  0.00           O
ATOM   4185  N   TYR A 272      94.080  69.510  44.140  1.00  0.00           N
ATOM   4186  H   TYR A 272      93.590  69.330  43.270  1.00  0.00           H
ATOM   4187  CA  TYR A 272      95.130  68.570  44.540  1.00  0.00           C
ATOM   4188  HA  TYR A 272      95.840  69.160  45.130  1.00  0.00           H
ATOM   4189  CB  TYR A 272      94.670  67.420  45.500  1.00  0.00           C
ATOM   4190  HB1 TYR A 272      93.920  66.910  44.900  1.00  0.00           H
ATOM   4191  HB2 TYR A 272      94.130  67.820  46.360  1.00  0.00           H
ATOM   4192  CG  TYR A 272      95.720  66.450  45.990  1.00  0.00           C
ATOM   4193  CD1 TYR A 272      96.420  66.780  47.120  1.00  0.00           C
ATOM   4194  HD1 TYR A 272      96.220  67.700  47.660  1.00  0.00           H
ATOM   4195  CE1 TYR A 272      97.490  66.020  47.670  1.00  0.00           C
ATOM   4196  HE1 TYR A 272      98.080  66.380  48.500  1.00  0.00           H
ATOM   4197  CZ  TYR A 272      97.710  64.780  47.050  1.00  0.00           C
ATOM   4198  OH  TYR A 272      98.880  64.060  47.360  1.00  0.00           O
ATOM   4199  HH  TYR A 272      99.050  63.540  46.570  1.00  0.00           H
ATOM   4200  CE2 TYR A 272      96.930  64.390  45.960  1.00  0.00           C
ATOM   4201  HE2 TYR A 272      97.230  63.470  45.480  1.00  0.00           H
ATOM   4202  CD2 TYR A 272      95.940  65.230  45.380  1.00  0.00           C
ATOM   4203  HD2 TYR A 272      95.350  64.780  44.600  1.00  0.00           H
ATOM   4204  C   TYR A 272      96.000  68.170  43.330  1.00  0.00           C
ATOM   4205  O   TYR A 272      95.510  67.750  42.280  1.00  0.00           O
ATOM   4206  N   ALA A 273      97.320  68.080  43.570  1.00  0.00           N
ATOM   4207  H   ALA A 273      97.630  68.400  44.480  1.00  0.00           H
ATOM   4208  CA  ALA A 273      98.310  67.600  42.580  1.00  0.00           C
ATOM   4209  HA  ALA A 273      97.830  66.770  42.060  1.00  0.00           H
ATOM   4210  CB  ALA A 273      98.640  68.820  41.680  1.00  0.00           C
ATOM   4211  HB1 ALA A 273      99.340  68.590  40.880  1.00  0.00           H
ATOM   4212  HB2 ALA A 273      97.790  69.310  41.190  1.00  0.00           H
ATOM   4213  HB3 ALA A 273      99.250  69.510  42.250  1.00  0.00           H
ATOM   4214  C   ALA A 273      99.580  66.910  43.210  1.00  0.00           C
ATOM   4215  O   ALA A 273     100.010  67.360  44.240  1.00  0.00           O
ATOM   4216  N   PRO A 274     100.150  65.860  42.540  1.00  0.00           N
ATOM   4217  CD  PRO A 274     101.550  65.430  42.840  1.00  0.00           C
ATOM   4218  HD1 PRO A 274     101.580  64.740  43.680  1.00  0.00           H
ATOM   4219  HD2 PRO A 274     102.110  66.350  43.010  1.00  0.00           H
ATOM   4220  CG  PRO A 274     102.110  64.830  41.550  1.00  0.00           C
ATOM   4221  HG1 PRO A 274     102.110  63.740  41.530  1.00  0.00           H
ATOM   4222  HG2 PRO A 274     103.100  65.120  41.190  1.00  0.00           H
ATOM   4223  CB  PRO A 274     101.020  65.200  40.530  1.00  0.00           C
ATOM   4224  HB1 PRO A 274     101.000  64.580  39.630  1.00  0.00           H
ATOM   4225  HB2 PRO A 274     101.200  66.210  40.190  1.00  0.00           H
ATOM   4226  CA  PRO A 274      99.740  65.220  41.320  1.00  0.00           C
ATOM   4227  HA  PRO A 274      99.050  65.820  40.730  1.00  0.00           H
ATOM   4228  C   PRO A 274      99.110  63.830  41.560  1.00  0.00           C
ATOM   4229  O   PRO A 274      99.520  63.030  42.450  1.00  0.00           O
ATOM   4230  N   VAL A 275      97.930  63.600  40.860  1.00  0.00           N
ATOM   4231  H   VAL A 275      97.700  64.240  40.120  1.00  0.00           H
ATOM   4232  CA  VAL A 275      97.200  62.340  40.880  1.00  0.00           C
ATOM   4233  HA  VAL A 275      97.470  61.900  41.840  1.00  0.00           H
ATOM   4234  CB  VAL A 275      95.660  62.470  40.790  1.00  0.00           C
ATOM   4235  HB  VAL A 275      95.470  63.000  39.850  1.00  0.00           H
ATOM   4236  CG1 VAL A 275      94.970  61.140  40.810  1.00  0.00           C
ATOM   4237 1HG1 VAL A 275      95.460  60.450  41.510  1.00  0.00           H
ATOM   4238 2HG1 VAL A 275      93.940  61.330  41.120  1.00  0.00           H
ATOM   4239 3HG1 VAL A 275      94.940  60.730  39.800  1.00  0.00           H
ATOM   4240  CG2 VAL A 275      95.240  63.390  41.940  1.00  0.00           C
ATOM   4241 1HG2 VAL A 275      94.150  63.410  41.960  1.00  0.00           H
ATOM   4242 2HG2 VAL A 275      95.660  62.970  42.860  1.00  0.00           H
ATOM   4243 3HG2 VAL A 275      95.590  64.410  41.770  1.00  0.00           H
ATOM   4244  C   VAL A 275      97.750  61.510  39.800  1.00  0.00           C
ATOM   4245  O   VAL A 275      97.520  61.750  38.650  1.00  0.00           O
ATOM   4246  N   ILE A 276      98.680  60.580  40.160  1.00  0.00           N
ATOM   4247  H   ILE A 276      98.760  60.380  41.150  1.00  0.00           H
ATOM   4248  CA  ILE A 276      99.600  59.840  39.320  1.00  0.00           C
ATOM   4249  HA  ILE A 276      99.450  60.180  38.300  1.00  0.00           H
ATOM   4250  CB  ILE A 276     101.080  60.110  39.660  1.00  0.00           C
ATOM   4251  HB  ILE A 276     101.260  59.880  40.710  1.00  0.00           H
ATOM   4252  CG2 ILE A 276     102.110  59.340  38.880  1.00  0.00           C
ATOM   4253 1HG2 ILE A 276     103.110  59.540  39.290  1.00  0.00           H
ATOM   4254 2HG2 ILE A 276     101.900  58.290  39.090  1.00  0.00           H
ATOM   4255 3HG2 ILE A 276     101.940  59.460  37.820  1.00  0.00           H
ATOM   4256  CG1 ILE A 276     101.280  61.620  39.510  1.00  0.00           C
ATOM   4257 1HG1 ILE A 276     100.870  62.180  40.350  1.00  0.00           H
ATOM   4258 2HG1 ILE A 276     100.670  61.970  38.670  1.00  0.00           H
ATOM   4259  CD  ILE A 276     102.740  62.150  39.210  1.00  0.00           C
ATOM   4260  HD1 ILE A 276     102.720  63.230  39.130  1.00  0.00           H
ATOM   4261  HD2 ILE A 276     103.450  62.000  40.020  1.00  0.00           H
ATOM   4262  HD3 ILE A 276     103.260  61.650  38.380  1.00  0.00           H
ATOM   4263  C   ILE A 276      99.330  58.300  39.240  1.00  0.00           C
ATOM   4264  O   ILE A 276      99.000  57.660  40.210  1.00  0.00           O
ATOM   4265  N   SER A 277      99.520  57.770  38.010  1.00  0.00           N
ATOM   4266  H   SER A 277      99.580  58.390  37.220  1.00  0.00           H
ATOM   4267  CA  SER A 277      99.740  56.350  37.720  1.00  0.00           C
ATOM   4268  HA  SER A 277      99.190  55.800  38.490  1.00  0.00           H
ATOM   4269  CB  SER A 277      99.260  56.040  36.290  1.00  0.00           C
ATOM   4270  HB1 SER A 277     100.070  56.280  35.610  1.00  0.00           H
ATOM   4271  HB2 SER A 277      98.520  56.770  35.960  1.00  0.00           H
ATOM   4272  OG  SER A 277      99.090  54.600  36.120  1.00  0.00           O
ATOM   4273  HG  SER A 277      98.240  54.600  36.550  1.00  0.00           H
ATOM   4274  C   SER A 277     101.230  55.760  37.890  1.00  0.00           C
ATOM   4275  O   SER A 277     101.380  54.700  38.430  1.00  0.00           O
ATOM   4276  N   ALA A 278     102.240  56.450  37.390  1.00  0.00           N
ATOM   4277  H   ALA A 278     102.150  57.340  36.940  1.00  0.00           H
ATOM   4278  CA  ALA A 278     103.630  55.940  37.560  1.00  0.00           C
ATOM   4279  HA  ALA A 278     103.740  55.450  38.520  1.00  0.00           H
ATOM   4280  CB  ALA A 278     103.810  54.840  36.460  1.00  0.00           C
ATOM   4281  HB1 ALA A 278     103.510  55.280  35.510  1.00  0.00           H
ATOM   4282  HB2 ALA A 278     104.810  54.400  36.470  1.00  0.00           H
ATOM   4283  HB3 ALA A 278     103.170  53.980  36.610  1.00  0.00           H
ATOM   4284  C   ALA A 278     104.830  56.920  37.470  1.00  0.00           C
ATOM   4285  O   ALA A 278     105.860  56.680  38.090  1.00  0.00           O
ATOM   4286  N   GLU A 284     104.660  58.120  36.850  1.00  0.00           N
ATOM   4287  H   GLU A 284     103.700  58.310  36.570  1.00  0.00           H
ATOM   4288  CA  GLU A 284     105.740  59.080  36.640  1.00  0.00           C
ATOM   4289  HA  GLU A 284     106.590  58.400  36.600  1.00  0.00           H
ATOM   4290  CB  GLU A 284     105.600  59.770  35.200  1.00  0.00           C
ATOM   4291  HB1 GLU A 284     105.190  60.760  35.390  1.00  0.00           H
ATOM   4292  HB2 GLU A 284     104.890  59.190  34.620  1.00  0.00           H
ATOM   4293  CG  GLU A 284     107.070  59.910  34.640  1.00  0.00           C
ATOM   4294  HG1 GLU A 284     107.520  58.930  34.520  1.00  0.00           H
ATOM   4295  HG2 GLU A 284     107.710  60.580  35.220  1.00  0.00           H
ATOM   4296  CD  GLU A 284     107.090  60.600  33.240  1.00  0.00           C
ATOM   4297  OE1 GLU A 284     106.690  61.780  33.140  1.00  0.00           O
ATOM   4298  OE2 GLU A 284     107.520  59.980  32.230  1.00  0.00           O
ATOM   4299  C   GLU A 284     105.980  60.150  37.730  1.00  0.00           C
ATOM   4300  O   GLU A 284     105.320  60.010  38.800  1.00  0.00           O
ATOM   4301  N   GLN A 285     106.800  61.150  37.500  1.00  0.00           N
ATOM   4302  H   GLN A 285     107.500  61.060  36.780  1.00  0.00           H
ATOM   4303  CA  GLN A 285     106.910  62.250  38.550  1.00  0.00           C
ATOM   4304  HA  GLN A 285     106.050  62.230  39.210  1.00  0.00           H
ATOM   4305  CB  GLN A 285     108.300  62.140  39.290  1.00  0.00           C
ATOM   4306  HB1 GLN A 285     108.500  62.970  39.970  1.00  0.00           H
ATOM   4307  HB2 GLN A 285     109.060  62.190  38.520  1.00  0.00           H
ATOM   4308  CG  GLN A 285     108.440  60.900  40.130  1.00  0.00           C
ATOM   4309  HG1 GLN A 285     109.470  60.650  40.410  1.00  0.00           H
ATOM   4310  HG2 GLN A 285     108.100  60.050  39.530  1.00  0.00           H
ATOM   4311  CD  GLN A 285     107.610  60.900  41.370  1.00  0.00           C
ATOM   4312  OE1 GLN A 285     108.090  61.280  42.410  1.00  0.00           O
ATOM   4313  NE2 GLN A 285     106.330  60.500  41.320  1.00  0.00           N
ATOM   4314 1HE2 GLN A 285     105.990  60.190  40.420  1.00  0.00           H
ATOM   4315 2HE2 GLN A 285     105.730  60.360  42.120  1.00  0.00           H
ATOM   4316  C   GLN A 285     106.870  63.700  37.980  1.00  0.00           C
ATOM   4317  O   GLN A 285     107.070  63.880  36.770  1.00  0.00           O
ATOM   4318  N   LEU A 286     106.730  64.750  38.770  1.00  0.00           N
ATOM   4319  H   LEU A 286     106.600  64.530  39.750  1.00  0.00           H
ATOM   4320  CA  LEU A 286     106.790  66.130  38.310  1.00  0.00           C
ATOM   4321  HA  LEU A 286     107.320  66.290  37.370  1.00  0.00           H
ATOM   4322  CB  LEU A 286     105.320  66.710  38.230  1.00  0.00           C
ATOM   4323  HB1 LEU A 286     105.530  67.780  38.180  1.00  0.00           H
ATOM   4324  HB2 LEU A 286     104.850  66.350  39.140  1.00  0.00           H
ATOM   4325  CG  LEU A 286     104.370  66.310  37.080  1.00  0.00           C
ATOM   4326  HG  LEU A 286     104.870  66.370  36.110  1.00  0.00           H
ATOM   4327  CD1 LEU A 286     103.840  64.860  37.110  1.00  0.00           C
ATOM   4328 1HD1 LEU A 286     102.960  64.830  37.760  1.00  0.00           H
ATOM   4329 2HD1 LEU A 286     103.560  64.620  36.090  1.00  0.00           H
ATOM   4330 3HD1 LEU A 286     104.550  64.060  37.350  1.00  0.00           H
ATOM   4331  CD2 LEU A 286     103.160  67.210  37.210  1.00  0.00           C
ATOM   4332 1HD2 LEU A 286     102.650  66.990  38.140  1.00  0.00           H
ATOM   4333 2HD2 LEU A 286     103.410  68.270  37.200  1.00  0.00           H
ATOM   4334 3HD2 LEU A 286     102.470  67.000  36.400  1.00  0.00           H
ATOM   4335  C   LEU A 286     107.550  67.040  39.320  1.00  0.00           C
ATOM   4336  O   LEU A 286     107.830  66.770  40.460  1.00  0.00           O
ATOM   4337  N   SER A 287     107.870  68.260  38.840  1.00  0.00           N
ATOM   4338  H   SER A 287     107.810  68.450  37.850  1.00  0.00           H
ATOM   4339  CA  SER A 287     108.590  69.250  39.590  1.00  0.00           C
ATOM   4340  HA  SER A 287     109.360  68.820  40.220  1.00  0.00           H
ATOM   4341  CB  SER A 287     109.280  70.200  38.580  1.00  0.00           C
ATOM   4342  HB1 SER A 287     109.980  69.600  38.020  1.00  0.00           H
ATOM   4343  HB2 SER A 287     109.830  70.970  39.120  1.00  0.00           H
ATOM   4344  OG  SER A 287     108.340  70.870  37.740  1.00  0.00           O
ATOM   4345  HG  SER A 287     108.060  70.240  37.070  1.00  0.00           H
ATOM   4346  C   SER A 287     107.660  70.040  40.570  1.00  0.00           C
ATOM   4347  O   SER A 287     106.440  69.890  40.610  1.00  0.00           O
ATOM   4348  N   VAL A 288     108.260  70.960  41.400  1.00  0.00           N
ATOM   4349  H   VAL A 288     109.260  71.030  41.270  1.00  0.00           H
ATOM   4350  CA  VAL A 288     107.500  72.000  42.260  1.00  0.00           C
ATOM   4351  HA  VAL A 288     106.730  71.480  42.820  1.00  0.00           H
ATOM   4352  CB  VAL A 288     108.450  72.770  43.220  1.00  0.00           C
ATOM   4353  HB  VAL A 288     109.270  73.250  42.700  1.00  0.00           H
ATOM   4354  CG1 VAL A 288     107.690  73.850  44.100  1.00  0.00           C
ATOM   4355 1HG1 VAL A 288     106.930  73.390  44.720  1.00  0.00           H
ATOM   4356 2HG1 VAL A 288     108.410  74.340  44.770  1.00  0.00           H
ATOM   4357 3HG1 VAL A 288     107.220  74.700  43.610  1.00  0.00           H
ATOM   4358  CG2 VAL A 288     109.070  71.780  44.250  1.00  0.00           C
ATOM   4359 1HG2 VAL A 288     109.770  72.250  44.930  1.00  0.00           H
ATOM   4360 2HG2 VAL A 288     108.210  71.340  44.740  1.00  0.00           H
ATOM   4361 3HG2 VAL A 288     109.770  71.150  43.680  1.00  0.00           H
ATOM   4362  C   VAL A 288     106.690  72.920  41.370  1.00  0.00           C
ATOM   4363  O   VAL A 288     105.540  73.210  41.670  1.00  0.00           O
ATOM   4364  N   ALA A 289     107.290  73.530  40.320  1.00  0.00           N
ATOM   4365  H   ALA A 289     108.230  73.250  40.080  1.00  0.00           H
ATOM   4366  CA  ALA A 289     106.530  74.410  39.470  1.00  0.00           C
ATOM   4367  HA  ALA A 289     105.990  75.160  40.040  1.00  0.00           H
ATOM   4368  CB  ALA A 289     107.480  74.970  38.390  1.00  0.00           C
ATOM   4369  HB1 ALA A 289     107.880  74.180  37.760  1.00  0.00           H
ATOM   4370  HB2 ALA A 289     106.930  75.640  37.720  1.00  0.00           H
ATOM   4371  HB3 ALA A 289     108.290  75.510  38.880  1.00  0.00           H
ATOM   4372  C   ALA A 289     105.260  73.700  38.820  1.00  0.00           C
ATOM   4373  O   ALA A 289     104.190  74.230  38.850  1.00  0.00           O
ATOM   4374  N   GLU A 290     105.460  72.510  38.250  1.00  0.00           N
ATOM   4375  H   GLU A 290     106.400  72.130  38.210  1.00  0.00           H
ATOM   4376  CA  GLU A 290     104.380  71.840  37.520  1.00  0.00           C
ATOM   4377  HA  GLU A 290     103.990  72.560  36.800  1.00  0.00           H
ATOM   4378  CB  GLU A 290     104.870  70.650  36.720  1.00  0.00           C
ATOM   4379  HB1 GLU A 290     104.010  70.160  36.260  1.00  0.00           H
ATOM   4380  HB2 GLU A 290     105.400  70.000  37.420  1.00  0.00           H
ATOM   4381  CG  GLU A 290     105.860  70.970  35.630  1.00  0.00           C
ATOM   4382  HG1 GLU A 290     106.660  71.660  35.880  1.00  0.00           H
ATOM   4383  HG2 GLU A 290     105.190  71.290  34.830  1.00  0.00           H
ATOM   4384  CD  GLU A 290     106.660  69.720  35.190  1.00  0.00           C
ATOM   4385  OE1 GLU A 290     106.440  69.240  34.060  1.00  0.00           O
ATOM   4386  OE2 GLU A 290     107.510  69.250  35.970  1.00  0.00           O
ATOM   4387  C   GLU A 290     103.140  71.460  38.400  1.00  0.00           C
ATOM   4388  O   GLU A 290     101.950  71.590  38.000  1.00  0.00           O
ATOM   4389  N   ILE A 291     103.500  70.950  39.590  1.00  0.00           N
ATOM   4390  H   ILE A 291     104.450  71.120  39.900  1.00  0.00           H
ATOM   4391  CA  ILE A 291     102.450  70.680  40.600  1.00  0.00           C
ATOM   4392  HA  ILE A 291     101.680  70.180  40.010  1.00  0.00           H
ATOM   4393  CB  ILE A 291     102.820  69.720  41.720  1.00  0.00           C
ATOM   4394  HB  ILE A 291     101.860  69.360  42.090  1.00  0.00           H
ATOM   4395  CG2 ILE A 291     103.490  68.520  41.090  1.00  0.00           C
ATOM   4396 1HG2 ILE A 291     103.630  67.690  41.780  1.00  0.00           H
ATOM   4397 2HG2 ILE A 291     102.840  68.110  40.310  1.00  0.00           H
ATOM   4398 3HG2 ILE A 291     104.500  68.690  40.730  1.00  0.00           H
ATOM   4399  CG1 ILE A 291     103.740  70.350  42.770  1.00  0.00           C
ATOM   4400 1HG1 ILE A 291     103.250  71.210  43.230  1.00  0.00           H
ATOM   4401 2HG1 ILE A 291     104.600  70.720  42.200  1.00  0.00           H
ATOM   4402  CD  ILE A 291     104.290  69.430  43.870  1.00  0.00           C
ATOM   4403  HD1 ILE A 291     103.480  68.810  44.270  1.00  0.00           H
ATOM   4404  HD2 ILE A 291     105.120  68.780  43.610  1.00  0.00           H
ATOM   4405  HD3 ILE A 291     104.600  69.980  44.760  1.00  0.00           H
ATOM   4406  C   ILE A 291     101.850  72.030  41.140  1.00  0.00           C
ATOM   4407  O   ILE A 291     100.620  72.080  41.320  1.00  0.00           O
ATOM   4408  N   THR A 292     102.610  73.160  41.120  1.00  0.00           N
ATOM   4409  H   THR A 292     103.600  73.140  40.930  1.00  0.00           H
ATOM   4410  CA  THR A 292     102.090  74.480  41.540  1.00  0.00           C
ATOM   4411  HA  THR A 292     101.470  74.320  42.430  1.00  0.00           H
ATOM   4412  CB  THR A 292     103.230  75.370  42.040  1.00  0.00           C
ATOM   4413  HB  THR A 292     103.940  75.680  41.270  1.00  0.00           H
ATOM   4414  CG2 THR A 292     102.570  76.650  42.550  1.00  0.00           C
ATOM   4415 1HG2 THR A 292     103.280  77.390  42.900  1.00  0.00           H
ATOM   4416 2HG2 THR A 292     102.060  77.150  41.720  1.00  0.00           H
ATOM   4417 3HG2 THR A 292     101.910  76.530  43.410  1.00  0.00           H
ATOM   4418  OG1 THR A 292     103.960  74.790  43.050  1.00  0.00           O
ATOM   4419  HG1 THR A 292     104.710  74.310  42.690  1.00  0.00           H
ATOM   4420  C   THR A 292     101.300  75.180  40.420  1.00  0.00           C
ATOM   4421  O   THR A 292     100.320  75.900  40.670  1.00  0.00           O
ATOM   4422  N   ASN A 293     101.480  74.770  39.160  1.00  0.00           N
ATOM   4423  H   ASN A 293     102.400  74.390  38.960  1.00  0.00           H
ATOM   4424  CA  ASN A 293     100.670  75.200  38.020  1.00  0.00           C
ATOM   4425  HA  ASN A 293     100.380  76.240  38.180  1.00  0.00           H
ATOM   4426  CB  ASN A 293     101.510  75.070  36.690  1.00  0.00           C
ATOM   4427  HB1 ASN A 293     101.820  74.050  36.440  1.00  0.00           H
ATOM   4428  HB2 ASN A 293     102.490  75.530  36.750  1.00  0.00           H
ATOM   4429  CG  ASN A 293     100.770  75.650  35.530  1.00  0.00           C
ATOM   4430  OD1 ASN A 293     100.070  76.630  35.540  1.00  0.00           O
ATOM   4431  ND2 ASN A 293     100.680  74.960  34.370  1.00  0.00           N
ATOM   4432 1HD2 ASN A 293     101.140  74.080  34.190  1.00  0.00           H
ATOM   4433 2HD2 ASN A 293     100.230  75.430  33.600  1.00  0.00           H
ATOM   4434  C   ASN A 293      99.340  74.410  37.940  1.00  0.00           C
ATOM   4435  O   ASN A 293      98.270  75.000  37.860  1.00  0.00           O
ATOM   4436  N   ALA A 294      99.450  73.110  38.140  1.00  0.00           N
ATOM   4437  H   ALA A 294     100.330  72.670  38.410  1.00  0.00           H
ATOM   4438  CA  ALA A 294      98.350  72.160  38.210  1.00  0.00           C
ATOM   4439  HA  ALA A 294      97.800  72.150  37.270  1.00  0.00           H
ATOM   4440  CB  ALA A 294      99.000  70.760  38.130  1.00  0.00           C
ATOM   4441  HB1 ALA A 294      99.700  70.760  38.960  1.00  0.00           H
ATOM   4442  HB2 ALA A 294      98.210  70.020  38.210  1.00  0.00           H
ATOM   4443  HB3 ALA A 294      99.490  70.560  37.170  1.00  0.00           H
ATOM   4444  C   ALA A 294      97.260  72.400  39.320  1.00  0.00           C
ATOM   4445  O   ALA A 294      96.140  72.030  39.050  1.00  0.00           O
ATOM   4446  N   CYS A 295      97.620  73.260  40.330  1.00  0.00           N
ATOM   4447  H   CYS A 295      98.570  73.560  40.520  1.00  0.00           H
ATOM   4448  CA  CYS A 295      96.720  73.780  41.310  1.00  0.00           C
ATOM   4449  HA  CYS A 295      96.320  72.930  41.860  1.00  0.00           H
ATOM   4450  CB  CYS A 295      97.500  74.600  42.310  1.00  0.00           C
ATOM   4451  HB1 CYS A 295      96.800  75.050  43.010  1.00  0.00           H
ATOM   4452  HB2 CYS A 295      98.010  75.430  41.810  1.00  0.00           H
ATOM   4453  SG  CYS A 295      98.760  73.700  43.210  1.00  0.00           S
ATOM   4454  HG  CYS A 295      99.280  72.950  42.230  1.00  0.00           H
ATOM   4455  C   CYS A 295      95.570  74.670  40.830  1.00  0.00           C
ATOM   4456  O   CYS A 295      94.610  74.920  41.560  1.00  0.00           O
ATOM   4457  N   PHE A 296      95.770  75.280  39.700  1.00  0.00           N
ATOM   4458  H   PHE A 296      96.650  75.130  39.230  1.00  0.00           H
ATOM   4459  CA  PHE A 296      94.890  76.340  39.100  1.00  0.00           C
ATOM   4460  HA  PHE A 296      94.200  76.670  39.870  1.00  0.00           H
ATOM   4461  CB  PHE A 296      95.640  77.610  38.700  1.00  0.00           C
ATOM   4462  HB1 PHE A 296      94.970  78.350  38.260  1.00  0.00           H
ATOM   4463  HB2 PHE A 296      96.420  77.370  37.970  1.00  0.00           H
ATOM   4464  CG  PHE A 296      96.280  78.280  39.840  1.00  0.00           C
ATOM   4465  CD1 PHE A 296      95.680  79.350  40.560  1.00  0.00           C
ATOM   4466  HD1 PHE A 296      94.720  79.760  40.270  1.00  0.00           H
ATOM   4467  CE1 PHE A 296      96.270  79.900  41.750  1.00  0.00           C
ATOM   4468  HE1 PHE A 296      95.940  80.770  42.300  1.00  0.00           H
ATOM   4469  CZ  PHE A 296      97.470  79.390  42.130  1.00  0.00           C
ATOM   4470  HZ  PHE A 296      98.010  79.900  42.910  1.00  0.00           H
ATOM   4471  CE2 PHE A 296      98.110  78.400  41.340  1.00  0.00           C
ATOM   4472  HE2 PHE A 296      98.930  77.830  41.760  1.00  0.00           H
ATOM   4473  CD2 PHE A 296      97.520  77.820  40.250  1.00  0.00           C
ATOM   4474  HD2 PHE A 296      97.960  76.890  39.930  1.00  0.00           H
ATOM   4475  C   PHE A 296      94.080  75.780  37.920  1.00  0.00           C
ATOM   4476  O   PHE A 296      93.260  76.580  37.440  1.00  0.00           O
ATOM   4477  N   GLU A 297      94.170  74.500  37.670  1.00  0.00           N
ATOM   4478  H   GLU A 297      94.820  73.990  38.250  1.00  0.00           H
ATOM   4479  CA  GLU A 297      93.410  73.850  36.590  1.00  0.00           C
ATOM   4480  HA  GLU A 297      93.250  74.720  35.950  1.00  0.00           H
ATOM   4481  CB  GLU A 297      94.340  72.910  35.910  1.00  0.00           C
ATOM   4482  HB1 GLU A 297      94.180  71.960  36.400  1.00  0.00           H
ATOM   4483  HB2 GLU A 297      95.370  73.140  36.200  1.00  0.00           H
ATOM   4484  CG  GLU A 297      94.300  72.760  34.340  1.00  0.00           C
ATOM   4485  HG1 GLU A 297      93.270  72.630  34.000  1.00  0.00           H
ATOM   4486  HG2 GLU A 297      94.880  71.890  34.030  1.00  0.00           H
ATOM   4487  CD  GLU A 297      94.820  74.100  33.810  1.00  0.00           C
ATOM   4488  OE1 GLU A 297      94.090  75.100  33.710  1.00  0.00           O
ATOM   4489  OE2 GLU A 297      96.050  74.110  33.420  1.00  0.00           O
ATOM   4490  C   GLU A 297      92.050  73.200  36.970  1.00  0.00           C
ATOM   4491  O   GLU A 297      91.940  72.550  38.030  1.00  0.00           O
ATOM   4492  N   PRO A 298      90.940  73.410  36.180  1.00  0.00           N
ATOM   4493  CD  PRO A 298      90.830  74.360  35.030  1.00  0.00           C
ATOM   4494  HD1 PRO A 298      91.180  73.930  34.100  1.00  0.00           H
ATOM   4495  HD2 PRO A 298      91.380  75.280  35.220  1.00  0.00           H
ATOM   4496  CG  PRO A 298      89.310  74.760  35.020  1.00  0.00           C
ATOM   4497  HG1 PRO A 298      89.050  75.090  34.010  1.00  0.00           H
ATOM   4498  HG2 PRO A 298      89.140  75.510  35.790  1.00  0.00           H
ATOM   4499  CB  PRO A 298      88.600  73.450  35.470  1.00  0.00           C
ATOM   4500  HB1 PRO A 298      88.340  72.750  34.670  1.00  0.00           H
ATOM   4501  HB2 PRO A 298      87.670  73.740  35.970  1.00  0.00           H
ATOM   4502  CA  PRO A 298      89.560  72.990  36.530  1.00  0.00           C
ATOM   4503  HA  PRO A 298      89.300  73.470  37.470  1.00  0.00           H
ATOM   4504  C   PRO A 298      89.430  71.430  36.710  1.00  0.00           C
ATOM   4505  O   PRO A 298      88.640  70.930  37.520  1.00  0.00           O
ATOM   4506  N   ALA A 299      90.230  70.770  35.860  1.00  0.00           N
ATOM   4507  H   ALA A 299      90.910  71.320  35.340  1.00  0.00           H
ATOM   4508  CA  ALA A 299      90.290  69.290  35.830  1.00  0.00           C
ATOM   4509  HA  ALA A 299      89.250  68.990  35.760  1.00  0.00           H
ATOM   4510  CB  ALA A 299      91.140  68.890  34.610  1.00  0.00           C
ATOM   4511  HB1 ALA A 299      90.780  69.440  33.740  1.00  0.00           H
ATOM   4512  HB2 ALA A 299      92.210  69.090  34.720  1.00  0.00           H
ATOM   4513  HB3 ALA A 299      91.050  67.820  34.440  1.00  0.00           H
ATOM   4514  C   ALA A 299      90.730  68.600  37.090  1.00  0.00           C
ATOM   4515  O   ALA A 299      90.550  67.380  37.230  1.00  0.00           O
ATOM   4516  N   ASN A 300      91.310  69.340  38.030  1.00  0.00           N
ATOM   4517  H   ASN A 300      91.330  70.330  37.830  1.00  0.00           H
ATOM   4518  CA  ASN A 300      92.010  68.810  39.250  1.00  0.00           C
ATOM   4519  HA  ASN A 300      91.980  67.720  39.290  1.00  0.00           H
ATOM   4520  CB  ASN A 300      93.470  69.270  39.280  1.00  0.00           C
ATOM   4521  HB1 ASN A 300      93.980  68.710  40.070  1.00  0.00           H
ATOM   4522  HB2 ASN A 300      93.490  70.340  39.460  1.00  0.00           H
ATOM   4523  CG  ASN A 300      94.290  68.870  38.040  1.00  0.00           C
ATOM   4524  OD1 ASN A 300      94.050  67.870  37.440  1.00  0.00           O
ATOM   4525  ND2 ASN A 300      95.300  69.640  37.720  1.00  0.00           N
ATOM   4526 1HD2 ASN A 300      95.380  70.470  38.300  1.00  0.00           H
ATOM   4527 2HD2 ASN A 300      95.840  69.430  36.890  1.00  0.00           H
ATOM   4528  C   ASN A 300      91.330  69.270  40.560  1.00  0.00           C
ATOM   4529  O   ASN A 300      91.610  68.770  41.700  1.00  0.00           O
ATOM   4530  N   GLN A 301      90.410  70.230  40.470  1.00  0.00           N
ATOM   4531  H   GLN A 301      90.240  70.610  39.550  1.00  0.00           H
ATOM   4532  CA  GLN A 301      89.530  70.690  41.570  1.00  0.00           C
ATOM   4533  HA  GLN A 301      90.200  71.090  42.330  1.00  0.00           H
ATOM   4534  CB  GLN A 301      88.720  71.840  40.980  1.00  0.00           C
ATOM   4535  HB1 GLN A 301      88.010  72.080  41.780  1.00  0.00           H
ATOM   4536  HB2 GLN A 301      88.130  71.520  40.120  1.00  0.00           H
ATOM   4537  CG  GLN A 301      89.550  73.030  40.630  1.00  0.00           C
ATOM   4538  HG1 GLN A 301      90.430  72.750  40.050  1.00  0.00           H
ATOM   4539  HG2 GLN A 301      89.940  73.400  41.590  1.00  0.00           H
ATOM   4540  CD  GLN A 301      88.840  74.200  40.030  1.00  0.00           C
ATOM   4541  OE1 GLN A 301      87.790  74.090  39.460  1.00  0.00           O
ATOM   4542  NE2 GLN A 301      89.460  75.310  39.990  1.00  0.00           N
ATOM   4543 1HE2 GLN A 301      90.340  75.370  40.480  1.00  0.00           H
ATOM   4544 2HE2 GLN A 301      89.060  76.060  39.440  1.00  0.00           H
ATOM   4545  C   GLN A 301      88.590  69.600  42.230  1.00  0.00           C
ATOM   4546  O   GLN A 301      87.890  68.860  41.470  1.00  0.00           O
ATOM   4547  N   MET A 302      88.350  69.680  43.520  1.00  0.00           N
ATOM   4548  H   MET A 302      88.920  70.280  44.080  1.00  0.00           H
ATOM   4549  CA  MET A 302      87.290  68.970  44.190  1.00  0.00           C
ATOM   4550  HA  MET A 302      87.350  67.920  43.910  1.00  0.00           H
ATOM   4551  CB  MET A 302      87.460  69.100  45.720  1.00  0.00           C
ATOM   4552  HB1 MET A 302      86.610  68.600  46.180  1.00  0.00           H
ATOM   4553  HB2 MET A 302      87.240  70.140  45.950  1.00  0.00           H
ATOM   4554  CG  MET A 302      88.790  68.660  46.390  1.00  0.00           C
ATOM   4555  HG1 MET A 302      88.730  68.820  47.470  1.00  0.00           H
ATOM   4556  HG2 MET A 302      89.630  69.260  46.020  1.00  0.00           H
ATOM   4557  SD  MET A 302      89.310  66.960  46.350  1.00  0.00           S
ATOM   4558  CE  MET A 302      89.970  66.730  44.640  1.00  0.00           C
ATOM   4559  HE1 MET A 302      89.180  66.800  43.890  1.00  0.00           H
ATOM   4560  HE2 MET A 302      90.690  67.540  44.550  1.00  0.00           H
ATOM   4561  HE3 MET A 302      90.390  65.730  44.580  1.00  0.00           H
ATOM   4562  C   MET A 302      85.850  69.370  43.820  1.00  0.00           C
ATOM   4563  O   MET A 302      84.990  68.560  43.980  1.00  0.00           O
ATOM   4564  N   VAL A 303      85.620  70.560  43.410  1.00  0.00           N
ATOM   4565  H   VAL A 303      86.360  71.230  43.290  1.00  0.00           H
ATOM   4566  CA  VAL A 303      84.380  70.980  42.810  1.00  0.00           C
ATOM   4567  HA  VAL A 303      83.860  70.070  42.500  1.00  0.00           H
ATOM   4568  CB  VAL A 303      83.640  71.950  43.710  1.00  0.00           C
ATOM   4569  HB  VAL A 303      84.310  72.700  44.120  1.00  0.00           H
ATOM   4570  CG1 VAL A 303      82.460  72.570  42.850  1.00  0.00           C
ATOM   4571 1HG1 VAL A 303      81.700  73.030  43.490  1.00  0.00           H
ATOM   4572 2HG1 VAL A 303      82.850  73.400  42.270  1.00  0.00           H
ATOM   4573 3HG1 VAL A 303      82.060  71.860  42.130  1.00  0.00           H
ATOM   4574  CG2 VAL A 303      83.020  71.270  44.960  1.00  0.00           C
ATOM   4575 1HG2 VAL A 303      82.480  71.990  45.580  1.00  0.00           H
ATOM   4576 2HG2 VAL A 303      82.300  70.510  44.640  1.00  0.00           H
ATOM   4577 3HG2 VAL A 303      83.810  70.800  45.530  1.00  0.00           H
ATOM   4578  C   VAL A 303      84.750  71.740  41.440  1.00  0.00           C
ATOM   4579  O   VAL A 303      85.500  72.710  41.520  1.00  0.00           O
ATOM   4580  N   LYS A 304      84.390  71.150  40.290  1.00  0.00           N
ATOM   4581  H   LYS A 304      84.080  70.180  40.230  1.00  0.00           H
ATOM   4582  CA  LYS A 304      84.570  71.840  39.030  1.00  0.00           C
ATOM   4583  HA  LYS A 304      85.630  72.060  38.910  1.00  0.00           H
ATOM   4584  CB  LYS A 304      84.120  71.020  37.830  1.00  0.00           C
ATOM   4585  HB1 LYS A 304      84.180  71.570  36.890  1.00  0.00           H
ATOM   4586  HB2 LYS A 304      83.040  70.920  37.930  1.00  0.00           H
ATOM   4587  CG  LYS A 304      84.890  69.690  37.570  1.00  0.00           C
ATOM   4588  HG1 LYS A 304      84.950  69.070  38.470  1.00  0.00           H
ATOM   4589  HG2 LYS A 304      85.900  69.950  37.280  1.00  0.00           H
ATOM   4590  CD  LYS A 304      84.190  68.850  36.490  1.00  0.00           C
ATOM   4591  HD1 LYS A 304      84.310  69.420  35.560  1.00  0.00           H
ATOM   4592  HD2 LYS A 304      83.110  68.870  36.600  1.00  0.00           H
ATOM   4593  CE  LYS A 304      84.650  67.420  36.350  1.00  0.00           C
ATOM   4594  HE1 LYS A 304      84.210  66.890  35.500  1.00  0.00           H
ATOM   4595  HE2 LYS A 304      84.560  66.970  37.340  1.00  0.00           H
ATOM   4596  NZ  LYS A 304      86.140  67.390  36.020  1.00  0.00           N
ATOM   4597  HZ1 LYS A 304      86.400  66.430  35.850  1.00  0.00           H
ATOM   4598  HZ2 LYS A 304      86.420  67.950  35.220  1.00  0.00           H
ATOM   4599  HZ3 LYS A 304      86.640  67.730  36.830  1.00  0.00           H
ATOM   4600  C   LYS A 304      83.920  73.180  38.910  1.00  0.00           C
ATOM   4601  O   LYS A 304      82.670  73.310  38.920  1.00  0.00           O
ATOM   4602  N   CYS A 305      84.710  74.260  38.800  1.00  0.00           N
ATOM   4603  H   CYS A 305      85.690  74.140  38.620  1.00  0.00           H
ATOM   4604  CA  CYS A 305      84.330  75.660  38.540  1.00  0.00           C
ATOM   4605  HA  CYS A 305      83.430  75.680  37.930  1.00  0.00           H
ATOM   4606  CB  CYS A 305      84.090  76.300  39.880  1.00  0.00           C
ATOM   4607  HB1 CYS A 305      83.260  75.800  40.360  1.00  0.00           H
ATOM   4608  HB2 CYS A 305      83.660  77.300  39.760  1.00  0.00           H
ATOM   4609  SG  CYS A 305      85.550  76.420  40.930  1.00  0.00           S
ATOM   4610  HG  CYS A 305      85.910  75.150  40.770  1.00  0.00           H
ATOM   4611  C   CYS A 305      85.300  76.400  37.680  1.00  0.00           C
ATOM   4612  O   CYS A 305      86.240  75.760  37.120  1.00  0.00           O
ATOM   4613  N   ASP A 306      85.250  77.720  37.590  1.00  0.00           N
ATOM   4614  H   ASP A 306      84.450  78.240  37.920  1.00  0.00           H
ATOM   4615  CA  ASP A 306      86.310  78.540  36.930  1.00  0.00           C
ATOM   4616  HA  ASP A 306      87.200  77.910  36.830  1.00  0.00           H
ATOM   4617  CB  ASP A 306      85.900  78.910  35.520  1.00  0.00           C
ATOM   4618  HB1 ASP A 306      85.170  79.720  35.490  1.00  0.00           H
ATOM   4619  HB2 ASP A 306      85.430  78.030  35.060  1.00  0.00           H
ATOM   4620  CG  ASP A 306      87.040  79.350  34.630  1.00  0.00           C
ATOM   4621  OD1 ASP A 306      88.150  79.700  35.160  1.00  0.00           O
ATOM   4622  OD2 ASP A 306      86.740  79.460  33.390  1.00  0.00           O
ATOM   4623  C   ASP A 306      86.710  79.740  37.760  1.00  0.00           C
ATOM   4624  O   ASP A 306      86.110  80.800  37.700  1.00  0.00           O
ATOM   4625  N   PRO A 307      87.680  79.630  38.700  1.00  0.00           N
ATOM   4626  CD  PRO A 307      88.260  78.350  39.090  1.00  0.00           C
ATOM   4627  HD1 PRO A 307      89.100  78.170  38.420  1.00  0.00           H
ATOM   4628  HD2 PRO A 307      87.540  77.530  39.130  1.00  0.00           H
ATOM   4629  CG  PRO A 307      88.890  78.590  40.480  1.00  0.00           C
ATOM   4630  HG1 PRO A 307      89.830  78.040  40.550  1.00  0.00           H
ATOM   4631  HG2 PRO A 307      88.220  78.390  41.320  1.00  0.00           H
ATOM   4632  CB  PRO A 307      89.200  80.070  40.440  1.00  0.00           C
ATOM   4633  HB1 PRO A 307      90.140  80.220  39.930  1.00  0.00           H
ATOM   4634  HB2 PRO A 307      89.110  80.500  41.440  1.00  0.00           H
ATOM   4635  CA  PRO A 307      88.160  80.720  39.550  1.00  0.00           C
ATOM   4636  HA  PRO A 307      87.340  81.120  40.150  1.00  0.00           H
ATOM   4637  C   PRO A 307      88.860  81.900  38.730  1.00  0.00           C
ATOM   4638  O   PRO A 307      89.050  82.940  39.320  1.00  0.00           O
ATOM   4639  N   ARG A 308      89.110  81.740  37.400  1.00  0.00           N
ATOM   4640  H   ARG A 308      89.130  80.800  37.030  1.00  0.00           H
ATOM   4641  CA  ARG A 308      89.540  82.840  36.510  1.00  0.00           C
ATOM   4642  HA  ARG A 308      90.470  83.310  36.840  1.00  0.00           H
ATOM   4643  CB  ARG A 308      89.710  82.350  35.040  1.00  0.00           C
ATOM   4644  HB1 ARG A 308      89.870  83.230  34.410  1.00  0.00           H
ATOM   4645  HB2 ARG A 308      88.720  82.030  34.740  1.00  0.00           H
ATOM   4646  CG  ARG A 308      90.800  81.350  34.880  1.00  0.00           C
ATOM   4647  HG1 ARG A 308      90.600  80.420  35.420  1.00  0.00           H
ATOM   4648  HG2 ARG A 308      91.690  81.730  35.380  1.00  0.00           H
ATOM   4649  CD  ARG A 308      91.050  81.130  33.420  1.00  0.00           C
ATOM   4650  HD1 ARG A 308      91.810  80.350  33.340  1.00  0.00           H
ATOM   4651  HD2 ARG A 308      91.380  82.060  32.960  1.00  0.00           H
ATOM   4652  NE  ARG A 308      89.860  80.580  32.770  1.00  0.00           N
ATOM   4653  HE  ARG A 308      89.200  80.090  33.360  1.00  0.00           H
ATOM   4654  CZ  ARG A 308      89.510  80.610  31.470  1.00  0.00           C
ATOM   4655  NH1 ARG A 308      90.170  81.190  30.520  1.00  0.00           N
ATOM   4656 1HH1 ARG A 308      91.050  81.550  30.870  1.00  0.00           H
ATOM   4657 2HH1 ARG A 308      89.880  80.990  29.570  1.00  0.00           H
ATOM   4658  NH2 ARG A 308      88.400  80.130  31.070  1.00  0.00           N
ATOM   4659 1HH2 ARG A 308      87.770  79.640  31.700  1.00  0.00           H
ATOM   4660 2HH2 ARG A 308      88.090  80.450  30.160  1.00  0.00           H
ATOM   4661  C   ARG A 308      88.520  84.000  36.560  1.00  0.00           C
ATOM   4662  O   ARG A 308      88.990  85.170  36.550  1.00  0.00           O
ATOM   4663  N   HIS A 309      87.240  83.690  36.580  1.00  0.00           N
ATOM   4664  H   HIS A 309      87.100  82.690  36.500  1.00  0.00           H
ATOM   4665  CA  HIS A 309      86.090  84.610  36.530  1.00  0.00           C
ATOM   4666  HA  HIS A 309      86.380  85.610  36.190  1.00  0.00           H
ATOM   4667  CB  HIS A 309      85.040  84.050  35.550  1.00  0.00           C
ATOM   4668  HB1 HIS A 309      84.070  84.540  35.530  1.00  0.00           H
ATOM   4669  HB2 HIS A 309      84.820  83.030  35.850  1.00  0.00           H
ATOM   4670  CG  HIS A 309      85.570  83.900  34.140  1.00  0.00           C
ATOM   4671  ND1 HIS A 309      86.130  82.730  33.620  1.00  0.00           N
ATOM   4672  CE1 HIS A 309      86.870  83.140  32.570  1.00  0.00           C
ATOM   4673  HE1 HIS A 309      87.470  82.440  32.010  1.00  0.00           H
ATOM   4674  NE2 HIS A 309      86.710  84.440  32.360  1.00  0.00           N
ATOM   4675  HE2 HIS A 309      87.160  84.920  31.590  1.00  0.00           H
ATOM   4676  CD2 HIS A 309      85.910  84.950  33.340  1.00  0.00           C
ATOM   4677  HD2 HIS A 309      85.660  85.980  33.500  1.00  0.00           H
ATOM   4678  C   HIS A 309      85.570  84.920  37.970  1.00  0.00           C
ATOM   4679  O   HIS A 309      84.370  85.260  38.040  1.00  0.00           O
ATOM   4680  N   GLY A 310      86.410  84.630  39.000  1.00  0.00           N
ATOM   4681  H   GLY A 310      87.340  84.290  38.820  1.00  0.00           H
ATOM   4682  CA  GLY A 310      86.160  85.030  40.390  1.00  0.00           C
ATOM   4683  HA1 GLY A 310      86.050  84.110  40.980  1.00  0.00           H
ATOM   4684  HA2 GLY A 310      85.200  85.540  40.350  1.00  0.00           H
ATOM   4685  C   GLY A 310      87.290  85.910  41.050  1.00  0.00           C
ATOM   4686  O   GLY A 310      88.210  86.380  40.320  1.00  0.00           O
ATOM   4687  N   LYS A 311      86.950  86.220  42.280  1.00  0.00           N
ATOM   4688  H   LYS A 311      86.130  85.820  42.710  1.00  0.00           H
ATOM   4689  CA  LYS A 311      87.960  86.790  43.250  1.00  0.00           C
ATOM   4690  HA  LYS A 311      88.890  86.950  42.710  1.00  0.00           H
ATOM   4691  CB  LYS A 311      87.600  88.160  43.750  1.00  0.00           C
ATOM   4692  HB1 LYS A 311      88.200  88.720  44.470  1.00  0.00           H
ATOM   4693  HB2 LYS A 311      86.580  88.170  44.160  1.00  0.00           H
ATOM   4694  CG  LYS A 311      87.460  89.010  42.420  1.00  0.00           C
ATOM   4695  HG1 LYS A 311      86.630  88.660  41.810  1.00  0.00           H
ATOM   4696  HG2 LYS A 311      88.380  89.050  41.850  1.00  0.00           H
ATOM   4697  CD  LYS A 311      87.040  90.440  42.810  1.00  0.00           C
ATOM   4698  HD1 LYS A 311      87.910  91.050  43.060  1.00  0.00           H
ATOM   4699  HD2 LYS A 311      86.280  90.390  43.590  1.00  0.00           H
ATOM   4700  CE  LYS A 311      86.470  91.070  41.510  1.00  0.00           C
ATOM   4701  HE1 LYS A 311      85.860  90.380  40.920  1.00  0.00           H
ATOM   4702  HE2 LYS A 311      87.360  91.250  40.910  1.00  0.00           H
ATOM   4703  NZ  LYS A 311      85.860  92.370  41.630  1.00  0.00           N
ATOM   4704  HZ1 LYS A 311      84.900  92.270  41.910  1.00  0.00           H
ATOM   4705  HZ2 LYS A 311      86.360  92.850  42.370  1.00  0.00           H
ATOM   4706  HZ3 LYS A 311      85.820  92.900  40.780  1.00  0.00           H
ATOM   4707  C   LYS A 311      88.290  85.850  44.360  1.00  0.00           C
ATOM   4708  O   LYS A 311      87.360  85.240  44.900  1.00  0.00           O
ATOM   4709  N   TYR A 312      89.590  85.750  44.660  1.00  0.00           N
ATOM   4710  H   TYR A 312      90.230  86.350  44.170  1.00  0.00           H
ATOM   4711  CA  TYR A 312      90.110  85.070  45.830  1.00  0.00           C
ATOM   4712  HA  TYR A 312      89.610  84.100  45.880  1.00  0.00           H
ATOM   4713  CB  TYR A 312      91.620  84.650  45.550  1.00  0.00           C
ATOM   4714  HB1 TYR A 312      91.980  84.290  46.520  1.00  0.00           H
ATOM   4715  HB2 TYR A 312      92.140  85.580  45.330  1.00  0.00           H
ATOM   4716  CG  TYR A 312      91.850  83.580  44.550  1.00  0.00           C
ATOM   4717  CD1 TYR A 312      92.180  82.290  44.950  1.00  0.00           C
ATOM   4718  HD1 TYR A 312      92.100  82.080  46.010  1.00  0.00           H
ATOM   4719  CE1 TYR A 312      92.590  81.330  44.020  1.00  0.00           C
ATOM   4720  HE1 TYR A 312      92.890  80.360  44.390  1.00  0.00           H
ATOM   4721  CZ  TYR A 312      92.510  81.550  42.660  1.00  0.00           C
ATOM   4722  OH  TYR A 312      92.590  80.550  41.770  1.00  0.00           O
ATOM   4723  HH  TYR A 312      92.560  80.940  40.900  1.00  0.00           H
ATOM   4724  CE2 TYR A 312      92.130  82.840  42.270  1.00  0.00           C
ATOM   4725  HE2 TYR A 312      91.980  82.990  41.220  1.00  0.00           H
ATOM   4726  CD2 TYR A 312      91.920  83.880  43.190  1.00  0.00           C
ATOM   4727  HD2 TYR A 312      91.800  84.930  42.940  1.00  0.00           H
ATOM   4728  C   TYR A 312      89.920  85.920  47.080  1.00  0.00           C
ATOM   4729  O   TYR A 312      90.030  87.190  47.120  1.00  0.00           O
ATOM   4730  N   MET A 313      89.640  85.290  48.180  1.00  0.00           N
ATOM   4731  H   MET A 313      89.450  84.300  48.140  1.00  0.00           H
ATOM   4732  CA  MET A 313      89.670  85.940  49.500  1.00  0.00           C
ATOM   4733  HA  MET A 313      89.670  87.020  49.400  1.00  0.00           H
ATOM   4734  CB  MET A 313      88.390  85.560  50.240  1.00  0.00           C
ATOM   4735  HB1 MET A 313      88.470  85.680  51.320  1.00  0.00           H
ATOM   4736  HB2 MET A 313      88.250  84.500  50.080  1.00  0.00           H
ATOM   4737  CG  MET A 313      87.180  86.310  49.750  1.00  0.00           C
ATOM   4738  HG1 MET A 313      87.340  86.560  48.700  1.00  0.00           H
ATOM   4739  HG2 MET A 313      87.170  87.300  50.200  1.00  0.00           H
ATOM   4740  SD  MET A 313      85.500  85.500  49.920  1.00  0.00           S
ATOM   4741  CE  MET A 313      85.430  84.280  48.480  1.00  0.00           C
ATOM   4742  HE1 MET A 313      86.350  83.700  48.600  1.00  0.00           H
ATOM   4743  HE2 MET A 313      84.570  83.650  48.660  1.00  0.00           H
ATOM   4744  HE3 MET A 313      85.390  84.870  47.570  1.00  0.00           H
ATOM   4745  C   MET A 313      90.900  85.590  50.260  1.00  0.00           C
ATOM   4746  O   MET A 313      91.570  86.380  50.980  1.00  0.00           O
ATOM   4747  N   ALA A 314      91.350  84.300  50.200  1.00  0.00           N
ATOM   4748  H   ALA A 314      90.940  83.640  49.550  1.00  0.00           H
ATOM   4749  CA  ALA A 314      92.570  83.830  50.800  1.00  0.00           C
ATOM   4750  HA  ALA A 314      93.340  84.600  50.790  1.00  0.00           H
ATOM   4751  CB  ALA A 314      92.480  83.430  52.270  1.00  0.00           C
ATOM   4752  HB1 ALA A 314      93.500  83.300  52.650  1.00  0.00           H
ATOM   4753  HB2 ALA A 314      91.810  84.120  52.780  1.00  0.00           H
ATOM   4754  HB3 ALA A 314      92.010  82.440  52.300  1.00  0.00           H
ATOM   4755  C   ALA A 314      93.080  82.600  49.970  1.00  0.00           C
ATOM   4756  O   ALA A 314      92.390  81.920  49.240  1.00  0.00           O
ATOM   4757  N   CYS A 315      94.380  82.300  50.030  1.00  0.00           N
ATOM   4758  H   CYS A 315      94.940  82.830  50.680  1.00  0.00           H
ATOM   4759  CA  CYS A 315      94.880  81.020  49.580  1.00  0.00           C
ATOM   4760  HA  CYS A 315      94.120  80.260  49.720  1.00  0.00           H
ATOM   4761  CB  CYS A 315      95.220  81.140  48.090  1.00  0.00           C
ATOM   4762  HB1 CYS A 315      96.190  81.620  47.980  1.00  0.00           H
ATOM   4763  HB2 CYS A 315      94.510  81.750  47.540  1.00  0.00           H
ATOM   4764  SG  CYS A 315      95.490  79.560  47.300  1.00  0.00           S
ATOM   4765  HG  CYS A 315      95.360  79.850  46.010  1.00  0.00           H
ATOM   4766  C   CYS A 315      96.130  80.400  50.310  1.00  0.00           C
ATOM   4767  O   CYS A 315      97.080  81.140  50.600  1.00  0.00           O
ATOM   4768  N   CYS A 316      96.110  79.050  50.530  1.00  0.00           N
ATOM   4769  H   CYS A 316      95.280  78.510  50.380  1.00  0.00           H
ATOM   4770  CA  CYS A 316      97.130  78.350  51.280  1.00  0.00           C
ATOM   4771  HA  CYS A 316      98.010  78.980  51.340  1.00  0.00           H
ATOM   4772  CB  CYS A 316      96.600  77.930  52.690  1.00  0.00           C
ATOM   4773  HB1 CYS A 316      97.420  77.360  53.130  1.00  0.00           H
ATOM   4774  HB2 CYS A 316      95.730  77.300  52.490  1.00  0.00           H
ATOM   4775  SG  CYS A 316      96.270  79.320  53.740  1.00  0.00           S
ATOM   4776  HG  CYS A 316      96.660  78.770  54.900  1.00  0.00           H
ATOM   4777  C   CYS A 316      97.650  77.120  50.530  1.00  0.00           C
ATOM   4778  O   CYS A 316      96.950  76.170  50.360  1.00  0.00           O
ATOM   4779  N   LEU A 317      98.930  77.160  50.060  1.00  0.00           N
ATOM   4780  H   LEU A 317      99.550  77.900  50.360  1.00  0.00           H
ATOM   4781  CA  LEU A 317      99.520  75.920  49.560  1.00  0.00           C
ATOM   4782  HA  LEU A 317      98.810  75.410  48.910  1.00  0.00           H
ATOM   4783  CB  LEU A 317     100.690  76.210  48.640  1.00  0.00           C
ATOM   4784  HB1 LEU A 317     101.180  75.290  48.350  1.00  0.00           H
ATOM   4785  HB2 LEU A 317     101.400  76.810  49.200  1.00  0.00           H
ATOM   4786  CG  LEU A 317     100.360  76.930  47.370  1.00  0.00           C
ATOM   4787  HG  LEU A 317      99.720  77.770  47.670  1.00  0.00           H
ATOM   4788  CD1 LEU A 317     101.600  77.560  46.870  1.00  0.00           C
ATOM   4789 1HD1 LEU A 317     102.330  76.900  46.410  1.00  0.00           H
ATOM   4790 2HD1 LEU A 317     101.350  78.210  46.030  1.00  0.00           H
ATOM   4791 3HD1 LEU A 317     102.120  78.160  47.620  1.00  0.00           H
ATOM   4792  CD2 LEU A 317      99.650  76.120  46.220  1.00  0.00           C
ATOM   4793 1HD2 LEU A 317      98.630  75.920  46.560  1.00  0.00           H
ATOM   4794 2HD2 LEU A 317      99.500  76.680  45.300  1.00  0.00           H
ATOM   4795 3HD2 LEU A 317     100.210  75.190  46.110  1.00  0.00           H
ATOM   4796  C   LEU A 317      99.990  74.980  50.730  1.00  0.00           C
ATOM   4797  O   LEU A 317     100.650  75.430  51.670  1.00  0.00           O
ATOM   4798  N   LEU A 318      99.600  73.700  50.630  1.00  0.00           N
ATOM   4799  H   LEU A 318      99.060  73.480  49.810  1.00  0.00           H
ATOM   4800  CA  LEU A 318     100.120  72.690  51.550  1.00  0.00           C
ATOM   4801  HA  LEU A 318     100.780  73.180  52.270  1.00  0.00           H
ATOM   4802  CB  LEU A 318      98.880  72.120  52.270  1.00  0.00           C
ATOM   4803  HB1 LEU A 318      99.230  71.380  53.000  1.00  0.00           H
ATOM   4804  HB2 LEU A 318      98.320  71.660  51.450  1.00  0.00           H
ATOM   4805  CG  LEU A 318      98.000  73.180  53.010  1.00  0.00           C
ATOM   4806  HG  LEU A 318      97.610  73.960  52.340  1.00  0.00           H
ATOM   4807  CD1 LEU A 318      96.780  72.630  53.610  1.00  0.00           C
ATOM   4808 1HD1 LEU A 318      96.380  73.370  54.300  1.00  0.00           H
ATOM   4809 2HD1 LEU A 318      95.950  72.400  52.940  1.00  0.00           H
ATOM   4810 3HD1 LEU A 318      97.040  71.700  54.110  1.00  0.00           H
ATOM   4811  CD2 LEU A 318      98.820  73.700  54.200  1.00  0.00           C
ATOM   4812 1HD2 LEU A 318      99.190  72.910  54.850  1.00  0.00           H
ATOM   4813 2HD2 LEU A 318      99.750  74.120  53.820  1.00  0.00           H
ATOM   4814 3HD2 LEU A 318      98.300  74.460  54.790  1.00  0.00           H
ATOM   4815  C   LEU A 318     100.910  71.630  50.840  1.00  0.00           C
ATOM   4816  O   LEU A 318     100.390  70.570  50.460  1.00  0.00           O
ATOM   4817  N   TYR A 319     102.260  71.690  50.810  1.00  0.00           N
ATOM   4818  H   TYR A 319     102.640  72.460  51.340  1.00  0.00           H
ATOM   4819  CA  TYR A 319     103.250  70.750  50.340  1.00  0.00           C
ATOM   4820  HA  TYR A 319     102.850  70.300  49.430  1.00  0.00           H
ATOM   4821  CB  TYR A 319     104.510  71.480  49.920  1.00  0.00           C
ATOM   4822  HB1 TYR A 319     105.140  70.700  49.490  1.00  0.00           H
ATOM   4823  HB2 TYR A 319     104.950  72.050  50.740  1.00  0.00           H
ATOM   4824  CG  TYR A 319     104.310  72.420  48.810  1.00  0.00           C
ATOM   4825  CD1 TYR A 319     104.310  73.770  49.130  1.00  0.00           C
ATOM   4826  HD1 TYR A 319     104.350  74.130  50.140  1.00  0.00           H
ATOM   4827  CE1 TYR A 319     104.290  74.740  48.100  1.00  0.00           C
ATOM   4828  HE1 TYR A 319     104.210  75.790  48.310  1.00  0.00           H
ATOM   4829  CZ  TYR A 319     104.220  74.390  46.750  1.00  0.00           C
ATOM   4830  OH  TYR A 319     104.070  75.340  45.810  1.00  0.00           O
ATOM   4831  HH  TYR A 319     103.970  75.030  44.910  1.00  0.00           H
ATOM   4832  CE2 TYR A 319     104.280  73.010  46.380  1.00  0.00           C
ATOM   4833  HE2 TYR A 319     104.170  72.630  45.380  1.00  0.00           H
ATOM   4834  CD2 TYR A 319     104.300  72.040  47.440  1.00  0.00           C
ATOM   4835  HD2 TYR A 319     104.430  70.990  47.200  1.00  0.00           H
ATOM   4836  C   TYR A 319     103.650  69.620  51.230  1.00  0.00           C
ATOM   4837  O   TYR A 319     103.650  69.670  52.460  1.00  0.00           O
ATOM   4838  N   ARG A 320     103.940  68.420  50.650  1.00  0.00           N
ATOM   4839  H   ARG A 320     103.920  68.390  49.640  1.00  0.00           H
ATOM   4840  CA  ARG A 320     104.480  67.160  51.230  1.00  0.00           C
ATOM   4841  HA  ARG A 320     104.920  67.430  52.190  1.00  0.00           H
ATOM   4842  CB  ARG A 320     103.470  66.080  51.600  1.00  0.00           C
ATOM   4843  HB1 ARG A 320     103.900  65.330  52.270  1.00  0.00           H
ATOM   4844  HB2 ARG A 320     103.200  65.460  50.740  1.00  0.00           H
ATOM   4845  CG  ARG A 320     102.230  66.580  52.260  1.00  0.00           C
ATOM   4846  HG1 ARG A 320     101.830  67.380  51.650  1.00  0.00           H
ATOM   4847  HG2 ARG A 320     102.510  66.900  53.270  1.00  0.00           H
ATOM   4848  CD  ARG A 320     101.160  65.510  52.470  1.00  0.00           C
ATOM   4849  HD1 ARG A 320     101.160  64.820  51.630  1.00  0.00           H
ATOM   4850  HD2 ARG A 320     100.200  66.010  52.620  1.00  0.00           H
ATOM   4851  NE  ARG A 320     101.470  64.640  53.580  1.00  0.00           N
ATOM   4852  HE  ARG A 320     102.440  64.510  53.840  1.00  0.00           H
ATOM   4853  CZ  ARG A 320     100.650  63.840  54.170  1.00  0.00           C
ATOM   4854  NH1 ARG A 320      99.380  63.830  54.000  1.00  0.00           N
ATOM   4855 1HH1 ARG A 320      98.990  64.240  53.160  1.00  0.00           H
ATOM   4856 2HH1 ARG A 320      99.020  62.940  54.330  1.00  0.00           H
ATOM   4857  NH2 ARG A 320     101.060  63.110  55.170  1.00  0.00           N
ATOM   4858 1HH2 ARG A 320     102.070  63.040  55.280  1.00  0.00           H
ATOM   4859 2HH2 ARG A 320     100.490  62.490  55.720  1.00  0.00           H
ATOM   4860  C   ARG A 320     105.730  66.650  50.440  1.00  0.00           C
ATOM   4861  O   ARG A 320     105.670  66.630  49.240  1.00  0.00           O
ATOM   4862  N   GLY A 321     106.710  66.090  51.070  1.00  0.00           N
ATOM   4863  H   GLY A 321     106.550  66.020  52.070  1.00  0.00           H
ATOM   4864  CA  GLY A 321     108.000  65.490  50.540  1.00  0.00           C
ATOM   4865  HA1 GLY A 321     107.700  64.930  49.650  1.00  0.00           H
ATOM   4866  HA2 GLY A 321     108.380  64.690  51.160  1.00  0.00           H
ATOM   4867  C   GLY A 321     109.090  66.530  50.220  1.00  0.00           C
ATOM   4868  O   GLY A 321     109.200  67.540  50.950  1.00  0.00           O
ATOM   4869  N   ASP A 322     109.800  66.310  49.130  1.00  0.00           N
ATOM   4870  H   ASP A 322     109.740  65.530  48.500  1.00  0.00           H
ATOM   4871  CA  ASP A 322     110.930  67.180  48.710  1.00  0.00           C
ATOM   4872  HA  ASP A 322     111.490  67.530  49.580  1.00  0.00           H
ATOM   4873  CB  ASP A 322     111.930  66.380  47.810  1.00  0.00           C
ATOM   4874  HB1 ASP A 322     111.440  65.720  47.100  1.00  0.00           H
ATOM   4875  HB2 ASP A 322     112.550  65.800  48.490  1.00  0.00           H
ATOM   4876  CG  ASP A 322     112.930  67.250  47.160  1.00  0.00           C
ATOM   4877  OD1 ASP A 322     113.790  67.890  47.860  1.00  0.00           O
ATOM   4878  OD2 ASP A 322     112.890  67.520  45.940  1.00  0.00           O
ATOM   4879  C   ASP A 322     110.480  68.460  48.020  1.00  0.00           C
ATOM   4880  O   ASP A 322     110.140  68.440  46.810  1.00  0.00           O
ATOM   4881  N   VAL A 323     110.450  69.480  48.890  1.00  0.00           N
ATOM   4882  H   VAL A 323     110.660  69.310  49.860  1.00  0.00           H
ATOM   4883  CA  VAL A 323     110.080  70.860  48.560  1.00  0.00           C
ATOM   4884  HA  VAL A 323     110.370  71.050  47.530  1.00  0.00           H
ATOM   4885  CB  VAL A 323     108.550  71.140  48.650  1.00  0.00           C
ATOM   4886  HB  VAL A 323     108.370  71.280  49.720  1.00  0.00           H
ATOM   4887  CG1 VAL A 323     108.180  72.400  47.850  1.00  0.00           C
ATOM   4888 1HG1 VAL A 323     108.570  72.280  46.840  1.00  0.00           H
ATOM   4889 2HG1 VAL A 323     107.090  72.440  47.740  1.00  0.00           H
ATOM   4890 3HG1 VAL A 323     108.460  73.310  48.380  1.00  0.00           H
ATOM   4891  CG2 VAL A 323     107.700  69.970  48.250  1.00  0.00           C
ATOM   4892 1HG2 VAL A 323     108.090  69.390  47.410  1.00  0.00           H
ATOM   4893 2HG2 VAL A 323     107.580  69.240  49.050  1.00  0.00           H
ATOM   4894 3HG2 VAL A 323     106.690  70.230  47.920  1.00  0.00           H
ATOM   4895  C   VAL A 323     110.860  71.910  49.390  1.00  0.00           C
ATOM   4896  O   VAL A 323     110.720  71.990  50.640  1.00  0.00           O
ATOM   4897  N   VAL A 324     111.640  72.850  48.830  1.00  0.00           N
ATOM   4898  H   VAL A 324     111.640  72.950  47.820  1.00  0.00           H
ATOM   4899  CA  VAL A 324     112.290  73.980  49.530  1.00  0.00           C
ATOM   4900  HA  VAL A 324     112.030  73.770  50.570  1.00  0.00           H
ATOM   4901  CB  VAL A 324     113.850  73.970  49.490  1.00  0.00           C
ATOM   4902  HB  VAL A 324     114.250  74.830  50.020  1.00  0.00           H
ATOM   4903  CG1 VAL A 324     114.500  72.740  50.040  1.00  0.00           C
ATOM   4904 1HG1 VAL A 324     114.230  72.480  51.060  1.00  0.00           H
ATOM   4905 2HG1 VAL A 324     114.390  71.880  49.390  1.00  0.00           H
ATOM   4906 3HG1 VAL A 324     115.580  72.910  49.980  1.00  0.00           H
ATOM   4907  CG2 VAL A 324     114.370  74.130  48.060  1.00  0.00           C
ATOM   4908 1HG2 VAL A 324     114.080  73.300  47.420  1.00  0.00           H
ATOM   4909 2HG2 VAL A 324     114.070  75.070  47.590  1.00  0.00           H
ATOM   4910 3HG2 VAL A 324     115.450  74.160  48.210  1.00  0.00           H
ATOM   4911  C   VAL A 324     111.610  75.250  49.190  1.00  0.00           C
ATOM   4912  O   VAL A 324     111.120  75.350  48.060  1.00  0.00           O
ATOM   4913  N   PRO A 325     111.540  76.290  50.080  1.00  0.00           N
ATOM   4914  CD  PRO A 325     111.800  76.270  51.480  1.00  0.00           C
ATOM   4915  HD1 PRO A 325     112.870  76.110  51.590  1.00  0.00           H
ATOM   4916  HD2 PRO A 325     111.270  75.430  51.930  1.00  0.00           H
ATOM   4917  CG  PRO A 325     111.280  77.500  52.160  1.00  0.00           C
ATOM   4918  HG1 PRO A 325     112.040  78.000  52.760  1.00  0.00           H
ATOM   4919  HG2 PRO A 325     110.510  77.180  52.860  1.00  0.00           H
ATOM   4920  CB  PRO A 325     110.870  78.450  50.990  1.00  0.00           C
ATOM   4921  HB1 PRO A 325     111.720  79.110  50.810  1.00  0.00           H
ATOM   4922  HB2 PRO A 325     109.880  78.890  51.110  1.00  0.00           H
ATOM   4923  CA  PRO A 325     110.770  77.510  49.760  1.00  0.00           C
ATOM   4924  HA  PRO A 325     109.730  77.220  49.620  1.00  0.00           H
ATOM   4925  C   PRO A 325     111.220  78.240  48.440  1.00  0.00           C
ATOM   4926  O   PRO A 325     110.430  78.750  47.720  1.00  0.00           O
ATOM   4927  N   LYS A 326     112.510  78.130  48.080  1.00  0.00           N
ATOM   4928  H   LYS A 326     113.110  77.640  48.720  1.00  0.00           H
ATOM   4929  CA  LYS A 326     113.080  78.850  46.920  1.00  0.00           C
ATOM   4930  HA  LYS A 326     112.930  79.920  47.110  1.00  0.00           H
ATOM   4931  CB  LYS A 326     114.580  78.660  46.960  1.00  0.00           C
ATOM   4932  HB1 LYS A 326     114.840  77.610  46.830  1.00  0.00           H
ATOM   4933  HB2 LYS A 326     114.950  79.040  47.920  1.00  0.00           H
ATOM   4934  CG  LYS A 326     115.350  79.540  45.960  1.00  0.00           C
ATOM   4935  HG1 LYS A 326     115.290  80.570  46.340  1.00  0.00           H
ATOM   4936  HG2 LYS A 326     114.710  79.510  45.080  1.00  0.00           H
ATOM   4937  CD  LYS A 326     116.820  79.200  45.690  1.00  0.00           C
ATOM   4938  HD1 LYS A 326     116.980  78.160  45.400  1.00  0.00           H
ATOM   4939  HD2 LYS A 326     117.360  79.360  46.620  1.00  0.00           H
ATOM   4940  CE  LYS A 326     117.360  80.210  44.620  1.00  0.00           C
ATOM   4941  HE1 LYS A 326     117.190  81.250  44.900  1.00  0.00           H
ATOM   4942  HE2 LYS A 326     116.980  79.920  43.650  1.00  0.00           H
ATOM   4943  NZ  LYS A 326     118.850  80.090  44.550  1.00  0.00           N
ATOM   4944  HZ1 LYS A 326     119.240  80.830  43.980  1.00  0.00           H
ATOM   4945  HZ2 LYS A 326     119.240  80.330  45.450  1.00  0.00           H
ATOM   4946  HZ3 LYS A 326     119.050  79.170  44.190  1.00  0.00           H
ATOM   4947  C   LYS A 326     112.450  78.430  45.590  1.00  0.00           C
ATOM   4948  O   LYS A 326     112.290  79.270  44.780  1.00  0.00           O
ATOM   4949  N   ASP A 327     112.250  77.140  45.370  1.00  0.00           N
ATOM   4950  H   ASP A 327     112.500  76.450  46.060  1.00  0.00           H
ATOM   4951  CA  ASP A 327     111.380  76.720  44.230  1.00  0.00           C
ATOM   4952  HA  ASP A 327     111.680  77.350  43.400  1.00  0.00           H
ATOM   4953  CB  ASP A 327     111.690  75.210  44.030  1.00  0.00           C
ATOM   4954  HB1 ASP A 327     111.010  74.820  43.280  1.00  0.00           H
ATOM   4955  HB2 ASP A 327     111.390  74.600  44.880  1.00  0.00           H
ATOM   4956  CG  ASP A 327     113.110  74.870  43.630  1.00  0.00           C
ATOM   4957  OD1 ASP A 327     113.620  75.560  42.750  1.00  0.00           O
ATOM   4958  OD2 ASP A 327     113.710  73.910  44.170  1.00  0.00           O
ATOM   4959  C   ASP A 327     109.900  76.990  44.410  1.00  0.00           C
ATOM   4960  O   ASP A 327     109.300  77.380  43.430  1.00  0.00           O
ATOM   4961  N   VAL A 328     109.340  76.990  45.590  1.00  0.00           N
ATOM   4962  H   VAL A 328     109.900  76.900  46.420  1.00  0.00           H
ATOM   4963  CA  VAL A 328     107.920  77.350  45.780  1.00  0.00           C
ATOM   4964  HA  VAL A 328     107.260  76.800  45.110  1.00  0.00           H
ATOM   4965  CB  VAL A 328     107.570  77.180  47.280  1.00  0.00           C
ATOM   4966  HB  VAL A 328     108.250  77.760  47.900  1.00  0.00           H
ATOM   4967  CG1 VAL A 328     106.170  77.780  47.530  1.00  0.00           C
ATOM   4968 1HG1 VAL A 328     105.930  77.500  48.550  1.00  0.00           H
ATOM   4969 2HG1 VAL A 328     106.150  78.860  47.360  1.00  0.00           H
ATOM   4970 3HG1 VAL A 328     105.490  77.390  46.770  1.00  0.00           H
ATOM   4971  CG2 VAL A 328     107.570  75.720  47.660  1.00  0.00           C
ATOM   4972 1HG2 VAL A 328     107.470  75.680  48.740  1.00  0.00           H
ATOM   4973 2HG2 VAL A 328     106.730  75.210  47.170  1.00  0.00           H
ATOM   4974 3HG2 VAL A 328     108.500  75.270  47.310  1.00  0.00           H
ATOM   4975  C   VAL A 328     107.680  78.860  45.370  1.00  0.00           C
ATOM   4976  O   VAL A 328     106.780  79.200  44.570  1.00  0.00           O
ATOM   4977  N   ASN A 329     108.570  79.760  45.800  1.00  0.00           N
ATOM   4978  H   ASN A 329     109.350  79.450  46.360  1.00  0.00           H
ATOM   4979  CA  ASN A 329     108.540  81.200  45.490  1.00  0.00           C
ATOM   4980  HA  ASN A 329     107.620  81.720  45.750  1.00  0.00           H
ATOM   4981  CB  ASN A 329     109.730  81.890  46.210  1.00  0.00           C
ATOM   4982  HB1 ASN A 329     109.770  82.890  45.760  1.00  0.00           H
ATOM   4983  HB2 ASN A 329     110.610  81.260  46.260  1.00  0.00           H
ATOM   4984  CG  ASN A 329     109.310  82.180  47.670  1.00  0.00           C
ATOM   4985  OD1 ASN A 329     109.140  83.300  48.060  1.00  0.00           O
ATOM   4986  ND2 ASN A 329     109.200  81.230  48.560  1.00  0.00           N
ATOM   4987 1HD2 ASN A 329     109.330  80.280  48.240  1.00  0.00           H
ATOM   4988 2HD2 ASN A 329     109.020  81.420  49.540  1.00  0.00           H
ATOM   4989  C   ASN A 329     108.730  81.420  43.990  1.00  0.00           C
ATOM   4990  O   ASN A 329     107.950  82.130  43.420  1.00  0.00           O
ATOM   4991  N   ALA A 330     109.770  80.790  43.370  1.00  0.00           N
ATOM   4992  H   ALA A 330     110.460  80.320  43.930  1.00  0.00           H
ATOM   4993  CA  ALA A 330     109.990  80.810  41.960  1.00  0.00           C
ATOM   4994  HA  ALA A 330     110.050  81.870  41.710  1.00  0.00           H
ATOM   4995  CB  ALA A 330     111.310  80.110  41.670  1.00  0.00           C
ATOM   4996  HB1 ALA A 330     112.150  80.610  42.160  1.00  0.00           H
ATOM   4997  HB2 ALA A 330     111.190  79.110  42.090  1.00  0.00           H
ATOM   4998  HB3 ALA A 330     111.490  79.900  40.620  1.00  0.00           H
ATOM   4999  C   ALA A 330     108.820  80.220  41.080  1.00  0.00           C
ATOM   5000  O   ALA A 330     108.620  80.720  39.970  1.00  0.00           O
ATOM   5001  N   ALA A 331     108.010  79.240  41.550  1.00  0.00           N
ATOM   5002  H   ALA A 331     108.250  78.960  42.490  1.00  0.00           H
ATOM   5003  CA  ALA A 331     106.830  78.700  40.830  1.00  0.00           C
ATOM   5004  HA  ALA A 331     107.110  78.670  39.780  1.00  0.00           H
ATOM   5005  CB  ALA A 331     106.430  77.320  41.360  1.00  0.00           C
ATOM   5006  HB1 ALA A 331     105.460  77.040  40.940  1.00  0.00           H
ATOM   5007  HB2 ALA A 331     107.190  76.570  41.140  1.00  0.00           H
ATOM   5008  HB3 ALA A 331     106.350  77.430  42.440  1.00  0.00           H
ATOM   5009  C   ALA A 331     105.760  79.730  40.900  1.00  0.00           C
ATOM   5010  O   ALA A 331     105.250  80.160  39.820  1.00  0.00           O
ATOM   5011  N   ILE A 332     105.380  80.220  42.060  1.00  0.00           N
ATOM   5012  H   ILE A 332     105.840  79.870  42.890  1.00  0.00           H
ATOM   5013  CA  ILE A 332     104.360  81.240  42.200  1.00  0.00           C
ATOM   5014  HA  ILE A 332     103.480  80.710  41.830  1.00  0.00           H
ATOM   5015  CB  ILE A 332     104.140  81.520  43.740  1.00  0.00           C
ATOM   5016  HB  ILE A 332     105.130  81.710  44.140  1.00  0.00           H
ATOM   5017  CG2 ILE A 332     103.290  82.780  43.990  1.00  0.00           C
ATOM   5018 1HG2 ILE A 332     102.320  82.670  43.510  1.00  0.00           H
ATOM   5019 2HG2 ILE A 332     103.190  82.980  45.060  1.00  0.00           H
ATOM   5020 3HG2 ILE A 332     103.790  83.660  43.590  1.00  0.00           H
ATOM   5021  CG1 ILE A 332     103.590  80.330  44.590  1.00  0.00           C
ATOM   5022 1HG1 ILE A 332     104.140  79.430  44.320  1.00  0.00           H
ATOM   5023 2HG1 ILE A 332     102.540  80.090  44.490  1.00  0.00           H
ATOM   5024  CD  ILE A 332     103.870  80.500  46.080  1.00  0.00           C
ATOM   5025  HD1 ILE A 332     103.660  79.580  46.610  1.00  0.00           H
ATOM   5026  HD2 ILE A 332     104.880  80.800  46.350  1.00  0.00           H
ATOM   5027  HD3 ILE A 332     103.200  81.210  46.560  1.00  0.00           H
ATOM   5028  C   ILE A 332     104.530  82.540  41.360  1.00  0.00           C
ATOM   5029  O   ILE A 332     103.570  83.020  40.730  1.00  0.00           O
ATOM   5030  N   ALA A 333     105.760  83.060  41.180  1.00  0.00           N
ATOM   5031  H   ALA A 333     106.510  82.570  41.650  1.00  0.00           H
ATOM   5032  CA  ALA A 333     106.040  84.110  40.230  1.00  0.00           C
ATOM   5033  HA  ALA A 333     105.410  84.960  40.470  1.00  0.00           H
ATOM   5034  CB  ALA A 333     107.540  84.490  40.380  1.00  0.00           C
ATOM   5035  HB1 ALA A 333     108.240  83.700  40.100  1.00  0.00           H
ATOM   5036  HB2 ALA A 333     107.560  85.370  39.740  1.00  0.00           H
ATOM   5037  HB3 ALA A 333     107.770  84.830  41.390  1.00  0.00           H
ATOM   5038  C   ALA A 333     105.710  83.790  38.800  1.00  0.00           C
ATOM   5039  O   ALA A 333     105.200  84.670  38.070  1.00  0.00           O
ATOM   5040  N   THR A 334     106.010  82.610  38.280  1.00  0.00           N
ATOM   5041  H   THR A 334     106.240  81.890  38.940  1.00  0.00           H
ATOM   5042  CA  THR A 334     105.650  82.160  36.940  1.00  0.00           C
ATOM   5043  HA  THR A 334     105.870  82.880  36.150  1.00  0.00           H
ATOM   5044  CB  THR A 334     106.360  80.810  36.550  1.00  0.00           C
ATOM   5045  HB  THR A 334     106.080  80.080  37.300  1.00  0.00           H
ATOM   5046  CG2 THR A 334     105.910  80.070  35.260  1.00  0.00           C
ATOM   5047 1HG2 THR A 334     104.980  79.510  35.390  1.00  0.00           H
ATOM   5048 2HG2 THR A 334     105.920  80.760  34.410  1.00  0.00           H
ATOM   5049 3HG2 THR A 334     106.660  79.320  35.020  1.00  0.00           H
ATOM   5050  OG1 THR A 334     107.730  80.910  36.660  1.00  0.00           O
ATOM   5051  HG1 THR A 334     108.070  80.250  37.260  1.00  0.00           H
ATOM   5052  C   THR A 334     104.130  81.980  36.710  1.00  0.00           C
ATOM   5053  O   THR A 334     103.650  82.290  35.620  1.00  0.00           O
ATOM   5054  N   ILE A 335     103.440  81.460  37.750  1.00  0.00           N
ATOM   5055  H   ILE A 335     103.970  81.260  38.590  1.00  0.00           H
ATOM   5056  CA  ILE A 335     101.890  81.330  37.770  1.00  0.00           C
ATOM   5057  HA  ILE A 335     101.680  80.920  36.780  1.00  0.00           H
ATOM   5058  CB  ILE A 335     101.430  80.380  38.910  1.00  0.00           C
ATOM   5059  HB  ILE A 335     101.530  80.930  39.840  1.00  0.00           H
ATOM   5060  CG2 ILE A 335      99.920  80.070  38.830  1.00  0.00           C
[truncated: 718,912 more chars]
