# Supplementary material for: Identification and validation of novel microtubule suppressors with an imidazopyridine scaffold through structure-based virtual screening and docking
Source: RSC Med Chem. 2022 May 18;13(8):929–43. doi: 10.1039/d1md00392e (PMC9384815; doi:10.1039/d1md00392e)
Supplement: MD-013-D1MD00392E-s004 [file MD-013-D1MD00392E-s004.pdb]

REMARK    GENERATED BY TRJCONV
TITLE     TUBULIN ALPHA-1B CHAIN t=   0.00000 step= 0
REMARK    THIS IS A SIMULATION BOX
CRYST1  135.712  110.032   96.470  90.00  90.00  90.00 P 1           1
MODEL        1
ATOM      1  N   MET A   1      99.560  70.780  73.600  1.00  0.00           N
ATOM      2  H1  MET A   1      99.450  71.680  73.140  1.00  0.00           H
ATOM      3  H2  MET A   1      99.190  70.690  74.530  1.00  0.00           H
ATOM      4  H3  MET A   1     100.540  70.550  73.560  1.00  0.00           H
ATOM      5  CA  MET A   1      98.750  69.850  72.850  1.00  0.00           C
ATOM      6  HA  MET A   1      98.780  70.160  71.800  1.00  0.00           H
ATOM      7  CB  MET A   1      99.220  68.450  73.040  1.00  0.00           C
ATOM      8  HB1 MET A   1      98.900  68.060  74.010  1.00  0.00           H
ATOM      9  HB2 MET A   1     100.310  68.480  73.040  1.00  0.00           H
ATOM     10  CG  MET A   1      98.850  67.410  71.980  1.00  0.00           C
ATOM     11  HG1 MET A   1      99.530  66.600  72.240  1.00  0.00           H
ATOM     12  HG2 MET A   1      99.200  67.810  71.030  1.00  0.00           H
ATOM     13  SD  MET A   1      97.160  66.850  71.840  1.00  0.00           S
ATOM     14  CE  MET A   1      96.740  66.330  73.510  1.00  0.00           C
ATOM     15  HE1 MET A   1      96.580  67.220  74.110  1.00  0.00           H
ATOM     16  HE2 MET A   1      95.740  65.890  73.440  1.00  0.00           H
ATOM     17  HE3 MET A   1      97.390  65.560  73.920  1.00  0.00           H
ATOM     18  C   MET A   1      97.250  69.980  73.200  1.00  0.00           C
ATOM     19  O   MET A   1      96.890  70.150  74.360  1.00  0.00           O
ATOM     20  N   ARG A   2      96.460  70.150  72.150  1.00  0.00           N
ATOM     21  H   ARG A   2      96.760  70.110  71.190  1.00  0.00           H
ATOM     22  CA  ARG A   2      95.040  70.300  72.250  1.00  0.00           C
ATOM     23  HA  ARG A   2      94.650  70.110  73.250  1.00  0.00           H
ATOM     24  CB  ARG A   2      94.600  71.720  71.730  1.00  0.00           C
ATOM     25  HB1 ARG A   2      93.520  71.610  71.770  1.00  0.00           H
ATOM     26  HB2 ARG A   2      94.840  71.870  70.670  1.00  0.00           H
ATOM     27  CG  ARG A   2      95.240  72.840  72.650  1.00  0.00           C
ATOM     28  HG1 ARG A   2      96.310  72.870  72.450  1.00  0.00           H
ATOM     29  HG2 ARG A   2      95.090  72.540  73.690  1.00  0.00           H
ATOM     30  CD  ARG A   2      94.630  74.250  72.450  1.00  0.00           C
ATOM     31  HD1 ARG A   2      94.790  74.670  71.460  1.00  0.00           H
ATOM     32  HD2 ARG A   2      95.070  74.880  73.230  1.00  0.00           H
ATOM     33  NE  ARG A   2      93.220  74.080  72.760  1.00  0.00           N
ATOM     34  HE  ARG A   2      92.930  73.380  73.440  1.00  0.00           H
ATOM     35  CZ  ARG A   2      92.200  74.790  72.430  1.00  0.00           C
ATOM     36  NH1 ARG A   2      92.320  75.700  71.550  1.00  0.00           N
ATOM     37 1HH1 ARG A   2      93.170  75.880  71.030  1.00  0.00           H
ATOM     38 2HH1 ARG A   2      91.520  76.260  71.290  1.00  0.00           H
ATOM     39  NH2 ARG A   2      91.040  74.580  73.000  1.00  0.00           N
ATOM     40 1HH2 ARG A   2      91.060  73.910  73.750  1.00  0.00           H
ATOM     41 2HH2 ARG A   2      90.310  75.250  72.800  1.00  0.00           H
ATOM     42  C   ARG A   2      94.380  69.170  71.470  1.00  0.00           C
ATOM     43  O   ARG A   2      94.640  69.150  70.220  1.00  0.00           O
ATOM     44  N   GLU A   3      93.610  68.230  72.030  1.00  0.00           N
ATOM     45  H   GLU A   3      93.310  68.330  72.990  1.00  0.00           H
ATOM     46  CA  GLU A   3      92.910  67.130  71.260  1.00  0.00           C
ATOM     47  HA  GLU A   3      93.700  66.570  70.760  1.00  0.00           H
ATOM     48  CB  GLU A   3      92.120  66.250  72.250  1.00  0.00           C
ATOM     49  HB1 GLU A   3      91.590  65.570  71.580  1.00  0.00           H
ATOM     50  HB2 GLU A   3      91.400  66.900  72.750  1.00  0.00           H
ATOM     51  CG  GLU A   3      92.980  65.560  73.310  1.00  0.00           C
ATOM     52  HG1 GLU A   3      93.880  65.070  72.930  1.00  0.00           H
ATOM     53  HG2 GLU A   3      92.290  64.810  73.710  1.00  0.00           H
ATOM     54  CD  GLU A   3      93.350  66.390  74.540  1.00  0.00           C
ATOM     55  OE1 GLU A   3      92.750  67.440  74.710  1.00  0.00           O
ATOM     56  OE2 GLU A   3      94.210  65.930  75.380  1.00  0.00           O
ATOM     57  C   GLU A   3      91.910  67.570  70.130  1.00  0.00           C
ATOM     58  O   GLU A   3      91.260  68.610  70.110  1.00  0.00           O
ATOM     59  N   CYS A   4      91.620  66.620  69.220  1.00  0.00           N
ATOM     60  H   CYS A   4      92.210  65.810  69.230  1.00  0.00           H
ATOM     61  CA  CYS A   4      90.610  66.680  68.190  1.00  0.00           C
ATOM     62  HA  CYS A   4      90.010  67.580  68.320  1.00  0.00           H
ATOM     63  CB  CYS A   4      91.330  66.830  66.790  1.00  0.00           C
ATOM     64  HB1 CYS A   4      90.600  66.710  65.990  1.00  0.00           H
ATOM     65  HB2 CYS A   4      92.180  66.170  66.630  1.00  0.00           H
ATOM     66  SG  CYS A   4      92.050  68.490  66.830  1.00  0.00           S
ATOM     67  HG  CYS A   4      92.280  68.460  68.140  1.00  0.00           H
ATOM     68  C   CYS A   4      89.730  65.460  68.170  1.00  0.00           C
ATOM     69  O   CYS A   4      90.240  64.340  68.180  1.00  0.00           O
ATOM     70  N   ILE A   5      88.440  65.570  67.930  1.00  0.00           N
ATOM     71  H   ILE A   5      88.210  66.530  67.680  1.00  0.00           H
ATOM     72  CA  ILE A   5      87.490  64.490  67.750  1.00  0.00           C
ATOM     73  HA  ILE A   5      88.040  63.570  67.950  1.00  0.00           H
ATOM     74  CB  ILE A   5      86.410  64.570  68.870  1.00  0.00           C
ATOM     75  HB  ILE A   5      86.040  65.590  68.860  1.00  0.00           H
ATOM     76  CG2 ILE A   5      85.280  63.550  68.500  1.00  0.00           C
ATOM     77 1HG2 ILE A   5      85.750  62.570  68.430  1.00  0.00           H
ATOM     78 2HG2 ILE A   5      84.630  63.500  69.380  1.00  0.00           H
ATOM     79 3HG2 ILE A   5      84.720  63.810  67.600  1.00  0.00           H
ATOM     80  CG1 ILE A   5      86.990  64.270  70.270  1.00  0.00           C
ATOM     81 1HG1 ILE A   5      87.880  64.870  70.450  1.00  0.00           H
ATOM     82 2HG1 ILE A   5      87.300  63.220  70.260  1.00  0.00           H
ATOM     83  CD  ILE A   5      86.070  64.530  71.450  1.00  0.00           C
ATOM     84  HD1 ILE A   5      85.110  64.040  71.320  1.00  0.00           H
ATOM     85  HD2 ILE A   5      86.510  64.050  72.320  1.00  0.00           H
ATOM     86  HD3 ILE A   5      85.940  65.610  71.560  1.00  0.00           H
ATOM     87  C   ILE A   5      86.990  64.520  66.320  1.00  0.00           C
ATOM     88  O   ILE A   5      86.880  65.580  65.760  1.00  0.00           O
ATOM     89  N   SER A   6      86.740  63.290  65.740  1.00  0.00           N
ATOM     90  H   SER A   6      86.950  62.450  66.260  1.00  0.00           H
ATOM     91  CA  SER A   6      86.270  63.090  64.330  1.00  0.00           C
ATOM     92  HA  SER A   6      85.950  64.010  63.850  1.00  0.00           H
ATOM     93  CB  SER A   6      87.310  62.370  63.460  1.00  0.00           C
ATOM     94  HB1 SER A   6      86.830  61.770  62.690  1.00  0.00           H
ATOM     95  HB2 SER A   6      87.770  61.640  64.130  1.00  0.00           H
ATOM     96  OG  SER A   6      88.270  63.190  62.950  1.00  0.00           O
ATOM     97  HG  SER A   6      88.690  63.550  63.730  1.00  0.00           H
ATOM     98  C   SER A   6      85.070  62.220  64.340  1.00  0.00           C
ATOM     99  O   SER A   6      85.040  61.230  64.990  1.00  0.00           O
ATOM    100  N   ILE A   7      84.000  62.780  63.780  1.00  0.00           N
ATOM    101  H   ILE A   7      84.160  63.670  63.320  1.00  0.00           H
ATOM    102  CA  ILE A   7      82.660  62.170  63.810  1.00  0.00           C
ATOM    103  HA  ILE A   7      82.690  61.160  64.210  1.00  0.00           H
ATOM    104  CB  ILE A   7      81.530  62.960  64.550  1.00  0.00           C
ATOM    105  HB  ILE A   7      81.340  63.940  64.110  1.00  0.00           H
ATOM    106  CG2 ILE A   7      80.160  62.260  64.550  1.00  0.00           C
ATOM    107 1HG2 ILE A   7      80.200  61.260  64.990  1.00  0.00           H
ATOM    108 2HG2 ILE A   7      79.410  62.800  65.140  1.00  0.00           H
ATOM    109 3HG2 ILE A   7      79.830  62.150  63.520  1.00  0.00           H
ATOM    110  CG1 ILE A   7      82.030  63.230  65.990  1.00  0.00           C
ATOM    111 1HG1 ILE A   7      83.010  63.700  65.890  1.00  0.00           H
ATOM    112 2HG1 ILE A   7      82.100  62.280  66.520  1.00  0.00           H
ATOM    113  CD  ILE A   7      81.160  64.290  66.670  1.00  0.00           C
ATOM    114  HD1 ILE A   7      81.590  64.730  67.570  1.00  0.00           H
ATOM    115  HD2 ILE A   7      81.000  65.160  66.020  1.00  0.00           H
ATOM    116  HD3 ILE A   7      80.220  63.790  66.890  1.00  0.00           H
ATOM    117  C   ILE A   7      82.220  61.870  62.410  1.00  0.00           C
ATOM    118  O   ILE A   7      82.330  62.670  61.480  1.00  0.00           O
ATOM    119  N   HIS A   8      81.830  60.650  62.260  1.00  0.00           N
ATOM    120  H   HIS A   8      81.990  59.990  63.010  1.00  0.00           H
ATOM    121  CA  HIS A   8      81.580  59.990  60.980  1.00  0.00           C
ATOM    122  HA  HIS A   8      81.790  60.720  60.200  1.00  0.00           H
ATOM    123  CB  HIS A   8      82.530  58.760  60.810  1.00  0.00           C
ATOM    124  HB1 HIS A   8      82.470  58.440  59.770  1.00  0.00           H
ATOM    125  HB2 HIS A   8      82.240  57.930  61.460  1.00  0.00           H
ATOM    126  CG  HIS A   8      83.960  59.040  61.080  1.00  0.00           C
ATOM    127  ND1 HIS A   8      84.720  59.990  60.380  1.00  0.00           N
ATOM    128  CE1 HIS A   8      85.980  59.770  60.850  1.00  0.00           C
ATOM    129  HE1 HIS A   8      86.810  60.360  60.490  1.00  0.00           H
ATOM    130  NE2 HIS A   8      86.060  58.740  61.720  1.00  0.00           N
ATOM    131  HE2 HIS A   8      86.860  58.480  62.280  1.00  0.00           H
ATOM    132  CD2 HIS A   8      84.750  58.320  61.940  1.00  0.00           C
ATOM    133  HD2 HIS A   8      84.500  57.520  62.620  1.00  0.00           H
ATOM    134  C   HIS A   8      80.140  59.540  60.650  1.00  0.00           C
ATOM    135  O   HIS A   8      79.740  58.430  61.060  1.00  0.00           O
ATOM    136  N   VAL A   9      79.400  60.320  59.930  1.00  0.00           N
ATOM    137  H   VAL A   9      79.810  61.210  59.690  1.00  0.00           H
ATOM    138  CA  VAL A   9      77.920  60.220  59.860  1.00  0.00           C
ATOM    139  HA  VAL A   9      77.600  59.540  60.640  1.00  0.00           H
ATOM    140  CB  VAL A   9      77.160  61.620  60.150  1.00  0.00           C
ATOM    141  HB  VAL A   9      77.220  62.130  59.180  1.00  0.00           H
ATOM    142  CG1 VAL A   9      75.730  61.360  60.670  1.00  0.00           C
ATOM    143 1HG1 VAL A   9      75.780  60.390  61.180  1.00  0.00           H
ATOM    144 2HG1 VAL A   9      75.180  62.160  61.180  1.00  0.00           H
ATOM    145 3HG1 VAL A   9      75.050  61.200  59.840  1.00  0.00           H
ATOM    146  CG2 VAL A   9      77.910  62.550  61.120  1.00  0.00           C
ATOM    147 1HG2 VAL A   9      78.910  62.710  60.700  1.00  0.00           H
ATOM    148 2HG2 VAL A   9      77.280  63.430  61.060  1.00  0.00           H
ATOM    149 3HG2 VAL A   9      78.120  62.050  62.060  1.00  0.00           H
ATOM    150  C   VAL A   9      77.440  59.580  58.570  1.00  0.00           C
ATOM    151  O   VAL A   9      77.700  60.040  57.490  1.00  0.00           O
ATOM    152  N   GLY A  10      76.710  58.480  58.680  1.00  0.00           N
ATOM    153  H   GLY A  10      76.580  58.210  59.640  1.00  0.00           H
ATOM    154  CA  GLY A  10      76.210  57.580  57.580  1.00  0.00           C
ATOM    155  HA1 GLY A  10      75.460  58.070  56.950  1.00  0.00           H
ATOM    156  HA2 GLY A  10      75.700  56.730  58.030  1.00  0.00           H
ATOM    157  C   GLY A  10      77.300  56.960  56.680  1.00  0.00           C
ATOM    158  O   GLY A  10      78.470  57.090  57.030  1.00  0.00           O
ATOM    159  N   GLN A  11      76.910  56.390  55.530  1.00  0.00           N
ATOM    160  H   GLN A  11      75.990  56.320  55.130  1.00  0.00           H
ATOM    161  CA  GLN A  11      77.860  55.580  54.810  1.00  0.00           C
ATOM    162  HA  GLN A  11      78.270  54.760  55.400  1.00  0.00           H
ATOM    163  CB  GLN A  11      77.170  54.820  53.690  1.00  0.00           C
ATOM    164  HB1 GLN A  11      76.550  55.500  53.110  1.00  0.00           H
ATOM    165  HB2 GLN A  11      76.510  54.080  54.150  1.00  0.00           H
ATOM    166  CG  GLN A  11      77.970  54.090  52.690  1.00  0.00           C
ATOM    167  HG1 GLN A  11      78.660  53.420  53.210  1.00  0.00           H
ATOM    168  HG2 GLN A  11      78.660  54.840  52.310  1.00  0.00           H
ATOM    169  CD  GLN A  11      77.210  53.400  51.510  1.00  0.00           C
ATOM    170  OE1 GLN A  11      77.450  52.260  51.150  1.00  0.00           O
ATOM    171  NE2 GLN A  11      76.440  54.120  50.740  1.00  0.00           N
ATOM    172 1HE2 GLN A  11      76.140  55.040  51.020  1.00  0.00           H
ATOM    173 2HE2 GLN A  11      76.100  53.760  49.860  1.00  0.00           H
ATOM    174  C   GLN A  11      79.050  56.390  54.220  1.00  0.00           C
ATOM    175  O   GLN A  11      80.180  56.020  54.440  1.00  0.00           O
ATOM    176  N   ALA A  12      78.870  57.460  53.440  1.00  0.00           N
ATOM    177  H   ALA A  12      77.950  57.850  53.350  1.00  0.00           H
ATOM    178  CA  ALA A  12      79.980  58.300  52.970  1.00  0.00           C
ATOM    179  HA  ALA A  12      80.520  57.740  52.210  1.00  0.00           H
ATOM    180  CB  ALA A  12      79.400  59.510  52.240  1.00  0.00           C
ATOM    181  HB1 ALA A  12      79.050  60.250  52.960  1.00  0.00           H
ATOM    182  HB2 ALA A  12      80.200  60.090  51.760  1.00  0.00           H
ATOM    183  HB3 ALA A  12      78.550  59.360  51.580  1.00  0.00           H
ATOM    184  C   ALA A  12      80.920  58.750  54.120  1.00  0.00           C
ATOM    185  O   ALA A  12      82.090  58.640  54.090  1.00  0.00           O
ATOM    186  N   GLY A  13      80.290  59.250  55.200  1.00  0.00           N
ATOM    187  H   GLY A  13      79.320  59.510  55.090  1.00  0.00           H
ATOM    188  CA  GLY A  13      80.990  59.600  56.460  1.00  0.00           C
ATOM    189  HA1 GLY A  13      80.230  59.800  57.210  1.00  0.00           H
ATOM    190  HA2 GLY A  13      81.710  60.390  56.260  1.00  0.00           H
ATOM    191  C   GLY A  13      81.830  58.480  56.930  1.00  0.00           C
ATOM    192  O   GLY A  13      83.000  58.750  57.230  1.00  0.00           O
ATOM    193  N   VAL A  14      81.280  57.330  57.120  1.00  0.00           N
ATOM    194  H   VAL A  14      80.300  57.230  56.920  1.00  0.00           H
ATOM    195  CA  VAL A  14      81.930  56.150  57.730  1.00  0.00           C
ATOM    196  HA  VAL A  14      82.500  56.490  58.590  1.00  0.00           H
ATOM    197  CB  VAL A  14      80.960  55.030  58.020  1.00  0.00           C
ATOM    198  HB  VAL A  14      80.420  54.830  57.090  1.00  0.00           H
ATOM    199  CG1 VAL A  14      81.540  53.690  58.350  1.00  0.00           C
ATOM    200 1HG1 VAL A  14      82.120  53.820  59.260  1.00  0.00           H
ATOM    201 2HG1 VAL A  14      80.670  53.050  58.470  1.00  0.00           H
ATOM    202 3HG1 VAL A  14      82.160  53.300  57.550  1.00  0.00           H
ATOM    203  CG2 VAL A  14      79.920  55.390  59.120  1.00  0.00           C
ATOM    204 1HG2 VAL A  14      80.280  54.980  60.070  1.00  0.00           H
ATOM    205 2HG2 VAL A  14      79.830  56.470  59.260  1.00  0.00           H
ATOM    206 3HG2 VAL A  14      78.930  55.070  58.800  1.00  0.00           H
ATOM    207  C   VAL A  14      82.970  55.630  56.820  1.00  0.00           C
ATOM    208  O   VAL A  14      84.060  55.270  57.320  1.00  0.00           O
ATOM    209  N   GLN A  15      82.700  55.540  55.490  1.00  0.00           N
ATOM    210  H   GLN A  15      81.790  55.770  55.120  1.00  0.00           H
ATOM    211  CA  GLN A  15      83.700  54.880  54.610  1.00  0.00           C
ATOM    212  HA  GLN A  15      84.040  53.940  55.040  1.00  0.00           H
ATOM    213  CB  GLN A  15      83.020  54.420  53.340  1.00  0.00           C
ATOM    214  HB1 GLN A  15      83.740  53.970  52.660  1.00  0.00           H
ATOM    215  HB2 GLN A  15      82.610  55.270  52.790  1.00  0.00           H
ATOM    216  CG  GLN A  15      81.910  53.330  53.480  1.00  0.00           C
ATOM    217  HG1 GLN A  15      81.000  53.750  53.920  1.00  0.00           H
ATOM    218  HG2 GLN A  15      82.290  52.660  54.250  1.00  0.00           H
ATOM    219  CD  GLN A  15      81.530  52.650  52.210  1.00  0.00           C
ATOM    220  OE1 GLN A  15      81.750  51.450  52.100  1.00  0.00           O
ATOM    221  NE2 GLN A  15      80.830  53.280  51.240  1.00  0.00           N
ATOM    222 1HE2 GLN A  15      80.630  54.250  51.390  1.00  0.00           H
ATOM    223 2HE2 GLN A  15      80.650  52.670  50.450  1.00  0.00           H
ATOM    224  C   GLN A  15      84.910  55.770  54.290  1.00  0.00           C
ATOM    225  O   GLN A  15      85.990  55.240  54.160  1.00  0.00           O
ATOM    226  N   ILE A  16      84.770  57.130  54.350  1.00  0.00           N
ATOM    227  H   ILE A  16      83.880  57.560  54.540  1.00  0.00           H
ATOM    228  CA  ILE A  16      85.910  58.120  54.180  1.00  0.00           C
ATOM    229  HA  ILE A  16      86.650  57.780  53.460  1.00  0.00           H
ATOM    230  CB  ILE A  16      85.470  59.510  53.650  1.00  0.00           C
ATOM    231  HB  ILE A  16      84.710  59.880  54.330  1.00  0.00           H
ATOM    232  CG2 ILE A  16      86.610  60.530  53.750  1.00  0.00           C
ATOM    233 1HG2 ILE A  16      86.350  61.420  53.170  1.00  0.00           H
ATOM    234 2HG2 ILE A  16      86.760  60.770  54.810  1.00  0.00           H
ATOM    235 3HG2 ILE A  16      87.530  60.140  53.320  1.00  0.00           H
ATOM    236  CG1 ILE A  16      84.920  59.420  52.170  1.00  0.00           C
ATOM    237 1HG1 ILE A  16      84.180  58.650  51.960  1.00  0.00           H
ATOM    238 2HG1 ILE A  16      85.700  59.120  51.470  1.00  0.00           H
ATOM    239  CD  ILE A  16      84.080  60.650  51.610  1.00  0.00           C
ATOM    240  HD1 ILE A  16      83.140  60.710  52.170  1.00  0.00           H
ATOM    241  HD2 ILE A  16      84.680  61.560  51.650  1.00  0.00           H
ATOM    242  HD3 ILE A  16      83.930  60.560  50.540  1.00  0.00           H
ATOM    243  C   ILE A  16      86.660  58.150  55.510  1.00  0.00           C
ATOM    244  O   ILE A  16      87.930  58.120  55.560  1.00  0.00           O
ATOM    245  N   GLY A  17      85.870  58.110  56.590  1.00  0.00           N
ATOM    246  H   GLY A  17      84.860  58.070  56.570  1.00  0.00           H
ATOM    247  CA  GLY A  17      86.450  58.010  57.890  1.00  0.00           C
ATOM    248  HA1 GLY A  17      85.620  58.020  58.590  1.00  0.00           H
ATOM    249  HA2 GLY A  17      87.100  58.880  57.960  1.00  0.00           H
ATOM    250  C   GLY A  17      87.360  56.750  58.140  1.00  0.00           C
ATOM    251  O   GLY A  17      88.470  56.940  58.660  1.00  0.00           O
ATOM    252  N   ASN A  18      87.050  55.530  57.690  1.00  0.00           N
ATOM    253  H   ASN A  18      86.210  55.420  57.130  1.00  0.00           H
ATOM    254  CA  ASN A  18      87.970  54.370  57.860  1.00  0.00           C
ATOM    255  HA  ASN A  18      88.470  54.320  58.830  1.00  0.00           H
ATOM    256  CB  ASN A  18      87.000  53.160  57.650  1.00  0.00           C
ATOM    257  HB1 ASN A  18      86.710  53.140  56.600  1.00  0.00           H
ATOM    258  HB2 ASN A  18      86.080  53.270  58.210  1.00  0.00           H
ATOM    259  CG  ASN A  18      87.640  51.860  58.080  1.00  0.00           C
ATOM    260  OD1 ASN A  18      88.200  51.770  59.210  1.00  0.00           O
ATOM    261  ND2 ASN A  18      87.580  50.790  57.330  1.00  0.00           N
ATOM    262 1HD2 ASN A  18      87.280  50.680  56.370  1.00  0.00           H
ATOM    263 2HD2 ASN A  18      88.080  49.990  57.680  1.00  0.00           H
ATOM    264  C   ASN A  18      89.160  54.490  56.930  1.00  0.00           C
ATOM    265  O   ASN A  18      90.240  54.100  57.330  1.00  0.00           O
ATOM    266  N   ALA A  19      88.980  55.050  55.670  1.00  0.00           N
ATOM    267  H   ALA A  19      88.030  55.260  55.390  1.00  0.00           H
ATOM    268  CA  ALA A  19      90.000  55.180  54.670  1.00  0.00           C
ATOM    269  HA  ALA A  19      90.500  54.210  54.640  1.00  0.00           H
ATOM    270  CB  ALA A  19      89.300  55.550  53.330  1.00  0.00           C
ATOM    271  HB1 ALA A  19      89.980  55.570  52.470  1.00  0.00           H
ATOM    272  HB2 ALA A  19      88.620  54.740  53.070  1.00  0.00           H
ATOM    273  HB3 ALA A  19      88.740  56.480  53.360  1.00  0.00           H
ATOM    274  C   ALA A  19      91.060  56.210  55.070  1.00  0.00           C
ATOM    275  O   ALA A  19      92.270  56.060  54.840  1.00  0.00           O
ATOM    276  N   CYS A  20      90.570  57.220  55.820  1.00  0.00           N
ATOM    277  H   CYS A  20      89.580  57.240  56.020  1.00  0.00           H
ATOM    278  CA  CYS A  20      91.420  58.230  56.440  1.00  0.00           C
ATOM    279  HA  CYS A  20      92.210  58.430  55.710  1.00  0.00           H
ATOM    280  CB  CYS A  20      90.680  59.530  56.640  1.00  0.00           C
ATOM    281  HB1 CYS A  20      91.420  60.240  57.020  1.00  0.00           H
ATOM    282  HB2 CYS A  20      89.850  59.470  57.340  1.00  0.00           H
ATOM    283  SG  CYS A  20      90.070  60.190  55.030  1.00  0.00           S
ATOM    284  HG  CYS A  20      89.150  59.250  54.830  1.00  0.00           H
ATOM    285  C   CYS A  20      92.120  57.730  57.700  1.00  0.00           C
ATOM    286  O   CYS A  20      93.290  58.010  57.920  1.00  0.00           O
ATOM    287  N   TRP A  21      91.470  56.990  58.580  1.00  0.00           N
ATOM    288  H   TRP A  21      90.480  56.800  58.490  1.00  0.00           H
ATOM    289  CA  TRP A  21      92.100  56.320  59.730  1.00  0.00           C
ATOM    290  HA  TRP A  21      92.830  56.970  60.220  1.00  0.00           H
ATOM    291  CB  TRP A  21      91.030  56.160  60.870  1.00  0.00           C
ATOM    292  HB1 TRP A  21      91.430  55.540  61.670  1.00  0.00           H
ATOM    293  HB2 TRP A  21      90.120  55.660  60.540  1.00  0.00           H
ATOM    294  CG  TRP A  21      90.650  57.460  61.500  1.00  0.00           C
ATOM    295  CD1 TRP A  21      89.710  58.330  61.140  1.00  0.00           C
ATOM    296  HD1 TRP A  21      89.010  58.240  60.320  1.00  0.00           H
ATOM    297  NE1 TRP A  21      89.580  59.390  61.900  1.00  0.00           N
ATOM    298  HE1 TRP A  21      89.040  60.190  61.600  1.00  0.00           H
ATOM    299  CE2 TRP A  21      90.560  59.360  62.860  1.00  0.00           C
ATOM    300  CZ2 TRP A  21      90.820  60.160  64.000  1.00  0.00           C
ATOM    301  HZ2 TRP A  21      90.280  61.080  64.170  1.00  0.00           H
ATOM    302  CH2 TRP A  21      91.940  59.900  64.810  1.00  0.00           C
ATOM    303  HH2 TRP A  21      92.250  60.550  65.610  1.00  0.00           H
ATOM    304  CZ3 TRP A  21      92.760  58.850  64.420  1.00  0.00           C
ATOM    305  HZ3 TRP A  21      93.670  58.640  64.970  1.00  0.00           H
ATOM    306  CE3 TRP A  21      92.470  58.020  63.360  1.00  0.00           C
ATOM    307  HE3 TRP A  21      93.160  57.220  63.140  1.00  0.00           H
ATOM    308  CD2 TRP A  21      91.320  58.220  62.580  1.00  0.00           C
ATOM    309  C   TRP A  21      92.960  55.120  59.460  1.00  0.00           C
ATOM    310  O   TRP A  21      93.910  54.930  60.170  1.00  0.00           O
ATOM    311  N   GLU A  22      92.860  54.470  58.270  1.00  0.00           N
ATOM    312  H   GLU A  22      91.990  54.590  57.770  1.00  0.00           H
ATOM    313  CA  GLU A  22      93.970  53.680  57.700  1.00  0.00           C
ATOM    314  HA  GLU A  22      94.480  53.030  58.410  1.00  0.00           H
ATOM    315  CB  GLU A  22      93.400  52.760  56.530  1.00  0.00           C
ATOM    316  HB1 GLU A  22      92.620  53.200  55.910  1.00  0.00           H
ATOM    317  HB2 GLU A  22      93.010  51.880  57.030  1.00  0.00           H
ATOM    318  CG  GLU A  22      94.460  52.170  55.570  1.00  0.00           C
ATOM    319  HG1 GLU A  22      95.090  51.530  56.200  1.00  0.00           H
ATOM    320  HG2 GLU A  22      95.080  52.900  55.050  1.00  0.00           H
ATOM    321  CD  GLU A  22      93.930  51.280  54.530  1.00  0.00           C
ATOM    322  OE1 GLU A  22      93.070  51.570  53.720  1.00  0.00           O
ATOM    323  OE2 GLU A  22      94.560  50.190  54.370  1.00  0.00           O
ATOM    324  C   GLU A  22      95.100  54.580  57.190  1.00  0.00           C
ATOM    325  O   GLU A  22      96.220  54.280  57.570  1.00  0.00           O
ATOM    326  N   LEU A  23      94.860  55.700  56.480  1.00  0.00           N
ATOM    327  H   LEU A  23      93.920  56.010  56.280  1.00  0.00           H
ATOM    328  CA  LEU A  23      95.980  56.590  56.060  1.00  0.00           C
ATOM    329  HA  LEU A  23      96.630  55.930  55.490  1.00  0.00           H
ATOM    330  CB  LEU A  23      95.400  57.610  55.010  1.00  0.00           C
ATOM    331  HB1 LEU A  23      94.570  58.170  55.440  1.00  0.00           H
ATOM    332  HB2 LEU A  23      95.160  56.980  54.150  1.00  0.00           H
ATOM    333  CG  LEU A  23      96.350  58.560  54.410  1.00  0.00           C
ATOM    334  HG  LEU A  23      96.590  59.340  55.130  1.00  0.00           H
ATOM    335  CD1 LEU A  23      97.600  57.850  53.850  1.00  0.00           C
ATOM    336 1HD1 LEU A  23      98.120  57.340  54.660  1.00  0.00           H
ATOM    337 2HD1 LEU A  23      97.290  56.970  53.280  1.00  0.00           H
ATOM    338 3HD1 LEU A  23      98.240  58.580  53.360  1.00  0.00           H
ATOM    339  CD2 LEU A  23      95.710  59.200  53.220  1.00  0.00           C
ATOM    340 1HD2 LEU A  23      96.530  59.830  52.900  1.00  0.00           H
ATOM    341 2HD2 LEU A  23      95.500  58.510  52.410  1.00  0.00           H
ATOM    342 3HD2 LEU A  23      94.840  59.710  53.650  1.00  0.00           H
ATOM    343  C   LEU A  23      96.730  57.200  57.280  1.00  0.00           C
ATOM    344  O   LEU A  23      97.930  57.320  57.240  1.00  0.00           O
ATOM    345  N   TYR A  24      96.010  57.550  58.350  1.00  0.00           N
ATOM    346  H   TYR A  24      95.000  57.490  58.380  1.00  0.00           H
ATOM    347  CA  TYR A  24      96.790  58.120  59.500  1.00  0.00           C
ATOM    348  HA  TYR A  24      97.320  58.990  59.120  1.00  0.00           H
ATOM    349  CB  TYR A  24      95.800  58.690  60.580  1.00  0.00           C
ATOM    350  HB1 TYR A  24      96.270  59.220  61.410  1.00  0.00           H
ATOM    351  HB2 TYR A  24      95.230  57.850  60.960  1.00  0.00           H
ATOM    352  CG  TYR A  24      94.840  59.770  60.080  1.00  0.00           C
ATOM    353  CD1 TYR A  24      95.010  60.460  58.860  1.00  0.00           C
ATOM    354  HD1 TYR A  24      95.830  60.310  58.170  1.00  0.00           H
ATOM    355  CE1 TYR A  24      94.130  61.500  58.480  1.00  0.00           C
ATOM    356  HE1 TYR A  24      94.230  61.920  57.490  1.00  0.00           H
ATOM    357  CZ  TYR A  24      92.970  61.720  59.280  1.00  0.00           C
ATOM    358  OH  TYR A  24      92.030  62.690  58.980  1.00  0.00           O
ATOM    359  HH  TYR A  24      91.300  62.770  59.610  1.00  0.00           H
ATOM    360  CE2 TYR A  24      92.800  61.010  60.450  1.00  0.00           C
ATOM    361  HE2 TYR A  24      91.930  61.150  61.080  1.00  0.00           H
ATOM    362  CD2 TYR A  24      93.750  60.070  60.910  1.00  0.00           C
ATOM    363  HD2 TYR A  24      93.630  59.560  61.860  1.00  0.00           H
ATOM    364  C   TYR A  24      97.750  57.050  60.150  1.00  0.00           C
ATOM    365  O   TYR A  24      98.760  57.490  60.680  1.00  0.00           O
ATOM    366  N   CYS A  25      97.340  55.840  60.040  1.00  0.00           N
ATOM    367  H   CYS A  25      96.410  55.730  59.670  1.00  0.00           H
ATOM    368  CA  CYS A  25      98.060  54.710  60.570  1.00  0.00           C
ATOM    369  HA  CYS A  25      98.410  55.110  61.520  1.00  0.00           H
ATOM    370  CB  CYS A  25      97.050  53.510  60.800  1.00  0.00           C
ATOM    371  HB1 CYS A  25      97.720  52.690  61.060  1.00  0.00           H
ATOM    372  HB2 CYS A  25      96.620  53.220  59.850  1.00  0.00           H
ATOM    373  SG  CYS A  25      95.980  53.820  62.270  1.00  0.00           S
ATOM    374  HG  CYS A  25      95.200  54.650  61.560  1.00  0.00           H
ATOM    375  C   CYS A  25      99.300  54.310  59.760  1.00  0.00           C
ATOM    376  O   CYS A  25     100.380  54.030  60.260  1.00  0.00           O
ATOM    377  N   LEU A  26      99.240  54.500  58.430  1.00  0.00           N
ATOM    378  H   LEU A  26      98.390  54.870  58.020  1.00  0.00           H
ATOM    379  CA  LEU A  26     100.290  54.180  57.490  1.00  0.00           C
ATOM    380  HA  LEU A  26     100.770  53.220  57.650  1.00  0.00           H
ATOM    381  CB  LEU A  26      99.790  54.260  56.000  1.00  0.00           C
ATOM    382  HB1 LEU A  26     100.660  54.350  55.350  1.00  0.00           H
ATOM    383  HB2 LEU A  26      99.280  55.220  55.860  1.00  0.00           H
ATOM    384  CG  LEU A  26      98.970  53.020  55.660  1.00  0.00           C
ATOM    385  HG  LEU A  26      98.020  52.990  56.190  1.00  0.00           H
ATOM    386  CD1 LEU A  26      98.710  53.140  54.170  1.00  0.00           C
ATOM    387 1HD1 LEU A  26      97.860  52.520  53.870  1.00  0.00           H
ATOM    388 2HD1 LEU A  26      98.340  54.140  53.950  1.00  0.00           H
ATOM    389 3HD1 LEU A  26      99.480  52.870  53.450  1.00  0.00           H
ATOM    390  CD2 LEU A  26      99.720  51.620  55.810  1.00  0.00           C
ATOM    391 1HD2 LEU A  26      99.710  51.310  56.860  1.00  0.00           H
ATOM    392 2HD2 LEU A  26      99.190  50.870  55.220  1.00  0.00           H
ATOM    393 3HD2 LEU A  26     100.770  51.800  55.580  1.00  0.00           H
ATOM    394  C   LEU A  26     101.250  55.380  57.740  1.00  0.00           C
ATOM    395  O   LEU A  26     102.430  55.080  58.000  1.00  0.00           O
ATOM    396  N   GLU A  27     100.770  56.630  57.640  1.00  0.00           N
ATOM    397  H   GLU A  27      99.780  56.790  57.520  1.00  0.00           H
ATOM    398  CA  GLU A  27     101.600  57.820  57.580  1.00  0.00           C
ATOM    399  HA  GLU A  27     102.250  57.870  56.710  1.00  0.00           H
ATOM    400  CB  GLU A  27     100.680  59.110  57.590  1.00  0.00           C
ATOM    401  HB1 GLU A  27     101.310  59.970  57.790  1.00  0.00           H
ATOM    402  HB2 GLU A  27      99.850  58.900  58.270  1.00  0.00           H
ATOM    403  CG  GLU A  27     100.210  59.390  56.200  1.00  0.00           C
ATOM    404  HG1 GLU A  27      99.630  58.570  55.790  1.00  0.00           H
ATOM    405  HG2 GLU A  27     101.150  59.470  55.650  1.00  0.00           H
ATOM    406  CD  GLU A  27      99.490  60.640  56.000  1.00  0.00           C
ATOM    407  OE1 GLU A  27      99.520  61.510  56.980  1.00  0.00           O
ATOM    408  OE2 GLU A  27      98.970  60.930  54.930  1.00  0.00           O
ATOM    409  C   GLU A  27     102.460  57.970  58.840  1.00  0.00           C
ATOM    410  O   GLU A  27     103.630  58.330  58.640  1.00  0.00           O
ATOM    411  N   HIS A  28     101.970  57.520  60.020  1.00  0.00           N
ATOM    412  H   HIS A  28     101.010  57.220  60.070  1.00  0.00           H
ATOM    413  CA  HIS A  28     102.790  57.430  61.230  1.00  0.00           C
ATOM    414  HA  HIS A  28     103.470  58.270  61.300  1.00  0.00           H
ATOM    415  CB  HIS A  28     101.850  57.710  62.470  1.00  0.00           C
ATOM    416  HB1 HIS A  28     102.450  57.710  63.380  1.00  0.00           H
ATOM    417  HB2 HIS A  28     101.240  56.810  62.560  1.00  0.00           H
ATOM    418  CG  HIS A  28     101.180  59.100  62.510  1.00  0.00           C
ATOM    419  ND1 HIS A  28     101.820  60.320  62.280  1.00  0.00           N
ATOM    420  CE1 HIS A  28     100.930  61.220  62.450  1.00  0.00           C
ATOM    421  HE1 HIS A  28     101.000  62.280  62.270  1.00  0.00           H
ATOM    422  NE2 HIS A  28      99.780  60.720  62.910  1.00  0.00           N
ATOM    423  HE2 HIS A  28      98.940  61.200  63.200  1.00  0.00           H
ATOM    424  CD2 HIS A  28      99.860  59.410  62.820  1.00  0.00           C
ATOM    425  HD2 HIS A  28      99.080  58.690  63.030  1.00  0.00           H
ATOM    426  C   HIS A  28     103.630  56.150  61.460  1.00  0.00           C
ATOM    427  O   HIS A  28     104.610  56.260  62.150  1.00  0.00           O
ATOM    428  N   GLY A  29     103.320  55.020  60.860  1.00  0.00           N
ATOM    429  H   GLY A  29     102.590  55.080  60.160  1.00  0.00           H
ATOM    430  CA  GLY A  29     103.770  53.720  61.300  1.00  0.00           C
ATOM    431  HA1 GLY A  29     104.850  53.740  61.470  1.00  0.00           H
ATOM    432  HA2 GLY A  29     103.550  53.080  60.440  1.00  0.00           H
ATOM    433  C   GLY A  29     103.090  53.190  62.560  1.00  0.00           C
ATOM    434  O   GLY A  29     103.740  52.880  63.530  1.00  0.00           O
ATOM    435  N   ILE A  30     101.770  53.370  62.710  1.00  0.00           N
ATOM    436  H   ILE A  30     101.300  53.870  61.970  1.00  0.00           H
ATOM    437  CA  ILE A  30     101.030  52.510  63.600  1.00  0.00           C
ATOM    438  HA  ILE A  30     101.670  52.180  64.420  1.00  0.00           H
ATOM    439  CB  ILE A  30      99.740  53.220  64.240  1.00  0.00           C
ATOM    440  HB  ILE A  30      99.000  53.360  63.460  1.00  0.00           H
ATOM    441  CG2 ILE A  30      99.100  52.500  65.460  1.00  0.00           C
ATOM    442 1HG2 ILE A  30      98.200  53.050  65.740  1.00  0.00           H
ATOM    443 2HG2 ILE A  30      98.740  51.510  65.180  1.00  0.00           H
ATOM    444 3HG2 ILE A  30      99.780  52.390  66.300  1.00  0.00           H
ATOM    445  CG1 ILE A  30     100.060  54.670  64.680  1.00  0.00           C
ATOM    446 1HG1 ILE A  30     100.710  55.260  64.030  1.00  0.00           H
ATOM    447 2HG1 ILE A  30     100.540  54.740  65.660  1.00  0.00           H
ATOM    448  CD  ILE A  30      98.830  55.560  64.820  1.00  0.00           C
ATOM    449  HD1 ILE A  30      98.030  55.190  65.460  1.00  0.00           H
ATOM    450  HD2 ILE A  30      99.070  56.540  65.260  1.00  0.00           H
ATOM    451  HD3 ILE A  30      98.380  55.760  63.850  1.00  0.00           H
ATOM    452  C   ILE A  30     100.620  51.150  62.910  1.00  0.00           C
ATOM    453  O   ILE A  30     100.270  51.140  61.770  1.00  0.00           O
ATOM    454  N   GLN A  31     100.860  50.070  63.630  1.00  0.00           N
ATOM    455  H   GLN A  31     101.210  50.170  64.570  1.00  0.00           H
ATOM    456  CA  GLN A  31     100.500  48.710  63.240  1.00  0.00           C
ATOM    457  HA  GLN A  31     100.720  48.530  62.190  1.00  0.00           H
ATOM    458  CB  GLN A  31     101.330  47.770  64.100  1.00  0.00           C
ATOM    459  HB1 GLN A  31     100.920  46.770  63.970  1.00  0.00           H
ATOM    460  HB2 GLN A  31     101.310  48.020  65.160  1.00  0.00           H
ATOM    461  CG  GLN A  31     102.790  47.700  63.510  1.00  0.00           C
ATOM    462  HG1 GLN A  31     103.130  48.690  63.200  1.00  0.00           H
ATOM    463  HG2 GLN A  31     102.750  47.000  62.680  1.00  0.00           H
ATOM    464  CD  GLN A  31     103.810  47.170  64.470  1.00  0.00           C
ATOM    465  OE1 GLN A  31     103.500  46.910  65.620  1.00  0.00           O
ATOM    466  NE2 GLN A  31     105.030  46.920  64.000  1.00  0.00           N
ATOM    467 1HE2 GLN A  31     105.280  47.020  63.030  1.00  0.00           H
ATOM    468 2HE2 GLN A  31     105.760  46.660  64.650  1.00  0.00           H
ATOM    469  C   GLN A  31      98.980  48.340  63.420  1.00  0.00           C
ATOM    470  O   GLN A  31      98.360  49.040  64.220  1.00  0.00           O
ATOM    471  N   PRO A  32      98.320  47.410  62.730  1.00  0.00           N
ATOM    472  CD  PRO A  32      98.970  46.510  61.720  1.00  0.00           C
ATOM    473  HD1 PRO A  32      99.220  45.640  62.330  1.00  0.00           H
ATOM    474  HD2 PRO A  32      99.790  46.960  61.170  1.00  0.00           H
ATOM    475  CG  PRO A  32      97.880  46.130  60.700  1.00  0.00           C
ATOM    476  HG1 PRO A  32      98.070  45.080  60.470  1.00  0.00           H
ATOM    477  HG2 PRO A  32      97.900  46.670  59.760  1.00  0.00           H
ATOM    478  CB  PRO A  32      96.620  46.320  61.570  1.00  0.00           C
ATOM    479  HB1 PRO A  32      96.230  45.350  61.890  1.00  0.00           H
ATOM    480  HB2 PRO A  32      95.870  46.870  61.000  1.00  0.00           H
ATOM    481  CA  PRO A  32      96.910  47.240  62.780  1.00  0.00           C
ATOM    482  HA  PRO A  32      96.520  48.250  62.610  1.00  0.00           H
ATOM    483  C   PRO A  32      96.300  46.680  64.110  1.00  0.00           C
ATOM    484  O   PRO A  32      95.070  46.620  64.220  1.00  0.00           O
ATOM    485  N   ASP A  33      97.130  46.410  65.130  1.00  0.00           N
ATOM    486  H   ASP A  33      98.130  46.350  65.020  1.00  0.00           H
ATOM    487  CA  ASP A  33      96.650  46.130  66.500  1.00  0.00           C
ATOM    488  HA  ASP A  33      95.590  45.890  66.490  1.00  0.00           H
ATOM    489  CB  ASP A  33      97.370  44.910  67.130  1.00  0.00           C
ATOM    490  HB1 ASP A  33      97.070  44.050  66.540  1.00  0.00           H
ATOM    491  HB2 ASP A  33      96.930  44.810  68.120  1.00  0.00           H
ATOM    492  CG  ASP A  33      98.860  45.050  67.230  1.00  0.00           C
ATOM    493  OD1 ASP A  33      99.540  45.820  66.470  1.00  0.00           O
ATOM    494  OD2 ASP A  33      99.470  44.270  67.980  1.00  0.00           O
ATOM    495  C   ASP A  33      96.770  47.430  67.410  1.00  0.00           C
ATOM    496  O   ASP A  33      96.320  47.410  68.590  1.00  0.00           O
ATOM    497  N   GLY A  34      97.160  48.510  66.840  1.00  0.00           N
ATOM    498  H   GLY A  34      97.400  48.370  65.870  1.00  0.00           H
ATOM    499  CA  GLY A  34      97.410  49.750  67.560  1.00  0.00           C
ATOM    500  HA1 GLY A  34      96.610  49.890  68.290  1.00  0.00           H
ATOM    501  HA2 GLY A  34      97.310  50.570  66.840  1.00  0.00           H
ATOM    502  C   GLY A  34      98.800  49.850  68.200  1.00  0.00           C
ATOM    503  O   GLY A  34      98.950  50.690  69.090  1.00  0.00           O
ATOM    504  N   GLN A  35      99.720  48.960  67.860  1.00  0.00           N
ATOM    505  H   GLN A  35      99.580  48.130  67.300  1.00  0.00           H
ATOM    506  CA  GLN A  35     101.160  49.230  68.310  1.00  0.00           C
ATOM    507  HA  GLN A  35     101.180  49.660  69.310  1.00  0.00           H
ATOM    508  CB  GLN A  35     101.860  47.900  68.480  1.00  0.00           C
ATOM    509  HB1 GLN A  35     102.920  48.060  68.690  1.00  0.00           H
ATOM    510  HB2 GLN A  35     101.730  47.330  67.560  1.00  0.00           H
ATOM    511  CG  GLN A  35     101.330  46.960  69.590  1.00  0.00           C
ATOM    512  HG1 GLN A  35     102.050  46.140  69.590  1.00  0.00           H
ATOM    513  HG2 GLN A  35     100.320  46.620  69.360  1.00  0.00           H
ATOM    514  CD  GLN A  35     101.390  47.550  70.970  1.00  0.00           C
ATOM    515  OE1 GLN A  35     102.340  48.190  71.450  1.00  0.00           O
ATOM    516  NE2 GLN A  35     100.310  47.440  71.720  1.00  0.00           N
ATOM    517 1HE2 GLN A  35      99.460  47.010  71.370  1.00  0.00           H
ATOM    518 2HE2 GLN A  35     100.330  47.790  72.660  1.00  0.00           H
ATOM    519  C   GLN A  35     101.890  50.270  67.460  1.00  0.00           C
ATOM    520  O   GLN A  35     101.710  50.440  66.290  1.00  0.00           O
ATOM    521  N   MET A  36     102.740  51.050  68.100  1.00  0.00           N
ATOM    522  H   MET A  36     102.720  50.980  69.110  1.00  0.00           H
ATOM    523  CA  MET A  36     103.490  52.060  67.460  1.00  0.00           C
ATOM    524  HA  MET A  36     103.520  51.960  66.370  1.00  0.00           H
ATOM    525  CB  MET A  36     102.810  53.410  67.680  1.00  0.00           C
ATOM    526  HB1 MET A  36     102.880  53.770  68.700  1.00  0.00           H
ATOM    527  HB2 MET A  36     101.730  53.300  67.570  1.00  0.00           H
ATOM    528  CG  MET A  36     103.480  54.480  66.750  1.00  0.00           C
ATOM    529  HG1 MET A  36     103.270  54.200  65.710  1.00  0.00           H
ATOM    530  HG2 MET A  36     104.540  54.540  67.000  1.00  0.00           H
ATOM    531  SD  MET A  36     102.600  56.080  66.790  1.00  0.00           S
ATOM    532  CE  MET A  36     103.860  57.340  66.420  1.00  0.00           C
ATOM    533  HE1 MET A  36     103.400  58.330  66.430  1.00  0.00           H
ATOM    534  HE2 MET A  36     104.660  57.390  67.160  1.00  0.00           H
ATOM    535  HE3 MET A  36     104.350  56.990  65.510  1.00  0.00           H
ATOM    536  C   MET A  36     104.880  52.140  67.990  1.00  0.00           C
ATOM    537  O   MET A  36     105.180  52.850  68.990  1.00  0.00           O
ATOM    538  N   PRO A  37     105.720  51.130  67.620  1.00  0.00           N
ATOM    539  CD  PRO A  37     105.540  50.190  66.540  1.00  0.00           C
ATOM    540  HD1 PRO A  37     105.200  50.710  65.650  1.00  0.00           H
ATOM    541  HD2 PRO A  37     104.790  49.460  66.840  1.00  0.00           H
ATOM    542  CG  PRO A  37     106.880  49.580  66.150  1.00  0.00           C
ATOM    543  HG1 PRO A  37     107.410  50.340  65.570  1.00  0.00           H
ATOM    544  HG2 PRO A  37     106.790  48.630  65.630  1.00  0.00           H
ATOM    545  CB  PRO A  37     107.490  49.540  67.460  1.00  0.00           C
ATOM    546  HB1 PRO A  37     108.580  49.610  67.410  1.00  0.00           H
ATOM    547  HB2 PRO A  37     107.130  48.660  67.990  1.00  0.00           H
ATOM    548  CA  PRO A  37     107.010  50.830  68.150  1.00  0.00           C
ATOM    549  HA  PRO A  37     106.870  50.640  69.220  1.00  0.00           H
ATOM    550  C   PRO A  37     108.040  51.990  68.150  1.00  0.00           C
ATOM    551  O   PRO A  37     109.050  51.870  68.880  1.00  0.00           O
ATOM    552  N   SER A  38     107.820  53.030  67.300  1.00  0.00           N
ATOM    553  H   SER A  38     106.930  53.000  66.820  1.00  0.00           H
ATOM    554  CA  SER A  38     108.770  54.160  67.180  1.00  0.00           C
ATOM    555  HA  SER A  38     109.830  53.910  67.080  1.00  0.00           H
ATOM    556  CB  SER A  38     108.560  54.840  65.870  1.00  0.00           C
ATOM    557  HB1 SER A  38     108.680  54.180  65.010  1.00  0.00           H
ATOM    558  HB2 SER A  38     109.350  55.590  65.810  1.00  0.00           H
ATOM    559  OG  SER A  38     107.310  55.470  65.820  1.00  0.00           O
ATOM    560  HG  SER A  38     106.790  54.960  65.190  1.00  0.00           H
ATOM    561  C   SER A  38     108.600  55.100  68.400  1.00  0.00           C
ATOM    562  O   SER A  38     109.450  55.880  68.710  1.00  0.00           O
ATOM    563  N   ASP A  39     107.440  55.260  68.990  1.00  0.00           N
ATOM    564  H   ASP A  39     106.760  54.580  68.680  1.00  0.00           H
ATOM    565  CA  ASP A  39     107.070  56.010  70.140  1.00  0.00           C
ATOM    566  HA  ASP A  39     107.540  56.990  70.090  1.00  0.00           H
ATOM    567  CB  ASP A  39     105.510  56.090  70.020  1.00  0.00           C
ATOM    568  HB1 ASP A  39     105.080  55.090  69.970  1.00  0.00           H
ATOM    569  HB2 ASP A  39     105.230  56.480  69.040  1.00  0.00           H
ATOM    570  CG  ASP A  39     104.760  56.800  71.150  1.00  0.00           C
ATOM    571  OD1 ASP A  39     105.310  57.310  72.160  1.00  0.00           O
ATOM    572  OD2 ASP A  39     103.530  56.840  71.090  1.00  0.00           O
ATOM    573  C   ASP A  39     107.520  55.230  71.440  1.00  0.00           C
ATOM    574  O   ASP A  39     107.500  54.010  71.460  1.00  0.00           O
ATOM    575  N   LYS A  40     108.070  56.010  72.350  1.00  0.00           N
ATOM    576  H   LYS A  40     108.070  56.990  72.140  1.00  0.00           H
ATOM    577  CA  LYS A  40     108.820  55.420  73.480  1.00  0.00           C
ATOM    578  HA  LYS A  40     108.650  54.340  73.410  1.00  0.00           H
ATOM    579  CB  LYS A  40     110.330  55.680  73.450  1.00  0.00           C
ATOM    580  HB1 LYS A  40     110.880  55.160  74.230  1.00  0.00           H
ATOM    581  HB2 LYS A  40     110.540  56.730  73.700  1.00  0.00           H
ATOM    582  CG  LYS A  40     111.010  55.440  72.130  1.00  0.00           C
ATOM    583  HG1 LYS A  40     112.020  55.840  72.120  1.00  0.00           H
ATOM    584  HG2 LYS A  40     110.430  55.850  71.300  1.00  0.00           H
ATOM    585  CD  LYS A  40     111.110  53.860  71.920  1.00  0.00           C
ATOM    586  HD1 LYS A  40     110.150  53.410  72.160  1.00  0.00           H
ATOM    587  HD2 LYS A  40     111.870  53.450  72.580  1.00  0.00           H
ATOM    588  CE  LYS A  40     111.490  53.530  70.490  1.00  0.00           C
ATOM    589  HE1 LYS A  40     112.490  53.860  70.190  1.00  0.00           H
ATOM    590  HE2 LYS A  40     110.640  53.850  69.890  1.00  0.00           H
ATOM    591  NZ  LYS A  40     111.520  52.030  70.270  1.00  0.00           N
ATOM    592  HZ1 LYS A  40     111.910  51.900  69.350  1.00  0.00           H
ATOM    593  HZ2 LYS A  40     112.090  51.520  70.930  1.00  0.00           H
ATOM    594  HZ3 LYS A  40     110.600  51.620  70.230  1.00  0.00           H
ATOM    595  C   LYS A  40     108.250  55.900  74.840  1.00  0.00           C
ATOM    596  O   LYS A  40     108.870  55.530  75.840  1.00  0.00           O
ATOM    597  N   THR A  41     107.120  56.540  74.820  1.00  0.00           N
ATOM    598  H   THR A  41     106.700  56.870  73.960  1.00  0.00           H
ATOM    599  CA  THR A  41     106.400  56.870  76.060  1.00  0.00           C
ATOM    600  HA  THR A  41     107.070  56.590  76.870  1.00  0.00           H
ATOM    601  CB  THR A  41     106.360  58.390  76.190  1.00  0.00           C
ATOM    602  HB  THR A  41     107.400  58.660  76.040  1.00  0.00           H
ATOM    603  CG2 THR A  41     105.300  59.210  75.420  1.00  0.00           C
ATOM    604 1HG2 THR A  41     104.350  58.750  75.700  1.00  0.00           H
ATOM    605 2HG2 THR A  41     105.220  60.270  75.660  1.00  0.00           H
ATOM    606 3HG2 THR A  41     105.510  59.010  74.370  1.00  0.00           H
ATOM    607  OG1 THR A  41     106.040  58.560  77.590  1.00  0.00           O
ATOM    608  HG1 THR A  41     106.130  59.470  77.890  1.00  0.00           H
ATOM    609  C   THR A  41     105.090  56.090  76.190  1.00  0.00           C
ATOM    610  O   THR A  41     104.030  56.510  75.740  1.00  0.00           O
ATOM    611  N   ILE A  42     105.170  54.900  76.820  1.00  0.00           N
ATOM    612  H   ILE A  42     106.020  54.660  77.310  1.00  0.00           H
ATOM    613  CA  ILE A  42     104.100  53.890  76.800  1.00  0.00           C
ATOM    614  HA  ILE A  42     103.720  53.730  75.790  1.00  0.00           H
ATOM    615  CB  ILE A  42     104.650  52.450  77.220  1.00  0.00           C
ATOM    616  HB  ILE A  42     105.100  52.630  78.190  1.00  0.00           H
ATOM    617  CG2 ILE A  42     103.600  51.310  77.320  1.00  0.00           C
ATOM    618 1HG2 ILE A  42     103.990  50.450  77.850  1.00  0.00           H
ATOM    619 2HG2 ILE A  42     102.710  51.600  77.880  1.00  0.00           H
ATOM    620 3HG2 ILE A  42     103.360  51.010  76.300  1.00  0.00           H
ATOM    621  CG1 ILE A  42     105.780  51.980  76.220  1.00  0.00           C
ATOM    622 1HG1 ILE A  42     106.580  52.710  76.320  1.00  0.00           H
ATOM    623 2HG1 ILE A  42     105.460  52.020  75.180  1.00  0.00           H
ATOM    624  CD  ILE A  42     106.360  50.570  76.580  1.00  0.00           C
ATOM    625  HD1 ILE A  42     107.200  50.370  75.910  1.00  0.00           H
ATOM    626  HD2 ILE A  42     106.660  50.520  77.630  1.00  0.00           H
ATOM    627  HD3 ILE A  42     105.650  49.770  76.370  1.00  0.00           H
ATOM    628  C   ILE A  42     102.940  54.380  77.690  1.00  0.00           C
ATOM    629  O   ILE A  42     103.040  54.750  78.880  1.00  0.00           O
ATOM    630  N   GLY A  43     101.750  54.390  77.060  1.00  0.00           N
ATOM    631  H   GLY A  43     101.660  54.070  76.110  1.00  0.00           H
ATOM    632  CA  GLY A  43     100.490  54.570  77.700  1.00  0.00           C
ATOM    633  HA1 GLY A  43     100.570  54.200  78.720  1.00  0.00           H
ATOM    634  HA2 GLY A  43      99.720  54.030  77.140  1.00  0.00           H
ATOM    635  C   GLY A  43      99.980  56.050  77.750  1.00  0.00           C
ATOM    636  O   GLY A  43      99.040  56.220  78.490  1.00  0.00           O
ATOM    637  N   GLY A  44     100.660  57.080  77.140  1.00  0.00           N
ATOM    638  H   GLY A  44     101.530  56.960  76.640  1.00  0.00           H
ATOM    639  CA  GLY A  44     100.170  58.440  77.080  1.00  0.00           C
ATOM    640  HA1 GLY A  44     100.100  58.760  78.120  1.00  0.00           H
ATOM    641  HA2 GLY A  44      99.190  58.450  76.590  1.00  0.00           H
ATOM    642  C   GLY A  44     101.190  59.290  76.310  1.00  0.00           C
ATOM    643  O   GLY A  44     101.940  58.750  75.470  1.00  0.00           O
ATOM    644  N   GLY A  45     101.240  60.550  76.510  1.00  0.00           N
ATOM    645  H   GLY A  45     100.690  60.960  77.260  1.00  0.00           H
ATOM    646  CA  GLY A  45     102.100  61.490  75.760  1.00  0.00           C
ATOM    647  HA1 GLY A  45     102.320  60.990  74.810  1.00  0.00           H
ATOM    648  HA2 GLY A  45     103.000  61.700  76.340  1.00  0.00           H
ATOM    649  C   GLY A  45     101.330  62.780  75.360  1.00  0.00           C
ATOM    650  O   GLY A  45     100.050  62.840  75.440  1.00  0.00           O
ATOM    651  N   ASP A  46     102.090  63.780  74.960  1.00  0.00           N
ATOM    652  H   ASP A  46     103.100  63.820  74.890  1.00  0.00           H
ATOM    653  CA  ASP A  46     101.570  64.980  74.210  1.00  0.00           C
ATOM    654  HA  ASP A  46     100.560  64.770  73.850  1.00  0.00           H
ATOM    655  CB  ASP A  46     101.390  66.160  75.190  1.00  0.00           C
ATOM    656  HB1 ASP A  46     100.660  65.930  75.960  1.00  0.00           H
ATOM    657  HB2 ASP A  46     100.930  66.990  74.650  1.00  0.00           H
ATOM    658  CG  ASP A  46     102.540  66.760  75.910  1.00  0.00           C
ATOM    659  OD1 ASP A  46     103.730  66.470  75.600  1.00  0.00           O
ATOM    660  OD2 ASP A  46     102.310  67.630  76.790  1.00  0.00           O
ATOM    661  C   ASP A  46     102.400  65.220  72.950  1.00  0.00           C
ATOM    662  O   ASP A  46     102.720  66.350  72.630  1.00  0.00           O
ATOM    663  N   ASP A  47     102.720  64.170  72.160  1.00  0.00           N
ATOM    664  H   ASP A  47     102.290  63.260  72.310  1.00  0.00           H
ATOM    665  CA  ASP A  47     103.470  64.400  70.900  1.00  0.00           C
ATOM    666  HA  ASP A  47     104.160  65.230  71.010  1.00  0.00           H
ATOM    667  CB  ASP A  47     104.250  63.130  70.490  1.00  0.00           C
ATOM    668  HB1 ASP A  47     104.770  63.220  69.530  1.00  0.00           H
ATOM    669  HB2 ASP A  47     103.570  62.290  70.320  1.00  0.00           H
ATOM    670  CG  ASP A  47     105.290  62.780  71.550  1.00  0.00           C
ATOM    671  OD1 ASP A  47     105.320  61.650  72.110  1.00  0.00           O
ATOM    672  OD2 ASP A  47     106.080  63.710  72.010  1.00  0.00           O
ATOM    673  C   ASP A  47     102.380  64.750  69.860  1.00  0.00           C
ATOM    674  O   ASP A  47     101.190  64.530  70.100  1.00  0.00           O
ATOM    675  N   SER A  48     102.770  65.300  68.700  1.00  0.00           N
ATOM    676  H   SER A  48     103.730  65.230  68.420  1.00  0.00           H
ATOM    677  CA  SER A  48     101.830  65.860  67.730  1.00  0.00           C
ATOM    678  HA  SER A  48     101.330  66.680  68.250  1.00  0.00           H
ATOM    679  CB  SER A  48     102.590  66.450  66.520  1.00  0.00           C
ATOM    680  HB1 SER A  48     101.890  66.600  65.700  1.00  0.00           H
ATOM    681  HB2 SER A  48     103.310  65.770  66.060  1.00  0.00           H
ATOM    682  OG  SER A  48     103.270  67.660  66.710  1.00  0.00           O
ATOM    683  HG  SER A  48     102.740  68.230  67.260  1.00  0.00           H
ATOM    684  C   SER A  48     100.880  64.800  67.110  1.00  0.00           C
ATOM    685  O   SER A  48      99.840  65.320  66.670  1.00  0.00           O
ATOM    686  N   PHE A  49     101.080  63.500  67.110  1.00  0.00           N
ATOM    687  H   PHE A  49     101.970  63.160  67.450  1.00  0.00           H
ATOM    688  CA  PHE A  49     100.050  62.570  66.840  1.00  0.00           C
ATOM    689  HA  PHE A  49      99.570  62.940  65.930  1.00  0.00           H
ATOM    690  CB  PHE A  49     100.800  61.290  66.440  1.00  0.00           C
ATOM    691  HB1 PHE A  49     101.440  61.510  65.590  1.00  0.00           H
ATOM    692  HB2 PHE A  49     100.080  60.550  66.060  1.00  0.00           H
ATOM    693  CG  PHE A  49     101.580  60.620  67.500  1.00  0.00           C
ATOM    694  CD1 PHE A  49     101.070  59.840  68.570  1.00  0.00           C
ATOM    695  HD1 PHE A  49     100.000  59.740  68.690  1.00  0.00           H
ATOM    696  CE1 PHE A  49     101.970  59.310  69.490  1.00  0.00           C
ATOM    697  HE1 PHE A  49     101.580  58.790  70.350  1.00  0.00           H
ATOM    698  CZ  PHE A  49     103.370  59.490  69.360  1.00  0.00           C
ATOM    699  HZ  PHE A  49     103.990  59.080  70.140  1.00  0.00           H
ATOM    700  CE2 PHE A  49     103.860  60.240  68.270  1.00  0.00           C
ATOM    701  HE2 PHE A  49     104.900  60.460  68.080  1.00  0.00           H
ATOM    702  CD2 PHE A  49     102.980  60.770  67.330  1.00  0.00           C
ATOM    703  HD2 PHE A  49     103.450  61.250  66.480  1.00  0.00           H
ATOM    704  C   PHE A  49      99.000  62.370  67.970  1.00  0.00           C
ATOM    705  O   PHE A  49      97.870  61.970  67.640  1.00  0.00           O
ATOM    706  N   ASN A  50      99.260  62.720  69.210  1.00  0.00           N
ATOM    707  H   ASN A  50     100.210  62.990  69.420  1.00  0.00           H
ATOM    708  CA  ASN A  50      98.290  62.680  70.280  1.00  0.00           C
ATOM    709  HA  ASN A  50      97.740  61.740  70.280  1.00  0.00           H
ATOM    710  CB  ASN A  50      99.010  62.770  71.690  1.00  0.00           C
ATOM    711  HB1 ASN A  50      98.270  62.940  72.470  1.00  0.00           H
ATOM    712  HB2 ASN A  50      99.660  63.640  71.570  1.00  0.00           H
ATOM    713  CG  ASN A  50      99.820  61.490  72.040  1.00  0.00           C
ATOM    714  OD1 ASN A  50     100.960  61.540  72.370  1.00  0.00           O
ATOM    715  ND2 ASN A  50      99.170  60.330  72.050  1.00  0.00           N
ATOM    716 1HD2 ASN A  50      98.180  60.360  71.840  1.00  0.00           H
ATOM    717 2HD2 ASN A  50      99.680  59.490  72.290  1.00  0.00           H
ATOM    718  C   ASN A  50      97.100  63.730  70.270  1.00  0.00           C
ATOM    719  O   ASN A  50      96.130  63.500  71.020  1.00  0.00           O
ATOM    720  N   THR A  51      97.060  64.670  69.370  1.00  0.00           N
ATOM    721  H   THR A  51      97.820  64.670  68.710  1.00  0.00           H
ATOM    722  CA  THR A  51      95.800  65.350  68.960  1.00  0.00           C
ATOM    723  HA  THR A  51      95.420  65.960  69.780  1.00  0.00           H
ATOM    724  CB  THR A  51      95.960  66.400  67.840  1.00  0.00           C
ATOM    725  HB  THR A  51      95.120  67.060  67.620  1.00  0.00           H
ATOM    726  CG2 THR A  51      97.150  67.300  68.160  1.00  0.00           C
ATOM    727 1HG2 THR A  51      98.120  66.810  68.090  1.00  0.00           H
ATOM    728 2HG2 THR A  51      97.180  68.080  67.400  1.00  0.00           H
ATOM    729 3HG2 THR A  51      97.010  67.620  69.200  1.00  0.00           H
ATOM    730  OG1 THR A  51      96.400  65.770  66.620  1.00  0.00           O
ATOM    731  HG1 THR A  51      96.880  66.350  66.030  1.00  0.00           H
ATOM    732  C   THR A  51      94.750  64.370  68.510  1.00  0.00           C
ATOM    733  O   THR A  51      93.580  64.680  68.690  1.00  0.00           O
ATOM    734  N   PHE A  52      95.100  63.280  67.790  1.00  0.00           N
ATOM    735  H   PHE A  52      96.070  63.220  67.490  1.00  0.00           H
ATOM    736  CA  PHE A  52      94.190  62.310  67.190  1.00  0.00           C
ATOM    737  HA  PHE A  52      93.180  62.720  67.210  1.00  0.00           H
ATOM    738  CB  PHE A  52      94.510  62.160  65.660  1.00  0.00           C
ATOM    739  HB1 PHE A  52      94.370  61.130  65.310  1.00  0.00           H
ATOM    740  HB2 PHE A  52      95.600  62.040  65.620  1.00  0.00           H
ATOM    741  CG  PHE A  52      93.970  63.190  64.640  1.00  0.00           C
ATOM    742  CD1 PHE A  52      93.650  64.560  65.000  1.00  0.00           C
ATOM    743  HD1 PHE A  52      93.800  64.980  65.980  1.00  0.00           H
ATOM    744  CE1 PHE A  52      93.120  65.480  64.070  1.00  0.00           C
ATOM    745  HE1 PHE A  52      93.070  66.550  64.240  1.00  0.00           H
ATOM    746  CZ  PHE A  52      92.730  65.000  62.790  1.00  0.00           C
ATOM    747  HZ  PHE A  52      92.240  65.730  62.150  1.00  0.00           H
ATOM    748  CE2 PHE A  52      92.960  63.700  62.510  1.00  0.00           C
ATOM    749  HE2 PHE A  52      92.540  63.390  61.560  1.00  0.00           H
ATOM    750  CD2 PHE A  52      93.610  62.840  63.340  1.00  0.00           C
ATOM    751  HD2 PHE A  52      93.700  61.800  63.050  1.00  0.00           H
ATOM    752  C   PHE A  52      94.110  60.980  67.860  1.00  0.00           C
ATOM    753  O   PHE A  52      93.130  60.280  67.630  1.00  0.00           O
ATOM    754  N   PHE A  53      95.110  60.620  68.630  1.00  0.00           N
ATOM    755  H   PHE A  53      95.900  61.250  68.630  1.00  0.00           H
ATOM    756  CA  PHE A  53      95.150  59.240  69.200  1.00  0.00           C
ATOM    757  HA  PHE A  53      94.230  58.670  69.100  1.00  0.00           H
ATOM    758  CB  PHE A  53      96.290  58.440  68.530  1.00  0.00           C
ATOM    759  HB1 PHE A  53      96.350  57.520  69.130  1.00  0.00           H
ATOM    760  HB2 PHE A  53      97.160  59.080  68.670  1.00  0.00           H
ATOM    761  CG  PHE A  53      96.110  58.120  67.030  1.00  0.00           C
ATOM    762  CD1 PHE A  53      96.540  59.030  66.060  1.00  0.00           C
ATOM    763  HD1 PHE A  53      96.840  60.000  66.420  1.00  0.00           H
ATOM    764  CE1 PHE A  53      96.530  58.730  64.690  1.00  0.00           C
ATOM    765  HE1 PHE A  53      96.850  59.490  64.000  1.00  0.00           H
ATOM    766  CZ  PHE A  53      95.980  57.500  64.310  1.00  0.00           C
ATOM    767  HZ  PHE A  53      95.950  57.270  63.260  1.00  0.00           H
ATOM    768  CE2 PHE A  53      95.500  56.600  65.260  1.00  0.00           C
ATOM    769  HE2 PHE A  53      95.150  55.640  64.900  1.00  0.00           H
ATOM    770  CD2 PHE A  53      95.640  56.880  66.640  1.00  0.00           C
ATOM    771  HD2 PHE A  53      95.570  56.070  67.350  1.00  0.00           H
ATOM    772  C   PHE A  53      95.350  59.330  70.720  1.00  0.00           C
ATOM    773  O   PHE A  53      96.210  60.080  71.190  1.00  0.00           O
ATOM    774  N   SER A  54      94.570  58.620  71.500  1.00  0.00           N
ATOM    775  H   SER A  54      93.820  58.090  71.070  1.00  0.00           H
ATOM    776  CA  SER A  54      94.760  58.420  72.980  1.00  0.00           C
ATOM    777  HA  SER A  54      95.440  59.200  73.320  1.00  0.00           H
ATOM    778  CB  SER A  54      93.380  58.580  73.800  1.00  0.00           C
ATOM    779  HB1 SER A  54      92.880  59.470  73.440  1.00  0.00           H
ATOM    780  HB2 SER A  54      93.620  58.600  74.870  1.00  0.00           H
ATOM    781  OG  SER A  54      92.520  57.460  73.560  1.00  0.00           O
ATOM    782  HG  SER A  54      92.970  56.670  73.880  1.00  0.00           H
ATOM    783  C   SER A  54      95.420  57.040  73.180  1.00  0.00           C
ATOM    784  O   SER A  54      95.570  56.270  72.160  1.00  0.00           O
ATOM    785  N   GLU A  55      95.900  56.760  74.380  1.00  0.00           N
ATOM    786  H   GLU A  55      95.760  57.450  75.110  1.00  0.00           H
ATOM    787  CA  GLU A  55      96.740  55.600  74.640  1.00  0.00           C
ATOM    788  HA  GLU A  55      96.670  54.920  73.790  1.00  0.00           H
ATOM    789  CB  GLU A  55      98.250  56.080  74.780  1.00  0.00           C
ATOM    790  HB1 GLU A  55      98.900  55.230  74.950  1.00  0.00           H
ATOM    791  HB2 GLU A  55      98.360  56.770  75.620  1.00  0.00           H
ATOM    792  CG  GLU A  55      98.670  56.820  73.510  1.00  0.00           C
ATOM    793  HG1 GLU A  55      98.360  57.870  73.450  1.00  0.00           H
ATOM    794  HG2 GLU A  55      98.290  56.440  72.570  1.00  0.00           H
ATOM    795  CD  GLU A  55     100.210  56.880  73.520  1.00  0.00           C
ATOM    796  OE1 GLU A  55     100.990  56.140  74.070  1.00  0.00           O
ATOM    797  OE2 GLU A  55     100.670  57.890  72.910  1.00  0.00           O
ATOM    798  C   GLU A  55      96.350  54.700  75.790  1.00  0.00           C
ATOM    799  O   GLU A  55      95.440  55.060  76.560  1.00  0.00           O
ATOM    800  N   THR A  56      96.970  53.530  75.890  1.00  0.00           N
ATOM    801  H   THR A  56      97.610  53.290  75.150  1.00  0.00           H
ATOM    802  CA  THR A  56      96.600  52.500  76.860  1.00  0.00           C
ATOM    803  HA  THR A  56      96.090  53.000  77.690  1.00  0.00           H
ATOM    804  CB  THR A  56      95.670  51.380  76.320  1.00  0.00           C
ATOM    805  HB  THR A  56      95.180  50.910  77.170  1.00  0.00           H
ATOM    806  CG2 THR A  56      94.600  52.000  75.430  1.00  0.00           C
ATOM    807 1HG2 THR A  56      94.050  52.670  76.100  1.00  0.00           H
ATOM    808 2HG2 THR A  56      94.920  52.610  74.590  1.00  0.00           H
ATOM    809 3HG2 THR A  56      93.950  51.240  75.010  1.00  0.00           H
ATOM    810  OG1 THR A  56      96.300  50.350  75.600  1.00  0.00           O
ATOM    811  HG1 THR A  56      95.630  49.690  75.420  1.00  0.00           H
ATOM    812  C   THR A  56      97.830  51.880  77.550  1.00  0.00           C
ATOM    813  O   THR A  56      98.930  51.760  77.030  1.00  0.00           O
ATOM    814  N   GLY A  57      97.650  51.260  78.700  1.00  0.00           N
ATOM    815  H   GLY A  57      96.700  51.210  79.050  1.00  0.00           H
ATOM    816  CA  GLY A  57      98.660  50.500  79.470  1.00  0.00           C
ATOM    817  HA1 GLY A  57      98.280  50.160  80.430  1.00  0.00           H
ATOM    818  HA2 GLY A  57      99.470  51.200  79.660  1.00  0.00           H
ATOM    819  C   GLY A  57      99.220  49.360  78.600  1.00  0.00           C
ATOM    820  O   GLY A  57     100.350  48.900  78.880  1.00  0.00           O
ATOM    821  N   ALA A  58      98.480  48.900  77.590  1.00  0.00           N
ATOM    822  H   ALA A  58      97.540  49.260  77.520  1.00  0.00           H
ATOM    823  CA  ALA A  58      98.890  47.790  76.750  1.00  0.00           C
ATOM    824  HA  ALA A  58      99.660  47.270  77.300  1.00  0.00           H
ATOM    825  CB  ALA A  58      97.580  46.860  76.540  1.00  0.00           C
ATOM    826  HB1 ALA A  58      96.720  47.460  76.240  1.00  0.00           H
ATOM    827  HB2 ALA A  58      97.680  46.190  75.680  1.00  0.00           H
ATOM    828  HB3 ALA A  58      97.400  46.250  77.420  1.00  0.00           H
ATOM    829  C   ALA A  58      99.550  48.290  75.450  1.00  0.00           C
ATOM    830  O   ALA A  58      99.930  47.500  74.650  1.00  0.00           O
ATOM    831  N   GLY A  59      99.680  49.570  75.290  1.00  0.00           N
ATOM    832  H   GLY A  59      99.430  50.160  76.070  1.00  0.00           H
ATOM    833  CA  GLY A  59     100.410  50.140  74.150  1.00  0.00           C
ATOM    834  HA1 GLY A  59     101.280  49.540  73.890  1.00  0.00           H
ATOM    835  HA2 GLY A  59     100.710  51.150  74.410  1.00  0.00           H
ATOM    836  C   GLY A  59      99.550  50.340  72.860  1.00  0.00           C
ATOM    837  O   GLY A  59     100.100  50.610  71.800  1.00  0.00           O
ATOM    838  N   LYS A  60      98.240  50.110  72.940  1.00  0.00           N
ATOM    839  H   LYS A  60      97.830  49.840  73.830  1.00  0.00           H
ATOM    840  CA  LYS A  60      97.320  50.320  71.860  1.00  0.00           C
ATOM    841  HA  LYS A  60      97.900  50.050  70.980  1.00  0.00           H
ATOM    842  CB  LYS A  60      96.040  49.410  71.950  1.00  0.00           C
ATOM    843  HB1 LYS A  60      95.600  49.640  72.920  1.00  0.00           H
ATOM    844  HB2 LYS A  60      96.430  48.400  71.930  1.00  0.00           H
ATOM    845  CG  LYS A  60      94.960  49.610  70.890  1.00  0.00           C
ATOM    846  HG1 LYS A  60      95.380  49.200  69.980  1.00  0.00           H
ATOM    847  HG2 LYS A  60      94.610  50.620  70.700  1.00  0.00           H
ATOM    848  CD  LYS A  60      93.640  48.700  71.140  1.00  0.00           C
ATOM    849  HD1 LYS A  60      93.010  48.970  70.290  1.00  0.00           H
ATOM    850  HD2 LYS A  60      93.010  48.920  72.000  1.00  0.00           H
ATOM    851  CE  LYS A  60      93.950  47.140  70.980  1.00  0.00           C
ATOM    852  HE1 LYS A  60      94.800  46.760  71.560  1.00  0.00           H
ATOM    853  HE2 LYS A  60      94.210  46.980  69.930  1.00  0.00           H
ATOM    854  NZ  LYS A  60      92.730  46.400  71.240  1.00  0.00           N
ATOM    855  HZ1 LYS A  60      92.780  45.400  71.120  1.00  0.00           H
ATOM    856  HZ2 LYS A  60      92.280  46.590  72.130  1.00  0.00           H
ATOM    857  HZ3 LYS A  60      92.010  46.690  70.590  1.00  0.00           H
ATOM    858  C   LYS A  60      97.020  51.770  71.640  1.00  0.00           C
ATOM    859  O   LYS A  60      96.490  52.360  72.580  1.00  0.00           O
ATOM    860  N   HIS A  61      97.250  52.400  70.450  1.00  0.00           N
ATOM    861  H   HIS A  61      97.790  51.840  69.810  1.00  0.00           H
ATOM    862  CA  HIS A  61      96.920  53.890  70.090  1.00  0.00           C
ATOM    863  HA  HIS A  61      96.930  54.560  70.950  1.00  0.00           H
ATOM    864  CB  HIS A  61      97.980  54.390  69.100  1.00  0.00           C
ATOM    865  HB1 HIS A  61      97.450  55.140  68.530  1.00  0.00           H
ATOM    866  HB2 HIS A  61      98.230  53.590  68.400  1.00  0.00           H
ATOM    867  CG  HIS A  61      99.270  54.930  69.690  1.00  0.00           C
ATOM    868  ND1 HIS A  61     100.030  54.350  70.700  1.00  0.00           N
ATOM    869  CE1 HIS A  61     101.110  55.110  70.920  1.00  0.00           C
ATOM    870  HE1 HIS A  61     101.890  55.010  71.670  1.00  0.00           H
ATOM    871  NE2 HIS A  61     101.010  56.130  70.000  1.00  0.00           N
ATOM    872  HE2 HIS A  61     101.750  56.810  69.870  1.00  0.00           H
ATOM    873  CD2 HIS A  61      99.880  55.980  69.160  1.00  0.00           C
ATOM    874  HD2 HIS A  61      99.580  56.570  68.300  1.00  0.00           H
ATOM    875  C   HIS A  61      95.490  53.960  69.490  1.00  0.00           C
ATOM    876  O   HIS A  61      95.280  53.450  68.350  1.00  0.00           O
ATOM    877  N   VAL A  62      94.620  54.560  70.200  1.00  0.00           N
ATOM    878  H   VAL A  62      94.860  54.890  71.120  1.00  0.00           H
ATOM    879  CA  VAL A  62      93.150  54.550  69.870  1.00  0.00           C
ATOM    880  HA  VAL A  62      92.790  53.760  69.210  1.00  0.00           H
ATOM    881  CB  VAL A  62      92.340  54.410  71.150  1.00  0.00           C
ATOM    882  HB  VAL A  62      92.630  55.280  71.740  1.00  0.00           H
ATOM    883  CG1 VAL A  62      90.840  54.500  71.030  1.00  0.00           C
ATOM    884 1HG1 VAL A  62      90.520  53.580  70.540  1.00  0.00           H
ATOM    885 2HG1 VAL A  62      90.350  54.600  71.990  1.00  0.00           H
ATOM    886 3HG1 VAL A  62      90.560  55.380  70.440  1.00  0.00           H
ATOM    887  CG2 VAL A  62      92.790  53.160  71.910  1.00  0.00           C
ATOM    888 1HG2 VAL A  62      93.850  53.240  72.140  1.00  0.00           H
ATOM    889 2HG2 VAL A  62      92.400  53.060  72.920  1.00  0.00           H
ATOM    890 3HG2 VAL A  62      92.560  52.280  71.300  1.00  0.00           H
ATOM    891  C   VAL A  62      92.720  55.900  69.200  1.00  0.00           C
ATOM    892  O   VAL A  62      92.870  56.950  69.940  1.00  0.00           O
ATOM    893  N   PRO A  63      92.280  55.880  67.900  1.00  0.00           N
ATOM    894  CD  PRO A  63      92.530  54.860  66.840  1.00  0.00           C
ATOM    895  HD1 PRO A  63      92.420  53.820  67.150  1.00  0.00           H
ATOM    896  HD2 PRO A  63      93.600  54.910  66.610  1.00  0.00           H
ATOM    897  CG  PRO A  63      91.800  55.280  65.610  1.00  0.00           C
ATOM    898  HG1 PRO A  63      91.150  54.490  65.230  1.00  0.00           H
ATOM    899  HG2 PRO A  63      92.600  55.500  64.900  1.00  0.00           H
ATOM    900  CB  PRO A  63      90.840  56.390  66.010  1.00  0.00           C
ATOM    901  HB1 PRO A  63      89.940  55.900  66.370  1.00  0.00           H
ATOM    902  HB2 PRO A  63      90.630  57.110  65.230  1.00  0.00           H
ATOM    903  CA  PRO A  63      91.580  56.960  67.250  1.00  0.00           C
ATOM    904  HA  PRO A  63      92.380  57.620  66.900  1.00  0.00           H
ATOM    905  C   PRO A  63      90.580  57.750  68.100  1.00  0.00           C
ATOM    906  O   PRO A  63      89.620  57.190  68.640  1.00  0.00           O
ATOM    907  N   ARG A  64      90.680  59.040  68.200  1.00  0.00           N
ATOM    908  H   ARG A  64      91.450  59.500  67.740  1.00  0.00           H
ATOM    909  CA  ARG A  64      89.670  59.890  68.890  1.00  0.00           C
ATOM    910  HA  ARG A  64      89.320  59.390  69.790  1.00  0.00           H
ATOM    911  CB  ARG A  64      90.310  61.250  69.450  1.00  0.00           C
ATOM    912  HB1 ARG A  64      89.550  61.820  69.990  1.00  0.00           H
ATOM    913  HB2 ARG A  64      90.590  61.820  68.560  1.00  0.00           H
ATOM    914  CG  ARG A  64      91.490  61.080  70.380  1.00  0.00           C
ATOM    915  HG1 ARG A  64      92.370  60.580  69.960  1.00  0.00           H
ATOM    916  HG2 ARG A  64      91.220  60.470  71.240  1.00  0.00           H
ATOM    917  CD  ARG A  64      91.780  62.540  70.940  1.00  0.00           C
ATOM    918  HD1 ARG A  64      91.100  62.720  71.770  1.00  0.00           H
ATOM    919  HD2 ARG A  64      91.660  63.330  70.190  1.00  0.00           H
ATOM    920  NE  ARG A  64      93.120  62.430  71.570  1.00  0.00           N
ATOM    921  HE  ARG A  64      93.890  62.750  71.010  1.00  0.00           H
ATOM    922  CZ  ARG A  64      93.430  62.270  72.860  1.00  0.00           C
ATOM    923  NH1 ARG A  64      92.510  62.050  73.730  1.00  0.00           N
ATOM    924 1HH1 ARG A  64      91.530  62.180  73.560  1.00  0.00           H
ATOM    925 2HH1 ARG A  64      92.770  61.940  74.700  1.00  0.00           H
ATOM    926  NH2 ARG A  64      94.690  62.280  73.250  1.00  0.00           N
ATOM    927 1HH2 ARG A  64      95.440  62.540  72.630  1.00  0.00           H
ATOM    928 2HH2 ARG A  64      94.890  62.120  74.230  1.00  0.00           H
ATOM    929  C   ARG A  64      88.440  60.130  67.970  1.00  0.00           C
ATOM    930  O   ARG A  64      88.190  61.240  67.450  1.00  0.00           O
ATOM    931  N   ALA A  65      87.660  59.060  67.810  1.00  0.00           N
ATOM    932  H   ALA A  65      87.880  58.240  68.360  1.00  0.00           H
ATOM    933  CA  ALA A  65      86.580  58.990  66.790  1.00  0.00           C
ATOM    934  HA  ALA A  65      86.500  60.000  66.410  1.00  0.00           H
ATOM    935  CB  ALA A  65      87.180  58.100  65.710  1.00  0.00           C
ATOM    936  HB1 ALA A  65      87.090  57.010  65.750  1.00  0.00           H
ATOM    937  HB2 ALA A  65      86.630  58.350  64.810  1.00  0.00           H
ATOM    938  HB3 ALA A  65      88.180  58.470  65.480  1.00  0.00           H
ATOM    939  C   ALA A  65      85.270  58.530  67.330  1.00  0.00           C
ATOM    940  O   ALA A  65      85.240  57.840  68.360  1.00  0.00           O
ATOM    941  N   VAL A  66      84.210  58.790  66.560  1.00  0.00           N
ATOM    942  H   VAL A  66      84.250  59.480  65.830  1.00  0.00           H
ATOM    943  CA  VAL A  66      82.820  58.120  66.790  1.00  0.00           C
ATOM    944  HA  VAL A  66      83.040  57.150  67.220  1.00  0.00           H
ATOM    945  CB  VAL A  66      81.840  58.960  67.600  1.00  0.00           C
ATOM    946  HB  VAL A  66      81.750  59.970  67.200  1.00  0.00           H
ATOM    947  CG1 VAL A  66      80.510  58.110  67.650  1.00  0.00           C
ATOM    948 1HG1 VAL A  66      80.760  57.150  68.090  1.00  0.00           H
ATOM    949 2HG1 VAL A  66      79.760  58.660  68.230  1.00  0.00           H
ATOM    950 3HG1 VAL A  66      79.910  58.030  66.740  1.00  0.00           H
ATOM    951  CG2 VAL A  66      82.390  59.040  69.020  1.00  0.00           C
ATOM    952 1HG2 VAL A  66      82.600  58.060  69.450  1.00  0.00           H
ATOM    953 2HG2 VAL A  66      83.350  59.530  69.170  1.00  0.00           H
ATOM    954 3HG2 VAL A  66      81.640  59.430  69.710  1.00  0.00           H
ATOM    955  C   VAL A  66      82.250  57.920  65.340  1.00  0.00           C
ATOM    956  O   VAL A  66      82.220  58.840  64.510  1.00  0.00           O
ATOM    957  N   PHE A  67      81.920  56.610  65.060  1.00  0.00           N
ATOM    958  H   PHE A  67      82.070  55.890  65.750  1.00  0.00           H
ATOM    959  CA  PHE A  67      81.300  56.170  63.810  1.00  0.00           C
ATOM    960  HA  PHE A  67      81.400  56.960  63.060  1.00  0.00           H
ATOM    961  CB  PHE A  67      81.900  54.810  63.390  1.00  0.00           C
ATOM    962  HB1 PHE A  67      81.220  54.290  62.720  1.00  0.00           H
ATOM    963  HB2 PHE A  67      82.040  54.190  64.270  1.00  0.00           H
ATOM    964  CG  PHE A  67      83.260  54.850  62.660  1.00  0.00           C
ATOM    965  CD1 PHE A  67      84.450  54.680  63.440  1.00  0.00           C
ATOM    966  HD1 PHE A  67      84.380  54.760  64.510  1.00  0.00           H
ATOM    967  CE1 PHE A  67      85.730  54.800  62.800  1.00  0.00           C
ATOM    968  HE1 PHE A  67      86.620  54.730  63.410  1.00  0.00           H
ATOM    969  CZ  PHE A  67      85.820  54.930  61.350  1.00  0.00           C
ATOM    970  HZ  PHE A  67      86.790  54.990  60.880  1.00  0.00           H
ATOM    971  CE2 PHE A  67      84.630  55.050  60.610  1.00  0.00           C
ATOM    972  HE2 PHE A  67      84.720  55.170  59.540  1.00  0.00           H
ATOM    973  CD2 PHE A  67      83.380  55.110  61.280  1.00  0.00           C
ATOM    974  HD2 PHE A  67      82.480  55.320  60.730  1.00  0.00           H
ATOM    975  C   PHE A  67      79.790  55.890  63.980  1.00  0.00           C
ATOM    976  O   PHE A  67      79.420  55.120  64.870  1.00  0.00           O
ATOM    977  N   VAL A  68      78.930  56.560  63.210  1.00  0.00           N
ATOM    978  H   VAL A  68      79.190  57.150  62.430  1.00  0.00           H
ATOM    979  CA  VAL A  68      77.490  56.550  63.500  1.00  0.00           C
ATOM    980  HA  VAL A  68      77.210  55.760  64.200  1.00  0.00           H
ATOM    981  CB  VAL A  68      77.210  57.830  64.330  1.00  0.00           C
ATOM    982  HB  VAL A  68      77.910  57.760  65.160  1.00  0.00           H
ATOM    983  CG1 VAL A  68      77.430  59.180  63.640  1.00  0.00           C
ATOM    984 1HG1 VAL A  68      76.660  59.430  62.910  1.00  0.00           H
ATOM    985 2HG1 VAL A  68      77.460  59.890  64.470  1.00  0.00           H
ATOM    986 3HG1 VAL A  68      78.340  59.040  63.060  1.00  0.00           H
ATOM    987  CG2 VAL A  68      75.910  57.790  65.120  1.00  0.00           C
ATOM    988 1HG2 VAL A  68      75.990  57.300  66.080  1.00  0.00           H
ATOM    989 2HG2 VAL A  68      75.650  58.820  65.360  1.00  0.00           H
ATOM    990 3HG2 VAL A  68      75.040  57.450  64.560  1.00  0.00           H
ATOM    991  C   VAL A  68      76.640  56.420  62.330  1.00  0.00           C
ATOM    992  O   VAL A  68      76.590  57.350  61.460  1.00  0.00           O
ATOM    993  N   ASP A  69      75.820  55.380  62.350  1.00  0.00           N
ATOM    994  H   ASP A  69      75.670  54.850  63.190  1.00  0.00           H
ATOM    995  CA  ASP A  69      74.770  55.200  61.300  1.00  0.00           C
ATOM    996  HA  ASP A  69      74.440  56.110  60.800  1.00  0.00           H
ATOM    997  CB  ASP A  69      75.280  54.220  60.130  1.00  0.00           C
ATOM    998  HB1 ASP A  69      75.540  53.230  60.490  1.00  0.00           H
ATOM    999  HB2 ASP A  69      76.280  54.520  59.810  1.00  0.00           H
ATOM   1000  CG  ASP A  69      74.480  54.100  58.940  1.00  0.00           C
ATOM   1001  OD1 ASP A  69      73.420  54.780  58.820  1.00  0.00           O
ATOM   1002  OD2 ASP A  69      74.900  53.270  58.060  1.00  0.00           O
ATOM   1003  C   ASP A  69      73.500  54.560  61.930  1.00  0.00           C
ATOM   1004  O   ASP A  69      73.460  53.990  62.960  1.00  0.00           O
ATOM   1005  N   LEU A  70      72.320  54.800  61.300  1.00  0.00           N
ATOM   1006  H   LEU A  70      72.430  55.270  60.420  1.00  0.00           H
ATOM   1007  CA  LEU A  70      70.960  54.390  61.630  1.00  0.00           C
ATOM   1008  HA  LEU A  70      70.750  54.370  62.700  1.00  0.00           H
ATOM   1009  CB  LEU A  70      69.990  55.420  61.000  1.00  0.00           C
ATOM   1010  HB1 LEU A  70      69.020  55.120  61.390  1.00  0.00           H
ATOM   1011  HB2 LEU A  70      69.990  55.390  59.910  1.00  0.00           H
ATOM   1012  CG  LEU A  70      70.230  56.890  61.440  1.00  0.00           C
ATOM   1013  HG  LEU A  70      71.270  57.170  61.270  1.00  0.00           H
ATOM   1014  CD1 LEU A  70      69.180  57.860  60.790  1.00  0.00           C
ATOM   1015 1HD1 LEU A  70      69.390  57.960  59.730  1.00  0.00           H
ATOM   1016 2HD1 LEU A  70      68.150  57.540  60.950  1.00  0.00           H
ATOM   1017 3HD1 LEU A  70      69.300  58.820  61.310  1.00  0.00           H
ATOM   1018  CD2 LEU A  70      69.970  56.880  62.930  1.00  0.00           C
ATOM   1019 1HD2 LEU A  70      69.990  57.890  63.350  1.00  0.00           H
ATOM   1020 2HD2 LEU A  70      69.000  56.420  63.120  1.00  0.00           H
ATOM   1021 3HD2 LEU A  70      70.790  56.400  63.450  1.00  0.00           H
ATOM   1022  C   LEU A  70      70.670  53.010  61.170  1.00  0.00           C
ATOM   1023  O   LEU A  70      69.590  52.480  61.510  1.00  0.00           O
ATOM   1024  N   GLU A  71      71.570  52.310  60.480  1.00  0.00           N
ATOM   1025  H   GLU A  71      72.470  52.660  60.180  1.00  0.00           H
ATOM   1026  CA  GLU A  71      71.500  50.860  60.150  1.00  0.00           C
ATOM   1027  HA  GLU A  71      70.930  50.340  60.920  1.00  0.00           H
ATOM   1028  CB  GLU A  71      70.850  50.700  58.730  1.00  0.00           C
ATOM   1029  HB1 GLU A  71      69.870  51.190  58.770  1.00  0.00           H
ATOM   1030  HB2 GLU A  71      70.750  49.630  58.510  1.00  0.00           H
ATOM   1031  CG  GLU A  71      71.680  51.370  57.560  1.00  0.00           C
ATOM   1032  HG1 GLU A  71      72.330  52.150  57.970  1.00  0.00           H
ATOM   1033  HG2 GLU A  71      71.070  51.940  56.860  1.00  0.00           H
ATOM   1034  CD  GLU A  71      72.580  50.500  56.750  1.00  0.00           C
ATOM   1035  OE1 GLU A  71      73.310  49.590  57.240  1.00  0.00           O
ATOM   1036  OE2 GLU A  71      72.590  50.740  55.510  1.00  0.00           O
ATOM   1037  C   GLU A  71      72.930  50.200  60.140  1.00  0.00           C
ATOM   1038  O   GLU A  71      73.950  50.960  60.200  1.00  0.00           O
ATOM   1039  N   PRO A  72      73.080  48.890  60.270  1.00  0.00           N
ATOM   1040  CD  PRO A  72      71.970  47.910  60.240  1.00  0.00           C
ATOM   1041  HD1 PRO A  72      71.510  47.820  59.250  1.00  0.00           H
ATOM   1042  HD2 PRO A  72      71.220  48.160  60.980  1.00  0.00           H
ATOM   1043  CG  PRO A  72      72.680  46.610  60.490  1.00  0.00           C
ATOM   1044  HG1 PRO A  72      73.130  46.230  59.570  1.00  0.00           H
ATOM   1045  HG2 PRO A  72      72.060  45.820  60.910  1.00  0.00           H
ATOM   1046  CB  PRO A  72      73.930  47.000  61.290  1.00  0.00           C
ATOM   1047  HB1 PRO A  72      74.670  46.210  61.330  1.00  0.00           H
ATOM   1048  HB2 PRO A  72      73.630  47.240  62.320  1.00  0.00           H
ATOM   1049  CA  PRO A  72      74.360  48.330  60.710  1.00  0.00           C
ATOM   1050  HA  PRO A  72      74.750  49.000  61.480  1.00  0.00           H
ATOM   1051  C   PRO A  72      75.480  48.070  59.670  1.00  0.00           C
ATOM   1052  O   PRO A  72      76.600  47.940  60.050  1.00  0.00           O
ATOM   1053  N   THR A  73      75.140  48.000  58.390  1.00  0.00           N
ATOM   1054  H   THR A  73      74.250  48.390  58.110  1.00  0.00           H
ATOM   1055  CA  THR A  73      75.860  47.220  57.390  1.00  0.00           C
ATOM   1056  HA  THR A  73      75.970  46.230  57.810  1.00  0.00           H
ATOM   1057  CB  THR A  73      74.980  47.040  56.180  1.00  0.00           C
ATOM   1058  HB  THR A  73      75.580  46.410  55.540  1.00  0.00           H
ATOM   1059  CG2 THR A  73      73.600  46.400  56.490  1.00  0.00           C
ATOM   1060 1HG2 THR A  73      73.760  45.320  56.590  1.00  0.00           H
ATOM   1061 2HG2 THR A  73      73.040  46.880  57.290  1.00  0.00           H
ATOM   1062 3HG2 THR A  73      72.910  46.530  55.660  1.00  0.00           H
ATOM   1063  OG1 THR A  73      74.800  48.230  55.580  1.00  0.00           O
ATOM   1064  HG1 THR A  73      74.190  48.680  56.170  1.00  0.00           H
ATOM   1065  C   THR A  73      77.260  47.760  56.940  1.00  0.00           C
ATOM   1066  O   THR A  73      78.030  47.000  56.360  1.00  0.00           O
ATOM   1067  N   VAL A  74      77.490  49.070  57.120  1.00  0.00           N
ATOM   1068  H   VAL A  74      76.770  49.580  57.620  1.00  0.00           H
ATOM   1069  CA  VAL A  74      78.780  49.640  56.800  1.00  0.00           C
ATOM   1070  HA  VAL A  74      79.260  49.000  56.060  1.00  0.00           H
ATOM   1071  CB  VAL A  74      78.660  51.080  56.240  1.00  0.00           C
ATOM   1072  HB  VAL A  74      78.320  51.700  57.070  1.00  0.00           H
ATOM   1073  CG1 VAL A  74      80.040  51.730  55.860  1.00  0.00           C
ATOM   1074 1HG1 VAL A  74      80.450  51.280  54.950  1.00  0.00           H
ATOM   1075 2HG1 VAL A  74      79.920  52.800  55.700  1.00  0.00           H
ATOM   1076 3HG1 VAL A  74      80.750  51.530  56.660  1.00  0.00           H
ATOM   1077  CG2 VAL A  74      77.800  51.120  54.960  1.00  0.00           C
ATOM   1078 1HG2 VAL A  74      77.570  52.180  54.890  1.00  0.00           H
ATOM   1079 2HG2 VAL A  74      78.420  50.660  54.190  1.00  0.00           H
ATOM   1080 3HG2 VAL A  74      76.850  50.610  55.080  1.00  0.00           H
ATOM   1081  C   VAL A  74      79.740  49.600  57.950  1.00  0.00           C
ATOM   1082  O   VAL A  74      80.910  49.190  57.870  1.00  0.00           O
ATOM   1083  N   ILE A  75      79.210  49.750  59.170  1.00  0.00           N
ATOM   1084  H   ILE A  75      78.250  50.060  59.190  1.00  0.00           H
ATOM   1085  CA  ILE A  75      80.020  49.880  60.410  1.00  0.00           C
ATOM   1086  HA  ILE A  75      81.000  50.270  60.150  1.00  0.00           H
ATOM   1087  CB  ILE A  75      79.210  50.720  61.420  1.00  0.00           C
ATOM   1088  HB  ILE A  75      78.230  50.270  61.560  1.00  0.00           H
ATOM   1089  CG2 ILE A  75      79.800  50.740  62.840  1.00  0.00           C
ATOM   1090 1HG2 ILE A  75      79.120  51.170  63.570  1.00  0.00           H
ATOM   1091 2HG2 ILE A  75      80.080  49.760  63.230  1.00  0.00           H
ATOM   1092 3HG2 ILE A  75      80.750  51.280  62.840  1.00  0.00           H
ATOM   1093  CG1 ILE A  75      79.090  52.200  61.040  1.00  0.00           C
ATOM   1094 1HG1 ILE A  75      78.620  52.310  60.060  1.00  0.00           H
ATOM   1095 2HG1 ILE A  75      80.050  52.710  61.010  1.00  0.00           H
ATOM   1096  CD  ILE A  75      78.250  53.100  61.950  1.00  0.00           C
ATOM   1097  HD1 ILE A  75      78.330  54.110  61.550  1.00  0.00           H
ATOM   1098  HD2 ILE A  75      77.210  52.750  61.940  1.00  0.00           H
ATOM   1099  HD3 ILE A  75      78.600  53.170  62.980  1.00  0.00           H
ATOM   1100  C   ILE A  75      80.410  48.490  60.980  1.00  0.00           C
ATOM   1101  O   ILE A  75      81.440  48.310  61.710  1.00  0.00           O
ATOM   1102  N   ASP A  76      79.620  47.430  60.580  1.00  0.00           N
ATOM   1103  H   ASP A  76      78.810  47.590  60.010  1.00  0.00           H
ATOM   1104  CA  ASP A  76      79.980  46.080  60.800  1.00  0.00           C
ATOM   1105  HA  ASP A  76      80.180  45.930  61.870  1.00  0.00           H
ATOM   1106  CB  ASP A  76      78.800  45.140  60.440  1.00  0.00           C
ATOM   1107  HB1 ASP A  76      79.120  44.380  59.720  1.00  0.00           H
ATOM   1108  HB2 ASP A  76      78.100  45.630  59.760  1.00  0.00           H
ATOM   1109  CG  ASP A  76      78.040  44.460  61.570  1.00  0.00           C
ATOM   1110  OD1 ASP A  76      78.470  44.660  62.730  1.00  0.00           O
ATOM   1111  OD2 ASP A  76      76.950  43.890  61.400  1.00  0.00           O
ATOM   1112  C   ASP A  76      81.180  45.740  59.900  1.00  0.00           C
ATOM   1113  O   ASP A  76      81.950  44.870  60.280  1.00  0.00           O
ATOM   1114  N   GLU A  77      81.500  46.420  58.790  1.00  0.00           N
ATOM   1115  H   GLU A  77      81.010  47.270  58.550  1.00  0.00           H
ATOM   1116  CA  GLU A  77      82.770  46.260  58.060  1.00  0.00           C
ATOM   1117  HA  GLU A  77      83.060  45.210  57.990  1.00  0.00           H
ATOM   1118  CB  GLU A  77      82.720  46.870  56.620  1.00  0.00           C
ATOM   1119  HB1 GLU A  77      83.700  46.700  56.170  1.00  0.00           H
ATOM   1120  HB2 GLU A  77      82.600  47.950  56.660  1.00  0.00           H
ATOM   1121  CG  GLU A  77      81.490  46.330  55.750  1.00  0.00           C
ATOM   1122  HG1 GLU A  77      81.320  47.050  54.960  1.00  0.00           H
ATOM   1123  HG2 GLU A  77      80.570  46.420  56.320  1.00  0.00           H
ATOM   1124  CD  GLU A  77      81.630  44.860  55.170  1.00  0.00           C
ATOM   1125  OE1 GLU A  77      82.160  43.950  55.860  1.00  0.00           O
ATOM   1126  OE2 GLU A  77      81.120  44.690  54.060  1.00  0.00           O
ATOM   1127  C   GLU A  77      83.950  46.990  58.800  1.00  0.00           C
ATOM   1128  O   GLU A  77      85.120  46.830  58.390  1.00  0.00           O
ATOM   1129  N   VAL A  78      83.740  47.880  59.770  1.00  0.00           N
ATOM   1130  H   VAL A  78      82.760  48.080  59.930  1.00  0.00           H
ATOM   1131  CA  VAL A  78      84.780  48.420  60.650  1.00  0.00           C
ATOM   1132  HA  VAL A  78      85.630  48.580  59.980  1.00  0.00           H
ATOM   1133  CB  VAL A  78      84.480  49.840  61.130  1.00  0.00           C
ATOM   1134  HB  VAL A  78      83.530  49.730  61.640  1.00  0.00           H
ATOM   1135  CG1 VAL A  78      85.460  50.440  62.120  1.00  0.00           C
ATOM   1136 1HG1 VAL A  78      85.100  51.370  62.560  1.00  0.00           H
ATOM   1137 2HG1 VAL A  78      85.600  49.810  63.000  1.00  0.00           H
ATOM   1138 3HG1 VAL A  78      86.340  50.670  61.530  1.00  0.00           H
ATOM   1139  CG2 VAL A  78      84.290  50.890  60.020  1.00  0.00           C
ATOM   1140 1HG2 VAL A  78      85.180  50.860  59.390  1.00  0.00           H
ATOM   1141 2HG2 VAL A  78      83.430  50.510  59.470  1.00  0.00           H
ATOM   1142 3HG2 VAL A  78      84.070  51.840  60.510  1.00  0.00           H
ATOM   1143  C   VAL A  78      85.100  47.450  61.870  1.00  0.00           C
ATOM   1144  O   VAL A  78      86.280  47.310  62.240  1.00  0.00           O
ATOM   1145  N   ARG A  79      84.050  46.760  62.430  1.00  0.00           N
ATOM   1146  H   ARG A  79      83.160  46.960  62.010  1.00  0.00           H
ATOM   1147  CA  ARG A  79      84.030  45.710  63.470  1.00  0.00           C
ATOM   1148  HA  ARG A  79      84.510  46.010  64.400  1.00  0.00           H
ATOM   1149  CB  ARG A  79      82.550  45.270  63.850  1.00  0.00           C
ATOM   1150  HB1 ARG A  79      82.520  44.360  64.460  1.00  0.00           H
ATOM   1151  HB2 ARG A  79      82.010  45.190  62.910  1.00  0.00           H
ATOM   1152  CG  ARG A  79      81.870  46.340  64.700  1.00  0.00           C
ATOM   1153  HG1 ARG A  79      81.810  47.300  64.190  1.00  0.00           H
ATOM   1154  HG2 ARG A  79      82.420  46.550  65.620  1.00  0.00           H
ATOM   1155  CD  ARG A  79      80.440  45.780  65.060  1.00  0.00           C
ATOM   1156  HD1 ARG A  79      80.520  44.830  65.590  1.00  0.00           H
ATOM   1157  HD2 ARG A  79      80.020  45.620  64.060  1.00  0.00           H
ATOM   1158  NE  ARG A  79      79.570  46.660  65.840  1.00  0.00           N
ATOM   1159  HE  ARG A  79      79.810  46.820  66.800  1.00  0.00           H
ATOM   1160  CZ  ARG A  79      78.480  47.240  65.410  1.00  0.00           C
ATOM   1161  NH1 ARG A  79      77.900  46.910  64.290  1.00  0.00           N
ATOM   1162 1HH1 ARG A  79      78.150  46.070  63.790  1.00  0.00           H
ATOM   1163 2HH1 ARG A  79      76.960  47.270  64.170  1.00  0.00           H
ATOM   1164  NH2 ARG A  79      77.880  48.150  65.980  1.00  0.00           N
ATOM   1165 1HH2 ARG A  79      78.190  48.470  66.890  1.00  0.00           H
ATOM   1166 2HH2 ARG A  79      77.040  48.520  65.550  1.00  0.00           H
ATOM   1167  C   ARG A  79      84.720  44.370  63.050  1.00  0.00           C
ATOM   1168  O   ARG A  79      85.180  43.570  63.950  1.00  0.00           O
ATOM   1169  N   THR A  80      84.560  44.030  61.750  1.00  0.00           N
ATOM   1170  H   THR A  80      84.130  44.750  61.190  1.00  0.00           H
ATOM   1171  CA  THR A  80      85.160  42.850  61.110  1.00  0.00           C
ATOM   1172  HA  THR A  80      85.530  42.180  61.890  1.00  0.00           H
ATOM   1173  CB  THR A  80      84.090  42.030  60.290  1.00  0.00           C
ATOM   1174  HB  THR A  80      84.530  41.150  59.810  1.00  0.00           H
ATOM   1175  CG2 THR A  80      82.930  41.530  61.090  1.00  0.00           C
ATOM   1176 1HG2 THR A  80      82.300  40.900  60.460  1.00  0.00           H
ATOM   1177 2HG2 THR A  80      83.340  40.990  61.940  1.00  0.00           H
ATOM   1178 3HG2 THR A  80      82.350  42.360  61.500  1.00  0.00           H
ATOM   1179  OG1 THR A  80      83.600  42.730  59.190  1.00  0.00           O
ATOM   1180  HG1 THR A  80      83.050  43.460  59.480  1.00  0.00           H
ATOM   1181  C   THR A  80      86.400  43.110  60.250  1.00  0.00           C
ATOM   1182  O   THR A  80      87.150  42.210  60.000  1.00  0.00           O
ATOM   1183  N   GLY A  81      86.620  44.370  59.890  1.00  0.00           N
ATOM   1184  H   GLY A  81      86.110  45.100  60.360  1.00  0.00           H
ATOM   1185  CA  GLY A  81      87.750  44.770  59.060  1.00  0.00           C
ATOM   1186  HA1 GLY A  81      87.530  45.790  58.750  1.00  0.00           H
ATOM   1187  HA2 GLY A  81      87.730  44.170  58.150  1.00  0.00           H
ATOM   1188  C   GLY A  81      89.180  44.770  59.650  1.00  0.00           C
ATOM   1189  O   GLY A  81      89.430  44.200  60.690  1.00  0.00           O
ATOM   1190  N   THR A  82      90.100  45.280  58.790  1.00  0.00           N
ATOM   1191  H   THR A  82      89.660  45.670  57.960  1.00  0.00           H
ATOM   1192  CA  THR A  82      91.550  45.180  58.880  1.00  0.00           C
ATOM   1193  HA  THR A  82      91.870  44.170  59.140  1.00  0.00           H
ATOM   1194  CB  THR A  82      92.230  45.600  57.620  1.00  0.00           C
ATOM   1195  HB  THR A  82      93.300  45.790  57.710  1.00  0.00           H
ATOM   1196  CG2 THR A  82      91.910  44.660  56.450  1.00  0.00           C
ATOM   1197 1HG2 THR A  82      92.340  43.740  56.840  1.00  0.00           H
ATOM   1198 2HG2 THR A  82      90.840  44.500  56.290  1.00  0.00           H
ATOM   1199 3HG2 THR A  82      92.340  44.930  55.490  1.00  0.00           H
ATOM   1200  OG1 THR A  82      91.810  46.860  57.190  1.00  0.00           O
ATOM   1201  HG1 THR A  82      92.470  47.160  56.570  1.00  0.00           H
ATOM   1202  C   THR A  82      92.120  46.060  60.010  1.00  0.00           C
ATOM   1203  O   THR A  82      93.200  45.820  60.420  1.00  0.00           O
ATOM   1204  N   TYR A  83      91.360  46.950  60.530  1.00  0.00           N
ATOM   1205  H   TYR A  83      90.420  47.010  60.160  1.00  0.00           H
ATOM   1206  CA  TYR A  83      91.740  47.800  61.600  1.00  0.00           C
ATOM   1207  HA  TYR A  83      92.750  47.530  61.880  1.00  0.00           H
ATOM   1208  CB  TYR A  83      91.740  49.230  61.030  1.00  0.00           C
ATOM   1209  HB1 TYR A  83      91.770  49.900  61.890  1.00  0.00           H
ATOM   1210  HB2 TYR A  83      90.870  49.380  60.390  1.00  0.00           H
ATOM   1211  CG  TYR A  83      93.020  49.540  60.290  1.00  0.00           C
ATOM   1212  CD1 TYR A  83      93.090  49.460  58.910  1.00  0.00           C
ATOM   1213  HD1 TYR A  83      92.230  49.330  58.270  1.00  0.00           H
ATOM   1214  CE1 TYR A  83      94.280  49.540  58.220  1.00  0.00           C
ATOM   1215  HE1 TYR A  83      94.410  49.340  57.170  1.00  0.00           H
ATOM   1216  CZ  TYR A  83      95.480  49.900  58.880  1.00  0.00           C
ATOM   1217  OH  TYR A  83      96.590  50.190  58.080  1.00  0.00           O
ATOM   1218  HH  TYR A  83      97.410  50.270  58.580  1.00  0.00           H
ATOM   1219  CE2 TYR A  83      95.460  49.920  60.250  1.00  0.00           C
ATOM   1220  HE2 TYR A  83      96.420  50.110  60.710  1.00  0.00           H
ATOM   1221  CD2 TYR A  83      94.260  49.680  60.970  1.00  0.00           C
ATOM   1222  HD2 TYR A  83      94.340  49.580  62.040  1.00  0.00           H
ATOM   1223  C   TYR A  83      90.870  47.610  62.860  1.00  0.00           C
ATOM   1224  O   TYR A  83      90.950  48.450  63.750  1.00  0.00           O
ATOM   1225  N   ARG A  84      89.990  46.620  62.910  1.00  0.00           N
ATOM   1226  H   ARG A  84      89.950  46.070  62.070  1.00  0.00           H
ATOM   1227  CA  ARG A  84      89.080  46.320  63.990  1.00  0.00           C
ATOM   1228  HA  ARG A  84      88.460  47.210  63.910  1.00  0.00           H
ATOM   1229  CB  ARG A  84      88.320  44.960  63.650  1.00  0.00           C
ATOM   1230  HB1 ARG A  84      87.970  45.120  62.630  1.00  0.00           H
ATOM   1231  HB2 ARG A  84      87.470  44.800  64.310  1.00  0.00           H
ATOM   1232  CG  ARG A  84      89.250  43.770  63.700  1.00  0.00           C
ATOM   1233  HG1 ARG A  84      89.600  43.620  64.720  1.00  0.00           H
ATOM   1234  HG2 ARG A  84      90.100  43.950  63.040  1.00  0.00           H
ATOM   1235  CD  ARG A  84      88.540  42.480  63.280  1.00  0.00           C
ATOM   1236  HD1 ARG A  84      88.220  42.490  62.240  1.00  0.00           H
ATOM   1237  HD2 ARG A  84      87.670  42.380  63.920  1.00  0.00           H
ATOM   1238  NE  ARG A  84      89.410  41.320  63.380  1.00  0.00           N
ATOM   1239  HE  ARG A  84      89.160  40.680  64.120  1.00  0.00           H
ATOM   1240  CZ  ARG A  84      90.440  41.040  62.670  1.00  0.00           C
ATOM   1241  NH1 ARG A  84      90.740  41.720  61.600  1.00  0.00           N
ATOM   1242 1HH1 ARG A  84      90.210  42.520  61.300  1.00  0.00           H
ATOM   1243 2HH1 ARG A  84      91.500  41.440  60.990  1.00  0.00           H
ATOM   1244  NH2 ARG A  84      91.180  40.040  63.100  1.00  0.00           N
ATOM   1245 1HH2 ARG A  84      90.780  39.520  63.860  1.00  0.00           H
ATOM   1246 2HH2 ARG A  84      92.100  39.900  62.710  1.00  0.00           H
ATOM   1247  C   ARG A  84      89.610  46.370  65.440  1.00  0.00           C
ATOM   1248  O   ARG A  84      88.980  46.770  66.380  1.00  0.00           O
ATOM   1249  N   GLN A  85      90.910  46.020  65.550  1.00  0.00           N
ATOM   1250  H   GLN A  85      91.500  45.790  64.770  1.00  0.00           H
ATOM   1251  CA  GLN A  85      91.640  46.030  66.840  1.00  0.00           C
ATOM   1252  HA  GLN A  85      91.130  45.450  67.610  1.00  0.00           H
ATOM   1253  CB  GLN A  85      92.940  45.190  66.700  1.00  0.00           C
ATOM   1254  HB1 GLN A  85      93.510  45.160  67.630  1.00  0.00           H
ATOM   1255  HB2 GLN A  85      93.510  45.560  65.850  1.00  0.00           H
ATOM   1256  CG  GLN A  85      92.680  43.730  66.280  1.00  0.00           C
ATOM   1257  HG1 GLN A  85      92.050  43.700  65.390  1.00  0.00           H
ATOM   1258  HG2 GLN A  85      92.070  43.200  67.010  1.00  0.00           H
ATOM   1259  CD  GLN A  85      94.000  42.940  66.120  1.00  0.00           C
ATOM   1260  OE1 GLN A  85      94.600  42.420  67.030  1.00  0.00           O
ATOM   1261  NE2 GLN A  85      94.570  42.870  64.900  1.00  0.00           N
ATOM   1262 1HE2 GLN A  85      94.130  43.280  64.090  1.00  0.00           H
ATOM   1263 2HE2 GLN A  85      95.390  42.280  64.910  1.00  0.00           H
ATOM   1264  C   GLN A  85      91.890  47.390  67.490  1.00  0.00           C
ATOM   1265  O   GLN A  85      92.020  47.440  68.690  1.00  0.00           O
ATOM   1266  N   LEU A  86      91.910  48.430  66.630  1.00  0.00           N
ATOM   1267  H   LEU A  86      91.870  48.320  65.620  1.00  0.00           H
ATOM   1268  CA  LEU A  86      92.030  49.830  67.130  1.00  0.00           C
ATOM   1269  HA  LEU A  86      92.860  49.850  67.840  1.00  0.00           H
ATOM   1270  CB  LEU A  86      92.290  50.780  66.040  1.00  0.00           C
ATOM   1271  HB1 LEU A  86      92.460  51.800  66.390  1.00  0.00           H
ATOM   1272  HB2 LEU A  86      91.340  50.820  65.510  1.00  0.00           H
ATOM   1273  CG  LEU A  86      93.400  50.540  64.960  1.00  0.00           C
ATOM   1274  HG  LEU A  86      93.250  49.630  64.380  1.00  0.00           H
ATOM   1275  CD1 LEU A  86      93.420  51.670  64.010  1.00  0.00           C
ATOM   1276 1HD1 LEU A  86      94.140  51.370  63.240  1.00  0.00           H
ATOM   1277 2HD1 LEU A  86      92.450  51.890  63.570  1.00  0.00           H
ATOM   1278 3HD1 LEU A  86      93.800  52.570  64.500  1.00  0.00           H
ATOM   1279  CD2 LEU A  86      94.710  50.440  65.630  1.00  0.00           C
ATOM   1280 1HD2 LEU A  86      94.930  51.260  66.300  1.00  0.00           H
ATOM   1281 2HD2 LEU A  86      94.910  49.480  66.110  1.00  0.00           H
ATOM   1282 3HD2 LEU A  86      95.540  50.530  64.920  1.00  0.00           H
ATOM   1283  C   LEU A  86      90.750  50.330  67.910  1.00  0.00           C
ATOM   1284  O   LEU A  86      90.910  51.170  68.780  1.00  0.00           O
ATOM   1285  N   PHE A  87      89.550  49.860  67.580  1.00  0.00           N
ATOM   1286  H   PHE A  87      89.390  49.300  66.760  1.00  0.00           H
ATOM   1287  CA  PHE A  87      88.280  50.370  68.210  1.00  0.00           C
ATOM   1288  HA  PHE A  87      88.430  51.430  68.410  1.00  0.00           H
ATOM   1289  CB  PHE A  87      87.170  50.320  67.200  1.00  0.00           C
ATOM   1290  HB1 PHE A  87      86.220  50.710  67.570  1.00  0.00           H
ATOM   1291  HB2 PHE A  87      86.940  49.300  66.910  1.00  0.00           H
ATOM   1292  CG  PHE A  87      87.470  51.240  65.960  1.00  0.00           C
ATOM   1293  CD1 PHE A  87      87.420  52.630  66.090  1.00  0.00           C
ATOM   1294  HD1 PHE A  87      87.120  53.100  67.020  1.00  0.00           H
ATOM   1295  CE1 PHE A  87      87.870  53.330  64.970  1.00  0.00           C
ATOM   1296  HE1 PHE A  87      87.910  54.410  65.020  1.00  0.00           H
ATOM   1297  CZ  PHE A  87      88.250  52.690  63.730  1.00  0.00           C
ATOM   1298  HZ  PHE A  87      88.450  53.270  62.840  1.00  0.00           H
ATOM   1299  CE2 PHE A  87      88.260  51.270  63.640  1.00  0.00           C
ATOM   1300  HE2 PHE A  87      88.390  50.760  62.700  1.00  0.00           H
ATOM   1301  CD2 PHE A  87      87.980  50.530  64.830  1.00  0.00           C
ATOM   1302  HD2 PHE A  87      88.210  49.470  64.860  1.00  0.00           H
ATOM   1303  C   PHE A  87      87.900  49.630  69.480  1.00  0.00           C
ATOM   1304  O   PHE A  87      88.140  48.430  69.590  1.00  0.00           O
ATOM   1305  N   HIS A  88      87.350  50.310  70.420  1.00  0.00           N
ATOM   1306  H   HIS A  88      87.420  51.320  70.400  1.00  0.00           H
ATOM   1307  CA  HIS A  88      86.640  49.670  71.470  1.00  0.00           C
ATOM   1308  HA  HIS A  88      86.880  48.610  71.540  1.00  0.00           H
ATOM   1309  CB  HIS A  88      87.180  50.210  72.760  1.00  0.00           C
ATOM   1310  HB1 HIS A  88      88.260  50.140  72.750  1.00  0.00           H
ATOM   1311  HB2 HIS A  88      86.770  49.540  73.520  1.00  0.00           H
ATOM   1312  CG  HIS A  88      86.860  51.640  73.080  1.00  0.00           C
ATOM   1313  ND1 HIS A  88      85.730  52.070  73.730  1.00  0.00           N
ATOM   1314  HD1 HIS A  88      84.940  51.530  74.030  1.00  0.00           H
ATOM   1315  CE1 HIS A  88      85.820  53.400  73.890  1.00  0.00           C
ATOM   1316  HE1 HIS A  88      85.040  54.000  74.320  1.00  0.00           H
ATOM   1317  NE2 HIS A  88      86.990  53.870  73.480  1.00  0.00           N
ATOM   1318  CD2 HIS A  88      87.630  52.740  72.970  1.00  0.00           C
ATOM   1319  HD2 HIS A  88      88.620  52.660  72.530  1.00  0.00           H
ATOM   1320  C   HIS A  88      85.100  49.870  71.250  1.00  0.00           C
ATOM   1321  O   HIS A  88      84.740  50.950  70.750  1.00  0.00           O
ATOM   1322  N   PRO A  89      84.260  48.920  71.690  1.00  0.00           N
ATOM   1323  CD  PRO A  89      84.560  47.810  72.500  1.00  0.00           C
ATOM   1324  HD1 PRO A  89      84.450  48.050  73.560  1.00  0.00           H
ATOM   1325  HD2 PRO A  89      85.540  47.340  72.430  1.00  0.00           H
ATOM   1326  CG  PRO A  89      83.470  46.810  72.230  1.00  0.00           C
ATOM   1327  HG1 PRO A  89      83.360  46.160  73.100  1.00  0.00           H
ATOM   1328  HG2 PRO A  89      83.840  46.260  71.360  1.00  0.00           H
ATOM   1329  CB  PRO A  89      82.210  47.610  71.930  1.00  0.00           C
ATOM   1330  HB1 PRO A  89      81.700  47.990  72.810  1.00  0.00           H
ATOM   1331  HB2 PRO A  89      81.570  47.000  71.290  1.00  0.00           H
ATOM   1332  CA  PRO A  89      82.870  48.830  71.140  1.00  0.00           C
ATOM   1333  HA  PRO A  89      82.940  48.570  70.080  1.00  0.00           H
ATOM   1334  C   PRO A  89      81.900  50.080  71.150  1.00  0.00           C
ATOM   1335  O   PRO A  89      81.060  50.300  70.260  1.00  0.00           O
ATOM   1336  N   GLU A  90      82.110  51.010  72.090  1.00  0.00           N
ATOM   1337  H   GLU A  90      82.860  50.890  72.750  1.00  0.00           H
ATOM   1338  CA  GLU A  90      81.410  52.240  72.250  1.00  0.00           C
ATOM   1339  HA  GLU A  90      80.340  52.100  72.400  1.00  0.00           H
ATOM   1340  CB  GLU A  90      81.920  52.920  73.540  1.00  0.00           C
ATOM   1341  HB1 GLU A  90      81.570  53.930  73.770  1.00  0.00           H
ATOM   1342  HB2 GLU A  90      83.000  52.980  73.410  1.00  0.00           H
ATOM   1343  CG  GLU A  90      81.540  52.140  74.850  1.00  0.00           C
ATOM   1344  HG1 GLU A  90      80.470  51.950  74.720  1.00  0.00           H
ATOM   1345  HG2 GLU A  90      81.610  52.810  75.710  1.00  0.00           H
ATOM   1346  CD  GLU A  90      82.330  50.850  75.110  1.00  0.00           C
ATOM   1347  OE1 GLU A  90      83.590  50.870  74.860  1.00  0.00           O
ATOM   1348  OE2 GLU A  90      81.730  49.820  75.480  1.00  0.00           O
ATOM   1349  C   GLU A  90      81.590  53.300  71.210  1.00  0.00           C
ATOM   1350  O   GLU A  90      80.720  54.190  71.030  1.00  0.00           O
ATOM   1351  N   GLN A  91      82.740  53.300  70.470  1.00  0.00           N
ATOM   1352  H   GLN A  91      83.420  52.570  70.660  1.00  0.00           H
ATOM   1353  CA  GLN A  91      83.050  54.300  69.400  1.00  0.00           C
ATOM   1354  HA  GLN A  91      82.670  55.270  69.730  1.00  0.00           H
ATOM   1355  CB  GLN A  91      84.570  54.240  68.980  1.00  0.00           C
ATOM   1356  HB1 GLN A  91      84.830  54.990  68.230  1.00  0.00           H
ATOM   1357  HB2 GLN A  91      84.690  53.280  68.480  1.00  0.00           H
ATOM   1358  CG  GLN A  91      85.610  54.270  70.140  1.00  0.00           C
ATOM   1359  HG1 GLN A  91      85.550  53.360  70.720  1.00  0.00           H
ATOM   1360  HG2 GLN A  91      85.240  55.050  70.810  1.00  0.00           H
ATOM   1361  CD  GLN A  91      86.970  54.600  69.670  1.00  0.00           C
ATOM   1362  OE1 GLN A  91      87.860  53.730  69.710  1.00  0.00           O
ATOM   1363  NE2 GLN A  91      87.220  55.810  69.260  1.00  0.00           N
ATOM   1364 1HE2 GLN A  91      86.480  56.470  69.080  1.00  0.00           H
ATOM   1365 2HE2 GLN A  91      88.150  55.950  68.870  1.00  0.00           H
ATOM   1366  C   GLN A  91      82.250  54.020  68.150  1.00  0.00           C
ATOM   1367  O   GLN A  91      82.400  54.820  67.280  1.00  0.00           O
ATOM   1368  N   LEU A  92      81.550  52.860  68.090  1.00  0.00           N
ATOM   1369  H   LEU A  92      81.500  52.270  68.900  1.00  0.00           H
ATOM   1370  CA  LEU A  92      80.790  52.370  66.950  1.00  0.00           C
ATOM   1371  HA  LEU A  92      80.830  53.090  66.140  1.00  0.00           H
ATOM   1372  CB  LEU A  92      81.350  50.980  66.410  1.00  0.00           C
ATOM   1373  HB1 LEU A  92      80.900  50.900  65.420  1.00  0.00           H
ATOM   1374  HB2 LEU A  92      81.090  50.180  67.100  1.00  0.00           H
ATOM   1375  CG  LEU A  92      82.840  50.760  66.270  1.00  0.00           C
ATOM   1376  HG  LEU A  92      83.240  50.840  67.280  1.00  0.00           H
ATOM   1377  CD1 LEU A  92      83.210  49.450  65.710  1.00  0.00           C
ATOM   1378 1HD1 LEU A  92      82.700  48.600  66.180  1.00  0.00           H
ATOM   1379 2HD1 LEU A  92      82.970  49.380  64.650  1.00  0.00           H
ATOM   1380 3HD1 LEU A  92      84.250  49.180  65.880  1.00  0.00           H
ATOM   1381  CD2 LEU A  92      83.560  51.880  65.450  1.00  0.00           C
ATOM   1382 1HD2 LEU A  92      83.180  52.880  65.680  1.00  0.00           H
ATOM   1383 2HD2 LEU A  92      84.620  51.930  65.710  1.00  0.00           H
ATOM   1384 3HD2 LEU A  92      83.420  51.660  64.400  1.00  0.00           H
ATOM   1385  C   LEU A  92      79.320  52.240  67.250  1.00  0.00           C
ATOM   1386  O   LEU A  92      78.980  51.790  68.340  1.00  0.00           O
ATOM   1387  N   ILE A  93      78.440  52.790  66.410  1.00  0.00           N
ATOM   1388  H   ILE A  93      78.780  53.270  65.590  1.00  0.00           H
ATOM   1389  CA  ILE A  93      77.040  53.030  66.750  1.00  0.00           C
ATOM   1390  HA  ILE A  93      76.730  52.430  67.610  1.00  0.00           H
ATOM   1391  CB  ILE A  93      76.860  54.520  67.200  1.00  0.00           C
ATOM   1392  HB  ILE A  93      77.090  55.210  66.390  1.00  0.00           H
ATOM   1393  CG2 ILE A  93      75.370  54.850  67.600  1.00  0.00           C
ATOM   1394 1HG2 ILE A  93      74.910  54.110  68.270  1.00  0.00           H
ATOM   1395 2HG2 ILE A  93      75.180  55.860  67.950  1.00  0.00           H
ATOM   1396 3HG2 ILE A  93      74.810  54.700  66.680  1.00  0.00           H
ATOM   1397  CG1 ILE A  93      77.700  54.920  68.460  1.00  0.00           C
ATOM   1398 1HG1 ILE A  93      78.750  54.680  68.290  1.00  0.00           H
ATOM   1399 2HG1 ILE A  93      77.230  54.470  69.330  1.00  0.00           H
ATOM   1400  CD  ILE A  93      77.620  56.440  68.700  1.00  0.00           C
ATOM   1401  HD1 ILE A  93      78.560  56.750  69.160  1.00  0.00           H
ATOM   1402  HD2 ILE A  93      77.520  57.060  67.810  1.00  0.00           H
ATOM   1403  HD3 ILE A  93      76.780  56.590  69.380  1.00  0.00           H
ATOM   1404  C   ILE A  93      76.070  52.780  65.600  1.00  0.00           C
ATOM   1405  O   ILE A  93      76.100  53.490  64.560  1.00  0.00           O
ATOM   1406  N   THR A  94      75.110  51.850  65.820  1.00  0.00           N
ATOM   1407  H   THR A  94      75.160  51.300  66.660  1.00  0.00           H
ATOM   1408  CA  THR A  94      74.310  51.360  64.720  1.00  0.00           C
ATOM   1409  HA  THR A  94      74.430  52.000  63.850  1.00  0.00           H
ATOM   1410  CB  THR A  94      74.900  49.990  64.200  1.00  0.00           C
ATOM   1411  HB  THR A  94      74.170  49.470  63.580  1.00  0.00           H
ATOM   1412  CG2 THR A  94      76.110  50.130  63.290  1.00  0.00           C
ATOM   1413 1HG2 THR A  94      76.320  49.150  62.850  1.00  0.00           H
ATOM   1414 2HG2 THR A  94      75.860  50.940  62.600  1.00  0.00           H
ATOM   1415 3HG2 THR A  94      76.960  50.560  63.820  1.00  0.00           H
ATOM   1416  OG1 THR A  94      75.260  49.110  65.210  1.00  0.00           O
ATOM   1417  HG1 THR A  94      74.680  49.170  65.970  1.00  0.00           H
ATOM   1418  C   THR A  94      72.770  51.190  65.040  1.00  0.00           C
ATOM   1419  O   THR A  94      72.470  50.500  66.010  1.00  0.00           O
ATOM   1420  N   GLY A  95      71.880  51.740  64.200  1.00  0.00           N
ATOM   1421  H   GLY A  95      72.120  52.510  63.590  1.00  0.00           H
ATOM   1422  CA  GLY A  95      70.490  51.460  64.420  1.00  0.00           C
ATOM   1423  HA1 GLY A  95      69.870  52.250  64.010  1.00  0.00           H
ATOM   1424  HA2 GLY A  95      70.310  51.390  65.500  1.00  0.00           H
ATOM   1425  C   GLY A  95      69.870  50.250  63.810  1.00  0.00           C
ATOM   1426  O   GLY A  95      70.500  49.330  63.420  1.00  0.00           O
ATOM   1427  N   LYS A  96      68.540  50.310  63.760  1.00  0.00           N
ATOM   1428  H   LYS A  96      68.150  51.200  64.030  1.00  0.00           H
ATOM   1429  CA  LYS A  96      67.660  49.270  63.240  1.00  0.00           C
ATOM   1430  HA  LYS A  96      68.130  48.290  63.120  1.00  0.00           H
ATOM   1431  CB  LYS A  96      66.490  49.000  64.140  1.00  0.00           C
ATOM   1432  HB1 LYS A  96      65.880  48.190  63.760  1.00  0.00           H
ATOM   1433  HB2 LYS A  96      65.920  49.920  64.250  1.00  0.00           H
ATOM   1434  CG  LYS A  96      66.820  48.520  65.570  1.00  0.00           C
ATOM   1435  HG1 LYS A  96      67.530  49.200  66.040  1.00  0.00           H
ATOM   1436  HG2 LYS A  96      67.290  47.540  65.430  1.00  0.00           H
ATOM   1437  CD  LYS A  96      65.560  48.460  66.410  1.00  0.00           C
ATOM   1438  HD1 LYS A  96      64.910  47.760  65.890  1.00  0.00           H
ATOM   1439  HD2 LYS A  96      64.930  49.340  66.470  1.00  0.00           H
ATOM   1440  CE  LYS A  96      65.940  47.930  67.830  1.00  0.00           C
ATOM   1441  HE1 LYS A  96      66.360  48.820  68.290  1.00  0.00           H
ATOM   1442  HE2 LYS A  96      66.730  47.200  67.660  1.00  0.00           H
ATOM   1443  NZ  LYS A  96      64.790  47.360  68.530  1.00  0.00           N
ATOM   1444  HZ1 LYS A  96      65.160  46.700  69.200  1.00  0.00           H
ATOM   1445  HZ2 LYS A  96      64.240  48.110  68.940  1.00  0.00           H
ATOM   1446  HZ3 LYS A  96      64.240  46.780  67.910  1.00  0.00           H
ATOM   1447  C   LYS A  96      67.250  49.470  61.820  1.00  0.00           C
ATOM   1448  O   LYS A  96      67.470  48.590  61.020  1.00  0.00           O
ATOM   1449  N   GLU A  97      66.660  50.620  61.500  1.00  0.00           N
ATOM   1450  H   GLU A  97      66.890  51.390  62.110  1.00  0.00           H
ATOM   1451  CA  GLU A  97      66.230  50.960  60.100  1.00  0.00           C
ATOM   1452  HA  GLU A  97      66.780  50.380  59.360  1.00  0.00           H
ATOM   1453  CB  GLU A  97      64.740  50.660  59.910  1.00  0.00           C
ATOM   1454  HB1 GLU A  97      64.660  49.640  60.280  1.00  0.00           H
ATOM   1455  HB2 GLU A  97      64.430  50.830  58.880  1.00  0.00           H
ATOM   1456  CG  GLU A  97      63.770  51.530  60.750  1.00  0.00           C
ATOM   1457  HG1 GLU A  97      63.960  52.580  60.510  1.00  0.00           H
ATOM   1458  HG2 GLU A  97      64.070  51.590  61.800  1.00  0.00           H
ATOM   1459  CD  GLU A  97      62.310  51.170  60.660  1.00  0.00           C
ATOM   1460  OE1 GLU A  97      61.840  50.170  61.260  1.00  0.00           O
ATOM   1461  OE2 GLU A  97      61.560  51.840  60.020  1.00  0.00           O
ATOM   1462  C   GLU A  97      66.590  52.480  59.860  1.00  0.00           C
ATOM   1463  O   GLU A  97      66.570  53.290  60.800  1.00  0.00           O
ATOM   1464  N   ASP A  98      66.830  52.900  58.580  1.00  0.00           N
ATOM   1465  H   ASP A  98      66.780  52.300  57.770  1.00  0.00           H
ATOM   1466  CA  ASP A  98      67.610  54.070  58.390  1.00  0.00           C
ATOM   1467  HA  ASP A  98      68.210  54.270  59.270  1.00  0.00           H
ATOM   1468  CB  ASP A  98      68.720  53.810  57.320  1.00  0.00           C
ATOM   1469  HB1 ASP A  98      69.460  53.160  57.790  1.00  0.00           H
ATOM   1470  HB2 ASP A  98      69.130  54.800  57.130  1.00  0.00           H
ATOM   1471  CG  ASP A  98      68.160  53.230  56.040  1.00  0.00           C
ATOM   1472  OD1 ASP A  98      67.000  53.550  55.680  1.00  0.00           O
ATOM   1473  OD2 ASP A  98      68.900  52.510  55.420  1.00  0.00           O
ATOM   1474  C   ASP A  98      66.720  55.280  58.200  1.00  0.00           C
ATOM   1475  O   ASP A  98      65.480  55.120  58.200  1.00  0.00           O
ATOM   1476  N   ALA A  99      67.300  56.390  57.790  1.00  0.00           N
ATOM   1477  H   ALA A  99      68.300  56.400  57.660  1.00  0.00           H
ATOM   1478  CA  ALA A  99      66.660  57.580  57.290  1.00  0.00           C
ATOM   1479  HA  ALA A  99      65.670  57.600  57.730  1.00  0.00           H
ATOM   1480  CB  ALA A  99      67.520  58.840  57.530  1.00  0.00           C
ATOM   1481  HB1 ALA A  99      67.030  59.730  57.120  1.00  0.00           H
ATOM   1482  HB2 ALA A  99      67.740  58.930  58.590  1.00  0.00           H
ATOM   1483  HB3 ALA A  99      68.470  58.660  57.030  1.00  0.00           H
ATOM   1484  C   ALA A  99      66.200  57.600  55.800  1.00  0.00           C
ATOM   1485  O   ALA A  99      65.730  58.610  55.360  1.00  0.00           O
ATOM   1486  N   ALA A 100      66.300  56.440  55.170  1.00  0.00           N
ATOM   1487  H   ALA A 100      66.710  55.620  55.590  1.00  0.00           H
ATOM   1488  CA  ALA A 100      65.610  56.250  53.850  1.00  0.00           C
ATOM   1489  HA  ALA A 100      65.870  55.220  53.580  1.00  0.00           H
ATOM   1490  CB  ALA A 100      64.120  56.110  53.950  1.00  0.00           C
ATOM   1491  HB1 ALA A 100      63.890  55.590  53.010  1.00  0.00           H
ATOM   1492  HB2 ALA A 100      63.840  55.460  54.770  1.00  0.00           H
ATOM   1493  HB3 ALA A 100      63.670  57.100  54.000  1.00  0.00           H
ATOM   1494  C   ALA A 100      66.060  57.170  52.650  1.00  0.00           C
ATOM   1495  O   ALA A 100      65.290  57.480  51.730  1.00  0.00           O
ATOM   1496  N   ASN A 101      67.250  57.800  52.740  1.00  0.00           N
ATOM   1497  H   ASN A 101      67.890  57.660  53.520  1.00  0.00           H
ATOM   1498  CA  ASN A 101      67.590  58.960  51.910  1.00  0.00           C
ATOM   1499  HA  ASN A 101      68.540  59.270  52.350  1.00  0.00           H
ATOM   1500  CB  ASN A 101      68.000  58.540  50.510  1.00  0.00           C
ATOM   1501  HB1 ASN A 101      68.820  59.170  50.180  1.00  0.00           H
ATOM   1502  HB2 ASN A 101      67.120  58.560  49.860  1.00  0.00           H
ATOM   1503  CG  ASN A 101      68.560  57.090  50.330  1.00  0.00           C
ATOM   1504  OD1 ASN A 101      68.130  56.320  49.480  1.00  0.00           O
ATOM   1505  ND2 ASN A 101      69.490  56.630  51.090  1.00  0.00           N
ATOM   1506 1HD2 ASN A 101      69.690  57.110  51.960  1.00  0.00           H
ATOM   1507 2HD2 ASN A 101      69.630  55.640  50.930  1.00  0.00           H
ATOM   1508  C   ASN A 101      66.610  60.130  52.010  1.00  0.00           C
ATOM   1509  O   ASN A 101      66.380  60.740  51.010  1.00  0.00           O
ATOM   1510  N   ASN A 102      66.120  60.420  53.200  1.00  0.00           N
ATOM   1511  H   ASN A 102      66.480  59.880  53.980  1.00  0.00           H
ATOM   1512  CA  ASN A 102      65.160  61.430  53.500  1.00  0.00           C
ATOM   1513  HA  ASN A 102      65.110  62.140  52.680  1.00  0.00           H
ATOM   1514  CB  ASN A 102      63.800  60.780  53.820  1.00  0.00           C
ATOM   1515  HB1 ASN A 102      63.890  59.930  54.490  1.00  0.00           H
ATOM   1516  HB2 ASN A 102      63.510  60.420  52.830  1.00  0.00           H
ATOM   1517  CG  ASN A 102      62.710  61.600  54.300  1.00  0.00           C
ATOM   1518  OD1 ASN A 102      62.700  62.690  54.840  1.00  0.00           O
ATOM   1519  ND2 ASN A 102      61.480  61.140  54.170  1.00  0.00           N
ATOM   1520 1HD2 ASN A 102      61.380  60.250  53.710  1.00  0.00           H
ATOM   1521 2HD2 ASN A 102      60.660  61.660  54.460  1.00  0.00           H
ATOM   1522  C   ASN A 102      65.620  62.210  54.740  1.00  0.00           C
ATOM   1523  O   ASN A 102      65.540  61.690  55.810  1.00  0.00           O
ATOM   1524  N   TYR A 103      65.910  63.510  54.530  1.00  0.00           N
ATOM   1525  H   TYR A 103      65.710  64.000  53.670  1.00  0.00           H
ATOM   1526  CA  TYR A 103      66.420  64.480  55.520  1.00  0.00           C
ATOM   1527  HA  TYR A 103      67.380  64.120  55.890  1.00  0.00           H
ATOM   1528  CB  TYR A 103      66.690  65.810  54.870  1.00  0.00           C
ATOM   1529  HB1 TYR A 103      65.930  66.190  54.190  1.00  0.00           H
ATOM   1530  HB2 TYR A 103      67.600  65.700  54.280  1.00  0.00           H
ATOM   1531  CG  TYR A 103      66.960  66.870  55.870  1.00  0.00           C
ATOM   1532  CD1 TYR A 103      65.970  67.520  56.690  1.00  0.00           C
ATOM   1533  HD1 TYR A 103      64.930  67.390  56.440  1.00  0.00           H
ATOM   1534  CE1 TYR A 103      66.290  68.420  57.770  1.00  0.00           C
ATOM   1535  HE1 TYR A 103      65.580  69.050  58.290  1.00  0.00           H
ATOM   1536  CZ  TYR A 103      67.680  68.620  57.980  1.00  0.00           C
ATOM   1537  OH  TYR A 103      68.090  69.540  58.810  1.00  0.00           O
ATOM   1538  HH  TYR A 103      67.290  69.910  59.190  1.00  0.00           H
ATOM   1539  CE2 TYR A 103      68.700  68.060  57.170  1.00  0.00           C
ATOM   1540  HE2 TYR A 103      69.730  68.380  57.240  1.00  0.00           H
ATOM   1541  CD2 TYR A 103      68.290  67.230  56.090  1.00  0.00           C
ATOM   1542  HD2 TYR A 103      69.000  66.850  55.380  1.00  0.00           H
ATOM   1543  C   TYR A 103      65.470  64.540  56.700  1.00  0.00           C
ATOM   1544  O   TYR A 103      65.840  64.570  57.880  1.00  0.00           O
ATOM   1545  N   ALA A 104      64.120  64.640  56.490  1.00  0.00           N
ATOM   1546  H   ALA A 104      63.690  64.430  55.600  1.00  0.00           H
ATOM   1547  CA  ALA A 104      63.110  64.750  57.590  1.00  0.00           C
ATOM   1548  HA  ALA A 104      63.540  65.500  58.260  1.00  0.00           H
ATOM   1549  CB  ALA A 104      61.770  65.280  56.990  1.00  0.00           C
ATOM   1550  HB1 ALA A 104      61.040  65.440  57.780  1.00  0.00           H
ATOM   1551  HB2 ALA A 104      61.940  66.160  56.370  1.00  0.00           H
ATOM   1552  HB3 ALA A 104      61.400  64.430  56.420  1.00  0.00           H
ATOM   1553  C   ALA A 104      63.020  63.470  58.430  1.00  0.00           C
ATOM   1554  O   ALA A 104      62.780  63.610  59.610  1.00  0.00           O
ATOM   1555  N   ARG A 105      63.200  62.280  57.850  1.00  0.00           N
ATOM   1556  H   ARG A 105      63.250  62.240  56.840  1.00  0.00           H
ATOM   1557  CA  ARG A 105      63.330  60.960  58.580  1.00  0.00           C
ATOM   1558  HA  ARG A 105      62.520  60.990  59.310  1.00  0.00           H
ATOM   1559  CB  ARG A 105      63.120  59.770  57.570  1.00  0.00           C
ATOM   1560  HB1 ARG A 105      63.990  59.830  56.920  1.00  0.00           H
ATOM   1561  HB2 ARG A 105      62.250  59.960  56.950  1.00  0.00           H
ATOM   1562  CG  ARG A 105      63.010  58.440  58.390  1.00  0.00           C
ATOM   1563  HG1 ARG A 105      62.170  58.550  59.080  1.00  0.00           H
ATOM   1564  HG2 ARG A 105      63.930  58.350  58.970  1.00  0.00           H
ATOM   1565  CD  ARG A 105      62.870  57.100  57.480  1.00  0.00           C
ATOM   1566  HD1 ARG A 105      63.740  56.890  56.860  1.00  0.00           H
ATOM   1567  HD2 ARG A 105      62.050  57.360  56.810  1.00  0.00           H
ATOM   1568  NE  ARG A 105      62.610  55.890  58.340  1.00  0.00           N
ATOM   1569  HE  ARG A 105      63.400  55.290  58.510  1.00  0.00           H
ATOM   1570  CZ  ARG A 105      61.490  55.670  58.970  1.00  0.00           C
ATOM   1571  NH1 ARG A 105      60.470  56.530  58.750  1.00  0.00           N
ATOM   1572 1HH1 ARG A 105      60.450  57.300  58.100  1.00  0.00           H
ATOM   1573 2HH1 ARG A 105      59.620  56.550  59.310  1.00  0.00           H
ATOM   1574  NH2 ARG A 105      61.320  54.560  59.690  1.00  0.00           N
ATOM   1575 1HH2 ARG A 105      62.080  53.910  59.820  1.00  0.00           H
ATOM   1576 2HH2 ARG A 105      60.430  54.280  60.080  1.00  0.00           H
ATOM   1577  C   ARG A 105      64.650  60.920  59.340  1.00  0.00           C
ATOM   1578  O   ARG A 105      64.600  60.520  60.460  1.00  0.00           O
ATOM   1579  N   GLY A 106      65.750  61.410  58.800  1.00  0.00           N
ATOM   1580  H   GLY A 106      65.630  61.560  57.810  1.00  0.00           H
ATOM   1581  CA  GLY A 106      67.070  61.470  59.370  1.00  0.00           C
ATOM   1582  HA1 GLY A 106      67.760  61.850  58.610  1.00  0.00           H
ATOM   1583  HA2 GLY A 106      67.420  60.490  59.690  1.00  0.00           H
ATOM   1584  C   GLY A 106      67.060  62.410  60.610  1.00  0.00           C
ATOM   1585  O   GLY A 106      67.440  62.020  61.700  1.00  0.00           O
ATOM   1586  N   HIS A 107      66.420  63.580  60.480  1.00  0.00           N
ATOM   1587  H   HIS A 107      66.160  63.820  59.530  1.00  0.00           H
ATOM   1588  CA  HIS A 107      66.400  64.630  61.420  1.00  0.00           C
ATOM   1589  HA  HIS A 107      67.410  64.730  61.830  1.00  0.00           H
ATOM   1590  CB  HIS A 107      66.230  66.020  60.700  1.00  0.00           C
ATOM   1591  HB1 HIS A 107      65.220  66.210  60.310  1.00  0.00           H
ATOM   1592  HB2 HIS A 107      66.850  66.010  59.800  1.00  0.00           H
ATOM   1593  CG  HIS A 107      66.520  67.120  61.620  1.00  0.00           C
ATOM   1594  ND1 HIS A 107      67.800  67.600  61.830  1.00  0.00           N
ATOM   1595  HD1 HIS A 107      68.640  67.210  61.420  1.00  0.00           H
ATOM   1596  CE1 HIS A 107      67.680  68.710  62.630  1.00  0.00           C
ATOM   1597  HE1 HIS A 107      68.530  69.250  63.010  1.00  0.00           H
ATOM   1598  NE2 HIS A 107      66.390  68.840  63.030  1.00  0.00           N
ATOM   1599  CD2 HIS A 107      65.650  67.840  62.380  1.00  0.00           C
ATOM   1600  HD2 HIS A 107      64.580  67.780  62.270  1.00  0.00           H
ATOM   1601  C   HIS A 107      65.330  64.380  62.460  1.00  0.00           C
ATOM   1602  O   HIS A 107      65.620  64.120  63.630  1.00  0.00           O
ATOM   1603  N   TYR A 108      64.080  64.540  62.090  1.00  0.00           N
ATOM   1604  H   TYR A 108      63.810  64.620  61.120  1.00  0.00           H
ATOM   1605  CA  TYR A 108      62.960  64.520  62.970  1.00  0.00           C
ATOM   1606  HA  TYR A 108      63.260  65.090  63.850  1.00  0.00           H
ATOM   1607  CB  TYR A 108      61.820  65.320  62.340  1.00  0.00           C
ATOM   1608  HB1 TYR A 108      61.020  65.190  63.060  1.00  0.00           H
ATOM   1609  HB2 TYR A 108      61.450  64.790  61.450  1.00  0.00           H
ATOM   1610  CG  TYR A 108      62.040  66.880  62.170  1.00  0.00           C
ATOM   1611  CD1 TYR A 108      61.910  67.730  63.270  1.00  0.00           C
ATOM   1612  HD1 TYR A 108      61.740  67.390  64.280  1.00  0.00           H
ATOM   1613  CE1 TYR A 108      62.190  69.100  63.060  1.00  0.00           C
ATOM   1614  HE1 TYR A 108      62.110  69.800  63.880  1.00  0.00           H
ATOM   1615  CZ  TYR A 108      62.610  69.600  61.820  1.00  0.00           C
ATOM   1616  OH  TYR A 108      62.820  70.950  61.710  1.00  0.00           O
ATOM   1617  HH  TYR A 108      62.800  71.180  60.780  1.00  0.00           H
ATOM   1618  CE2 TYR A 108      62.780  68.700  60.730  1.00  0.00           C
ATOM   1619  HE2 TYR A 108      63.090  69.080  59.770  1.00  0.00           H
ATOM   1620  CD2 TYR A 108      62.400  67.380  60.890  1.00  0.00           C
ATOM   1621  HD2 TYR A 108      62.370  66.640  60.100  1.00  0.00           H
ATOM   1622  C   TYR A 108      62.500  63.090  63.440  1.00  0.00           C
ATOM   1623  O   TYR A 108      62.310  62.940  64.630  1.00  0.00           O
ATOM   1624  N   THR A 109      62.270  62.070  62.570  1.00  0.00           N
ATOM   1625  H   THR A 109      62.230  62.360  61.600  1.00  0.00           H
ATOM   1626  CA  THR A 109      61.600  60.840  63.040  1.00  0.00           C
ATOM   1627  HA  THR A 109      60.840  61.150  63.760  1.00  0.00           H
ATOM   1628  CB  THR A 109      60.950  60.030  61.870  1.00  0.00           C
ATOM   1629  HB  THR A 109      61.750  59.620  61.250  1.00  0.00           H
ATOM   1630  CG2 THR A 109      59.970  59.060  62.410  1.00  0.00           C
ATOM   1631 1HG2 THR A 109      59.170  58.940  61.680  1.00  0.00           H
ATOM   1632 2HG2 THR A 109      60.530  58.190  62.740  1.00  0.00           H
ATOM   1633 3HG2 THR A 109      59.430  59.520  63.250  1.00  0.00           H
ATOM   1634  OG1 THR A 109      60.150  60.950  61.130  1.00  0.00           O
ATOM   1635  HG1 THR A 109      60.000  60.560  60.260  1.00  0.00           H
ATOM   1636  C   THR A 109      62.540  59.890  63.770  1.00  0.00           C
ATOM   1637  O   THR A 109      62.170  59.380  64.840  1.00  0.00           O
ATOM   1638  N   ILE A 110      63.750  59.720  63.250  1.00  0.00           N
ATOM   1639  H   ILE A 110      64.050  60.240  62.440  1.00  0.00           H
ATOM   1640  CA  ILE A 110      64.710  58.770  63.810  1.00  0.00           C
ATOM   1641  HA  ILE A 110      64.250  57.970  64.390  1.00  0.00           H
ATOM   1642  CB  ILE A 110      65.360  58.100  62.600  1.00  0.00           C
ATOM   1643  HB  ILE A 110      65.850  58.870  62.010  1.00  0.00           H
ATOM   1644  CG2 ILE A 110      66.320  56.980  63.110  1.00  0.00           C
ATOM   1645 1HG2 ILE A 110      66.460  56.210  62.340  1.00  0.00           H
ATOM   1646 2HG2 ILE A 110      67.170  57.420  63.630  1.00  0.00           H
ATOM   1647 3HG2 ILE A 110      65.750  56.370  63.810  1.00  0.00           H
ATOM   1648  CG1 ILE A 110      64.240  57.470  61.660  1.00  0.00           C
ATOM   1649 1HG1 ILE A 110      64.780  57.060  60.800  1.00  0.00           H
ATOM   1650 2HG1 ILE A 110      63.640  58.290  61.260  1.00  0.00           H
ATOM   1651  CD  ILE A 110      63.430  56.420  62.430  1.00  0.00           C
ATOM   1652  HD1 ILE A 110      64.080  55.620  62.780  1.00  0.00           H
ATOM   1653  HD2 ILE A 110      62.880  56.850  63.260  1.00  0.00           H
ATOM   1654  HD3 ILE A 110      62.610  56.040  61.830  1.00  0.00           H
ATOM   1655  C   ILE A 110      65.720  59.420  64.750  1.00  0.00           C
ATOM   1656  O   ILE A 110      66.040  58.790  65.840  1.00  0.00           O
ATOM   1657  N   GLY A 111      66.140  60.640  64.390  1.00  0.00           N
ATOM   1658  H   GLY A 111      65.760  61.110  63.580  1.00  0.00           H
ATOM   1659  CA  GLY A 111      67.150  61.450  65.090  1.00  0.00           C
ATOM   1660  HA1 GLY A 111      67.150  62.520  64.890  1.00  0.00           H
ATOM   1661  HA2 GLY A 111      68.110  60.970  64.880  1.00  0.00           H
ATOM   1662  C   GLY A 111      66.840  61.580  66.630  1.00  0.00           C
ATOM   1663  O   GLY A 111      67.690  61.350  67.480  1.00  0.00           O
ATOM   1664  N   LYS A 112      65.590  61.830  66.960  1.00  0.00           N
ATOM   1665  H   LYS A 112      65.020  62.040  66.150  1.00  0.00           H
ATOM   1666  CA  LYS A 112      65.020  62.050  68.270  1.00  0.00           C
ATOM   1667  HA  LYS A 112      65.410  63.020  68.590  1.00  0.00           H
ATOM   1668  CB  LYS A 112      63.490  62.200  68.140  1.00  0.00           C
ATOM   1669  HB1 LYS A 112      63.320  63.020  67.440  1.00  0.00           H
ATOM   1670  HB2 LYS A 112      63.110  62.460  69.130  1.00  0.00           H
ATOM   1671  CG  LYS A 112      62.760  60.930  67.770  1.00  0.00           C
ATOM   1672  HG1 LYS A 112      62.860  60.260  68.630  1.00  0.00           H
ATOM   1673  HG2 LYS A 112      63.260  60.380  66.970  1.00  0.00           H
ATOM   1674  CD  LYS A 112      61.310  61.150  67.320  1.00  0.00           C
ATOM   1675  HD1 LYS A 112      61.180  61.710  66.400  1.00  0.00           H
ATOM   1676  HD2 LYS A 112      60.850  61.750  68.110  1.00  0.00           H
ATOM   1677  CE  LYS A 112      60.670  59.690  67.240  1.00  0.00           C
ATOM   1678  HE1 LYS A 112      61.300  58.940  66.760  1.00  0.00           H
ATOM   1679  HE2 LYS A 112      59.750  59.730  66.650  1.00  0.00           H
ATOM   1680  NZ  LYS A 112      60.220  59.280  68.590  1.00  0.00           N
ATOM   1681  HZ1 LYS A 112      59.260  59.560  68.690  1.00  0.00           H
ATOM   1682  HZ2 LYS A 112      60.210  58.280  68.730  1.00  0.00           H
ATOM   1683  HZ3 LYS A 112      60.840  59.720  69.260  1.00  0.00           H
ATOM   1684  C   LYS A 112      65.430  60.990  69.280  1.00  0.00           C
ATOM   1685  O   LYS A 112      65.750  61.310  70.440  1.00  0.00           O
ATOM   1686  N   GLU A 113      65.350  59.740  68.930  1.00  0.00           N
ATOM   1687  H   GLU A 113      64.950  59.460  68.040  1.00  0.00           H
ATOM   1688  CA  GLU A 113      65.630  58.600  69.810  1.00  0.00           C
ATOM   1689  HA  GLU A 113      65.030  58.750  70.710  1.00  0.00           H
ATOM   1690  CB  GLU A 113      65.160  57.260  69.250  1.00  0.00           C
ATOM   1691  HB1 GLU A 113      65.510  56.500  69.950  1.00  0.00           H
ATOM   1692  HB2 GLU A 113      65.610  57.020  68.290  1.00  0.00           H
ATOM   1693  CG  GLU A 113      63.630  57.240  69.170  1.00  0.00           C
ATOM   1694  HG1 GLU A 113      63.350  56.420  68.510  1.00  0.00           H
ATOM   1695  HG2 GLU A 113      63.290  58.150  68.680  1.00  0.00           H
ATOM   1696  CD  GLU A 113      62.980  57.150  70.510  1.00  0.00           C
ATOM   1697  OE1 GLU A 113      62.740  58.200  71.150  1.00  0.00           O
ATOM   1698  OE2 GLU A 113      62.400  56.080  70.950  1.00  0.00           O
ATOM   1699  C   GLU A 113      67.090  58.590  70.230  1.00  0.00           C
ATOM   1700  O   GLU A 113      67.330  58.240  71.340  1.00  0.00           O
ATOM   1701  N   ILE A 114      68.030  58.970  69.340  1.00  0.00           N
ATOM   1702  H   ILE A 114      67.710  59.410  68.490  1.00  0.00           H
ATOM   1703  CA  ILE A 114      69.450  58.520  69.490  1.00  0.00           C
ATOM   1704  HA  ILE A 114      69.560  58.010  70.450  1.00  0.00           H
ATOM   1705  CB  ILE A 114      69.790  57.500  68.350  1.00  0.00           C
ATOM   1706  HB  ILE A 114      68.980  56.780  68.300  1.00  0.00           H
ATOM   1707  CG2 ILE A 114      70.070  58.100  66.940  1.00  0.00           C
ATOM   1708 1HG2 ILE A 114      71.060  58.560  66.970  1.00  0.00           H
ATOM   1709 2HG2 ILE A 114      70.160  57.260  66.260  1.00  0.00           H
ATOM   1710 3HG2 ILE A 114      69.250  58.710  66.570  1.00  0.00           H
ATOM   1711  CG1 ILE A 114      71.020  56.690  68.930  1.00  0.00           C
ATOM   1712 1HG1 ILE A 114      70.760  56.240  69.880  1.00  0.00           H
ATOM   1713 2HG1 ILE A 114      71.890  57.340  69.030  1.00  0.00           H
ATOM   1714  CD  ILE A 114      71.510  55.470  68.060  1.00  0.00           C
ATOM   1715  HD1 ILE A 114      71.740  55.850  67.060  1.00  0.00           H
ATOM   1716  HD2 ILE A 114      72.420  55.110  68.530  1.00  0.00           H
ATOM   1717  HD3 ILE A 114      70.760  54.680  68.010  1.00  0.00           H
ATOM   1718  C   ILE A 114      70.480  59.660  69.710  1.00  0.00           C
ATOM   1719  O   ILE A 114      71.560  59.460  70.300  1.00  0.00           O
ATOM   1720  N   ILE A 115      70.010  60.890  69.570  1.00  0.00           N
ATOM   1721  H   ILE A 115      69.060  60.930  69.240  1.00  0.00           H
ATOM   1722  CA  ILE A 115      70.870  62.110  69.650  1.00  0.00           C
ATOM   1723  HA  ILE A 115      71.660  61.970  68.910  1.00  0.00           H
ATOM   1724  CB  ILE A 115      69.930  63.340  69.230  1.00  0.00           C
ATOM   1725  HB  ILE A 115      69.590  63.200  68.200  1.00  0.00           H
ATOM   1726  CG2 ILE A 115      68.690  63.410  70.140  1.00  0.00           C
ATOM   1727 1HG2 ILE A 115      68.040  62.560  69.920  1.00  0.00           H
ATOM   1728 2HG2 ILE A 115      68.970  63.460  71.190  1.00  0.00           H
ATOM   1729 3HG2 ILE A 115      68.060  64.270  69.930  1.00  0.00           H
ATOM   1730  CG1 ILE A 115      70.570  64.750  69.220  1.00  0.00           C
ATOM   1731 1HG1 ILE A 115      70.960  65.030  70.200  1.00  0.00           H
ATOM   1732 2HG1 ILE A 115      69.870  65.480  68.810  1.00  0.00           H
ATOM   1733  CD  ILE A 115      71.720  64.670  68.160  1.00  0.00           C
ATOM   1734  HD1 ILE A 115      72.160  65.630  67.870  1.00  0.00           H
ATOM   1735  HD2 ILE A 115      72.440  63.930  68.530  1.00  0.00           H
ATOM   1736  HD3 ILE A 115      71.210  64.370  67.250  1.00  0.00           H
ATOM   1737  C   ILE A 115      71.530  62.370  71.030  1.00  0.00           C
ATOM   1738  O   ILE A 115      72.640  62.800  71.160  1.00  0.00           O
ATOM   1739  N   ASP A 116      70.850  61.960  72.130  1.00  0.00           N
ATOM   1740  H   ASP A 116      70.030  61.400  71.960  1.00  0.00           H
ATOM   1741  CA  ASP A 116      71.440  61.990  73.480  1.00  0.00           C
ATOM   1742  HA  ASP A 116      72.150  62.820  73.450  1.00  0.00           H
ATOM   1743  CB  ASP A 116      70.330  62.290  74.470  1.00  0.00           C
ATOM   1744  HB1 ASP A 116      70.820  62.470  75.430  1.00  0.00           H
ATOM   1745  HB2 ASP A 116      69.800  61.350  74.620  1.00  0.00           H
ATOM   1746  CG  ASP A 116      69.320  63.360  74.220  1.00  0.00           C
ATOM   1747  OD1 ASP A 116      69.720  64.530  74.280  1.00  0.00           O
ATOM   1748  OD2 ASP A 116      68.150  63.060  74.050  1.00  0.00           O
ATOM   1749  C   ASP A 116      72.300  60.770  73.910  1.00  0.00           C
ATOM   1750  O   ASP A 116      73.140  60.860  74.790  1.00  0.00           O
ATOM   1751  N   LEU A 117      72.160  59.640  73.210  1.00  0.00           N
ATOM   1752  H   LEU A 117      71.550  59.680  72.410  1.00  0.00           H
ATOM   1753  CA  LEU A 117      73.180  58.550  73.340  1.00  0.00           C
ATOM   1754  HA  LEU A 117      73.510  58.490  74.370  1.00  0.00           H
ATOM   1755  CB  LEU A 117      72.480  57.270  72.950  1.00  0.00           C
ATOM   1756  HB1 LEU A 117      72.230  57.420  71.900  1.00  0.00           H
ATOM   1757  HB2 LEU A 117      71.540  57.110  73.490  1.00  0.00           H
ATOM   1758  CG  LEU A 117      73.420  56.010  72.930  1.00  0.00           C
ATOM   1759  HG  LEU A 117      74.270  56.200  72.270  1.00  0.00           H
ATOM   1760  CD1 LEU A 117      73.750  55.600  74.330  1.00  0.00           C
ATOM   1761 1HD1 LEU A 117      74.500  54.810  74.340  1.00  0.00           H
ATOM   1762 2HD1 LEU A 117      74.060  56.460  74.920  1.00  0.00           H
ATOM   1763 3HD1 LEU A 117      72.850  55.190  74.810  1.00  0.00           H
ATOM   1764  CD2 LEU A 117      72.740  54.790  72.270  1.00  0.00           C
ATOM   1765 1HD2 LEU A 117      72.680  54.880  71.190  1.00  0.00           H
ATOM   1766 2HD2 LEU A 117      73.150  53.800  72.460  1.00  0.00           H
ATOM   1767 3HD2 LEU A 117      71.710  54.790  72.630  1.00  0.00           H
ATOM   1768  C   LEU A 117      74.510  58.830  72.510  1.00  0.00           C
ATOM   1769  O   LEU A 117      75.590  58.440  72.940  1.00  0.00           O
ATOM   1770  N   VAL A 118      74.340  59.450  71.360  1.00  0.00           N
ATOM   1771  H   VAL A 118      73.440  59.810  71.080  1.00  0.00           H
ATOM   1772  CA  VAL A 118      75.530  59.890  70.590  1.00  0.00           C
ATOM   1773  HA  VAL A 118      76.240  59.050  70.570  1.00  0.00           H
ATOM   1774  CB  VAL A 118      75.120  60.260  69.120  1.00  0.00           C
ATOM   1775  HB  VAL A 118      74.330  61.000  69.240  1.00  0.00           H
ATOM   1776  CG1 VAL A 118      76.340  60.890  68.420  1.00  0.00           C
ATOM   1777 1HG1 VAL A 118      77.260  60.350  68.620  1.00  0.00           H
ATOM   1778 2HG1 VAL A 118      76.140  61.010  67.360  1.00  0.00           H
ATOM   1779 3HG1 VAL A 118      76.470  61.880  68.860  1.00  0.00           H
ATOM   1780  CG2 VAL A 118      74.530  59.200  68.330  1.00  0.00           C
ATOM   1781 1HG2 VAL A 118      74.320  59.500  67.310  1.00  0.00           H
ATOM   1782 2HG2 VAL A 118      75.290  58.420  68.280  1.00  0.00           H
ATOM   1783 3HG2 VAL A 118      73.620  58.820  68.800  1.00  0.00           H
ATOM   1784  C   VAL A 118      76.210  61.140  71.300  1.00  0.00           C
ATOM   1785  O   VAL A 118      77.430  61.210  71.260  1.00  0.00           O
ATOM   1786  N   LEU A 119      75.440  61.940  72.030  1.00  0.00           N
ATOM   1787  H   LEU A 119      74.470  61.960  71.770  1.00  0.00           H
ATOM   1788  CA  LEU A 119      76.050  62.910  73.010  1.00  0.00           C
ATOM   1789  HA  LEU A 119      76.670  63.610  72.460  1.00  0.00           H
ATOM   1790  CB  LEU A 119      75.000  63.830  73.740  1.00  0.00           C
ATOM   1791  HB1 LEU A 119      75.420  64.100  74.710  1.00  0.00           H
ATOM   1792  HB2 LEU A 119      74.160  63.160  73.900  1.00  0.00           H
ATOM   1793  CG  LEU A 119      74.780  65.210  72.970  1.00  0.00           C
ATOM   1794  HG  LEU A 119      74.800  64.960  71.910  1.00  0.00           H
ATOM   1795  CD1 LEU A 119      73.520  65.810  73.500  1.00  0.00           C
ATOM   1796 1HD1 LEU A 119      72.650  65.150  73.560  1.00  0.00           H
ATOM   1797 2HD1 LEU A 119      73.610  66.160  74.520  1.00  0.00           H
ATOM   1798 3HD1 LEU A 119      73.170  66.680  72.960  1.00  0.00           H
ATOM   1799  CD2 LEU A 119      75.880  66.280  73.080  1.00  0.00           C
ATOM   1800 1HD2 LEU A 119      75.550  67.160  72.540  1.00  0.00           H
ATOM   1801 2HD2 LEU A 119      76.200  66.540  74.090  1.00  0.00           H
ATOM   1802 3HD2 LEU A 119      76.770  65.970  72.530  1.00  0.00           H
ATOM   1803  C   LEU A 119      76.890  62.160  74.130  1.00  0.00           C
ATOM   1804  O   LEU A 119      77.980  62.630  74.460  1.00  0.00           O
ATOM   1805  N   ASP A 120      76.400  61.030  74.620  1.00  0.00           N
ATOM   1806  H   ASP A 120      75.500  60.620  74.370  1.00  0.00           H
ATOM   1807  CA  ASP A 120      77.190  60.330  75.640  1.00  0.00           C
ATOM   1808  HA  ASP A 120      77.450  61.100  76.370  1.00  0.00           H
ATOM   1809  CB  ASP A 120      76.330  59.330  76.350  1.00  0.00           C
ATOM   1810  HB1 ASP A 120      76.120  58.520  75.650  1.00  0.00           H
ATOM   1811  HB2 ASP A 120      75.340  59.670  76.650  1.00  0.00           H
ATOM   1812  CG  ASP A 120      77.080  58.810  77.580  1.00  0.00           C
ATOM   1813  OD1 ASP A 120      77.230  57.570  77.760  1.00  0.00           O
ATOM   1814  OD2 ASP A 120      77.440  59.550  78.580  1.00  0.00           O
ATOM   1815  C   ASP A 120      78.490  59.730  75.030  1.00  0.00           C
ATOM   1816  O   ASP A 120      79.540  59.680  75.740  1.00  0.00           O
ATOM   1817  N   ARG A 121      78.460  59.200  73.810  1.00  0.00           N
ATOM   1818  H   ARG A 121      77.570  59.210  73.310  1.00  0.00           H
ATOM   1819  CA  ARG A 121      79.700  58.620  73.240  1.00  0.00           C
ATOM   1820  HA  ARG A 121      80.170  57.910  73.920  1.00  0.00           H
ATOM   1821  CB  ARG A 121      79.360  57.780  72.000  1.00  0.00           C
ATOM   1822  HB1 ARG A 121      80.260  57.320  71.590  1.00  0.00           H
ATOM   1823  HB2 ARG A 121      78.880  58.470  71.310  1.00  0.00           H
ATOM   1824  CG  ARG A 121      78.420  56.570  72.210  1.00  0.00           C
ATOM   1825  HG1 ARG A 121      78.450  56.020  71.270  1.00  0.00           H
ATOM   1826  HG2 ARG A 121      77.480  57.010  72.540  1.00  0.00           H
ATOM   1827  CD  ARG A 121      78.930  55.770  73.360  1.00  0.00           C
ATOM   1828  HD1 ARG A 121      79.050  56.420  74.220  1.00  0.00           H
ATOM   1829  HD2 ARG A 121      79.890  55.350  73.030  1.00  0.00           H
ATOM   1830  NE  ARG A 121      77.960  54.710  73.710  1.00  0.00           N
ATOM   1831  HE  ARG A 121      77.710  54.690  74.680  1.00  0.00           H
ATOM   1832  CZ  ARG A 121      77.470  53.780  72.880  1.00  0.00           C
ATOM   1833  NH1 ARG A 121      77.910  53.540  71.680  1.00  0.00           N
ATOM   1834 1HH1 ARG A 121      78.640  54.080  71.250  1.00  0.00           H
ATOM   1835 2HH1 ARG A 121      77.460  52.740  71.240  1.00  0.00           H
ATOM   1836  NH2 ARG A 121      76.550  53.020  73.340  1.00  0.00           N
ATOM   1837 1HH2 ARG A 121      76.280  52.920  74.300  1.00  0.00           H
ATOM   1838 2HH2 ARG A 121      76.090  52.440  72.650  1.00  0.00           H
ATOM   1839  C   ARG A 121      80.800  59.640  72.980  1.00  0.00           C
ATOM   1840  O   ARG A 121      82.020  59.430  73.300  1.00  0.00           O
ATOM   1841  N   ILE A 122      80.380  60.880  72.500  1.00  0.00           N
ATOM   1842  H   ILE A 122      79.400  61.100  72.510  1.00  0.00           H
ATOM   1843  CA  ILE A 122      81.250  61.990  72.230  1.00  0.00           C
ATOM   1844  HA  ILE A 122      82.100  61.840  71.560  1.00  0.00           H
ATOM   1845  CB  ILE A 122      80.420  63.080  71.470  1.00  0.00           C
ATOM   1846  HB  ILE A 122      79.490  63.130  72.030  1.00  0.00           H
ATOM   1847  CG2 ILE A 122      81.060  64.470  71.510  1.00  0.00           C
ATOM   1848 1HG2 ILE A 122      81.130  64.820  72.550  1.00  0.00           H
ATOM   1849 2HG2 ILE A 122      82.090  64.440  71.150  1.00  0.00           H
ATOM   1850 3HG2 ILE A 122      80.500  65.200  70.930  1.00  0.00           H
ATOM   1851  CG1 ILE A 122      80.020  62.570  70.020  1.00  0.00           C
ATOM   1852 1HG1 ILE A 122      79.550  61.590  70.020  1.00  0.00           H
ATOM   1853 2HG1 ILE A 122      80.910  62.520  69.380  1.00  0.00           H
ATOM   1854  CD  ILE A 122      78.880  63.360  69.290  1.00  0.00           C
ATOM   1855  HD1 ILE A 122      78.640  62.800  68.390  1.00  0.00           H
ATOM   1856  HD2 ILE A 122      78.020  63.610  69.910  1.00  0.00           H
ATOM   1857  HD3 ILE A 122      79.370  64.270  68.940  1.00  0.00           H
ATOM   1858  C   ILE A 122      81.750  62.570  73.590  1.00  0.00           C
ATOM   1859  O   ILE A 122      82.910  62.920  73.600  1.00  0.00           O
ATOM   1860  N   ARG A 123      80.900  62.680  74.610  1.00  0.00           N
ATOM   1861  H   ARG A 123      79.910  62.620  74.440  1.00  0.00           H
ATOM   1862  CA  ARG A 123      81.370  63.040  75.950  1.00  0.00           C
ATOM   1863  HA  ARG A 123      81.670  64.090  75.920  1.00  0.00           H
ATOM   1864  CB  ARG A 123      80.160  63.080  76.830  1.00  0.00           C
ATOM   1865  HB1 ARG A 123      79.710  62.090  76.890  1.00  0.00           H
ATOM   1866  HB2 ARG A 123      79.340  63.640  76.390  1.00  0.00           H
ATOM   1867  CG  ARG A 123      80.530  63.650  78.240  1.00  0.00           C
ATOM   1868  HG1 ARG A 123      81.210  62.960  78.740  1.00  0.00           H
ATOM   1869  HG2 ARG A 123      79.590  63.760  78.790  1.00  0.00           H
ATOM   1870  CD  ARG A 123      81.130  65.010  78.180  1.00  0.00           C
ATOM   1871  HD1 ARG A 123      82.060  65.050  77.620  1.00  0.00           H
ATOM   1872  HD2 ARG A 123      81.270  65.250  79.240  1.00  0.00           H
ATOM   1873  NE  ARG A 123      80.340  66.160  77.650  1.00  0.00           N
ATOM   1874  HE  ARG A 123      79.460  65.960  77.180  1.00  0.00           H
ATOM   1875  CZ  ARG A 123      80.680  67.420  77.440  1.00  0.00           C
ATOM   1876  NH1 ARG A 123      81.770  68.010  77.700  1.00  0.00           N
ATOM   1877 1HH1 ARG A 123      82.340  67.570  78.410  1.00  0.00           H
ATOM   1878 2HH1 ARG A 123      81.790  69.010  77.610  1.00  0.00           H
ATOM   1879  NH2 ARG A 123      79.880  68.200  76.820  1.00  0.00           N
ATOM   1880 1HH2 ARG A 123      78.940  67.870  76.630  1.00  0.00           H
ATOM   1881 2HH2 ARG A 123      80.160  69.150  76.630  1.00  0.00           H
ATOM   1882  C   ARG A 123      82.490  62.080  76.410  1.00  0.00           C
ATOM   1883  O   ARG A 123      83.550  62.570  76.710  1.00  0.00           O
ATOM   1884  N   LYS A 124      82.330  60.790  76.230  1.00  0.00           N
ATOM   1885  H   LYS A 124      81.390  60.540  75.980  1.00  0.00           H
ATOM   1886  CA  LYS A 124      83.390  59.800  76.680  1.00  0.00           C
ATOM   1887  HA  LYS A 124      83.630  60.090  77.700  1.00  0.00           H
ATOM   1888  CB  LYS A 124      82.860  58.340  76.620  1.00  0.00           C
ATOM   1889  HB1 LYS A 124      83.620  57.580  76.800  1.00  0.00           H
ATOM   1890  HB2 LYS A 124      82.280  58.050  75.750  1.00  0.00           H
ATOM   1891  CG  LYS A 124      81.850  58.190  77.780  1.00  0.00           C
ATOM   1892  HG1 LYS A 124      81.060  58.930  77.680  1.00  0.00           H
ATOM   1893  HG2 LYS A 124      82.400  58.400  78.690  1.00  0.00           H
ATOM   1894  CD  LYS A 124      81.180  56.800  77.780  1.00  0.00           C
ATOM   1895  HD1 LYS A 124      81.920  56.050  77.520  1.00  0.00           H
ATOM   1896  HD2 LYS A 124      80.360  56.830  77.050  1.00  0.00           H
ATOM   1897  CE  LYS A 124      80.620  56.480  79.180  1.00  0.00           C
ATOM   1898  HE1 LYS A 124      81.380  56.550  79.960  1.00  0.00           H
ATOM   1899  HE2 LYS A 124      80.310  55.430  79.220  1.00  0.00           H
ATOM   1900  NZ  LYS A 124      79.490  57.390  79.610  1.00  0.00           N
ATOM   1901  HZ1 LYS A 124      78.910  57.550  78.800  1.00  0.00           H
ATOM   1902  HZ2 LYS A 124      78.890  57.060  80.350  1.00  0.00           H
ATOM   1903  HZ3 LYS A 124      79.880  58.270  79.910  1.00  0.00           H
ATOM   1904  C   LYS A 124      84.740  59.910  75.980  1.00  0.00           C
ATOM   1905  O   LYS A 124      85.760  59.490  76.530  1.00  0.00           O
ATOM   1906  N   LEU A 125      84.840  60.680  74.860  1.00  0.00           N
ATOM   1907  H   LEU A 125      83.970  61.040  74.490  1.00  0.00           H
ATOM   1908  CA  LEU A 125      86.100  61.170  74.260  1.00  0.00           C
ATOM   1909  HA  LEU A 125      86.950  60.570  74.580  1.00  0.00           H
ATOM   1910  CB  LEU A 125      86.050  61.250  72.710  1.00  0.00           C
ATOM   1911  HB1 LEU A 125      87.030  61.580  72.360  1.00  0.00           H
ATOM   1912  HB2 LEU A 125      85.280  61.990  72.470  1.00  0.00           H
ATOM   1913  CG  LEU A 125      85.710  60.030  71.890  1.00  0.00           C
ATOM   1914  HG  LEU A 125      84.760  59.540  72.090  1.00  0.00           H
ATOM   1915  CD1 LEU A 125      85.750  60.450  70.430  1.00  0.00           C
ATOM   1916 1HD1 LEU A 125      85.560  59.530  69.890  1.00  0.00           H
ATOM   1917 2HD1 LEU A 125      84.950  61.140  70.160  1.00  0.00           H
ATOM   1918 3HD1 LEU A 125      86.720  60.840  70.100  1.00  0.00           H
ATOM   1919  CD2 LEU A 125      86.790  58.960  72.100  1.00  0.00           C
ATOM   1920 1HD2 LEU A 125      87.770  59.350  71.840  1.00  0.00           H
ATOM   1921 2HD2 LEU A 125      86.780  58.620  73.140  1.00  0.00           H
ATOM   1922 3HD2 LEU A 125      86.620  58.150  71.390  1.00  0.00           H
ATOM   1923  C   LEU A 125      86.460  62.600  74.820  1.00  0.00           C
ATOM   1924  O   LEU A 125      87.640  62.850  75.220  1.00  0.00           O
ATOM   1925  N   ALA A 126      85.490  63.480  74.990  1.00  0.00           N
ATOM   1926  H   ALA A 126      84.570  63.240  74.640  1.00  0.00           H
ATOM   1927  CA  ALA A 126      85.750  64.850  75.510  1.00  0.00           C
ATOM   1928  HA  ALA A 126      86.630  65.210  74.980  1.00  0.00           H
ATOM   1929  CB  ALA A 126      84.480  65.680  75.350  1.00  0.00           C
ATOM   1930  HB1 ALA A 126      84.120  65.600  74.320  1.00  0.00           H
ATOM   1931  HB2 ALA A 126      83.730  65.300  76.040  1.00  0.00           H
ATOM   1932  HB3 ALA A 126      84.850  66.670  75.620  1.00  0.00           H
ATOM   1933  C   ALA A 126      86.160  64.920  77.040  1.00  0.00           C
ATOM   1934  O   ALA A 126      86.970  65.740  77.400  1.00  0.00           O
ATOM   1935  N   ASP A 127      85.690  64.040  77.850  1.00  0.00           N
ATOM   1936  H   ASP A 127      84.910  63.480  77.540  1.00  0.00           H
ATOM   1937  CA  ASP A 127      86.130  63.820  79.250  1.00  0.00           C
ATOM   1938  HA  ASP A 127      85.820  64.710  79.800  1.00  0.00           H
ATOM   1939  CB  ASP A 127      85.420  62.540  79.780  1.00  0.00           C
ATOM   1940  HB1 ASP A 127      85.890  62.230  80.710  1.00  0.00           H
ATOM   1941  HB2 ASP A 127      85.580  61.730  79.070  1.00  0.00           H
ATOM   1942  CG  ASP A 127      83.870  62.880  80.050  1.00  0.00           C
ATOM   1943  OD1 ASP A 127      83.480  64.060  79.940  1.00  0.00           O
ATOM   1944  OD2 ASP A 127      83.150  62.000  80.500  1.00  0.00           O
ATOM   1945  C   ASP A 127      87.670  63.730  79.430  1.00  0.00           C
ATOM   1946  O   ASP A 127      88.260  64.350  80.320  1.00  0.00           O
ATOM   1947  N   GLN A 128      88.260  62.960  78.540  1.00  0.00           N
ATOM   1948  H   GLN A 128      87.650  62.610  77.810  1.00  0.00           H
ATOM   1949  CA  GLN A 128      89.690  62.580  78.560  1.00  0.00           C
ATOM   1950  HA  GLN A 128      90.000  62.440  79.600  1.00  0.00           H
ATOM   1951  CB  GLN A 128      89.990  61.270  77.790  1.00  0.00           C
ATOM   1952  HB1 GLN A 128      91.060  61.070  77.730  1.00  0.00           H
ATOM   1953  HB2 GLN A 128      89.690  61.180  76.750  1.00  0.00           H
ATOM   1954  CG  GLN A 128      89.470  60.090  78.540  1.00  0.00           C
ATOM   1955  HG1 GLN A 128      88.400  59.910  78.460  1.00  0.00           H
ATOM   1956  HG2 GLN A 128      89.610  60.150  79.620  1.00  0.00           H
ATOM   1957  CD  GLN A 128      90.140  58.800  78.070  1.00  0.00           C
ATOM   1958  OE1 GLN A 128      90.490  58.630  76.920  1.00  0.00           O
ATOM   1959  NE2 GLN A 128      90.380  57.840  79.020  1.00  0.00           N
ATOM   1960 1HE2 GLN A 128      89.990  58.080  79.920  1.00  0.00           H
ATOM   1961 2HE2 GLN A 128      90.940  57.020  78.820  1.00  0.00           H
ATOM   1962  C   GLN A 128      90.600  63.670  78.040  1.00  0.00           C
ATOM   1963  O   GLN A 128      91.780  63.710  78.440  1.00  0.00           O
ATOM   1964  N   CYS A 129      90.030  64.570  77.220  1.00  0.00           N
ATOM   1965  H   CYS A 129      89.070  64.470  76.920  1.00  0.00           H
ATOM   1966  CA  CYS A 129      90.750  65.680  76.500  1.00  0.00           C
ATOM   1967  HA  CYS A 129      91.570  65.200  75.970  1.00  0.00           H
ATOM   1968  CB  CYS A 129      89.840  66.390  75.470  1.00  0.00           C
ATOM   1969  HB1 CYS A 129      90.400  67.240  75.080  1.00  0.00           H
ATOM   1970  HB2 CYS A 129      88.910  66.710  75.930  1.00  0.00           H
ATOM   1971  SG  CYS A 129      89.520  65.260  74.120  1.00  0.00           S
ATOM   1972  HG  CYS A 129      89.060  64.160  74.740  1.00  0.00           H
ATOM   1973  C   CYS A 129      91.290  66.740  77.510  1.00  0.00           C
ATOM   1974  O   CYS A 129      90.560  67.370  78.290  1.00  0.00           O
ATOM   1975  N   THR A 130      92.590  66.970  77.410  1.00  0.00           N
ATOM   1976  H   THR A 130      93.060  66.460  76.690  1.00  0.00           H
ATOM   1977  CA  THR A 130      93.280  67.850  78.320  1.00  0.00           C
ATOM   1978  HA  THR A 130      92.930  67.700  79.340  1.00  0.00           H
ATOM   1979  CB  THR A 130      94.830  67.690  78.330  1.00  0.00           C
ATOM   1980  HB  THR A 130      95.360  68.510  78.810  1.00  0.00           H
ATOM   1981  CG2 THR A 130      95.390  66.460  79.040  1.00  0.00           C
ATOM   1982 1HG2 THR A 130      94.910  65.520  78.770  1.00  0.00           H
ATOM   1983 2HG2 THR A 130      96.480  66.360  78.980  1.00  0.00           H
ATOM   1984 3HG2 THR A 130      95.250  66.730  80.090  1.00  0.00           H
ATOM   1985  OG1 THR A 130      95.350  67.730  76.960  1.00  0.00           O
ATOM   1986  HG1 THR A 130      94.800  67.200  76.390  1.00  0.00           H
ATOM   1987  C   THR A 130      92.960  69.310  78.000  1.00  0.00           C
ATOM   1988  O   THR A 130      93.160  70.170  78.910  1.00  0.00           O
ATOM   1989  N   GLY A 131      92.550  69.490  76.740  1.00  0.00           N
ATOM   1990  H   GLY A 131      92.620  68.670  76.140  1.00  0.00           H
ATOM   1991  CA  GLY A 131      92.180  70.740  76.140  1.00  0.00           C
ATOM   1992  HA1 GLY A 131      92.890  71.570  76.150  1.00  0.00           H
ATOM   1993  HA2 GLY A 131      91.380  71.030  76.810  1.00  0.00           H
ATOM   1994  C   GLY A 131      91.670  70.590  74.740  1.00  0.00           C
ATOM   1995  O   GLY A 131      92.360  71.060  73.810  1.00  0.00           O
ATOM   1996  N   LEU A 132      90.520  70.010  74.540  1.00  0.00           N
ATOM   1997  H   LEU A 132      90.050  69.580  75.320  1.00  0.00           H
ATOM   1998  CA  LEU A 132      89.830  69.720  73.260  1.00  0.00           C
ATOM   1999  HA  LEU A 132      90.370  68.970  72.680  1.00  0.00           H
ATOM   2000  CB  LEU A 132      88.400  69.240  73.720  1.00  0.00           C
ATOM   2001  HB1 LEU A 132      87.940  70.050  74.290  1.00  0.00           H
ATOM   2002  HB2 LEU A 132      88.540  68.380  74.370  1.00  0.00           H
ATOM   2003  CG  LEU A 132      87.440  68.940  72.610  1.00  0.00           C
ATOM   2004  HG  LEU A 132      87.200  69.860  72.070  1.00  0.00           H
ATOM   2005  CD1 LEU A 132      87.980  67.900  71.670  1.00  0.00           C
ATOM   2006 1HD1 LEU A 132      88.870  68.240  71.130  1.00  0.00           H
ATOM   2007 2HD1 LEU A 132      88.280  66.990  72.180  1.00  0.00           H
ATOM   2008 3HD1 LEU A 132      87.260  67.640  70.900  1.00  0.00           H
ATOM   2009  CD2 LEU A 132      86.180  68.370  73.130  1.00  0.00           C
ATOM   2010 1HD2 LEU A 132      85.460  68.220  72.320  1.00  0.00           H
ATOM   2011 2HD2 LEU A 132      86.300  67.410  73.630  1.00  0.00           H
ATOM   2012 3HD2 LEU A 132      85.810  69.090  73.860  1.00  0.00           H
ATOM   2013  C   LEU A 132      89.740  71.020  72.360  1.00  0.00           C
ATOM   2014  O   LEU A 132      89.320  72.110  72.830  1.00  0.00           O
ATOM   2015  N   GLN A 133      90.060  70.890  71.070  1.00  0.00           N
ATOM   2016  H   GLN A 133      90.470  69.990  70.840  1.00  0.00           H
ATOM   2017  CA  GLN A 133      89.940  71.900  70.090  1.00  0.00           C
ATOM   2018  HA  GLN A 133      90.310  72.790  70.590  1.00  0.00           H
ATOM   2019  CB  GLN A 133      90.890  71.630  68.880  1.00  0.00           C
ATOM   2020  HB1 GLN A 133      90.780  72.500  68.240  1.00  0.00           H
ATOM   2021  HB2 GLN A 133      90.680  70.680  68.380  1.00  0.00           H
ATOM   2022  CG  GLN A 133      92.410  71.730  69.230  1.00  0.00           C
ATOM   2023  HG1 GLN A 133      92.540  70.820  69.810  1.00  0.00           H
ATOM   2024  HG2 GLN A 133      92.730  72.560  69.860  1.00  0.00           H
ATOM   2025  CD  GLN A 133      93.390  71.740  68.130  1.00  0.00           C
ATOM   2026  OE1 GLN A 133      93.230  72.530  67.240  1.00  0.00           O
ATOM   2027  NE2 GLN A 133      94.490  71.080  68.250  1.00  0.00           N
ATOM   2028 1HE2 GLN A 133      94.660  70.480  69.040  1.00  0.00           H
ATOM   2029 2HE2 GLN A 133      95.070  71.090  67.420  1.00  0.00           H
ATOM   2030  C   GLN A 133      88.420  71.920  69.680  1.00  0.00           C
ATOM   2031  O   GLN A 133      87.850  72.970  69.530  1.00  0.00           O
ATOM   2032  N   GLY A 134      87.730  70.800  69.480  1.00  0.00           N
ATOM   2033  H   GLY A 134      88.320  69.990  69.620  1.00  0.00           H
ATOM   2034  CA  GLY A 134      86.510  70.700  68.710  1.00  0.00           C
ATOM   2035  HA1 GLY A 134      86.420  71.630  68.140  1.00  0.00           H
ATOM   2036  HA2 GLY A 134      85.660  70.600  69.380  1.00  0.00           H
ATOM   2037  C   GLY A 134      86.490  69.430  67.810  1.00  0.00           C
ATOM   2038  O   GLY A 134      87.010  68.370  68.220  1.00  0.00           O
ATOM   2039  N   PHE A 135      85.890  69.570  66.610  1.00  0.00           N
ATOM   2040  H   PHE A 135      85.610  70.470  66.260  1.00  0.00           H
ATOM   2041  CA  PHE A 135      85.240  68.460  65.920  1.00  0.00           C
ATOM   2042  HA  PHE A 135      85.460  67.440  66.240  1.00  0.00           H
ATOM   2043  CB  PHE A 135      83.750  68.570  66.250  1.00  0.00           C
ATOM   2044  HB1 PHE A 135      83.150  67.940  65.600  1.00  0.00           H
ATOM   2045  HB2 PHE A 135      83.360  69.560  66.010  1.00  0.00           H
ATOM   2046  CG  PHE A 135      83.540  68.260  67.720  1.00  0.00           C
ATOM   2047  CD1 PHE A 135      83.630  66.910  68.080  1.00  0.00           C
ATOM   2048  HD1 PHE A 135      83.980  66.170  67.380  1.00  0.00           H
ATOM   2049  CE1 PHE A 135      83.380  66.500  69.410  1.00  0.00           C
ATOM   2050  HE1 PHE A 135      83.580  65.510  69.790  1.00  0.00           H
ATOM   2051  CZ  PHE A 135      83.050  67.540  70.380  1.00  0.00           C
ATOM   2052  HZ  PHE A 135      82.780  67.300  71.400  1.00  0.00           H
ATOM   2053  CE2 PHE A 135      82.950  68.880  69.980  1.00  0.00           C
ATOM   2054  HE2 PHE A 135      82.810  69.620  70.760  1.00  0.00           H
ATOM   2055  CD2 PHE A 135      83.190  69.270  68.660  1.00  0.00           C
ATOM   2056  HD2 PHE A 135      83.260  70.290  68.320  1.00  0.00           H
ATOM   2057  C   PHE A 135      85.420  68.470  64.350  1.00  0.00           C
ATOM   2058  O   PHE A 135      85.130  69.520  63.750  1.00  0.00           O
ATOM   2059  N   LEU A 136      85.790  67.330  63.740  1.00  0.00           N
ATOM   2060  H   LEU A 136      86.060  66.590  64.370  1.00  0.00           H
ATOM   2061  CA  LEU A 136      85.760  67.170  62.290  1.00  0.00           C
ATOM   2062  HA  LEU A 136      85.750  68.190  61.910  1.00  0.00           H
ATOM   2063  CB  LEU A 136      87.110  66.490  61.770  1.00  0.00           C
ATOM   2064  HB1 LEU A 136      86.910  66.510  60.700  1.00  0.00           H
ATOM   2065  HB2 LEU A 136      87.170  65.460  62.140  1.00  0.00           H
ATOM   2066  CG  LEU A 136      88.510  67.160  62.110  1.00  0.00           C
ATOM   2067  HG  LEU A 136      88.780  67.070  63.160  1.00  0.00           H
ATOM   2068  CD1 LEU A 136      89.590  66.510  61.210  1.00  0.00           C
ATOM   2069 1HD1 LEU A 136      89.280  66.380  60.170  1.00  0.00           H
ATOM   2070 2HD1 LEU A 136      90.490  67.120  61.150  1.00  0.00           H
ATOM   2071 3HD1 LEU A 136      89.840  65.560  61.670  1.00  0.00           H
ATOM   2072  CD2 LEU A 136      88.490  68.630  61.740  1.00  0.00           C
ATOM   2073 1HD2 LEU A 136      89.450  69.050  61.460  1.00  0.00           H
ATOM   2074 2HD2 LEU A 136      87.990  68.680  60.770  1.00  0.00           H
ATOM   2075 3HD2 LEU A 136      87.950  69.150  62.530  1.00  0.00           H
ATOM   2076  C   LEU A 136      84.510  66.250  61.870  1.00  0.00           C
ATOM   2077  O   LEU A 136      84.310  65.240  62.530  1.00  0.00           O
ATOM   2078  N   VAL A 137      83.690  66.640  60.850  1.00  0.00           N
ATOM   2079  H   VAL A 137      83.990  67.420  60.290  1.00  0.00           H
ATOM   2080  CA  VAL A 137      82.440  65.980  60.580  1.00  0.00           C
ATOM   2081  HA  VAL A 137      82.280  65.120  61.230  1.00  0.00           H
ATOM   2082  CB  VAL A 137      81.390  66.990  60.900  1.00  0.00           C
ATOM   2083  HB  VAL A 137      81.610  67.860  60.290  1.00  0.00           H
ATOM   2084  CG1 VAL A 137      79.990  66.510  60.510  1.00  0.00           C
ATOM   2085 1HG1 VAL A 137      79.340  67.350  60.250  1.00  0.00           H
ATOM   2086 2HG1 VAL A 137      80.060  65.840  59.660  1.00  0.00           H
ATOM   2087 3HG1 VAL A 137      79.560  65.850  61.260  1.00  0.00           H
ATOM   2088  CG2 VAL A 137      81.490  67.420  62.390  1.00  0.00           C
ATOM   2089 1HG2 VAL A 137      80.660  68.110  62.560  1.00  0.00           H
ATOM   2090 2HG2 VAL A 137      81.460  66.560  63.060  1.00  0.00           H
ATOM   2091 3HG2 VAL A 137      82.390  67.980  62.630  1.00  0.00           H
ATOM   2092  C   VAL A 137      82.430  65.470  59.130  1.00  0.00           C
ATOM   2093  O   VAL A 137      82.470  66.190  58.150  1.00  0.00           O
ATOM   2094  N   PHE A 138      82.470  64.160  58.960  1.00  0.00           N
ATOM   2095  H   PHE A 138      82.660  63.620  59.790  1.00  0.00           H
ATOM   2096  CA  PHE A 138      82.520  63.400  57.660  1.00  0.00           C
ATOM   2097  HA  PHE A 138      82.850  64.090  56.890  1.00  0.00           H
ATOM   2098  CB  PHE A 138      83.540  62.260  57.810  1.00  0.00           C
ATOM   2099  HB1 PHE A 138      83.490  61.680  56.890  1.00  0.00           H
ATOM   2100  HB2 PHE A 138      83.240  61.590  58.610  1.00  0.00           H
ATOM   2101  CG  PHE A 138      84.930  62.670  58.110  1.00  0.00           C
ATOM   2102  CD1 PHE A 138      85.460  63.060  59.410  1.00  0.00           C
ATOM   2103  HD1 PHE A 138      84.850  63.000  60.300  1.00  0.00           H
ATOM   2104  CE1 PHE A 138      86.690  63.750  59.510  1.00  0.00           C
ATOM   2105  HE1 PHE A 138      87.110  64.070  60.460  1.00  0.00           H
ATOM   2106  CZ  PHE A 138      87.520  63.900  58.430  1.00  0.00           C
ATOM   2107  HZ  PHE A 138      88.500  64.310  58.580  1.00  0.00           H
ATOM   2108  CE2 PHE A 138      87.040  63.570  57.200  1.00  0.00           C
ATOM   2109  HE2 PHE A 138      87.750  63.640  56.390  1.00  0.00           H
ATOM   2110  CD2 PHE A 138      85.770  62.990  56.990  1.00  0.00           C
ATOM   2111  HD2 PHE A 138      85.520  62.640  56.000  1.00  0.00           H
ATOM   2112  C   PHE A 138      81.070  62.930  57.340  1.00  0.00           C
ATOM   2113  O   PHE A 138      80.530  62.120  58.110  1.00  0.00           O
ATOM   2114  N   HIS A 139      80.520  63.480  56.300  1.00  0.00           N
ATOM   2115  H   HIS A 139      80.990  64.260  55.870  1.00  0.00           H
ATOM   2116  CA  HIS A 139      79.200  63.130  55.840  1.00  0.00           C
ATOM   2117  HA  HIS A 139      79.000  62.060  55.970  1.00  0.00           H
ATOM   2118  CB  HIS A 139      78.240  63.950  56.760  1.00  0.00           C
ATOM   2119  HB1 HIS A 139      78.500  63.740  57.800  1.00  0.00           H
ATOM   2120  HB2 HIS A 139      77.330  63.370  56.590  1.00  0.00           H
ATOM   2121  CG  HIS A 139      78.020  65.450  56.540  1.00  0.00           C
ATOM   2122  ND1 HIS A 139      76.880  65.920  55.970  1.00  0.00           N
ATOM   2123  HD1 HIS A 139      76.090  65.370  55.660  1.00  0.00           H
ATOM   2124  CE1 HIS A 139      77.010  67.240  55.820  1.00  0.00           C
ATOM   2125  HE1 HIS A 139      76.210  67.820  55.390  1.00  0.00           H
ATOM   2126  NE2 HIS A 139      78.260  67.610  56.320  1.00  0.00           N
ATOM   2127  HE2 HIS A 139      78.540  68.570  56.430  1.00  0.00           H
ATOM   2128  CD2 HIS A 139      78.820  66.500  56.910  1.00  0.00           C
ATOM   2129  HD2 HIS A 139      79.760  66.430  57.430  1.00  0.00           H
ATOM   2130  C   HIS A 139      78.980  63.340  54.330  1.00  0.00           C
ATOM   2131  O   HIS A 139      79.830  63.920  53.640  1.00  0.00           O
ATOM   2132  N   SER A 140      77.840  62.840  53.840  1.00  0.00           N
ATOM   2133  H   SER A 140      77.380  62.260  54.540  1.00  0.00           H
ATOM   2134  CA  SER A 140      77.160  63.210  52.670  1.00  0.00           C
ATOM   2135  HA  SER A 140      77.930  63.810  52.190  1.00  0.00           H
ATOM   2136  CB  SER A 140      76.730  62.000  51.810  1.00  0.00           C
ATOM   2137  HB1 SER A 140      77.500  61.370  51.370  1.00  0.00           H
ATOM   2138  HB2 SER A 140      76.180  62.350  50.930  1.00  0.00           H
ATOM   2139  OG  SER A 140      75.750  61.300  52.560  1.00  0.00           O
ATOM   2140  HG  SER A 140      76.010  60.380  52.510  1.00  0.00           H
ATOM   2141  C   SER A 140      76.160  64.330  52.800  1.00  0.00           C
ATOM   2142  O   SER A 140      75.660  64.630  53.870  1.00  0.00           O
ATOM   2143  N   PHE A 141      75.800  65.020  51.670  1.00  0.00           N
ATOM   2144  H   PHE A 141      76.330  64.830  50.830  1.00  0.00           H
ATOM   2145  CA  PHE A 141      74.620  65.880  51.540  1.00  0.00           C
ATOM   2146  HA  PHE A 141      74.340  66.320  52.500  1.00  0.00           H
ATOM   2147  CB  PHE A 141      74.900  66.940  50.450  1.00  0.00           C
ATOM   2148  HB1 PHE A 141      73.950  67.430  50.230  1.00  0.00           H
ATOM   2149  HB2 PHE A 141      75.290  66.360  49.610  1.00  0.00           H
ATOM   2150  CG  PHE A 141      75.790  68.130  50.790  1.00  0.00           C
ATOM   2151  CD1 PHE A 141      75.940  68.560  52.150  1.00  0.00           C
ATOM   2152  HD1 PHE A 141      75.440  68.050  52.960  1.00  0.00           H
ATOM   2153  CE1 PHE A 141      76.860  69.570  52.380  1.00  0.00           C
ATOM   2154  HE1 PHE A 141      76.960  69.910  53.400  1.00  0.00           H
ATOM   2155  CZ  PHE A 141      77.510  70.220  51.340  1.00  0.00           C
ATOM   2156  HZ  PHE A 141      78.270  70.970  51.500  1.00  0.00           H
ATOM   2157  CE2 PHE A 141      77.260  69.830  50.030  1.00  0.00           C
ATOM   2158  HE2 PHE A 141      77.720  70.490  49.310  1.00  0.00           H
ATOM   2159  CD2 PHE A 141      76.410  68.760  49.710  1.00  0.00           C
ATOM   2160  HD2 PHE A 141      76.210  68.590  48.670  1.00  0.00           H
ATOM   2161  C   PHE A 141      73.340  65.080  51.170  1.00  0.00           C
ATOM   2162  O   PHE A 141      72.260  65.350  51.610  1.00  0.00           O
ATOM   2163  N   GLY A 142      73.390  64.160  50.230  1.00  0.00           N
ATOM   2164  H   GLY A 142      74.280  63.960  49.790  1.00  0.00           H
ATOM   2165  CA  GLY A 142      72.310  63.460  49.630  1.00  0.00           C
ATOM   2166  HA1 GLY A 142      72.750  63.090  48.700  1.00  0.00           H
ATOM   2167  HA2 GLY A 142      71.410  64.060  49.470  1.00  0.00           H
ATOM   2168  C   GLY A 142      71.840  62.230  50.460  1.00  0.00           C
ATOM   2169  O   GLY A 142      70.770  61.670  50.130  1.00  0.00           O
ATOM   2170  N   GLY A 143      72.570  61.790  51.420  1.00  0.00           N
ATOM   2171  H   GLY A 143      73.460  62.270  51.550  1.00  0.00           H
ATOM   2172  CA  GLY A 143      72.170  60.720  52.360  1.00  0.00           C
ATOM   2173  HA1 GLY A 143      73.050  60.290  52.850  1.00  0.00           H
ATOM   2174  HA2 GLY A 143      71.640  59.950  51.810  1.00  0.00           H
ATOM   2175  C   GLY A 143      71.290  61.210  53.490  1.00  0.00           C
ATOM   2176  O   GLY A 143      71.510  62.290  53.990  1.00  0.00           O
ATOM   2177  N   GLY A 144      70.330  60.410  53.900  1.00  0.00           N
ATOM   2178  H   GLY A 144      70.360  59.420  53.710  1.00  0.00           H
ATOM   2179  CA  GLY A 144      69.370  60.640  55.020  1.00  0.00           C
ATOM   2180  HA1 GLY A 144      68.640  59.830  54.950  1.00  0.00           H
ATOM   2181  HA2 GLY A 144      68.860  61.600  54.880  1.00  0.00           H
ATOM   2182  C   GLY A 144      70.060  60.750  56.350  1.00  0.00           C
ATOM   2183  O   GLY A 144      69.750  61.720  57.120  1.00  0.00           O
ATOM   2184  N   THR A 145      70.930  59.830  56.710  1.00  0.00           N
ATOM   2185  H   THR A 145      71.030  59.070  56.050  1.00  0.00           H
ATOM   2186  CA  THR A 145      71.870  59.900  57.890  1.00  0.00           C
ATOM   2187  HA  THR A 145      71.280  60.180  58.760  1.00  0.00           H
ATOM   2188  CB  THR A 145      72.470  58.500  58.110  1.00  0.00           C
ATOM   2189  HB  THR A 145      73.180  58.320  57.300  1.00  0.00           H
ATOM   2190  CG2 THR A 145      73.080  58.320  59.440  1.00  0.00           C
ATOM   2191 1HG2 THR A 145      73.930  59.000  59.550  1.00  0.00           H
ATOM   2192 2HG2 THR A 145      72.370  58.570  60.220  1.00  0.00           H
ATOM   2193 3HG2 THR A 145      73.420  57.290  59.600  1.00  0.00           H
ATOM   2194  OG1 THR A 145      71.460  57.550  58.180  1.00  0.00           O
ATOM   2195  HG1 THR A 145      71.460  56.990  57.400  1.00  0.00           H
ATOM   2196  C   THR A 145      72.880  61.010  57.680  1.00  0.00           C
ATOM   2197  O   THR A 145      73.010  61.910  58.540  1.00  0.00           O
ATOM   2198  N   GLY A 146      73.570  60.930  56.580  1.00  0.00           N
ATOM   2199  H   GLY A 146      73.380  60.160  55.950  1.00  0.00           H
ATOM   2200  CA  GLY A 146      74.430  61.940  56.120  1.00  0.00           C
ATOM   2201  HA1 GLY A 146      74.490  61.680  55.060  1.00  0.00           H
ATOM   2202  HA2 GLY A 146      75.420  61.800  56.550  1.00  0.00           H
ATOM   2203  C   GLY A 146      74.050  63.400  56.330  1.00  0.00           C
ATOM   2204  O   GLY A 146      74.810  64.220  56.910  1.00  0.00           O
ATOM   2205  N   SER A 147      72.790  63.750  55.900  1.00  0.00           N
ATOM   2206  H   SER A 147      72.270  63.020  55.430  1.00  0.00           H
ATOM   2207  CA  SER A 147      72.220  65.120  55.900  1.00  0.00           C
ATOM   2208  HA  SER A 147      72.980  65.900  55.830  1.00  0.00           H
ATOM   2209  CB  SER A 147      71.490  65.340  54.590  1.00  0.00           C
ATOM   2210  HB1 SER A 147      72.160  65.030  53.790  1.00  0.00           H
ATOM   2211  HB2 SER A 147      71.470  66.410  54.380  1.00  0.00           H
ATOM   2212  OG  SER A 147      70.170  64.760  54.390  1.00  0.00           O
ATOM   2213  HG  SER A 147      70.370  63.860  54.120  1.00  0.00           H
ATOM   2214  C   SER A 147      71.380  65.420  57.120  1.00  0.00           C
ATOM   2215  O   SER A 147      71.620  66.320  57.910  1.00  0.00           O
ATOM   2216  N   GLY A 148      70.410  64.510  57.270  1.00  0.00           N
ATOM   2217  H   GLY A 148      70.290  63.860  56.520  1.00  0.00           H
ATOM   2218  CA  GLY A 148      69.310  64.660  58.230  1.00  0.00           C
ATOM   2219  HA1 GLY A 148      68.580  63.900  57.970  1.00  0.00           H
ATOM   2220  HA2 GLY A 148      68.750  65.580  58.080  1.00  0.00           H
ATOM   2221  C   GLY A 148      69.740  64.530  59.680  1.00  0.00           C
ATOM   2222  O   GLY A 148      69.440  65.490  60.420  1.00  0.00           O
ATOM   2223  N   PHE A 149      70.620  63.610  60.000  1.00  0.00           N
ATOM   2224  H   PHE A 149      71.010  63.060  59.250  1.00  0.00           H
ATOM   2225  CA  PHE A 149      71.180  63.450  61.390  1.00  0.00           C
ATOM   2226  HA  PHE A 149      70.450  63.910  62.060  1.00  0.00           H
ATOM   2227  CB  PHE A 149      71.280  61.950  61.730  1.00  0.00           C
ATOM   2228  HB1 PHE A 149      72.160  61.540  61.230  1.00  0.00           H
ATOM   2229  HB2 PHE A 149      70.390  61.360  61.530  1.00  0.00           H
ATOM   2230  CG  PHE A 149      71.580  61.750  63.240  1.00  0.00           C
ATOM   2231  CD1 PHE A 149      70.590  61.970  64.170  1.00  0.00           C
ATOM   2232  HD1 PHE A 149      69.640  62.350  63.830  1.00  0.00           H
ATOM   2233  CE1 PHE A 149      70.770  61.730  65.550  1.00  0.00           C
ATOM   2234  HE1 PHE A 149      69.970  61.890  66.260  1.00  0.00           H
ATOM   2235  CZ  PHE A 149      71.990  61.110  65.920  1.00  0.00           C
ATOM   2236  HZ  PHE A 149      72.100  60.950  66.980  1.00  0.00           H
ATOM   2237  CE2 PHE A 149      73.000  60.870  65.030  1.00  0.00           C
ATOM   2238  HE2 PHE A 149      73.970  60.580  65.410  1.00  0.00           H
ATOM   2239  CD2 PHE A 149      72.760  61.140  63.690  1.00  0.00           C
ATOM   2240  HD2 PHE A 149      73.530  61.040  62.940  1.00  0.00           H
ATOM   2241  C   PHE A 149      72.490  64.250  61.620  1.00  0.00           C
ATOM   2242  O   PHE A 149      72.720  64.540  62.850  1.00  0.00           O
ATOM   2243  N   THR A 150      73.290  64.660  60.610  1.00  0.00           N
ATOM   2244  H   THR A 150      73.260  64.210  59.700  1.00  0.00           H
ATOM   2245  CA  THR A 150      74.380  65.610  60.780  1.00  0.00           C
ATOM   2246  HA  THR A 150      75.020  65.300  61.610  1.00  0.00           H
ATOM   2247  CB  THR A 150      75.350  65.730  59.580  1.00  0.00           C
ATOM   2248  HB  THR A 150      74.760  66.200  58.790  1.00  0.00           H
ATOM   2249  CG2 THR A 150      76.640  66.450  59.970  1.00  0.00           C
ATOM   2250 1HG2 THR A 150      76.980  66.150  60.960  1.00  0.00           H
ATOM   2251 2HG2 THR A 150      77.380  66.250  59.190  1.00  0.00           H
ATOM   2252 3HG2 THR A 150      76.420  67.520  59.990  1.00  0.00           H
ATOM   2253  OG1 THR A 150      75.750  64.480  59.260  1.00  0.00           O
ATOM   2254  HG1 THR A 150      75.320  64.330  58.410  1.00  0.00           H
ATOM   2255  C   THR A 150      73.910  66.970  61.190  1.00  0.00           C
ATOM   2256  O   THR A 150      74.610  67.680  61.890  1.00  0.00           O
ATOM   2257  N   SER A 151      72.750  67.460  60.710  1.00  0.00           N
ATOM   2258  H   SER A 151      72.130  67.000  60.050  1.00  0.00           H
ATOM   2259  CA  SER A 151      72.350  68.860  61.110  1.00  0.00           C
ATOM   2260  HA  SER A 151      73.210  69.530  61.130  1.00  0.00           H
ATOM   2261  CB  SER A 151      71.210  69.330  60.260  1.00  0.00           C
ATOM   2262  HB1 SER A 151      71.490  69.630  59.250  1.00  0.00           H
ATOM   2263  HB2 SER A 151      70.660  70.150  60.710  1.00  0.00           H
ATOM   2264  OG  SER A 151      70.180  68.390  60.080  1.00  0.00           O
ATOM   2265  HG  SER A 151      69.510  68.900  59.610  1.00  0.00           H
ATOM   2266  C   SER A 151      71.880  68.890  62.570  1.00  0.00           C
ATOM   2267  O   SER A 151      72.200  69.790  63.320  1.00  0.00           O
ATOM   2268  N   LEU A 152      71.260  67.860  63.040  1.00  0.00           N
ATOM   2269  H   LEU A 152      70.830  67.260  62.350  1.00  0.00           H
ATOM   2270  CA  LEU A 152      70.800  67.740  64.470  1.00  0.00           C
ATOM   2271  HA  LEU A 152      70.240  68.650  64.700  1.00  0.00           H
ATOM   2272  CB  LEU A 152      69.950  66.480  64.560  1.00  0.00           C
ATOM   2273  HB1 LEU A 152      70.580  65.650  64.250  1.00  0.00           H
ATOM   2274  HB2 LEU A 152      69.150  66.590  63.830  1.00  0.00           H
ATOM   2275  CG  LEU A 152      69.400  66.180  65.960  1.00  0.00           C
ATOM   2276  HG  LEU A 152      70.220  66.090  66.670  1.00  0.00           H
ATOM   2277  CD1 LEU A 152      68.580  67.440  66.350  1.00  0.00           C
ATOM   2278 1HD1 LEU A 152      67.810  67.670  65.600  1.00  0.00           H
ATOM   2279 2HD1 LEU A 152      68.070  67.220  67.290  1.00  0.00           H
ATOM   2280 3HD1 LEU A 152      69.280  68.260  66.490  1.00  0.00           H
ATOM   2281  CD2 LEU A 152      68.460  65.000  66.070  1.00  0.00           C
ATOM   2282 1HD2 LEU A 152      68.050  65.040  67.080  1.00  0.00           H
ATOM   2283 2HD2 LEU A 152      67.700  64.920  65.300  1.00  0.00           H
ATOM   2284 3HD2 LEU A 152      69.100  64.120  66.010  1.00  0.00           H
ATOM   2285  C   LEU A 152      72.060  67.670  65.400  1.00  0.00           C
ATOM   2286  O   LEU A 152      72.120  68.280  66.450  1.00  0.00           O
ATOM   2287  N   LEU A 153      73.090  66.910  65.020  1.00  0.00           N
ATOM   2288  H   LEU A 153      72.980  66.240  64.270  1.00  0.00           H
ATOM   2289  CA  LEU A 153      74.370  66.890  65.690  1.00  0.00           C
ATOM   2290  HA  LEU A 153      74.230  66.600  66.730  1.00  0.00           H
ATOM   2291  CB  LEU A 153      75.320  65.820  64.980  1.00  0.00           C
ATOM   2292  HB1 LEU A 153      75.220  65.930  63.900  1.00  0.00           H
ATOM   2293  HB2 LEU A 153      74.860  64.840  65.140  1.00  0.00           H
ATOM   2294  CG  LEU A 153      76.760  65.850  65.460  1.00  0.00           C
ATOM   2295  HG  LEU A 153      77.180  66.850  65.390  1.00  0.00           H
ATOM   2296  CD1 LEU A 153      77.010  65.430  66.930  1.00  0.00           C
ATOM   2297 1HD1 LEU A 153      76.160  65.770  67.520  1.00  0.00           H
ATOM   2298 2HD1 LEU A 153      76.890  64.350  67.070  1.00  0.00           H
ATOM   2299 3HD1 LEU A 153      77.980  65.710  67.340  1.00  0.00           H
ATOM   2300  CD2 LEU A 153      77.720  64.880  64.660  1.00  0.00           C
ATOM   2301 1HD2 LEU A 153      78.760  64.920  64.990  1.00  0.00           H
ATOM   2302 2HD2 LEU A 153      77.370  63.860  64.830  1.00  0.00           H
ATOM   2303 3HD2 LEU A 153      77.720  65.000  63.580  1.00  0.00           H
ATOM   2304  C   LEU A 153      75.030  68.320  65.740  1.00  0.00           C
ATOM   2305  O   LEU A 153      75.510  68.750  66.780  1.00  0.00           O
ATOM   2306  N   MET A 154      75.200  69.040  64.620  1.00  0.00           N
ATOM   2307  H   MET A 154      74.830  68.650  63.770  1.00  0.00           H
ATOM   2308  CA  MET A 154      75.760  70.390  64.610  1.00  0.00           C
ATOM   2309  HA  MET A 154      76.740  70.330  65.060  1.00  0.00           H
ATOM   2310  CB  MET A 154      75.730  70.940  63.140  1.00  0.00           C
ATOM   2311  HB1 MET A 154      76.070  71.980  63.210  1.00  0.00           H
ATOM   2312  HB2 MET A 154      74.730  70.850  62.700  1.00  0.00           H
ATOM   2313  CG  MET A 154      76.690  70.200  62.200  1.00  0.00           C
ATOM   2314  HG1 MET A 154      76.690  70.790  61.280  1.00  0.00           H
ATOM   2315  HG2 MET A 154      76.460  69.150  62.040  1.00  0.00           H
ATOM   2316  SD  MET A 154      78.390  70.350  62.810  1.00  0.00           S
ATOM   2317  CE  MET A 154      78.970  71.790  61.990  1.00  0.00           C
ATOM   2318  HE1 MET A 154      79.890  72.170  62.420  1.00  0.00           H
ATOM   2319  HE2 MET A 154      79.230  71.570  60.950  1.00  0.00           H
ATOM   2320  HE3 MET A 154      78.130  72.480  62.080  1.00  0.00           H
ATOM   2321  C   MET A 154      74.950  71.400  65.430  1.00  0.00           C
ATOM   2322  O   MET A 154      75.540  72.340  66.010  1.00  0.00           O
ATOM   2323  N   GLU A 155      73.640  71.130  65.520  1.00  0.00           N
ATOM   2324  H   GLU A 155      73.130  70.400  65.040  1.00  0.00           H
ATOM   2325  CA  GLU A 155      72.770  71.860  66.430  1.00  0.00           C
ATOM   2326  HA  GLU A 155      72.910  72.920  66.230  1.00  0.00           H
ATOM   2327  CB  GLU A 155      71.330  71.510  66.130  1.00  0.00           C
ATOM   2328  HB1 GLU A 155      70.730  71.790  66.990  1.00  0.00           H
ATOM   2329  HB2 GLU A 155      71.180  70.440  65.980  1.00  0.00           H
ATOM   2330  CG  GLU A 155      70.630  72.280  65.050  1.00  0.00           C
ATOM   2331  HG1 GLU A 155      71.130  72.180  64.080  1.00  0.00           H
ATOM   2332  HG2 GLU A 155      70.790  73.340  65.210  1.00  0.00           H
ATOM   2333  CD  GLU A 155      69.130  71.950  64.940  1.00  0.00           C
ATOM   2334  OE1 GLU A 155      68.700  70.890  65.390  1.00  0.00           O
ATOM   2335  OE2 GLU A 155      68.330  72.800  64.520  1.00  0.00           O
ATOM   2336  C   GLU A 155      73.120  71.660  67.950  1.00  0.00           C
ATOM   2337  O   GLU A 155      73.320  72.600  68.710  1.00  0.00           O
ATOM   2338  N   ARG A 156      73.190  70.420  68.390  1.00  0.00           N
ATOM   2339  H   ARG A 156      73.120  69.750  67.640  1.00  0.00           H
ATOM   2340  CA  ARG A 156      73.550  70.070  69.780  1.00  0.00           C
ATOM   2341  HA  ARG A 156      73.030  70.690  70.510  1.00  0.00           H
ATOM   2342  CB  ARG A 156      73.020  68.640  70.000  1.00  0.00           C
ATOM   2343  HB1 ARG A 156      73.440  68.370  70.970  1.00  0.00           H
ATOM   2344  HB2 ARG A 156      73.500  67.990  69.270  1.00  0.00           H
ATOM   2345  CG  ARG A 156      71.500  68.410  69.960  1.00  0.00           C
ATOM   2346  HG1 ARG A 156      71.330  67.330  70.000  1.00  0.00           H
ATOM   2347  HG2 ARG A 156      71.010  68.710  69.040  1.00  0.00           H
ATOM   2348  CD  ARG A 156      70.610  69.000  71.030  1.00  0.00           C
ATOM   2349  HD1 ARG A 156      69.590  68.840  70.700  1.00  0.00           H
ATOM   2350  HD2 ARG A 156      70.850  70.070  71.050  1.00  0.00           H
ATOM   2351  NE  ARG A 156      70.780  68.570  72.430  1.00  0.00           N
ATOM   2352  HE  ARG A 156      71.460  69.100  72.960  1.00  0.00           H
ATOM   2353  CZ  ARG A 156      70.410  67.520  73.080  1.00  0.00           C
ATOM   2354  NH1 ARG A 156      69.710  66.630  72.440  1.00  0.00           N
ATOM   2355 1HH1 ARG A 156      69.260  66.840  71.550  1.00  0.00           H
ATOM   2356 2HH1 ARG A 156      69.530  65.740  72.880  1.00  0.00           H
ATOM   2357  NH2 ARG A 156      70.770  67.250  74.280  1.00  0.00           N
ATOM   2358 1HH2 ARG A 156      71.610  67.660  74.660  1.00  0.00           H
ATOM   2359 2HH2 ARG A 156      70.400  66.380  74.620  1.00  0.00           H
ATOM   2360  C   ARG A 156      75.000  70.250  70.130  1.00  0.00           C
ATOM   2361  O   ARG A 156      75.250  70.630  71.310  1.00  0.00           O
ATOM   2362  N   LEU A 157      75.940  70.160  69.220  1.00  0.00           N
ATOM   2363  H   LEU A 157      75.670  69.700  68.370  1.00  0.00           H
ATOM   2364  CA  LEU A 157      77.370  70.440  69.470  1.00  0.00           C
ATOM   2365  HA  LEU A 157      77.730  69.950  70.370  1.00  0.00           H
ATOM   2366  CB  LEU A 157      78.290  70.100  68.290  1.00  0.00           C
ATOM   2367  HB1 LEU A 157      79.250  70.610  68.430  1.00  0.00           H
ATOM   2368  HB2 LEU A 157      77.830  70.440  67.360  1.00  0.00           H
ATOM   2369  CG  LEU A 157      78.580  68.550  68.020  1.00  0.00           C
ATOM   2370  HG  LEU A 157      77.670  67.960  68.000  1.00  0.00           H
ATOM   2371  CD1 LEU A 157      79.400  68.310  66.730  1.00  0.00           C
ATOM   2372 1HD1 LEU A 157      80.420  68.680  66.800  1.00  0.00           H
ATOM   2373 2HD1 LEU A 157      79.430  67.230  66.610  1.00  0.00           H
ATOM   2374 3HD1 LEU A 157      78.820  68.790  65.950  1.00  0.00           H
ATOM   2375  CD2 LEU A 157      79.320  68.020  69.220  1.00  0.00           C
ATOM   2376 1HD2 LEU A 157      79.800  67.050  69.080  1.00  0.00           H
ATOM   2377 2HD2 LEU A 157      80.250  68.560  69.410  1.00  0.00           H
ATOM   2378 3HD2 LEU A 157      78.790  67.960  70.170  1.00  0.00           H
ATOM   2379  C   LEU A 157      77.400  71.940  69.770  1.00  0.00           C
ATOM   2380  O   LEU A 157      78.150  72.320  70.730  1.00  0.00           O
ATOM   2381  N   SER A 158      76.650  72.820  69.130  1.00  0.00           N
ATOM   2382  H   SER A 158      75.950  72.430  68.500  1.00  0.00           H
ATOM   2383  CA  SER A 158      76.650  74.310  69.420  1.00  0.00           C
ATOM   2384  HA  SER A 158      77.650  74.710  69.260  1.00  0.00           H
ATOM   2385  CB  SER A 158      75.750  75.120  68.420  1.00  0.00           C
ATOM   2386  HB1 SER A 158      76.030  76.160  68.600  1.00  0.00           H
ATOM   2387  HB2 SER A 158      74.730  74.770  68.530  1.00  0.00           H
ATOM   2388  OG  SER A 158      76.340  74.820  67.210  1.00  0.00           O
ATOM   2389  HG  SER A 158      75.740  74.250  66.720  1.00  0.00           H
ATOM   2390  C   SER A 158      76.160  74.630  70.850  1.00  0.00           C
ATOM   2391  O   SER A 158      76.400  75.680  71.460  1.00  0.00           O
ATOM   2392  N   VAL A 159      75.310  73.740  71.400  1.00  0.00           N
ATOM   2393  H   VAL A 159      75.020  72.960  70.820  1.00  0.00           H
ATOM   2394  CA  VAL A 159      74.780  73.890  72.740  1.00  0.00           C
ATOM   2395  HA  VAL A 159      74.580  74.940  72.970  1.00  0.00           H
ATOM   2396  CB  VAL A 159      73.490  73.070  72.830  1.00  0.00           C
ATOM   2397  HB  VAL A 159      73.620  72.120  72.330  1.00  0.00           H
ATOM   2398  CG1 VAL A 159      73.060  72.760  74.300  1.00  0.00           C
ATOM   2399 1HG1 VAL A 159      72.040  72.400  74.370  1.00  0.00           H
ATOM   2400 2HG1 VAL A 159      73.760  72.090  74.810  1.00  0.00           H
ATOM   2401 3HG1 VAL A 159      73.110  73.760  74.740  1.00  0.00           H
ATOM   2402  CG2 VAL A 159      72.280  73.850  72.160  1.00  0.00           C
ATOM   2403 1HG2 VAL A 159      71.380  73.260  72.280  1.00  0.00           H
ATOM   2404 2HG2 VAL A 159      72.070  74.830  72.570  1.00  0.00           H
ATOM   2405 3HG2 VAL A 159      72.480  73.960  71.090  1.00  0.00           H
ATOM   2406  C   VAL A 159      75.860  73.340  73.710  1.00  0.00           C
ATOM   2407  O   VAL A 159      76.310  74.040  74.670  1.00  0.00           O
ATOM   2408  N   ASP A 160      76.330  72.090  73.550  1.00  0.00           N
ATOM   2409  H   ASP A 160      76.000  71.550  72.760  1.00  0.00           H
ATOM   2410  CA  ASP A 160      77.260  71.480  74.550  1.00  0.00           C
ATOM   2411  HA  ASP A 160      76.840  71.660  75.540  1.00  0.00           H
ATOM   2412  CB  ASP A 160      77.160  69.930  74.350  1.00  0.00           C
ATOM   2413  HB1 ASP A 160      78.140  69.480  74.520  1.00  0.00           H
ATOM   2414  HB2 ASP A 160      76.830  69.750  73.330  1.00  0.00           H
ATOM   2415  CG  ASP A 160      76.160  69.310  75.390  1.00  0.00           C
ATOM   2416  OD1 ASP A 160      74.950  69.760  75.440  1.00  0.00           O
ATOM   2417  OD2 ASP A 160      76.510  68.450  76.170  1.00  0.00           O
ATOM   2418  C   ASP A 160      78.650  71.970  74.580  1.00  0.00           C
ATOM   2419  O   ASP A 160      79.310  72.090  75.670  1.00  0.00           O
ATOM   2420  N   TYR A 161      79.140  72.240  73.420  1.00  0.00           N
ATOM   2421  H   TYR A 161      78.550  72.090  72.610  1.00  0.00           H
ATOM   2422  CA  TYR A 161      80.530  72.660  73.190  1.00  0.00           C
ATOM   2423  HA  TYR A 161      81.120  72.630  74.110  1.00  0.00           H
ATOM   2424  CB  TYR A 161      81.080  71.520  72.300  1.00  0.00           C
ATOM   2425  HB1 TYR A 161      82.100  71.730  71.970  1.00  0.00           H
ATOM   2426  HB2 TYR A 161      80.540  71.530  71.350  1.00  0.00           H
ATOM   2427  CG  TYR A 161      81.090  70.200  72.970  1.00  0.00           C
ATOM   2428  CD1 TYR A 161      82.170  69.820  73.790  1.00  0.00           C
ATOM   2429  HD1 TYR A 161      82.940  70.560  73.990  1.00  0.00           H
ATOM   2430  CE1 TYR A 161      82.250  68.510  74.290  1.00  0.00           C
ATOM   2431  HE1 TYR A 161      83.040  68.100  74.900  1.00  0.00           H
ATOM   2432  CZ  TYR A 161      81.200  67.630  73.970  1.00  0.00           C
ATOM   2433  OH  TYR A 161      81.150  66.360  74.530  1.00  0.00           O
ATOM   2434  HH  TYR A 161      80.370  65.840  74.370  1.00  0.00           H
ATOM   2435  CE2 TYR A 161      80.020  67.980  73.250  1.00  0.00           C
ATOM   2436  HE2 TYR A 161      79.200  67.280  73.170  1.00  0.00           H
ATOM   2437  CD2 TYR A 161      80.000  69.280  72.710  1.00  0.00           C
ATOM   2438  HD2 TYR A 161      79.170  69.670  72.140  1.00  0.00           H
ATOM   2439  C   TYR A 161      80.560  74.030  72.420  1.00  0.00           C
ATOM   2440  O   TYR A 161      81.300  74.180  71.420  1.00  0.00           O
ATOM   2441  N   GLY A 162      79.860  75.050  72.900  1.00  0.00           N
ATOM   2442  H   GLY A 162      79.410  74.920  73.800  1.00  0.00           H
ATOM   2443  CA  GLY A 162      79.670  76.310  72.170  1.00  0.00           C
ATOM   2444  HA1 GLY A 162      79.080  77.030  72.730  1.00  0.00           H
ATOM   2445  HA2 GLY A 162      79.320  75.990  71.190  1.00  0.00           H
ATOM   2446  C   GLY A 162      80.940  77.240  71.930  1.00  0.00           C
ATOM   2447  O   GLY A 162      80.900  78.110  71.050  1.00  0.00           O
ATOM   2448  N   LYS A 163      82.080  76.980  72.580  1.00  0.00           N
ATOM   2449  H   LYS A 163      82.130  76.160  73.170  1.00  0.00           H
ATOM   2450  CA  LYS A 163      83.380  77.700  72.400  1.00  0.00           C
ATOM   2451  HA  LYS A 163      83.150  78.700  72.040  1.00  0.00           H
ATOM   2452  CB  LYS A 163      84.040  78.050  73.740  1.00  0.00           C
ATOM   2453  HB1 LYS A 163      84.840  78.760  73.520  1.00  0.00           H
ATOM   2454  HB2 LYS A 163      84.470  77.200  74.270  1.00  0.00           H
ATOM   2455  CG  LYS A 163      83.020  78.840  74.590  1.00  0.00           C
ATOM   2456  HG1 LYS A 163      82.280  78.190  75.060  1.00  0.00           H
ATOM   2457  HG2 LYS A 163      82.450  79.550  73.990  1.00  0.00           H
ATOM   2458  CD  LYS A 163      83.890  79.510  75.710  1.00  0.00           C
ATOM   2459  HD1 LYS A 163      84.610  80.190  75.260  1.00  0.00           H
ATOM   2460  HD2 LYS A 163      84.410  78.690  76.200  1.00  0.00           H
ATOM   2461  CE  LYS A 163      82.980  80.320  76.660  1.00  0.00           C
ATOM   2462  HE1 LYS A 163      83.550  80.710  77.500  1.00  0.00           H
ATOM   2463  HE2 LYS A 163      82.240  79.640  77.090  1.00  0.00           H
ATOM   2464  NZ  LYS A 163      82.480  81.510  75.940  1.00  0.00           N
ATOM   2465  HZ1 LYS A 163      82.020  82.100  76.620  1.00  0.00           H
ATOM   2466  HZ2 LYS A 163      83.110  82.090  75.410  1.00  0.00           H
ATOM   2467  HZ3 LYS A 163      81.720  81.160  75.360  1.00  0.00           H
ATOM   2468  C   LYS A 163      84.300  76.920  71.430  1.00  0.00           C
ATOM   2469  O   LYS A 163      85.300  77.510  71.030  1.00  0.00           O
ATOM   2470  N   LYS A 164      83.980  75.610  71.210  1.00  0.00           N
ATOM   2471  H   LYS A 164      83.130  75.190  71.570  1.00  0.00           H
ATOM   2472  CA  LYS A 164      84.870  74.710  70.330  1.00  0.00           C
ATOM   2473  HA  LYS A 164      85.930  74.870  70.500  1.00  0.00           H
ATOM   2474  CB  LYS A 164      84.690  73.250  70.730  1.00  0.00           C
ATOM   2475  HB1 LYS A 164      85.480  72.650  70.270  1.00  0.00           H
ATOM   2476  HB2 LYS A 164      83.710  73.020  70.320  1.00  0.00           H
ATOM   2477  CG  LYS A 164      84.820  72.900  72.190  1.00  0.00           C
ATOM   2478  HG1 LYS A 164      84.590  71.840  72.230  1.00  0.00           H
ATOM   2479  HG2 LYS A 164      84.020  73.300  72.810  1.00  0.00           H
ATOM   2480  CD  LYS A 164      86.200  73.290  72.790  1.00  0.00           C
ATOM   2481  HD1 LYS A 164      86.440  74.290  72.450  1.00  0.00           H
ATOM   2482  HD2 LYS A 164      86.970  72.790  72.210  1.00  0.00           H
ATOM   2483  CE  LYS A 164      86.310  72.750  74.220  1.00  0.00           C
ATOM   2484  HE1 LYS A 164      86.280  71.660  74.280  1.00  0.00           H
ATOM   2485  HE2 LYS A 164      85.410  73.140  74.680  1.00  0.00           H
ATOM   2486  NZ  LYS A 164      87.630  73.250  74.740  1.00  0.00           N
ATOM   2487  HZ1 LYS A 164      87.760  74.220  74.490  1.00  0.00           H
ATOM   2488  HZ2 LYS A 164      87.630  73.100  75.730  1.00  0.00           H
ATOM   2489  HZ3 LYS A 164      88.370  72.700  74.330  1.00  0.00           H
ATOM   2490  C   LYS A 164      84.610  74.930  68.820  1.00  0.00           C
ATOM   2491  O   LYS A 164      83.570  75.570  68.490  1.00  0.00           O
ATOM   2492  N   SER A 165      85.520  74.470  67.950  1.00  0.00           N
ATOM   2493  H   SER A 165      86.410  74.140  68.280  1.00  0.00           H
ATOM   2494  CA  SER A 165      85.420  74.570  66.480  1.00  0.00           C
ATOM   2495  HA  SER A 165      85.000  75.560  66.270  1.00  0.00           H
ATOM   2496  CB  SER A 165      86.790  74.550  65.860  1.00  0.00           C
ATOM   2497  HB1 SER A 165      86.760  74.650  64.770  1.00  0.00           H
ATOM   2498  HB2 SER A 165      87.230  73.620  66.210  1.00  0.00           H
ATOM   2499  OG  SER A 165      87.610  75.610  66.420  1.00  0.00           O
ATOM   2500  HG  SER A 165      87.500  76.350  65.810  1.00  0.00           H
ATOM   2501  C   SER A 165      84.660  73.400  65.960  1.00  0.00           C
ATOM   2502  O   SER A 165      84.890  72.290  66.410  1.00  0.00           O
ATOM   2503  N   LYS A 166      83.980  73.620  64.780  1.00  0.00           N
ATOM   2504  H   LYS A 166      83.670  74.530  64.490  1.00  0.00           H
ATOM   2505  CA  LYS A 166      83.440  72.540  64.020  1.00  0.00           C
ATOM   2506  HA  LYS A 166      83.930  71.640  64.390  1.00  0.00           H
ATOM   2507  CB  LYS A 166      81.940  72.470  64.220  1.00  0.00           C
ATOM   2508  HB1 LYS A 166      81.640  71.590  63.650  1.00  0.00           H
ATOM   2509  HB2 LYS A 166      81.480  73.360  63.800  1.00  0.00           H
ATOM   2510  CG  LYS A 166      81.380  72.390  65.600  1.00  0.00           C
ATOM   2511  HG1 LYS A 166      81.570  73.330  66.120  1.00  0.00           H
ATOM   2512  HG2 LYS A 166      81.860  71.690  66.290  1.00  0.00           H
ATOM   2513  CD  LYS A 166      79.810  72.080  65.610  1.00  0.00           C
ATOM   2514  HD1 LYS A 166      79.670  71.010  65.710  1.00  0.00           H
ATOM   2515  HD2 LYS A 166      79.330  72.390  64.690  1.00  0.00           H
ATOM   2516  CE  LYS A 166      79.200  72.900  66.860  1.00  0.00           C
ATOM   2517  HE1 LYS A 166      79.770  72.750  67.780  1.00  0.00           H
ATOM   2518  HE2 LYS A 166      78.180  72.550  67.030  1.00  0.00           H
ATOM   2519  NZ  LYS A 166      79.170  74.350  66.500  1.00  0.00           N
ATOM   2520  HZ1 LYS A 166      78.540  74.910  67.060  1.00  0.00           H
ATOM   2521  HZ2 LYS A 166      80.050  74.850  66.570  1.00  0.00           H
ATOM   2522  HZ3 LYS A 166      78.800  74.450  65.570  1.00  0.00           H
ATOM   2523  C   LYS A 166      83.780  72.750  62.590  1.00  0.00           C
ATOM   2524  O   LYS A 166      83.550  73.840  62.080  1.00  0.00           O
ATOM   2525  N   LEU A 167      84.520  71.810  62.000  1.00  0.00           N
ATOM   2526  H   LEU A 167      84.730  70.980  62.530  1.00  0.00           H
ATOM   2527  CA  LEU A 167      85.060  71.740  60.630  1.00  0.00           C
ATOM   2528  HA  LEU A 167      84.790  72.700  60.180  1.00  0.00           H
ATOM   2529  CB  LEU A 167      86.590  71.470  60.630  1.00  0.00           C
ATOM   2530  HB1 LEU A 167      86.840  70.910  59.730  1.00  0.00           H
ATOM   2531  HB2 LEU A 167      86.930  70.740  61.370  1.00  0.00           H
ATOM   2532  CG  LEU A 167      87.320  72.870  60.760  1.00  0.00           C
ATOM   2533  HG  LEU A 167      86.810  73.570  60.100  1.00  0.00           H
ATOM   2534  CD1 LEU A 167      87.280  73.450  62.130  1.00  0.00           C
ATOM   2535 1HD1 LEU A 167      87.720  74.440  62.100  1.00  0.00           H
ATOM   2536 2HD1 LEU A 167      86.220  73.590  62.320  1.00  0.00           H
ATOM   2537 3HD1 LEU A 167      87.650  72.710  62.850  1.00  0.00           H
ATOM   2538  CD2 LEU A 167      88.750  72.750  60.280  1.00  0.00           C
ATOM   2539 1HD2 LEU A 167      88.750  72.330  59.280  1.00  0.00           H
ATOM   2540 2HD2 LEU A 167      89.330  73.680  60.260  1.00  0.00           H
ATOM   2541 3HD2 LEU A 167      89.340  72.000  60.810  1.00  0.00           H
ATOM   2542  C   LEU A 167      84.260  70.550  59.980  1.00  0.00           C
ATOM   2543  O   LEU A 167      84.010  69.500  60.640  1.00  0.00           O
ATOM   2544  N   GLU A 168      83.830  70.630  58.720  1.00  0.00           N
ATOM   2545  H   GLU A 168      84.070  71.480  58.230  1.00  0.00           H
ATOM   2546  CA  GLU A 168      83.090  69.570  58.010  1.00  0.00           C
ATOM   2547  HA  GLU A 168      82.900  68.690  58.620  1.00  0.00           H
ATOM   2548  CB  GLU A 168      81.800  70.100  57.390  1.00  0.00           C
ATOM   2549  HB1 GLU A 168      81.560  69.460  56.540  1.00  0.00           H
ATOM   2550  HB2 GLU A 168      82.020  71.100  57.010  1.00  0.00           H
ATOM   2551  CG  GLU A 168      80.650  70.400  58.410  1.00  0.00           C
ATOM   2552  HG1 GLU A 168      80.970  71.150  59.130  1.00  0.00           H
ATOM   2553  HG2 GLU A 168      80.360  69.520  58.990  1.00  0.00           H
ATOM   2554  CD  GLU A 168      79.470  71.020  57.600  1.00  0.00           C
ATOM   2555  OE1 GLU A 168      78.790  70.280  56.860  1.00  0.00           O
ATOM   2556  OE2 GLU A 168      79.290  72.280  57.560  1.00  0.00           O
ATOM   2557  C   GLU A 168      83.950  69.210  56.800  1.00  0.00           C
ATOM   2558  O   GLU A 168      84.370  70.070  56.030  1.00  0.00           O
ATOM   2559  N   PHE A 169      84.020  67.910  56.600  1.00  0.00           N
ATOM   2560  H   PHE A 169      83.500  67.240  57.140  1.00  0.00           H
ATOM   2561  CA  PHE A 169      84.450  67.350  55.280  1.00  0.00           C
ATOM   2562  HA  PHE A 169      84.830  68.150  54.650  1.00  0.00           H
ATOM   2563  CB  PHE A 169      85.520  66.420  55.490  1.00  0.00           C
ATOM   2564  HB1 PHE A 169      85.770  65.990  54.510  1.00  0.00           H
ATOM   2565  HB2 PHE A 169      85.300  65.570  56.130  1.00  0.00           H
ATOM   2566  CG  PHE A 169      86.860  66.910  56.010  1.00  0.00           C
ATOM   2567  CD1 PHE A 169      87.960  67.010  55.150  1.00  0.00           C
ATOM   2568  HD1 PHE A 169      87.860  66.670  54.130  1.00  0.00           H
ATOM   2569  CE1 PHE A 169      89.170  67.480  55.660  1.00  0.00           C
ATOM   2570  HE1 PHE A 169      90.000  67.630  54.980  1.00  0.00           H
ATOM   2571  CZ  PHE A 169      89.320  67.950  56.960  1.00  0.00           C
ATOM   2572  HZ  PHE A 169      90.200  68.420  57.360  1.00  0.00           H
ATOM   2573  CE2 PHE A 169      88.240  67.710  57.840  1.00  0.00           C
ATOM   2574  HE2 PHE A 169      88.290  68.160  58.820  1.00  0.00           H
ATOM   2575  CD2 PHE A 169      87.000  67.230  57.380  1.00  0.00           C
ATOM   2576  HD2 PHE A 169      86.170  67.200  58.060  1.00  0.00           H
ATOM   2577  C   PHE A 169      83.150  66.770  54.650  1.00  0.00           C
ATOM   2578  O   PHE A 169      82.500  65.830  55.180  1.00  0.00           O
ATOM   2579  N   SER A 170      82.750  67.420  53.550  1.00  0.00           N
ATOM   2580  H   SER A 170      83.430  68.080  53.210  1.00  0.00           H
ATOM   2581  CA  SER A 170      81.440  67.290  52.950  1.00  0.00           C
ATOM   2582  HA  SER A 170      80.870  66.560  53.520  1.00  0.00           H
ATOM   2583  CB  SER A 170      80.710  68.610  52.850  1.00  0.00           C
ATOM   2584  HB1 SER A 170      79.960  68.440  52.080  1.00  0.00           H
ATOM   2585  HB2 SER A 170      81.350  69.400  52.480  1.00  0.00           H
ATOM   2586  OG  SER A 170      79.870  68.810  53.970  1.00  0.00           O
ATOM   2587  HG  SER A 170      79.740  69.760  54.030  1.00  0.00           H
ATOM   2588  C   SER A 170      81.480  66.650  51.510  1.00  0.00           C
ATOM   2589  O   SER A 170      82.390  66.980  50.780  1.00  0.00           O
ATOM   2590  N   ILE A 171      80.420  65.790  51.210  1.00  0.00           N
ATOM   2591  H   ILE A 171      79.650  65.640  51.850  1.00  0.00           H
ATOM   2592  CA  ILE A 171      80.280  65.090  49.900  1.00  0.00           C
ATOM   2593  HA  ILE A 171      81.200  65.320  49.350  1.00  0.00           H
ATOM   2594  CB  ILE A 171      80.310  63.530  50.030  1.00  0.00           C
ATOM   2595  HB  ILE A 171      79.550  63.180  50.730  1.00  0.00           H
ATOM   2596  CG2 ILE A 171      80.120  62.910  48.680  1.00  0.00           C
ATOM   2597 1HG2 ILE A 171      80.760  63.280  47.880  1.00  0.00           H
ATOM   2598 2HG2 ILE A 171      80.260  61.840  48.840  1.00  0.00           H
ATOM   2599 3HG2 ILE A 171      79.080  62.920  48.380  1.00  0.00           H
ATOM   2600  CG1 ILE A 171      81.650  63.120  50.670  1.00  0.00           C
ATOM   2601 1HG1 ILE A 171      81.480  62.100  51.020  1.00  0.00           H
ATOM   2602 2HG1 ILE A 171      81.950  63.790  51.470  1.00  0.00           H
ATOM   2603  CD  ILE A 171      82.830  63.080  49.650  1.00  0.00           C
ATOM   2604  HD1 ILE A 171      83.800  63.100  50.150  1.00  0.00           H
ATOM   2605  HD2 ILE A 171      82.690  62.220  48.990  1.00  0.00           H
ATOM   2606  HD3 ILE A 171      82.810  64.030  49.110  1.00  0.00           H
ATOM   2607  C   ILE A 171      79.050  65.570  49.180  1.00  0.00           C
ATOM   2608  O   ILE A 171      77.880  65.410  49.620  1.00  0.00           O
ATOM   2609  N   TYR A 172      79.300  66.350  48.120  1.00  0.00           N
ATOM   2610  H   TYR A 172      80.260  66.540  47.860  1.00  0.00           H
ATOM   2611  CA  TYR A 172      78.300  66.890  47.180  1.00  0.00           C
ATOM   2612  HA  TYR A 172      77.580  67.330  47.860  1.00  0.00           H
ATOM   2613  CB  TYR A 172      78.900  68.120  46.500  1.00  0.00           C
ATOM   2614  HB1 TYR A 172      79.820  67.770  46.010  1.00  0.00           H
ATOM   2615  HB2 TYR A 172      79.270  68.770  47.290  1.00  0.00           H
ATOM   2616  CG  TYR A 172      78.070  68.890  45.500  1.00  0.00           C
ATOM   2617  CD1 TYR A 172      77.770  68.320  44.200  1.00  0.00           C
ATOM   2618  HD1 TYR A 172      78.070  67.350  43.810  1.00  0.00           H
ATOM   2619  CE1 TYR A 172      76.970  69.090  43.290  1.00  0.00           C
ATOM   2620  HE1 TYR A 172      76.580  68.630  42.390  1.00  0.00           H
ATOM   2621  CZ  TYR A 172      76.620  70.420  43.610  1.00  0.00           C
ATOM   2622  OH  TYR A 172      75.890  71.100  42.720  1.00  0.00           O
ATOM   2623  HH  TYR A 172      75.920  72.030  42.920  1.00  0.00           H
ATOM   2624  CE2 TYR A 172      76.870  70.920  44.910  1.00  0.00           C
ATOM   2625  HE2 TYR A 172      76.510  71.900  45.200  1.00  0.00           H
ATOM   2626  CD2 TYR A 172      77.570  70.180  45.880  1.00  0.00           C
ATOM   2627  HD2 TYR A 172      77.840  70.640  46.820  1.00  0.00           H
ATOM   2628  C   TYR A 172      77.800  65.830  46.240  1.00  0.00           C
ATOM   2629  O   TYR A 172      78.490  64.920  45.770  1.00  0.00           O
ATOM   2630  N   PRO A 173      76.460  65.740  46.050  1.00  0.00           N
ATOM   2631  CD  PRO A 173      75.480  66.630  46.600  1.00  0.00           C
ATOM   2632  HD1 PRO A 173      75.760  67.650  46.330  1.00  0.00           H
ATOM   2633  HD2 PRO A 173      75.360  66.470  47.670  1.00  0.00           H
ATOM   2634  CG  PRO A 173      74.200  66.260  45.760  1.00  0.00           C
ATOM   2635  HG1 PRO A 173      74.200  66.890  44.870  1.00  0.00           H
ATOM   2636  HG2 PRO A 173      73.290  66.320  46.350  1.00  0.00           H
ATOM   2637  CB  PRO A 173      74.350  64.810  45.360  1.00  0.00           C
ATOM   2638  HB1 PRO A 173      73.720  64.510  44.530  1.00  0.00           H
ATOM   2639  HB2 PRO A 173      74.080  64.180  46.210  1.00  0.00           H
ATOM   2640  CA  PRO A 173      75.860  64.680  45.090  1.00  0.00           C
ATOM   2641  HA  PRO A 173      76.160  63.700  45.470  1.00  0.00           H
ATOM   2642  C   PRO A 173      76.260  64.840  43.600  1.00  0.00           C
ATOM   2643  O   PRO A 173      76.400  65.940  43.080  1.00  0.00           O
ATOM   2644  N   ALA A 174      76.320  63.720  42.930  1.00  0.00           N
ATOM   2645  H   ALA A 174      76.040  62.840  43.350  1.00  0.00           H
ATOM   2646  CA  ALA A 174      76.650  63.560  41.500  1.00  0.00           C
ATOM   2647  HA  ALA A 174      76.460  64.520  41.010  1.00  0.00           H
ATOM   2648  CB  ALA A 174      78.180  63.330  41.400  1.00  0.00           C
ATOM   2649  HB1 ALA A 174      78.540  63.350  40.380  1.00  0.00           H
ATOM   2650  HB2 ALA A 174      78.610  64.090  42.050  1.00  0.00           H
ATOM   2651  HB3 ALA A 174      78.280  62.340  41.840  1.00  0.00           H
ATOM   2652  C   ALA A 174      75.900  62.420  40.820  1.00  0.00           C
ATOM   2653  O   ALA A 174      76.060  61.280  41.280  1.00  0.00           O
ATOM   2654  N   PRO A 175      75.030  62.720  39.820  1.00  0.00           N
ATOM   2655  CD  PRO A 175      74.670  64.080  39.320  1.00  0.00           C
ATOM   2656  HD1 PRO A 175      75.390  64.400  38.560  1.00  0.00           H
ATOM   2657  HD2 PRO A 175      74.610  64.750  40.180  1.00  0.00           H
ATOM   2658  CG  PRO A 175      73.320  63.920  38.640  1.00  0.00           C
ATOM   2659  HG1 PRO A 175      73.240  64.620  37.810  1.00  0.00           H
ATOM   2660  HG2 PRO A 175      72.500  64.000  39.370  1.00  0.00           H
ATOM   2661  CB  PRO A 175      73.410  62.460  38.130  1.00  0.00           C
ATOM   2662  HB1 PRO A 175      73.970  62.380  37.200  1.00  0.00           H
ATOM   2663  HB2 PRO A 175      72.420  62.050  37.930  1.00  0.00           H
ATOM   2664  CA  PRO A 175      74.110  61.720  39.230  1.00  0.00           C
ATOM   2665  HA  PRO A 175      73.420  61.530  40.050  1.00  0.00           H
ATOM   2666  C   PRO A 175      74.720  60.330  38.830  1.00  0.00           C
ATOM   2667  O   PRO A 175      74.130  59.250  38.960  1.00  0.00           O
ATOM   2668  N   GLN A 176      75.970  60.350  38.400  1.00  0.00           N
ATOM   2669  H   GLN A 176      76.420  61.250  38.290  1.00  0.00           H
ATOM   2670  CA  GLN A 176      76.700  59.220  37.860  1.00  0.00           C
ATOM   2671  HA  GLN A 176      76.050  58.680  37.160  1.00  0.00           H
ATOM   2672  CB  GLN A 176      77.950  59.640  37.150  1.00  0.00           C
ATOM   2673  HB1 GLN A 176      78.670  59.930  37.920  1.00  0.00           H
ATOM   2674  HB2 GLN A 176      77.740  60.570  36.640  1.00  0.00           H
ATOM   2675  CG  GLN A 176      78.410  58.630  36.090  1.00  0.00           C
ATOM   2676  HG1 GLN A 176      77.590  58.550  35.390  1.00  0.00           H
ATOM   2677  HG2 GLN A 176      78.480  57.690  36.650  1.00  0.00           H
ATOM   2678  CD  GLN A 176      79.590  58.970  35.290  1.00  0.00           C
ATOM   2679  OE1 GLN A 176      80.040  60.110  35.250  1.00  0.00           O
ATOM   2680  NE2 GLN A 176      80.110  58.050  34.470  1.00  0.00           N
ATOM   2681 1HE2 GLN A 176      79.720  57.120  34.410  1.00  0.00           H
ATOM   2682 2HE2 GLN A 176      80.950  58.260  33.950  1.00  0.00           H
ATOM   2683  C   GLN A 176      77.050  58.160  38.930  1.00  0.00           C
ATOM   2684  O   GLN A 176      77.290  56.970  38.620  1.00  0.00           O
ATOM   2685  N   VAL A 177      77.040  58.520  40.170  1.00  0.00           N
ATOM   2686  H   VAL A 177      77.020  59.530  40.180  1.00  0.00           H
ATOM   2687  CA  VAL A 177      77.230  57.800  41.430  1.00  0.00           C
ATOM   2688  HA  VAL A 177      76.870  56.790  41.250  1.00  0.00           H
ATOM   2689  CB  VAL A 177      78.630  57.780  42.000  1.00  0.00           C
ATOM   2690  HB  VAL A 177      78.610  57.130  42.870  1.00  0.00           H
ATOM   2691  CG1 VAL A 177      79.540  57.110  40.900  1.00  0.00           C
ATOM   2692 1HG1 VAL A 177      80.560  56.920  41.240  1.00  0.00           H
ATOM   2693 2HG1 VAL A 177      79.070  56.190  40.560  1.00  0.00           H
ATOM   2694 3HG1 VAL A 177      79.670  57.700  40.000  1.00  0.00           H
ATOM   2695  CG2 VAL A 177      79.090  59.240  42.260  1.00  0.00           C
ATOM   2696 1HG2 VAL A 177      80.140  59.240  42.540  1.00  0.00           H
ATOM   2697 2HG2 VAL A 177      78.970  59.750  41.300  1.00  0.00           H
ATOM   2698 3HG2 VAL A 177      78.600  59.720  43.100  1.00  0.00           H
ATOM   2699  C   VAL A 177      76.180  58.300  42.400  1.00  0.00           C
ATOM   2700  O   VAL A 177      76.380  58.440  43.580  1.00  0.00           O
ATOM   2701  N   SER A 178      74.910  58.480  41.910  1.00  0.00           N
ATOM   2702  H   SER A 178      74.680  58.330  40.940  1.00  0.00           H
ATOM   2703  CA  SER A 178      73.700  58.840  42.710  1.00  0.00           C
ATOM   2704  HA  SER A 178      74.010  59.740  43.240  1.00  0.00           H
ATOM   2705  CB  SER A 178      72.480  59.130  41.850  1.00  0.00           C
ATOM   2706  HB1 SER A 178      72.640  60.030  41.260  1.00  0.00           H
ATOM   2707  HB2 SER A 178      71.550  59.220  42.420  1.00  0.00           H
ATOM   2708  OG  SER A 178      72.390  58.060  40.930  1.00  0.00           O
ATOM   2709  HG  SER A 178      72.760  58.380  40.100  1.00  0.00           H
ATOM   2710  C   SER A 178      73.310  57.760  43.760  1.00  0.00           C
ATOM   2711  O   SER A 178      73.660  56.610  43.480  1.00  0.00           O
ATOM   2712  N   THR A 179      72.750  58.100  44.920  1.00  0.00           N
ATOM   2713  H   THR A 179      72.700  59.100  45.050  1.00  0.00           H
ATOM   2714  CA  THR A 179      72.090  57.180  45.830  1.00  0.00           C
ATOM   2715  HA  THR A 179      72.460  56.200  45.510  1.00  0.00           H
ATOM   2716  CB  THR A 179      72.530  57.370  47.310  1.00  0.00           C
ATOM   2717  HB  THR A 179      73.480  57.890  47.310  1.00  0.00           H
ATOM   2718  CG2 THR A 179      71.470  58.030  48.220  1.00  0.00           C
ATOM   2719 1HG2 THR A 179      71.690  58.010  49.290  1.00  0.00           H
ATOM   2720 2HG2 THR A 179      71.420  59.060  47.870  1.00  0.00           H
ATOM   2721 3HG2 THR A 179      70.520  57.530  48.040  1.00  0.00           H
ATOM   2722  OG1 THR A 179      72.690  56.090  47.870  1.00  0.00           O
ATOM   2723  HG1 THR A 179      72.470  56.180  48.800  1.00  0.00           H
ATOM   2724  C   THR A 179      70.610  57.310  45.610  1.00  0.00           C
ATOM   2725  O   THR A 179      69.940  56.300  45.820  1.00  0.00           O
ATOM   2726  N   ALA A 180      70.180  58.550  45.260  1.00  0.00           N
ATOM   2727  H   ALA A 180      70.770  59.350  45.150  1.00  0.00           H
ATOM   2728  CA  ALA A 180      68.720  58.830  45.190  1.00  0.00           C
ATOM   2729  HA  ALA A 180      68.200  57.910  44.920  1.00  0.00           H
ATOM   2730  CB  ALA A 180      68.240  59.250  46.550  1.00  0.00           C
ATOM   2731  HB1 ALA A 180      68.800  60.160  46.790  1.00  0.00           H
ATOM   2732  HB2 ALA A 180      67.260  59.690  46.380  1.00  0.00           H
ATOM   2733  HB3 ALA A 180      68.200  58.350  47.150  1.00  0.00           H
ATOM   2734  C   ALA A 180      68.410  59.890  44.090  1.00  0.00           C
ATOM   2735  O   ALA A 180      69.330  60.390  43.460  1.00  0.00           O
ATOM   2736  N   VAL A 181      67.130  60.270  43.870  1.00  0.00           N
ATOM   2737  H   VAL A 181      66.460  59.790  44.460  1.00  0.00           H
ATOM   2738  CA  VAL A 181      66.660  61.430  43.090  1.00  0.00           C
ATOM   2739  HA  VAL A 181      67.480  61.720  42.440  1.00  0.00           H
ATOM   2740  CB  VAL A 181      65.510  60.950  42.090  1.00  0.00           C
ATOM   2741  HB  VAL A 181      65.840  59.990  41.700  1.00  0.00           H
ATOM   2742  CG1 VAL A 181      64.120  60.730  42.660  1.00  0.00           C
ATOM   2743 1HG1 VAL A 181      64.160  60.080  43.530  1.00  0.00           H
ATOM   2744 2HG1 VAL A 181      63.620  61.630  43.030  1.00  0.00           H
ATOM   2745 3HG1 VAL A 181      63.450  60.320  41.900  1.00  0.00           H
ATOM   2746  CG2 VAL A 181      65.560  61.940  40.960  1.00  0.00           C
ATOM   2747 1HG2 VAL A 181      64.820  61.690  40.190  1.00  0.00           H
ATOM   2748 2HG2 VAL A 181      65.310  62.970  41.180  1.00  0.00           H
ATOM   2749 3HG2 VAL A 181      66.490  62.080  40.400  1.00  0.00           H
ATOM   2750  C   VAL A 181      66.250  62.690  43.790  1.00  0.00           C
ATOM   2751  O   VAL A 181      66.190  63.720  43.230  1.00  0.00           O
ATOM   2752  N   VAL A 182      66.180  62.570  45.130  1.00  0.00           N
ATOM   2753  H   VAL A 182      66.160  61.640  45.520  1.00  0.00           H
ATOM   2754  CA  VAL A 182      65.840  63.720  46.020  1.00  0.00           C
ATOM   2755  HA  VAL A 182      65.430  64.560  45.450  1.00  0.00           H
ATOM   2756  CB  VAL A 182      64.760  63.320  46.990  1.00  0.00           C
ATOM   2757  HB  VAL A 182      64.570  64.190  47.630  1.00  0.00           H
ATOM   2758  CG1 VAL A 182      63.430  63.100  46.340  1.00  0.00           C
ATOM   2759 1HG1 VAL A 182      63.060  64.080  46.040  1.00  0.00           H
ATOM   2760 2HG1 VAL A 182      63.510  62.400  45.510  1.00  0.00           H
ATOM   2761 3HG1 VAL A 182      62.690  62.690  47.020  1.00  0.00           H
ATOM   2762  CG2 VAL A 182      64.960  62.030  47.870  1.00  0.00           C
ATOM   2763 1HG2 VAL A 182      64.100  61.800  48.500  1.00  0.00           H
ATOM   2764 2HG2 VAL A 182      65.140  61.150  47.260  1.00  0.00           H
ATOM   2765 3HG2 VAL A 182      65.810  62.110  48.540  1.00  0.00           H
ATOM   2766  C   VAL A 182      67.110  64.250  46.740  1.00  0.00           C
ATOM   2767  O   VAL A 182      66.940  65.050  47.640  1.00  0.00           O
ATOM   2768  N   GLU A 183      68.340  63.980  46.260  1.00  0.00           N
ATOM   2769  H   GLU A 183      68.470  63.200  45.630  1.00  0.00           H
ATOM   2770  CA  GLU A 183      69.540  64.490  46.870  1.00  0.00           C
ATOM   2771  HA  GLU A 183      69.650  64.130  47.890  1.00  0.00           H
ATOM   2772  CB  GLU A 183      70.750  63.830  46.220  1.00  0.00           C
ATOM   2773  HB1 GLU A 183      71.680  64.250  46.590  1.00  0.00           H
ATOM   2774  HB2 GLU A 183      70.690  64.120  45.170  1.00  0.00           H
ATOM   2775  CG  GLU A 183      70.750  62.260  46.230  1.00  0.00           C
ATOM   2776  HG1 GLU A 183      69.870  61.940  45.670  1.00  0.00           H
ATOM   2777  HG2 GLU A 183      70.630  61.820  47.220  1.00  0.00           H
ATOM   2778  CD  GLU A 183      71.990  61.630  45.690  1.00  0.00           C
ATOM   2779  OE1 GLU A 183      73.110  61.890  46.220  1.00  0.00           O
ATOM   2780  OE2 GLU A 183      71.870  60.830  44.690  1.00  0.00           O
ATOM   2781  C   GLU A 183      69.620  66.040  46.920  1.00  0.00           C
ATOM   2782  O   GLU A 183      70.060  66.550  47.930  1.00  0.00           O
ATOM   2783  N   PRO A 184      69.100  66.820  45.900  1.00  0.00           N
ATOM   2784  CD  PRO A 184      68.840  66.470  44.530  1.00  0.00           C
ATOM   2785  HD1 PRO A 184      67.800  66.130  44.450  1.00  0.00           H
ATOM   2786  HD2 PRO A 184      69.490  65.760  44.030  1.00  0.00           H
ATOM   2787  CG  PRO A 184      68.890  67.790  43.750  1.00  0.00           C
ATOM   2788  HG1 PRO A 184      68.310  67.710  42.830  1.00  0.00           H
ATOM   2789  HG2 PRO A 184      69.900  68.070  43.460  1.00  0.00           H
ATOM   2790  CB  PRO A 184      68.360  68.760  44.740  1.00  0.00           C
ATOM   2791  HB1 PRO A 184      67.280  68.600  44.740  1.00  0.00           H
ATOM   2792  HB2 PRO A 184      68.660  69.780  44.510  1.00  0.00           H
ATOM   2793  CA  PRO A 184      69.020  68.310  46.000  1.00  0.00           C
ATOM   2794  HA  PRO A 184      70.020  68.720  46.060  1.00  0.00           H
ATOM   2795  C   PRO A 184      68.210  68.830  47.240  1.00  0.00           C
ATOM   2796  O   PRO A 184      68.480  69.950  47.720  1.00  0.00           O
ATOM   2797  N   TYR A 185      67.170  68.090  47.720  1.00  0.00           N
ATOM   2798  H   TYR A 185      66.840  67.230  47.300  1.00  0.00           H
ATOM   2799  CA  TYR A 185      66.370  68.590  48.820  1.00  0.00           C
ATOM   2800  HA  TYR A 185      66.280  69.660  48.610  1.00  0.00           H
ATOM   2801  CB  TYR A 185      65.030  67.870  48.850  1.00  0.00           C
ATOM   2802  HB1 TYR A 185      64.490  68.260  49.710  1.00  0.00           H
ATOM   2803  HB2 TYR A 185      65.230  66.800  48.900  1.00  0.00           H
ATOM   2804  CG  TYR A 185      63.960  68.110  47.800  1.00  0.00           C
ATOM   2805  CD1 TYR A 185      64.040  69.200  46.900  1.00  0.00           C
ATOM   2806  HD1 TYR A 185      64.920  69.830  46.940  1.00  0.00           H
ATOM   2807  CE1 TYR A 185      63.030  69.430  45.940  1.00  0.00           C
ATOM   2808  HE1 TYR A 185      63.130  70.090  45.090  1.00  0.00           H
ATOM   2809  CZ  TYR A 185      61.850  68.670  46.020  1.00  0.00           C
ATOM   2810  OH  TYR A 185      60.770  68.830  45.200  1.00  0.00           O
ATOM   2811  HH  TYR A 185      60.260  68.010  45.200  1.00  0.00           H
ATOM   2812  CE2 TYR A 185      61.710  67.640  47.000  1.00  0.00           C
ATOM   2813  HE2 TYR A 185      60.770  67.110  46.990  1.00  0.00           H
ATOM   2814  CD2 TYR A 185      62.790  67.270  47.890  1.00  0.00           C
ATOM   2815  HD2 TYR A 185      62.660  66.560  48.690  1.00  0.00           H
ATOM   2816  C   TYR A 185      67.160  68.390  50.110  1.00  0.00           C
ATOM   2817  O   TYR A 185      67.200  69.230  50.970  1.00  0.00           O
ATOM   2818  N   ASN A 186      67.770  67.190  50.190  1.00  0.00           N
ATOM   2819  H   ASN A 186      67.640  66.520  49.450  1.00  0.00           H
ATOM   2820  CA  ASN A 186      68.410  66.820  51.390  1.00  0.00           C
ATOM   2821  HA  ASN A 186      67.660  66.910  52.170  1.00  0.00           H
ATOM   2822  CB  ASN A 186      68.690  65.300  51.320  1.00  0.00           C
ATOM   2823  HB1 ASN A 186      69.190  64.950  52.220  1.00  0.00           H
ATOM   2824  HB2 ASN A 186      69.330  65.040  50.480  1.00  0.00           H
ATOM   2825  CG  ASN A 186      67.360  64.490  51.140  1.00  0.00           C
ATOM   2826  OD1 ASN A 186      66.450  64.560  51.980  1.00  0.00           O
ATOM   2827  ND2 ASN A 186      67.280  63.600  50.220  1.00  0.00           N
ATOM   2828 1HD2 ASN A 186      68.030  63.540  49.540  1.00  0.00           H
ATOM   2829 2HD2 ASN A 186      66.510  62.940  50.230  1.00  0.00           H
ATOM   2830  C   ASN A 186      69.720  67.710  51.590  1.00  0.00           C
ATOM   2831  O   ASN A 186      69.980  68.180  52.690  1.00  0.00           O
ATOM   2832  N   SER A 187      70.450  68.080  50.490  1.00  0.00           N
ATOM   2833  H   SER A 187      70.250  67.620  49.620  1.00  0.00           H
ATOM   2834  CA  SER A 187      71.680  69.000  50.590  1.00  0.00           C
ATOM   2835  HA  SER A 187      72.450  68.690  51.300  1.00  0.00           H
ATOM   2836  CB  SER A 187      72.200  69.210  49.110  1.00  0.00           C
ATOM   2837  HB1 SER A 187      73.240  69.540  49.180  1.00  0.00           H
ATOM   2838  HB2 SER A 187      71.510  69.790  48.510  1.00  0.00           H
ATOM   2839  OG  SER A 187      72.350  67.940  48.500  1.00  0.00           O
ATOM   2840  HG  SER A 187      71.490  67.510  48.430  1.00  0.00           H
ATOM   2841  C   SER A 187      71.220  70.420  51.000  1.00  0.00           C
ATOM   2842  O   SER A 187      71.970  71.050  51.760  1.00  0.00           O
ATOM   2843  N   ILE A 188      70.060  70.940  50.540  1.00  0.00           N
ATOM   2844  H   ILE A 188      69.520  70.340  49.930  1.00  0.00           H
ATOM   2845  CA  ILE A 188      69.680  72.360  50.880  1.00  0.00           C
ATOM   2846  HA  ILE A 188      70.630  72.890  50.940  1.00  0.00           H
ATOM   2847  CB  ILE A 188      68.860  72.820  49.710  1.00  0.00           C
ATOM   2848  HB  ILE A 188      68.300  71.940  49.390  1.00  0.00           H
ATOM   2849  CG2 ILE A 188      67.910  73.960  50.120  1.00  0.00           C
ATOM   2850 1HG2 ILE A 188      67.290  74.100  49.230  1.00  0.00           H
ATOM   2851 2HG2 ILE A 188      67.200  73.650  50.890  1.00  0.00           H
ATOM   2852 3HG2 ILE A 188      68.440  74.880  50.370  1.00  0.00           H
ATOM   2853  CG1 ILE A 188      69.850  73.220  48.530  1.00  0.00           C
ATOM   2854 1HG1 ILE A 188      70.460  72.340  48.330  1.00  0.00           H
ATOM   2855 2HG1 ILE A 188      70.500  73.980  48.940  1.00  0.00           H
ATOM   2856  CD  ILE A 188      69.240  73.790  47.300  1.00  0.00           C
ATOM   2857  HD1 ILE A 188      68.770  74.750  47.490  1.00  0.00           H
ATOM   2858  HD2 ILE A 188      70.090  73.970  46.650  1.00  0.00           H
ATOM   2859  HD3 ILE A 188      68.520  73.170  46.750  1.00  0.00           H
ATOM   2860  C   ILE A 188      69.010  72.500  52.250  1.00  0.00           C
ATOM   2861  O   ILE A 188      69.360  73.420  52.990  1.00  0.00           O
ATOM   2862  N   LEU A 189      68.280  71.460  52.700  1.00  0.00           N
ATOM   2863  H   LEU A 189      68.000  70.750  52.040  1.00  0.00           H
ATOM   2864  CA  LEU A 189      67.740  71.280  54.110  1.00  0.00           C
ATOM   2865  HA  LEU A 189      67.280  72.180  54.500  1.00  0.00           H
ATOM   2866  CB  LEU A 189      66.700  70.120  54.200  1.00  0.00           C
ATOM   2867  HB1 LEU A 189      66.460  69.850  55.230  1.00  0.00           H
ATOM   2868  HB2 LEU A 189      67.100  69.280  53.620  1.00  0.00           H
ATOM   2869  CG  LEU A 189      65.430  70.460  53.440  1.00  0.00           C
ATOM   2870  HG  LEU A 189      65.710  70.910  52.490  1.00  0.00           H
ATOM   2871  CD1 LEU A 189      64.630  69.260  53.070  1.00  0.00           C
ATOM   2872 1HD1 LEU A 189      65.350  68.510  52.740  1.00  0.00           H
ATOM   2873 2HD1 LEU A 189      64.150  68.890  53.980  1.00  0.00           H
ATOM   2874 3HD1 LEU A 189      63.880  69.540  52.330  1.00  0.00           H
ATOM   2875  CD2 LEU A 189      64.500  71.480  54.160  1.00  0.00           C
ATOM   2876 1HD2 LEU A 189      64.280  71.160  55.190  1.00  0.00           H
ATOM   2877 2HD2 LEU A 189      64.980  72.440  54.320  1.00  0.00           H
ATOM   2878 3HD2 LEU A 189      63.560  71.720  53.660  1.00  0.00           H
ATOM   2879  C   LEU A 189      68.900  71.160  55.080  1.00  0.00           C
ATOM   2880  O   LEU A 189      68.930  71.940  56.080  1.00  0.00           O
ATOM   2881  N   THR A 190      69.930  70.350  54.850  1.00  0.00           N
ATOM   2882  H   THR A 190      69.850  69.780  54.020  1.00  0.00           H
ATOM   2883  CA  THR A 190      71.160  70.310  55.660  1.00  0.00           C
ATOM   2884  HA  THR A 190      70.850  70.320  56.710  1.00  0.00           H
ATOM   2885  CB  THR A 190      71.970  69.000  55.550  1.00  0.00           C
ATOM   2886  HB  THR A 190      71.320  68.140  55.400  1.00  0.00           H
ATOM   2887  CG2 THR A 190      73.100  69.050  54.530  1.00  0.00           C
ATOM   2888 1HG2 THR A 190      73.650  69.990  54.560  1.00  0.00           H
ATOM   2889 2HG2 THR A 190      73.700  68.170  54.790  1.00  0.00           H
ATOM   2890 3HG2 THR A 190      72.660  68.950  53.540  1.00  0.00           H
ATOM   2891  OG1 THR A 190      72.630  68.730  56.850  1.00  0.00           O
ATOM   2892  HG1 THR A 190      72.200  68.030  57.360  1.00  0.00           H
ATOM   2893  C   THR A 190      72.010  71.620  55.680  1.00  0.00           C
ATOM   2894  O   THR A 190      72.110  72.190  56.760  1.00  0.00           O
ATOM   2895  N   THR A 191      72.280  72.220  54.480  1.00  0.00           N
ATOM   2896  H   THR A 191      72.050  71.690  53.650  1.00  0.00           H
ATOM   2897  CA  THR A 191      73.090  73.450  54.410  1.00  0.00           C
ATOM   2898  HA  THR A 191      74.040  73.160  54.860  1.00  0.00           H
ATOM   2899  CB  THR A 191      73.540  73.800  52.990  1.00  0.00           C
ATOM   2900  HB  THR A 191      72.600  73.990  52.480  1.00  0.00           H
ATOM   2901  CG2 THR A 191      74.480  74.990  52.770  1.00  0.00           C
ATOM   2902 1HG2 THR A 191      74.520  75.230  51.710  1.00  0.00           H
ATOM   2903 2HG2 THR A 191      74.000  75.820  53.300  1.00  0.00           H
ATOM   2904 3HG2 THR A 191      75.450  74.920  53.270  1.00  0.00           H
ATOM   2905  OG1 THR A 191      74.180  72.750  52.410  1.00  0.00           O
ATOM   2906  HG1 THR A 191      73.550  72.120  52.030  1.00  0.00           H
ATOM   2907  C   THR A 191      72.470  74.630  55.130  1.00  0.00           C
ATOM   2908  O   THR A 191      73.210  75.390  55.750  1.00  0.00           O
ATOM   2909  N   HIS A 192      71.110  74.770  55.070  1.00  0.00           N
ATOM   2910  H   HIS A 192      70.510  74.180  54.500  1.00  0.00           H
ATOM   2911  CA  HIS A 192      70.380  75.780  55.780  1.00  0.00           C
ATOM   2912  HA  HIS A 192      70.820  76.760  55.630  1.00  0.00           H
ATOM   2913  CB  HIS A 192      68.890  75.750  55.180  1.00  0.00           C
ATOM   2914  HB1 HIS A 192      68.590  74.720  55.040  1.00  0.00           H
ATOM   2915  HB2 HIS A 192      68.770  76.250  54.220  1.00  0.00           H
ATOM   2916  CG  HIS A 192      67.960  76.350  56.150  1.00  0.00           C
ATOM   2917  ND1 HIS A 192      68.080  77.590  56.680  1.00  0.00           N
ATOM   2918  HD1 HIS A 192      68.800  78.250  56.410  1.00  0.00           H
ATOM   2919  CE1 HIS A 192      67.000  77.850  57.380  1.00  0.00           C
ATOM   2920  HE1 HIS A 192      66.750  78.770  57.890  1.00  0.00           H
ATOM   2921  NE2 HIS A 192      66.200  76.800  57.430  1.00  0.00           N
ATOM   2922  HE2 HIS A 192      65.330  76.680  57.930  1.00  0.00           H
ATOM   2923  CD2 HIS A 192      66.810  75.850  56.630  1.00  0.00           C
ATOM   2924  HD2 HIS A 192      66.390  74.870  56.490  1.00  0.00           H
ATOM   2925  C   HIS A 192      70.420  75.560  57.310  1.00  0.00           C
ATOM   2926  O   HIS A 192      70.720  76.470  58.080  1.00  0.00           O
ATOM   2927  N   THR A 193      70.180  74.340  57.740  1.00  0.00           N
ATOM   2928  H   THR A 193      69.770  73.680  57.090  1.00  0.00           H
ATOM   2929  CA  THR A 193      70.150  74.010  59.140  1.00  0.00           C
ATOM   2930  HA  THR A 193      69.510  74.740  59.630  1.00  0.00           H
ATOM   2931  CB  THR A 193      69.420  72.640  59.400  1.00  0.00           C
ATOM   2932  HB  THR A 193      70.130  71.860  59.100  1.00  0.00           H
ATOM   2933  CG2 THR A 193      69.050  72.410  60.890  1.00  0.00           C
ATOM   2934 1HG2 THR A 193      68.670  71.400  61.080  1.00  0.00           H
ATOM   2935 2HG2 THR A 193      69.900  72.670  61.520  1.00  0.00           H
ATOM   2936 3HG2 THR A 193      68.230  73.040  61.230  1.00  0.00           H
ATOM   2937  OG1 THR A 193      68.160  72.600  58.740  1.00  0.00           O
ATOM   2938  HG1 THR A 193      68.350  72.300  57.850  1.00  0.00           H
ATOM   2939  C   THR A 193      71.540  74.120  59.830  1.00  0.00           C
ATOM   2940  O   THR A 193      71.610  74.690  60.920  1.00  0.00           O
ATOM   2941  N   THR A 194      72.640  73.710  59.130  1.00  0.00           N
ATOM   2942  H   THR A 194      72.540  73.200  58.260  1.00  0.00           H
ATOM   2943  CA  THR A 194      74.040  73.720  59.690  1.00  0.00           C
ATOM   2944  HA  THR A 194      73.950  73.670  60.770  1.00  0.00           H
ATOM   2945  CB  THR A 194      74.930  72.520  59.240  1.00  0.00           C
ATOM   2946  HB  THR A 194      74.830  72.350  58.170  1.00  0.00           H
ATOM   2947  CG2 THR A 194      76.480  72.600  59.380  1.00  0.00           C
ATOM   2948 1HG2 THR A 194      76.990  71.650  59.220  1.00  0.00           H
ATOM   2949 2HG2 THR A 194      76.880  73.290  58.640  1.00  0.00           H
ATOM   2950 3HG2 THR A 194      76.740  72.860  60.410  1.00  0.00           H
ATOM   2951  OG1 THR A 194      74.460  71.300  59.860  1.00  0.00           O
ATOM   2952  HG1 THR A 194      74.590  70.610  59.210  1.00  0.00           H
ATOM   2953  C   THR A 194      74.800  75.020  59.440  1.00  0.00           C
ATOM   2954  O   THR A 194      75.780  75.260  60.100  1.00  0.00           O
ATOM   2955  N   LEU A 195      74.400  75.950  58.570  1.00  0.00           N
ATOM   2956  H   LEU A 195      73.640  75.720  57.940  1.00  0.00           H
ATOM   2957  CA  LEU A 195      75.230  77.160  58.240  1.00  0.00           C
ATOM   2958  HA  LEU A 195      76.090  76.880  57.630  1.00  0.00           H
ATOM   2959  CB  LEU A 195      74.300  77.950  57.310  1.00  0.00           C
ATOM   2960  HB1 LEU A 195      73.950  78.790  57.910  1.00  0.00           H
ATOM   2961  HB2 LEU A 195      73.440  77.450  56.870  1.00  0.00           H
ATOM   2962  CG  LEU A 195      75.110  78.590  56.150  1.00  0.00           C
ATOM   2963  HG  LEU A 195      75.800  79.310  56.580  1.00  0.00           H
ATOM   2964  CD1 LEU A 195      75.810  77.680  55.190  1.00  0.00           C
ATOM   2965 1HD1 LEU A 195      75.080  77.020  54.730  1.00  0.00           H
ATOM   2966 2HD1 LEU A 195      76.230  78.200  54.330  1.00  0.00           H
ATOM   2967 3HD1 LEU A 195      76.620  77.170  55.700  1.00  0.00           H
ATOM   2968  CD2 LEU A 195      74.060  79.440  55.370  1.00  0.00           C
ATOM   2969 1HD2 LEU A 195      73.350  80.000  55.990  1.00  0.00           H
ATOM   2970 2HD2 LEU A 195      74.530  80.150  54.690  1.00  0.00           H
ATOM   2971 3HD2 LEU A 195      73.600  78.760  54.660  1.00  0.00           H
ATOM   2972  C   LEU A 195      75.640  78.060  59.340  1.00  0.00           C
ATOM   2973  O   LEU A 195      76.730  78.680  59.330  1.00  0.00           O
ATOM   2974  N   GLU A 196      74.770  78.170  60.380  1.00  0.00           N
ATOM   2975  H   GLU A 196      73.850  77.760  60.300  1.00  0.00           H
ATOM   2976  CA  GLU A 196      75.110  78.830  61.660  1.00  0.00           C
ATOM   2977  HA  GLU A 196      75.880  79.540  61.370  1.00  0.00           H
ATOM   2978  CB  GLU A 196      73.840  79.570  62.130  1.00  0.00           C
ATOM   2979  HB1 GLU A 196      73.340  80.210  61.410  1.00  0.00           H
ATOM   2980  HB2 GLU A 196      74.140  80.190  62.970  1.00  0.00           H
ATOM   2981  CG  GLU A 196      72.850  78.620  62.780  1.00  0.00           C
ATOM   2982  HG1 GLU A 196      73.200  77.950  63.560  1.00  0.00           H
ATOM   2983  HG2 GLU A 196      72.410  77.950  62.050  1.00  0.00           H
ATOM   2984  CD  GLU A 196      71.720  79.420  63.540  1.00  0.00           C
ATOM   2985  OE1 GLU A 196      72.040  80.330  64.370  1.00  0.00           O
ATOM   2986  OE2 GLU A 196      70.490  79.270  63.350  1.00  0.00           O
ATOM   2987  C   GLU A 196      75.900  78.080  62.740  1.00  0.00           C
ATOM   2988  O   GLU A 196      76.070  78.620  63.860  1.00  0.00           O
ATOM   2989  N   HIS A 197      76.560  77.000  62.360  1.00  0.00           N
ATOM   2990  H   HIS A 197      76.420  76.650  61.420  1.00  0.00           H
ATOM   2991  CA  HIS A 197      77.130  76.000  63.280  1.00  0.00           C
ATOM   2992  HA  HIS A 197      77.280  76.460  64.250  1.00  0.00           H
ATOM   2993  CB  HIS A 197      76.110  74.860  63.570  1.00  0.00           C
ATOM   2994  HB1 HIS A 197      76.600  74.070  64.150  1.00  0.00           H
ATOM   2995  HB2 HIS A 197      75.870  74.350  62.640  1.00  0.00           H
ATOM   2996  CG  HIS A 197      74.780  75.350  64.210  1.00  0.00           C
ATOM   2997  ND1 HIS A 197      74.730  76.320  65.240  1.00  0.00           N
ATOM   2998  HD1 HIS A 197      75.440  77.010  65.410  1.00  0.00           H
ATOM   2999  CE1 HIS A 197      73.410  76.350  65.590  1.00  0.00           C
ATOM   3000  HE1 HIS A 197      72.820  76.980  66.240  1.00  0.00           H
ATOM   3001  NE2 HIS A 197      72.740  75.580  64.720  1.00  0.00           N
ATOM   3002  CD2 HIS A 197      73.610  74.790  63.990  1.00  0.00           C
ATOM   3003  HD2 HIS A 197      73.450  74.140  63.150  1.00  0.00           H
ATOM   3004  C   HIS A 197      78.450  75.470  62.860  1.00  0.00           C
ATOM   3005  O   HIS A 197      79.120  74.670  63.560  1.00  0.00           O
ATOM   3006  N   SER A 198      78.850  75.830  61.650  1.00  0.00           N
ATOM   3007  H   SER A 198      78.240  76.460  61.150  1.00  0.00           H
ATOM   3008  CA  SER A 198      80.050  75.320  60.940  1.00  0.00           C
ATOM   3009  HA  SER A 198      80.530  74.470  61.420  1.00  0.00           H
ATOM   3010  CB  SER A 198      79.660  74.690  59.590  1.00  0.00           C
ATOM   3011  HB1 SER A 198      79.360  75.430  58.850  1.00  0.00           H
ATOM   3012  HB2 SER A 198      78.830  74.010  59.720  1.00  0.00           H
ATOM   3013  OG  SER A 198      80.730  73.940  59.100  1.00  0.00           O
ATOM   3014  HG  SER A 198      80.290  73.490  58.380  1.00  0.00           H
ATOM   3015  C   SER A 198      81.090  76.510  60.800  1.00  0.00           C
ATOM   3016  O   SER A 198      80.680  77.650  60.600  1.00  0.00           O
ATOM   3017  N   ASP A 199      82.390  76.190  60.970  1.00  0.00           N
ATOM   3018  H   ASP A 199      82.490  75.230  61.260  1.00  0.00           H
ATOM   3019  CA  ASP A 199      83.400  77.220  61.180  1.00  0.00           C
ATOM   3020  HA  ASP A 199      82.950  78.190  61.400  1.00  0.00           H
ATOM   3021  CB  ASP A 199      84.190  77.010  62.500  1.00  0.00           C
ATOM   3022  HB1 ASP A 199      84.830  77.870  62.690  1.00  0.00           H
ATOM   3023  HB2 ASP A 199      84.790  76.100  62.580  1.00  0.00           H
ATOM   3024  CG  ASP A 199      83.310  77.060  63.710  1.00  0.00           C
ATOM   3025  OD1 ASP A 199      82.520  78.020  63.810  1.00  0.00           O
ATOM   3026  OD2 ASP A 199      83.520  76.220  64.630  1.00  0.00           O
ATOM   3027  C   ASP A 199      84.280  77.210  59.850  1.00  0.00           C
ATOM   3028  O   ASP A 199      84.930  78.200  59.400  1.00  0.00           O
ATOM   3029  N   CYS A 200      84.290  76.070  59.190  1.00  0.00           N
ATOM   3030  H   CYS A 200      83.940  75.230  59.640  1.00  0.00           H
ATOM   3031  CA  CYS A 200      84.980  75.830  57.950  1.00  0.00           C
ATOM   3032  HA  CYS A 200      84.620  76.640  57.310  1.00  0.00           H
ATOM   3033  CB  CYS A 200      86.530  75.830  58.050  1.00  0.00           C
ATOM   3034  HB1 CYS A 200      86.860  75.180  58.860  1.00  0.00           H
ATOM   3035  HB2 CYS A 200      86.810  76.840  58.350  1.00  0.00           H
ATOM   3036  SG  CYS A 200      87.360  75.420  56.490  1.00  0.00           S
ATOM   3037  HG  CYS A 200      87.490  74.100  56.590  1.00  0.00           H
ATOM   3038  C   CYS A 200      84.420  74.530  57.270  1.00  0.00           C
ATOM   3039  O   CYS A 200      84.350  73.490  57.940  1.00  0.00           O
ATOM   3040  N   ALA A 201      84.090  74.500  55.960  1.00  0.00           N
ATOM   3041  H   ALA A 201      84.360  75.230  55.320  1.00  0.00           H
ATOM   3042  CA  ALA A 201      83.620  73.350  55.240  1.00  0.00           C
ATOM   3043  HA  ALA A 201      83.620  72.460  55.870  1.00  0.00           H
ATOM   3044  CB  ALA A 201      82.130  73.550  54.860  1.00  0.00           C
ATOM   3045  HB1 ALA A 201      81.730  72.700  54.320  1.00  0.00           H
ATOM   3046  HB2 ALA A 201      81.610  73.670  55.810  1.00  0.00           H
ATOM   3047  HB3 ALA A 201      81.870  74.440  54.280  1.00  0.00           H
ATOM   3048  C   ALA A 201      84.450  73.040  53.970  1.00  0.00           C
ATOM   3049  O   ALA A 201      84.570  73.930  53.110  1.00  0.00           O
ATOM   3050  N   PHE A 202      85.020  71.830  53.840  1.00  0.00           N
ATOM   3051  H   PHE A 202      85.050  71.250  54.670  1.00  0.00           H
ATOM   3052  CA  PHE A 202      85.670  71.280  52.620  1.00  0.00           C
ATOM   3053  HA  PHE A 202      86.050  72.020  51.920  1.00  0.00           H
ATOM   3054  CB  PHE A 202      86.950  70.590  53.100  1.00  0.00           C
ATOM   3055  HB1 PHE A 202      87.490  70.050  52.320  1.00  0.00           H
ATOM   3056  HB2 PHE A 202      86.580  69.830  53.780  1.00  0.00           H
ATOM   3057  CG  PHE A 202      88.010  71.400  53.840  1.00  0.00           C
ATOM   3058  CD1 PHE A 202      88.640  72.500  53.170  1.00  0.00           C
ATOM   3059  HD1 PHE A 202      88.410  72.710  52.140  1.00  0.00           H
ATOM   3060  CE1 PHE A 202      89.680  73.190  53.860  1.00  0.00           C
ATOM   3061  HE1 PHE A 202      90.290  73.900  53.310  1.00  0.00           H
ATOM   3062  CZ  PHE A 202      89.950  72.920  55.200  1.00  0.00           C
ATOM   3063  HZ  PHE A 202      90.710  73.460  55.750  1.00  0.00           H
ATOM   3064  CE2 PHE A 202      89.290  71.880  55.800  1.00  0.00           C
ATOM   3065  HE2 PHE A 202      89.610  71.520  56.770  1.00  0.00           H
ATOM   3066  CD2 PHE A 202      88.350  71.140  55.160  1.00  0.00           C
ATOM   3067  HD2 PHE A 202      87.830  70.330  55.660  1.00  0.00           H
ATOM   3068  C   PHE A 202      84.780  70.270  51.850  1.00  0.00           C
ATOM   3069  O   PHE A 202      84.720  69.090  52.130  1.00  0.00           O
ATOM   3070  N   MET A 203      84.080  70.820  50.840  1.00  0.00           N
ATOM   3071  H   MET A 203      84.180  71.820  50.720  1.00  0.00           H
ATOM   3072  CA  MET A 203      83.200  70.090  49.910  1.00  0.00           C
ATOM   3073  HA  MET A 203      82.600  69.370  50.470  1.00  0.00           H
ATOM   3074  CB  MET A 203      82.210  71.070  49.170  1.00  0.00           C
ATOM   3075  HB1 MET A 203      81.520  70.470  48.580  1.00  0.00           H
ATOM   3076  HB2 MET A 203      82.710  71.790  48.510  1.00  0.00           H
ATOM   3077  CG  MET A 203      81.390  71.830  50.200  1.00  0.00           C
ATOM   3078  HG1 MET A 203      81.910  72.660  50.680  1.00  0.00           H
ATOM   3079  HG2 MET A 203      81.040  71.060  50.880  1.00  0.00           H
ATOM   3080  SD  MET A 203      79.920  72.480  49.440  1.00  0.00           S
ATOM   3081  CE  MET A 203      80.830  73.750  48.460  1.00  0.00           C
ATOM   3082  HE1 MET A 203      81.650  74.200  49.030  1.00  0.00           H
ATOM   3083  HE2 MET A 203      81.100  73.290  47.510  1.00  0.00           H
ATOM   3084  HE3 MET A 203      80.200  74.580  48.170  1.00  0.00           H
ATOM   3085  C   MET A 203      84.040  69.360  48.800  1.00  0.00           C
ATOM   3086  O   MET A 203      84.930  69.880  48.200  1.00  0.00           O
ATOM   3087  N   VAL A 204      83.610  68.210  48.510  1.00  0.00           N
ATOM   3088  H   VAL A 204      83.040  67.680  49.160  1.00  0.00           H
ATOM   3089  CA  VAL A 204      84.070  67.420  47.350  1.00  0.00           C
ATOM   3090  HA  VAL A 204      84.730  68.040  46.750  1.00  0.00           H
ATOM   3091  CB  VAL A 204      84.880  66.300  47.980  1.00  0.00           C
ATOM   3092  HB  VAL A 204      84.170  65.770  48.610  1.00  0.00           H
ATOM   3093  CG1 VAL A 204      85.180  65.290  46.930  1.00  0.00           C
ATOM   3094 1HG1 VAL A 204      84.270  64.740  46.670  1.00  0.00           H
ATOM   3095 2HG1 VAL A 204      85.560  65.760  46.030  1.00  0.00           H
ATOM   3096 3HG1 VAL A 204      85.890  64.510  47.220  1.00  0.00           H
ATOM   3097  CG2 VAL A 204      86.150  66.730  48.720  1.00  0.00           C
ATOM   3098 1HG2 VAL A 204      86.650  65.950  49.290  1.00  0.00           H
ATOM   3099 2HG2 VAL A 204      86.850  67.150  48.010  1.00  0.00           H
ATOM   3100 3HG2 VAL A 204      85.910  67.560  49.380  1.00  0.00           H
ATOM   3101  C   VAL A 204      82.840  67.050  46.570  1.00  0.00           C
ATOM   3102  O   VAL A 204      81.930  66.400  47.130  1.00  0.00           O
ATOM   3103  N   ASP A 205      82.940  67.320  45.300  1.00  0.00           N
ATOM   3104  H   ASP A 205      83.820  67.640  44.910  1.00  0.00           H
ATOM   3105  CA  ASP A 205      81.980  66.820  44.280  1.00  0.00           C
ATOM   3106  HA  ASP A 205      81.050  66.590  44.810  1.00  0.00           H
ATOM   3107  CB  ASP A 205      81.810  67.980  43.270  1.00  0.00           C
ATOM   3108  HB1 ASP A 205      82.750  68.140  42.730  1.00  0.00           H
ATOM   3109  HB2 ASP A 205      81.650  68.850  43.900  1.00  0.00           H
ATOM   3110  CG  ASP A 205      80.620  67.730  42.380  1.00  0.00           C
ATOM   3111  OD1 ASP A 205      80.180  66.560  42.280  1.00  0.00           O
ATOM   3112  OD2 ASP A 205      80.120  68.710  41.830  1.00  0.00           O
ATOM   3113  C   ASP A 205      82.410  65.440  43.680  1.00  0.00           C
ATOM   3114  O   ASP A 205      83.500  65.290  43.170  1.00  0.00           O
ATOM   3115  N   ASN A 206      81.480  64.440  43.800  1.00  0.00           N
ATOM   3116  H   ASN A 206      80.600  64.650  44.240  1.00  0.00           H
ATOM   3117  CA  ASN A 206      81.730  63.120  43.220  1.00  0.00           C
ATOM   3118  HA  ASN A 206      82.690  62.800  43.620  1.00  0.00           H
ATOM   3119  CB  ASN A 206      80.590  62.170  43.670  1.00  0.00           C
ATOM   3120  HB1 ASN A 206      80.600  61.290  43.030  1.00  0.00           H
ATOM   3121  HB2 ASN A 206      79.600  62.620  43.600  1.00  0.00           H
ATOM   3122  CG  ASN A 206      80.770  61.640  45.070  1.00  0.00           C
ATOM   3123  OD1 ASN A 206      81.750  60.980  45.340  1.00  0.00           O
ATOM   3124  ND2 ASN A 206      79.920  62.000  45.940  1.00  0.00           N
ATOM   3125 1HD2 ASN A 206      79.290  62.770  45.780  1.00  0.00           H
ATOM   3126 2HD2 ASN A 206      79.990  61.430  46.770  1.00  0.00           H
ATOM   3127  C   ASN A 206      81.830  63.150  41.680  1.00  0.00           C
ATOM   3128  O   ASN A 206      82.370  62.170  41.210  1.00  0.00           O
ATOM   3129  N   GLU A 207      81.330  64.140  40.990  1.00  0.00           N
ATOM   3130  H   GLU A 207      80.770  64.870  41.410  1.00  0.00           H
ATOM   3131  CA  GLU A 207      81.650  64.210  39.500  1.00  0.00           C
ATOM   3132  HA  GLU A 207      81.460  63.290  38.950  1.00  0.00           H
ATOM   3133  CB  GLU A 207      81.050  65.390  38.820  1.00  0.00           C
ATOM   3134  HB1 GLU A 207      81.560  66.220  39.310  1.00  0.00           H
ATOM   3135  HB2 GLU A 207      80.000  65.380  39.120  1.00  0.00           H
ATOM   3136  CG  GLU A 207      81.230  65.600  37.320  1.00  0.00           C
ATOM   3137  HG1 GLU A 207      80.890  64.710  36.790  1.00  0.00           H
ATOM   3138  HG2 GLU A 207      82.290  65.720  37.090  1.00  0.00           H
ATOM   3139  CD  GLU A 207      80.420  66.710  36.840  1.00  0.00           C
ATOM   3140  OE1 GLU A 207      81.110  67.590  36.270  1.00  0.00           O
ATOM   3141  OE2 GLU A 207      79.170  66.850  36.930  1.00  0.00           O
ATOM   3142  C   GLU A 207      83.190  64.440  39.370  1.00  0.00           C
ATOM   3143  O   GLU A 207      83.930  63.780  38.630  1.00  0.00           O
ATOM   3144  N   ALA A 208      83.870  65.260  40.210  1.00  0.00           N
ATOM   3145  H   ALA A 208      83.280  65.750  40.870  1.00  0.00           H
ATOM   3146  CA  ALA A 208      85.270  65.570  40.200  1.00  0.00           C
ATOM   3147  HA  ALA A 208      85.580  65.780  39.180  1.00  0.00           H
ATOM   3148  CB  ALA A 208      85.420  66.810  41.050  1.00  0.00           C
ATOM   3149  HB1 ALA A 208      85.100  66.480  42.040  1.00  0.00           H
ATOM   3150  HB2 ALA A 208      86.430  67.200  40.920  1.00  0.00           H
ATOM   3151  HB3 ALA A 208      84.750  67.540  40.610  1.00  0.00           H
ATOM   3152  C   ALA A 208      86.210  64.430  40.660  1.00  0.00           C
ATOM   3153  O   ALA A 208      87.230  64.200  40.000  1.00  0.00           O
ATOM   3154  N   ILE A 209      85.890  63.670  41.700  1.00  0.00           N
ATOM   3155  H   ILE A 209      84.990  63.800  42.140  1.00  0.00           H
ATOM   3156  CA  ILE A 209      86.720  62.450  42.020  1.00  0.00           C
ATOM   3157  HA  ILE A 209      87.750  62.800  42.090  1.00  0.00           H
ATOM   3158  CB  ILE A 209      86.330  61.970  43.460  1.00  0.00           C
ATOM   3159  HB  ILE A 209      85.360  61.480  43.420  1.00  0.00           H
ATOM   3160  CG2 ILE A 209      87.300  60.940  44.030  1.00  0.00           C
ATOM   3161 1HG2 ILE A 209      86.990  60.610  45.020  1.00  0.00           H
ATOM   3162 2HG2 ILE A 209      87.330  60.120  43.310  1.00  0.00           H
ATOM   3163 3HG2 ILE A 209      88.280  61.410  43.990  1.00  0.00           H
ATOM   3164  CG1 ILE A 209      86.250  63.200  44.420  1.00  0.00           C
ATOM   3165 1HG1 ILE A 209      86.010  62.820  45.410  1.00  0.00           H
ATOM   3166 2HG1 ILE A 209      85.420  63.880  44.200  1.00  0.00           H
ATOM   3167  CD  ILE A 209      87.470  64.070  44.630  1.00  0.00           C
ATOM   3168  HD1 ILE A 209      87.560  64.430  45.650  1.00  0.00           H
ATOM   3169  HD2 ILE A 209      88.390  63.540  44.390  1.00  0.00           H
ATOM   3170  HD3 ILE A 209      87.400  64.990  44.040  1.00  0.00           H
ATOM   3171  C   ILE A 209      86.610  61.330  41.050  1.00  0.00           C
ATOM   3172  O   ILE A 209      87.630  60.720  40.650  1.00  0.00           O
ATOM   3173  N   TYR A 210      85.400  61.160  40.520  1.00  0.00           N
ATOM   3174  H   TYR A 210      84.620  61.670  40.920  1.00  0.00           H
ATOM   3175  CA  TYR A 210      85.100  60.070  39.600  1.00  0.00           C
ATOM   3176  HA  TYR A 210      85.590  59.170  39.970  1.00  0.00           H
ATOM   3177  CB  TYR A 210      83.530  59.850  39.560  1.00  0.00           C
ATOM   3178  HB1 TYR A 210      83.020  60.720  39.140  1.00  0.00           H
ATOM   3179  HB2 TYR A 210      83.180  59.700  40.580  1.00  0.00           H
ATOM   3180  CG  TYR A 210      83.050  58.660  38.790  1.00  0.00           C
ATOM   3181  CD1 TYR A 210      82.700  57.470  39.490  1.00  0.00           C
ATOM   3182  HD1 TYR A 210      82.940  57.330  40.540  1.00  0.00           H
ATOM   3183  CE1 TYR A 210      82.190  56.360  38.700  1.00  0.00           C
ATOM   3184  HE1 TYR A 210      81.900  55.440  39.190  1.00  0.00           H
ATOM   3185  CZ  TYR A 210      82.020  56.400  37.310  1.00  0.00           C
ATOM   3186  OH  TYR A 210      81.620  55.330  36.620  1.00  0.00           O
ATOM   3187  HH  TYR A 210      81.400  55.590  35.720  1.00  0.00           H
ATOM   3188  CE2 TYR A 210      82.370  57.580  36.710  1.00  0.00           C
ATOM   3189  HE2 TYR A 210      82.260  57.640  35.640  1.00  0.00           H
ATOM   3190  CD2 TYR A 210      82.840  58.730  37.390  1.00  0.00           C
ATOM   3191  HD2 TYR A 210      82.960  59.650  36.840  1.00  0.00           H
ATOM   3192  C   TYR A 210      85.720  60.410  38.250  1.00  0.00           C
ATOM   3193  O   TYR A 210      86.280  59.540  37.640  1.00  0.00           O
ATOM   3194  N   ASP A 211      85.710  61.680  37.820  1.00  0.00           N
ATOM   3195  H   ASP A 211      85.390  62.410  38.440  1.00  0.00           H
ATOM   3196  CA  ASP A 211      86.440  62.080  36.650  1.00  0.00           C
ATOM   3197  HA  ASP A 211      86.190  61.360  35.860  1.00  0.00           H
ATOM   3198  CB  ASP A 211      85.870  63.470  36.170  1.00  0.00           C
ATOM   3199  HB1 ASP A 211      86.420  64.300  36.610  1.00  0.00           H
ATOM   3200  HB2 ASP A 211      84.820  63.610  36.440  1.00  0.00           H
ATOM   3201  CG  ASP A 211      85.880  63.640  34.640  1.00  0.00           C
ATOM   3202  OD1 ASP A 211      85.640  62.690  33.930  1.00  0.00           O
ATOM   3203  OD2 ASP A 211      85.920  64.820  34.270  1.00  0.00           O
ATOM   3204  C   ASP A 211      87.970  62.130  36.810  1.00  0.00           C
ATOM   3205  O   ASP A 211      88.710  61.820  35.900  1.00  0.00           O
ATOM   3206  N   ILE A 212      88.500  62.580  37.960  1.00  0.00           N
ATOM   3207  H   ILE A 212      87.930  62.810  38.760  1.00  0.00           H
ATOM   3208  CA  ILE A 212      89.960  62.430  38.150  1.00  0.00           C
ATOM   3209  HA  ILE A 212      90.440  62.900  37.300  1.00  0.00           H
ATOM   3210  CB  ILE A 212      90.330  63.170  39.390  1.00  0.00           C
ATOM   3211  HB  ILE A 212      89.620  62.880  40.160  1.00  0.00           H
ATOM   3212  CG2 ILE A 212      91.780  62.860  39.850  1.00  0.00           C
ATOM   3213 1HG2 ILE A 212      91.930  63.350  40.810  1.00  0.00           H
ATOM   3214 2HG2 ILE A 212      92.000  61.800  39.930  1.00  0.00           H
ATOM   3215 3HG2 ILE A 212      92.500  63.270  39.140  1.00  0.00           H
ATOM   3216  CG1 ILE A 212      90.330  64.700  39.200  1.00  0.00           C
ATOM   3217 1HG1 ILE A 212      89.480  65.070  38.620  1.00  0.00           H
ATOM   3218 2HG1 ILE A 212      91.170  65.030  38.600  1.00  0.00           H
ATOM   3219  CD  ILE A 212      90.280  65.520  40.460  1.00  0.00           C
ATOM   3220  HD1 ILE A 212      90.200  66.580  40.230  1.00  0.00           H
ATOM   3221  HD2 ILE A 212      89.340  65.440  41.010  1.00  0.00           H
ATOM   3222  HD3 ILE A 212      91.210  65.360  41.000  1.00  0.00           H
ATOM   3223  C   ILE A 212      90.380  60.960  38.230  1.00  0.00           C
ATOM   3224  O   ILE A 212      91.320  60.560  37.590  1.00  0.00           O
ATOM   3225  N   CYS A 213      89.660  60.050  38.890  1.00  0.00           N
ATOM   3226  H   CYS A 213      88.770  60.330  39.270  1.00  0.00           H
ATOM   3227  CA  CYS A 213      90.000  58.620  38.830  1.00  0.00           C
ATOM   3228  HA  CYS A 213      91.030  58.430  39.140  1.00  0.00           H
ATOM   3229  CB  CYS A 213      89.110  57.870  39.830  1.00  0.00           C
ATOM   3230  HB1 CYS A 213      89.230  56.810  39.610  1.00  0.00           H
ATOM   3231  HB2 CYS A 213      88.080  58.220  39.770  1.00  0.00           H
ATOM   3232  SG  CYS A 213      89.600  58.210  41.490  1.00  0.00           S
ATOM   3233  HG  CYS A 213      89.630  59.540  41.320  1.00  0.00           H
ATOM   3234  C   CYS A 213      89.950  57.940  37.430  1.00  0.00           C
ATOM   3235  O   CYS A 213      90.820  57.150  37.150  1.00  0.00           O
ATOM   3236  N   ARG A 214      88.970  58.320  36.580  1.00  0.00           N
ATOM   3237  H   ARG A 214      88.240  58.950  36.910  1.00  0.00           H
ATOM   3238  CA  ARG A 214      88.950  57.960  35.140  1.00  0.00           C
ATOM   3239  HA  ARG A 214      88.990  56.870  35.030  1.00  0.00           H
ATOM   3240  CB  ARG A 214      87.650  58.430  34.420  1.00  0.00           C
ATOM   3241  HB1 ARG A 214      87.980  58.430  33.390  1.00  0.00           H
ATOM   3242  HB2 ARG A 214      87.480  59.470  34.710  1.00  0.00           H
ATOM   3243  CG  ARG A 214      86.320  57.730  34.750  1.00  0.00           C
ATOM   3244  HG1 ARG A 214      86.130  58.020  35.790  1.00  0.00           H
ATOM   3245  HG2 ARG A 214      86.530  56.660  34.810  1.00  0.00           H
ATOM   3246  CD  ARG A 214      85.100  57.910  33.870  1.00  0.00           C
ATOM   3247  HD1 ARG A 214      84.350  57.230  34.270  1.00  0.00           H
ATOM   3248  HD2 ARG A 214      85.360  57.500  32.890  1.00  0.00           H
ATOM   3249  NE  ARG A 214      84.730  59.360  33.710  1.00  0.00           N
ATOM   3250  HE  ARG A 214      85.500  60.010  33.780  1.00  0.00           H
ATOM   3251  CZ  ARG A 214      83.730  59.920  33.000  1.00  0.00           C
ATOM   3252  NH1 ARG A 214      82.840  59.100  32.520  1.00  0.00           N
ATOM   3253 1HH1 ARG A 214      82.910  58.110  32.670  1.00  0.00           H
ATOM   3254 2HH1 ARG A 214      82.440  59.270  31.610  1.00  0.00           H
ATOM   3255  NH2 ARG A 214      83.550  61.170  32.750  1.00  0.00           N
ATOM   3256 1HH2 ARG A 214      84.210  61.830  33.130  1.00  0.00           H
ATOM   3257 2HH2 ARG A 214      82.680  61.580  32.430  1.00  0.00           H
ATOM   3258  C   ARG A 214      90.230  58.550  34.360  1.00  0.00           C
ATOM   3259  O   ARG A 214      90.840  57.740  33.650  1.00  0.00           O
ATOM   3260  N   ARG A 215      90.600  59.830  34.440  1.00  0.00           N
ATOM   3261  H   ARG A 215      89.980  60.470  34.920  1.00  0.00           H
ATOM   3262  CA  ARG A 215      91.600  60.520  33.630  1.00  0.00           C
ATOM   3263  HA  ARG A 215      91.610  60.010  32.660  1.00  0.00           H
ATOM   3264  CB  ARG A 215      91.230  62.070  33.590  1.00  0.00           C
ATOM   3265  HB1 ARG A 215      91.690  62.460  34.500  1.00  0.00           H
ATOM   3266  HB2 ARG A 215      90.150  62.220  33.690  1.00  0.00           H
ATOM   3267  CG  ARG A 215      91.870  62.760  32.350  1.00  0.00           C
ATOM   3268  HG1 ARG A 215      91.450  62.300  31.450  1.00  0.00           H
ATOM   3269  HG2 ARG A 215      92.950  62.630  32.410  1.00  0.00           H
ATOM   3270  CD  ARG A 215      91.370  64.200  32.410  1.00  0.00           C
ATOM   3271  HD1 ARG A 215      90.290  64.260  32.300  1.00  0.00           H
ATOM   3272  HD2 ARG A 215      91.780  64.820  31.610  1.00  0.00           H
ATOM   3273  NE  ARG A 215      91.800  64.800  33.680  1.00  0.00           N
ATOM   3274  HE  ARG A 215      92.790  64.900  33.810  1.00  0.00           H
ATOM   3275  CZ  ARG A 215      91.130  65.180  34.710  1.00  0.00           C
ATOM   3276  NH1 ARG A 215      89.900  65.630  34.640  1.00  0.00           N
ATOM   3277 1HH1 ARG A 215      89.460  65.850  33.750  1.00  0.00           H
ATOM   3278 2HH1 ARG A 215      89.330  65.880  35.430  1.00  0.00           H
ATOM   3279  NH2 ARG A 215      91.780  65.360  35.840  1.00  0.00           N
ATOM   3280 1HH2 ARG A 215      92.680  64.900  35.890  1.00  0.00           H
ATOM   3281 2HH2 ARG A 215      91.540  66.040  36.550  1.00  0.00           H
ATOM   3282  C   ARG A 215      93.020  60.400  34.140  1.00  0.00           C
ATOM   3283  O   ARG A 215      93.890  60.270  33.350  1.00  0.00           O
ATOM   3284  N   ASN A 216      93.190  60.500  35.460  1.00  0.00           N
ATOM   3285  H   ASN A 216      92.380  60.460  36.060  1.00  0.00           H
ATOM   3286  CA  ASN A 216      94.520  60.410  36.010  1.00  0.00           C
ATOM   3287  HA  ASN A 216      95.220  60.920  35.340  1.00  0.00           H
ATOM   3288  CB  ASN A 216      94.560  61.200  37.220  1.00  0.00           C
ATOM   3289  HB1 ASN A 216      95.510  60.980  37.720  1.00  0.00           H
ATOM   3290  HB2 ASN A 216      93.690  60.900  37.800  1.00  0.00           H
ATOM   3291  CG  ASN A 216      94.400  62.650  36.950  1.00  0.00           C
ATOM   3292  OD1 ASN A 216      93.390  63.150  36.540  1.00  0.00           O
ATOM   3293  ND2 ASN A 216      95.450  63.400  37.110  1.00  0.00           N
ATOM   3294 1HD2 ASN A 216      96.260  62.990  37.550  1.00  0.00           H
ATOM   3295 2HD2 ASN A 216      95.370  64.380  36.880  1.00  0.00           H
ATOM   3296  C   ASN A 216      94.900  58.940  36.140  1.00  0.00           C
ATOM   3297  O   ASN A 216      96.120  58.640  35.980  1.00  0.00           O
ATOM   3298  N   LEU A 217      93.950  58.050  36.550  1.00  0.00           N
ATOM   3299  H   LEU A 217      93.000  58.350  36.710  1.00  0.00           H
ATOM   3300  CA  LEU A 217      94.310  56.640  36.900  1.00  0.00           C
ATOM   3301  HA  LEU A 217      95.380  56.460  36.810  1.00  0.00           H
ATOM   3302  CB  LEU A 217      93.980  56.480  38.440  1.00  0.00           C
ATOM   3303  HB1 LEU A 217      94.280  55.520  38.860  1.00  0.00           H
ATOM   3304  HB2 LEU A 217      92.890  56.510  38.480  1.00  0.00           H
ATOM   3305  CG  LEU A 217      94.550  57.600  39.330  1.00  0.00           C
ATOM   3306  HG  LEU A 217      94.140  58.570  39.050  1.00  0.00           H
ATOM   3307  CD1 LEU A 217      93.860  57.330  40.720  1.00  0.00           C
ATOM   3308 1HD1 LEU A 217      94.120  58.130  41.410  1.00  0.00           H
ATOM   3309 2HD1 LEU A 217      92.810  57.060  40.670  1.00  0.00           H
ATOM   3310 3HD1 LEU A 217      94.390  56.480  41.160  1.00  0.00           H
ATOM   3311  CD2 LEU A 217      95.980  57.550  39.590  1.00  0.00           C
ATOM   3312 1HD2 LEU A 217      96.300  56.530  39.800  1.00  0.00           H
ATOM   3313 2HD2 LEU A 217      96.560  57.950  38.760  1.00  0.00           H
ATOM   3314 3HD2 LEU A 217      96.300  58.180  40.420  1.00  0.00           H
ATOM   3315  C   LEU A 217      93.830  55.520  35.970  1.00  0.00           C
ATOM   3316  O   LEU A 217      93.950  54.320  36.320  1.00  0.00           O
ATOM   3317  N   ASP A 218      93.220  55.870  34.770  1.00  0.00           N
ATOM   3318  H   ASP A 218      93.160  56.870  34.630  1.00  0.00           H
ATOM   3319  CA  ASP A 218      92.720  55.070  33.690  1.00  0.00           C
ATOM   3320  HA  ASP A 218      92.180  55.760  33.040  1.00  0.00           H
ATOM   3321  CB  ASP A 218      93.840  54.520  32.790  1.00  0.00           C
ATOM   3322  HB1 ASP A 218      93.440  54.030  31.900  1.00  0.00           H
ATOM   3323  HB2 ASP A 218      94.400  53.800  33.380  1.00  0.00           H
ATOM   3324  CG  ASP A 218      94.890  55.480  32.220  1.00  0.00           C
ATOM   3325  OD1 ASP A 218      95.160  56.580  32.730  1.00  0.00           O
ATOM   3326  OD2 ASP A 218      95.290  55.210  31.060  1.00  0.00           O
ATOM   3327  C   ASP A 218      91.760  53.990  34.220  1.00  0.00           C
ATOM   3328  O   ASP A 218      91.740  52.860  33.720  1.00  0.00           O
ATOM   3329  N   ILE A 219      91.030  54.290  35.360  1.00  0.00           N
ATOM   3330  H   ILE A 219      91.120  55.200  35.780  1.00  0.00           H
ATOM   3331  CA  ILE A 219      90.040  53.390  35.920  1.00  0.00           C
ATOM   3332  HA  ILE A 219      90.430  52.380  35.870  1.00  0.00           H
ATOM   3333  CB  ILE A 219      89.680  53.630  37.410  1.00  0.00           C
ATOM   3334  HB  ILE A 219      89.350  54.650  37.620  1.00  0.00           H
ATOM   3335  CG2 ILE A 219      88.460  52.710  37.920  1.00  0.00           C
ATOM   3336 1HG2 ILE A 219      87.520  52.930  37.430  1.00  0.00           H
ATOM   3337 2HG2 ILE A 219      88.620  51.680  37.620  1.00  0.00           H
ATOM   3338 3HG2 ILE A 219      88.310  52.830  38.990  1.00  0.00           H
ATOM   3339  CG1 ILE A 219      90.910  53.410  38.270  1.00  0.00           C
ATOM   3340 1HG1 ILE A 219      91.810  53.590  37.690  1.00  0.00           H
ATOM   3341 2HG1 ILE A 219      90.910  52.360  38.550  1.00  0.00           H
ATOM   3342  CD  ILE A 219      90.910  54.230  39.590  1.00  0.00           C
ATOM   3343  HD1 ILE A 219      89.970  54.130  40.140  1.00  0.00           H
ATOM   3344  HD2 ILE A 219      91.730  53.850  40.200  1.00  0.00           H
ATOM   3345  HD3 ILE A 219      91.230  55.270  39.490  1.00  0.00           H
ATOM   3346  C   ILE A 219      88.750  53.570  35.060  1.00  0.00           C
ATOM   3347  O   ILE A 219      88.150  54.680  35.120  1.00  0.00           O
ATOM   3348  N   GLU A 220      88.170  52.540  34.430  1.00  0.00           N
ATOM   3349  H   GLU A 220      88.720  51.690  34.400  1.00  0.00           H
ATOM   3350  CA  GLU A 220      87.040  52.780  33.490  1.00  0.00           C
ATOM   3351  HA  GLU A 220      87.240  53.580  32.770  1.00  0.00           H
ATOM   3352  CB  GLU A 220      86.920  51.650  32.440  1.00  0.00           C
ATOM   3353  HB1 GLU A 220      86.130  51.910  31.740  1.00  0.00           H
ATOM   3354  HB2 GLU A 220      86.490  50.780  32.920  1.00  0.00           H
ATOM   3355  CG  GLU A 220      88.240  51.360  31.750  1.00  0.00           C
ATOM   3356  HG1 GLU A 220      89.040  51.030  32.420  1.00  0.00           H
ATOM   3357  HG2 GLU A 220      88.490  52.240  31.160  1.00  0.00           H
ATOM   3358  CD  GLU A 220      87.900  50.190  30.830  1.00  0.00           C
ATOM   3359  OE1 GLU A 220      88.290  49.040  31.060  1.00  0.00           O
ATOM   3360  OE2 GLU A 220      87.350  50.400  29.730  1.00  0.00           O
ATOM   3361  C   GLU A 220      85.560  53.030  34.120  1.00  0.00           C
ATOM   3362  O   GLU A 220      84.680  53.750  33.580  1.00  0.00           O
ATOM   3363  N   ARG A 221      85.460  52.410  35.290  1.00  0.00           N
ATOM   3364  H   ARG A 221      86.290  51.930  35.600  1.00  0.00           H
ATOM   3365  CA  ARG A 221      84.210  52.540  36.130  1.00  0.00           C
ATOM   3366  HA  ARG A 221      83.770  53.520  35.930  1.00  0.00           H
ATOM   3367  CB  ARG A 221      83.270  51.470  35.610  1.00  0.00           C
ATOM   3368  HB1 ARG A 221      83.440  50.510  36.100  1.00  0.00           H
ATOM   3369  HB2 ARG A 221      83.410  51.250  34.550  1.00  0.00           H
ATOM   3370  CG  ARG A 221      81.790  51.860  35.690  1.00  0.00           C
ATOM   3371  HG1 ARG A 221      81.260  51.030  35.230  1.00  0.00           H
ATOM   3372  HG2 ARG A 221      81.570  52.760  35.110  1.00  0.00           H
ATOM   3373  CD  ARG A 221      81.280  52.080  37.140  1.00  0.00           C
ATOM   3374  HD1 ARG A 221      81.930  52.810  37.620  1.00  0.00           H
ATOM   3375  HD2 ARG A 221      81.350  51.160  37.710  1.00  0.00           H
ATOM   3376  NE  ARG A 221      79.860  52.520  37.100  1.00  0.00           N
ATOM   3377  HE  ARG A 221      79.420  52.570  36.190  1.00  0.00           H
ATOM   3378  CZ  ARG A 221      79.080  52.860  38.100  1.00  0.00           C
ATOM   3379  NH1 ARG A 221      79.300  52.840  39.340  1.00  0.00           N
ATOM   3380 1HH1 ARG A 221      80.220  52.620  39.690  1.00  0.00           H
ATOM   3381 2HH1 ARG A 221      78.530  53.000  39.980  1.00  0.00           H
ATOM   3382  NH2 ARG A 221      77.850  53.130  37.720  1.00  0.00           N
ATOM   3383 1HH2 ARG A 221      77.760  53.200  36.720  1.00  0.00           H
ATOM   3384 2HH2 ARG A 221      77.180  53.630  38.290  1.00  0.00           H
ATOM   3385  C   ARG A 221      84.500  52.560  37.650  1.00  0.00           C
ATOM   3386  O   ARG A 221      84.450  51.570  38.260  1.00  0.00           O
ATOM   3387  N   PRO A 222      84.880  53.750  38.190  1.00  0.00           N
ATOM   3388  CD  PRO A 222      85.370  54.900  37.380  1.00  0.00           C
ATOM   3389  HD1 PRO A 222      84.490  55.430  37.030  1.00  0.00           H
ATOM   3390  HD2 PRO A 222      85.950  54.540  36.530  1.00  0.00           H
ATOM   3391  CG  PRO A 222      86.160  55.760  38.320  1.00  0.00           C
ATOM   3392  HG1 PRO A 222      85.960  56.810  38.070  1.00  0.00           H
ATOM   3393  HG2 PRO A 222      87.240  55.660  38.180  1.00  0.00           H
ATOM   3394  CB  PRO A 222      85.710  55.330  39.690  1.00  0.00           C
ATOM   3395  HB1 PRO A 222      84.740  55.820  39.830  1.00  0.00           H
ATOM   3396  HB2 PRO A 222      86.460  55.490  40.470  1.00  0.00           H
ATOM   3397  CA  PRO A 222      85.280  53.900  39.580  1.00  0.00           C
ATOM   3398  HA  PRO A 222      86.240  53.390  39.690  1.00  0.00           H
ATOM   3399  C   PRO A 222      84.280  53.450  40.680  1.00  0.00           C
ATOM   3400  O   PRO A 222      83.120  53.630  40.650  1.00  0.00           O
ATOM   3401  N   THR A 223      84.820  52.840  41.750  1.00  0.00           N
ATOM   3402  H   THR A 223      85.830  52.780  41.710  1.00  0.00           H
ATOM   3403  CA  THR A 223      84.100  52.320  42.940  1.00  0.00           C
ATOM   3404  HA  THR A 223      83.040  52.360  42.690  1.00  0.00           H
ATOM   3405  CB  THR A 223      84.520  50.940  43.270  1.00  0.00           C
ATOM   3406  HB  THR A 223      83.890  50.550  44.070  1.00  0.00           H
ATOM   3407  CG2 THR A 223      84.340  50.040  42.070  1.00  0.00           C
ATOM   3408 1HG2 THR A 223      85.290  49.980  41.540  1.00  0.00           H
ATOM   3409 2HG2 THR A 223      84.030  49.050  42.380  1.00  0.00           H
ATOM   3410 3HG2 THR A 223      83.500  50.340  41.440  1.00  0.00           H
ATOM   3411  OG1 THR A 223      85.810  50.970  43.640  1.00  0.00           O
ATOM   3412  HG1 THR A 223      86.290  50.170  43.410  1.00  0.00           H
ATOM   3413  C   THR A 223      84.400  53.180  44.180  1.00  0.00           C
ATOM   3414  O   THR A 223      85.430  53.950  44.090  1.00  0.00           O
ATOM   3415  N   TYR A 224      83.590  53.130  45.250  1.00  0.00           N
ATOM   3416  H   TYR A 224      82.730  52.610  45.140  1.00  0.00           H
ATOM   3417  CA  TYR A 224      83.780  53.890  46.510  1.00  0.00           C
ATOM   3418  HA  TYR A 224      83.680  54.950  46.280  1.00  0.00           H
ATOM   3419  CB  TYR A 224      82.740  53.420  47.570  1.00  0.00           C
ATOM   3420  HB1 TYR A 224      83.090  53.740  48.560  1.00  0.00           H
ATOM   3421  HB2 TYR A 224      82.770  52.330  47.500  1.00  0.00           H
ATOM   3422  CG  TYR A 224      81.290  53.890  47.500  1.00  0.00           C
ATOM   3423  CD1 TYR A 224      80.880  55.130  46.970  1.00  0.00           C
ATOM   3424  HD1 TYR A 224      81.690  55.730  46.570  1.00  0.00           H
ATOM   3425  CE1 TYR A 224      79.560  55.510  46.920  1.00  0.00           C
ATOM   3426  HE1 TYR A 224      79.210  56.460  46.540  1.00  0.00           H
ATOM   3427  CZ  TYR A 224      78.610  54.670  47.480  1.00  0.00           C
ATOM   3428  OH  TYR A 224      77.300  54.990  47.460  1.00  0.00           O
ATOM   3429  HH  TYR A 224      76.820  54.280  47.900  1.00  0.00           H
ATOM   3430  CE2 TYR A 224      78.980  53.490  48.080  1.00  0.00           C
ATOM   3431  HE2 TYR A 224      78.210  52.790  48.360  1.00  0.00           H
ATOM   3432  CD2 TYR A 224      80.300  53.110  48.020  1.00  0.00           C
ATOM   3433  HD2 TYR A 224      80.530  52.160  48.490  1.00  0.00           H
ATOM   3434  C   TYR A 224      85.240  53.760  46.990  1.00  0.00           C
ATOM   3435  O   TYR A 224      85.860  54.800  47.140  1.00  0.00           O
ATOM   3436  N   THR A 225      85.770  52.550  46.980  1.00  0.00           N
ATOM   3437  H   THR A 225      85.210  51.730  46.820  1.00  0.00           H
ATOM   3438  CA  THR A 225      87.130  52.310  47.340  1.00  0.00           C
ATOM   3439  HA  THR A 225      87.200  52.610  48.380  1.00  0.00           H
ATOM   3440  CB  THR A 225      87.400  50.730  47.390  1.00  0.00           C
ATOM   3441  HB  THR A 225      86.790  50.350  46.570  1.00  0.00           H
ATOM   3442  CG2 THR A 225      88.910  50.410  47.150  1.00  0.00           C
ATOM   3443 1HG2 THR A 225      89.340  50.770  46.210  1.00  0.00           H
ATOM   3444 2HG2 THR A 225      89.490  50.770  48.000  1.00  0.00           H
ATOM   3445 3HG2 THR A 225      88.840  49.330  47.070  1.00  0.00           H
ATOM   3446  OG1 THR A 225      86.930  50.150  48.580  1.00  0.00           O
ATOM   3447  HG1 THR A 225      85.990  50.080  48.410  1.00  0.00           H
ATOM   3448  C   THR A 225      88.170  53.130  46.520  1.00  0.00           C
ATOM   3449  O   THR A 225      89.050  53.700  47.130  1.00  0.00           O
ATOM   3450  N   ASN A 226      88.050  53.190  45.170  1.00  0.00           N
ATOM   3451  H   ASN A 226      87.310  52.660  44.730  1.00  0.00           H
ATOM   3452  CA  ASN A 226      88.880  54.150  44.320  1.00  0.00           C
ATOM   3453  HA  ASN A 226      89.930  53.890  44.490  1.00  0.00           H
ATOM   3454  CB  ASN A 226      88.530  53.900  42.800  1.00  0.00           C
ATOM   3455  HB1 ASN A 226      89.250  54.430  42.180  1.00  0.00           H
ATOM   3456  HB2 ASN A 226      87.510  54.200  42.540  1.00  0.00           H
ATOM   3457  CG  ASN A 226      88.670  52.500  42.250  1.00  0.00           C
ATOM   3458  OD1 ASN A 226      87.890  52.160  41.420  1.00  0.00           O
ATOM   3459  ND2 ASN A 226      89.760  51.860  42.430  1.00  0.00           N
ATOM   3460 1HD2 ASN A 226      90.400  52.180  43.150  1.00  0.00           H
ATOM   3461 2HD2 ASN A 226      89.820  50.890  42.150  1.00  0.00           H
ATOM   3462  C   ASN A 226      88.710  55.590  44.710  1.00  0.00           C
ATOM   3463  O   ASN A 226      89.660  56.290  44.820  1.00  0.00           O
ATOM   3464  N   LEU A 227      87.480  56.060  44.930  1.00  0.00           N
ATOM   3465  H   LEU A 227      86.800  55.310  44.920  1.00  0.00           H
ATOM   3466  CA  LEU A 227      87.120  57.420  45.220  1.00  0.00           C
ATOM   3467  HA  LEU A 227      87.630  58.110  44.550  1.00  0.00           H
ATOM   3468  CB  LEU A 227      85.590  57.590  45.100  1.00  0.00           C
ATOM   3469  HB1 LEU A 227      85.450  58.640  45.360  1.00  0.00           H
ATOM   3470  HB2 LEU A 227      85.120  57.010  45.890  1.00  0.00           H
ATOM   3471  CG  LEU A 227      84.890  57.240  43.810  1.00  0.00           C
ATOM   3472  HG  LEU A 227      84.940  56.170  43.580  1.00  0.00           H
ATOM   3473  CD1 LEU A 227      83.440  57.610  43.720  1.00  0.00           C
ATOM   3474 1HD1 LEU A 227      82.870  57.100  42.950  1.00  0.00           H
ATOM   3475 2HD1 LEU A 227      83.040  57.350  44.700  1.00  0.00           H
ATOM   3476 3HD1 LEU A 227      83.360  58.680  43.500  1.00  0.00           H
ATOM   3477  CD2 LEU A 227      85.570  57.890  42.610  1.00  0.00           C
ATOM   3478 1HD2 LEU A 227      84.950  57.720  41.720  1.00  0.00           H
ATOM   3479 2HD2 LEU A 227      85.560  58.970  42.760  1.00  0.00           H
ATOM   3480 3HD2 LEU A 227      86.590  57.550  42.460  1.00  0.00           H
ATOM   3481  C   LEU A 227      87.670  57.730  46.650  1.00  0.00           C
ATOM   3482  O   LEU A 227      88.260  58.760  46.940  1.00  0.00           O
ATOM   3483  N   ASN A 228      87.490  56.780  47.610  1.00  0.00           N
ATOM   3484  H   ASN A 228      86.990  55.910  47.510  1.00  0.00           H
ATOM   3485  CA  ASN A 228      87.900  56.910  48.970  1.00  0.00           C
ATOM   3486  HA  ASN A 228      87.520  57.870  49.330  1.00  0.00           H
ATOM   3487  CB  ASN A 228      87.090  55.910  49.850  1.00  0.00           C
ATOM   3488  HB1 ASN A 228      87.510  55.870  50.860  1.00  0.00           H
ATOM   3489  HB2 ASN A 228      87.140  54.960  49.310  1.00  0.00           H
ATOM   3490  CG  ASN A 228      85.540  56.250  49.940  1.00  0.00           C
ATOM   3491  OD1 ASN A 228      85.030  57.370  49.760  1.00  0.00           O
ATOM   3492  ND2 ASN A 228      84.750  55.220  50.260  1.00  0.00           N
ATOM   3493 1HD2 ASN A 228      85.130  54.300  50.420  1.00  0.00           H
ATOM   3494 2HD2 ASN A 228      83.810  55.500  50.500  1.00  0.00           H
ATOM   3495  C   ASN A 228      89.390  56.840  49.230  1.00  0.00           C
ATOM   3496  O   ASN A 228      90.000  57.520  50.080  1.00  0.00           O
ATOM   3497  N   ARG A 229      90.080  56.040  48.430  1.00  0.00           N
ATOM   3498  H   ARG A 229      89.510  55.640  47.700  1.00  0.00           H
ATOM   3499  CA  ARG A 229      91.520  56.020  48.400  1.00  0.00           C
ATOM   3500  HA  ARG A 229      91.850  56.060  49.440  1.00  0.00           H
ATOM   3501  CB  ARG A 229      92.020  54.800  47.660  1.00  0.00           C
ATOM   3502  HB1 ARG A 229      93.110  54.900  47.580  1.00  0.00           H
ATOM   3503  HB2 ARG A 229      91.520  54.850  46.700  1.00  0.00           H
ATOM   3504  CG  ARG A 229      91.930  53.500  48.510  1.00  0.00           C
ATOM   3505  HG1 ARG A 229      90.900  53.180  48.660  1.00  0.00           H
ATOM   3506  HG2 ARG A 229      92.440  53.760  49.440  1.00  0.00           H
ATOM   3507  CD  ARG A 229      92.630  52.240  47.960  1.00  0.00           C
ATOM   3508  HD1 ARG A 229      93.660  52.580  47.780  1.00  0.00           H
ATOM   3509  HD2 ARG A 229      92.200  52.050  46.980  1.00  0.00           H
ATOM   3510  NE  ARG A 229      92.640  51.120  48.910  1.00  0.00           N
ATOM   3511  HE  ARG A 229      92.270  51.300  49.840  1.00  0.00           H
ATOM   3512  CZ  ARG A 229      93.110  49.930  48.690  1.00  0.00           C
ATOM   3513  NH1 ARG A 229      93.680  49.630  47.600  1.00  0.00           N
ATOM   3514 1HH1 ARG A 229      93.360  50.150  46.800  1.00  0.00           H
ATOM   3515 2HH1 ARG A 229      93.800  48.640  47.440  1.00  0.00           H
ATOM   3516  NH2 ARG A 229      93.060  49.050  49.690  1.00  0.00           N
ATOM   3517 1HH2 ARG A 229      92.730  49.310  50.610  1.00  0.00           H
ATOM   3518 2HH2 ARG A 229      93.390  48.120  49.450  1.00  0.00           H
ATOM   3519  C   ARG A 229      92.030  57.280  47.760  1.00  0.00           C
ATOM   3520  O   ARG A 229      93.240  57.440  47.900  1.00  0.00           O
ATOM   3521  N   LEU A 230      91.290  58.170  47.010  1.00  0.00           N
ATOM   3522  H   LEU A 230      90.340  57.930  46.740  1.00  0.00           H
ATOM   3523  CA  LEU A 230      91.870  59.410  46.500  1.00  0.00           C
ATOM   3524  HA  LEU A 230      92.950  59.270  46.470  1.00  0.00           H
ATOM   3525  CB  LEU A 230      91.410  59.730  45.040  1.00  0.00           C
ATOM   3526  HB1 LEU A 230      90.330  59.630  45.050  1.00  0.00           H
ATOM   3527  HB2 LEU A 230      91.720  59.010  44.290  1.00  0.00           H
ATOM   3528  CG  LEU A 230      91.840  61.160  44.480  1.00  0.00           C
ATOM   3529  HG  LEU A 230      91.390  61.960  45.060  1.00  0.00           H
ATOM   3530  CD1 LEU A 230      93.340  61.370  44.550  1.00  0.00           C
ATOM   3531 1HD1 LEU A 230      93.780  60.580  43.930  1.00  0.00           H
ATOM   3532 2HD1 LEU A 230      93.620  62.340  44.160  1.00  0.00           H
ATOM   3533 3HD1 LEU A 230      93.650  61.250  45.580  1.00  0.00           H
ATOM   3534  CD2 LEU A 230      91.470  61.300  43.010  1.00  0.00           C
ATOM   3535 1HD2 LEU A 230      91.510  62.320  42.620  1.00  0.00           H
ATOM   3536 2HD2 LEU A 230      92.010  60.560  42.420  1.00  0.00           H
ATOM   3537 3HD2 LEU A 230      90.420  61.010  42.950  1.00  0.00           H
ATOM   3538  C   LEU A 230      91.560  60.530  47.530  1.00  0.00           C
ATOM   3539  O   LEU A 230      92.510  61.060  48.030  1.00  0.00           O
ATOM   3540  N   ILE A 231      90.270  60.650  47.960  1.00  0.00           N
ATOM   3541  H   ILE A 231      89.660  59.940  47.580  1.00  0.00           H
ATOM   3542  CA  ILE A 231      89.720  61.590  48.910  1.00  0.00           C
ATOM   3543  HA  ILE A 231      89.790  62.610  48.530  1.00  0.00           H
ATOM   3544  CB  ILE A 231      88.230  61.300  49.250  1.00  0.00           C
ATOM   3545  HB  ILE A 231      88.070  60.240  49.490  1.00  0.00           H
ATOM   3546  CG2 ILE A 231      87.790  62.090  50.530  1.00  0.00           C
ATOM   3547 1HG2 ILE A 231      87.910  63.170  50.430  1.00  0.00           H
ATOM   3548 2HG2 ILE A 231      86.710  61.950  50.590  1.00  0.00           H
ATOM   3549 3HG2 ILE A 231      88.280  61.730  51.440  1.00  0.00           H
ATOM   3550  CG1 ILE A 231      87.390  61.650  47.980  1.00  0.00           C
ATOM   3551 1HG1 ILE A 231      87.880  61.300  47.070  1.00  0.00           H
ATOM   3552 2HG1 ILE A 231      87.380  62.730  47.850  1.00  0.00           H
ATOM   3553  CD  ILE A 231      85.930  61.080  48.000  1.00  0.00           C
ATOM   3554  HD1 ILE A 231      86.000  60.050  48.340  1.00  0.00           H
ATOM   3555  HD2 ILE A 231      85.280  61.540  48.740  1.00  0.00           H
ATOM   3556  HD3 ILE A 231      85.500  61.060  47.000  1.00  0.00           H
ATOM   3557  C   ILE A 231      90.570  61.580  50.190  1.00  0.00           C
ATOM   3558  O   ILE A 231      90.940  62.640  50.710  1.00  0.00           O
ATOM   3559  N   SER A 232      90.970  60.370  50.680  1.00  0.00           N
ATOM   3560  H   SER A 232      90.530  59.560  50.270  1.00  0.00           H
ATOM   3561  CA  SER A 232      91.770  60.240  51.910  1.00  0.00           C
ATOM   3562  HA  SER A 232      91.080  60.600  52.680  1.00  0.00           H
ATOM   3563  CB  SER A 232      92.100  58.730  52.370  1.00  0.00           C
ATOM   3564  HB1 SER A 232      91.160  58.220  52.570  1.00  0.00           H
ATOM   3565  HB2 SER A 232      92.600  58.790  53.340  1.00  0.00           H
ATOM   3566  OG  SER A 232      92.790  58.060  51.350  1.00  0.00           O
ATOM   3567  HG  SER A 232      92.830  57.130  51.580  1.00  0.00           H
ATOM   3568  C   SER A 232      93.100  61.010  51.820  1.00  0.00           C
ATOM   3569  O   SER A 232      93.590  61.580  52.820  1.00  0.00           O
ATOM   3570  N   GLN A 233      93.680  61.000  50.660  1.00  0.00           N
ATOM   3571  H   GLN A 233      93.360  60.330  49.970  1.00  0.00           H
ATOM   3572  CA  GLN A 233      94.910  61.900  50.480  1.00  0.00           C
ATOM   3573  HA  GLN A 233      95.670  61.630  51.210  1.00  0.00           H
ATOM   3574  CB  GLN A 233      95.430  61.750  49.010  1.00  0.00           C
ATOM   3575  HB1 GLN A 233      96.250  62.380  48.690  1.00  0.00           H
ATOM   3576  HB2 GLN A 233      94.630  61.970  48.300  1.00  0.00           H
ATOM   3577  CG  GLN A 233      95.850  60.270  48.790  1.00  0.00           C
ATOM   3578  HG1 GLN A 233      96.360  60.150  47.830  1.00  0.00           H
ATOM   3579  HG2 GLN A 233      94.920  59.710  48.840  1.00  0.00           H
ATOM   3580  CD  GLN A 233      96.930  59.750  49.750  1.00  0.00           C
ATOM   3581  OE1 GLN A 233      97.780  60.510  50.280  1.00  0.00           O
ATOM   3582  NE2 GLN A 233      96.970  58.470  50.010  1.00  0.00           N
ATOM   3583 1HE2 GLN A 233      96.240  57.860  49.680  1.00  0.00           H
ATOM   3584 2HE2 GLN A 233      97.620  58.130  50.710  1.00  0.00           H
ATOM   3585  C   GLN A 233      94.680  63.400  50.720  1.00  0.00           C
ATOM   3586  O   GLN A 233      95.480  64.100  51.350  1.00  0.00           O
ATOM   3587  N   ILE A 234      93.560  63.920  50.190  1.00  0.00           N
ATOM   3588  H   ILE A 234      92.930  63.270  49.750  1.00  0.00           H
ATOM   3589  CA  ILE A 234      93.240  65.330  50.300  1.00  0.00           C
ATOM   3590  HA  ILE A 234      94.020  66.080  50.170  1.00  0.00           H
ATOM   3591  CB  ILE A 234      92.090  65.780  49.240  1.00  0.00           C
ATOM   3592  HB  ILE A 234      91.220  65.190  49.530  1.00  0.00           H
ATOM   3593  CG2 ILE A 234      91.740  67.280  49.440  1.00  0.00           C
ATOM   3594 1HG2 ILE A 234      92.590  67.960  49.380  1.00  0.00           H
ATOM   3595 2HG2 ILE A 234      90.980  67.730  48.800  1.00  0.00           H
ATOM   3596 3HG2 ILE A 234      91.240  67.440  50.400  1.00  0.00           H
ATOM   3597  CG1 ILE A 234      92.470  65.750  47.750  1.00  0.00           C
ATOM   3598 1HG1 ILE A 234      93.520  65.930  47.530  1.00  0.00           H
ATOM   3599 2HG1 ILE A 234      91.970  66.520  47.170  1.00  0.00           H
ATOM   3600  CD  ILE A 234      92.180  64.370  47.040  1.00  0.00           C
ATOM   3601  HD1 ILE A 234      92.620  64.320  46.040  1.00  0.00           H
ATOM   3602  HD2 ILE A 234      92.700  63.630  47.660  1.00  0.00           H
ATOM   3603  HD3 ILE A 234      91.110  64.220  46.960  1.00  0.00           H
ATOM   3604  C   ILE A 234      92.750  65.590  51.750  1.00  0.00           C
ATOM   3605  O   ILE A 234      93.360  66.500  52.350  1.00  0.00           O
ATOM   3606  N   VAL A 235      91.850  64.790  52.290  1.00  0.00           N
ATOM   3607  H   VAL A 235      91.490  63.980  51.820  1.00  0.00           H
ATOM   3608  CA  VAL A 235      91.510  64.860  53.730  1.00  0.00           C
ATOM   3609  HA  VAL A 235      91.010  65.830  53.860  1.00  0.00           H
ATOM   3610  CB  VAL A 235      90.600  63.700  54.270  1.00  0.00           C
ATOM   3611  HB  VAL A 235      91.020  62.750  53.950  1.00  0.00           H
ATOM   3612  CG1 VAL A 235      90.460  63.820  55.830  1.00  0.00           C
ATOM   3613 1HG1 VAL A 235      89.940  62.940  56.190  1.00  0.00           H
ATOM   3614 2HG1 VAL A 235      91.430  63.910  56.310  1.00  0.00           H
ATOM   3615 3HG1 VAL A 235      89.840  64.630  56.210  1.00  0.00           H
ATOM   3616  CG2 VAL A 235      89.200  63.900  53.630  1.00  0.00           C
ATOM   3617 1HG2 VAL A 235      88.820  64.900  53.840  1.00  0.00           H
ATOM   3618 2HG2 VAL A 235      89.270  63.670  52.570  1.00  0.00           H
ATOM   3619 3HG2 VAL A 235      88.550  63.160  54.110  1.00  0.00           H
ATOM   3620  C   VAL A 235      92.850  64.910  54.550  1.00  0.00           C
ATOM   3621  O   VAL A 235      93.070  65.930  55.270  1.00  0.00           O
ATOM   3622  N   SER A 236      93.740  63.940  54.380  1.00  0.00           N
ATOM   3623  H   SER A 236      93.480  63.180  53.760  1.00  0.00           H
ATOM   3624  CA  SER A 236      94.970  63.700  55.200  1.00  0.00           C
ATOM   3625  HA  SER A 236      94.660  63.670  56.250  1.00  0.00           H
ATOM   3626  CB  SER A 236      95.720  62.430  54.830  1.00  0.00           C
ATOM   3627  HB1 SER A 236      96.170  62.430  53.840  1.00  0.00           H
ATOM   3628  HB2 SER A 236      94.920  61.690  54.800  1.00  0.00           H
ATOM   3629  OG  SER A 236      96.680  61.980  55.760  1.00  0.00           O
ATOM   3630  HG  SER A 236      97.190  61.290  55.330  1.00  0.00           H
ATOM   3631  C   SER A 236      95.900  64.910  55.030  1.00  0.00           C
ATOM   3632  O   SER A 236      96.380  65.510  56.010  1.00  0.00           O
ATOM   3633  N   SER A 237      96.050  65.470  53.790  1.00  0.00           N
ATOM   3634  H   SER A 237      95.660  65.080  52.950  1.00  0.00           H
ATOM   3635  CA  SER A 237      96.830  66.680  53.600  1.00  0.00           C
ATOM   3636  HA  SER A 237      97.850  66.430  53.900  1.00  0.00           H
ATOM   3637  CB  SER A 237      97.050  67.010  52.100  1.00  0.00           C
ATOM   3638  HB1 SER A 237      97.540  67.940  51.840  1.00  0.00           H
ATOM   3639  HB2 SER A 237      96.040  67.000  51.710  1.00  0.00           H
ATOM   3640  OG  SER A 237      97.790  65.890  51.570  1.00  0.00           O
ATOM   3641  HG  SER A 237      97.160  65.350  51.100  1.00  0.00           H
ATOM   3642  C   SER A 237      96.290  67.960  54.220  1.00  0.00           C
ATOM   3643  O   SER A 237      97.060  68.820  54.670  1.00  0.00           O
ATOM   3644  N   ILE A 238      94.940  68.000  54.300  1.00  0.00           N
ATOM   3645  H   ILE A 238      94.380  67.280  53.870  1.00  0.00           H
ATOM   3646  CA  ILE A 238      94.210  69.000  55.090  1.00  0.00           C
ATOM   3647  HA  ILE A 238      94.710  69.930  54.790  1.00  0.00           H
ATOM   3648  CB  ILE A 238      92.750  69.090  54.540  1.00  0.00           C
ATOM   3649  HB  ILE A 238      92.290  68.100  54.630  1.00  0.00           H
ATOM   3650  CG2 ILE A 238      91.940  70.040  55.450  1.00  0.00           C
ATOM   3651 1HG2 ILE A 238      90.910  69.970  55.090  1.00  0.00           H
ATOM   3652 2HG2 ILE A 238      91.960  69.630  56.460  1.00  0.00           H
ATOM   3653 3HG2 ILE A 238      92.350  71.050  55.400  1.00  0.00           H
ATOM   3654  CG1 ILE A 238      92.740  69.470  53.080  1.00  0.00           C
ATOM   3655 1HG1 ILE A 238      93.340  68.780  52.480  1.00  0.00           H
ATOM   3656 2HG1 ILE A 238      93.100  70.480  52.890  1.00  0.00           H
ATOM   3657  CD  ILE A 238      91.280  69.420  52.570  1.00  0.00           C
ATOM   3658  HD1 ILE A 238      90.840  70.320  52.990  1.00  0.00           H
ATOM   3659  HD2 ILE A 238      91.400  69.370  51.490  1.00  0.00           H
ATOM   3660  HD3 ILE A 238      90.740  68.510  52.840  1.00  0.00           H
ATOM   3661  C   ILE A 238      94.450  68.770  56.620  1.00  0.00           C
ATOM   3662  O   ILE A 238      94.620  69.710  57.350  1.00  0.00           O
ATOM   3663  N   THR A 239      94.490  67.550  57.180  1.00  0.00           N
ATOM   3664  H   THR A 239      94.110  66.800  56.620  1.00  0.00           H
ATOM   3665  CA  THR A 239      94.670  67.360  58.630  1.00  0.00           C
ATOM   3666  HA  THR A 239      94.360  68.270  59.150  1.00  0.00           H
ATOM   3667  CB  THR A 239      93.780  66.220  59.140  1.00  0.00           C
ATOM   3668  HB  THR A 239      93.790  66.330  60.220  1.00  0.00           H
ATOM   3669  CG2 THR A 239      92.290  66.330  58.830  1.00  0.00           C
ATOM   3670 1HG2 THR A 239      91.690  65.550  59.300  1.00  0.00           H
ATOM   3671 2HG2 THR A 239      92.020  67.240  59.360  1.00  0.00           H
ATOM   3672 3HG2 THR A 239      92.010  66.300  57.780  1.00  0.00           H
ATOM   3673  OG1 THR A 239      94.290  64.920  58.800  1.00  0.00           O
ATOM   3674  HG1 THR A 239      93.550  64.340  58.620  1.00  0.00           H
ATOM   3675  C   THR A 239      96.120  67.310  59.050  1.00  0.00           C
ATOM   3676  O   THR A 239      96.370  67.250  60.300  1.00  0.00           O
ATOM   3677  N   ALA A 240      97.080  67.260  58.120  1.00  0.00           N
ATOM   3678  H   ALA A 240      96.890  67.220  57.130  1.00  0.00           H
ATOM   3679  CA  ALA A 240      98.470  67.050  58.500  1.00  0.00           C
ATOM   3680  HA  ALA A 240      98.610  66.070  58.960  1.00  0.00           H
ATOM   3681  CB  ALA A 240      99.260  66.990  57.190  1.00  0.00           C
ATOM   3682  HB1 ALA A 240      98.940  66.140  56.590  1.00  0.00           H
ATOM   3683  HB2 ALA A 240      99.320  67.940  56.650  1.00  0.00           H
ATOM   3684  HB3 ALA A 240     100.260  66.690  57.480  1.00  0.00           H
ATOM   3685  C   ALA A 240      99.070  68.160  59.410  1.00  0.00           C
ATOM   3686  O   ALA A 240      99.820  67.770  60.320  1.00  0.00           O
ATOM   3687  N   SER A 241      98.680  69.420  59.340  1.00  0.00           N
ATOM   3688  H   SER A 241      97.970  69.640  58.660  1.00  0.00           H
ATOM   3689  CA  SER A 241      99.120  70.510  60.160  1.00  0.00           C
ATOM   3690  HA  SER A 241     100.210  70.570  60.170  1.00  0.00           H
ATOM   3691  CB  SER A 241      98.590  71.860  59.670  1.00  0.00           C
ATOM   3692  HB1 SER A 241      98.890  72.010  58.640  1.00  0.00           H
ATOM   3693  HB2 SER A 241      99.040  72.670  60.240  1.00  0.00           H
ATOM   3694  OG  SER A 241      97.180  71.860  59.740  1.00  0.00           O
ATOM   3695  HG  SER A 241      96.990  72.480  60.450  1.00  0.00           H
ATOM   3696  C   SER A 241      98.610  70.340  61.600  1.00  0.00           C
ATOM   3697  O   SER A 241      99.160  71.000  62.500  1.00  0.00           O
ATOM   3698  N   LEU A 242      97.590  69.510  61.870  1.00  0.00           N
ATOM   3699  H   LEU A 242      97.290  69.010  61.040  1.00  0.00           H
ATOM   3700  CA  LEU A 242      97.100  69.090  63.170  1.00  0.00           C
ATOM   3701  HA  LEU A 242      97.210  69.890  63.900  1.00  0.00           H
ATOM   3702  CB  LEU A 242      95.550  68.910  63.070  1.00  0.00           C
ATOM   3703  HB1 LEU A 242      95.080  68.680  64.030  1.00  0.00           H
ATOM   3704  HB2 LEU A 242      95.350  68.030  62.460  1.00  0.00           H
ATOM   3705  CG  LEU A 242      94.760  70.100  62.550  1.00  0.00           C
ATOM   3706  HG  LEU A 242      95.070  70.410  61.550  1.00  0.00           H
ATOM   3707  CD1 LEU A 242      93.320  69.760  62.430  1.00  0.00           C
ATOM   3708 1HD1 LEU A 242      93.210  68.940  61.720  1.00  0.00           H
ATOM   3709 2HD1 LEU A 242      93.020  69.450  63.440  1.00  0.00           H
ATOM   3710 3HD1 LEU A 242      92.790  70.650  62.120  1.00  0.00           H
ATOM   3711  CD2 LEU A 242      94.990  71.230  63.520  1.00  0.00           C
ATOM   3712 1HD2 LEU A 242      94.640  71.080  64.540  1.00  0.00           H
ATOM   3713 2HD2 LEU A 242      96.050  71.480  63.620  1.00  0.00           H
ATOM   3714 3HD2 LEU A 242      94.390  72.060  63.150  1.00  0.00           H
ATOM   3715  C   LEU A 242      97.730  67.790  63.590  1.00  0.00           C
ATOM   3716  O   LEU A 242      97.550  67.390  64.770  1.00  0.00           O
ATOM   3717  N   ARG A 243      98.510  67.060  62.790  1.00  0.00           N
ATOM   3718  H   ARG A 243      98.740  67.260  61.820  1.00  0.00           H
ATOM   3719  CA  ARG A 243      99.100  65.770  63.200  1.00  0.00           C
ATOM   3720  HA  ARG A 243      98.750  65.510  64.200  1.00  0.00           H
ATOM   3721  CB  ARG A 243      98.530  64.620  62.330  1.00  0.00           C
ATOM   3722  HB1 ARG A 243      98.880  63.680  62.740  1.00  0.00           H
ATOM   3723  HB2 ARG A 243      98.830  64.750  61.290  1.00  0.00           H
ATOM   3724  CG  ARG A 243      96.990  64.620  62.310  1.00  0.00           C
ATOM   3725  HG1 ARG A 243      96.670  65.560  61.860  1.00  0.00           H
ATOM   3726  HG2 ARG A 243      96.650  64.550  63.340  1.00  0.00           H
ATOM   3727  CD  ARG A 243      96.490  63.410  61.520  1.00  0.00           C
ATOM   3728  HD1 ARG A 243      95.420  63.350  61.730  1.00  0.00           H
ATOM   3729  HD2 ARG A 243      96.970  62.490  61.860  1.00  0.00           H
ATOM   3730  NE  ARG A 243      96.660  63.720  60.100  1.00  0.00           N
ATOM   3731  HE  ARG A 243      95.980  64.340  59.670  1.00  0.00           H
ATOM   3732  CZ  ARG A 243      97.440  63.110  59.240  1.00  0.00           C
ATOM   3733  NH1 ARG A 243      98.160  62.090  59.390  1.00  0.00           N
ATOM   3734 1HH1 ARG A 243      98.110  61.590  60.270  1.00  0.00           H
ATOM   3735 2HH1 ARG A 243      98.710  61.740  58.620  1.00  0.00           H
ATOM   3736  NH2 ARG A 243      97.580  63.560  58.040  1.00  0.00           N
ATOM   3737 1HH2 ARG A 243      96.990  64.350  57.810  1.00  0.00           H
ATOM   3738 2HH2 ARG A 243      97.960  62.960  57.320  1.00  0.00           H
ATOM   3739  C   ARG A 243     100.630  65.750  63.130  1.00  0.00           C
ATOM   3740  O   ARG A 243     101.240  64.800  63.620  1.00  0.00           O
ATOM   3741  N   PHE A 244     101.320  66.690  62.500  1.00  0.00           N
ATOM   3742  H   PHE A 244     100.700  67.430  62.200  1.00  0.00           H
ATOM   3743  CA  PHE A 244     102.800  66.780  62.360  1.00  0.00           C
ATOM   3744  HA  PHE A 244     103.270  66.060  63.030  1.00  0.00           H
ATOM   3745  CB  PHE A 244     103.220  66.570  60.940  1.00  0.00           C
ATOM   3746  HB1 PHE A 244     104.300  66.640  60.810  1.00  0.00           H
ATOM   3747  HB2 PHE A 244     102.900  67.410  60.330  1.00  0.00           H
ATOM   3748  CG  PHE A 244     102.950  65.140  60.420  1.00  0.00           C
ATOM   3749  CD1 PHE A 244     103.820  64.060  60.810  1.00  0.00           C
ATOM   3750  HD1 PHE A 244     104.720  64.240  61.370  1.00  0.00           H
ATOM   3751  CE1 PHE A 244     103.420  62.770  60.420  1.00  0.00           C
ATOM   3752  HE1 PHE A 244     104.000  61.900  60.690  1.00  0.00           H
ATOM   3753  CZ  PHE A 244     102.150  62.560  59.790  1.00  0.00           C
ATOM   3754  HZ  PHE A 244     101.850  61.540  59.550  1.00  0.00           H
ATOM   3755  CE2 PHE A 244     101.350  63.620  59.410  1.00  0.00           C
ATOM   3756  HE2 PHE A 244     100.480  63.420  58.810  1.00  0.00           H
ATOM   3757  CD2 PHE A 244     101.820  64.920  59.700  1.00  0.00           C
ATOM   3758  HD2 PHE A 244     101.190  65.750  59.420  1.00  0.00           H
ATOM   3759  C   PHE A 244     103.190  68.170  62.880  1.00  0.00           C
ATOM   3760  O   PHE A 244     102.430  69.150  62.840  1.00  0.00           O
ATOM   3761  N   ASP A 245     104.400  68.170  63.430  1.00  0.00           N
ATOM   3762  H   ASP A 245     104.850  67.270  63.490  1.00  0.00           H
ATOM   3763  CA  ASP A 245     104.950  69.390  63.970  1.00  0.00           C
ATOM   3764  HA  ASP A 245     104.290  69.810  64.740  1.00  0.00           H
ATOM   3765  CB  ASP A 245     106.260  69.090  64.660  1.00  0.00           C
ATOM   3766  HB1 ASP A 245     106.960  68.790  63.880  1.00  0.00           H
ATOM   3767  HB2 ASP A 245     106.040  68.260  65.330  1.00  0.00           H
ATOM   3768  CG  ASP A 245     106.890  70.200  65.580  1.00  0.00           C
ATOM   3769  OD1 ASP A 245     106.260  71.240  65.810  1.00  0.00           O
ATOM   3770  OD2 ASP A 245     108.120  70.190  65.780  1.00  0.00           O
ATOM   3771  C   ASP A 245     105.220  70.440  62.850  1.00  0.00           C
ATOM   3772  O   ASP A 245     105.750  70.090  61.800  1.00  0.00           O
ATOM   3773  N   GLY A 246     104.870  71.630  63.120  1.00  0.00           N
ATOM   3774  H   GLY A 246     104.530  71.750  64.060  1.00  0.00           H
ATOM   3775  CA  GLY A 246     104.810  72.730  62.160  1.00  0.00           C
ATOM   3776  HA1 GLY A 246     104.080  72.540  61.380  1.00  0.00           H
ATOM   3777  HA2 GLY A 246     105.710  72.770  61.540  1.00  0.00           H
ATOM   3778  C   GLY A 246     104.440  74.050  62.790  1.00  0.00           C
ATOM   3779  O   GLY A 246     104.510  74.160  64.030  1.00  0.00           O
ATOM   3780  N   ALA A 247     104.040  75.030  61.950  1.00  0.00           N
ATOM   3781  H   ALA A 247     104.090  74.790  60.970  1.00  0.00           H
ATOM   3782  CA  ALA A 247     103.630  76.370  62.430  1.00  0.00           C
ATOM   3783  HA  ALA A 247     103.430  76.390  63.500  1.00  0.00           H
ATOM   3784  CB  ALA A 247     104.820  77.320  62.300  1.00  0.00           C
ATOM   3785  HB1 ALA A 247     104.480  78.260  62.730  1.00  0.00           H
ATOM   3786  HB2 ALA A 247     105.740  77.030  62.800  1.00  0.00           H
ATOM   3787  HB3 ALA A 247     105.190  77.530  61.290  1.00  0.00           H
ATOM   3788  C   ALA A 247     102.340  76.890  61.830  1.00  0.00           C
ATOM   3789  O   ALA A 247     101.590  77.390  62.570  1.00  0.00           O
ATOM   3790  N   LEU A 248     102.080  76.750  60.520  1.00  0.00           N
ATOM   3791  H   LEU A 248     102.780  76.220  60.020  1.00  0.00           H
ATOM   3792  CA  LEU A 248     100.800  77.070  59.880  1.00  0.00           C
ATOM   3793  HA  LEU A 248     100.370  78.000  60.270  1.00  0.00           H
ATOM   3794  CB  LEU A 248     101.050  77.110  58.420  1.00  0.00           C
ATOM   3795  HB1 LEU A 248     101.030  76.080  58.090  1.00  0.00           H
ATOM   3796  HB2 LEU A 248     102.050  77.450  58.140  1.00  0.00           H
ATOM   3797  CG  LEU A 248      99.920  77.860  57.660  1.00  0.00           C
ATOM   3798  HG  LEU A 248      98.940  77.720  58.110  1.00  0.00           H
ATOM   3799  CD1 LEU A 248     100.170  79.390  57.670  1.00  0.00           C
ATOM   3800 1HD1 LEU A 248      99.160  79.760  57.450  1.00  0.00           H
ATOM   3801 2HD1 LEU A 248     100.430  79.650  58.700  1.00  0.00           H
ATOM   3802 3HD1 LEU A 248     100.920  79.690  56.940  1.00  0.00           H
ATOM   3803  CD2 LEU A 248      99.960  77.560  56.170  1.00  0.00           C
ATOM   3804 1HD2 LEU A 248      99.110  77.900  55.570  1.00  0.00           H
ATOM   3805 2HD2 LEU A 248     100.840  77.990  55.690  1.00  0.00           H
ATOM   3806 3HD2 LEU A 248     100.130  76.490  56.000  1.00  0.00           H
ATOM   3807  C   LEU A 248      99.640  76.090  60.240  1.00  0.00           C
ATOM   3808  O   LEU A 248      99.830  74.890  60.410  1.00  0.00           O
ATOM   3809  N   ASN A 249      98.350  76.540  60.260  1.00  0.00           N
ATOM   3810  H   ASN A 249      98.310  77.520  60.040  1.00  0.00           H
ATOM   3811  CA  ASN A 249      97.190  75.720  60.620  1.00  0.00           C
ATOM   3812  HA  ASN A 249      96.350  76.380  60.850  1.00  0.00           H
ATOM   3813  CB  ASN A 249      96.620  75.110  59.290  1.00  0.00           C
ATOM   3814  HB1 ASN A 249      95.610  74.750  59.500  1.00  0.00           H
ATOM   3815  HB2 ASN A 249      97.240  74.270  58.990  1.00  0.00           H
ATOM   3816  CG  ASN A 249      96.480  75.970  58.110  1.00  0.00           C
ATOM   3817  OD1 ASN A 249      96.090  77.150  58.110  1.00  0.00           O
ATOM   3818  ND2 ASN A 249      96.680  75.390  56.930  1.00  0.00           N
ATOM   3819 1HD2 ASN A 249      96.780  74.380  56.870  1.00  0.00           H
ATOM   3820 2HD2 ASN A 249      96.460  75.950  56.120  1.00  0.00           H
ATOM   3821  C   ASN A 249      97.390  74.820  61.830  1.00  0.00           C
ATOM   3822  O   ASN A 249      97.160  73.600  61.660  1.00  0.00           O
ATOM   3823  N   VAL A 250      98.010  75.260  62.920  1.00  0.00           N
ATOM   3824  H   VAL A 250      98.260  76.240  62.980  1.00  0.00           H
ATOM   3825  CA  VAL A 250      98.370  74.310  64.020  1.00  0.00           C
ATOM   3826  HA  VAL A 250      98.370  73.290  63.640  1.00  0.00           H
ATOM   3827  CB  VAL A 250      99.750  74.680  64.530  1.00  0.00           C
ATOM   3828  HB  VAL A 250     100.190  75.010  63.590  1.00  0.00           H
ATOM   3829  CG1 VAL A 250      99.750  75.790  65.680  1.00  0.00           C
ATOM   3830 1HG1 VAL A 250     100.720  76.260  65.850  1.00  0.00           H
ATOM   3831 2HG1 VAL A 250      99.080  76.620  65.480  1.00  0.00           H
ATOM   3832 3HG1 VAL A 250      99.500  75.260  66.600  1.00  0.00           H
ATOM   3833  CG2 VAL A 250     100.580  73.470  65.020  1.00  0.00           C
ATOM   3834 1HG2 VAL A 250     100.730  72.720  64.250  1.00  0.00           H
ATOM   3835 2HG2 VAL A 250     101.560  73.820  65.350  1.00  0.00           H
ATOM   3836 3HG2 VAL A 250     100.050  73.050  65.870  1.00  0.00           H
ATOM   3837  C   VAL A 250      97.340  74.170  65.190  1.00  0.00           C
ATOM   3838  O   VAL A 250      97.410  73.340  66.090  1.00  0.00           O
ATOM   3839  N   ASP A 251      96.220  74.800  65.030  1.00  0.00           N
ATOM   3840  H   ASP A 251      96.190  75.500  64.310  1.00  0.00           H
ATOM   3841  CA  ASP A 251      94.920  74.560  65.710  1.00  0.00           C
ATOM   3842  HA  ASP A 251      94.890  73.520  66.040  1.00  0.00           H
ATOM   3843  CB  ASP A 251      94.830  75.360  66.970  1.00  0.00           C
ATOM   3844  HB1 ASP A 251      95.280  74.750  67.750  1.00  0.00           H
ATOM   3845  HB2 ASP A 251      93.780  75.450  67.270  1.00  0.00           H
ATOM   3846  CG  ASP A 251      95.340  76.780  66.930  1.00  0.00           C
ATOM   3847  OD1 ASP A 251      95.090  77.460  65.950  1.00  0.00           O
ATOM   3848  OD2 ASP A 251      95.970  77.200  67.930  1.00  0.00           O
ATOM   3849  C   ASP A 251      93.720  74.640  64.800  1.00  0.00           C
ATOM   3850  O   ASP A 251      93.850  75.180  63.720  1.00  0.00           O
ATOM   3851  N   LEU A 252      92.500  74.170  65.090  1.00  0.00           N
ATOM   3852  H   LEU A 252      92.440  73.430  65.780  1.00  0.00           H
ATOM   3853  CA  LEU A 252      91.250  74.410  64.330  1.00  0.00           C
ATOM   3854  HA  LEU A 252      91.390  74.200  63.270  1.00  0.00           H
ATOM   3855  CB  LEU A 252      90.130  73.530  65.020  1.00  0.00           C
ATOM   3856  HB1 LEU A 252      89.240  73.620  64.390  1.00  0.00           H
ATOM   3857  HB2 LEU A 252      89.950  73.910  66.020  1.00  0.00           H
ATOM   3858  CG  LEU A 252      90.290  72.030  65.300  1.00  0.00           C
ATOM   3859  HG  LEU A 252      91.120  71.990  66.010  1.00  0.00           H
ATOM   3860  CD1 LEU A 252      89.030  71.500  65.980  1.00  0.00           C
ATOM   3861 1HD1 LEU A 252      89.060  70.420  66.070  1.00  0.00           H
ATOM   3862 2HD1 LEU A 252      88.970  71.880  67.000  1.00  0.00           H
ATOM   3863 3HD1 LEU A 252      88.160  71.790  65.400  1.00  0.00           H
ATOM   3864  CD2 LEU A 252      90.560  71.420  63.960  1.00  0.00           C
ATOM   3865 1HD2 LEU A 252      91.520  71.840  63.640  1.00  0.00           H
ATOM   3866 2HD2 LEU A 252      90.700  70.370  64.210  1.00  0.00           H
ATOM   3867 3HD2 LEU A 252      89.780  71.530  63.200  1.00  0.00           H
ATOM   3868  C   LEU A 252      90.910  75.930  64.360  1.00  0.00           C
ATOM   3869  O   LEU A 252      90.150  76.460  63.480  1.00  0.00           O
ATOM   3870  N   THR A 253      91.290  76.740  65.310  1.00  0.00           N
ATOM   3871  H   THR A 253      91.780  76.340  66.100  1.00  0.00           H
ATOM   3872  CA  THR A 253      91.230  78.200  65.350  1.00  0.00           C
ATOM   3873  HA  THR A 253      90.160  78.440  65.370  1.00  0.00           H
ATOM   3874  CB  THR A 253      91.820  78.690  66.720  1.00  0.00           C
ATOM   3875  HB  THR A 253      92.900  78.530  66.770  1.00  0.00           H
ATOM   3876  CG2 THR A 253      91.570  80.190  66.860  1.00  0.00           C
ATOM   3877 1HG2 THR A 253      90.500  80.400  66.910  1.00  0.00           H
ATOM   3878 2HG2 THR A 253      91.980  80.560  67.810  1.00  0.00           H
ATOM   3879 3HG2 THR A 253      92.040  80.810  66.090  1.00  0.00           H
ATOM   3880  OG1 THR A 253      91.170  77.980  67.740  1.00  0.00           O
ATOM   3881  HG1 THR A 253      91.570  78.310  68.540  1.00  0.00           H
ATOM   3882  C   THR A 253      91.920  78.880  64.130  1.00  0.00           C
ATOM   3883  O   THR A 253      91.240  79.640  63.420  1.00  0.00           O
ATOM   3884  N   GLU A 254      93.110  78.470  63.770  1.00  0.00           N
ATOM   3885  H   GLU A 254      93.660  78.030  64.490  1.00  0.00           H
ATOM   3886  CA  GLU A 254      93.910  78.980  62.660  1.00  0.00           C
ATOM   3887  HA  GLU A 254      93.780  80.060  62.580  1.00  0.00           H
ATOM   3888  CB  GLU A 254      95.360  78.630  62.900  1.00  0.00           C
ATOM   3889  HB1 GLU A 254      95.460  77.580  62.610  1.00  0.00           H
ATOM   3890  HB2 GLU A 254      95.540  78.820  63.950  1.00  0.00           H
ATOM   3891  CG  GLU A 254      96.250  79.580  62.150  1.00  0.00           C
ATOM   3892  HG1 GLU A 254      96.070  80.600  62.500  1.00  0.00           H
ATOM   3893  HG2 GLU A 254      95.980  79.470  61.110  1.00  0.00           H
ATOM   3894  CD  GLU A 254      97.780  79.270  62.240  1.00  0.00           C
ATOM   3895  OE1 GLU A 254      98.270  78.990  63.380  1.00  0.00           O
ATOM   3896  OE2 GLU A 254      98.350  79.190  61.150  1.00  0.00           O
ATOM   3897  C   GLU A 254      93.330  78.610  61.270  1.00  0.00           C
ATOM   3898  O   GLU A 254      93.650  79.240  60.320  1.00  0.00           O
ATOM   3899  N   PHE A 255      92.450  77.630  61.190  1.00  0.00           N
ATOM   3900  H   PHE A 255      92.120  77.240  62.070  1.00  0.00           H
ATOM   3901  CA  PHE A 255      91.690  77.390  59.960  1.00  0.00           C
ATOM   3902  HA  PHE A 255      92.350  77.350  59.090  1.00  0.00           H
ATOM   3903  CB  PHE A 255      90.950  76.040  60.010  1.00  0.00           C
ATOM   3904  HB1 PHE A 255      90.170  76.200  59.260  1.00  0.00           H
ATOM   3905  HB2 PHE A 255      90.430  75.880  60.960  1.00  0.00           H
ATOM   3906  CG  PHE A 255      91.880  74.890  59.690  1.00  0.00           C
ATOM   3907  CD1 PHE A 255      92.740  74.410  60.680  1.00  0.00           C
ATOM   3908  HD1 PHE A 255      92.650  74.760  61.700  1.00  0.00           H
ATOM   3909  CE1 PHE A 255      93.600  73.370  60.410  1.00  0.00           C
ATOM   3910  HE1 PHE A 255      94.270  73.010  61.170  1.00  0.00           H
ATOM   3911  CZ  PHE A 255      93.650  72.740  59.160  1.00  0.00           C
ATOM   3912  HZ  PHE A 255      94.310  71.910  58.950  1.00  0.00           H
ATOM   3913  CE2 PHE A 255      92.770  73.210  58.130  1.00  0.00           C
ATOM   3914  HE2 PHE A 255      92.880  72.830  57.120  1.00  0.00           H
ATOM   3915  CD2 PHE A 255      91.890  74.270  58.400  1.00  0.00           C
ATOM   3916  HD2 PHE A 255      91.190  74.700  57.700  1.00  0.00           H
ATOM   3917  C   PHE A 255      90.720  78.540  59.660  1.00  0.00           C
ATOM   3918  O   PHE A 255      90.620  78.900  58.500  1.00  0.00           O
ATOM   3919  N   GLN A 256      90.130  79.220  60.710  1.00  0.00           N
ATOM   3920  H   GLN A 256      90.390  79.070  61.670  1.00  0.00           H
ATOM   3921  CA  GLN A 256      89.210  80.350  60.420  1.00  0.00           C
ATOM   3922  HA  GLN A 256      88.620  80.000  59.570  1.00  0.00           H
ATOM   3923  CB  GLN A 256      88.250  80.540  61.620  1.00  0.00           C
ATOM   3924  HB1 GLN A 256      88.770  80.740  62.550  1.00  0.00           H
ATOM   3925  HB2 GLN A 256      87.650  79.630  61.730  1.00  0.00           H
ATOM   3926  CG  GLN A 256      87.240  81.690  61.410  1.00  0.00           C
ATOM   3927  HG1 GLN A 256      86.320  81.390  61.920  1.00  0.00           H
ATOM   3928  HG2 GLN A 256      86.910  81.710  60.370  1.00  0.00           H
ATOM   3929  CD  GLN A 256      87.740  83.140  61.700  1.00  0.00           C
ATOM   3930  OE1 GLN A 256      88.770  83.310  62.310  1.00  0.00           O
ATOM   3931  NE2 GLN A 256      87.160  84.200  61.210  1.00  0.00           N
ATOM   3932 1HE2 GLN A 256      86.450  84.120  60.500  1.00  0.00           H
ATOM   3933 2HE2 GLN A 256      87.580  85.120  61.230  1.00  0.00           H
ATOM   3934  C   GLN A 256      90.080  81.560  60.020  1.00  0.00           C
ATOM   3935  O   GLN A 256      89.850  82.090  58.910  1.00  0.00           O
ATOM   3936  N   THR A 257      91.090  81.850  60.820  1.00  0.00           N
ATOM   3937  H   THR A 257      91.290  81.230  61.590  1.00  0.00           H
ATOM   3938  CA  THR A 257      92.090  82.980  60.680  1.00  0.00           C
ATOM   3939  HA  THR A 257      91.530  83.900  60.840  1.00  0.00           H
ATOM   3940  CB  THR A 257      93.130  82.830  61.830  1.00  0.00           C
ATOM   3941  HB  THR A 257      93.900  82.130  61.500  1.00  0.00           H
ATOM   3942  CG2 THR A 257      93.910  84.080  62.210  1.00  0.00           C
ATOM   3943 1HG2 THR A 257      93.220  84.900  62.410  1.00  0.00           H
ATOM   3944 2HG2 THR A 257      94.530  83.850  63.080  1.00  0.00           H
ATOM   3945 3HG2 THR A 257      94.510  84.320  61.330  1.00  0.00           H
ATOM   3946  OG1 THR A 257      92.620  82.430  63.130  1.00  0.00           O
ATOM   3947  HG1 THR A 257      93.340  82.010  63.600  1.00  0.00           H
ATOM   3948  C   THR A 257      92.760  82.940  59.290  1.00  0.00           C
ATOM   3949  O   THR A 257      93.090  83.980  58.800  1.00  0.00           O
ATOM   3950  N   ASN A 258      92.880  81.730  58.710  1.00  0.00           N
ATOM   3951  H   ASN A 258      92.720  80.900  59.260  1.00  0.00           H
ATOM   3952  CA  ASN A 258      93.550  81.560  57.430  1.00  0.00           C
ATOM   3953  HA  ASN A 258      93.990  82.520  57.190  1.00  0.00           H
ATOM   3954  CB  ASN A 258      94.700  80.550  57.570  1.00  0.00           C
ATOM   3955  HB1 ASN A 258      95.210  80.360  56.630  1.00  0.00           H
ATOM   3956  HB2 ASN A 258      94.270  79.600  57.890  1.00  0.00           H
ATOM   3957  CG  ASN A 258      95.820  80.820  58.570  1.00  0.00           C
ATOM   3958  OD1 ASN A 258      95.960  81.980  59.050  1.00  0.00           O
ATOM   3959  ND2 ASN A 258      96.720  79.870  58.760  1.00  0.00           N
ATOM   3960 1HD2 ASN A 258      96.620  78.940  58.370  1.00  0.00           H
ATOM   3961 2HD2 ASN A 258      97.450  80.110  59.410  1.00  0.00           H
ATOM   3962  C   ASN A 258      92.750  81.220  56.160  1.00  0.00           C
ATOM   3963  O   ASN A 258      93.290  81.450  55.040  1.00  0.00           O
ATOM   3964  N   LEU A 259      91.460  80.930  56.280  1.00  0.00           N
ATOM   3965  H   LEU A 259      91.190  80.680  57.220  1.00  0.00           H
ATOM   3966  CA  LEU A 259      90.560  80.710  55.130  1.00  0.00           C
ATOM   3967  HA  LEU A 259      91.060  80.920  54.190  1.00  0.00           H
ATOM   3968  CB  LEU A 259      90.300  79.200  54.940  1.00  0.00           C
ATOM   3969  HB1 LEU A 259      89.810  79.110  53.970  1.00  0.00           H
ATOM   3970  HB2 LEU A 259      89.560  78.920  55.700  1.00  0.00           H
ATOM   3971  CG  LEU A 259      91.400  78.190  55.040  1.00  0.00           C
ATOM   3972  HG  LEU A 259      92.000  78.370  55.930  1.00  0.00           H
ATOM   3973  CD1 LEU A 259      90.930  76.770  55.220  1.00  0.00           C
ATOM   3974 1HD1 LEU A 259      91.740  76.130  55.580  1.00  0.00           H
ATOM   3975 2HD1 LEU A 259      89.990  76.640  55.760  1.00  0.00           H
ATOM   3976 3HD1 LEU A 259      90.750  76.380  54.210  1.00  0.00           H
ATOM   3977  CD2 LEU A 259      92.370  78.330  53.830  1.00  0.00           C
ATOM   3978 1HD2 LEU A 259      91.850  77.970  52.940  1.00  0.00           H
ATOM   3979 2HD2 LEU A 259      92.800  79.320  53.670  1.00  0.00           H
ATOM   3980 3HD2 LEU A 259      93.170  77.600  53.910  1.00  0.00           H
ATOM   3981  C   LEU A 259      89.190  81.430  55.130  1.00  0.00           C
ATOM   3982  O   LEU A 259      88.570  81.500  54.070  1.00  0.00           O
ATOM   3983  N   VAL A 260      88.640  81.890  56.300  1.00  0.00           N
ATOM   3984  H   VAL A 260      89.170  81.890  57.150  1.00  0.00           H
ATOM   3985  CA  VAL A 260      87.240  82.310  56.460  1.00  0.00           C
ATOM   3986  HA  VAL A 260      86.790  82.420  55.480  1.00  0.00           H
ATOM   3987  CB  VAL A 260      86.420  81.190  57.140  1.00  0.00           C
ATOM   3988  HB  VAL A 260      86.790  81.090  58.150  1.00  0.00           H
ATOM   3989  CG1 VAL A 260      84.920  81.440  57.050  1.00  0.00           C
ATOM   3990 1HG1 VAL A 260      84.460  80.900  57.870  1.00  0.00           H
ATOM   3991 2HG1 VAL A 260      84.710  82.500  57.190  1.00  0.00           H
ATOM   3992 3HG1 VAL A 260      84.600  81.110  56.060  1.00  0.00           H
ATOM   3993  CG2 VAL A 260      86.720  79.900  56.460  1.00  0.00           C
ATOM   3994 1HG2 VAL A 260      85.840  79.280  56.610  1.00  0.00           H
ATOM   3995 2HG2 VAL A 260      86.760  79.990  55.380  1.00  0.00           H
ATOM   3996 3HG2 VAL A 260      87.690  79.490  56.730  1.00  0.00           H
ATOM   3997  C   VAL A 260      87.110  83.700  57.140  1.00  0.00           C
ATOM   3998  O   VAL A 260      86.710  83.730  58.290  1.00  0.00           O
ATOM   3999  N   PRO A 261      87.300  84.830  56.390  1.00  0.00           N
ATOM   4000  CD  PRO A 261      88.130  84.840  55.180  1.00  0.00           C
ATOM   4001  HD1 PRO A 261      87.870  84.040  54.470  1.00  0.00           H
ATOM   4002  HD2 PRO A 261      89.140  84.680  55.540  1.00  0.00           H
ATOM   4003  CG  PRO A 261      87.780  86.160  54.570  1.00  0.00           C
ATOM   4004  HG1 PRO A 261      86.770  86.030  54.180  1.00  0.00           H
ATOM   4005  HG2 PRO A 261      88.470  86.520  53.810  1.00  0.00           H
ATOM   4006  CB  PRO A 261      87.610  87.080  55.780  1.00  0.00           C
ATOM   4007  HB1 PRO A 261      87.010  87.980  55.650  1.00  0.00           H
ATOM   4008  HB2 PRO A 261      88.580  87.200  56.270  1.00  0.00           H
ATOM   4009  CA  PRO A 261      86.880  86.180  56.790  1.00  0.00           C
ATOM   4010  HA  PRO A 261      87.340  86.350  57.760  1.00  0.00           H
ATOM   4011  C   PRO A 261      85.340  86.550  56.850  1.00  0.00           C
ATOM   4012  O   PRO A 261      84.980  87.390  57.680  1.00  0.00           O
ATOM   4013  N   TYR A 262      84.480  86.040  55.940  1.00  0.00           N
ATOM   4014  H   TYR A 262      84.800  85.560  55.110  1.00  0.00           H
ATOM   4015  CA  TYR A 262      83.040  86.230  56.150  1.00  0.00           C
ATOM   4016  HA  TYR A 262      82.910  87.030  56.880  1.00  0.00           H
ATOM   4017  CB  TYR A 262      82.640  86.900  54.830  1.00  0.00           C
ATOM   4018  HB1 TYR A 262      82.830  86.140  54.070  1.00  0.00           H
ATOM   4019  HB2 TYR A 262      83.240  87.780  54.570  1.00  0.00           H
ATOM   4020  CG  TYR A 262      81.170  87.280  54.860  1.00  0.00           C
ATOM   4021  CD1 TYR A 262      80.850  88.470  55.480  1.00  0.00           C
ATOM   4022  HD1 TYR A 262      81.500  89.050  56.130  1.00  0.00           H
ATOM   4023  CE1 TYR A 262      79.560  88.920  55.330  1.00  0.00           C
ATOM   4024  HE1 TYR A 262      79.280  89.890  55.720  1.00  0.00           H
ATOM   4025  CZ  TYR A 262      78.570  88.160  54.620  1.00  0.00           C
ATOM   4026  OH  TYR A 262      77.320  88.710  54.420  1.00  0.00           O
ATOM   4027  HH  TYR A 262      76.830  88.240  53.750  1.00  0.00           H
ATOM   4028  CE2 TYR A 262      78.890  86.910  54.150  1.00  0.00           C
ATOM   4029  HE2 TYR A 262      78.090  86.310  53.740  1.00  0.00           H
ATOM   4030  CD2 TYR A 262      80.200  86.440  54.260  1.00  0.00           C
ATOM   4031  HD2 TYR A 262      80.540  85.500  53.860  1.00  0.00           H
ATOM   4032  C   TYR A 262      82.390  84.930  56.550  1.00  0.00           C
ATOM   4033  O   TYR A 262      82.440  84.030  55.700  1.00  0.00           O
ATOM   4034  N   PRO A 263      81.730  84.790  57.730  1.00  0.00           N
ATOM   4035  CD  PRO A 263      81.410  85.770  58.720  1.00  0.00           C
ATOM   4036  HD1 PRO A 263      80.400  86.160  58.550  1.00  0.00           H
ATOM   4037  HD2 PRO A 263      82.200  86.520  58.750  1.00  0.00           H
ATOM   4038  CG  PRO A 263      81.410  85.050  60.080  1.00  0.00           C
ATOM   4039  HG1 PRO A 263      80.850  85.580  60.850  1.00  0.00           H
ATOM   4040  HG2 PRO A 263      82.450  84.910  60.370  1.00  0.00           H
ATOM   4041  CB  PRO A 263      80.780  83.690  59.730  1.00  0.00           C
ATOM   4042  HB1 PRO A 263      79.690  83.720  59.790  1.00  0.00           H
ATOM   4043  HB2 PRO A 263      81.170  82.990  60.460  1.00  0.00           H
ATOM   4044  CA  PRO A 263      81.320  83.510  58.290  1.00  0.00           C
ATOM   4045  HA  PRO A 263      82.220  82.890  58.380  1.00  0.00           H
ATOM   4046  C   PRO A 263      80.320  82.680  57.480  1.00  0.00           C
ATOM   4047  O   PRO A 263      80.340  81.440  57.590  1.00  0.00           O
ATOM   4048  N   ARG A 264      79.470  83.290  56.660  1.00  0.00           N
ATOM   4049  H   ARG A 264      79.450  84.300  56.730  1.00  0.00           H
ATOM   4050  CA  ARG A 264      78.700  82.570  55.610  1.00  0.00           C
ATOM   4051  HA  ARG A 264      78.300  81.630  55.970  1.00  0.00           H
ATOM   4052  CB  ARG A 264      77.530  83.440  55.100  1.00  0.00           C
ATOM   4053  HB1 ARG A 264      77.070  83.060  54.190  1.00  0.00           H
ATOM   4054  HB2 ARG A 264      77.860  84.470  54.910  1.00  0.00           H
ATOM   4055  CG  ARG A 264      76.420  83.480  56.150  1.00  0.00           C
ATOM   4056  HG1 ARG A 264      76.880  83.740  57.110  1.00  0.00           H
ATOM   4057  HG2 ARG A 264      76.010  82.470  56.180  1.00  0.00           H
ATOM   4058  CD  ARG A 264      75.190  84.400  55.950  1.00  0.00           C
ATOM   4059  HD1 ARG A 264      75.540  85.420  55.800  1.00  0.00           H
ATOM   4060  HD2 ARG A 264      74.660  84.290  56.900  1.00  0.00           H
ATOM   4061  NE  ARG A 264      74.390  83.910  54.790  1.00  0.00           N
ATOM   4062  HE  ARG A 264      74.690  84.310  53.910  1.00  0.00           H
ATOM   4063  CZ  ARG A 264      73.360  83.120  54.670  1.00  0.00           C
ATOM   4064  NH1 ARG A 264      72.900  82.520  55.730  1.00  0.00           N
ATOM   4065 1HH1 ARG A 264      73.240  82.710  56.660  1.00  0.00           H
ATOM   4066 2HH1 ARG A 264      71.950  82.170  55.710  1.00  0.00           H
ATOM   4067  NH2 ARG A 264      72.740  82.970  53.520  1.00  0.00           N
ATOM   4068 1HH2 ARG A 264      73.000  83.480  52.690  1.00  0.00           H
ATOM   4069 2HH2 ARG A 264      72.000  82.280  53.500  1.00  0.00           H
ATOM   4070  C   ARG A 264      79.530  82.020  54.450  1.00  0.00           C
ATOM   4071  O   ARG A 264      79.180  81.030  53.830  1.00  0.00           O
ATOM   4072  N   ILE A 265      80.650  82.630  54.100  1.00  0.00           N
ATOM   4073  H   ILE A 265      81.080  83.350  54.660  1.00  0.00           H
ATOM   4074  CA  ILE A 265      81.520  82.230  52.940  1.00  0.00           C
ATOM   4075  HA  ILE A 265      80.880  81.580  52.340  1.00  0.00           H
ATOM   4076  CB  ILE A 265      81.850  83.470  52.050  1.00  0.00           C
ATOM   4077  HB  ILE A 265      82.370  84.210  52.660  1.00  0.00           H
ATOM   4078  CG2 ILE A 265      82.850  83.080  50.980  1.00  0.00           C
ATOM   4079 1HG2 ILE A 265      83.350  83.960  50.580  1.00  0.00           H
ATOM   4080 2HG2 ILE A 265      83.700  82.470  51.290  1.00  0.00           H
ATOM   4081 3HG2 ILE A 265      82.350  82.690  50.090  1.00  0.00           H
ATOM   4082  CG1 ILE A 265      80.610  84.050  51.310  1.00  0.00           C
ATOM   4083 1HG1 ILE A 265      79.780  84.180  52.010  1.00  0.00           H
ATOM   4084 2HG1 ILE A 265      80.310  83.280  50.600  1.00  0.00           H
ATOM   4085  CD  ILE A 265      80.740  85.440  50.670  1.00  0.00           C
ATOM   4086  HD1 ILE A 265      80.980  86.230  51.380  1.00  0.00           H
ATOM   4087  HD2 ILE A 265      81.500  85.330  49.890  1.00  0.00           H
ATOM   4088  HD3 ILE A 265      79.780  85.610  50.190  1.00  0.00           H
ATOM   4089  C   ILE A 265      82.650  81.410  53.540  1.00  0.00           C
ATOM   4090  O   ILE A 265      83.750  81.970  53.610  1.00  0.00           O
ATOM   4091  N   HIS A 266      82.370  80.200  54.070  1.00  0.00           N
ATOM   4092  H   HIS A 266      81.380  80.020  54.150  1.00  0.00           H
ATOM   4093  CA  HIS A 266      83.220  79.240  54.780  1.00  0.00           C
ATOM   4094  HA  HIS A 266      84.200  79.710  54.900  1.00  0.00           H
ATOM   4095  CB  HIS A 266      82.680  78.980  56.200  1.00  0.00           C
ATOM   4096  HB1 HIS A 266      82.550  79.930  56.730  1.00  0.00           H
ATOM   4097  HB2 HIS A 266      83.430  78.400  56.730  1.00  0.00           H
ATOM   4098  CG  HIS A 266      81.290  78.260  56.220  1.00  0.00           C
ATOM   4099  ND1 HIS A 266      80.200  78.760  56.950  1.00  0.00           N
ATOM   4100  HD1 HIS A 266      80.190  79.690  57.350  1.00  0.00           H
ATOM   4101  CE1 HIS A 266      79.340  77.790  57.220  1.00  0.00           C
ATOM   4102  HE1 HIS A 266      78.380  77.910  57.700  1.00  0.00           H
ATOM   4103  NE2 HIS A 266      79.730  76.630  56.640  1.00  0.00           N
ATOM   4104  CD2 HIS A 266      81.020  76.900  56.120  1.00  0.00           C
ATOM   4105  HD2 HIS A 266      81.730  76.210  55.690  1.00  0.00           H
ATOM   4106  C   HIS A 266      83.510  77.910  53.970  1.00  0.00           C
ATOM   4107  O   HIS A 266      83.930  76.920  54.560  1.00  0.00           O
ATOM   4108  N   PHE A 267      83.330  77.950  52.610  1.00  0.00           N
ATOM   4109  H   PHE A 267      82.930  78.770  52.180  1.00  0.00           H
ATOM   4110  CA  PHE A 267      83.530  76.810  51.760  1.00  0.00           C
ATOM   4111  HA  PHE A 267      83.690  75.940  52.400  1.00  0.00           H
ATOM   4112  CB  PHE A 267      82.250  76.690  50.970  1.00  0.00           C
ATOM   4113  HB1 PHE A 267      82.380  75.990  50.140  1.00  0.00           H
ATOM   4114  HB2 PHE A 267      82.250  77.610  50.380  1.00  0.00           H
ATOM   4115  CG  PHE A 267      80.880  76.560  51.740  1.00  0.00           C
ATOM   4116  CD1 PHE A 267      80.240  77.740  52.200  1.00  0.00           C
ATOM   4117  HD1 PHE A 267      80.590  78.710  51.890  1.00  0.00           H
ATOM   4118  CE1 PHE A 267      79.070  77.690  52.950  1.00  0.00           C
ATOM   4119  HE1 PHE A 267      78.670  78.550  53.460  1.00  0.00           H
ATOM   4120  CZ  PHE A 267      78.540  76.440  53.280  1.00  0.00           C
ATOM   4121  HZ  PHE A 267      77.690  76.380  53.950  1.00  0.00           H
ATOM   4122  CE2 PHE A 267      79.190  75.250  52.910  1.00  0.00           C
ATOM   4123  HE2 PHE A 267      78.740  74.300  53.170  1.00  0.00           H
ATOM   4124  CD2 PHE A 267      80.340  75.290  52.070  1.00  0.00           C
ATOM   4125  HD2 PHE A 267      80.870  74.390  51.790  1.00  0.00           H
ATOM   4126  C   PHE A 267      84.760  76.970  50.830  1.00  0.00           C
ATOM   4127  O   PHE A 267      84.570  77.240  49.620  1.00  0.00           O
ATOM   4128  N   PRO A 268      86.010  76.880  51.340  1.00  0.00           N
ATOM   4129  CD  PRO A 268      86.340  76.770  52.740  1.00  0.00           C
ATOM   4130  HD1 PRO A 268      85.730  75.970  53.160  1.00  0.00           H
ATOM   4131  HD2 PRO A 268      85.980  77.690  53.220  1.00  0.00           H
ATOM   4132  CG  PRO A 268      87.780  76.630  52.950  1.00  0.00           C
ATOM   4133  HG1 PRO A 268      88.010  75.570  52.780  1.00  0.00           H
ATOM   4134  HG2 PRO A 268      88.140  77.100  53.860  1.00  0.00           H
ATOM   4135  CB  PRO A 268      88.260  77.420  51.720  1.00  0.00           C
ATOM   4136  HB1 PRO A 268      89.290  77.230  51.440  1.00  0.00           H
ATOM   4137  HB2 PRO A 268      88.210  78.460  52.040  1.00  0.00           H
ATOM   4138  CA  PRO A 268      87.240  77.130  50.600  1.00  0.00           C
ATOM   4139  HA  PRO A 268      87.120  78.090  50.100  1.00  0.00           H
ATOM   4140  C   PRO A 268      87.510  75.950  49.700  1.00  0.00           C
ATOM   4141  O   PRO A 268      87.350  74.830  50.170  1.00  0.00           O
ATOM   4142  N   LEU A 269      87.660  76.290  48.430  1.00  0.00           N
ATOM   4143  H   LEU A 269      87.840  77.260  48.230  1.00  0.00           H
ATOM   4144  CA  LEU A 269      87.890  75.270  47.280  1.00  0.00           C
ATOM   4145  HA  LEU A 269      87.080  74.550  47.350  1.00  0.00           H
ATOM   4146  CB  LEU A 269      87.760  76.090  45.940  1.00  0.00           C
ATOM   4147  HB1 LEU A 269      88.530  76.860  45.920  1.00  0.00           H
ATOM   4148  HB2 LEU A 269      86.780  76.580  45.960  1.00  0.00           H
ATOM   4149  CG  LEU A 269      87.970  75.210  44.670  1.00  0.00           C
ATOM   4150  HG  LEU A 269      88.820  74.550  44.810  1.00  0.00           H
ATOM   4151  CD1 LEU A 269      86.730  74.330  44.430  1.00  0.00           C
ATOM   4152 1HD1 LEU A 269      86.500  73.780  45.340  1.00  0.00           H
ATOM   4153 2HD1 LEU A 269      85.870  74.830  43.980  1.00  0.00           H
ATOM   4154 3HD1 LEU A 269      86.900  73.600  43.630  1.00  0.00           H
ATOM   4155  CD2 LEU A 269      88.160  76.190  43.510  1.00  0.00           C
ATOM   4156 1HD2 LEU A 269      87.300  76.850  43.430  1.00  0.00           H
ATOM   4157 2HD2 LEU A 269      89.100  76.730  43.620  1.00  0.00           H
ATOM   4158 3HD2 LEU A 269      88.130  75.600  42.590  1.00  0.00           H
ATOM   4159  C   LEU A 269      89.210  74.560  47.480  1.00  0.00           C
ATOM   4160  O   LEU A 269      90.240  75.210  47.720  1.00  0.00           O
ATOM   4161  N   ALA A 270      89.200  73.210  47.480  1.00  0.00           N
ATOM   4162  H   ALA A 270      88.380  72.630  47.390  1.00  0.00           H
ATOM   4163  CA  ALA A 270      90.400  72.390  47.440  1.00  0.00           C
ATOM   4164  HA  ALA A 270      91.220  72.920  47.930  1.00  0.00           H
ATOM   4165  CB  ALA A 270      90.220  71.250  48.430  1.00  0.00           C
ATOM   4166  HB1 ALA A 270      89.390  70.610  48.120  1.00  0.00           H
ATOM   4167  HB2 ALA A 270      91.140  70.670  48.420  1.00  0.00           H
ATOM   4168  HB3 ALA A 270      90.140  71.610  49.450  1.00  0.00           H
ATOM   4169  C   ALA A 270      90.930  71.990  46.070  1.00  0.00           C
ATOM   4170  O   ALA A 270      90.050  71.570  45.210  1.00  0.00           O
ATOM   4171  N   THR A 271      92.190  72.110  45.860  1.00  0.00           N
ATOM   4172  H   THR A 271      92.820  72.500  46.540  1.00  0.00           H
ATOM   4173  CA  THR A 271      92.790  71.530  44.640  1.00  0.00           C
ATOM   4174  HA  THR A 271      92.100  70.810  44.190  1.00  0.00           H
ATOM   4175  CB  THR A 271      93.330  72.510  43.600  1.00  0.00           C
ATOM   4176  HB  THR A 271      94.290  72.980  43.840  1.00  0.00           H
ATOM   4177  CG2 THR A 271      93.460  71.810  42.280  1.00  0.00           C
ATOM   4178 1HG2 THR A 271      94.160  72.360  41.660  1.00  0.00           H
ATOM   4179 2HG2 THR A 271      93.900  70.810  42.330  1.00  0.00           H
ATOM   4180 3HG2 THR A 271      92.470  71.670  41.840  1.00  0.00           H
ATOM   4181  OG1 THR A 271      92.330  73.560  43.430  1.00  0.00           O
ATOM   4182  HG1 THR A 271      92.390  74.110  44.210  1.00  0.00           H
ATOM   4183  C   THR A 271      93.950  70.650  45.130  1.00  0.00           C
ATOM   4184  O   THR A 271      94.460  70.960  46.210  1.00  0.00           O
ATOM   4185  N   TYR A 272      94.280  69.550  44.400  1.00  0.00           N
ATOM   4186  H   TYR A 272      93.820  69.460  43.510  1.00  0.00           H
ATOM   4187  CA  TYR A 272      95.330  68.640  44.790  1.00  0.00           C
ATOM   4188  HA  TYR A 272      96.040  69.270  45.330  1.00  0.00           H
ATOM   4189  CB  TYR A 272      94.790  67.490  45.630  1.00  0.00           C
ATOM   4190  HB1 TYR A 272      93.960  66.990  45.130  1.00  0.00           H
ATOM   4191  HB2 TYR A 272      94.300  67.880  46.520  1.00  0.00           H
ATOM   4192  CG  TYR A 272      95.890  66.520  46.100  1.00  0.00           C
ATOM   4193  CD1 TYR A 272      96.460  66.600  47.370  1.00  0.00           C
ATOM   4194  HD1 TYR A 272      96.150  67.490  47.900  1.00  0.00           H
ATOM   4195  CE1 TYR A 272      97.380  65.660  47.890  1.00  0.00           C
ATOM   4196  HE1 TYR A 272      97.850  65.760  48.860  1.00  0.00           H
ATOM   4197  CZ  TYR A 272      97.820  64.660  46.990  1.00  0.00           C
ATOM   4198  OH  TYR A 272      98.890  63.920  47.350  1.00  0.00           O
ATOM   4199  HH  TYR A 272      99.180  63.410  46.590  1.00  0.00           H
ATOM   4200  CE2 TYR A 272      97.280  64.600  45.710  1.00  0.00           C
ATOM   4201  HE2 TYR A 272      97.550  63.750  45.100  1.00  0.00           H
ATOM   4202  CD2 TYR A 272      96.240  65.450  45.280  1.00  0.00           C
ATOM   4203  HD2 TYR A 272      95.690  65.270  44.370  1.00  0.00           H
ATOM   4204  C   TYR A 272      96.190  68.100  43.640  1.00  0.00           C
ATOM   4205  O   TYR A 272      95.660  67.470  42.680  1.00  0.00           O
ATOM   4206  N   ALA A 273      97.540  68.180  43.680  1.00  0.00           N
ATOM   4207  H   ALA A 273      97.980  68.450  44.550  1.00  0.00           H
ATOM   4208  CA  ALA A 273      98.440  67.410  42.770  1.00  0.00           C
ATOM   4209  HA  ALA A 273      97.910  66.560  42.320  1.00  0.00           H
ATOM   4210  CB  ALA A 273      98.940  68.420  41.720  1.00  0.00           C
ATOM   4211  HB1 ALA A 273      99.460  69.200  42.270  1.00  0.00           H
ATOM   4212  HB2 ALA A 273      99.630  67.880  41.070  1.00  0.00           H
ATOM   4213  HB3 ALA A 273      98.090  68.800  41.150  1.00  0.00           H
ATOM   4214  C   ALA A 273      99.620  66.750  43.540  1.00  0.00           C
ATOM   4215  O   ALA A 273     100.090  67.300  44.580  1.00  0.00           O
ATOM   4216  N   PRO A 274     100.370  65.820  42.870  1.00  0.00           N
ATOM   4217  CD  PRO A 274     101.660  65.450  43.190  1.00  0.00           C
ATOM   4218  HD1 PRO A 274     101.680  64.830  44.080  1.00  0.00           H
ATOM   4219  HD2 PRO A 274     102.440  66.170  43.440  1.00  0.00           H
ATOM   4220  CG  PRO A 274     102.290  64.640  42.040  1.00  0.00           C
ATOM   4221  HG1 PRO A 274     102.230  63.570  42.230  1.00  0.00           H
ATOM   4222  HG2 PRO A 274     103.330  64.960  41.880  1.00  0.00           H
ATOM   4223  CB  PRO A 274     101.390  64.910  40.860  1.00  0.00           C
ATOM   4224  HB1 PRO A 274     101.220  64.160  40.090  1.00  0.00           H
ATOM   4225  HB2 PRO A 274     101.800  65.840  40.460  1.00  0.00           H
ATOM   4226  CA  PRO A 274     100.000  65.120  41.570  1.00  0.00           C
ATOM   4227  HA  PRO A 274      99.340  65.760  40.990  1.00  0.00           H
ATOM   4228  C   PRO A 274      99.300  63.780  41.690  1.00  0.00           C
ATOM   4229  O   PRO A 274      99.780  62.890  42.360  1.00  0.00           O
ATOM   4230  N   VAL A 275      98.200  63.600  40.980  1.00  0.00           N
ATOM   4231  H   VAL A 275      97.840  64.320  40.370  1.00  0.00           H
ATOM   4232  CA  VAL A 275      97.460  62.330  40.940  1.00  0.00           C
ATOM   4233  HA  VAL A 275      97.550  61.640  41.780  1.00  0.00           H
ATOM   4234  CB  VAL A 275      95.930  62.580  40.940  1.00  0.00           C
ATOM   4235  HB  VAL A 275      95.630  63.060  40.000  1.00  0.00           H
ATOM   4236  CG1 VAL A 275      95.060  61.340  40.910  1.00  0.00           C
ATOM   4237 1HG1 VAL A 275      95.460  60.720  41.710  1.00  0.00           H
ATOM   4238 2HG1 VAL A 275      94.000  61.420  41.140  1.00  0.00           H
ATOM   4239 3HG1 VAL A 275      95.160  60.730  40.010  1.00  0.00           H
ATOM   4240  CG2 VAL A 275      95.540  63.400  42.200  1.00  0.00           C
ATOM   4241 1HG2 VAL A 275      94.480  63.680  42.180  1.00  0.00           H
ATOM   4242 2HG2 VAL A 275      95.740  62.750  43.050  1.00  0.00           H
ATOM   4243 3HG2 VAL A 275      96.040  64.360  42.130  1.00  0.00           H
ATOM   4244  C   VAL A 275      97.750  61.500  39.720  1.00  0.00           C
ATOM   4245  O   VAL A 275      97.480  61.940  38.650  1.00  0.00           O
ATOM   4246  N   ILE A 276      98.480  60.410  39.800  1.00  0.00           N
ATOM   4247  H   ILE A 276      98.760  60.220  40.750  1.00  0.00           H
ATOM   4248  CA  ILE A 276      99.380  59.900  38.770  1.00  0.00           C
ATOM   4249  HA  ILE A 276      98.950  60.020  37.780  1.00  0.00           H
ATOM   4250  CB  ILE A 276     100.770  60.630  38.960  1.00  0.00           C
ATOM   4251  HB  ILE A 276     100.740  61.140  39.920  1.00  0.00           H
ATOM   4252  CG2 ILE A 276     101.960  59.700  38.860  1.00  0.00           C
ATOM   4253 1HG2 ILE A 276     102.820  60.220  39.270  1.00  0.00           H
ATOM   4254 2HG2 ILE A 276     101.780  58.810  39.470  1.00  0.00           H
ATOM   4255 3HG2 ILE A 276     102.100  59.430  37.810  1.00  0.00           H
ATOM   4256  CG1 ILE A 276     100.820  61.750  37.830  1.00  0.00           C
ATOM   4257 1HG1 ILE A 276      99.980  62.400  38.090  1.00  0.00           H
ATOM   4258 2HG1 ILE A 276     100.730  61.380  36.810  1.00  0.00           H
ATOM   4259  CD  ILE A 276     102.160  62.470  38.010  1.00  0.00           C
ATOM   4260  HD1 ILE A 276     102.170  63.390  37.430  1.00  0.00           H
ATOM   4261  HD2 ILE A 276     102.440  62.650  39.050  1.00  0.00           H
ATOM   4262  HD3 ILE A 276     102.900  61.760  37.640  1.00  0.00           H
ATOM   4263  C   ILE A 276      99.430  58.370  38.880  1.00  0.00           C
ATOM   4264  O   ILE A 276      99.400  57.800  39.990  1.00  0.00           O
ATOM   4265  N   SER A 277      99.630  57.630  37.760  1.00  0.00           N
ATOM   4266  H   SER A 277      99.580  58.160  36.910  1.00  0.00           H
ATOM   4267  CA  SER A 277      99.810  56.200  37.710  1.00  0.00           C
ATOM   4268  HA  SER A 277      99.270  55.730  38.540  1.00  0.00           H
ATOM   4269  CB  SER A 277      99.260  55.720  36.380  1.00  0.00           C
ATOM   4270  HB1 SER A 277      99.900  56.060  35.570  1.00  0.00           H
ATOM   4271  HB2 SER A 277      98.310  56.230  36.220  1.00  0.00           H
ATOM   4272  OG  SER A 277      99.090  54.250  36.400  1.00  0.00           O
ATOM   4273  HG  SER A 277      98.320  54.030  36.930  1.00  0.00           H
ATOM   4274  C   SER A 277     101.210  55.750  37.980  1.00  0.00           C
ATOM   4275  O   SER A 277     101.390  54.890  38.790  1.00  0.00           O
ATOM   4276  N   ALA A 278     102.330  56.400  37.550  1.00  0.00           N
ATOM   4277  H   ALA A 278     102.110  57.110  36.870  1.00  0.00           H
ATOM   4278  CA  ALA A 278     103.760  55.920  37.620  1.00  0.00           C
ATOM   4279  HA  ALA A 278     103.910  55.510  38.620  1.00  0.00           H
ATOM   4280  CB  ALA A 278     103.950  54.720  36.680  1.00  0.00           C
ATOM   4281  HB1 ALA A 278     104.940  54.280  36.780  1.00  0.00           H
ATOM   4282  HB2 ALA A 278     103.240  53.920  36.890  1.00  0.00           H
ATOM   4283  HB3 ALA A 278     103.860  54.930  35.610  1.00  0.00           H
ATOM   4284  C   ALA A 278     104.990  56.900  37.460  1.00  0.00           C
ATOM   4285  O   ALA A 278     106.140  56.410  37.650  1.00  0.00           O
ATOM   4286  N   GLU A 284     104.760  58.190  37.210  1.00  0.00           N
ATOM   4287  H   GLU A 284     103.870  58.640  37.350  1.00  0.00           H
ATOM   4288  CA  GLU A 284     105.820  59.190  36.830  1.00  0.00           C
ATOM   4289  HA  GLU A 284     106.760  58.650  36.920  1.00  0.00           H
ATOM   4290  CB  GLU A 284     105.690  59.560  35.300  1.00  0.00           C
ATOM   4291  HB1 GLU A 284     104.870  60.280  35.320  1.00  0.00           H
ATOM   4292  HB2 GLU A 284     105.330  58.730  34.700  1.00  0.00           H
ATOM   4293  CG  GLU A 284     106.890  60.110  34.670  1.00  0.00           C
ATOM   4294  HG1 GLU A 284     107.720  59.440  34.890  1.00  0.00           H
ATOM   4295  HG2 GLU A 284     107.020  61.060  35.190  1.00  0.00           H
ATOM   4296  CD  GLU A 284     106.910  60.290  33.170  1.00  0.00           C
ATOM   4297  OE1 GLU A 284     106.490  61.370  32.670  1.00  0.00           O
ATOM   4298  OE2 GLU A 284     107.280  59.300  32.430  1.00  0.00           O
ATOM   4299  C   GLU A 284     106.000  60.440  37.800  1.00  0.00           C
ATOM   4300  O   GLU A 284     105.130  60.580  38.670  1.00  0.00           O
ATOM   4301  N   GLN A 285     107.010  61.250  37.680  1.00  0.00           N
ATOM   4302  H   GLN A 285     107.660  61.060  36.940  1.00  0.00           H
ATOM   4303  CA  GLN A 285     107.330  62.340  38.670  1.00  0.00           C
ATOM   4304  HA  GLN A 285     106.570  62.430  39.440  1.00  0.00           H
ATOM   4305  CB  GLN A 285     108.670  62.060  39.390  1.00  0.00           C
ATOM   4306  HB1 GLN A 285     108.850  62.810  40.160  1.00  0.00           H
ATOM   4307  HB2 GLN A 285     109.470  62.150  38.650  1.00  0.00           H
ATOM   4308  CG  GLN A 285     108.770  60.610  40.070  1.00  0.00           C
ATOM   4309  HG1 GLN A 285     109.730  60.660  40.580  1.00  0.00           H
ATOM   4310  HG2 GLN A 285     108.840  59.780  39.360  1.00  0.00           H
ATOM   4311  CD  GLN A 285     107.780  60.420  41.240  1.00  0.00           C
ATOM   4312  OE1 GLN A 285     108.060  60.650  42.360  1.00  0.00           O
ATOM   4313  NE2 GLN A 285     106.580  59.900  40.980  1.00  0.00           N
ATOM   4314 1HE2 GLN A 285     106.270  59.580  40.080  1.00  0.00           H
ATOM   4315 2HE2 GLN A 285     106.050  59.680  41.810  1.00  0.00           H
ATOM   4316  C   GLN A 285     107.480  63.770  38.050  1.00  0.00           C
ATOM   4317  O   GLN A 285     107.760  63.870  36.830  1.00  0.00           O
ATOM   4318  N   LEU A 286     107.210  64.880  38.780  1.00  0.00           N
ATOM   4319  H   LEU A 286     107.190  64.880  39.790  1.00  0.00           H
ATOM   4320  CA  LEU A 286     107.140  66.280  38.210  1.00  0.00           C
ATOM   4321  HA  LEU A 286     107.480  66.340  37.170  1.00  0.00           H
ATOM   4322  CB  LEU A 286     105.660  66.700  38.220  1.00  0.00           C
ATOM   4323  HB1 LEU A 286     105.640  67.790  38.190  1.00  0.00           H
ATOM   4324  HB2 LEU A 286     105.290  66.410  39.210  1.00  0.00           H
ATOM   4325  CG  LEU A 286     104.720  66.250  37.090  1.00  0.00           C
ATOM   4326  HG  LEU A 286     104.990  66.610  36.100  1.00  0.00           H
ATOM   4327  CD1 LEU A 286     104.550  64.740  36.960  1.00  0.00           C
ATOM   4328 1HD1 LEU A 286     105.430  64.260  36.540  1.00  0.00           H
ATOM   4329 2HD1 LEU A 286     104.270  64.270  37.910  1.00  0.00           H
ATOM   4330 3HD1 LEU A 286     103.720  64.490  36.300  1.00  0.00           H
ATOM   4331  CD2 LEU A 286     103.390  66.760  37.480  1.00  0.00           C
ATOM   4332 1HD2 LEU A 286     103.160  66.440  38.490  1.00  0.00           H
ATOM   4333 2HD2 LEU A 286     103.430  67.850  37.500  1.00  0.00           H
ATOM   4334 3HD2 LEU A 286     102.560  66.460  36.850  1.00  0.00           H
ATOM   4335  C   LEU A 286     107.950  67.230  39.110  1.00  0.00           C
ATOM   4336  O   LEU A 286     108.290  66.850  40.260  1.00  0.00           O
ATOM   4337  N   SER A 287     108.170  68.460  38.620  1.00  0.00           N
ATOM   4338  H   SER A 287     107.950  68.640  37.650  1.00  0.00           H
ATOM   4339  CA  SER A 287     108.850  69.520  39.360  1.00  0.00           C
ATOM   4340  HA  SER A 287     109.580  69.010  39.980  1.00  0.00           H
ATOM   4341  CB  SER A 287     109.670  70.460  38.420  1.00  0.00           C
ATOM   4342  HB1 SER A 287     110.250  69.810  37.780  1.00  0.00           H
ATOM   4343  HB2 SER A 287     110.250  71.240  38.920  1.00  0.00           H
ATOM   4344  OG  SER A 287     108.760  71.190  37.620  1.00  0.00           O
ATOM   4345  HG  SER A 287     108.410  70.580  36.980  1.00  0.00           H
ATOM   4346  C   SER A 287     107.870  70.310  40.260  1.00  0.00           C
ATOM   4347  O   SER A 287     106.650  70.260  40.070  1.00  0.00           O
ATOM   4348  N   VAL A 288     108.360  71.060  41.270  1.00  0.00           N
ATOM   4349  H   VAL A 288     109.350  71.180  41.400  1.00  0.00           H
ATOM   4350  CA  VAL A 288     107.590  72.070  42.040  1.00  0.00           C
ATOM   4351  HA  VAL A 288     106.840  71.580  42.650  1.00  0.00           H
ATOM   4352  CB  VAL A 288     108.460  72.810  43.130  1.00  0.00           C
ATOM   4353  HB  VAL A 288     109.200  73.510  42.740  1.00  0.00           H
ATOM   4354  CG1 VAL A 288     107.550  73.640  44.110  1.00  0.00           C
ATOM   4355 1HG1 VAL A 288     108.150  73.930  44.970  1.00  0.00           H
ATOM   4356 2HG1 VAL A 288     107.260  74.590  43.660  1.00  0.00           H
ATOM   4357 3HG1 VAL A 288     106.610  73.150  44.360  1.00  0.00           H
ATOM   4358  CG2 VAL A 288     109.210  71.740  44.030  1.00  0.00           C
ATOM   4359 1HG2 VAL A 288     109.770  71.070  43.380  1.00  0.00           H
ATOM   4360 2HG2 VAL A 288     109.780  72.280  44.790  1.00  0.00           H
ATOM   4361 3HG2 VAL A 288     108.520  71.100  44.570  1.00  0.00           H
ATOM   4362  C   VAL A 288     106.770  72.990  41.090  1.00  0.00           C
ATOM   4363  O   VAL A 288     105.560  73.180  41.260  1.00  0.00           O
ATOM   4364  N   ALA A 289     107.330  73.580  40.030  1.00  0.00           N
ATOM   4365  H   ALA A 289     108.310  73.390  39.880  1.00  0.00           H
ATOM   4366  CA  ALA A 289     106.690  74.510  39.060  1.00  0.00           C
ATOM   4367  HA  ALA A 289     106.350  75.390  39.600  1.00  0.00           H
ATOM   4368  CB  ALA A 289     107.690  74.750  37.940  1.00  0.00           C
ATOM   4369  HB1 ALA A 289     108.010  73.780  37.550  1.00  0.00           H
ATOM   4370  HB2 ALA A 289     107.340  75.300  37.070  1.00  0.00           H
ATOM   4371  HB3 ALA A 289     108.540  75.360  38.220  1.00  0.00           H
ATOM   4372  C   ALA A 289     105.470  73.840  38.440  1.00  0.00           C
ATOM   4373  O   ALA A 289     104.510  74.490  38.220  1.00  0.00           O
ATOM   4374  N   GLU A 290     105.490  72.480  38.200  1.00  0.00           N
ATOM   4375  H   GLU A 290     106.220  71.960  38.670  1.00  0.00           H
ATOM   4376  CA  GLU A 290     104.420  71.750  37.510  1.00  0.00           C
ATOM   4377  HA  GLU A 290     104.060  72.410  36.720  1.00  0.00           H
ATOM   4378  CB  GLU A 290     104.980  70.500  36.880  1.00  0.00           C
ATOM   4379  HB1 GLU A 290     104.120  69.910  36.560  1.00  0.00           H
ATOM   4380  HB2 GLU A 290     105.590  69.920  37.580  1.00  0.00           H
ATOM   4381  CG  GLU A 290     105.820  70.830  35.640  1.00  0.00           C
ATOM   4382  HG1 GLU A 290     106.440  71.720  35.760  1.00  0.00           H
ATOM   4383  HG2 GLU A 290     105.130  71.090  34.840  1.00  0.00           H
ATOM   4384  CD  GLU A 290     106.670  69.600  35.290  1.00  0.00           C
ATOM   4385  OE1 GLU A 290     106.250  68.700  34.480  1.00  0.00           O
ATOM   4386  OE2 GLU A 290     107.810  69.510  35.820  1.00  0.00           O
ATOM   4387  C   GLU A 290     103.260  71.470  38.430  1.00  0.00           C
ATOM   4388  O   GLU A 290     102.150  71.810  38.040  1.00  0.00           O
ATOM   4389  N   ILE A 291     103.500  70.960  39.640  1.00  0.00           N
ATOM   4390  H   ILE A 291     104.430  70.610  39.820  1.00  0.00           H
ATOM   4391  CA  ILE A 291     102.400  70.630  40.580  1.00  0.00           C
ATOM   4392  HA  ILE A 291     101.590  70.170  40.020  1.00  0.00           H
ATOM   4393  CB  ILE A 291     102.960  69.670  41.660  1.00  0.00           C
ATOM   4394  HB  ILE A 291     102.060  69.390  42.200  1.00  0.00           H
ATOM   4395  CG2 ILE A 291     103.540  68.410  41.040  1.00  0.00           C
ATOM   4396 1HG2 ILE A 291     102.900  68.010  40.250  1.00  0.00           H
ATOM   4397 2HG2 ILE A 291     104.510  68.670  40.610  1.00  0.00           H
ATOM   4398 3HG2 ILE A 291     103.760  67.780  41.900  1.00  0.00           H
ATOM   4399  CG1 ILE A 291     103.870  70.330  42.780  1.00  0.00           C
ATOM   4400 1HG1 ILE A 291     103.320  71.210  43.120  1.00  0.00           H
ATOM   4401 2HG1 ILE A 291     104.780  70.680  42.290  1.00  0.00           H
ATOM   4402  CD  ILE A 291     104.320  69.520  43.930  1.00  0.00           C
ATOM   4403  HD1 ILE A 291     104.990  68.750  43.540  1.00  0.00           H
ATOM   4404  HD2 ILE A 291     104.820  70.170  44.640  1.00  0.00           H
ATOM   4405  HD3 ILE A 291     103.500  69.070  44.490  1.00  0.00           H
ATOM   4406  C   ILE A 291     101.740  71.880  41.150  1.00  0.00           C
ATOM   4407  O   ILE A 291     100.580  71.890  41.450  1.00  0.00           O
ATOM   4408  N   THR A 292     102.480  73.010  41.140  1.00  0.00           N
ATOM   4409  H   THR A 292     103.410  72.940  40.740  1.00  0.00           H
ATOM   4410  CA  THR A 292     102.080  74.370  41.610  1.00  0.00           C
ATOM   4411  HA  THR A 292     101.360  74.180  42.410  1.00  0.00           H
ATOM   4412  CB  THR A 292     103.290  75.150  42.150  1.00  0.00           C
ATOM   4413  HB  THR A 292     103.980  75.320  41.320  1.00  0.00           H
ATOM   4414  CG2 THR A 292     102.850  76.450  42.930  1.00  0.00           C
ATOM   4415 1HG2 THR A 292     102.130  76.100  43.670  1.00  0.00           H
ATOM   4416 2HG2 THR A 292     103.720  77.010  43.270  1.00  0.00           H
ATOM   4417 3HG2 THR A 292     102.230  77.100  42.310  1.00  0.00           H
ATOM   4418  OG1 THR A 292     103.890  74.400  43.170  1.00  0.00           O
ATOM   4419  HG1 THR A 292     104.500  73.800  42.730  1.00  0.00           H
ATOM   4420  C   THR A 292     101.300  75.180  40.580  1.00  0.00           C
ATOM   4421  O   THR A 292     100.470  76.030  40.930  1.00  0.00           O
ATOM   4422  N   ASN A 293     101.480  74.870  39.250  1.00  0.00           N
ATOM   4423  H   ASN A 293     102.140  74.140  39.060  1.00  0.00           H
ATOM   4424  CA  ASN A 293     100.700  75.370  38.140  1.00  0.00           C
ATOM   4425  HA  ASN A 293     100.480  76.430  38.290  1.00  0.00           H
ATOM   4426  CB  ASN A 293     101.540  75.320  36.870  1.00  0.00           C
ATOM   4427  HB1 ASN A 293     101.970  74.320  36.830  1.00  0.00           H
ATOM   4428  HB2 ASN A 293     102.490  75.850  36.930  1.00  0.00           H
ATOM   4429  CG  ASN A 293     100.860  75.680  35.600  1.00  0.00           C
ATOM   4430  OD1 ASN A 293     100.600  76.830  35.290  1.00  0.00           O
ATOM   4431  ND2 ASN A 293     100.580  74.700  34.800  1.00  0.00           N
ATOM   4432 1HD2 ASN A 293     100.910  73.760  34.970  1.00  0.00           H
ATOM   4433 2HD2 ASN A 293     100.250  74.990  33.890  1.00  0.00           H
ATOM   4434  C   ASN A 293      99.370  74.610  37.960  1.00  0.00           C
ATOM   4435  O   ASN A 293      98.380  75.230  37.660  1.00  0.00           O
ATOM   4436  N   ALA A 294      99.340  73.280  38.170  1.00  0.00           N
ATOM   4437  H   ALA A 294     100.220  72.880  38.460  1.00  0.00           H
ATOM   4438  CA  ALA A 294      98.190  72.340  38.210  1.00  0.00           C
ATOM   4439  HA  ALA A 294      97.630  72.330  37.280  1.00  0.00           H
ATOM   4440  CB  ALA A 294      98.710  70.940  38.390  1.00  0.00           C
ATOM   4441  HB1 ALA A 294      97.930  70.230  38.140  1.00  0.00           H
ATOM   4442  HB2 ALA A 294      99.440  70.830  37.580  1.00  0.00           H
ATOM   4443  HB3 ALA A 294      99.110  70.700  39.370  1.00  0.00           H
ATOM   4444  C   ALA A 294      97.190  72.690  39.350  1.00  0.00           C
ATOM   4445  O   ALA A 294      96.090  72.160  39.370  1.00  0.00           O
ATOM   4446  N   CYS A 295      97.630  73.420  40.420  1.00  0.00           N
ATOM   4447  H   CYS A 295      98.570  73.770  40.370  1.00  0.00           H
ATOM   4448  CA  CYS A 295      96.700  73.910  41.430  1.00  0.00           C
ATOM   4449  HA  CYS A 295      96.180  73.080  41.910  1.00  0.00           H
ATOM   4450  CB  CYS A 295      97.580  74.630  42.450  1.00  0.00           C
ATOM   4451  HB1 CYS A 295      97.040  75.190  43.210  1.00  0.00           H
ATOM   4452  HB2 CYS A 295      98.110  75.420  41.920  1.00  0.00           H
ATOM   4453  SG  CYS A 295      98.850  73.540  43.260  1.00  0.00           S
ATOM   4454  HG  CYS A 295      99.430  72.790  42.320  1.00  0.00           H
ATOM   4455  C   CYS A 295      95.690  74.890  40.840  1.00  0.00           C
ATOM   4456  O   CYS A 295      94.620  75.070  41.410  1.00  0.00           O
ATOM   4457  N   PHE A 296      96.010  75.550  39.690  1.00  0.00           N
ATOM   4458  H   PHE A 296      96.910  75.350  39.290  1.00  0.00           H
ATOM   4459  CA  PHE A 296      95.030  76.420  39.030  1.00  0.00           C
ATOM   4460  HA  PHE A 296      94.260  76.610  39.790  1.00  0.00           H
ATOM   4461  CB  PHE A 296      95.690  77.740  38.750  1.00  0.00           C
ATOM   4462  HB1 PHE A 296      94.890  78.380  38.370  1.00  0.00           H
ATOM   4463  HB2 PHE A 296      96.410  77.520  37.960  1.00  0.00           H
ATOM   4464  CG  PHE A 296      96.390  78.470  39.940  1.00  0.00           C
ATOM   4465  CD1 PHE A 296      95.770  79.520  40.630  1.00  0.00           C
ATOM   4466  HD1 PHE A 296      94.870  79.860  40.150  1.00  0.00           H
ATOM   4467  CE1 PHE A 296      96.300  80.000  41.780  1.00  0.00           C
ATOM   4468  HE1 PHE A 296      95.710  80.710  42.340  1.00  0.00           H
ATOM   4469  CZ  PHE A 296      97.440  79.390  42.280  1.00  0.00           C
ATOM   4470  HZ  PHE A 296      97.860  79.670  43.240  1.00  0.00           H
ATOM   4471  CE2 PHE A 296      98.120  78.390  41.610  1.00  0.00           C
ATOM   4472  HE2 PHE A 296      98.930  77.870  42.100  1.00  0.00           H
ATOM   4473  CD2 PHE A 296      97.570  77.880  40.430  1.00  0.00           C
ATOM   4474  HD2 PHE A 296      97.970  76.990  39.980  1.00  0.00           H
ATOM   4475  C   PHE A 296      94.230  75.800  37.820  1.00  0.00           C
ATOM   4476  O   PHE A 296      93.400  76.530  37.300  1.00  0.00           O
ATOM   4477  N   GLU A 297      94.200  74.440  37.650  1.00  0.00           N
ATOM   4478  H   GLU A 297      94.730  73.880  38.300  1.00  0.00           H
ATOM   4479  CA  GLU A 297      93.570  73.700  36.500  1.00  0.00           C
ATOM   4480  HA  GLU A 297      93.290  74.480  35.790  1.00  0.00           H
ATOM   4481  CB  GLU A 297      94.620  72.770  35.810  1.00  0.00           C
ATOM   4482  HB1 GLU A 297      94.400  71.710  35.950  1.00  0.00           H
ATOM   4483  HB2 GLU A 297      95.600  72.910  36.250  1.00  0.00           H
ATOM   4484  CG  GLU A 297      94.730  72.700  34.280  1.00  0.00           C
ATOM   4485  HG1 GLU A 297      93.710  72.630  33.920  1.00  0.00           H
ATOM   4486  HG2 GLU A 297      95.280  71.880  33.800  1.00  0.00           H
ATOM   4487  CD  GLU A 297      95.260  74.010  33.760  1.00  0.00           C
ATOM   4488  OE1 GLU A 297      94.520  75.020  33.800  1.00  0.00           O
ATOM   4489  OE2 GLU A 297      96.500  74.070  33.440  1.00  0.00           O
ATOM   4490  C   GLU A 297      92.280  73.120  37.020  1.00  0.00           C
ATOM   4491  O   GLU A 297      92.380  72.120  37.730  1.00  0.00           O
ATOM   4492  N   PRO A 298      91.100  73.500  36.490  1.00  0.00           N
ATOM   4493  CD  PRO A 298      90.720  74.780  35.810  1.00  0.00           C
ATOM   4494  HD1 PRO A 298      90.730  74.630  34.730  1.00  0.00           H
ATOM   4495  HD2 PRO A 298      91.350  75.580  36.200  1.00  0.00           H
ATOM   4496  CG  PRO A 298      89.250  75.020  36.260  1.00  0.00           C
ATOM   4497  HG1 PRO A 298      88.820  75.700  35.520  1.00  0.00           H
ATOM   4498  HG2 PRO A 298      89.230  75.560  37.210  1.00  0.00           H
ATOM   4499  CB  PRO A 298      88.650  73.660  36.280  1.00  0.00           C
ATOM   4500  HB1 PRO A 298      88.380  73.240  35.320  1.00  0.00           H
ATOM   4501  HB2 PRO A 298      87.730  73.700  36.860  1.00  0.00           H
ATOM   4502  CA  PRO A 298      89.800  72.870  36.910  1.00  0.00           C
ATOM   4503  HA  PRO A 298      89.680  73.090  37.970  1.00  0.00           H
ATOM   4504  C   PRO A 298      89.600  71.400  36.660  1.00  0.00           C
ATOM   4505  O   PRO A 298      88.680  70.770  37.220  1.00  0.00           O
ATOM   4506  N   ALA A 299      90.480  70.790  35.900  1.00  0.00           N
ATOM   4507  H   ALA A 299      91.130  71.380  35.380  1.00  0.00           H
ATOM   4508  CA  ALA A 299      90.600  69.320  35.810  1.00  0.00           C
ATOM   4509  HA  ALA A 299      89.650  68.930  35.440  1.00  0.00           H
ATOM   4510  CB  ALA A 299      91.670  68.950  34.820  1.00  0.00           C
ATOM   4511  HB1 ALA A 299      91.630  67.930  34.430  1.00  0.00           H
ATOM   4512  HB2 ALA A 299      91.570  69.510  33.900  1.00  0.00           H
ATOM   4513  HB3 ALA A 299      92.690  69.200  35.110  1.00  0.00           H
ATOM   4514  C   ALA A 299      90.950  68.650  37.140  1.00  0.00           C
ATOM   4515  O   ALA A 299      90.850  67.450  37.300  1.00  0.00           O
ATOM   4516  N   ASN A 300      91.550  69.430  38.110  1.00  0.00           N
ATOM   4517  H   ASN A 300      91.600  70.420  37.910  1.00  0.00           H
ATOM   4518  CA  ASN A 300      92.110  68.930  39.400  1.00  0.00           C
ATOM   4519  HA  ASN A 300      92.030  67.840  39.360  1.00  0.00           H
ATOM   4520  CB  ASN A 300      93.610  69.240  39.440  1.00  0.00           C
ATOM   4521  HB1 ASN A 300      94.150  68.720  40.240  1.00  0.00           H
ATOM   4522  HB2 ASN A 300      93.740  70.280  39.730  1.00  0.00           H
ATOM   4523  CG  ASN A 300      94.330  68.830  38.130  1.00  0.00           C
ATOM   4524  OD1 ASN A 300      94.180  67.710  37.660  1.00  0.00           O
ATOM   4525  ND2 ASN A 300      95.070  69.730  37.570  1.00  0.00           N
ATOM   4526 1HD2 ASN A 300      95.530  70.490  38.040  1.00  0.00           H
ATOM   4527 2HD2 ASN A 300      95.310  69.570  36.600  1.00  0.00           H
ATOM   4528  C   ASN A 300      91.380  69.420  40.690  1.00  0.00           C
ATOM   4529  O   ASN A 300      91.890  69.100  41.770  1.00  0.00           O
ATOM   4530  N   GLN A 301      90.260  70.140  40.580  1.00  0.00           N
ATOM   4531  H   GLN A 301      90.040  70.250  39.600  1.00  0.00           H
ATOM   4532  CA  GLN A 301      89.460  70.650  41.630  1.00  0.00           C
ATOM   4533  HA  GLN A 301      90.080  71.110  42.400  1.00  0.00           H
ATOM   4534  CB  GLN A 301      88.580  71.820  41.150  1.00  0.00           C
ATOM   4535  HB1 GLN A 301      87.970  72.080  42.020  1.00  0.00           H
ATOM   4536  HB2 GLN A 301      87.870  71.540  40.370  1.00  0.00           H
ATOM   4537  CG  GLN A 301      89.370  73.150  40.770  1.00  0.00           C
ATOM   4538  HG1 GLN A 301      90.250  72.800  40.230  1.00  0.00           H
ATOM   4539  HG2 GLN A 301      89.700  73.560  41.720  1.00  0.00           H
ATOM   4540  CD  GLN A 301      88.720  74.140  39.860  1.00  0.00           C
ATOM   4541  OE1 GLN A 301      87.560  74.070  39.390  1.00  0.00           O
ATOM   4542  NE2 GLN A 301      89.470  75.200  39.620  1.00  0.00           N
ATOM   4543 1HE2 GLN A 301      90.280  75.300  40.200  1.00  0.00           H
ATOM   4544 2HE2 GLN A 301      89.170  75.920  38.980  1.00  0.00           H
ATOM   4545  C   GLN A 301      88.620  69.610  42.380  1.00  0.00           C
ATOM   4546  O   GLN A 301      88.320  68.560  41.820  1.00  0.00           O
ATOM   4547  N   MET A 302      88.420  69.770  43.720  1.00  0.00           N
ATOM   4548  H   MET A 302      88.900  70.490  44.230  1.00  0.00           H
ATOM   4549  CA  MET A 302      87.440  68.850  44.430  1.00  0.00           C
ATOM   4550  HA  MET A 302      87.680  67.840  44.110  1.00  0.00           H
ATOM   4551  CB  MET A 302      87.730  69.030  45.960  1.00  0.00           C
ATOM   4552  HB1 MET A 302      86.880  68.520  46.400  1.00  0.00           H
ATOM   4553  HB2 MET A 302      87.680  70.110  46.100  1.00  0.00           H
ATOM   4554  CG  MET A 302      89.050  68.450  46.380  1.00  0.00           C
ATOM   4555  HG1 MET A 302      89.240  68.800  47.390  1.00  0.00           H
ATOM   4556  HG2 MET A 302      89.880  68.830  45.790  1.00  0.00           H
ATOM   4557  SD  MET A 302      89.170  66.600  46.270  1.00  0.00           S
ATOM   4558  CE  MET A 302      90.330  66.530  44.860  1.00  0.00           C
ATOM   4559  HE1 MET A 302      91.230  67.100  45.090  1.00  0.00           H
ATOM   4560  HE2 MET A 302      90.770  65.550  44.670  1.00  0.00           H
ATOM   4561  HE3 MET A 302      89.850  66.880  43.950  1.00  0.00           H
ATOM   4562  C   MET A 302      86.050  69.240  43.980  1.00  0.00           C
ATOM   4563  O   MET A 302      85.170  68.510  44.390  1.00  0.00           O
ATOM   4564  N   VAL A 303      85.710  70.400  43.430  1.00  0.00           N
ATOM   4565  H   VAL A 303      86.510  71.000  43.360  1.00  0.00           H
ATOM   4566  CA  VAL A 303      84.460  70.860  42.840  1.00  0.00           C
ATOM   4567  HA  VAL A 303      83.880  70.010  42.470  1.00  0.00           H
ATOM   4568  CB  VAL A 303      83.550  71.760  43.730  1.00  0.00           C
ATOM   4569  HB  VAL A 303      84.010  72.740  43.700  1.00  0.00           H
ATOM   4570  CG1 VAL A 303      82.110  71.830  43.170  1.00  0.00           C
ATOM   4571 1HG1 VAL A 303      81.590  70.890  43.320  1.00  0.00           H
ATOM   4572 2HG1 VAL A 303      81.600  72.650  43.670  1.00  0.00           H
ATOM   4573 3HG1 VAL A 303      82.130  72.080  42.110  1.00  0.00           H
ATOM   4574  CG2 VAL A 303      83.490  71.270  45.200  1.00  0.00           C
ATOM   4575 1HG2 VAL A 303      82.920  72.000  45.780  1.00  0.00           H
ATOM   4576 2HG2 VAL A 303      82.990  70.300  45.190  1.00  0.00           H
ATOM   4577 3HG2 VAL A 303      84.520  71.270  45.570  1.00  0.00           H
ATOM   4578  C   VAL A 303      84.810  71.700  41.570  1.00  0.00           C
ATOM   4579  O   VAL A 303      85.580  72.650  41.680  1.00  0.00           O
ATOM   4580  N   LYS A 304      84.260  71.370  40.430  1.00  0.00           N
ATOM   4581  H   LYS A 304      83.590  70.630  40.510  1.00  0.00           H
ATOM   4582  CA  LYS A 304      84.400  72.090  39.160  1.00  0.00           C
ATOM   4583  HA  LYS A 304      85.460  72.290  39.010  1.00  0.00           H
ATOM   4584  CB  LYS A 304      83.980  71.180  38.010  1.00  0.00           C
ATOM   4585  HB1 LYS A 304      84.400  71.710  37.160  1.00  0.00           H
ATOM   4586  HB2 LYS A 304      82.900  71.120  37.980  1.00  0.00           H
ATOM   4587  CG  LYS A 304      84.690  69.820  38.030  1.00  0.00           C
ATOM   4588  HG1 LYS A 304      84.390  69.250  38.900  1.00  0.00           H
ATOM   4589  HG2 LYS A 304      85.760  70.010  38.070  1.00  0.00           H
ATOM   4590  CD  LYS A 304      84.380  69.110  36.650  1.00  0.00           C
ATOM   4591  HD1 LYS A 304      84.640  69.630  35.730  1.00  0.00           H
ATOM   4592  HD2 LYS A 304      83.330  68.810  36.570  1.00  0.00           H
ATOM   4593  CE  LYS A 304      85.200  67.830  36.550  1.00  0.00           C
ATOM   4594  HE1 LYS A 304      84.700  67.030  37.100  1.00  0.00           H
ATOM   4595  HE2 LYS A 304      86.140  67.930  37.100  1.00  0.00           H
ATOM   4596  NZ  LYS A 304      85.390  67.440  35.130  1.00  0.00           N
ATOM   4597  HZ1 LYS A 304      85.960  68.120  34.660  1.00  0.00           H
ATOM   4598  HZ2 LYS A 304      85.870  66.550  35.140  1.00  0.00           H
ATOM   4599  HZ3 LYS A 304      84.540  67.350  34.600  1.00  0.00           H
ATOM   4600  C   LYS A 304      83.780  73.450  39.110  1.00  0.00           C
ATOM   4601  O   LYS A 304      82.580  73.570  38.930  1.00  0.00           O
ATOM   4602  N   CYS A 305      84.530  74.480  39.350  1.00  0.00           N
ATOM   4603  H   CYS A 305      85.440  74.330  39.770  1.00  0.00           H
ATOM   4604  CA  CYS A 305      84.190  75.870  39.070  1.00  0.00           C
ATOM   4605  HA  CYS A 305      83.280  75.880  38.470  1.00  0.00           H
ATOM   4606  CB  CYS A 305      83.990  76.690  40.370  1.00  0.00           C
ATOM   4607  HB1 CYS A 305      83.210  76.200  40.960  1.00  0.00           H
ATOM   4608  HB2 CYS A 305      83.630  77.670  40.060  1.00  0.00           H
ATOM   4609  SG  CYS A 305      85.440  76.660  41.390  1.00  0.00           S
ATOM   4610  HG  CYS A 305      85.820  75.370  41.390  1.00  0.00           H
ATOM   4611  C   CYS A 305      85.280  76.540  38.200  1.00  0.00           C
ATOM   4612  O   CYS A 305      86.240  75.890  37.790  1.00  0.00           O
ATOM   4613  N   ASP A 306      85.180  77.810  37.830  1.00  0.00           N
ATOM   4614  H   ASP A 306      84.290  78.250  38.000  1.00  0.00           H
ATOM   4615  CA  ASP A 306      86.230  78.600  37.200  1.00  0.00           C
ATOM   4616  HA  ASP A 306      87.200  78.110  37.200  1.00  0.00           H
ATOM   4617  CB  ASP A 306      85.950  78.880  35.760  1.00  0.00           C
ATOM   4618  HB1 ASP A 306      85.090  79.530  35.620  1.00  0.00           H
ATOM   4619  HB2 ASP A 306      85.510  77.970  35.340  1.00  0.00           H
ATOM   4620  CG  ASP A 306      87.190  79.330  34.940  1.00  0.00           C
ATOM   4621  OD1 ASP A 306      88.220  79.830  35.470  1.00  0.00           O
ATOM   4622  OD2 ASP A 306      87.160  79.300  33.690  1.00  0.00           O
ATOM   4623  C   ASP A 306      86.660  79.840  38.020  1.00  0.00           C
ATOM   4624  O   ASP A 306      86.020  80.920  37.960  1.00  0.00           O
ATOM   4625  N   PRO A 307      87.740  79.740  38.780  1.00  0.00           N
ATOM   4626  CD  PRO A 307      88.350  78.520  39.240  1.00  0.00           C
ATOM   4627  HD1 PRO A 307      89.090  78.190  38.510  1.00  0.00           H
ATOM   4628  HD2 PRO A 307      87.610  77.720  39.290  1.00  0.00           H
ATOM   4629  CG  PRO A 307      88.770  78.820  40.670  1.00  0.00           C
ATOM   4630  HG1 PRO A 307      89.590  78.180  41.000  1.00  0.00           H
ATOM   4631  HG2 PRO A 307      87.890  78.680  41.300  1.00  0.00           H
ATOM   4632  CB  PRO A 307      89.200  80.290  40.600  1.00  0.00           C
ATOM   4633  HB1 PRO A 307      90.220  80.280  40.210  1.00  0.00           H
ATOM   4634  HB2 PRO A 307      89.250  80.830  41.550  1.00  0.00           H
ATOM   4635  CA  PRO A 307      88.210  80.860  39.580  1.00  0.00           C
ATOM   4636  HA  PRO A 307      87.370  81.260  40.150  1.00  0.00           H
ATOM   4637  C   PRO A 307      88.800  81.970  38.700  1.00  0.00           C
ATOM   4638  O   PRO A 307      89.070  83.090  39.260  1.00  0.00           O
ATOM   4639  N   ARG A 308      89.010  81.760  37.380  1.00  0.00           N
ATOM   4640  H   ARG A 308      88.620  80.960  36.900  1.00  0.00           H
ATOM   4641  CA  ARG A 308      89.350  82.920  36.490  1.00  0.00           C
ATOM   4642  HA  ARG A 308      90.300  83.300  36.880  1.00  0.00           H
ATOM   4643  CB  ARG A 308      89.610  82.480  35.070  1.00  0.00           C
ATOM   4644  HB1 ARG A 308      90.020  83.360  34.560  1.00  0.00           H
ATOM   4645  HB2 ARG A 308      88.680  82.270  34.550  1.00  0.00           H
ATOM   4646  CG  ARG A 308      90.780  81.440  34.960  1.00  0.00           C
ATOM   4647  HG1 ARG A 308      90.540  80.490  35.440  1.00  0.00           H
ATOM   4648  HG2 ARG A 308      91.690  81.900  35.340  1.00  0.00           H
ATOM   4649  CD  ARG A 308      90.990  81.090  33.500  1.00  0.00           C
ATOM   4650  HD1 ARG A 308      91.890  80.480  33.440  1.00  0.00           H
ATOM   4651  HD2 ARG A 308      91.100  81.960  32.850  1.00  0.00           H
ATOM   4652  NE  ARG A 308      89.800  80.380  32.970  1.00  0.00           N
ATOM   4653  HE  ARG A 308      89.210  79.830  33.570  1.00  0.00           H
ATOM   4654  CZ  ARG A 308      89.700  80.080  31.720  1.00  0.00           C
ATOM   4655  NH1 ARG A 308      90.550  80.270  30.730  1.00  0.00           N
ATOM   4656 1HH1 ARG A 308      91.330  80.880  30.950  1.00  0.00           H
ATOM   4657 2HH1 ARG A 308      90.530  79.640  29.950  1.00  0.00           H
ATOM   4658  NH2 ARG A 308      88.660  79.410  31.410  1.00  0.00           N
ATOM   4659 1HH2 ARG A 308      87.990  79.480  32.170  1.00  0.00           H
ATOM   4660 2HH2 ARG A 308      88.310  79.430  30.460  1.00  0.00           H
ATOM   4661  C   ARG A 308      88.430  84.140  36.510  1.00  0.00           C
ATOM   4662  O   ARG A 308      88.860  85.290  36.470  1.00  0.00           O
ATOM   4663  N   HIS A 309      87.110  83.830  36.690  1.00  0.00           N
ATOM   4664  H   HIS A 309      86.870  82.850  36.720  1.00  0.00           H
ATOM   4665  CA  HIS A 309      86.030  84.760  36.730  1.00  0.00           C
ATOM   4666  HA  HIS A 309      86.270  85.780  36.420  1.00  0.00           H
ATOM   4667  CB  HIS A 309      84.890  84.160  35.830  1.00  0.00           C
ATOM   4668  HB1 HIS A 309      83.910  84.620  35.910  1.00  0.00           H
ATOM   4669  HB2 HIS A 309      84.640  83.160  36.180  1.00  0.00           H
ATOM   4670  CG  HIS A 309      85.230  84.070  34.400  1.00  0.00           C
ATOM   4671  ND1 HIS A 309      86.040  83.040  33.910  1.00  0.00           N
ATOM   4672  CE1 HIS A 309      86.490  83.470  32.690  1.00  0.00           C
ATOM   4673  HE1 HIS A 309      87.310  83.040  32.140  1.00  0.00           H
ATOM   4674  NE2 HIS A 309      85.950  84.660  32.410  1.00  0.00           N
ATOM   4675  HE2 HIS A 309      86.190  85.250  31.630  1.00  0.00           H
ATOM   4676  CD2 HIS A 309      85.290  85.080  33.480  1.00  0.00           C
ATOM   4677  HD2 HIS A 309      84.940  86.090  33.680  1.00  0.00           H
ATOM   4678  C   HIS A 309      85.460  84.900  38.130  1.00  0.00           C
ATOM   4679  O   HIS A 309      84.340  85.410  38.280  1.00  0.00           O
ATOM   4680  N   GLY A 310      86.170  84.540  39.170  1.00  0.00           N
ATOM   4681  H   GLY A 310      87.090  84.190  38.920  1.00  0.00           H
ATOM   4682  CA  GLY A 310      85.940  84.850  40.580  1.00  0.00           C
ATOM   4683  HA1 GLY A 310      85.910  83.950  41.200  1.00  0.00           H
ATOM   4684  HA2 GLY A 310      85.000  85.400  40.540  1.00  0.00           H
ATOM   4685  C   GLY A 310      86.990  85.810  41.140  1.00  0.00           C
ATOM   4686  O   GLY A 310      87.890  86.280  40.420  1.00  0.00           O
ATOM   4687  N   LYS A 311      86.990  85.990  42.470  1.00  0.00           N
ATOM   4688  H   LYS A 311      86.340  85.450  43.030  1.00  0.00           H
ATOM   4689  CA  LYS A 311      88.050  86.660  43.220  1.00  0.00           C
ATOM   4690  HA  LYS A 311      88.930  86.690  42.580  1.00  0.00           H
ATOM   4691  CB  LYS A 311      87.720  88.130  43.620  1.00  0.00           C
ATOM   4692  HB1 LYS A 311      88.650  88.520  44.050  1.00  0.00           H
ATOM   4693  HB2 LYS A 311      86.930  88.150  44.370  1.00  0.00           H
ATOM   4694  CG  LYS A 311      87.260  89.100  42.570  1.00  0.00           C
ATOM   4695  HG1 LYS A 311      86.350  88.690  42.130  1.00  0.00           H
ATOM   4696  HG2 LYS A 311      88.070  89.220  41.840  1.00  0.00           H
ATOM   4697  CD  LYS A 311      86.950  90.500  43.160  1.00  0.00           C
ATOM   4698  HD1 LYS A 311      87.920  90.880  43.480  1.00  0.00           H
ATOM   4699  HD2 LYS A 311      86.230  90.240  43.940  1.00  0.00           H
ATOM   4700  CE  LYS A 311      86.170  91.410  42.220  1.00  0.00           C
ATOM   4701  HE1 LYS A 311      85.780  92.230  42.820  1.00  0.00           H
ATOM   4702  HE2 LYS A 311      85.350  90.890  41.730  1.00  0.00           H
ATOM   4703  NZ  LYS A 311      87.090  92.010  41.250  1.00  0.00           N
ATOM   4704  HZ1 LYS A 311      87.690  92.740  41.620  1.00  0.00           H
ATOM   4705  HZ2 LYS A 311      87.580  91.340  40.670  1.00  0.00           H
ATOM   4706  HZ3 LYS A 311      86.470  92.490  40.610  1.00  0.00           H
ATOM   4707  C   LYS A 311      88.400  85.820  44.440  1.00  0.00           C
ATOM   4708  O   LYS A 311      87.510  85.200  45.080  1.00  0.00           O
ATOM   4709  N   TYR A 312      89.650  85.880  44.930  1.00  0.00           N
ATOM   4710  H   TYR A 312      90.240  86.520  44.410  1.00  0.00           H
ATOM   4711  CA  TYR A 312      90.170  85.140  46.080  1.00  0.00           C
ATOM   4712  HA  TYR A 312      89.610  84.230  46.290  1.00  0.00           H
ATOM   4713  CB  TYR A 312      91.660  84.840  45.810  1.00  0.00           C
ATOM   4714  HB1 TYR A 312      92.220  84.530  46.690  1.00  0.00           H
ATOM   4715  HB2 TYR A 312      92.100  85.760  45.430  1.00  0.00           H
ATOM   4716  CG  TYR A 312      91.830  83.710  44.760  1.00  0.00           C
ATOM   4717  CD1 TYR A 312      91.570  82.400  45.060  1.00  0.00           C
ATOM   4718  HD1 TYR A 312      91.080  82.250  46.010  1.00  0.00           H
ATOM   4719  CE1 TYR A 312      91.820  81.360  44.100  1.00  0.00           C
ATOM   4720  HE1 TYR A 312      91.530  80.340  44.330  1.00  0.00           H
ATOM   4721  CZ  TYR A 312      92.310  81.690  42.790  1.00  0.00           C
ATOM   4722  OH  TYR A 312      92.520  80.680  41.860  1.00  0.00           O
ATOM   4723  HH  TYR A 312      92.780  80.970  40.980  1.00  0.00           H
ATOM   4724  CE2 TYR A 312      92.420  83.020  42.390  1.00  0.00           C
ATOM   4725  HE2 TYR A 312      92.690  83.200  41.350  1.00  0.00           H
ATOM   4726  CD2 TYR A 312      92.260  83.970  43.410  1.00  0.00           C
ATOM   4727  HD2 TYR A 312      92.510  85.020  43.300  1.00  0.00           H
ATOM   4728  C   TYR A 312      90.040  86.070  47.320  1.00  0.00           C
ATOM   4729  O   TYR A 312      90.360  87.280  47.240  1.00  0.00           O
ATOM   4730  N   MET A 313      89.560  85.480  48.440  1.00  0.00           N
ATOM   4731  H   MET A 313      89.240  84.530  48.350  1.00  0.00           H
ATOM   4732  CA  MET A 313      89.640  86.060  49.770  1.00  0.00           C
ATOM   4733  HA  MET A 313      89.640  87.140  49.600  1.00  0.00           H
ATOM   4734  CB  MET A 313      88.400  85.720  50.570  1.00  0.00           C
ATOM   4735  HB1 MET A 313      88.530  86.220  51.530  1.00  0.00           H
ATOM   4736  HB2 MET A 313      88.110  84.670  50.660  1.00  0.00           H
ATOM   4737  CG  MET A 313      87.170  86.460  50.030  1.00  0.00           C
ATOM   4738  HG1 MET A 313      87.240  86.670  48.960  1.00  0.00           H
ATOM   4739  HG2 MET A 313      87.110  87.350  50.660  1.00  0.00           H
ATOM   4740  SD  MET A 313      85.550  85.500  50.170  1.00  0.00           S
ATOM   4741  CE  MET A 313      85.740  84.400  48.750  1.00  0.00           C
ATOM   4742  HE1 MET A 313      86.530  83.690  49.020  1.00  0.00           H
ATOM   4743  HE2 MET A 313      84.860  83.780  48.620  1.00  0.00           H
ATOM   4744  HE3 MET A 313      86.120  85.000  47.920  1.00  0.00           H
ATOM   4745  C   MET A 313      90.960  85.550  50.480  1.00  0.00           C
ATOM   4746  O   MET A 313      91.520  86.270  51.330  1.00  0.00           O
ATOM   4747  N   ALA A 314      91.560  84.410  50.080  1.00  0.00           N
ATOM   4748  H   ALA A 314      91.080  83.840  49.400  1.00  0.00           H
ATOM   4749  CA  ALA A 314      92.730  83.820  50.630  1.00  0.00           C
ATOM   4750  HA  ALA A 314      93.450  84.630  50.780  1.00  0.00           H
ATOM   4751  CB  ALA A 314      92.530  83.250  52.040  1.00  0.00           C
ATOM   4752  HB1 ALA A 314      93.470  82.810  52.360  1.00  0.00           H
ATOM   4753  HB2 ALA A 314      92.170  83.970  52.770  1.00  0.00           H
ATOM   4754  HB3 ALA A 314      91.840  82.410  52.000  1.00  0.00           H
ATOM   4755  C   ALA A 314      93.250  82.680  49.730  1.00  0.00           C
ATOM   4756  O   ALA A 314      92.470  82.160  48.870  1.00  0.00           O
ATOM   4757  N   CYS A 315      94.440  82.300  49.900  1.00  0.00           N
ATOM   4758  H   CYS A 315      94.950  82.630  50.700  1.00  0.00           H
ATOM   4759  CA  CYS A 315      95.000  80.980  49.410  1.00  0.00           C
ATOM   4760  HA  CYS A 315      94.190  80.250  49.430  1.00  0.00           H
ATOM   4761  CB  CYS A 315      95.350  81.240  47.920  1.00  0.00           C
ATOM   4762  HB1 CYS A 315      96.210  81.900  47.960  1.00  0.00           H
ATOM   4763  HB2 CYS A 315      94.490  81.670  47.410  1.00  0.00           H
ATOM   4764  SG  CYS A 315      95.650  79.590  47.260  1.00  0.00           S
ATOM   4765  HG  CYS A 315      94.380  79.170  47.200  1.00  0.00           H
ATOM   4766  C   CYS A 315      96.120  80.450  50.310  1.00  0.00           C
ATOM   4767  O   CYS A 315      97.140  81.130  50.510  1.00  0.00           O
ATOM   4768  N   CYS A 316      95.960  79.200  50.650  1.00  0.00           N
ATOM   4769  H   CYS A 316      95.220  78.670  50.210  1.00  0.00           H
ATOM   4770  CA  CYS A 316      96.930  78.370  51.390  1.00  0.00           C
ATOM   4771  HA  CYS A 316      97.780  78.960  51.730  1.00  0.00           H
ATOM   4772  CB  CYS A 316      96.250  77.790  52.710  1.00  0.00           C
ATOM   4773  HB1 CYS A 316      96.920  77.100  53.210  1.00  0.00           H
ATOM   4774  HB2 CYS A 316      95.340  77.240  52.460  1.00  0.00           H
ATOM   4775  SG  CYS A 316      96.020  79.310  53.690  1.00  0.00           S
ATOM   4776  HG  CYS A 316      95.350  78.830  54.740  1.00  0.00           H
ATOM   4777  C   CYS A 316      97.500  77.170  50.600  1.00  0.00           C
ATOM   4778  O   CYS A 316      96.790  76.460  49.910  1.00  0.00           O
ATOM   4779  N   LEU A 317      98.790  76.910  50.730  1.00  0.00           N
ATOM   4780  H   LEU A 317      99.340  77.550  51.290  1.00  0.00           H
ATOM   4781  CA  LEU A 317      99.450  75.760  50.040  1.00  0.00           C
ATOM   4782  HA  LEU A 317      98.710  75.150  49.520  1.00  0.00           H
ATOM   4783  CB  LEU A 317     100.440  76.370  49.000  1.00  0.00           C
ATOM   4784  HB1 LEU A 317     101.050  75.540  48.640  1.00  0.00           H
ATOM   4785  HB2 LEU A 317     101.320  76.800  49.480  1.00  0.00           H
ATOM   4786  CG  LEU A 317      99.790  77.050  47.810  1.00  0.00           C
ATOM   4787  HG  LEU A 317      98.860  77.580  48.020  1.00  0.00           H
ATOM   4788  CD1 LEU A 317     100.700  78.110  47.160  1.00  0.00           C
ATOM   4789 1HD1 LEU A 317     100.070  78.740  46.530  1.00  0.00           H
ATOM   4790 2HD1 LEU A 317     101.250  78.700  47.890  1.00  0.00           H
ATOM   4791 3HD1 LEU A 317     101.370  77.520  46.540  1.00  0.00           H
ATOM   4792  CD2 LEU A 317      99.350  76.080  46.810  1.00  0.00           C
ATOM   4793 1HD2 LEU A 317      98.780  76.550  46.010  1.00  0.00           H
ATOM   4794 2HD2 LEU A 317     100.230  75.590  46.410  1.00  0.00           H
ATOM   4795 3HD2 LEU A 317      98.730  75.340  47.320  1.00  0.00           H
ATOM   4796  C   LEU A 317     100.240  74.780  50.920  1.00  0.00           C
ATOM   4797  O   LEU A 317     101.000  75.230  51.700  1.00  0.00           O
ATOM   4798  N   LEU A 318      99.870  73.500  50.870  1.00  0.00           N
ATOM   4799  H   LEU A 318      99.180  73.270  50.170  1.00  0.00           H
ATOM   4800  CA  LEU A 318     100.250  72.400  51.780  1.00  0.00           C
ATOM   4801  HA  LEU A 318     100.930  72.760  52.560  1.00  0.00           H
ATOM   4802  CB  LEU A 318      98.980  71.920  52.510  1.00  0.00           C
ATOM   4803  HB1 LEU A 318      99.220  71.110  53.200  1.00  0.00           H
ATOM   4804  HB2 LEU A 318      98.310  71.450  51.790  1.00  0.00           H
ATOM   4805  CG  LEU A 318      98.080  73.030  53.170  1.00  0.00           C
ATOM   4806  HG  LEU A 318      97.700  73.710  52.410  1.00  0.00           H
ATOM   4807  CD1 LEU A 318      96.910  72.370  53.860  1.00  0.00           C
ATOM   4808 1HD1 LEU A 318      96.270  73.000  54.460  1.00  0.00           H
ATOM   4809 2HD1 LEU A 318      96.310  71.920  53.070  1.00  0.00           H
ATOM   4810 3HD1 LEU A 318      97.320  71.560  54.480  1.00  0.00           H
ATOM   4811  CD2 LEU A 318      98.800  73.750  54.320  1.00  0.00           C
ATOM   4812 1HD2 LEU A 318      99.730  74.200  53.970  1.00  0.00           H
ATOM   4813 2HD2 LEU A 318      98.140  74.500  54.740  1.00  0.00           H
ATOM   4814 3HD2 LEU A 318      98.880  73.020  55.130  1.00  0.00           H
ATOM   4815  C   LEU A 318     101.080  71.300  51.050  1.00  0.00           C
ATOM   4816  O   LEU A 318     100.540  70.390  50.430  1.00  0.00           O
ATOM   4817  N   TYR A 319     102.390  71.570  51.010  1.00  0.00           N
ATOM   4818  H   TYR A 319     102.710  72.400  51.500  1.00  0.00           H
ATOM   4819  CA  TYR A 319     103.370  70.740  50.410  1.00  0.00           C
ATOM   4820  HA  TYR A 319     102.950  70.360  49.480  1.00  0.00           H
ATOM   4821  CB  TYR A 319     104.590  71.490  49.940  1.00  0.00           C
ATOM   4822  HB1 TYR A 319     105.270  70.740  49.530  1.00  0.00           H
ATOM   4823  HB2 TYR A 319     105.030  71.960  50.820  1.00  0.00           H
ATOM   4824  CG  TYR A 319     104.250  72.540  48.910  1.00  0.00           C
ATOM   4825  CD1 TYR A 319     103.910  73.860  49.260  1.00  0.00           C
ATOM   4826  HD1 TYR A 319     103.840  74.040  50.330  1.00  0.00           H
ATOM   4827  CE1 TYR A 319     103.650  74.800  48.270  1.00  0.00           C
ATOM   4828  HE1 TYR A 319     103.540  75.860  48.470  1.00  0.00           H
ATOM   4829  CZ  TYR A 319     103.720  74.470  46.890  1.00  0.00           C
ATOM   4830  OH  TYR A 319     103.470  75.460  45.970  1.00  0.00           O
ATOM   4831  HH  TYR A 319     103.710  75.180  45.080  1.00  0.00           H
ATOM   4832  CE2 TYR A 319     104.160  73.140  46.550  1.00  0.00           C
ATOM   4833  HE2 TYR A 319     104.370  72.910  45.510  1.00  0.00           H
ATOM   4834  CD2 TYR A 319     104.410  72.170  47.580  1.00  0.00           C
ATOM   4835  HD2 TYR A 319     104.630  71.170  47.230  1.00  0.00           H
ATOM   4836  C   TYR A 319     103.830  69.550  51.290  1.00  0.00           C
ATOM   4837  O   TYR A 319     103.990  69.650  52.520  1.00  0.00           O
ATOM   4838  N   ARG A 320     104.080  68.440  50.590  1.00  0.00           N
ATOM   4839  H   ARG A 320     104.010  68.470  49.580  1.00  0.00           H
ATOM   4840  CA  ARG A 320     104.490  67.150  51.200  1.00  0.00           C
ATOM   4841  HA  ARG A 320     104.820  67.370  52.210  1.00  0.00           H
ATOM   4842  CB  ARG A 320     103.360  66.130  51.360  1.00  0.00           C
ATOM   4843  HB1 ARG A 320     103.790  65.370  52.020  1.00  0.00           H
ATOM   4844  HB2 ARG A 320     103.140  65.620  50.430  1.00  0.00           H
ATOM   4845  CG  ARG A 320     102.060  66.640  51.960  1.00  0.00           C
ATOM   4846  HG1 ARG A 320     101.530  67.270  51.240  1.00  0.00           H
ATOM   4847  HG2 ARG A 320     102.290  67.270  52.820  1.00  0.00           H
ATOM   4848  CD  ARG A 320     100.930  65.610  52.460  1.00  0.00           C
ATOM   4849  HD1 ARG A 320     100.700  64.950  51.620  1.00  0.00           H
ATOM   4850  HD2 ARG A 320     100.000  66.070  52.800  1.00  0.00           H
ATOM   4851  NE  ARG A 320     101.360  64.870  53.630  1.00  0.00           N
ATOM   4852  HE  ARG A 320     102.200  65.110  54.140  1.00  0.00           H
ATOM   4853  CZ  ARG A 320     100.690  63.970  54.270  1.00  0.00           C
ATOM   4854  NH1 ARG A 320      99.530  63.510  53.910  1.00  0.00           N
ATOM   4855 1HH1 ARG A 320      99.100  63.820  53.050  1.00  0.00           H
ATOM   4856 2HH1 ARG A 320      99.120  62.680  54.300  1.00  0.00           H
ATOM   4857  NH2 ARG A 320     101.270  63.430  55.270  1.00  0.00           N
ATOM   4858 1HH2 ARG A 320     102.230  63.650  55.490  1.00  0.00           H
ATOM   4859 2HH2 ARG A 320     100.750  62.770  55.830  1.00  0.00           H
ATOM   4860  C   ARG A 320     105.630  66.500  50.400  1.00  0.00           C
ATOM   4861  O   ARG A 320     105.560  66.560  49.180  1.00  0.00           O
ATOM   4862  N   GLY A 321     106.690  66.110  51.100  1.00  0.00           N
ATOM   4863  H   GLY A 321     106.650  66.200  52.100  1.00  0.00           H
ATOM   4864  CA  GLY A 321     107.940  65.660  50.490  1.00  0.00           C
ATOM   4865  HA1 GLY A 321     107.840  65.020  49.610  1.00  0.00           H
ATOM   4866  HA2 GLY A 321     108.460  64.940  51.130  1.00  0.00           H
ATOM   4867  C   GLY A 321     108.980  66.730  50.070  1.00  0.00           C
ATOM   4868  O   GLY A 321     109.280  67.610  50.880  1.00  0.00           O
ATOM   4869  N   ASP A 322     109.690  66.530  48.950  1.00  0.00           N
ATOM   4870  H   ASP A 322     109.370  65.800  48.330  1.00  0.00           H
ATOM   4871  CA  ASP A 322     110.990  67.100  48.510  1.00  0.00           C
ATOM   4872  HA  ASP A 322     111.690  67.100  49.340  1.00  0.00           H
ATOM   4873  CB  ASP A 322     111.600  66.300  47.340  1.00  0.00           C
ATOM   4874  HB1 ASP A 322     111.010  66.330  46.430  1.00  0.00           H
ATOM   4875  HB2 ASP A 322     111.560  65.250  47.610  1.00  0.00           H
ATOM   4876  CG  ASP A 322     113.020  66.760  47.080  1.00  0.00           C
ATOM   4877  OD1 ASP A 322     113.920  66.620  47.890  1.00  0.00           O
ATOM   4878  OD2 ASP A 322     113.260  67.440  46.090  1.00  0.00           O
ATOM   4879  C   ASP A 322     110.730  68.540  48.010  1.00  0.00           C
ATOM   4880  O   ASP A 322     110.730  68.860  46.810  1.00  0.00           O
ATOM   4881  N   VAL A 323     110.410  69.490  48.850  1.00  0.00           N
ATOM   4882  H   VAL A 323     110.380  69.190  49.810  1.00  0.00           H
ATOM   4883  CA  VAL A 323     110.120  70.840  48.550  1.00  0.00           C
ATOM   4884  HA  VAL A 323     110.490  71.010  47.540  1.00  0.00           H
ATOM   4885  CB  VAL A 323     108.590  71.090  48.550  1.00  0.00           C
ATOM   4886  HB  VAL A 323     108.070  70.900  49.490  1.00  0.00           H
ATOM   4887  CG1 VAL A 323     108.280  72.560  48.240  1.00  0.00           C
ATOM   4888 1HG1 VAL A 323     108.830  72.850  47.340  1.00  0.00           H
ATOM   4889 2HG1 VAL A 323     107.240  72.710  47.970  1.00  0.00           H
ATOM   4890 3HG1 VAL A 323     108.600  73.240  49.030  1.00  0.00           H
ATOM   4891  CG2 VAL A 323     107.820  70.160  47.560  1.00  0.00           C
ATOM   4892 1HG2 VAL A 323     107.850  69.150  47.990  1.00  0.00           H
ATOM   4893 2HG2 VAL A 323     106.740  70.330  47.510  1.00  0.00           H
ATOM   4894 3HG2 VAL A 323     108.230  70.210  46.560  1.00  0.00           H
ATOM   4895  C   VAL A 323     110.750  71.800  49.460  1.00  0.00           C
ATOM   4896  O   VAL A 323     110.590  71.740  50.620  1.00  0.00           O
ATOM   4897  N   VAL A 324     111.490  72.800  48.880  1.00  0.00           N
ATOM   4898  H   VAL A 324     111.460  72.840  47.870  1.00  0.00           H
ATOM   4899  CA  VAL A 324     112.060  73.960  49.600  1.00  0.00           C
ATOM   4900  HA  VAL A 324     111.870  73.770  50.660  1.00  0.00           H
ATOM   4901  CB  VAL A 324     113.580  73.920  49.540  1.00  0.00           C
ATOM   4902  HB  VAL A 324     113.880  74.780  50.140  1.00  0.00           H
ATOM   4903  CG1 VAL A 324     114.170  72.640  50.130  1.00  0.00           C
ATOM   4904 1HG1 VAL A 324     114.190  71.830  49.400  1.00  0.00           H
ATOM   4905 2HG1 VAL A 324     115.200  72.770  50.460  1.00  0.00           H
ATOM   4906 3HG1 VAL A 324     113.600  72.360  51.010  1.00  0.00           H
ATOM   4907  CG2 VAL A 324     114.180  74.280  48.190  1.00  0.00           C
ATOM   4908 1HG2 VAL A 324     114.080  73.480  47.460  1.00  0.00           H
ATOM   4909 2HG2 VAL A 324     113.740  75.190  47.780  1.00  0.00           H
ATOM   4910 3HG2 VAL A 324     115.220  74.550  48.350  1.00  0.00           H
ATOM   4911  C   VAL A 324     111.450  75.320  49.190  1.00  0.00           C
ATOM   4912  O   VAL A 324     111.130  75.420  48.020  1.00  0.00           O
ATOM   4913  N   PRO A 325     111.430  76.340  50.090  1.00  0.00           N
ATOM   4914  CD  PRO A 325     111.680  76.260  51.500  1.00  0.00           C
ATOM   4915  HD1 PRO A 325     112.750  76.310  51.750  1.00  0.00           H
ATOM   4916  HD2 PRO A 325     111.370  75.320  51.960  1.00  0.00           H
ATOM   4917  CG  PRO A 325     110.940  77.430  52.070  1.00  0.00           C
ATOM   4918  HG1 PRO A 325     111.560  77.660  52.940  1.00  0.00           H
ATOM   4919  HG2 PRO A 325     109.920  77.240  52.400  1.00  0.00           H
ATOM   4920  CB  PRO A 325     111.090  78.450  51.010  1.00  0.00           C
ATOM   4921  HB1 PRO A 325     112.120  78.810  50.920  1.00  0.00           H
ATOM   4922  HB2 PRO A 325     110.380  79.270  51.150  1.00  0.00           H
ATOM   4923  CA  PRO A 325     110.820  77.640  49.770  1.00  0.00           C
ATOM   4924  HA  PRO A 325     109.780  77.440  49.520  1.00  0.00           H
ATOM   4925  C   PRO A 325     111.430  78.330  48.460  1.00  0.00           C
ATOM   4926  O   PRO A 325     110.690  79.040  47.810  1.00  0.00           O
ATOM   4927  N   LYS A 326     112.690  78.200  48.180  1.00  0.00           N
ATOM   4928  H   LYS A 326     113.220  77.600  48.800  1.00  0.00           H
ATOM   4929  CA  LYS A 326     113.250  78.840  47.010  1.00  0.00           C
ATOM   4930  HA  LYS A 326     113.020  79.890  47.150  1.00  0.00           H
ATOM   4931  CB  LYS A 326     114.780  78.600  46.960  1.00  0.00           C
ATOM   4932  HB1 LYS A 326     115.020  77.540  46.860  1.00  0.00           H
ATOM   4933  HB2 LYS A 326     115.150  78.900  47.940  1.00  0.00           H
ATOM   4934  CG  LYS A 326     115.380  79.480  45.860  1.00  0.00           C
ATOM   4935  HG1 LYS A 326     115.170  80.490  46.220  1.00  0.00           H
ATOM   4936  HG2 LYS A 326     115.000  79.170  44.880  1.00  0.00           H
ATOM   4937  CD  LYS A 326     116.840  79.240  45.870  1.00  0.00           C
ATOM   4938  HD1 LYS A 326     117.120  78.230  45.560  1.00  0.00           H
ATOM   4939  HD2 LYS A 326     117.300  79.450  46.830  1.00  0.00           H
ATOM   4940  CE  LYS A 326     117.530  80.290  44.910  1.00  0.00           C
ATOM   4941  HE1 LYS A 326     117.210  81.290  45.190  1.00  0.00           H
ATOM   4942  HE2 LYS A 326     117.220  80.030  43.890  1.00  0.00           H
ATOM   4943  NZ  LYS A 326     118.910  79.980  44.950  1.00  0.00           N
ATOM   4944  HZ1 LYS A 326     119.280  79.900  45.890  1.00  0.00           H
ATOM   4945  HZ2 LYS A 326     118.980  79.130  44.400  1.00  0.00           H
ATOM   4946  HZ3 LYS A 326     119.410  80.710  44.480  1.00  0.00           H
ATOM   4947  C   LYS A 326     112.500  78.420  45.670  1.00  0.00           C
ATOM   4948  O   LYS A 326     112.210  79.270  44.790  1.00  0.00           O
ATOM   4949  N   ASP A 327     112.090  77.150  45.580  1.00  0.00           N
ATOM   4950  H   ASP A 327     112.440  76.460  46.230  1.00  0.00           H
ATOM   4951  CA  ASP A 327     111.170  76.680  44.510  1.00  0.00           C
ATOM   4952  HA  ASP A 327     111.550  77.120  43.590  1.00  0.00           H
ATOM   4953  CB  ASP A 327     111.420  75.180  44.220  1.00  0.00           C
ATOM   4954  HB1 ASP A 327     110.890  74.900  43.300  1.00  0.00           H
ATOM   4955  HB2 ASP A 327     110.840  74.600  44.940  1.00  0.00           H
ATOM   4956  CG  ASP A 327     112.880  74.780  44.010  1.00  0.00           C
ATOM   4957  OD1 ASP A 327     113.600  75.530  43.340  1.00  0.00           O
ATOM   4958  OD2 ASP A 327     113.270  73.730  44.540  1.00  0.00           O
ATOM   4959  C   ASP A 327     109.650  77.050  44.590  1.00  0.00           C
ATOM   4960  O   ASP A 327     109.140  77.500  43.550  1.00  0.00           O
ATOM   4961  N   VAL A 328     109.050  76.980  45.750  1.00  0.00           N
ATOM   4962  H   VAL A 328     109.580  76.600  46.520  1.00  0.00           H
ATOM   4963  CA  VAL A 328     107.730  77.640  46.030  1.00  0.00           C
ATOM   4964  HA  VAL A 328     106.980  77.120  45.440  1.00  0.00           H
ATOM   4965  CB  VAL A 328     107.290  77.520  47.500  1.00  0.00           C
ATOM   4966  HB  VAL A 328     108.030  78.150  48.000  1.00  0.00           H
ATOM   4967  CG1 VAL A 328     105.880  78.070  47.620  1.00  0.00           C
ATOM   4968 1HG1 VAL A 328     105.940  79.140  47.810  1.00  0.00           H
ATOM   4969 2HG1 VAL A 328     105.270  77.800  46.760  1.00  0.00           H
ATOM   4970 3HG1 VAL A 328     105.400  77.640  48.510  1.00  0.00           H
ATOM   4971  CG2 VAL A 328     107.380  76.090  48.110  1.00  0.00           C
ATOM   4972 1HG2 VAL A 328     106.960  76.000  49.110  1.00  0.00           H
ATOM   4973 2HG2 VAL A 328     106.950  75.390  47.390  1.00  0.00           H
ATOM   4974 3HG2 VAL A 328     108.430  75.800  48.200  1.00  0.00           H
ATOM   4975  C   VAL A 328     107.550  79.050  45.470  1.00  0.00           C
ATOM   4976  O   VAL A 328     106.590  79.370  44.710  1.00  0.00           O
ATOM   4977  N   ASN A 329     108.530  79.940  45.760  1.00  0.00           N
ATOM   4978  H   ASN A 329     109.300  79.690  46.370  1.00  0.00           H
ATOM   4979  CA  ASN A 329     108.530  81.290  45.290  1.00  0.00           C
ATOM   4980  HA  ASN A 329     107.510  81.660  45.310  1.00  0.00           H
ATOM   4981  CB  ASN A 329     109.430  82.110  46.280  1.00  0.00           C
ATOM   4982  HB1 ASN A 329     109.450  83.120  45.860  1.00  0.00           H
ATOM   4983  HB2 ASN A 329     110.470  81.770  46.290  1.00  0.00           H
ATOM   4984  CG  ASN A 329     109.010  82.190  47.800  1.00  0.00           C
ATOM   4985  OD1 ASN A 329     108.410  83.200  48.170  1.00  0.00           O
ATOM   4986  ND2 ASN A 329     109.250  81.200  48.630  1.00  0.00           N
ATOM   4987 1HD2 ASN A 329     109.760  80.370  48.380  1.00  0.00           H
ATOM   4988 2HD2 ASN A 329     109.130  81.350  49.620  1.00  0.00           H
ATOM   4989  C   ASN A 329     108.900  81.400  43.780  1.00  0.00           C
ATOM   4990  O   ASN A 329     108.210  82.120  43.070  1.00  0.00           O
ATOM   4991  N   ALA A 330     109.850  80.630  43.270  1.00  0.00           N
ATOM   4992  H   ALA A 330     110.490  80.090  43.850  1.00  0.00           H
ATOM   4993  CA  ALA A 330     110.100  80.590  41.790  1.00  0.00           C
ATOM   4994  HA  ALA A 330     110.280  81.610  41.430  1.00  0.00           H
ATOM   4995  CB  ALA A 330     111.330  79.710  41.580  1.00  0.00           C
ATOM   4996  HB1 ALA A 330     111.030  78.700  41.860  1.00  0.00           H
ATOM   4997  HB2 ALA A 330     111.600  79.650  40.530  1.00  0.00           H
ATOM   4998  HB3 ALA A 330     112.190  79.900  42.220  1.00  0.00           H
ATOM   4999  C   ALA A 330     108.840  80.010  41.070  1.00  0.00           C
ATOM   5000  O   ALA A 330     108.630  80.450  39.910  1.00  0.00           O
ATOM   5001  N   ALA A 331     108.080  79.090  41.690  1.00  0.00           N
ATOM   5002  H   ALA A 331     108.360  78.820  42.620  1.00  0.00           H
ATOM   5003  CA  ALA A 331     106.780  78.620  41.100  1.00  0.00           C
ATOM   5004  HA  ALA A 331     106.990  78.300  40.080  1.00  0.00           H
ATOM   5005  CB  ALA A 331     106.450  77.370  41.810  1.00  0.00           C
ATOM   5006  HB1 ALA A 331     105.510  76.920  41.500  1.00  0.00           H
ATOM   5007  HB2 ALA A 331     107.230  76.610  41.720  1.00  0.00           H
ATOM   5008  HB3 ALA A 331     106.350  77.500  42.890  1.00  0.00           H
ATOM   5009  C   ALA A 331     105.750  79.690  41.030  1.00  0.00           C
ATOM   5010  O   ALA A 331     105.310  80.270  40.070  1.00  0.00           O
ATOM   5011  N   ILE A 332     105.360  80.200  42.250  1.00  0.00           N
ATOM   5012  H   ILE A 332     105.690  79.850  43.140  1.00  0.00           H
ATOM   5013  CA  ILE A 332     104.410  81.280  42.410  1.00  0.00           C
ATOM   5014  HA  ILE A 332     103.430  80.870  42.150  1.00  0.00           H
ATOM   5015  CB  ILE A 332     104.260  81.670  43.930  1.00  0.00           C
ATOM   5016  HB  ILE A 332     105.260  81.800  44.340  1.00  0.00           H
ATOM   5017  CG2 ILE A 332     103.540  83.000  44.140  1.00  0.00           C
ATOM   5018 1HG2 ILE A 332     103.430  83.340  45.170  1.00  0.00           H
ATOM   5019 2HG2 ILE A 332     104.110  83.780  43.630  1.00  0.00           H
ATOM   5020 3HG2 ILE A 332     102.520  82.900  43.780  1.00  0.00           H
ATOM   5021  CG1 ILE A 332     103.500  80.540  44.650  1.00  0.00           C
ATOM   5022 1HG1 ILE A 332     103.880  79.530  44.480  1.00  0.00           H
ATOM   5023 2HG1 ILE A 332     102.440  80.590  44.400  1.00  0.00           H
ATOM   5024  CD  ILE A 332     103.500  80.590  46.170  1.00  0.00           C
ATOM   5025  HD1 ILE A 332     102.950  79.730  46.540  1.00  0.00           H
ATOM   5026  HD2 ILE A 332     104.550  80.590  46.450  1.00  0.00           H
ATOM   5027  HD3 ILE A 332     102.890  81.400  46.570  1.00  0.00           H
ATOM   5028  C   ILE A 332     104.590  82.540  41.480  1.00  0.00           C
ATOM   5029  O   ILE A 332     103.670  82.920  40.770  1.00  0.00           O
ATOM   5030  N   ALA A 333     105.790  83.090  41.490  1.00  0.00           N
ATOM   5031  H   ALA A 333     106.540  82.670  42.020  1.00  0.00           H
ATOM   5032  CA  ALA A 333     106.110  84.150  40.520  1.00  0.00           C
ATOM   5033  HA  ALA A 333     105.650  85.080  40.860  1.00  0.00           H
ATOM   5034  CB  ALA A 333     107.660  84.250  40.620  1.00  0.00           C
ATOM   5035  HB1 ALA A 333     107.990  85.140  40.090  1.00  0.00           H
ATOM   5036  HB2 ALA A 333     108.010  84.390  41.640  1.00  0.00           H
ATOM   5037  HB3 ALA A 333     108.180  83.360  40.250  1.00  0.00           H
ATOM   5038  C   ALA A 333     105.670  83.830  39.020  1.00  0.00           C
ATOM   5039  O   ALA A 333     104.990  84.700  38.460  1.00  0.00           O
ATOM   5040  N   THR A 334     106.120  82.710  38.450  1.00  0.00           N
ATOM   5041  H   THR A 334     106.650  82.120  39.080  1.00  0.00           H
ATOM   5042  CA  THR A 334     105.760  82.310  37.140  1.00  0.00           C
ATOM   5043  HA  THR A 334     105.940  83.200  36.550  1.00  0.00           H
ATOM   5044  CB  THR A 334     106.670  81.160  36.650  1.00  0.00           C
ATOM   5045  HB  THR A 334     106.310  80.230  37.100  1.00  0.00           H
ATOM   5046  CG2 THR A 334     106.610  80.960  35.130  1.00  0.00           C
ATOM   5047 1HG2 THR A 334     107.150  80.070  34.820  1.00  0.00           H
ATOM   5048 2HG2 THR A 334     105.620  80.820  34.690  1.00  0.00           H
ATOM   5049 3HG2 THR A 334     107.070  81.870  34.750  1.00  0.00           H
ATOM   5050  OG1 THR A 334     108.000  81.330  37.070  1.00  0.00           O
ATOM   5051  HG1 THR A 334     107.970  81.070  37.990  1.00  0.00           H
ATOM   5052  C   THR A 334     104.230  81.970  37.020  1.00  0.00           C
ATOM   5053  O   THR A 334     103.650  82.310  35.970  1.00  0.00           O
ATOM   5054  N   ILE A 335     103.560  81.530  38.080  1.00  0.00           N
ATOM   5055  H   ILE A 335     103.980  81.320  38.980  1.00  0.00           H
ATOM   5056  CA  ILE A 335     102.060  81.390  38.020  1.00  0.00           C
ATOM   5057  HA  ILE A 335     101.840  80.850  37.110  1.00  0.00           H
ATOM   5058  CB  ILE A 335     101.410  80.440  39.100  1.00  0.00           C
ATOM   5059  HB  ILE A 335     101.430  80.940  40.070  1.00  0.00           H
ATOM   5060  CG2 ILE A 335     100.020  80.210  38.650  1.00  0.00           C
[truncated: 718,908 more chars]
