# Supplementary material for: Identification and validation of novel microtubule suppressors with an imidazopyridine scaffold through structure-based virtual screening and docking
Source: RSC Med Chem. 2022 May 18;13(8):929–43. doi: 10.1039/d1md00392e (PMC9384815; doi:10.1039/d1md00392e)
Supplement: MD-013-D1MD00392E-s005 [file MD-013-D1MD00392E-s005.pdb]

REMARK    GENERATED BY TRJCONV
TITLE     TUBULIN ALPHA-1B CHAIN t=   0.00000 step= 0
REMARK    THIS IS A SIMULATION BOX
CRYST1  135.624  109.960   96.407  90.00  90.00  90.00 P 1           1
MODEL        1
ATOM      1  N   MET A   1      99.630  70.450  73.260  1.00  0.00           N
ATOM      2  H1  MET A   1      99.490  71.330  72.780  1.00  0.00           H
ATOM      3  H2  MET A   1      99.440  70.430  74.250  1.00  0.00           H
ATOM      4  H3  MET A   1     100.610  70.240  73.100  1.00  0.00           H
ATOM      5  CA  MET A   1      98.830  69.420  72.620  1.00  0.00           C
ATOM      6  HA  MET A   1      98.730  69.610  71.550  1.00  0.00           H
ATOM      7  CB  MET A   1      99.350  68.050  72.870  1.00  0.00           C
ATOM      8  HB1 MET A   1      99.460  67.890  73.940  1.00  0.00           H
ATOM      9  HB2 MET A   1     100.340  68.030  72.400  1.00  0.00           H
ATOM     10  CG  MET A   1      98.580  66.980  72.070  1.00  0.00           C
ATOM     11  HG1 MET A   1      99.110  66.020  72.160  1.00  0.00           H
ATOM     12  HG2 MET A   1      98.640  67.210  71.010  1.00  0.00           H
ATOM     13  SD  MET A   1      96.870  66.550  72.440  1.00  0.00           S
ATOM     14  CE  MET A   1      97.050  65.710  74.030  1.00  0.00           C
ATOM     15  HE1 MET A   1      97.130  66.330  74.920  1.00  0.00           H
ATOM     16  HE2 MET A   1      96.170  65.070  74.110  1.00  0.00           H
ATOM     17  HE3 MET A   1      97.880  65.020  73.860  1.00  0.00           H
ATOM     18  C   MET A   1      97.360  69.630  73.040  1.00  0.00           C
ATOM     19  O   MET A   1      97.040  69.660  74.260  1.00  0.00           O
ATOM     20  N   ARG A   2      96.420  69.910  72.150  1.00  0.00           N
ATOM     21  H   ARG A   2      96.700  69.820  71.190  1.00  0.00           H
ATOM     22  CA  ARG A   2      94.940  69.990  72.270  1.00  0.00           C
ATOM     23  HA  ARG A   2      94.690  69.930  73.330  1.00  0.00           H
ATOM     24  CB  ARG A   2      94.550  71.360  71.710  1.00  0.00           C
ATOM     25  HB1 ARG A   2      93.480  71.420  71.530  1.00  0.00           H
ATOM     26  HB2 ARG A   2      95.000  71.490  70.720  1.00  0.00           H
ATOM     27  CG  ARG A   2      94.920  72.520  72.670  1.00  0.00           C
ATOM     28  HG1 ARG A   2      96.000  72.610  72.740  1.00  0.00           H
ATOM     29  HG2 ARG A   2      94.590  72.400  73.700  1.00  0.00           H
ATOM     30  CD  ARG A   2      94.390  73.810  72.080  1.00  0.00           C
ATOM     31  HD1 ARG A   2      94.580  73.890  71.010  1.00  0.00           H
ATOM     32  HD2 ARG A   2      94.760  74.580  72.740  1.00  0.00           H
ATOM     33  NE  ARG A   2      92.930  73.760  72.300  1.00  0.00           N
ATOM     34  HE  ARG A   2      92.500  72.950  72.720  1.00  0.00           H
ATOM     35  CZ  ARG A   2      92.120  74.740  71.920  1.00  0.00           C
ATOM     36  NH1 ARG A   2      92.420  75.790  71.210  1.00  0.00           N
ATOM     37 1HH1 ARG A   2      93.360  75.910  70.860  1.00  0.00           H
ATOM     38 2HH1 ARG A   2      91.730  76.520  71.190  1.00  0.00           H
ATOM     39  NH2 ARG A   2      90.840  74.690  72.290  1.00  0.00           N
ATOM     40 1HH2 ARG A   2      90.670  74.040  73.050  1.00  0.00           H
ATOM     41 2HH2 ARG A   2      90.200  75.340  71.860  1.00  0.00           H
ATOM     42  C   ARG A   2      94.220  68.930  71.410  1.00  0.00           C
ATOM     43  O   ARG A   2      94.440  68.770  70.180  1.00  0.00           O
ATOM     44  N   GLU A   3      93.330  68.140  72.080  1.00  0.00           N
ATOM     45  H   GLU A   3      93.250  68.170  73.090  1.00  0.00           H
ATOM     46  CA  GLU A   3      92.640  67.070  71.390  1.00  0.00           C
ATOM     47  HA  GLU A   3      93.470  66.530  70.910  1.00  0.00           H
ATOM     48  CB  GLU A   3      91.990  66.130  72.410  1.00  0.00           C
ATOM     49  HB1 GLU A   3      91.490  65.330  71.870  1.00  0.00           H
ATOM     50  HB2 GLU A   3      91.180  66.580  72.990  1.00  0.00           H
ATOM     51  CG  GLU A   3      92.940  65.580  73.500  1.00  0.00           C
ATOM     52  HG1 GLU A   3      93.850  65.060  73.190  1.00  0.00           H
ATOM     53  HG2 GLU A   3      92.240  64.860  73.920  1.00  0.00           H
ATOM     54  CD  GLU A   3      93.310  66.490  74.640  1.00  0.00           C
ATOM     55  OE1 GLU A   3      92.790  67.620  74.740  1.00  0.00           O
ATOM     56  OE2 GLU A   3      94.110  66.050  75.500  1.00  0.00           O
ATOM     57  C   GLU A   3      91.610  67.440  70.300  1.00  0.00           C
ATOM     58  O   GLU A   3      90.840  68.390  70.330  1.00  0.00           O
ATOM     59  N   CYS A   4      91.610  66.670  69.210  1.00  0.00           N
ATOM     60  H   CYS A   4      92.130  65.810  69.340  1.00  0.00           H
ATOM     61  CA  CYS A   4      90.630  66.680  68.140  1.00  0.00           C
ATOM     62  HA  CYS A   4      89.920  67.500  68.260  1.00  0.00           H
ATOM     63  CB  CYS A   4      91.280  66.870  66.760  1.00  0.00           C
ATOM     64  HB1 CYS A   4      90.590  66.810  65.920  1.00  0.00           H
ATOM     65  HB2 CYS A   4      91.980  66.060  66.530  1.00  0.00           H
ATOM     66  SG  CYS A   4      92.160  68.420  66.580  1.00  0.00           S
ATOM     67  HG  CYS A   4      92.880  68.290  67.690  1.00  0.00           H
ATOM     68  C   CYS A   4      89.770  65.400  68.260  1.00  0.00           C
ATOM     69  O   CYS A   4      90.300  64.300  68.570  1.00  0.00           O
ATOM     70  N   ILE A   5      88.490  65.530  68.070  1.00  0.00           N
ATOM     71  H   ILE A   5      88.040  66.420  67.910  1.00  0.00           H
ATOM     72  CA  ILE A   5      87.590  64.320  67.820  1.00  0.00           C
ATOM     73  HA  ILE A   5      88.210  63.430  67.850  1.00  0.00           H
ATOM     74  CB  ILE A   5      86.500  64.270  68.910  1.00  0.00           C
ATOM     75  HB  ILE A   5      85.900  65.180  68.940  1.00  0.00           H
ATOM     76  CG2 ILE A   5      85.740  62.980  68.570  1.00  0.00           C
ATOM     77 1HG2 ILE A   5      84.860  62.830  69.200  1.00  0.00           H
ATOM     78 2HG2 ILE A   5      85.240  63.040  67.600  1.00  0.00           H
ATOM     79 3HG2 ILE A   5      86.350  62.090  68.690  1.00  0.00           H
ATOM     80  CG1 ILE A   5      87.070  64.150  70.340  1.00  0.00           C
ATOM     81 1HG1 ILE A   5      87.860  64.890  70.520  1.00  0.00           H
ATOM     82 2HG1 ILE A   5      87.480  63.170  70.570  1.00  0.00           H
ATOM     83  CD  ILE A   5      85.920  64.500  71.290  1.00  0.00           C
ATOM     84  HD1 ILE A   5      85.450  65.450  71.040  1.00  0.00           H
ATOM     85  HD2 ILE A   5      85.190  63.690  71.190  1.00  0.00           H
ATOM     86  HD3 ILE A   5      86.410  64.600  72.260  1.00  0.00           H
ATOM     87  C   ILE A   5      87.110  64.290  66.330  1.00  0.00           C
ATOM     88  O   ILE A   5      86.530  65.290  65.870  1.00  0.00           O
ATOM     89  N   SER A   6      87.210  63.190  65.680  1.00  0.00           N
ATOM     90  H   SER A   6      87.560  62.350  66.120  1.00  0.00           H
ATOM     91  CA  SER A   6      86.540  62.970  64.420  1.00  0.00           C
ATOM     92  HA  SER A   6      86.400  63.930  63.910  1.00  0.00           H
ATOM     93  CB  SER A   6      87.340  62.160  63.470  1.00  0.00           C
ATOM     94  HB1 SER A   6      86.790  61.440  62.860  1.00  0.00           H
ATOM     95  HB2 SER A   6      88.150  61.630  63.970  1.00  0.00           H
ATOM     96  OG  SER A   6      88.140  62.990  62.720  1.00  0.00           O
ATOM     97  HG  SER A   6      88.700  63.470  63.320  1.00  0.00           H
ATOM     98  C   SER A   6      85.240  62.120  64.480  1.00  0.00           C
ATOM     99  O   SER A   6      85.150  61.080  65.140  1.00  0.00           O
ATOM    100  N   ILE A   7      84.220  62.670  63.810  1.00  0.00           N
ATOM    101  H   ILE A   7      84.410  63.530  63.320  1.00  0.00           H
ATOM    102  CA  ILE A   7      82.860  62.150  63.680  1.00  0.00           C
ATOM    103  HA  ILE A   7      82.790  61.280  64.330  1.00  0.00           H
ATOM    104  CB  ILE A   7      81.780  63.160  64.150  1.00  0.00           C
ATOM    105  HB  ILE A   7      81.780  64.060  63.530  1.00  0.00           H
ATOM    106  CG2 ILE A   7      80.430  62.440  64.190  1.00  0.00           C
ATOM    107 1HG2 ILE A   7      80.500  61.520  64.770  1.00  0.00           H
ATOM    108 2HG2 ILE A   7      79.610  63.100  64.500  1.00  0.00           H
ATOM    109 3HG2 ILE A   7      80.220  62.100  63.180  1.00  0.00           H
ATOM    110  CG1 ILE A   7      82.110  63.680  65.570  1.00  0.00           C
ATOM    111 1HG1 ILE A   7      83.080  64.160  65.550  1.00  0.00           H
ATOM    112 2HG1 ILE A   7      82.260  62.790  66.180  1.00  0.00           H
ATOM    113  CD  ILE A   7      81.180  64.660  66.200  1.00  0.00           C
ATOM    114  HD1 ILE A   7      81.210  65.580  65.620  1.00  0.00           H
ATOM    115  HD2 ILE A   7      80.200  64.180  66.270  1.00  0.00           H
ATOM    116  HD3 ILE A   7      81.470  64.890  67.230  1.00  0.00           H
ATOM    117  C   ILE A   7      82.540  61.760  62.290  1.00  0.00           C
ATOM    118  O   ILE A   7      82.870  62.470  61.320  1.00  0.00           O
ATOM    119  N   HIS A   8      81.910  60.560  62.160  1.00  0.00           N
ATOM    120  H   HIS A   8      81.730  60.020  62.990  1.00  0.00           H
ATOM    121  CA  HIS A   8      81.600  59.970  60.890  1.00  0.00           C
ATOM    122  HA  HIS A   8      81.800  60.670  60.090  1.00  0.00           H
ATOM    123  CB  HIS A   8      82.560  58.790  60.740  1.00  0.00           C
ATOM    124  HB1 HIS A   8      82.500  58.380  59.730  1.00  0.00           H
ATOM    125  HB2 HIS A   8      82.280  57.980  61.410  1.00  0.00           H
ATOM    126  CG  HIS A   8      84.040  59.010  61.010  1.00  0.00           C
ATOM    127  ND1 HIS A   8      84.940  59.740  60.230  1.00  0.00           N
ATOM    128  CE1 HIS A   8      86.170  59.540  60.730  1.00  0.00           C
ATOM    129  HE1 HIS A   8      87.020  60.160  60.490  1.00  0.00           H
ATOM    130  NE2 HIS A   8      86.060  58.670  61.750  1.00  0.00           N
ATOM    131  HE2 HIS A   8      86.860  58.510  62.340  1.00  0.00           H
ATOM    132  CD2 HIS A   8      84.740  58.440  62.030  1.00  0.00           C
ATOM    133  HD2 HIS A   8      84.260  57.870  62.810  1.00  0.00           H
ATOM    134  C   HIS A   8      80.140  59.480  60.760  1.00  0.00           C
ATOM    135  O   HIS A   8      79.700  58.470  61.320  1.00  0.00           O
ATOM    136  N   VAL A   9      79.270  60.280  60.110  1.00  0.00           N
ATOM    137  H   VAL A   9      79.700  60.960  59.510  1.00  0.00           H
ATOM    138  CA  VAL A   9      77.830  60.020  59.870  1.00  0.00           C
ATOM    139  HA  VAL A   9      77.500  59.320  60.640  1.00  0.00           H
ATOM    140  CB  VAL A   9      77.060  61.370  60.220  1.00  0.00           C
ATOM    141  HB  VAL A   9      77.150  62.060  59.370  1.00  0.00           H
ATOM    142  CG1 VAL A   9      75.580  61.030  60.410  1.00  0.00           C
ATOM    143 1HG1 VAL A   9      75.090  62.010  60.430  1.00  0.00           H
ATOM    144 2HG1 VAL A   9      75.150  60.590  59.510  1.00  0.00           H
ATOM    145 3HG1 VAL A   9      75.380  60.440  61.300  1.00  0.00           H
ATOM    146  CG2 VAL A   9      77.590  62.040  61.520  1.00  0.00           C
ATOM    147 1HG2 VAL A   9      77.570  61.320  62.340  1.00  0.00           H
ATOM    148 2HG2 VAL A   9      78.590  62.430  61.360  1.00  0.00           H
ATOM    149 3HG2 VAL A   9      76.900  62.850  61.760  1.00  0.00           H
ATOM    150  C   VAL A   9      77.370  59.430  58.510  1.00  0.00           C
ATOM    151  O   VAL A   9      77.590  60.140  57.490  1.00  0.00           O
ATOM    152  N   GLY A  10      76.790  58.230  58.510  1.00  0.00           N
ATOM    153  H   GLY A  10      76.690  57.800  59.420  1.00  0.00           H
ATOM    154  CA  GLY A  10      76.130  57.670  57.310  1.00  0.00           C
ATOM    155  HA1 GLY A  10      75.580  58.510  56.870  1.00  0.00           H
ATOM    156  HA2 GLY A  10      75.530  56.860  57.730  1.00  0.00           H
ATOM    157  C   GLY A  10      77.160  57.040  56.330  1.00  0.00           C
ATOM    158  O   GLY A  10      78.390  57.110  56.620  1.00  0.00           O
ATOM    159  N   GLN A  11      76.690  56.470  55.240  1.00  0.00           N
ATOM    160  H   GLN A  11      75.690  56.340  55.200  1.00  0.00           H
ATOM    161  CA  GLN A  11      77.580  55.540  54.450  1.00  0.00           C
ATOM    162  HA  GLN A  11      77.940  54.730  55.080  1.00  0.00           H
ATOM    163  CB  GLN A  11      76.800  54.960  53.280  1.00  0.00           C
ATOM    164  HB1 GLN A  11      76.280  55.780  52.790  1.00  0.00           H
ATOM    165  HB2 GLN A  11      76.040  54.340  53.740  1.00  0.00           H
ATOM    166  CG  GLN A  11      77.600  54.060  52.210  1.00  0.00           C
ATOM    167  HG1 GLN A  11      77.890  53.210  52.820  1.00  0.00           H
ATOM    168  HG2 GLN A  11      78.410  54.690  51.860  1.00  0.00           H
ATOM    169  CD  GLN A  11      76.790  53.560  50.950  1.00  0.00           C
ATOM    170  OE1 GLN A  11      76.720  52.350  50.680  1.00  0.00           O
ATOM    171  NE2 GLN A  11      76.020  54.340  50.220  1.00  0.00           N
ATOM    172 1HE2 GLN A  11      76.060  55.350  50.310  1.00  0.00           H
ATOM    173 2HE2 GLN A  11      75.600  53.840  49.450  1.00  0.00           H
ATOM    174  C   GLN A  11      78.830  56.230  53.950  1.00  0.00           C
ATOM    175  O   GLN A  11      79.890  55.580  53.850  1.00  0.00           O
ATOM    176  N   ALA A  12      78.700  57.480  53.500  1.00  0.00           N
ATOM    177  H   ALA A  12      77.800  57.930  53.620  1.00  0.00           H
ATOM    178  CA  ALA A  12      79.890  58.200  52.920  1.00  0.00           C
ATOM    179  HA  ALA A  12      80.430  57.510  52.280  1.00  0.00           H
ATOM    180  CB  ALA A  12      79.440  59.410  52.030  1.00  0.00           C
ATOM    181  HB1 ALA A  12      78.760  59.080  51.250  1.00  0.00           H
ATOM    182  HB2 ALA A  12      79.000  60.170  52.680  1.00  0.00           H
ATOM    183  HB3 ALA A  12      80.340  59.850  51.600  1.00  0.00           H
ATOM    184  C   ALA A  12      80.760  58.640  54.090  1.00  0.00           C
ATOM    185  O   ALA A  12      82.010  58.500  54.130  1.00  0.00           O
ATOM    186  N   GLY A  13      80.150  59.240  55.140  1.00  0.00           N
ATOM    187  H   GLY A  13      79.150  59.420  55.140  1.00  0.00           H
ATOM    188  CA  GLY A  13      80.920  59.690  56.330  1.00  0.00           C
ATOM    189  HA1 GLY A  13      80.240  60.100  57.080  1.00  0.00           H
ATOM    190  HA2 GLY A  13      81.600  60.500  56.070  1.00  0.00           H
ATOM    191  C   GLY A  13      81.800  58.600  56.920  1.00  0.00           C
ATOM    192  O   GLY A  13      83.040  58.780  57.020  1.00  0.00           O
ATOM    193  N   VAL A  14      81.130  57.470  57.110  1.00  0.00           N
ATOM    194  H   VAL A  14      80.180  57.450  56.770  1.00  0.00           H
ATOM    195  CA  VAL A  14      81.820  56.220  57.660  1.00  0.00           C
ATOM    196  HA  VAL A  14      82.330  56.460  58.600  1.00  0.00           H
ATOM    197  CB  VAL A  14      80.730  55.120  58.070  1.00  0.00           C
ATOM    198  HB  VAL A  14      80.090  54.920  57.210  1.00  0.00           H
ATOM    199  CG1 VAL A  14      81.340  53.750  58.360  1.00  0.00           C
ATOM    200 1HG1 VAL A  14      80.760  52.950  58.820  1.00  0.00           H
ATOM    201 2HG1 VAL A  14      81.670  53.320  57.410  1.00  0.00           H
ATOM    202 3HG1 VAL A  14      82.290  53.830  58.880  1.00  0.00           H
ATOM    203  CG2 VAL A  14      79.790  55.460  59.290  1.00  0.00           C
ATOM    204 1HG2 VAL A  14      79.030  54.690  59.310  1.00  0.00           H
ATOM    205 2HG2 VAL A  14      80.350  55.650  60.210  1.00  0.00           H
ATOM    206 3HG2 VAL A  14      79.290  56.370  58.970  1.00  0.00           H
ATOM    207  C   VAL A  14      82.860  55.590  56.720  1.00  0.00           C
ATOM    208  O   VAL A  14      84.020  55.370  57.200  1.00  0.00           O
ATOM    209  N   GLN A  15      82.590  55.390  55.400  1.00  0.00           N
ATOM    210  H   GLN A  15      81.670  55.650  55.070  1.00  0.00           H
ATOM    211  CA  GLN A  15      83.590  54.730  54.520  1.00  0.00           C
ATOM    212  HA  GLN A  15      83.900  53.930  55.200  1.00  0.00           H
ATOM    213  CB  GLN A  15      83.090  54.180  53.240  1.00  0.00           C
ATOM    214  HB1 GLN A  15      84.000  53.850  52.740  1.00  0.00           H
ATOM    215  HB2 GLN A  15      82.580  55.000  52.740  1.00  0.00           H
ATOM    216  CG  GLN A  15      82.170  53.050  53.450  1.00  0.00           C
ATOM    217  HG1 GLN A  15      81.340  53.360  54.080  1.00  0.00           H
ATOM    218  HG2 GLN A  15      82.680  52.260  54.000  1.00  0.00           H
ATOM    219  CD  GLN A  15      81.570  52.360  52.220  1.00  0.00           C
ATOM    220  OE1 GLN A  15      81.960  51.240  51.920  1.00  0.00           O
ATOM    221  NE2 GLN A  15      80.680  53.020  51.450  1.00  0.00           N
ATOM    222 1HE2 GLN A  15      80.330  53.920  51.750  1.00  0.00           H
ATOM    223 2HE2 GLN A  15      80.310  52.670  50.570  1.00  0.00           H
ATOM    224  C   GLN A  15      84.800  55.700  54.260  1.00  0.00           C
ATOM    225  O   GLN A  15      85.960  55.310  54.240  1.00  0.00           O
ATOM    226  N   ILE A  16      84.590  57.020  54.180  1.00  0.00           N
ATOM    227  H   ILE A  16      83.620  57.280  54.130  1.00  0.00           H
ATOM    228  CA  ILE A  16      85.640  58.020  54.170  1.00  0.00           C
ATOM    229  HA  ILE A  16      86.360  57.640  53.450  1.00  0.00           H
ATOM    230  CB  ILE A  16      85.150  59.450  53.790  1.00  0.00           C
ATOM    231  HB  ILE A  16      84.280  59.690  54.410  1.00  0.00           H
ATOM    232  CG2 ILE A  16      86.330  60.500  53.940  1.00  0.00           C
ATOM    233 1HG2 ILE A  16      86.770  60.400  54.930  1.00  0.00           H
ATOM    234 2HG2 ILE A  16      87.030  60.210  53.170  1.00  0.00           H
ATOM    235 3HG2 ILE A  16      86.000  61.530  53.820  1.00  0.00           H
ATOM    236  CG1 ILE A  16      84.530  59.480  52.320  1.00  0.00           C
ATOM    237 1HG1 ILE A  16      83.780  58.700  52.160  1.00  0.00           H
ATOM    238 2HG1 ILE A  16      85.420  59.540  51.690  1.00  0.00           H
ATOM    239  CD  ILE A  16      83.740  60.770  52.020  1.00  0.00           C
ATOM    240  HD1 ILE A  16      84.400  61.640  52.070  1.00  0.00           H
ATOM    241  HD2 ILE A  16      83.490  60.720  50.960  1.00  0.00           H
ATOM    242  HD3 ILE A  16      82.860  60.920  52.640  1.00  0.00           H
ATOM    243  C   ILE A  16      86.370  58.030  55.540  1.00  0.00           C
ATOM    244  O   ILE A  16      87.580  58.000  55.490  1.00  0.00           O
ATOM    245  N   GLY A  17      85.630  57.980  56.630  1.00  0.00           N
ATOM    246  H   GLY A  17      84.630  58.010  56.550  1.00  0.00           H
ATOM    247  CA  GLY A  17      86.270  57.930  57.930  1.00  0.00           C
ATOM    248  HA1 GLY A  17      85.400  57.730  58.570  1.00  0.00           H
ATOM    249  HA2 GLY A  17      86.630  58.900  58.260  1.00  0.00           H
ATOM    250  C   GLY A  17      87.310  56.810  58.040  1.00  0.00           C
ATOM    251  O   GLY A  17      88.510  57.050  58.300  1.00  0.00           O
ATOM    252  N   ASN A  18      86.890  55.540  57.830  1.00  0.00           N
ATOM    253  H   ASN A  18      85.920  55.260  57.770  1.00  0.00           H
ATOM    254  CA  ASN A  18      87.820  54.440  57.940  1.00  0.00           C
ATOM    255  HA  ASN A  18      88.370  54.410  58.880  1.00  0.00           H
ATOM    256  CB  ASN A  18      87.000  53.120  57.890  1.00  0.00           C
ATOM    257  HB1 ASN A  18      86.370  53.110  57.000  1.00  0.00           H
ATOM    258  HB2 ASN A  18      86.360  53.060  58.780  1.00  0.00           H
ATOM    259  CG  ASN A  18      87.860  51.830  57.920  1.00  0.00           C
ATOM    260  OD1 ASN A  18      88.500  51.560  58.930  1.00  0.00           O
ATOM    261  ND2 ASN A  18      87.840  50.970  56.940  1.00  0.00           N
ATOM    262 1HD2 ASN A  18      87.300  51.060  56.090  1.00  0.00           H
ATOM    263 2HD2 ASN A  18      88.390  50.150  57.130  1.00  0.00           H
ATOM    264  C   ASN A  18      88.980  54.500  56.870  1.00  0.00           C
ATOM    265  O   ASN A  18      90.130  54.130  57.200  1.00  0.00           O
ATOM    266  N   ALA A  19      88.660  55.020  55.660  1.00  0.00           N
ATOM    267  H   ALA A  19      87.690  55.130  55.410  1.00  0.00           H
ATOM    268  CA  ALA A  19      89.690  55.180  54.640  1.00  0.00           C
ATOM    269  HA  ALA A  19      90.260  54.260  54.490  1.00  0.00           H
ATOM    270  CB  ALA A  19      89.150  55.610  53.260  1.00  0.00           C
ATOM    271  HB1 ALA A  19      88.710  56.610  53.310  1.00  0.00           H
ATOM    272  HB2 ALA A  19      89.930  55.520  52.510  1.00  0.00           H
ATOM    273  HB3 ALA A  19      88.350  54.920  52.990  1.00  0.00           H
ATOM    274  C   ALA A  19      90.820  56.200  55.010  1.00  0.00           C
ATOM    275  O   ALA A  19      91.990  55.780  54.900  1.00  0.00           O
ATOM    276  N   CYS A  20      90.550  57.350  55.650  1.00  0.00           N
ATOM    277  H   CYS A  20      89.560  57.560  55.640  1.00  0.00           H
ATOM    278  CA  CYS A  20      91.440  58.350  56.220  1.00  0.00           C
ATOM    279  HA  CYS A  20      92.150  58.650  55.450  1.00  0.00           H
ATOM    280  CB  CYS A  20      90.660  59.500  56.830  1.00  0.00           C
ATOM    281  HB1 CYS A  20      91.370  60.080  57.420  1.00  0.00           H
ATOM    282  HB2 CYS A  20      89.770  59.240  57.410  1.00  0.00           H
ATOM    283  SG  CYS A  20      90.230  60.610  55.470  1.00  0.00           S
ATOM    284  HG  CYS A  20      89.560  61.590  56.080  1.00  0.00           H
ATOM    285  C   CYS A  20      92.260  57.830  57.370  1.00  0.00           C
ATOM    286  O   CYS A  20      93.390  58.210  57.460  1.00  0.00           O
ATOM    287  N   TRP A  21      91.660  56.960  58.200  1.00  0.00           N
ATOM    288  H   TRP A  21      90.760  56.580  57.930  1.00  0.00           H
ATOM    289  CA  TRP A  21      92.260  56.620  59.490  1.00  0.00           C
ATOM    290  HA  TRP A  21      92.860  57.460  59.850  1.00  0.00           H
ATOM    291  CB  TRP A  21      91.170  56.390  60.580  1.00  0.00           C
ATOM    292  HB1 TRP A  21      91.480  55.630  61.300  1.00  0.00           H
ATOM    293  HB2 TRP A  21      90.300  56.050  60.020  1.00  0.00           H
ATOM    294  CG  TRP A  21      90.720  57.670  61.300  1.00  0.00           C
ATOM    295  CD1 TRP A  21      89.750  58.460  60.910  1.00  0.00           C
ATOM    296  HD1 TRP A  21      89.100  58.150  60.110  1.00  0.00           H
ATOM    297  NE1 TRP A  21      89.510  59.470  61.840  1.00  0.00           N
ATOM    298  HE1 TRP A  21      88.700  60.070  61.860  1.00  0.00           H
ATOM    299  CE2 TRP A  21      90.500  59.530  62.800  1.00  0.00           C
ATOM    300  CZ2 TRP A  21      90.710  60.320  63.920  1.00  0.00           C
ATOM    301  HZ2 TRP A  21      90.100  61.200  64.030  1.00  0.00           H
ATOM    302  CH2 TRP A  21      91.680  59.990  64.820  1.00  0.00           C
ATOM    303  HH2 TRP A  21      91.790  60.750  65.580  1.00  0.00           H
ATOM    304  CZ3 TRP A  21      92.480  58.860  64.600  1.00  0.00           C
ATOM    305  HZ3 TRP A  21      93.200  58.610  65.370  1.00  0.00           H
ATOM    306  CE3 TRP A  21      92.330  58.040  63.460  1.00  0.00           C
ATOM    307  HE3 TRP A  21      93.000  57.220  63.230  1.00  0.00           H
ATOM    308  CD2 TRP A  21      91.250  58.310  62.550  1.00  0.00           C
ATOM    309  C   TRP A  21      93.210  55.430  59.360  1.00  0.00           C
ATOM    310  O   TRP A  21      94.180  55.410  60.160  1.00  0.00           O
ATOM    311  N   GLU A  22      92.940  54.550  58.410  1.00  0.00           N
ATOM    312  H   GLU A  22      92.070  54.560  57.890  1.00  0.00           H
ATOM    313  CA  GLU A  22      93.960  53.620  57.920  1.00  0.00           C
ATOM    314  HA  GLU A  22      94.380  53.020  58.730  1.00  0.00           H
ATOM    315  CB  GLU A  22      93.450  52.750  56.800  1.00  0.00           C
ATOM    316  HB1 GLU A  22      92.830  53.370  56.160  1.00  0.00           H
ATOM    317  HB2 GLU A  22      92.910  51.890  57.200  1.00  0.00           H
ATOM    318  CG  GLU A  22      94.580  52.190  55.900  1.00  0.00           C
ATOM    319  HG1 GLU A  22      95.330  51.710  56.530  1.00  0.00           H
ATOM    320  HG2 GLU A  22      94.990  52.990  55.290  1.00  0.00           H
ATOM    321  CD  GLU A  22      93.960  51.180  54.830  1.00  0.00           C
ATOM    322  OE1 GLU A  22      92.930  51.520  54.180  1.00  0.00           O
ATOM    323  OE2 GLU A  22      94.510  50.060  54.660  1.00  0.00           O
ATOM    324  C   GLU A  22      95.240  54.390  57.450  1.00  0.00           C
ATOM    325  O   GLU A  22      96.400  54.050  57.720  1.00  0.00           O
ATOM    326  N   LEU A  23      95.080  55.380  56.580  1.00  0.00           N
ATOM    327  H   LEU A  23      94.140  55.690  56.370  1.00  0.00           H
ATOM    328  CA  LEU A  23      96.130  56.210  56.070  1.00  0.00           C
ATOM    329  HA  LEU A  23      96.900  55.560  55.660  1.00  0.00           H
ATOM    330  CB  LEU A  23      95.550  57.020  54.890  1.00  0.00           C
ATOM    331  HB1 LEU A  23      94.660  57.550  55.200  1.00  0.00           H
ATOM    332  HB2 LEU A  23      95.260  56.350  54.080  1.00  0.00           H
ATOM    333  CG  LEU A  23      96.550  58.050  54.340  1.00  0.00           C
ATOM    334  HG  LEU A  23      96.850  58.680  55.170  1.00  0.00           H
ATOM    335  CD1 LEU A  23      97.840  57.390  53.750  1.00  0.00           C
ATOM    336 1HD1 LEU A  23      98.590  58.170  53.620  1.00  0.00           H
ATOM    337 2HD1 LEU A  23      98.270  56.680  54.460  1.00  0.00           H
ATOM    338 3HD1 LEU A  23      97.550  57.020  52.760  1.00  0.00           H
ATOM    339  CD2 LEU A  23      95.860  59.030  53.350  1.00  0.00           C
ATOM    340 1HD2 LEU A  23      96.590  59.820  53.220  1.00  0.00           H
ATOM    341 2HD2 LEU A  23      95.800  58.480  52.410  1.00  0.00           H
ATOM    342 3HD2 LEU A  23      94.920  59.350  53.780  1.00  0.00           H
ATOM    343  C   LEU A  23      96.870  56.960  57.180  1.00  0.00           C
ATOM    344  O   LEU A  23      98.110  56.910  57.200  1.00  0.00           O
ATOM    345  N   TYR A  24      96.160  57.450  58.220  1.00  0.00           N
ATOM    346  H   TYR A  24      95.170  57.650  58.130  1.00  0.00           H
ATOM    347  CA  TYR A  24      96.830  57.960  59.460  1.00  0.00           C
ATOM    348  HA  TYR A  24      97.470  58.770  59.100  1.00  0.00           H
ATOM    349  CB  TYR A  24      95.880  58.530  60.460  1.00  0.00           C
ATOM    350  HB1 TYR A  24      96.430  59.090  61.210  1.00  0.00           H
ATOM    351  HB2 TYR A  24      95.220  57.780  60.910  1.00  0.00           H
ATOM    352  CG  TYR A  24      94.960  59.620  59.960  1.00  0.00           C
ATOM    353  CD1 TYR A  24      95.250  60.420  58.790  1.00  0.00           C
ATOM    354  HD1 TYR A  24      96.140  60.220  58.230  1.00  0.00           H
ATOM    355  CE1 TYR A  24      94.310  61.310  58.270  1.00  0.00           C
ATOM    356  HE1 TYR A  24      94.460  61.870  57.370  1.00  0.00           H
ATOM    357  CZ  TYR A  24      93.060  61.470  58.920  1.00  0.00           C
ATOM    358  OH  TYR A  24      92.090  62.400  58.510  1.00  0.00           O
ATOM    359  HH  TYR A  24      91.390  62.420  59.150  1.00  0.00           H
ATOM    360  CE2 TYR A  24      92.740  60.780  60.090  1.00  0.00           C
ATOM    361  HE2 TYR A  24      91.840  60.990  60.660  1.00  0.00           H
ATOM    362  CD2 TYR A  24      93.720  59.910  60.600  1.00  0.00           C
ATOM    363  HD2 TYR A  24      93.370  59.280  61.400  1.00  0.00           H
ATOM    364  C   TYR A  24      97.810  56.920  60.010  1.00  0.00           C
ATOM    365  O   TYR A  24      98.840  57.220  60.620  1.00  0.00           O
ATOM    366  N   CYS A  25      97.410  55.580  60.050  1.00  0.00           N
ATOM    367  H   CYS A  25      96.590  55.300  59.540  1.00  0.00           H
ATOM    368  CA  CYS A  25      98.310  54.580  60.610  1.00  0.00           C
ATOM    369  HA  CYS A  25      98.760  54.900  61.550  1.00  0.00           H
ATOM    370  CB  CYS A  25      97.510  53.260  60.870  1.00  0.00           C
ATOM    371  HB1 CYS A  25      98.150  52.530  61.360  1.00  0.00           H
ATOM    372  HB2 CYS A  25      97.030  52.850  59.980  1.00  0.00           H
ATOM    373  SG  CYS A  25      96.190  53.560  62.070  1.00  0.00           S
ATOM    374  HG  CYS A  25      95.430  54.270  61.230  1.00  0.00           H
ATOM    375  C   CYS A  25      99.510  54.260  59.690  1.00  0.00           C
ATOM    376  O   CYS A  25     100.580  53.990  60.190  1.00  0.00           O
ATOM    377  N   LEU A  26      99.430  54.250  58.370  1.00  0.00           N
ATOM    378  H   LEU A  26      98.530  54.390  57.940  1.00  0.00           H
ATOM    379  CA  LEU A  26     100.530  54.170  57.440  1.00  0.00           C
ATOM    380  HA  LEU A  26     101.080  53.290  57.770  1.00  0.00           H
ATOM    381  CB  LEU A  26      99.940  54.080  55.970  1.00  0.00           C
ATOM    382  HB1 LEU A  26     100.820  53.960  55.330  1.00  0.00           H
ATOM    383  HB2 LEU A  26      99.330  54.980  55.810  1.00  0.00           H
ATOM    384  CG  LEU A  26      99.040  52.850  55.630  1.00  0.00           C
ATOM    385  HG  LEU A  26      98.310  52.840  56.440  1.00  0.00           H
ATOM    386  CD1 LEU A  26      98.500  53.130  54.220  1.00  0.00           C
ATOM    387 1HD1 LEU A  26      97.860  52.300  53.920  1.00  0.00           H
ATOM    388 2HD1 LEU A  26      97.980  54.080  54.090  1.00  0.00           H
ATOM    389 3HD1 LEU A  26      99.320  53.060  53.510  1.00  0.00           H
ATOM    390  CD2 LEU A  26      99.870  51.540  55.630  1.00  0.00           C
ATOM    391 1HD2 LEU A  26      99.310  50.750  55.150  1.00  0.00           H
ATOM    392 2HD2 LEU A  26     100.790  51.680  55.060  1.00  0.00           H
ATOM    393 3HD2 LEU A  26     100.040  51.210  56.660  1.00  0.00           H
ATOM    394  C   LEU A  26     101.380  55.420  57.780  1.00  0.00           C
ATOM    395  O   LEU A  26     102.600  55.310  57.940  1.00  0.00           O
ATOM    396  N   GLU A  27     100.770  56.590  57.810  1.00  0.00           N
ATOM    397  H   GLU A  27      99.800  56.640  57.550  1.00  0.00           H
ATOM    398  CA  GLU A  27     101.510  57.850  57.850  1.00  0.00           C
ATOM    399  HA  GLU A  27     102.160  57.900  56.980  1.00  0.00           H
ATOM    400  CB  GLU A  27     100.570  59.120  57.680  1.00  0.00           C
ATOM    401  HB1 GLU A  27     101.000  60.020  58.100  1.00  0.00           H
ATOM    402  HB2 GLU A  27      99.610  59.020  58.180  1.00  0.00           H
ATOM    403  CG  GLU A  27     100.300  59.330  56.260  1.00  0.00           C
ATOM    404  HG1 GLU A  27      99.680  58.540  55.830  1.00  0.00           H
ATOM    405  HG2 GLU A  27     101.240  59.520  55.730  1.00  0.00           H
ATOM    406  CD  GLU A  27      99.460  60.570  56.080  1.00  0.00           C
ATOM    407  OE1 GLU A  27      99.410  61.550  56.860  1.00  0.00           O
ATOM    408  OE2 GLU A  27      98.970  60.710  54.920  1.00  0.00           O
ATOM    409  C   GLU A  27     102.420  57.860  59.020  1.00  0.00           C
ATOM    410  O   GLU A  27     103.600  58.270  58.890  1.00  0.00           O
ATOM    411  N   HIS A  28     102.010  57.350  60.170  1.00  0.00           N
ATOM    412  H   HIS A  28     101.150  56.810  60.100  1.00  0.00           H
ATOM    413  CA  HIS A  28     102.720  57.390  61.460  1.00  0.00           C
ATOM    414  HA  HIS A  28     103.350  58.270  61.490  1.00  0.00           H
ATOM    415  CB  HIS A  28     101.610  57.690  62.490  1.00  0.00           C
ATOM    416  HB1 HIS A  28     101.980  57.460  63.480  1.00  0.00           H
ATOM    417  HB2 HIS A  28     100.770  57.000  62.330  1.00  0.00           H
ATOM    418  CG  HIS A  28     101.170  59.160  62.550  1.00  0.00           C
ATOM    419  ND1 HIS A  28     101.910  60.280  62.250  1.00  0.00           N
ATOM    420  CE1 HIS A  28     101.210  61.350  62.530  1.00  0.00           C
ATOM    421  HE1 HIS A  28     101.470  62.400  62.510  1.00  0.00           H
ATOM    422  NE2 HIS A  28     100.010  60.950  63.000  1.00  0.00           N
ATOM    423  HE2 HIS A  28      99.210  61.510  63.250  1.00  0.00           H
ATOM    424  CD2 HIS A  28      99.930  59.550  62.940  1.00  0.00           C
ATOM    425  HD2 HIS A  28      99.120  58.860  63.120  1.00  0.00           H
ATOM    426  C   HIS A  28     103.540  56.120  61.760  1.00  0.00           C
ATOM    427  O   HIS A  28     104.370  56.130  62.660  1.00  0.00           O
ATOM    428  N   GLY A  29     103.270  55.050  61.050  1.00  0.00           N
ATOM    429  H   GLY A  29     102.530  55.050  60.360  1.00  0.00           H
ATOM    430  CA  GLY A  29     103.930  53.800  61.450  1.00  0.00           C
ATOM    431  HA1 GLY A  29     104.990  54.030  61.580  1.00  0.00           H
ATOM    432  HA2 GLY A  29     103.740  53.060  60.670  1.00  0.00           H
ATOM    433  C   GLY A  29     103.260  53.110  62.640  1.00  0.00           C
ATOM    434  O   GLY A  29     103.910  52.490  63.480  1.00  0.00           O
ATOM    435  N   ILE A  30     101.940  53.230  62.670  1.00  0.00           N
ATOM    436  H   ILE A  30     101.520  53.730  61.900  1.00  0.00           H
ATOM    437  CA  ILE A  30     101.040  52.480  63.570  1.00  0.00           C
ATOM    438  HA  ILE A  30     101.670  52.140  64.390  1.00  0.00           H
ATOM    439  CB  ILE A  30      99.840  53.420  64.040  1.00  0.00           C
ATOM    440  HB  ILE A  30      99.120  53.690  63.270  1.00  0.00           H
ATOM    441  CG2 ILE A  30      99.000  52.660  65.100  1.00  0.00           C
ATOM    442 1HG2 ILE A  30      98.380  53.270  65.760  1.00  0.00           H
ATOM    443 2HG2 ILE A  30      98.370  51.880  64.660  1.00  0.00           H
ATOM    444 3HG2 ILE A  30      99.630  52.170  65.840  1.00  0.00           H
ATOM    445  CG1 ILE A  30     100.480  54.800  64.470  1.00  0.00           C
ATOM    446 1HG1 ILE A  30     100.830  55.240  63.530  1.00  0.00           H
ATOM    447 2HG1 ILE A  30     101.420  54.660  65.000  1.00  0.00           H
ATOM    448  CD  ILE A  30      99.440  55.820  65.100  1.00  0.00           C
ATOM    449  HD1 ILE A  30      98.490  55.780  64.570  1.00  0.00           H
ATOM    450  HD2 ILE A  30      99.150  55.620  66.130  1.00  0.00           H
ATOM    451  HD3 ILE A  30      99.880  56.820  65.140  1.00  0.00           H
ATOM    452  C   ILE A  30     100.490  51.190  62.940  1.00  0.00           C
ATOM    453  O   ILE A  30     100.120  51.100  61.760  1.00  0.00           O
ATOM    454  N   GLN A  31     100.660  50.070  63.690  1.00  0.00           N
ATOM    455  H   GLN A  31     101.150  50.150  64.580  1.00  0.00           H
ATOM    456  CA  GLN A  31     100.390  48.740  63.140  1.00  0.00           C
ATOM    457  HA  GLN A  31     100.680  48.680  62.090  1.00  0.00           H
ATOM    458  CB  GLN A  31     101.280  47.780  63.870  1.00  0.00           C
ATOM    459  HB1 GLN A  31     100.940  46.820  63.480  1.00  0.00           H
ATOM    460  HB2 GLN A  31     101.070  47.860  64.940  1.00  0.00           H
ATOM    461  CG  GLN A  31     102.790  48.070  63.580  1.00  0.00           C
ATOM    462  HG1 GLN A  31     103.010  49.050  64.010  1.00  0.00           H
ATOM    463  HG2 GLN A  31     102.930  48.100  62.500  1.00  0.00           H
ATOM    464  CD  GLN A  31     103.780  47.020  64.140  1.00  0.00           C
ATOM    465  OE1 GLN A  31     103.490  45.980  64.680  1.00  0.00           O
ATOM    466  NE2 GLN A  31     105.010  47.320  64.160  1.00  0.00           N
ATOM    467 1HE2 GLN A  31     105.360  48.130  63.670  1.00  0.00           H
ATOM    468 2HE2 GLN A  31     105.600  46.620  64.590  1.00  0.00           H
ATOM    469  C   GLN A  31      98.850  48.400  63.410  1.00  0.00           C
ATOM    470  O   GLN A  31      98.140  49.090  64.240  1.00  0.00           O
ATOM    471  N   PRO A  32      98.240  47.390  62.730  1.00  0.00           N
ATOM    472  CD  PRO A  32      98.850  46.630  61.650  1.00  0.00           C
ATOM    473  HD1 PRO A  32      99.330  45.710  61.970  1.00  0.00           H
ATOM    474  HD2 PRO A  32      99.660  47.040  61.050  1.00  0.00           H
ATOM    475  CG  PRO A  32      97.650  46.290  60.680  1.00  0.00           C
ATOM    476  HG1 PRO A  32      97.850  45.370  60.140  1.00  0.00           H
ATOM    477  HG2 PRO A  32      97.250  47.110  60.080  1.00  0.00           H
ATOM    478  CB  PRO A  32      96.640  45.950  61.720  1.00  0.00           C
ATOM    479  HB1 PRO A  32      97.050  45.070  62.230  1.00  0.00           H
ATOM    480  HB2 PRO A  32      95.690  45.720  61.250  1.00  0.00           H
ATOM    481  CA  PRO A  32      96.760  47.150  62.660  1.00  0.00           C
ATOM    482  HA  PRO A  32      96.220  47.990  62.230  1.00  0.00           H
ATOM    483  C   PRO A  32      96.160  46.670  64.030  1.00  0.00           C
ATOM    484  O   PRO A  32      94.940  46.580  64.140  1.00  0.00           O
ATOM    485  N   ASP A  33      97.040  46.170  64.910  1.00  0.00           N
ATOM    486  H   ASP A  33      98.000  46.290  64.640  1.00  0.00           H
ATOM    487  CA  ASP A  33      96.670  45.910  66.360  1.00  0.00           C
ATOM    488  HA  ASP A  33      95.600  45.690  66.390  1.00  0.00           H
ATOM    489  CB  ASP A  33      97.370  44.810  67.100  1.00  0.00           C
ATOM    490  HB1 ASP A  33      97.150  43.860  66.610  1.00  0.00           H
ATOM    491  HB2 ASP A  33      96.840  44.540  68.020  1.00  0.00           H
ATOM    492  CG  ASP A  33      98.820  44.990  67.380  1.00  0.00           C
ATOM    493  OD1 ASP A  33      99.460  45.870  66.750  1.00  0.00           O
ATOM    494  OD2 ASP A  33      99.370  44.110  68.080  1.00  0.00           O
ATOM    495  C   ASP A  33      96.830  47.210  67.160  1.00  0.00           C
ATOM    496  O   ASP A  33      96.750  47.190  68.440  1.00  0.00           O
ATOM    497  N   GLY A  34      97.150  48.370  66.530  1.00  0.00           N
ATOM    498  H   GLY A  34      97.270  48.470  65.540  1.00  0.00           H
ATOM    499  CA  GLY A  34      97.410  49.680  67.100  1.00  0.00           C
ATOM    500  HA1 GLY A  34      96.660  49.870  67.860  1.00  0.00           H
ATOM    501  HA2 GLY A  34      97.260  50.470  66.370  1.00  0.00           H
ATOM    502  C   GLY A  34      98.680  49.970  67.870  1.00  0.00           C
ATOM    503  O   GLY A  34      98.710  51.030  68.490  1.00  0.00           O
ATOM    504  N   GLN A  35      99.700  49.100  67.740  1.00  0.00           N
ATOM    505  H   GLN A  35      99.690  48.260  67.180  1.00  0.00           H
ATOM    506  CA  GLN A  35     100.960  49.400  68.340  1.00  0.00           C
ATOM    507  HA  GLN A  35     100.710  49.710  69.360  1.00  0.00           H
ATOM    508  CB  GLN A  35     101.780  48.100  68.440  1.00  0.00           C
ATOM    509  HB1 GLN A  35     102.770  48.390  68.800  1.00  0.00           H
ATOM    510  HB2 GLN A  35     101.880  47.590  67.480  1.00  0.00           H
ATOM    511  CG  GLN A  35     101.070  47.160  69.380  1.00  0.00           C
ATOM    512  HG1 GLN A  35     101.530  46.170  69.440  1.00  0.00           H
ATOM    513  HG2 GLN A  35     100.080  46.920  68.980  1.00  0.00           H
ATOM    514  CD  GLN A  35     101.070  47.550  70.920  1.00  0.00           C
ATOM    515  OE1 GLN A  35     102.090  48.010  71.430  1.00  0.00           O
ATOM    516  NE2 GLN A  35      99.990  47.390  71.620  1.00  0.00           N
ATOM    517 1HE2 GLN A  35      99.130  47.050  71.210  1.00  0.00           H
ATOM    518 2HE2 GLN A  35      99.960  47.650  72.600  1.00  0.00           H
ATOM    519  C   GLN A  35     101.730  50.490  67.600  1.00  0.00           C
ATOM    520  O   GLN A  35     101.640  50.600  66.330  1.00  0.00           O
ATOM    521  N   MET A  36     102.560  51.290  68.220  1.00  0.00           N
ATOM    522  H   MET A  36     102.620  51.120  69.210  1.00  0.00           H
ATOM    523  CA  MET A  36     103.410  52.240  67.490  1.00  0.00           C
ATOM    524  HA  MET A  36     103.520  51.870  66.470  1.00  0.00           H
ATOM    525  CB  MET A  36     102.860  53.670  67.580  1.00  0.00           C
ATOM    526  HB1 MET A  36     102.800  53.810  68.660  1.00  0.00           H
ATOM    527  HB2 MET A  36     101.870  53.550  67.130  1.00  0.00           H
ATOM    528  CG  MET A  36     103.590  54.760  66.830  1.00  0.00           C
ATOM    529  HG1 MET A  36     103.690  54.520  65.780  1.00  0.00           H
ATOM    530  HG2 MET A  36     104.610  54.870  67.200  1.00  0.00           H
ATOM    531  SD  MET A  36     102.780  56.360  67.050  1.00  0.00           S
ATOM    532  CE  MET A  36     103.920  57.270  66.020  1.00  0.00           C
ATOM    533  HE1 MET A  36     104.890  57.290  66.510  1.00  0.00           H
ATOM    534  HE2 MET A  36     104.070  56.780  65.050  1.00  0.00           H
ATOM    535  HE3 MET A  36     103.490  58.270  65.960  1.00  0.00           H
ATOM    536  C   MET A  36     104.850  52.110  68.060  1.00  0.00           C
ATOM    537  O   MET A  36     105.210  52.810  69.010  1.00  0.00           O
ATOM    538  N   PRO A  37     105.690  51.200  67.520  1.00  0.00           N
ATOM    539  CD  PRO A  37     105.450  50.350  66.400  1.00  0.00           C
ATOM    540  HD1 PRO A  37     105.850  50.790  65.480  1.00  0.00           H
ATOM    541  HD2 PRO A  37     104.410  50.070  66.230  1.00  0.00           H
ATOM    542  CG  PRO A  37     106.270  49.110  66.600  1.00  0.00           C
ATOM    543  HG1 PRO A  37     106.440  48.650  65.630  1.00  0.00           H
ATOM    544  HG2 PRO A  37     105.820  48.290  67.160  1.00  0.00           H
ATOM    545  CB  PRO A  37     107.530  49.670  67.280  1.00  0.00           C
ATOM    546  HB1 PRO A  37     108.200  50.110  66.540  1.00  0.00           H
ATOM    547  HB2 PRO A  37     108.110  48.950  67.860  1.00  0.00           H
ATOM    548  CA  PRO A  37     107.000  50.800  68.120  1.00  0.00           C
ATOM    549  HA  PRO A  37     106.790  50.470  69.140  1.00  0.00           H
ATOM    550  C   PRO A  37     108.050  51.940  68.120  1.00  0.00           C
ATOM    551  O   PRO A  37     108.910  51.980  68.980  1.00  0.00           O
ATOM    552  N   SER A  38     107.830  52.910  67.290  1.00  0.00           N
ATOM    553  H   SER A  38     107.230  52.660  66.510  1.00  0.00           H
ATOM    554  CA  SER A  38     108.700  54.110  67.130  1.00  0.00           C
ATOM    555  HA  SER A  38     109.740  53.850  67.320  1.00  0.00           H
ATOM    556  CB  SER A  38     108.580  54.790  65.750  1.00  0.00           C
ATOM    557  HB1 SER A  38     108.850  54.030  65.020  1.00  0.00           H
ATOM    558  HB2 SER A  38     109.160  55.710  65.690  1.00  0.00           H
ATOM    559  OG  SER A  38     107.180  55.120  65.600  1.00  0.00           O
ATOM    560  HG  SER A  38     106.740  54.270  65.540  1.00  0.00           H
ATOM    561  C   SER A  38     108.430  55.180  68.180  1.00  0.00           C
ATOM    562  O   SER A  38     109.380  55.950  68.470  1.00  0.00           O
ATOM    563  N   ASP A  39     107.320  55.160  68.890  1.00  0.00           N
ATOM    564  H   ASP A  39     106.670  54.400  68.730  1.00  0.00           H
ATOM    565  CA  ASP A  39     107.040  56.060  69.950  1.00  0.00           C
ATOM    566  HA  ASP A  39     107.550  57.010  69.780  1.00  0.00           H
ATOM    567  CB  ASP A  39     105.480  56.230  69.940  1.00  0.00           C
ATOM    568  HB1 ASP A  39     105.140  55.200  69.870  1.00  0.00           H
ATOM    569  HB2 ASP A  39     105.140  56.800  69.070  1.00  0.00           H
ATOM    570  CG  ASP A  39     104.850  56.980  71.130  1.00  0.00           C
ATOM    571  OD1 ASP A  39     105.490  57.600  72.070  1.00  0.00           O
ATOM    572  OD2 ASP A  39     103.600  56.970  71.120  1.00  0.00           O
ATOM    573  C   ASP A  39     107.490  55.410  71.280  1.00  0.00           C
ATOM    574  O   ASP A  39     107.020  54.350  71.630  1.00  0.00           O
ATOM    575  N   LYS A  40     108.310  56.050  72.060  1.00  0.00           N
ATOM    576  H   LYS A  40     108.600  56.980  71.780  1.00  0.00           H
ATOM    577  CA  LYS A  40     109.070  55.570  73.210  1.00  0.00           C
ATOM    578  HA  LYS A  40     108.950  54.490  73.310  1.00  0.00           H
ATOM    579  CB  LYS A  40     110.540  55.770  72.980  1.00  0.00           C
ATOM    580  HB1 LYS A  40     111.150  55.460  73.820  1.00  0.00           H
ATOM    581  HB2 LYS A  40     110.640  56.860  73.000  1.00  0.00           H
ATOM    582  CG  LYS A  40     111.170  55.190  71.780  1.00  0.00           C
ATOM    583  HG1 LYS A  40     112.240  55.380  71.860  1.00  0.00           H
ATOM    584  HG2 LYS A  40     110.670  55.610  70.910  1.00  0.00           H
ATOM    585  CD  LYS A  40     110.960  53.680  71.510  1.00  0.00           C
ATOM    586  HD1 LYS A  40     109.940  53.370  71.280  1.00  0.00           H
ATOM    587  HD2 LYS A  40     111.370  53.170  72.390  1.00  0.00           H
ATOM    588  CE  LYS A  40     111.760  53.480  70.210  1.00  0.00           C
ATOM    589  HE1 LYS A  40     112.840  53.560  70.350  1.00  0.00           H
ATOM    590  HE2 LYS A  40     111.380  54.240  69.530  1.00  0.00           H
ATOM    591  NZ  LYS A  40     111.450  52.170  69.790  1.00  0.00           N
ATOM    592  HZ1 LYS A  40     110.470  52.050  69.570  1.00  0.00           H
ATOM    593  HZ2 LYS A  40     111.940  52.010  68.920  1.00  0.00           H
ATOM    594  HZ3 LYS A  40     111.750  51.620  70.580  1.00  0.00           H
ATOM    595  C   LYS A  40     108.530  56.050  74.600  1.00  0.00           C
ATOM    596  O   LYS A  40     109.240  55.760  75.570  1.00  0.00           O
ATOM    597  N   THR A  41     107.260  56.630  74.670  1.00  0.00           N
ATOM    598  H   THR A  41     106.760  56.810  73.810  1.00  0.00           H
ATOM    599  CA  THR A  41     106.610  57.020  75.950  1.00  0.00           C
ATOM    600  HA  THR A  41     107.230  56.710  76.790  1.00  0.00           H
ATOM    601  CB  THR A  41     106.630  58.560  76.240  1.00  0.00           C
ATOM    602  HB  THR A  41     107.660  58.890  76.320  1.00  0.00           H
ATOM    603  CG2 THR A  41     105.830  59.390  75.270  1.00  0.00           C
ATOM    604 1HG2 THR A  41     104.770  59.380  75.550  1.00  0.00           H
ATOM    605 2HG2 THR A  41     106.190  60.410  75.420  1.00  0.00           H
ATOM    606 3HG2 THR A  41     106.090  59.160  74.240  1.00  0.00           H
ATOM    607  OG1 THR A  41     106.120  58.680  77.540  1.00  0.00           O
ATOM    608  HG1 THR A  41     105.920  59.610  77.670  1.00  0.00           H
ATOM    609  C   THR A  41     105.260  56.390  76.170  1.00  0.00           C
ATOM    610  O   THR A  41     104.270  56.790  75.480  1.00  0.00           O
ATOM    611  N   ILE A  42     105.140  55.280  76.870  1.00  0.00           N
ATOM    612  H   ILE A  42     105.970  54.940  77.350  1.00  0.00           H
ATOM    613  CA  ILE A  42     104.000  54.350  76.880  1.00  0.00           C
ATOM    614  HA  ILE A  42     103.610  54.450  75.870  1.00  0.00           H
ATOM    615  CB  ILE A  42     104.350  52.840  77.060  1.00  0.00           C
ATOM    616  HB  ILE A  42     104.900  52.800  78.000  1.00  0.00           H
ATOM    617  CG2 ILE A  42     103.210  51.820  77.330  1.00  0.00           C
ATOM    618 1HG2 ILE A  42     103.600  50.810  77.470  1.00  0.00           H
ATOM    619 2HG2 ILE A  42     102.640  52.060  78.230  1.00  0.00           H
ATOM    620 3HG2 ILE A  42     102.600  51.930  76.440  1.00  0.00           H
ATOM    621  CG1 ILE A  42     105.340  52.250  76.000  1.00  0.00           C
ATOM    622 1HG1 ILE A  42     106.010  53.040  75.660  1.00  0.00           H
ATOM    623 2HG1 ILE A  42     104.740  51.970  75.140  1.00  0.00           H
ATOM    624  CD  ILE A  42     106.210  51.100  76.470  1.00  0.00           C
ATOM    625  HD1 ILE A  42     106.640  51.310  77.450  1.00  0.00           H
ATOM    626  HD2 ILE A  42     105.620  50.180  76.460  1.00  0.00           H
ATOM    627  HD3 ILE A  42     107.030  50.990  75.760  1.00  0.00           H
ATOM    628  C   ILE A  42     102.860  54.860  77.740  1.00  0.00           C
ATOM    629  O   ILE A  42     103.020  55.440  78.810  1.00  0.00           O
ATOM    630  N   GLY A  43     101.620  54.540  77.320  1.00  0.00           N
ATOM    631  H   GLY A  43     101.520  54.020  76.460  1.00  0.00           H
ATOM    632  CA  GLY A  43     100.360  54.840  78.080  1.00  0.00           C
ATOM    633  HA1 GLY A  43     100.540  54.520  79.110  1.00  0.00           H
ATOM    634  HA2 GLY A  43      99.510  54.250  77.760  1.00  0.00           H
ATOM    635  C   GLY A  43      99.850  56.270  78.060  1.00  0.00           C
ATOM    636  O   GLY A  43      98.820  56.530  78.650  1.00  0.00           O
ATOM    637  N   GLY A  44     100.500  57.180  77.270  1.00  0.00           N
ATOM    638  H   GLY A  44     101.230  56.930  76.610  1.00  0.00           H
ATOM    639  CA  GLY A  44     100.080  58.570  77.090  1.00  0.00           C
ATOM    640  HA1 GLY A  44     100.060  59.020  78.080  1.00  0.00           H
ATOM    641  HA2 GLY A  44      99.080  58.570  76.650  1.00  0.00           H
ATOM    642  C   GLY A  44     101.050  59.410  76.240  1.00  0.00           C
ATOM    643  O   GLY A  44     101.930  58.820  75.620  1.00  0.00           O
ATOM    644  N   GLY A  45     100.930  60.740  76.190  1.00  0.00           N
ATOM    645  H   GLY A  45     100.080  61.190  76.500  1.00  0.00           H
ATOM    646  CA  GLY A  45     101.830  61.700  75.490  1.00  0.00           C
ATOM    647  HA1 GLY A  45     102.280  61.240  74.610  1.00  0.00           H
ATOM    648  HA2 GLY A  45     102.620  62.050  76.160  1.00  0.00           H
ATOM    649  C   GLY A  45     101.140  63.030  75.130  1.00  0.00           C
ATOM    650  O   GLY A  45      99.910  63.040  75.200  1.00  0.00           O
ATOM    651  N   ASP A  46     101.930  64.070  74.830  1.00  0.00           N
ATOM    652  H   ASP A  46     102.920  64.060  75.000  1.00  0.00           H
ATOM    653  CA  ASP A  46     101.550  65.340  74.200  1.00  0.00           C
ATOM    654  HA  ASP A  46     100.490  65.250  74.000  1.00  0.00           H
ATOM    655  CB  ASP A  46     101.510  66.560  75.150  1.00  0.00           C
ATOM    656  HB1 ASP A  46     100.630  66.480  75.790  1.00  0.00           H
ATOM    657  HB2 ASP A  46     101.500  67.450  74.530  1.00  0.00           H
ATOM    658  CG  ASP A  46     102.730  66.760  75.980  1.00  0.00           C
ATOM    659  OD1 ASP A  46     103.720  65.980  75.880  1.00  0.00           O
ATOM    660  OD2 ASP A  46     102.780  67.730  76.770  1.00  0.00           O
ATOM    661  C   ASP A  46     102.430  65.580  72.870  1.00  0.00           C
ATOM    662  O   ASP A  46     102.770  66.700  72.420  1.00  0.00           O
ATOM    663  N   ASP A  47     102.900  64.510  72.210  1.00  0.00           N
ATOM    664  H   ASP A  47     102.660  63.580  72.540  1.00  0.00           H
ATOM    665  CA  ASP A  47     103.450  64.570  70.870  1.00  0.00           C
ATOM    666  HA  ASP A  47     104.260  65.290  70.920  1.00  0.00           H
ATOM    667  CB  ASP A  47     104.130  63.190  70.710  1.00  0.00           C
ATOM    668  HB1 ASP A  47     104.350  63.040  69.660  1.00  0.00           H
ATOM    669  HB2 ASP A  47     103.390  62.410  70.870  1.00  0.00           H
ATOM    670  CG  ASP A  47     105.300  62.980  71.670  1.00  0.00           C
ATOM    671  OD1 ASP A  47     105.190  61.970  72.400  1.00  0.00           O
ATOM    672  OD2 ASP A  47     106.230  63.810  71.750  1.00  0.00           O
ATOM    673  C   ASP A  47     102.510  64.930  69.800  1.00  0.00           C
ATOM    674  O   ASP A  47     101.360  64.970  70.190  1.00  0.00           O
ATOM    675  N   SER A  48     102.940  65.320  68.560  1.00  0.00           N
ATOM    676  H   SER A  48     103.920  65.350  68.320  1.00  0.00           H
ATOM    677  CA  SER A  48     102.010  65.920  67.570  1.00  0.00           C
ATOM    678  HA  SER A  48     101.450  66.770  67.970  1.00  0.00           H
ATOM    679  CB  SER A  48     102.750  66.300  66.370  1.00  0.00           C
ATOM    680  HB1 SER A  48     102.120  66.550  65.530  1.00  0.00           H
ATOM    681  HB2 SER A  48     103.480  65.550  66.080  1.00  0.00           H
ATOM    682  OG  SER A  48     103.400  67.530  66.650  1.00  0.00           O
ATOM    683  HG  SER A  48     104.080  67.440  67.320  1.00  0.00           H
ATOM    684  C   SER A  48     100.820  65.040  67.060  1.00  0.00           C
ATOM    685  O   SER A  48      99.790  65.510  66.630  1.00  0.00           O
ATOM    686  N   PHE A  49     100.970  63.730  67.160  1.00  0.00           N
ATOM    687  H   PHE A  49     101.890  63.370  67.380  1.00  0.00           H
ATOM    688  CA  PHE A  49      99.960  62.690  66.760  1.00  0.00           C
ATOM    689  HA  PHE A  49      99.490  63.220  65.930  1.00  0.00           H
ATOM    690  CB  PHE A  49     100.680  61.360  66.400  1.00  0.00           C
ATOM    691  HB1 PHE A  49     101.180  61.340  65.430  1.00  0.00           H
ATOM    692  HB2 PHE A  49      99.900  60.670  66.100  1.00  0.00           H
ATOM    693  CG  PHE A  49     101.500  60.780  67.490  1.00  0.00           C
ATOM    694  CD1 PHE A  49     100.910  59.880  68.370  1.00  0.00           C
ATOM    695  HD1 PHE A  49      99.920  59.450  68.260  1.00  0.00           H
ATOM    696  CE1 PHE A  49     101.670  59.310  69.390  1.00  0.00           C
ATOM    697  HE1 PHE A  49     101.270  58.580  70.080  1.00  0.00           H
ATOM    698  CZ  PHE A  49     103.000  59.590  69.530  1.00  0.00           C
ATOM    699  HZ  PHE A  49     103.570  59.270  70.390  1.00  0.00           H
ATOM    700  CE2 PHE A  49     103.610  60.470  68.630  1.00  0.00           C
ATOM    701  HE2 PHE A  49     104.660  60.730  68.760  1.00  0.00           H
ATOM    702  CD2 PHE A  49     102.870  61.060  67.620  1.00  0.00           C
ATOM    703  HD2 PHE A  49     103.260  61.690  66.840  1.00  0.00           H
ATOM    704  C   PHE A  49      98.880  62.500  67.840  1.00  0.00           C
ATOM    705  O   PHE A  49      97.770  62.060  67.480  1.00  0.00           O
ATOM    706  N   ASN A  50      99.140  62.720  69.130  1.00  0.00           N
ATOM    707  H   ASN A  50     100.020  63.140  69.370  1.00  0.00           H
ATOM    708  CA  ASN A  50      98.200  62.550  70.230  1.00  0.00           C
ATOM    709  HA  ASN A  50      97.860  61.530  70.080  1.00  0.00           H
ATOM    710  CB  ASN A  50      98.910  62.680  71.590  1.00  0.00           C
ATOM    711  HB1 ASN A  50      98.200  62.780  72.410  1.00  0.00           H
ATOM    712  HB2 ASN A  50      99.570  63.540  71.600  1.00  0.00           H
ATOM    713  CG  ASN A  50      99.650  61.500  72.080  1.00  0.00           C
ATOM    714  OD1 ASN A  50     100.820  61.590  72.390  1.00  0.00           O
ATOM    715  ND2 ASN A  50      99.090  60.360  72.270  1.00  0.00           N
ATOM    716 1HD2 ASN A  50      98.150  60.230  71.910  1.00  0.00           H
ATOM    717 2HD2 ASN A  50      99.750  59.610  72.380  1.00  0.00           H
ATOM    718  C   ASN A  50      97.060  63.590  70.120  1.00  0.00           C
ATOM    719  O   ASN A  50      96.050  63.460  70.780  1.00  0.00           O
ATOM    720  N   THR A  51      96.980  64.530  69.120  1.00  0.00           N
ATOM    721  H   THR A  51      97.770  64.510  68.490  1.00  0.00           H
ATOM    722  CA  THR A  51      95.810  65.280  68.790  1.00  0.00           C
ATOM    723  HA  THR A  51      95.350  65.760  69.650  1.00  0.00           H
ATOM    724  CB  THR A  51      96.210  66.300  67.760  1.00  0.00           C
ATOM    725  HB  THR A  51      95.320  66.760  67.330  1.00  0.00           H
ATOM    726  CG2 THR A  51      97.120  67.350  68.380  1.00  0.00           C
ATOM    727 1HG2 THR A  51      97.140  68.270  67.790  1.00  0.00           H
ATOM    728 2HG2 THR A  51      96.680  67.610  69.350  1.00  0.00           H
ATOM    729 3HG2 THR A  51      98.130  66.950  68.470  1.00  0.00           H
ATOM    730  OG1 THR A  51      96.860  65.640  66.750  1.00  0.00           O
ATOM    731  HG1 THR A  51      97.370  66.350  66.350  1.00  0.00           H
ATOM    732  C   THR A  51      94.800  64.310  68.270  1.00  0.00           C
ATOM    733  O   THR A  51      93.690  64.530  68.700  1.00  0.00           O
ATOM    734  N   PHE A  52      95.100  63.260  67.480  1.00  0.00           N
ATOM    735  H   PHE A  52      96.080  63.020  67.390  1.00  0.00           H
ATOM    736  CA  PHE A  52      94.190  62.320  66.920  1.00  0.00           C
ATOM    737  HA  PHE A  52      93.200  62.770  66.870  1.00  0.00           H
ATOM    738  CB  PHE A  52      94.530  62.100  65.400  1.00  0.00           C
ATOM    739  HB1 PHE A  52      94.110  61.140  65.120  1.00  0.00           H
ATOM    740  HB2 PHE A  52      95.610  62.150  65.250  1.00  0.00           H
ATOM    741  CG  PHE A  52      93.940  63.170  64.460  1.00  0.00           C
ATOM    742  CD1 PHE A  52      94.210  64.560  64.710  1.00  0.00           C
ATOM    743  HD1 PHE A  52      94.820  64.940  65.510  1.00  0.00           H
ATOM    744  CE1 PHE A  52      93.770  65.580  63.740  1.00  0.00           C
ATOM    745  HE1 PHE A  52      93.830  66.650  63.920  1.00  0.00           H
ATOM    746  CZ  PHE A  52      93.210  65.120  62.580  1.00  0.00           C
ATOM    747  HZ  PHE A  52      92.840  65.890  61.910  1.00  0.00           H
ATOM    748  CE2 PHE A  52      92.920  63.800  62.260  1.00  0.00           C
ATOM    749  HE2 PHE A  52      92.430  63.560  61.340  1.00  0.00           H
ATOM    750  CD2 PHE A  52      93.360  62.820  63.190  1.00  0.00           C
ATOM    751  HD2 PHE A  52      93.100  61.850  62.800  1.00  0.00           H
ATOM    752  C   PHE A  52      94.060  61.050  67.690  1.00  0.00           C
ATOM    753  O   PHE A  52      92.950  60.500  67.600  1.00  0.00           O
ATOM    754  N   PHE A  53      95.110  60.590  68.370  1.00  0.00           N
ATOM    755  H   PHE A  53      95.930  61.180  68.380  1.00  0.00           H
ATOM    756  CA  PHE A  53      95.110  59.310  69.090  1.00  0.00           C
ATOM    757  HA  PHE A  53      94.120  58.940  68.830  1.00  0.00           H
ATOM    758  CB  PHE A  53      96.120  58.330  68.510  1.00  0.00           C
ATOM    759  HB1 PHE A  53      96.260  57.400  69.060  1.00  0.00           H
ATOM    760  HB2 PHE A  53      97.070  58.850  68.570  1.00  0.00           H
ATOM    761  CG  PHE A  53      95.940  57.960  67.010  1.00  0.00           C
ATOM    762  CD1 PHE A  53      96.250  58.850  66.000  1.00  0.00           C
ATOM    763  HD1 PHE A  53      96.520  59.850  66.280  1.00  0.00           H
ATOM    764  CE1 PHE A  53      96.080  58.480  64.620  1.00  0.00           C
ATOM    765  HE1 PHE A  53      96.180  59.260  63.870  1.00  0.00           H
ATOM    766  CZ  PHE A  53      95.690  57.120  64.310  1.00  0.00           C
ATOM    767  HZ  PHE A  53      95.680  56.820  63.270  1.00  0.00           H
ATOM    768  CE2 PHE A  53      95.560  56.180  65.380  1.00  0.00           C
ATOM    769  HE2 PHE A  53      95.250  55.170  65.140  1.00  0.00           H
ATOM    770  CD2 PHE A  53      95.690  56.630  66.710  1.00  0.00           C
ATOM    771  HD2 PHE A  53      95.580  55.910  67.520  1.00  0.00           H
ATOM    772  C   PHE A  53      95.300  59.520  70.610  1.00  0.00           C
ATOM    773  O   PHE A  53      96.090  60.310  71.110  1.00  0.00           O
ATOM    774  N   SER A  54      94.510  58.760  71.390  1.00  0.00           N
ATOM    775  H   SER A  54      93.960  58.070  70.890  1.00  0.00           H
ATOM    776  CA  SER A  54      94.600  58.480  72.840  1.00  0.00           C
ATOM    777  HA  SER A  54      95.170  59.300  73.270  1.00  0.00           H
ATOM    778  CB  SER A  54      93.240  58.340  73.500  1.00  0.00           C
ATOM    779  HB1 SER A  54      92.700  59.270  73.290  1.00  0.00           H
ATOM    780  HB2 SER A  54      93.190  58.420  74.580  1.00  0.00           H
ATOM    781  OG  SER A  54      92.560  57.190  73.010  1.00  0.00           O
ATOM    782  HG  SER A  54      92.640  57.010  72.070  1.00  0.00           H
ATOM    783  C   SER A  54      95.400  57.210  72.950  1.00  0.00           C
ATOM    784  O   SER A  54      95.640  56.450  72.010  1.00  0.00           O
ATOM    785  N   GLU A  55      95.730  56.940  74.170  1.00  0.00           N
ATOM    786  H   GLU A  55      95.270  57.350  74.960  1.00  0.00           H
ATOM    787  CA  GLU A  55      96.640  55.780  74.450  1.00  0.00           C
ATOM    788  HA  GLU A  55      96.560  55.080  73.620  1.00  0.00           H
ATOM    789  CB  GLU A  55      98.090  56.250  74.670  1.00  0.00           C
ATOM    790  HB1 GLU A  55      98.800  55.490  74.980  1.00  0.00           H
ATOM    791  HB2 GLU A  55      97.990  57.040  75.410  1.00  0.00           H
ATOM    792  CG  GLU A  55      98.650  56.790  73.340  1.00  0.00           C
ATOM    793  HG1 GLU A  55      98.100  57.710  73.160  1.00  0.00           H
ATOM    794  HG2 GLU A  55      98.410  56.160  72.480  1.00  0.00           H
ATOM    795  CD  GLU A  55     100.140  57.080  73.510  1.00  0.00           C
ATOM    796  OE1 GLU A  55     100.880  56.240  74.000  1.00  0.00           O
ATOM    797  OE2 GLU A  55     100.640  58.140  73.050  1.00  0.00           O
ATOM    798  C   GLU A  55      96.260  54.980  75.680  1.00  0.00           C
ATOM    799  O   GLU A  55      95.550  55.500  76.540  1.00  0.00           O
ATOM    800  N   THR A  56      96.750  53.710  75.710  1.00  0.00           N
ATOM    801  H   THR A  56      97.500  53.460  75.080  1.00  0.00           H
ATOM    802  CA  THR A  56      96.410  52.670  76.660  1.00  0.00           C
ATOM    803  HA  THR A  56      95.780  53.110  77.440  1.00  0.00           H
ATOM    804  CB  THR A  56      95.520  51.520  76.130  1.00  0.00           C
ATOM    805  HB  THR A  56      94.960  51.190  77.010  1.00  0.00           H
ATOM    806  CG2 THR A  56      94.420  51.880  75.080  1.00  0.00           C
ATOM    807 1HG2 THR A  56      94.900  52.140  74.150  1.00  0.00           H
ATOM    808 2HG2 THR A  56      93.720  51.040  75.090  1.00  0.00           H
ATOM    809 3HG2 THR A  56      93.970  52.830  75.360  1.00  0.00           H
ATOM    810  OG1 THR A  56      96.280  50.440  75.650  1.00  0.00           O
ATOM    811  HG1 THR A  56      95.600  49.750  75.710  1.00  0.00           H
ATOM    812  C   THR A  56      97.680  52.100  77.360  1.00  0.00           C
ATOM    813  O   THR A  56      98.780  52.130  76.770  1.00  0.00           O
ATOM    814  N   GLY A  57      97.450  51.540  78.550  1.00  0.00           N
ATOM    815  H   GLY A  57      96.490  51.440  78.870  1.00  0.00           H
ATOM    816  CA  GLY A  57      98.460  50.780  79.310  1.00  0.00           C
ATOM    817  HA1 GLY A  57      98.040  50.400  80.240  1.00  0.00           H
ATOM    818  HA2 GLY A  57      99.230  51.440  79.710  1.00  0.00           H
ATOM    819  C   GLY A  57      99.130  49.670  78.550  1.00  0.00           C
ATOM    820  O   GLY A  57     100.350  49.360  78.700  1.00  0.00           O
ATOM    821  N   ALA A  58      98.450  48.940  77.690  1.00  0.00           N
ATOM    822  H   ALA A  58      97.450  49.030  77.790  1.00  0.00           H
ATOM    823  CA  ALA A  58      99.080  47.910  76.850  1.00  0.00           C
ATOM    824  HA  ALA A  58      99.850  47.380  77.400  1.00  0.00           H
ATOM    825  CB  ALA A  58      98.020  46.860  76.540  1.00  0.00           C
ATOM    826  HB1 ALA A  58      97.760  46.480  77.520  1.00  0.00           H
ATOM    827  HB2 ALA A  58      97.190  47.220  75.930  1.00  0.00           H
ATOM    828  HB3 ALA A  58      98.550  46.050  76.040  1.00  0.00           H
ATOM    829  C   ALA A  58      99.680  48.420  75.510  1.00  0.00           C
ATOM    830  O   ALA A  58     100.180  47.620  74.650  1.00  0.00           O
ATOM    831  N   GLY A  59      99.650  49.700  75.250  1.00  0.00           N
ATOM    832  H   GLY A  59      99.540  50.320  76.040  1.00  0.00           H
ATOM    833  CA  GLY A  59     100.320  50.240  74.060  1.00  0.00           C
ATOM    834  HA1 GLY A  59     101.180  49.590  73.900  1.00  0.00           H
ATOM    835  HA2 GLY A  59     100.830  51.130  74.400  1.00  0.00           H
ATOM    836  C   GLY A  59      99.510  50.390  72.770  1.00  0.00           C
ATOM    837  O   GLY A  59     100.060  50.490  71.680  1.00  0.00           O
ATOM    838  N   LYS A  60      98.160  50.330  72.870  1.00  0.00           N
ATOM    839  H   LYS A  60      97.770  50.270  73.800  1.00  0.00           H
ATOM    840  CA  LYS A  60      97.340  50.540  71.690  1.00  0.00           C
ATOM    841  HA  LYS A  60      97.890  50.160  70.820  1.00  0.00           H
ATOM    842  CB  LYS A  60      96.060  49.680  71.870  1.00  0.00           C
ATOM    843  HB1 LYS A  60      95.640  49.890  72.850  1.00  0.00           H
ATOM    844  HB2 LYS A  60      96.430  48.660  71.900  1.00  0.00           H
ATOM    845  CG  LYS A  60      95.060  49.780  70.720  1.00  0.00           C
ATOM    846  HG1 LYS A  60      95.550  49.440  69.800  1.00  0.00           H
ATOM    847  HG2 LYS A  60      94.700  50.770  70.470  1.00  0.00           H
ATOM    848  CD  LYS A  60      93.850  48.970  70.980  1.00  0.00           C
ATOM    849  HD1 LYS A  60      93.060  49.200  70.270  1.00  0.00           H
ATOM    850  HD2 LYS A  60      93.350  49.260  71.900  1.00  0.00           H
ATOM    851  CE  LYS A  60      93.910  47.390  71.130  1.00  0.00           C
ATOM    852  HE1 LYS A  60      94.460  47.150  72.040  1.00  0.00           H
ATOM    853  HE2 LYS A  60      94.450  47.000  70.270  1.00  0.00           H
ATOM    854  NZ  LYS A  60      92.570  46.750  71.080  1.00  0.00           N
ATOM    855  HZ1 LYS A  60      92.620  45.760  71.240  1.00  0.00           H
ATOM    856  HZ2 LYS A  60      92.010  47.080  71.850  1.00  0.00           H
ATOM    857  HZ3 LYS A  60      92.030  46.950  70.250  1.00  0.00           H
ATOM    858  C   LYS A  60      96.970  52.030  71.450  1.00  0.00           C
ATOM    859  O   LYS A  60      96.700  52.780  72.400  1.00  0.00           O
ATOM    860  N   HIS A  61      97.060  52.470  70.210  1.00  0.00           N
ATOM    861  H   HIS A  61      97.570  51.900  69.550  1.00  0.00           H
ATOM    862  CA  HIS A  61      96.870  53.880  69.960  1.00  0.00           C
ATOM    863  HA  HIS A  61      96.910  54.510  70.850  1.00  0.00           H
ATOM    864  CB  HIS A  61      98.000  54.410  68.900  1.00  0.00           C
ATOM    865  HB1 HIS A  61      97.580  55.270  68.380  1.00  0.00           H
ATOM    866  HB2 HIS A  61      98.170  53.610  68.180  1.00  0.00           H
ATOM    867  CG  HIS A  61      99.310  54.780  69.600  1.00  0.00           C
ATOM    868  ND1 HIS A  61      99.810  54.400  70.860  1.00  0.00           N
ATOM    869  CE1 HIS A  61     100.970  55.050  71.070  1.00  0.00           C
ATOM    870  HE1 HIS A  61     101.680  54.750  71.820  1.00  0.00           H
ATOM    871  NE2 HIS A  61     101.250  55.810  69.990  1.00  0.00           N
ATOM    872  HE2 HIS A  61     102.140  56.270  69.900  1.00  0.00           H
ATOM    873  CD2 HIS A  61     100.200  55.690  69.090  1.00  0.00           C
ATOM    874  HD2 HIS A  61     100.130  56.210  68.140  1.00  0.00           H
ATOM    875  C   HIS A  61      95.450  53.990  69.330  1.00  0.00           C
ATOM    876  O   HIS A  61      95.120  53.280  68.380  1.00  0.00           O
ATOM    877  N   VAL A  62      94.590  54.700  70.050  1.00  0.00           N
ATOM    878  H   VAL A  62      94.960  55.210  70.830  1.00  0.00           H
ATOM    879  CA  VAL A  62      93.130  54.560  69.860  1.00  0.00           C
ATOM    880  HA  VAL A  62      92.970  53.730  69.170  1.00  0.00           H
ATOM    881  CB  VAL A  62      92.480  54.150  71.210  1.00  0.00           C
ATOM    882  HB  VAL A  62      92.950  54.810  71.940  1.00  0.00           H
ATOM    883  CG1 VAL A  62      90.990  54.360  71.190  1.00  0.00           C
ATOM    884 1HG1 VAL A  62      90.670  55.370  70.940  1.00  0.00           H
ATOM    885 2HG1 VAL A  62      90.600  53.610  70.500  1.00  0.00           H
ATOM    886 3HG1 VAL A  62      90.620  54.200  72.200  1.00  0.00           H
ATOM    887  CG2 VAL A  62      92.870  52.730  71.690  1.00  0.00           C
ATOM    888 1HG2 VAL A  62      92.320  52.560  72.620  1.00  0.00           H
ATOM    889 2HG2 VAL A  62      92.590  52.000  70.930  1.00  0.00           H
ATOM    890 3HG2 VAL A  62      93.950  52.660  71.850  1.00  0.00           H
ATOM    891  C   VAL A  62      92.610  55.830  69.250  1.00  0.00           C
ATOM    892  O   VAL A  62      92.490  56.870  69.960  1.00  0.00           O
ATOM    893  N   PRO A  63      92.110  55.850  67.950  1.00  0.00           N
ATOM    894  CD  PRO A  63      92.370  54.840  66.970  1.00  0.00           C
ATOM    895  HD1 PRO A  63      91.720  54.020  67.260  1.00  0.00           H
ATOM    896  HD2 PRO A  63      93.400  54.530  66.830  1.00  0.00           H
ATOM    897  CG  PRO A  63      91.780  55.370  65.620  1.00  0.00           C
ATOM    898  HG1 PRO A  63      91.300  54.600  65.010  1.00  0.00           H
ATOM    899  HG2 PRO A  63      92.610  55.820  65.070  1.00  0.00           H
ATOM    900  CB  PRO A  63      90.820  56.430  66.160  1.00  0.00           C
ATOM    901  HB1 PRO A  63      89.890  55.910  66.410  1.00  0.00           H
ATOM    902  HB2 PRO A  63      90.590  57.210  65.430  1.00  0.00           H
ATOM    903  CA  PRO A  63      91.450  56.990  67.420  1.00  0.00           C
ATOM    904  HA  PRO A  63      92.230  57.720  67.200  1.00  0.00           H
ATOM    905  C   PRO A  63      90.430  57.680  68.280  1.00  0.00           C
ATOM    906  O   PRO A  63      89.520  57.040  68.690  1.00  0.00           O
ATOM    907  N   ARG A  64      90.560  59.010  68.490  1.00  0.00           N
ATOM    908  H   ARG A  64      91.340  59.540  68.130  1.00  0.00           H
ATOM    909  CA  ARG A  64      89.480  59.870  69.100  1.00  0.00           C
ATOM    910  HA  ARG A  64      89.120  59.510  70.060  1.00  0.00           H
ATOM    911  CB  ARG A  64      90.230  61.180  69.460  1.00  0.00           C
ATOM    912  HB1 ARG A  64      89.520  61.930  69.800  1.00  0.00           H
ATOM    913  HB2 ARG A  64      90.740  61.520  68.570  1.00  0.00           H
ATOM    914  CG  ARG A  64      91.330  61.050  70.530  1.00  0.00           C
ATOM    915  HG1 ARG A  64      92.060  60.310  70.220  1.00  0.00           H
ATOM    916  HG2 ARG A  64      90.850  60.770  71.470  1.00  0.00           H
ATOM    917  CD  ARG A  64      91.940  62.480  70.760  1.00  0.00           C
ATOM    918  HD1 ARG A  64      91.230  62.990  71.410  1.00  0.00           H
ATOM    919  HD2 ARG A  64      91.950  63.000  69.800  1.00  0.00           H
ATOM    920  NE  ARG A  64      93.230  62.540  71.310  1.00  0.00           N
ATOM    921  HE  ARG A  64      93.990  62.820  70.700  1.00  0.00           H
ATOM    922  CZ  ARG A  64      93.450  62.380  72.600  1.00  0.00           C
ATOM    923  NH1 ARG A  64      92.570  62.080  73.510  1.00  0.00           N
ATOM    924 1HH1 ARG A  64      91.620  61.820  73.280  1.00  0.00           H
ATOM    925 2HH1 ARG A  64      92.830  61.840  74.450  1.00  0.00           H
ATOM    926  NH2 ARG A  64      94.630  62.660  73.020  1.00  0.00           N
ATOM    927 1HH2 ARG A  64      95.400  62.860  72.390  1.00  0.00           H
ATOM    928 2HH2 ARG A  64      94.810  62.770  74.010  1.00  0.00           H
ATOM    929  C   ARG A  64      88.290  60.020  67.990  1.00  0.00           C
ATOM    930  O   ARG A  64      88.110  61.080  67.430  1.00  0.00           O
ATOM    931  N   ALA A  65      87.660  58.860  67.630  1.00  0.00           N
ATOM    932  H   ALA A  65      88.010  58.010  68.050  1.00  0.00           H
ATOM    933  CA  ALA A  65      86.730  58.680  66.520  1.00  0.00           C
ATOM    934  HA  ALA A  65      86.550  59.650  66.050  1.00  0.00           H
ATOM    935  CB  ALA A  65      87.320  57.810  65.460  1.00  0.00           C
ATOM    936  HB1 ALA A  65      86.670  57.680  64.590  1.00  0.00           H
ATOM    937  HB2 ALA A  65      88.280  58.200  65.150  1.00  0.00           H
ATOM    938  HB3 ALA A  65      87.400  56.820  65.910  1.00  0.00           H
ATOM    939  C   ALA A  65      85.430  58.120  66.990  1.00  0.00           C
ATOM    940  O   ALA A  65      85.400  57.220  67.860  1.00  0.00           O
ATOM    941  N   VAL A  66      84.320  58.630  66.450  1.00  0.00           N
ATOM    942  H   VAL A  66      84.240  59.550  66.050  1.00  0.00           H
ATOM    943  CA  VAL A  66      83.010  57.900  66.610  1.00  0.00           C
ATOM    944  HA  VAL A  66      83.200  56.890  66.960  1.00  0.00           H
ATOM    945  CB  VAL A  66      82.030  58.690  67.540  1.00  0.00           C
ATOM    946  HB  VAL A  66      81.740  59.670  67.150  1.00  0.00           H
ATOM    947  CG1 VAL A  66      80.740  57.940  67.740  1.00  0.00           C
ATOM    948 1HG1 VAL A  66      80.080  58.330  68.520  1.00  0.00           H
ATOM    949 2HG1 VAL A  66      80.150  57.890  66.820  1.00  0.00           H
ATOM    950 3HG1 VAL A  66      80.880  56.920  68.100  1.00  0.00           H
ATOM    951  CG2 VAL A  66      82.700  59.030  68.840  1.00  0.00           C
ATOM    952 1HG2 VAL A  66      81.880  59.340  69.490  1.00  0.00           H
ATOM    953 2HG2 VAL A  66      83.260  58.240  69.340  1.00  0.00           H
ATOM    954 3HG2 VAL A  66      83.380  59.880  68.730  1.00  0.00           H
ATOM    955  C   VAL A  66      82.340  57.740  65.260  1.00  0.00           C
ATOM    956  O   VAL A  66      82.360  58.600  64.370  1.00  0.00           O
ATOM    957  N   PHE A  67      81.790  56.590  65.030  1.00  0.00           N
ATOM    958  H   PHE A  67      81.730  55.960  65.830  1.00  0.00           H
ATOM    959  CA  PHE A  67      81.070  56.270  63.780  1.00  0.00           C
ATOM    960  HA  PHE A  67      81.120  57.140  63.110  1.00  0.00           H
ATOM    961  CB  PHE A  67      81.720  54.960  63.220  1.00  0.00           C
ATOM    962  HB1 PHE A  67      81.100  54.520  62.440  1.00  0.00           H
ATOM    963  HB2 PHE A  67      81.660  54.210  64.010  1.00  0.00           H
ATOM    964  CG  PHE A  67      83.180  55.200  62.710  1.00  0.00           C
ATOM    965  CD1 PHE A  67      84.280  55.220  63.580  1.00  0.00           C
ATOM    966  HD1 PHE A  67      84.140  55.220  64.660  1.00  0.00           H
ATOM    967  CE1 PHE A  67      85.650  55.280  63.110  1.00  0.00           C
ATOM    968  HE1 PHE A  67      86.540  55.400  63.700  1.00  0.00           H
ATOM    969  CZ  PHE A  67      85.840  55.280  61.710  1.00  0.00           C
ATOM    970  HZ  PHE A  67      86.850  55.150  61.370  1.00  0.00           H
ATOM    971  CE2 PHE A  67      84.760  55.140  60.770  1.00  0.00           C
ATOM    972  HE2 PHE A  67      84.960  54.980  59.720  1.00  0.00           H
ATOM    973  CD2 PHE A  67      83.480  55.160  61.310  1.00  0.00           C
ATOM    974  HD2 PHE A  67      82.660  54.990  60.640  1.00  0.00           H
ATOM    975  C   PHE A  67      79.590  55.990  64.050  1.00  0.00           C
ATOM    976  O   PHE A  67      79.220  55.250  64.980  1.00  0.00           O
ATOM    977  N   VAL A  68      78.710  56.600  63.210  1.00  0.00           N
ATOM    978  H   VAL A  68      79.070  57.160  62.450  1.00  0.00           H
ATOM    979  CA  VAL A  68      77.300  56.620  63.440  1.00  0.00           C
ATOM    980  HA  VAL A  68      77.050  55.740  64.020  1.00  0.00           H
ATOM    981  CB  VAL A  68      76.960  57.650  64.510  1.00  0.00           C
ATOM    982  HB  VAL A  68      77.550  57.630  65.430  1.00  0.00           H
ATOM    983  CG1 VAL A  68      77.040  59.070  63.890  1.00  0.00           C
ATOM    984 1HG1 VAL A  68      78.050  59.240  63.520  1.00  0.00           H
ATOM    985 2HG1 VAL A  68      76.330  59.280  63.100  1.00  0.00           H
ATOM    986 3HG1 VAL A  68      76.840  59.870  64.600  1.00  0.00           H
ATOM    987  CG2 VAL A  68      75.460  57.500  64.970  1.00  0.00           C
ATOM    988 1HG2 VAL A  68      75.320  58.130  65.840  1.00  0.00           H
ATOM    989 2HG2 VAL A  68      74.770  57.770  64.160  1.00  0.00           H
ATOM    990 3HG2 VAL A  68      75.270  56.450  65.180  1.00  0.00           H
ATOM    991  C   VAL A  68      76.500  56.520  62.140  1.00  0.00           C
ATOM    992  O   VAL A  68      76.540  57.350  61.290  1.00  0.00           O
ATOM    993  N   ASP A  69      75.670  55.450  62.030  1.00  0.00           N
ATOM    994  H   ASP A  69      75.660  54.770  62.780  1.00  0.00           H
ATOM    995  CA  ASP A  69      74.800  55.120  60.900  1.00  0.00           C
ATOM    996  HA  ASP A  69      74.680  56.030  60.320  1.00  0.00           H
ATOM    997  CB  ASP A  69      75.520  54.090  60.040  1.00  0.00           C
ATOM    998  HB1 ASP A  69      75.420  53.080  60.440  1.00  0.00           H
ATOM    999  HB2 ASP A  69      76.560  54.400  59.940  1.00  0.00           H
ATOM   1000  CG  ASP A  69      74.970  54.070  58.590  1.00  0.00           C
ATOM   1001  OD1 ASP A  69      73.960  54.850  58.370  1.00  0.00           O
ATOM   1002  OD2 ASP A  69      75.380  53.230  57.760  1.00  0.00           O
ATOM   1003  C   ASP A  69      73.400  54.540  61.370  1.00  0.00           C
ATOM   1004  O   ASP A  69      73.330  54.100  62.520  1.00  0.00           O
ATOM   1005  N   LEU A  70      72.290  54.650  60.580  1.00  0.00           N
ATOM   1006  H   LEU A  70      72.450  54.870  59.610  1.00  0.00           H
ATOM   1007  CA  LEU A  70      70.940  54.400  60.960  1.00  0.00           C
ATOM   1008  HA  LEU A  70      70.960  54.490  62.050  1.00  0.00           H
ATOM   1009  CB  LEU A  70      69.960  55.520  60.430  1.00  0.00           C
ATOM   1010  HB1 LEU A  70      68.950  55.160  60.600  1.00  0.00           H
ATOM   1011  HB2 LEU A  70      70.060  55.670  59.350  1.00  0.00           H
ATOM   1012  CG  LEU A  70      70.110  56.860  61.170  1.00  0.00           C
ATOM   1013  HG  LEU A  70      71.160  57.140  61.100  1.00  0.00           H
ATOM   1014  CD1 LEU A  70      69.130  57.890  60.680  1.00  0.00           C
ATOM   1015 1HD1 LEU A  70      69.430  58.430  59.780  1.00  0.00           H
ATOM   1016 2HD1 LEU A  70      68.120  57.510  60.540  1.00  0.00           H
ATOM   1017 3HD1 LEU A  70      69.040  58.710  61.390  1.00  0.00           H
ATOM   1018  CD2 LEU A  70      69.760  56.630  62.670  1.00  0.00           C
ATOM   1019 1HD2 LEU A  70      68.840  56.060  62.640  1.00  0.00           H
ATOM   1020 2HD2 LEU A  70      70.500  56.100  63.260  1.00  0.00           H
ATOM   1021 3HD2 LEU A  70      69.550  57.590  63.150  1.00  0.00           H
ATOM   1022  C   LEU A  70      70.520  52.930  60.630  1.00  0.00           C
ATOM   1023  O   LEU A  70      69.350  52.500  60.860  1.00  0.00           O
ATOM   1024  N   GLU A  71      71.460  52.110  60.170  1.00  0.00           N
ATOM   1025  H   GLU A  71      72.440  52.390  60.150  1.00  0.00           H
ATOM   1026  CA  GLU A  71      71.330  50.700  59.890  1.00  0.00           C
ATOM   1027  HA  GLU A  71      70.630  50.240  60.590  1.00  0.00           H
ATOM   1028  CB  GLU A  71      70.890  50.500  58.440  1.00  0.00           C
ATOM   1029  HB1 GLU A  71      69.900  50.900  58.220  1.00  0.00           H
ATOM   1030  HB2 GLU A  71      70.830  49.440  58.190  1.00  0.00           H
ATOM   1031  CG  GLU A  71      71.900  51.200  57.440  1.00  0.00           C
ATOM   1032  HG1 GLU A  71      72.640  51.780  57.990  1.00  0.00           H
ATOM   1033  HG2 GLU A  71      71.370  51.850  56.750  1.00  0.00           H
ATOM   1034  CD  GLU A  71      72.730  50.190  56.660  1.00  0.00           C
ATOM   1035  OE1 GLU A  71      72.800  49.030  57.130  1.00  0.00           O
ATOM   1036  OE2 GLU A  71      73.040  50.450  55.490  1.00  0.00           O
ATOM   1037  C   GLU A  71      72.800  50.070  60.030  1.00  0.00           C
ATOM   1038  O   GLU A  71      73.730  50.890  60.030  1.00  0.00           O
ATOM   1039  N   PRO A  72      73.020  48.760  60.220  1.00  0.00           N
ATOM   1040  CD  PRO A  72      72.120  47.580  59.980  1.00  0.00           C
ATOM   1041  HD1 PRO A  72      71.930  47.430  58.920  1.00  0.00           H
ATOM   1042  HD2 PRO A  72      71.200  47.620  60.570  1.00  0.00           H
ATOM   1043  CG  PRO A  72      72.870  46.350  60.390  1.00  0.00           C
ATOM   1044  HG1 PRO A  72      73.460  45.920  59.590  1.00  0.00           H
ATOM   1045  HG2 PRO A  72      72.370  45.630  61.040  1.00  0.00           H
ATOM   1046  CB  PRO A  72      73.890  46.950  61.360  1.00  0.00           C
ATOM   1047  HB1 PRO A  72      74.780  46.340  61.470  1.00  0.00           H
ATOM   1048  HB2 PRO A  72      73.510  46.990  62.380  1.00  0.00           H
ATOM   1049  CA  PRO A  72      74.320  48.300  60.790  1.00  0.00           C
ATOM   1050  HA  PRO A  72      74.760  49.000  61.500  1.00  0.00           H
ATOM   1051  C   PRO A  72      75.410  48.020  59.740  1.00  0.00           C
ATOM   1052  O   PRO A  72      76.590  47.810  60.090  1.00  0.00           O
ATOM   1053  N   THR A  73      75.070  47.910  58.410  1.00  0.00           N
ATOM   1054  H   THR A  73      74.150  48.230  58.160  1.00  0.00           H
ATOM   1055  CA  THR A  73      75.870  47.080  57.540  1.00  0.00           C
ATOM   1056  HA  THR A  73      76.070  46.120  58.010  1.00  0.00           H
ATOM   1057  CB  THR A  73      75.130  46.710  56.230  1.00  0.00           C
ATOM   1058  HB  THR A  73      75.790  46.170  55.550  1.00  0.00           H
ATOM   1059  CG2 THR A  73      74.020  45.650  56.520  1.00  0.00           C
ATOM   1060 1HG2 THR A  73      73.610  45.240  55.590  1.00  0.00           H
ATOM   1061 2HG2 THR A  73      74.510  44.720  56.810  1.00  0.00           H
ATOM   1062 3HG2 THR A  73      73.200  46.030  57.130  1.00  0.00           H
ATOM   1063  OG1 THR A  73      74.530  47.790  55.530  1.00  0.00           O
ATOM   1064  HG1 THR A  73      73.910  48.270  56.080  1.00  0.00           H
ATOM   1065  C   THR A  73      77.240  47.630  57.080  1.00  0.00           C
ATOM   1066  O   THR A  73      78.090  46.740  56.890  1.00  0.00           O
ATOM   1067  N   VAL A  74      77.490  48.920  56.970  1.00  0.00           N
ATOM   1068  H   VAL A  74      76.720  49.530  57.200  1.00  0.00           H
ATOM   1069  CA  VAL A  74      78.760  49.590  56.650  1.00  0.00           C
ATOM   1070  HA  VAL A  74      79.270  49.020  55.880  1.00  0.00           H
ATOM   1071  CB  VAL A  74      78.460  50.970  56.090  1.00  0.00           C
ATOM   1072  HB  VAL A  74      77.880  51.520  56.840  1.00  0.00           H
ATOM   1073  CG1 VAL A  74      79.760  51.720  55.620  1.00  0.00           C
ATOM   1074 1HG1 VAL A  74      79.470  52.730  55.330  1.00  0.00           H
ATOM   1075 2HG1 VAL A  74      80.520  51.730  56.400  1.00  0.00           H
ATOM   1076 3HG1 VAL A  74      80.110  51.290  54.680  1.00  0.00           H
ATOM   1077  CG2 VAL A  74      77.490  50.760  54.910  1.00  0.00           C
ATOM   1078 1HG2 VAL A  74      78.020  50.060  54.260  1.00  0.00           H
ATOM   1079 2HG2 VAL A  74      76.580  50.260  55.240  1.00  0.00           H
ATOM   1080 3HG2 VAL A  74      77.150  51.670  54.410  1.00  0.00           H
ATOM   1081  C   VAL A  74      79.700  49.680  57.840  1.00  0.00           C
ATOM   1082  O   VAL A  74      80.870  49.590  57.580  1.00  0.00           O
ATOM   1083  N   ILE A  75      79.200  49.790  59.070  1.00  0.00           N
ATOM   1084  H   ILE A  75      78.200  49.840  59.210  1.00  0.00           H
ATOM   1085  CA  ILE A  75      80.020  49.790  60.260  1.00  0.00           C
ATOM   1086  HA  ILE A  75      80.990  50.250  60.100  1.00  0.00           H
ATOM   1087  CB  ILE A  75      79.330  50.620  61.380  1.00  0.00           C
ATOM   1088  HB  ILE A  75      78.250  50.510  61.410  1.00  0.00           H
ATOM   1089  CG2 ILE A  75      79.950  50.330  62.740  1.00  0.00           C
ATOM   1090 1HG2 ILE A  75      79.350  50.810  63.510  1.00  0.00           H
ATOM   1091 2HG2 ILE A  75      79.930  49.270  62.990  1.00  0.00           H
ATOM   1092 3HG2 ILE A  75      81.000  50.630  62.770  1.00  0.00           H
ATOM   1093  CG1 ILE A  75      79.310  52.150  61.010  1.00  0.00           C
ATOM   1094 1HG1 ILE A  75      78.680  52.170  60.120  1.00  0.00           H
ATOM   1095 2HG1 ILE A  75      80.330  52.460  60.790  1.00  0.00           H
ATOM   1096  CD  ILE A  75      78.770  53.090  62.050  1.00  0.00           C
ATOM   1097  HD1 ILE A  75      79.430  52.980  62.910  1.00  0.00           H
ATOM   1098  HD2 ILE A  75      78.720  54.100  61.650  1.00  0.00           H
ATOM   1099  HD3 ILE A  75      77.790  52.790  62.410  1.00  0.00           H
ATOM   1100  C   ILE A  75      80.340  48.270  60.630  1.00  0.00           C
ATOM   1101  O   ILE A  75      81.390  48.040  61.240  1.00  0.00           O
ATOM   1102  N   ASP A  76      79.520  47.260  60.260  1.00  0.00           N
ATOM   1103  H   ASP A  76      78.550  47.440  60.050  1.00  0.00           H
ATOM   1104  CA  ASP A  76      79.810  45.820  60.480  1.00  0.00           C
ATOM   1105  HA  ASP A  76      80.100  45.650  61.510  1.00  0.00           H
ATOM   1106  CB  ASP A  76      78.690  44.870  60.000  1.00  0.00           C
ATOM   1107  HB1 ASP A  76      79.170  44.040  59.480  1.00  0.00           H
ATOM   1108  HB2 ASP A  76      78.080  45.250  59.180  1.00  0.00           H
ATOM   1109  CG  ASP A  76      77.940  44.380  61.220  1.00  0.00           C
ATOM   1110  OD1 ASP A  76      78.570  44.170  62.320  1.00  0.00           O
ATOM   1111  OD2 ASP A  76      76.740  44.190  61.180  1.00  0.00           O
ATOM   1112  C   ASP A  76      81.160  45.570  59.690  1.00  0.00           C
ATOM   1113  O   ASP A  76      81.880  44.650  59.960  1.00  0.00           O
ATOM   1114  N   GLU A  77      81.500  46.280  58.600  1.00  0.00           N
ATOM   1115  H   GLU A  77      80.790  46.950  58.350  1.00  0.00           H
ATOM   1116  CA  GLU A  77      82.720  46.140  57.790  1.00  0.00           C
ATOM   1117  HA  GLU A  77      82.990  45.080  57.710  1.00  0.00           H
ATOM   1118  CB  GLU A  77      82.540  46.800  56.470  1.00  0.00           C
ATOM   1119  HB1 GLU A  77      83.530  46.860  56.020  1.00  0.00           H
ATOM   1120  HB2 GLU A  77      82.170  47.780  56.760  1.00  0.00           H
ATOM   1121  CG  GLU A  77      81.530  46.220  55.360  1.00  0.00           C
ATOM   1122  HG1 GLU A  77      81.530  46.980  54.580  1.00  0.00           H
ATOM   1123  HG2 GLU A  77      80.570  46.260  55.870  1.00  0.00           H
ATOM   1124  CD  GLU A  77      81.810  44.780  54.930  1.00  0.00           C
ATOM   1125  OE1 GLU A  77      82.260  43.930  55.710  1.00  0.00           O
ATOM   1126  OE2 GLU A  77      81.340  44.350  53.850  1.00  0.00           O
ATOM   1127  C   GLU A  77      83.900  46.700  58.540  1.00  0.00           C
ATOM   1128  O   GLU A  77      85.080  46.420  58.220  1.00  0.00           O
ATOM   1129  N   VAL A  78      83.680  47.630  59.500  1.00  0.00           N
ATOM   1130  H   VAL A  78      82.710  47.730  59.770  1.00  0.00           H
ATOM   1131  CA  VAL A  78      84.710  48.260  60.340  1.00  0.00           C
ATOM   1132  HA  VAL A  78      85.610  48.110  59.740  1.00  0.00           H
ATOM   1133  CB  VAL A  78      84.450  49.800  60.680  1.00  0.00           C
ATOM   1134  HB  VAL A  78      83.660  49.790  61.430  1.00  0.00           H
ATOM   1135  CG1 VAL A  78      85.620  50.470  61.340  1.00  0.00           C
ATOM   1136 1HG1 VAL A  78      86.130  49.880  62.090  1.00  0.00           H
ATOM   1137 2HG1 VAL A  78      86.430  50.540  60.620  1.00  0.00           H
ATOM   1138 3HG1 VAL A  78      85.370  51.410  61.820  1.00  0.00           H
ATOM   1139  CG2 VAL A  78      83.980  50.570  59.430  1.00  0.00           C
ATOM   1140 1HG2 VAL A  78      83.610  51.540  59.770  1.00  0.00           H
ATOM   1141 2HG2 VAL A  78      84.750  50.580  58.670  1.00  0.00           H
ATOM   1142 3HG2 VAL A  78      83.130  50.030  59.020  1.00  0.00           H
ATOM   1143  C   VAL A  78      84.880  47.470  61.620  1.00  0.00           C
ATOM   1144  O   VAL A  78      86.060  47.220  62.000  1.00  0.00           O
ATOM   1145  N   ARG A  79      83.820  47.010  62.290  1.00  0.00           N
ATOM   1146  H   ARG A  79      82.920  47.310  61.960  1.00  0.00           H
ATOM   1147  CA  ARG A  79      84.000  46.040  63.420  1.00  0.00           C
ATOM   1148  HA  ARG A  79      84.880  46.340  64.000  1.00  0.00           H
ATOM   1149  CB  ARG A  79      82.790  46.170  64.400  1.00  0.00           C
ATOM   1150  HB1 ARG A  79      82.710  47.200  64.750  1.00  0.00           H
ATOM   1151  HB2 ARG A  79      82.910  45.440  65.200  1.00  0.00           H
ATOM   1152  CG  ARG A  79      81.430  45.750  63.850  1.00  0.00           C
ATOM   1153  HG1 ARG A  79      81.540  44.790  63.340  1.00  0.00           H
ATOM   1154  HG2 ARG A  79      81.040  46.490  63.150  1.00  0.00           H
ATOM   1155  CD  ARG A  79      80.340  45.460  64.930  1.00  0.00           C
ATOM   1156  HD1 ARG A  79      80.830  45.120  65.840  1.00  0.00           H
ATOM   1157  HD2 ARG A  79      79.660  44.670  64.640  1.00  0.00           H
ATOM   1158  NE  ARG A  79      79.460  46.550  65.330  1.00  0.00           N
ATOM   1159  HE  ARG A  79      79.700  47.030  66.180  1.00  0.00           H
ATOM   1160  CZ  ARG A  79      78.350  46.960  64.810  1.00  0.00           C
ATOM   1161  NH1 ARG A  79      77.790  46.340  63.800  1.00  0.00           N
ATOM   1162 1HH1 ARG A  79      78.180  45.480  63.440  1.00  0.00           H
ATOM   1163 2HH1 ARG A  79      76.880  46.690  63.530  1.00  0.00           H
ATOM   1164  NH2 ARG A  79      77.800  48.070  65.320  1.00  0.00           N
ATOM   1165 1HH2 ARG A  79      78.190  48.400  66.180  1.00  0.00           H
ATOM   1166 2HH2 ARG A  79      76.870  48.310  65.000  1.00  0.00           H
ATOM   1167  C   ARG A  79      84.380  44.580  63.040  1.00  0.00           C
ATOM   1168  O   ARG A  79      84.510  43.770  63.940  1.00  0.00           O
ATOM   1169  N   THR A  80      84.550  44.280  61.750  1.00  0.00           N
ATOM   1170  H   THR A  80      84.260  44.970  61.070  1.00  0.00           H
ATOM   1171  CA  THR A  80      85.220  43.050  61.280  1.00  0.00           C
ATOM   1172  HA  THR A  80      85.580  42.470  62.140  1.00  0.00           H
ATOM   1173  CB  THR A  80      84.180  42.070  60.650  1.00  0.00           C
ATOM   1174  HB  THR A  80      84.590  41.090  60.430  1.00  0.00           H
ATOM   1175  CG2 THR A  80      82.970  41.620  61.620  1.00  0.00           C
ATOM   1176 1HG2 THR A  80      83.270  41.070  62.510  1.00  0.00           H
ATOM   1177 2HG2 THR A  80      82.300  42.390  61.990  1.00  0.00           H
ATOM   1178 3HG2 THR A  80      82.250  41.020  61.070  1.00  0.00           H
ATOM   1179  OG1 THR A  80      83.690  42.640  59.480  1.00  0.00           O
ATOM   1180  HG1 THR A  80      83.110  43.360  59.760  1.00  0.00           H
ATOM   1181  C   THR A  80      86.370  43.290  60.380  1.00  0.00           C
ATOM   1182  O   THR A  80      86.990  42.350  59.910  1.00  0.00           O
ATOM   1183  N   GLY A  81      86.690  44.500  59.920  1.00  0.00           N
ATOM   1184  H   GLY A  81      86.190  45.230  60.400  1.00  0.00           H
ATOM   1185  CA  GLY A  81      87.730  44.840  58.960  1.00  0.00           C
ATOM   1186  HA1 GLY A  81      87.440  45.840  58.640  1.00  0.00           H
ATOM   1187  HA2 GLY A  81      87.670  44.110  58.150  1.00  0.00           H
ATOM   1188  C   GLY A  81      89.140  44.780  59.480  1.00  0.00           C
ATOM   1189  O   GLY A  81      89.500  44.250  60.570  1.00  0.00           O
ATOM   1190  N   THR A  82      90.040  45.180  58.690  1.00  0.00           N
ATOM   1191  H   THR A  82      89.760  45.440  57.760  1.00  0.00           H
ATOM   1192  CA  THR A  82      91.550  45.130  58.870  1.00  0.00           C
ATOM   1193  HA  THR A  82      91.820  44.090  59.050  1.00  0.00           H
ATOM   1194  CB  THR A  82      92.260  45.650  57.600  1.00  0.00           C
ATOM   1195  HB  THR A  82      93.330  45.830  57.720  1.00  0.00           H
ATOM   1196  CG2 THR A  82      92.340  44.510  56.550  1.00  0.00           C
ATOM   1197 1HG2 THR A  82      93.150  43.800  56.720  1.00  0.00           H
ATOM   1198 2HG2 THR A  82      91.460  43.890  56.680  1.00  0.00           H
ATOM   1199 3HG2 THR A  82      92.420  44.880  55.530  1.00  0.00           H
ATOM   1200  OG1 THR A  82      91.680  46.710  56.880  1.00  0.00           O
ATOM   1201  HG1 THR A  82      92.410  47.050  56.350  1.00  0.00           H
ATOM   1202  C   THR A  82      92.150  45.930  60.020  1.00  0.00           C
ATOM   1203  O   THR A  82      93.190  45.510  60.590  1.00  0.00           O
ATOM   1204  N   TYR A  83      91.460  47.000  60.460  1.00  0.00           N
ATOM   1205  H   TYR A  83      90.580  47.260  60.040  1.00  0.00           H
ATOM   1206  CA  TYR A  83      91.890  47.930  61.550  1.00  0.00           C
ATOM   1207  HA  TYR A  83      92.860  47.610  61.940  1.00  0.00           H
ATOM   1208  CB  TYR A  83      92.020  49.370  61.050  1.00  0.00           C
ATOM   1209  HB1 TYR A  83      92.140  50.040  61.900  1.00  0.00           H
ATOM   1210  HB2 TYR A  83      91.100  49.700  60.570  1.00  0.00           H
ATOM   1211  CG  TYR A  83      93.200  49.640  60.170  1.00  0.00           C
ATOM   1212  CD1 TYR A  83      93.190  49.400  58.790  1.00  0.00           C
ATOM   1213  HD1 TYR A  83      92.250  49.050  58.390  1.00  0.00           H
ATOM   1214  CE1 TYR A  83      94.360  49.500  58.070  1.00  0.00           C
ATOM   1215  HE1 TYR A  83      94.370  49.390  56.990  1.00  0.00           H
ATOM   1216  CZ  TYR A  83      95.530  49.870  58.750  1.00  0.00           C
ATOM   1217  OH  TYR A  83      96.710  49.970  58.060  1.00  0.00           O
ATOM   1218  HH  TYR A  83      97.480  50.190  58.580  1.00  0.00           H
ATOM   1219  CE2 TYR A  83      95.530  49.980  60.070  1.00  0.00           C
ATOM   1220  HE2 TYR A  83      96.460  50.230  60.540  1.00  0.00           H
ATOM   1221  CD2 TYR A  83      94.380  49.970  60.830  1.00  0.00           C
ATOM   1222  HD2 TYR A  83      94.350  50.030  61.910  1.00  0.00           H
ATOM   1223  C   TYR A  83      90.980  47.860  62.770  1.00  0.00           C
ATOM   1224  O   TYR A  83      91.190  48.590  63.740  1.00  0.00           O
ATOM   1225  N   ARG A  84      90.060  46.850  62.800  1.00  0.00           N
ATOM   1226  H   ARG A  84      90.020  46.420  61.890  1.00  0.00           H
ATOM   1227  CA  ARG A  84      89.080  46.500  63.870  1.00  0.00           C
ATOM   1228  HA  ARG A  84      88.260  47.210  63.860  1.00  0.00           H
ATOM   1229  CB  ARG A  84      88.460  45.100  63.540  1.00  0.00           C
ATOM   1230  HB1 ARG A  84      88.050  45.130  62.530  1.00  0.00           H
ATOM   1231  HB2 ARG A  84      87.660  44.960  64.270  1.00  0.00           H
ATOM   1232  CG  ARG A  84      89.400  43.900  63.550  1.00  0.00           C
ATOM   1233  HG1 ARG A  84      89.860  43.970  64.530  1.00  0.00           H
ATOM   1234  HG2 ARG A  84      90.320  44.070  62.990  1.00  0.00           H
ATOM   1235  CD  ARG A  84      88.760  42.570  63.240  1.00  0.00           C
ATOM   1236  HD1 ARG A  84      88.320  42.720  62.250  1.00  0.00           H
ATOM   1237  HD2 ARG A  84      88.040  42.220  63.980  1.00  0.00           H
ATOM   1238  NE  ARG A  84      89.750  41.520  63.110  1.00  0.00           N
ATOM   1239  HE  ARG A  84      89.990  40.950  63.910  1.00  0.00           H
ATOM   1240  CZ  ARG A  84      90.450  41.030  62.090  1.00  0.00           C
ATOM   1241  NH1 ARG A  84      90.560  41.670  60.950  1.00  0.00           N
ATOM   1242 1HH1 ARG A  84      90.020  42.520  60.860  1.00  0.00           H
ATOM   1243 2HH1 ARG A  84      91.050  41.240  60.180  1.00  0.00           H
ATOM   1244  NH2 ARG A  84      91.080  39.910  62.070  1.00  0.00           N
ATOM   1245 1HH2 ARG A  84      91.020  39.290  62.860  1.00  0.00           H
ATOM   1246 2HH2 ARG A  84      91.530  39.620  61.210  1.00  0.00           H
ATOM   1247  C   ARG A  84      89.610  46.470  65.270  1.00  0.00           C
ATOM   1248  O   ARG A  84      88.860  46.840  66.140  1.00  0.00           O
ATOM   1249  N   GLN A  85      90.910  46.090  65.460  1.00  0.00           N
ATOM   1250  H   GLN A  85      91.390  45.800  64.620  1.00  0.00           H
ATOM   1251  CA  GLN A  85      91.550  46.100  66.820  1.00  0.00           C
ATOM   1252  HA  GLN A  85      90.830  45.660  67.510  1.00  0.00           H
ATOM   1253  CB  GLN A  85      92.800  45.220  66.700  1.00  0.00           C
ATOM   1254  HB1 GLN A  85      93.360  45.220  67.630  1.00  0.00           H
ATOM   1255  HB2 GLN A  85      93.280  45.640  65.810  1.00  0.00           H
ATOM   1256  CG  GLN A  85      92.450  43.740  66.340  1.00  0.00           C
ATOM   1257  HG1 GLN A  85      91.830  43.690  65.440  1.00  0.00           H
ATOM   1258  HG2 GLN A  85      91.880  43.320  67.170  1.00  0.00           H
ATOM   1259  CD  GLN A  85      93.720  42.940  66.100  1.00  0.00           C
ATOM   1260  OE1 GLN A  85      94.230  42.130  66.880  1.00  0.00           O
ATOM   1261  NE2 GLN A  85      94.390  43.040  64.960  1.00  0.00           N
ATOM   1262 1HE2 GLN A  85      94.130  43.700  64.230  1.00  0.00           H
ATOM   1263 2HE2 GLN A  85      95.200  42.460  64.830  1.00  0.00           H
ATOM   1264  C   GLN A  85      91.840  47.470  67.290  1.00  0.00           C
ATOM   1265  O   GLN A  85      92.150  47.650  68.470  1.00  0.00           O
ATOM   1266  N   LEU A  86      91.850  48.520  66.480  1.00  0.00           N
ATOM   1267  H   LEU A  86      91.710  48.370  65.490  1.00  0.00           H
ATOM   1268  CA  LEU A  86      91.860  49.930  66.950  1.00  0.00           C
ATOM   1269  HA  LEU A  86      92.760  50.120  67.520  1.00  0.00           H
ATOM   1270  CB  LEU A  86      91.910  50.880  65.780  1.00  0.00           C
ATOM   1271  HB1 LEU A  86      91.860  51.900  66.160  1.00  0.00           H
ATOM   1272  HB2 LEU A  86      90.980  50.770  65.230  1.00  0.00           H
ATOM   1273  CG  LEU A  86      93.160  50.850  64.850  1.00  0.00           C
ATOM   1274  HG  LEU A  86      93.310  49.920  64.310  1.00  0.00           H
ATOM   1275  CD1 LEU A  86      93.020  51.860  63.730  1.00  0.00           C
ATOM   1276 1HD1 LEU A  86      93.920  51.860  63.110  1.00  0.00           H
ATOM   1277 2HD1 LEU A  86      92.080  51.730  63.190  1.00  0.00           H
ATOM   1278 3HD1 LEU A  86      92.960  52.880  64.110  1.00  0.00           H
ATOM   1279  CD2 LEU A  86      94.370  51.290  65.570  1.00  0.00           C
ATOM   1280 1HD2 LEU A  86      95.160  51.310  64.830  1.00  0.00           H
ATOM   1281 2HD2 LEU A  86      94.220  52.250  66.070  1.00  0.00           H
ATOM   1282 3HD2 LEU A  86      94.630  50.490  66.260  1.00  0.00           H
ATOM   1283  C   LEU A  86      90.650  50.190  67.770  1.00  0.00           C
ATOM   1284  O   LEU A  86      90.660  51.060  68.720  1.00  0.00           O
ATOM   1285  N   PHE A  87      89.440  49.730  67.420  1.00  0.00           N
ATOM   1286  H   PHE A  87      89.420  49.120  66.610  1.00  0.00           H
ATOM   1287  CA  PHE A  87      88.210  50.270  67.950  1.00  0.00           C
ATOM   1288  HA  PHE A  87      88.320  51.320  68.220  1.00  0.00           H
ATOM   1289  CB  PHE A  87      87.130  50.280  66.860  1.00  0.00           C
ATOM   1290  HB1 PHE A  87      86.240  50.750  67.280  1.00  0.00           H
ATOM   1291  HB2 PHE A  87      86.900  49.240  66.620  1.00  0.00           H
ATOM   1292  CG  PHE A  87      87.530  51.060  65.600  1.00  0.00           C
ATOM   1293  CD1 PHE A  87      87.510  52.490  65.710  1.00  0.00           C
ATOM   1294  HD1 PHE A  87      87.350  52.970  66.660  1.00  0.00           H
ATOM   1295  CE1 PHE A  87      88.010  53.210  64.620  1.00  0.00           C
ATOM   1296  HE1 PHE A  87      88.140  54.290  64.640  1.00  0.00           H
ATOM   1297  CZ  PHE A  87      88.490  52.570  63.440  1.00  0.00           C
ATOM   1298  HZ  PHE A  87      88.790  53.230  62.640  1.00  0.00           H
ATOM   1299  CE2 PHE A  87      88.490  51.170  63.390  1.00  0.00           C
ATOM   1300  HE2 PHE A  87      89.000  50.660  62.590  1.00  0.00           H
ATOM   1301  CD2 PHE A  87      88.080  50.410  64.470  1.00  0.00           C
ATOM   1302  HD2 PHE A  87      88.130  49.330  64.440  1.00  0.00           H
ATOM   1303  C   PHE A  87      87.740  49.520  69.240  1.00  0.00           C
ATOM   1304  O   PHE A  87      87.930  48.350  69.300  1.00  0.00           O
ATOM   1305  N   HIS A  88      87.100  50.240  70.150  1.00  0.00           N
ATOM   1306  H   HIS A  88      86.930  51.220  69.980  1.00  0.00           H
ATOM   1307  CA  HIS A  88      86.400  49.710  71.360  1.00  0.00           C
ATOM   1308  HA  HIS A  88      86.570  48.630  71.370  1.00  0.00           H
ATOM   1309  CB  HIS A  88      86.900  50.330  72.630  1.00  0.00           C
ATOM   1310  HB1 HIS A  88      87.970  50.230  72.760  1.00  0.00           H
ATOM   1311  HB2 HIS A  88      86.570  49.700  73.460  1.00  0.00           H
ATOM   1312  CG  HIS A  88      86.560  51.720  72.850  1.00  0.00           C
ATOM   1313  ND1 HIS A  88      85.480  52.210  73.470  1.00  0.00           N
ATOM   1314  HD1 HIS A  88      84.690  51.690  73.810  1.00  0.00           H
ATOM   1315  CE1 HIS A  88      85.580  53.520  73.630  1.00  0.00           C
ATOM   1316  HE1 HIS A  88      84.850  54.040  74.230  1.00  0.00           H
ATOM   1317  NE2 HIS A  88      86.670  53.970  73.000  1.00  0.00           N
ATOM   1318  CD2 HIS A  88      87.320  52.790  72.500  1.00  0.00           C
ATOM   1319  HD2 HIS A  88      88.200  52.710  71.870  1.00  0.00           H
ATOM   1320  C   HIS A  88      84.870  49.930  71.190  1.00  0.00           C
ATOM   1321  O   HIS A  88      84.560  50.910  70.480  1.00  0.00           O
ATOM   1322  N   PRO A  89      83.940  49.110  71.690  1.00  0.00           N
ATOM   1323  CD  PRO A  89      84.210  47.960  72.610  1.00  0.00           C
ATOM   1324  HD1 PRO A  89      84.110  48.320  73.640  1.00  0.00           H
ATOM   1325  HD2 PRO A  89      85.170  47.490  72.380  1.00  0.00           H
ATOM   1326  CG  PRO A  89      83.030  47.080  72.300  1.00  0.00           C
ATOM   1327  HG1 PRO A  89      82.850  46.520  73.230  1.00  0.00           H
ATOM   1328  HG2 PRO A  89      83.100  46.440  71.420  1.00  0.00           H
ATOM   1329  CB  PRO A  89      81.850  48.030  71.940  1.00  0.00           C
ATOM   1330  HB1 PRO A  89      81.380  48.490  72.820  1.00  0.00           H
ATOM   1331  HB2 PRO A  89      81.080  47.480  71.410  1.00  0.00           H
ATOM   1332  CA  PRO A  89      82.580  49.040  71.100  1.00  0.00           C
ATOM   1333  HA  PRO A  89      82.760  48.690  70.090  1.00  0.00           H
ATOM   1334  C   PRO A  89      81.910  50.410  70.950  1.00  0.00           C
ATOM   1335  O   PRO A  89      81.180  50.630  69.970  1.00  0.00           O
ATOM   1336  N   GLU A  90      82.010  51.210  72.020  1.00  0.00           N
ATOM   1337  H   GLU A  90      82.580  50.850  72.780  1.00  0.00           H
ATOM   1338  CA  GLU A  90      81.360  52.440  72.280  1.00  0.00           C
ATOM   1339  HA  GLU A  90      80.280  52.290  72.300  1.00  0.00           H
ATOM   1340  CB  GLU A  90      81.880  53.060  73.680  1.00  0.00           C
ATOM   1341  HB1 GLU A  90      81.540  54.090  73.810  1.00  0.00           H
ATOM   1342  HB2 GLU A  90      82.970  53.110  73.600  1.00  0.00           H
ATOM   1343  CG  GLU A  90      81.490  52.390  75.010  1.00  0.00           C
ATOM   1344  HG1 GLU A  90      80.420  52.510  75.170  1.00  0.00           H
ATOM   1345  HG2 GLU A  90      81.860  52.990  75.840  1.00  0.00           H
ATOM   1346  CD  GLU A  90      82.230  51.020  75.210  1.00  0.00           C
ATOM   1347  OE1 GLU A  90      83.340  50.850  74.650  1.00  0.00           O
ATOM   1348  OE2 GLU A  90      81.790  50.210  76.060  1.00  0.00           O
ATOM   1349  C   GLU A  90      81.650  53.460  71.220  1.00  0.00           C
ATOM   1350  O   GLU A  90      80.910  54.430  71.160  1.00  0.00           O
ATOM   1351  N   GLN A  91      82.640  53.370  70.380  1.00  0.00           N
ATOM   1352  H   GLN A  91      83.180  52.520  70.350  1.00  0.00           H
ATOM   1353  CA  GLN A  91      82.910  54.300  69.240  1.00  0.00           C
ATOM   1354  HA  GLN A  91      82.860  55.370  69.470  1.00  0.00           H
ATOM   1355  CB  GLN A  91      84.320  54.180  68.670  1.00  0.00           C
ATOM   1356  HB1 GLN A  91      84.420  54.960  67.910  1.00  0.00           H
ATOM   1357  HB2 GLN A  91      84.410  53.200  68.200  1.00  0.00           H
ATOM   1358  CG  GLN A  91      85.380  54.400  69.770  1.00  0.00           C
ATOM   1359  HG1 GLN A  91      85.240  53.630  70.530  1.00  0.00           H
ATOM   1360  HG2 GLN A  91      85.310  55.380  70.240  1.00  0.00           H
ATOM   1361  CD  GLN A  91      86.760  54.280  69.220  1.00  0.00           C
ATOM   1362  OE1 GLN A  91      87.370  53.220  69.300  1.00  0.00           O
ATOM   1363  NE2 GLN A  91      87.270  55.340  68.740  1.00  0.00           N
ATOM   1364 1HE2 GLN A  91      86.750  56.200  68.640  1.00  0.00           H
ATOM   1365 2HE2 GLN A  91      88.210  55.250  68.380  1.00  0.00           H
ATOM   1366  C   GLN A  91      81.960  54.000  68.080  1.00  0.00           C
ATOM   1367  O   GLN A  91      81.680  54.810  67.190  1.00  0.00           O
ATOM   1368  N   LEU A  92      81.460  52.810  67.950  1.00  0.00           N
ATOM   1369  H   LEU A  92      81.680  52.180  68.710  1.00  0.00           H
ATOM   1370  CA  LEU A  92      80.720  52.270  66.810  1.00  0.00           C
ATOM   1371  HA  LEU A  92      80.700  53.010  66.020  1.00  0.00           H
ATOM   1372  CB  LEU A  92      81.390  50.890  66.440  1.00  0.00           C
ATOM   1373  HB1 LEU A  92      80.920  50.530  65.530  1.00  0.00           H
ATOM   1374  HB2 LEU A  92      81.190  50.240  67.300  1.00  0.00           H
ATOM   1375  CG  LEU A  92      82.900  50.970  66.250  1.00  0.00           C
ATOM   1376  HG  LEU A  92      83.350  51.380  67.160  1.00  0.00           H
ATOM   1377  CD1 LEU A  92      83.480  49.560  66.070  1.00  0.00           C
ATOM   1378 1HD1 LEU A  92      84.570  49.610  66.020  1.00  0.00           H
ATOM   1379 2HD1 LEU A  92      83.170  49.040  66.980  1.00  0.00           H
ATOM   1380 3HD1 LEU A  92      82.990  49.230  65.160  1.00  0.00           H
ATOM   1381  CD2 LEU A  92      83.280  51.860  65.150  1.00  0.00           C
ATOM   1382 1HD2 LEU A  92      84.270  51.640  64.760  1.00  0.00           H
ATOM   1383 2HD2 LEU A  92      82.610  51.800  64.290  1.00  0.00           H
ATOM   1384 3HD2 LEU A  92      83.360  52.860  65.570  1.00  0.00           H
ATOM   1385  C   LEU A  92      79.190  52.110  67.160  1.00  0.00           C
ATOM   1386  O   LEU A  92      78.750  51.220  67.820  1.00  0.00           O
ATOM   1387  N   ILE A  93      78.320  53.000  66.610  1.00  0.00           N
ATOM   1388  H   ILE A  93      78.760  53.590  65.920  1.00  0.00           H
ATOM   1389  CA  ILE A  93      76.900  53.070  66.880  1.00  0.00           C
ATOM   1390  HA  ILE A  93      76.600  52.290  67.580  1.00  0.00           H
ATOM   1391  CB  ILE A  93      76.510  54.520  67.440  1.00  0.00           C
ATOM   1392  HB  ILE A  93      76.460  55.270  66.660  1.00  0.00           H
ATOM   1393  CG2 ILE A  93      75.070  54.430  67.980  1.00  0.00           C
ATOM   1394 1HG2 ILE A  93      74.780  55.310  68.540  1.00  0.00           H
ATOM   1395 2HG2 ILE A  93      74.370  54.270  67.150  1.00  0.00           H
ATOM   1396 3HG2 ILE A  93      74.920  53.570  68.630  1.00  0.00           H
ATOM   1397  CG1 ILE A  93      77.560  55.020  68.490  1.00  0.00           C
ATOM   1398 1HG1 ILE A  93      78.540  55.040  68.010  1.00  0.00           H
ATOM   1399 2HG1 ILE A  93      77.470  54.420  69.400  1.00  0.00           H
ATOM   1400  CD  ILE A  93      77.230  56.480  68.720  1.00  0.00           C
ATOM   1401  HD1 ILE A  93      78.110  57.040  69.040  1.00  0.00           H
ATOM   1402  HD2 ILE A  93      76.860  57.120  67.920  1.00  0.00           H
ATOM   1403  HD3 ILE A  93      76.400  56.600  69.420  1.00  0.00           H
ATOM   1404  C   ILE A  93      76.140  52.800  65.620  1.00  0.00           C
ATOM   1405  O   ILE A  93      76.550  53.300  64.600  1.00  0.00           O
ATOM   1406  N   THR A  94      75.090  51.950  65.640  1.00  0.00           N
ATOM   1407  H   THR A  94      74.890  51.530  66.530  1.00  0.00           H
ATOM   1408  CA  THR A  94      74.320  51.590  64.470  1.00  0.00           C
ATOM   1409  HA  THR A  94      74.320  52.470  63.830  1.00  0.00           H
ATOM   1410  CB  THR A  94      74.760  50.290  63.820  1.00  0.00           C
ATOM   1411  HB  THR A  94      73.930  49.920  63.230  1.00  0.00           H
ATOM   1412  CG2 THR A  94      76.050  50.540  63.000  1.00  0.00           C
ATOM   1413 1HG2 THR A  94      76.450  49.620  62.560  1.00  0.00           H
ATOM   1414 2HG2 THR A  94      75.840  51.220  62.180  1.00  0.00           H
ATOM   1415 3HG2 THR A  94      76.790  51.060  63.590  1.00  0.00           H
ATOM   1416  OG1 THR A  94      75.100  49.300  64.740  1.00  0.00           O
ATOM   1417  HG1 THR A  94      74.820  49.570  65.620  1.00  0.00           H
ATOM   1418  C   THR A  94      72.820  51.490  64.750  1.00  0.00           C
ATOM   1419  O   THR A  94      72.490  51.120  65.900  1.00  0.00           O
ATOM   1420  N   GLY A  95      71.990  51.840  63.820  1.00  0.00           N
ATOM   1421  H   GLY A  95      72.370  52.250  62.980  1.00  0.00           H
ATOM   1422  CA  GLY A  95      70.560  51.950  64.030  1.00  0.00           C
ATOM   1423  HA1 GLY A  95      70.170  52.760  63.430  1.00  0.00           H
ATOM   1424  HA2 GLY A  95      70.330  52.160  65.080  1.00  0.00           H
ATOM   1425  C   GLY A  95      69.790  50.670  63.830  1.00  0.00           C
ATOM   1426  O   GLY A  95      70.400  49.600  63.820  1.00  0.00           O
ATOM   1427  N   LYS A  96      68.500  50.770  63.580  1.00  0.00           N
ATOM   1428  H   LYS A  96      68.080  51.680  63.650  1.00  0.00           H
ATOM   1429  CA  LYS A  96      67.630  49.610  63.230  1.00  0.00           C
ATOM   1430  HA  LYS A  96      68.170  48.670  63.340  1.00  0.00           H
ATOM   1431  CB  LYS A  96      66.450  49.520  64.300  1.00  0.00           C
ATOM   1432  HB1 LYS A  96      65.660  48.830  64.010  1.00  0.00           H
ATOM   1433  HB2 LYS A  96      65.950  50.490  64.360  1.00  0.00           H
ATOM   1434  CG  LYS A  96      66.880  49.030  65.680  1.00  0.00           C
ATOM   1435  HG1 LYS A  96      67.470  49.770  66.210  1.00  0.00           H
ATOM   1436  HG2 LYS A  96      67.440  48.090  65.620  1.00  0.00           H
ATOM   1437  CD  LYS A  96      65.600  48.780  66.430  1.00  0.00           C
ATOM   1438  HD1 LYS A  96      65.000  48.060  65.880  1.00  0.00           H
ATOM   1439  HD2 LYS A  96      65.040  49.700  66.610  1.00  0.00           H
ATOM   1440  CE  LYS A  96      65.860  48.240  67.860  1.00  0.00           C
ATOM   1441  HE1 LYS A  96      66.370  49.000  68.450  1.00  0.00           H
ATOM   1442  HE2 LYS A  96      66.530  47.390  67.730  1.00  0.00           H
ATOM   1443  NZ  LYS A  96      64.570  47.870  68.450  1.00  0.00           N
ATOM   1444  HZ1 LYS A  96      63.980  48.690  68.350  1.00  0.00           H
ATOM   1445  HZ2 LYS A  96      64.130  47.130  67.910  1.00  0.00           H
ATOM   1446  HZ3 LYS A  96      64.570  47.580  69.420  1.00  0.00           H
ATOM   1447  C   LYS A  96      67.030  49.690  61.860  1.00  0.00           C
ATOM   1448  O   LYS A  96      67.080  48.750  61.010  1.00  0.00           O
ATOM   1449  N   GLU A  97      66.460  50.850  61.560  1.00  0.00           N
ATOM   1450  H   GLU A  97      66.480  51.600  62.240  1.00  0.00           H
ATOM   1451  CA  GLU A  97      66.020  51.170  60.230  1.00  0.00           C
ATOM   1452  HA  GLU A  97      66.390  50.430  59.520  1.00  0.00           H
ATOM   1453  CB  GLU A  97      64.520  50.830  60.090  1.00  0.00           C
ATOM   1454  HB1 GLU A  97      64.470  49.740  60.140  1.00  0.00           H
ATOM   1455  HB2 GLU A  97      64.000  51.150  59.190  1.00  0.00           H
ATOM   1456  CG  GLU A  97      63.720  51.490  61.240  1.00  0.00           C
ATOM   1457  HG1 GLU A  97      63.890  52.570  61.220  1.00  0.00           H
ATOM   1458  HG2 GLU A  97      63.980  51.120  62.230  1.00  0.00           H
ATOM   1459  CD  GLU A  97      62.240  51.250  61.090  1.00  0.00           C
ATOM   1460  OE1 GLU A  97      61.830  50.070  61.170  1.00  0.00           O
ATOM   1461  OE2 GLU A  97      61.460  52.290  60.900  1.00  0.00           O
ATOM   1462  C   GLU A  97      66.430  52.590  59.800  1.00  0.00           C
ATOM   1463  O   GLU A  97      66.430  53.520  60.640  1.00  0.00           O
ATOM   1464  N   ASP A  98      66.830  52.780  58.540  1.00  0.00           N
ATOM   1465  H   ASP A  98      66.830  51.940  57.970  1.00  0.00           H
ATOM   1466  CA  ASP A  98      67.550  53.980  58.130  1.00  0.00           C
ATOM   1467  HA  ASP A  98      68.210  54.230  58.960  1.00  0.00           H
ATOM   1468  CB  ASP A  98      68.480  53.730  56.890  1.00  0.00           C
ATOM   1469  HB1 ASP A  98      69.390  53.220  57.200  1.00  0.00           H
ATOM   1470  HB2 ASP A  98      68.860  54.630  56.420  1.00  0.00           H
ATOM   1471  CG  ASP A  98      67.860  52.770  55.810  1.00  0.00           C
ATOM   1472  OD1 ASP A  98      66.930  53.210  55.060  1.00  0.00           O
ATOM   1473  OD2 ASP A  98      68.400  51.650  55.720  1.00  0.00           O
ATOM   1474  C   ASP A  98      66.560  55.070  57.810  1.00  0.00           C
ATOM   1475  O   ASP A  98      65.310  54.870  57.700  1.00  0.00           O
ATOM   1476  N   ALA A  99      67.220  56.190  57.620  1.00  0.00           N
ATOM   1477  H   ALA A  99      68.230  56.150  57.600  1.00  0.00           H
ATOM   1478  CA  ALA A  99      66.530  57.380  57.070  1.00  0.00           C
ATOM   1479  HA  ALA A  99      65.570  57.550  57.550  1.00  0.00           H
ATOM   1480  CB  ALA A  99      67.520  58.490  57.350  1.00  0.00           C
ATOM   1481  HB1 ALA A  99      67.120  59.470  57.110  1.00  0.00           H
ATOM   1482  HB2 ALA A  99      67.900  58.450  58.380  1.00  0.00           H
ATOM   1483  HB3 ALA A  99      68.340  58.370  56.640  1.00  0.00           H
ATOM   1484  C   ALA A  99      66.080  57.310  55.570  1.00  0.00           C
ATOM   1485  O   ALA A  99      65.620  58.300  55.100  1.00  0.00           O
ATOM   1486  N   ALA A 100      66.340  56.220  54.770  1.00  0.00           N
ATOM   1487  H   ALA A 100      66.560  55.440  55.380  1.00  0.00           H
ATOM   1488  CA  ALA A 100      65.730  55.950  53.500  1.00  0.00           C
ATOM   1489  HA  ALA A 100      66.230  55.060  53.140  1.00  0.00           H
ATOM   1490  CB  ALA A 100      64.300  55.520  53.720  1.00  0.00           C
ATOM   1491  HB1 ALA A 100      63.790  56.210  54.400  1.00  0.00           H
ATOM   1492  HB2 ALA A 100      63.770  55.410  52.780  1.00  0.00           H
ATOM   1493  HB3 ALA A 100      64.310  54.560  54.230  1.00  0.00           H
ATOM   1494  C   ALA A 100      65.880  57.130  52.530  1.00  0.00           C
ATOM   1495  O   ALA A 100      65.010  57.450  51.660  1.00  0.00           O
ATOM   1496  N   ASN A 101      66.990  57.860  52.600  1.00  0.00           N
ATOM   1497  H   ASN A 101      67.690  57.580  53.270  1.00  0.00           H
ATOM   1498  CA  ASN A 101      67.380  59.020  51.780  1.00  0.00           C
ATOM   1499  HA  ASN A 101      68.160  59.520  52.350  1.00  0.00           H
ATOM   1500  CB  ASN A 101      67.930  58.550  50.370  1.00  0.00           C
ATOM   1501  HB1 ASN A 101      68.710  59.180  49.960  1.00  0.00           H
ATOM   1502  HB2 ASN A 101      67.160  58.550  49.600  1.00  0.00           H
ATOM   1503  CG  ASN A 101      68.450  57.090  50.420  1.00  0.00           C
ATOM   1504  OD1 ASN A 101      68.150  56.230  49.630  1.00  0.00           O
ATOM   1505  ND2 ASN A 101      69.320  56.870  51.300  1.00  0.00           N
ATOM   1506 1HD2 ASN A 101      69.520  57.480  52.080  1.00  0.00           H
ATOM   1507 2HD2 ASN A 101      69.710  55.930  51.350  1.00  0.00           H
ATOM   1508  C   ASN A 101      66.390  60.180  51.890  1.00  0.00           C
ATOM   1509  O   ASN A 101      66.180  60.880  50.880  1.00  0.00           O
ATOM   1510  N   ASN A 102      65.800  60.380  53.000  1.00  0.00           N
ATOM   1511  H   ASN A 102      65.970  59.720  53.750  1.00  0.00           H
ATOM   1512  CA  ASN A 102      64.910  61.530  53.320  1.00  0.00           C
ATOM   1513  HA  ASN A 102      64.790  62.260  52.520  1.00  0.00           H
ATOM   1514  CB  ASN A 102      63.540  60.870  53.590  1.00  0.00           C
ATOM   1515  HB1 ASN A 102      63.710  60.180  54.420  1.00  0.00           H
ATOM   1516  HB2 ASN A 102      63.250  60.250  52.740  1.00  0.00           H
ATOM   1517  CG  ASN A 102      62.520  61.890  53.920  1.00  0.00           C
ATOM   1518  OD1 ASN A 102      62.620  62.600  54.900  1.00  0.00           O
ATOM   1519  ND2 ASN A 102      61.460  61.980  53.180  1.00  0.00           N
ATOM   1520 1HD2 ASN A 102      61.400  61.560  52.260  1.00  0.00           H
ATOM   1521 2HD2 ASN A 102      60.770  62.630  53.520  1.00  0.00           H
ATOM   1522  C   ASN A 102      65.480  62.250  54.590  1.00  0.00           C
ATOM   1523  O   ASN A 102      65.570  61.730  55.680  1.00  0.00           O
ATOM   1524  N   TYR A 103      65.850  63.540  54.420  1.00  0.00           N
ATOM   1525  H   TYR A 103      65.750  63.990  53.530  1.00  0.00           H
ATOM   1526  CA  TYR A 103      66.350  64.410  55.460  1.00  0.00           C
ATOM   1527  HA  TYR A 103      67.180  63.960  56.000  1.00  0.00           H
ATOM   1528  CB  TYR A 103      66.770  65.750  54.850  1.00  0.00           C
ATOM   1529  HB1 TYR A 103      65.970  66.120  54.210  1.00  0.00           H
ATOM   1530  HB2 TYR A 103      67.620  65.490  54.220  1.00  0.00           H
ATOM   1531  CG  TYR A 103      67.050  66.840  55.840  1.00  0.00           C
ATOM   1532  CD1 TYR A 103      65.980  67.540  56.510  1.00  0.00           C
ATOM   1533  HD1 TYR A 103      64.950  67.430  56.220  1.00  0.00           H
ATOM   1534  CE1 TYR A 103      66.340  68.460  57.540  1.00  0.00           C
ATOM   1535  HE1 TYR A 103      65.560  68.970  58.090  1.00  0.00           H
ATOM   1536  CZ  TYR A 103      67.700  68.740  57.750  1.00  0.00           C
ATOM   1537  OH  TYR A 103      68.020  69.640  58.740  1.00  0.00           O
ATOM   1538  HH  TYR A 103      67.300  70.200  59.030  1.00  0.00           H
ATOM   1539  CE2 TYR A 103      68.730  68.050  57.100  1.00  0.00           C
ATOM   1540  HE2 TYR A 103      69.740  68.210  57.440  1.00  0.00           H
ATOM   1541  CD2 TYR A 103      68.370  67.070  56.100  1.00  0.00           C
ATOM   1542  HD2 TYR A 103      69.060  66.390  55.610  1.00  0.00           H
ATOM   1543  C   TYR A 103      65.300  64.510  56.560  1.00  0.00           C
ATOM   1544  O   TYR A 103      65.730  64.540  57.710  1.00  0.00           O
ATOM   1545  N   ALA A 104      63.970  64.490  56.340  1.00  0.00           N
ATOM   1546  H   ALA A 104      63.590  64.100  55.490  1.00  0.00           H
ATOM   1547  CA  ALA A 104      63.040  64.640  57.520  1.00  0.00           C
ATOM   1548  HA  ALA A 104      63.350  65.440  58.180  1.00  0.00           H
ATOM   1549  CB  ALA A 104      61.700  65.130  56.910  1.00  0.00           C
ATOM   1550  HB1 ALA A 104      61.240  64.230  56.490  1.00  0.00           H
ATOM   1551  HB2 ALA A 104      61.030  65.410  57.720  1.00  0.00           H
ATOM   1552  HB3 ALA A 104      61.960  66.010  56.310  1.00  0.00           H
ATOM   1553  C   ALA A 104      63.030  63.360  58.400  1.00  0.00           C
ATOM   1554  O   ALA A 104      62.880  63.400  59.650  1.00  0.00           O
ATOM   1555  N   ARG A 105      63.270  62.180  57.810  1.00  0.00           N
ATOM   1556  H   ARG A 105      63.320  62.300  56.800  1.00  0.00           H
ATOM   1557  CA  ARG A 105      63.270  60.900  58.450  1.00  0.00           C
ATOM   1558  HA  ARG A 105      62.460  60.860  59.180  1.00  0.00           H
ATOM   1559  CB  ARG A 105      63.170  59.700  57.540  1.00  0.00           C
ATOM   1560  HB1 ARG A 105      64.130  59.600  57.020  1.00  0.00           H
ATOM   1561  HB2 ARG A 105      62.380  59.820  56.810  1.00  0.00           H
ATOM   1562  CG  ARG A 105      63.000  58.350  58.280  1.00  0.00           C
ATOM   1563  HG1 ARG A 105      62.200  58.520  59.000  1.00  0.00           H
ATOM   1564  HG2 ARG A 105      64.010  58.090  58.620  1.00  0.00           H
ATOM   1565  CD  ARG A 105      62.490  57.370  57.260  1.00  0.00           C
ATOM   1566  HD1 ARG A 105      63.170  57.320  56.410  1.00  0.00           H
ATOM   1567  HD2 ARG A 105      61.470  57.630  56.980  1.00  0.00           H
ATOM   1568  NE  ARG A 105      62.400  56.050  57.880  1.00  0.00           N
ATOM   1569  HE  ARG A 105      63.190  55.450  57.670  1.00  0.00           H
ATOM   1570  CZ  ARG A 105      61.420  55.640  58.660  1.00  0.00           C
ATOM   1571  NH1 ARG A 105      60.380  56.400  58.860  1.00  0.00           N
ATOM   1572 1HH1 ARG A 105      60.300  57.310  58.410  1.00  0.00           H
ATOM   1573 2HH1 ARG A 105      59.560  56.040  59.330  1.00  0.00           H
ATOM   1574  NH2 ARG A 105      61.530  54.560  59.350  1.00  0.00           N
ATOM   1575 1HH2 ARG A 105      62.350  53.980  59.410  1.00  0.00           H
ATOM   1576 2HH2 ARG A 105      60.780  54.280  59.970  1.00  0.00           H
ATOM   1577  C   ARG A 105      64.520  60.830  59.350  1.00  0.00           C
ATOM   1578  O   ARG A 105      64.420  60.420  60.470  1.00  0.00           O
ATOM   1579  N   GLY A 106      65.690  61.290  58.870  1.00  0.00           N
ATOM   1580  H   GLY A 106      65.750  61.400  57.870  1.00  0.00           H
ATOM   1581  CA  GLY A 106      66.890  61.360  59.580  1.00  0.00           C
ATOM   1582  HA1 GLY A 106      67.730  61.520  58.900  1.00  0.00           H
ATOM   1583  HA2 GLY A 106      66.950  60.330  59.950  1.00  0.00           H
ATOM   1584  C   GLY A 106      66.870  62.300  60.770  1.00  0.00           C
ATOM   1585  O   GLY A 106      67.520  61.970  61.780  1.00  0.00           O
ATOM   1586  N   HIS A 107      66.140  63.400  60.620  1.00  0.00           N
ATOM   1587  H   HIS A 107      65.850  63.680  59.700  1.00  0.00           H
ATOM   1588  CA  HIS A 107      66.180  64.460  61.600  1.00  0.00           C
ATOM   1589  HA  HIS A 107      67.120  64.360  62.140  1.00  0.00           H
ATOM   1590  CB  HIS A 107      66.220  65.750  60.840  1.00  0.00           C
ATOM   1591  HB1 HIS A 107      65.310  65.950  60.280  1.00  0.00           H
ATOM   1592  HB2 HIS A 107      66.990  65.670  60.080  1.00  0.00           H
ATOM   1593  CG  HIS A 107      66.560  66.900  61.750  1.00  0.00           C
ATOM   1594  ND1 HIS A 107      67.800  67.410  61.880  1.00  0.00           N
ATOM   1595  HD1 HIS A 107      68.590  66.910  61.490  1.00  0.00           H
ATOM   1596  CE1 HIS A 107      67.740  68.580  62.420  1.00  0.00           C
ATOM   1597  HE1 HIS A 107      68.620  69.180  62.560  1.00  0.00           H
ATOM   1598  NE2 HIS A 107      66.450  68.890  62.710  1.00  0.00           N
ATOM   1599  CD2 HIS A 107      65.700  67.840  62.210  1.00  0.00           C
ATOM   1600  HD2 HIS A 107      64.620  67.770  62.290  1.00  0.00           H
ATOM   1601  C   HIS A 107      65.060  64.330  62.620  1.00  0.00           C
ATOM   1602  O   HIS A 107      65.310  64.110  63.810  1.00  0.00           O
ATOM   1603  N   TYR A 108      63.820  64.330  62.190  1.00  0.00           N
ATOM   1604  H   TYR A 108      63.700  64.230  61.190  1.00  0.00           H
ATOM   1605  CA  TYR A 108      62.650  64.520  63.070  1.00  0.00           C
ATOM   1606  HA  TYR A 108      62.840  65.210  63.890  1.00  0.00           H
ATOM   1607  CB  TYR A 108      61.510  65.380  62.380  1.00  0.00           C
ATOM   1608  HB1 TYR A 108      60.730  65.250  63.130  1.00  0.00           H
ATOM   1609  HB2 TYR A 108      61.200  64.890  61.460  1.00  0.00           H
ATOM   1610  CG  TYR A 108      61.810  66.880  62.110  1.00  0.00           C
ATOM   1611  CD1 TYR A 108      61.910  67.780  63.160  1.00  0.00           C
ATOM   1612  HD1 TYR A 108      61.770  67.390  64.160  1.00  0.00           H
ATOM   1613  CE1 TYR A 108      62.370  69.060  62.950  1.00  0.00           C
ATOM   1614  HE1 TYR A 108      62.630  69.690  63.780  1.00  0.00           H
ATOM   1615  CZ  TYR A 108      62.600  69.580  61.640  1.00  0.00           C
ATOM   1616  OH  TYR A 108      62.980  70.840  61.510  1.00  0.00           O
ATOM   1617  HH  TYR A 108      62.980  71.060  60.580  1.00  0.00           H
ATOM   1618  CE2 TYR A 108      62.360  68.690  60.590  1.00  0.00           C
ATOM   1619  HE2 TYR A 108      62.520  69.090  59.600  1.00  0.00           H
ATOM   1620  CD2 TYR A 108      61.960  67.350  60.770  1.00  0.00           C
ATOM   1621  HD2 TYR A 108      61.720  66.640  59.990  1.00  0.00           H
ATOM   1622  C   TYR A 108      62.280  63.160  63.690  1.00  0.00           C
ATOM   1623  O   TYR A 108      62.180  63.000  64.860  1.00  0.00           O
ATOM   1624  N   THR A 109      62.210  62.170  62.890  1.00  0.00           N
ATOM   1625  H   THR A 109      62.330  62.300  61.900  1.00  0.00           H
ATOM   1626  CA  THR A 109      61.610  60.890  63.260  1.00  0.00           C
ATOM   1627  HA  THR A 109      60.880  61.050  64.050  1.00  0.00           H
ATOM   1628  CB  THR A 109      60.970  60.230  62.110  1.00  0.00           C
ATOM   1629  HB  THR A 109      61.800  60.100  61.410  1.00  0.00           H
ATOM   1630  CG2 THR A 109      60.250  58.950  62.500  1.00  0.00           C
ATOM   1631 1HG2 THR A 109      60.970  58.190  62.830  1.00  0.00           H
ATOM   1632 2HG2 THR A 109      59.590  59.220  63.320  1.00  0.00           H
ATOM   1633 3HG2 THR A 109      59.620  58.590  61.690  1.00  0.00           H
ATOM   1634  OG1 THR A 109      60.080  61.120  61.520  1.00  0.00           O
ATOM   1635  HG1 THR A 109      59.960  60.770  60.640  1.00  0.00           H
ATOM   1636  C   THR A 109      62.590  59.970  63.940  1.00  0.00           C
ATOM   1637  O   THR A 109      62.240  59.330  64.920  1.00  0.00           O
ATOM   1638  N   ILE A 110      63.760  59.710  63.280  1.00  0.00           N
ATOM   1639  H   ILE A 110      63.970  60.270  62.460  1.00  0.00           H
ATOM   1640  CA  ILE A 110      64.740  58.740  63.770  1.00  0.00           C
ATOM   1641  HA  ILE A 110      64.290  58.050  64.480  1.00  0.00           H
ATOM   1642  CB  ILE A 110      65.260  57.960  62.490  1.00  0.00           C
ATOM   1643  HB  ILE A 110      65.850  58.670  61.910  1.00  0.00           H
ATOM   1644  CG2 ILE A 110      66.150  56.860  63.010  1.00  0.00           C
ATOM   1645 1HG2 ILE A 110      66.620  56.360  62.170  1.00  0.00           H
ATOM   1646 2HG2 ILE A 110      66.900  57.150  63.750  1.00  0.00           H
ATOM   1647 3HG2 ILE A 110      65.490  56.160  63.510  1.00  0.00           H
ATOM   1648  CG1 ILE A 110      64.160  57.460  61.600  1.00  0.00           C
ATOM   1649 1HG1 ILE A 110      64.630  57.210  60.640  1.00  0.00           H
ATOM   1650 2HG1 ILE A 110      63.540  58.230  61.150  1.00  0.00           H
ATOM   1651  CD  ILE A 110      63.440  56.210  62.220  1.00  0.00           C
ATOM   1652  HD1 ILE A 110      62.600  55.890  61.590  1.00  0.00           H
ATOM   1653  HD2 ILE A 110      64.020  55.300  62.270  1.00  0.00           H
ATOM   1654  HD3 ILE A 110      63.150  56.370  63.250  1.00  0.00           H
ATOM   1655  C   ILE A 110      65.770  59.420  64.670  1.00  0.00           C
ATOM   1656  O   ILE A 110      66.040  58.870  65.760  1.00  0.00           O
ATOM   1657  N   GLY A 111      66.250  60.620  64.300  1.00  0.00           N
ATOM   1658  H   GLY A 111      65.910  61.020  63.440  1.00  0.00           H
ATOM   1659  CA  GLY A 111      67.310  61.290  65.030  1.00  0.00           C
ATOM   1660  HA1 GLY A 111      67.650  62.120  64.410  1.00  0.00           H
ATOM   1661  HA2 GLY A 111      68.170  60.630  65.110  1.00  0.00           H
ATOM   1662  C   GLY A 111      66.990  61.740  66.480  1.00  0.00           C
ATOM   1663  O   GLY A 111      67.940  61.680  67.240  1.00  0.00           O
ATOM   1664  N   LYS A 112      65.720  62.040  66.790  1.00  0.00           N
ATOM   1665  H   LYS A 112      65.020  61.980  66.060  1.00  0.00           H
ATOM   1666  CA  LYS A 112      65.210  62.400  68.100  1.00  0.00           C
ATOM   1667  HA  LYS A 112      65.810  63.230  68.460  1.00  0.00           H
ATOM   1668  CB  LYS A 112      63.660  62.710  67.970  1.00  0.00           C
ATOM   1669  HB1 LYS A 112      63.440  63.500  67.260  1.00  0.00           H
ATOM   1670  HB2 LYS A 112      63.220  63.060  68.900  1.00  0.00           H
ATOM   1671  CG  LYS A 112      62.890  61.420  67.570  1.00  0.00           C
ATOM   1672  HG1 LYS A 112      63.150  60.700  68.350  1.00  0.00           H
ATOM   1673  HG2 LYS A 112      63.220  61.150  66.570  1.00  0.00           H
ATOM   1674  CD  LYS A 112      61.260  61.310  67.530  1.00  0.00           C
ATOM   1675  HD1 LYS A 112      60.860  61.730  66.600  1.00  0.00           H
ATOM   1676  HD2 LYS A 112      60.790  61.930  68.300  1.00  0.00           H
ATOM   1677  CE  LYS A 112      60.690  59.860  67.740  1.00  0.00           C
ATOM   1678  HE1 LYS A 112      61.530  59.170  67.640  1.00  0.00           H
ATOM   1679  HE2 LYS A 112      59.840  59.750  67.060  1.00  0.00           H
ATOM   1680  NZ  LYS A 112      60.210  59.700  69.070  1.00  0.00           N
ATOM   1681  HZ1 LYS A 112      59.340  60.200  69.090  1.00  0.00           H
ATOM   1682  HZ2 LYS A 112      59.900  58.750  69.190  1.00  0.00           H
ATOM   1683  HZ3 LYS A 112      60.910  59.840  69.790  1.00  0.00           H
ATOM   1684  C   LYS A 112      65.410  61.330  69.160  1.00  0.00           C
ATOM   1685  O   LYS A 112      65.540  61.690  70.330  1.00  0.00           O
ATOM   1686  N   GLU A 113      65.490  60.040  68.740  1.00  0.00           N
ATOM   1687  H   GLU A 113      65.330  59.700  67.810  1.00  0.00           H
ATOM   1688  CA  GLU A 113      65.490  58.940  69.720  1.00  0.00           C
ATOM   1689  HA  GLU A 113      64.870  59.210  70.570  1.00  0.00           H
ATOM   1690  CB  GLU A 113      64.890  57.620  69.160  1.00  0.00           C
ATOM   1691  HB1 GLU A 113      65.430  56.790  69.630  1.00  0.00           H
ATOM   1692  HB2 GLU A 113      65.260  57.510  68.140  1.00  0.00           H
ATOM   1693  CG  GLU A 113      63.410  57.520  69.280  1.00  0.00           C
ATOM   1694  HG1 GLU A 113      63.060  56.640  68.740  1.00  0.00           H
ATOM   1695  HG2 GLU A 113      62.920  58.460  69.000  1.00  0.00           H
ATOM   1696  CD  GLU A 113      63.000  57.260  70.750  1.00  0.00           C
ATOM   1697  OE1 GLU A 113      63.320  58.060  71.670  1.00  0.00           O
ATOM   1698  OE2 GLU A 113      62.460  56.180  71.010  1.00  0.00           O
ATOM   1699  C   GLU A 113      66.870  58.530  70.210  1.00  0.00           C
ATOM   1700  O   GLU A 113      67.040  57.750  71.150  1.00  0.00           O
ATOM   1701  N   ILE A 114      67.910  58.990  69.530  1.00  0.00           N
ATOM   1702  H   ILE A 114      67.760  59.580  68.720  1.00  0.00           H
ATOM   1703  CA  ILE A 114      69.310  58.460  69.630  1.00  0.00           C
ATOM   1704  HA  ILE A 114      69.320  57.850  70.530  1.00  0.00           H
ATOM   1705  CB  ILE A 114      69.680  57.590  68.430  1.00  0.00           C
ATOM   1706  HB  ILE A 114      68.970  56.780  68.250  1.00  0.00           H
ATOM   1707  CG2 ILE A 114      69.850  58.350  67.160  1.00  0.00           C
ATOM   1708 1HG2 ILE A 114      68.980  58.970  66.950  1.00  0.00           H
ATOM   1709 2HG2 ILE A 114      70.680  59.050  67.240  1.00  0.00           H
ATOM   1710 3HG2 ILE A 114      69.870  57.700  66.280  1.00  0.00           H
ATOM   1711  CG1 ILE A 114      71.040  56.790  68.670  1.00  0.00           C
ATOM   1712 1HG1 ILE A 114      70.990  56.300  69.650  1.00  0.00           H
ATOM   1713 2HG1 ILE A 114      71.890  57.450  68.760  1.00  0.00           H
ATOM   1714  CD  ILE A 114      71.330  55.720  67.590  1.00  0.00           C
ATOM   1715  HD1 ILE A 114      71.360  56.170  66.600  1.00  0.00           H
ATOM   1716  HD2 ILE A 114      72.170  55.080  67.860  1.00  0.00           H
ATOM   1717  HD3 ILE A 114      70.410  55.130  67.630  1.00  0.00           H
ATOM   1718  C   ILE A 114      70.320  59.580  69.820  1.00  0.00           C
ATOM   1719  O   ILE A 114      71.350  59.380  70.500  1.00  0.00           O
ATOM   1720  N   ILE A 115      70.100  60.850  69.530  1.00  0.00           N
ATOM   1721  H   ILE A 115      69.240  60.990  69.010  1.00  0.00           H
ATOM   1722  CA  ILE A 115      70.890  62.040  69.750  1.00  0.00           C
ATOM   1723  HA  ILE A 115      71.860  61.940  69.260  1.00  0.00           H
ATOM   1724  CB  ILE A 115      70.170  63.350  69.190  1.00  0.00           C
ATOM   1725  HB  ILE A 115      69.820  63.040  68.210  1.00  0.00           H
ATOM   1726  CG2 ILE A 115      68.920  63.680  70.010  1.00  0.00           C
ATOM   1727 1HG2 ILE A 115      68.340  64.380  69.400  1.00  0.00           H
ATOM   1728 2HG2 ILE A 115      68.290  62.820  70.260  1.00  0.00           H
ATOM   1729 3HG2 ILE A 115      69.130  64.100  71.000  1.00  0.00           H
ATOM   1730  CG1 ILE A 115      70.960  64.730  69.160  1.00  0.00           C
ATOM   1731 1HG1 ILE A 115      70.990  65.100  70.180  1.00  0.00           H
ATOM   1732 2HG1 ILE A 115      70.350  65.440  68.590  1.00  0.00           H
ATOM   1733  CD  ILE A 115      72.300  64.670  68.570  1.00  0.00           C
ATOM   1734  HD1 ILE A 115      72.240  64.170  67.600  1.00  0.00           H
ATOM   1735  HD2 ILE A 115      72.610  65.710  68.400  1.00  0.00           H
ATOM   1736  HD3 ILE A 115      73.090  64.230  69.170  1.00  0.00           H
ATOM   1737  C   ILE A 115      71.430  62.180  71.220  1.00  0.00           C
ATOM   1738  O   ILE A 115      72.690  62.230  71.330  1.00  0.00           O
ATOM   1739  N   ASP A 116      70.610  62.110  72.230  1.00  0.00           N
ATOM   1740  H   ASP A 116      69.610  62.030  72.100  1.00  0.00           H
ATOM   1741  CA  ASP A 116      71.170  61.980  73.600  1.00  0.00           C
ATOM   1742  HA  ASP A 116      71.840  62.810  73.790  1.00  0.00           H
ATOM   1743  CB  ASP A 116      70.140  62.230  74.660  1.00  0.00           C
ATOM   1744  HB1 ASP A 116      70.760  62.350  75.550  1.00  0.00           H
ATOM   1745  HB2 ASP A 116      69.590  61.320  74.890  1.00  0.00           H
ATOM   1746  CG  ASP A 116      69.310  63.490  74.410  1.00  0.00           C
ATOM   1747  OD1 ASP A 116      69.790  64.650  74.590  1.00  0.00           O
ATOM   1748  OD2 ASP A 116      68.050  63.370  74.250  1.00  0.00           O
ATOM   1749  C   ASP A 116      72.120  60.800  73.890  1.00  0.00           C
ATOM   1750  O   ASP A 116      73.000  60.860  74.690  1.00  0.00           O
ATOM   1751  N   LEU A 117      72.070  59.690  73.130  1.00  0.00           N
ATOM   1752  H   LEU A 117      71.310  59.620  72.470  1.00  0.00           H
ATOM   1753  CA  LEU A 117      73.030  58.560  73.240  1.00  0.00           C
ATOM   1754  HA  LEU A 117      73.430  58.610  74.250  1.00  0.00           H
ATOM   1755  CB  LEU A 117      72.240  57.240  73.080  1.00  0.00           C
ATOM   1756  HB1 LEU A 117      71.730  57.360  72.130  1.00  0.00           H
ATOM   1757  HB2 LEU A 117      71.400  57.230  73.780  1.00  0.00           H
ATOM   1758  CG  LEU A 117      73.020  55.940  73.050  1.00  0.00           C
ATOM   1759  HG  LEU A 117      74.000  56.030  72.580  1.00  0.00           H
ATOM   1760  CD1 LEU A 117      73.210  55.520  74.490  1.00  0.00           C
ATOM   1761 1HD1 LEU A 117      72.310  55.600  75.090  1.00  0.00           H
ATOM   1762 2HD1 LEU A 117      73.550  54.490  74.600  1.00  0.00           H
ATOM   1763 3HD1 LEU A 117      73.960  56.150  74.970  1.00  0.00           H
ATOM   1764  CD2 LEU A 117      72.190  54.800  72.540  1.00  0.00           C
ATOM   1765 1HD2 LEU A 117      71.230  54.820  73.040  1.00  0.00           H
ATOM   1766 2HD2 LEU A 117      71.910  54.950  71.490  1.00  0.00           H
ATOM   1767 3HD2 LEU A 117      72.650  53.860  72.820  1.00  0.00           H
ATOM   1768  C   LEU A 117      74.310  58.660  72.400  1.00  0.00           C
ATOM   1769  O   LEU A 117      75.370  58.370  72.980  1.00  0.00           O
ATOM   1770  N   VAL A 118      74.220  59.330  71.170  1.00  0.00           N
ATOM   1771  H   VAL A 118      73.320  59.720  70.940  1.00  0.00           H
ATOM   1772  CA  VAL A 118      75.490  59.790  70.500  1.00  0.00           C
ATOM   1773  HA  VAL A 118      76.120  58.910  70.390  1.00  0.00           H
ATOM   1774  CB  VAL A 118      75.230  60.190  69.050  1.00  0.00           C
ATOM   1775  HB  VAL A 118      74.640  61.110  69.040  1.00  0.00           H
ATOM   1776  CG1 VAL A 118      76.560  60.440  68.320  1.00  0.00           C
ATOM   1777 1HG1 VAL A 118      76.130  60.780  67.390  1.00  0.00           H
ATOM   1778 2HG1 VAL A 118      77.180  61.120  68.900  1.00  0.00           H
ATOM   1779 3HG1 VAL A 118      77.120  59.510  68.180  1.00  0.00           H
ATOM   1780  CG2 VAL A 118      74.470  59.090  68.330  1.00  0.00           C
ATOM   1781 1HG2 VAL A 118      74.300  59.460  67.310  1.00  0.00           H
ATOM   1782 2HG2 VAL A 118      74.970  58.130  68.280  1.00  0.00           H
ATOM   1783 3HG2 VAL A 118      73.510  58.910  68.800  1.00  0.00           H
ATOM   1784  C   VAL A 118      76.170  60.880  71.360  1.00  0.00           C
ATOM   1785  O   VAL A 118      77.390  60.880  71.270  1.00  0.00           O
ATOM   1786  N   LEU A 119      75.400  61.640  72.190  1.00  0.00           N
ATOM   1787  H   LEU A 119      74.400  61.540  72.180  1.00  0.00           H
ATOM   1788  CA  LEU A 119      75.990  62.650  73.090  1.00  0.00           C
ATOM   1789  HA  LEU A 119      76.730  63.270  72.590  1.00  0.00           H
ATOM   1790  CB  LEU A 119      74.920  63.540  73.800  1.00  0.00           C
ATOM   1791  HB1 LEU A 119      75.490  64.010  74.600  1.00  0.00           H
ATOM   1792  HB2 LEU A 119      74.160  63.070  74.420  1.00  0.00           H
ATOM   1793  CG  LEU A 119      74.390  64.760  72.980  1.00  0.00           C
ATOM   1794  HG  LEU A 119      73.820  64.400  72.120  1.00  0.00           H
ATOM   1795  CD1 LEU A 119      73.470  65.570  73.930  1.00  0.00           C
ATOM   1796 1HD1 LEU A 119      72.560  64.990  74.070  1.00  0.00           H
ATOM   1797 2HD1 LEU A 119      73.800  65.720  74.960  1.00  0.00           H
ATOM   1798 3HD1 LEU A 119      73.380  66.590  73.540  1.00  0.00           H
ATOM   1799  CD2 LEU A 119      75.510  65.690  72.540  1.00  0.00           C
ATOM   1800 1HD2 LEU A 119      75.070  66.640  72.210  1.00  0.00           H
ATOM   1801 2HD2 LEU A 119      76.140  65.940  73.400  1.00  0.00           H
ATOM   1802 3HD2 LEU A 119      76.080  65.240  71.730  1.00  0.00           H
ATOM   1803  C   LEU A 119      76.800  61.920  74.200  1.00  0.00           C
ATOM   1804  O   LEU A 119      77.900  62.350  74.430  1.00  0.00           O
ATOM   1805  N   ASP A 120      76.230  60.840  74.810  1.00  0.00           N
ATOM   1806  H   ASP A 120      75.280  60.580  74.570  1.00  0.00           H
ATOM   1807  CA  ASP A 120      76.950  60.050  75.780  1.00  0.00           C
ATOM   1808  HA  ASP A 120      77.130  60.760  76.600  1.00  0.00           H
ATOM   1809  CB  ASP A 120      76.140  58.890  76.400  1.00  0.00           C
ATOM   1810  HB1 ASP A 120      75.820  58.170  75.650  1.00  0.00           H
ATOM   1811  HB2 ASP A 120      75.280  59.290  76.940  1.00  0.00           H
ATOM   1812  CG  ASP A 120      77.070  58.300  77.400  1.00  0.00           C
ATOM   1813  OD1 ASP A 120      77.440  57.100  77.210  1.00  0.00           O
ATOM   1814  OD2 ASP A 120      77.320  58.820  78.490  1.00  0.00           O
ATOM   1815  C   ASP A 120      78.260  59.580  75.180  1.00  0.00           C
ATOM   1816  O   ASP A 120      79.300  59.740  75.790  1.00  0.00           O
ATOM   1817  N   ARG A 121      78.230  58.930  74.020  1.00  0.00           N
ATOM   1818  H   ARG A 121      77.340  58.720  73.600  1.00  0.00           H
ATOM   1819  CA  ARG A 121      79.390  58.400  73.330  1.00  0.00           C
ATOM   1820  HA  ARG A 121      79.920  57.670  73.940  1.00  0.00           H
ATOM   1821  CB  ARG A 121      78.970  57.620  72.080  1.00  0.00           C
ATOM   1822  HB1 ARG A 121      79.910  57.380  71.590  1.00  0.00           H
ATOM   1823  HB2 ARG A 121      78.360  58.290  71.470  1.00  0.00           H
ATOM   1824  CG  ARG A 121      78.130  56.360  72.340  1.00  0.00           C
ATOM   1825  HG1 ARG A 121      78.130  55.830  71.390  1.00  0.00           H
ATOM   1826  HG2 ARG A 121      77.120  56.730  72.520  1.00  0.00           H
ATOM   1827  CD  ARG A 121      78.560  55.440  73.510  1.00  0.00           C
ATOM   1828  HD1 ARG A 121      78.670  56.070  74.390  1.00  0.00           H
ATOM   1829  HD2 ARG A 121      79.580  55.060  73.420  1.00  0.00           H
ATOM   1830  NE  ARG A 121      77.710  54.300  73.750  1.00  0.00           N
ATOM   1831  HE  ARG A 121      77.320  54.170  74.670  1.00  0.00           H
ATOM   1832  CZ  ARG A 121      77.520  53.260  72.920  1.00  0.00           C
ATOM   1833  NH1 ARG A 121      78.180  53.170  71.800  1.00  0.00           N
ATOM   1834 1HH1 ARG A 121      78.810  53.900  71.500  1.00  0.00           H
ATOM   1835 2HH1 ARG A 121      78.130  52.250  71.380  1.00  0.00           H
ATOM   1836  NH2 ARG A 121      76.740  52.270  73.330  1.00  0.00           N
ATOM   1837 1HH2 ARG A 121      76.280  52.160  74.220  1.00  0.00           H
ATOM   1838 2HH2 ARG A 121      76.600  51.480  72.710  1.00  0.00           H
ATOM   1839  C   ARG A 121      80.470  59.420  72.930  1.00  0.00           C
ATOM   1840  O   ARG A 121      81.670  59.130  72.970  1.00  0.00           O
ATOM   1841  N   ILE A 122      80.080  60.610  72.450  1.00  0.00           N
ATOM   1842  H   ILE A 122      79.100  60.840  72.530  1.00  0.00           H
ATOM   1843  CA  ILE A 122      81.030  61.700  72.160  1.00  0.00           C
ATOM   1844  HA  ILE A 122      81.830  61.220  71.590  1.00  0.00           H
ATOM   1845  CB  ILE A 122      80.470  62.830  71.300  1.00  0.00           C
ATOM   1846  HB  ILE A 122      79.500  63.170  71.660  1.00  0.00           H
ATOM   1847  CG2 ILE A 122      81.440  64.110  71.180  1.00  0.00           C
ATOM   1848 1HG2 ILE A 122      81.540  64.600  72.150  1.00  0.00           H
ATOM   1849 2HG2 ILE A 122      82.400  63.750  70.830  1.00  0.00           H
ATOM   1850 3HG2 ILE A 122      81.060  64.930  70.570  1.00  0.00           H
ATOM   1851  CG1 ILE A 122      80.200  62.250  69.880  1.00  0.00           C
ATOM   1852 1HG1 ILE A 122      79.750  61.260  69.920  1.00  0.00           H
ATOM   1853 2HG1 ILE A 122      81.150  62.150  69.350  1.00  0.00           H
ATOM   1854  CD  ILE A 122      79.190  63.090  69.190  1.00  0.00           C
ATOM   1855  HD1 ILE A 122      78.240  63.110  69.720  1.00  0.00           H
ATOM   1856  HD2 ILE A 122      79.460  64.150  69.140  1.00  0.00           H
ATOM   1857  HD3 ILE A 122      78.960  62.600  68.250  1.00  0.00           H
ATOM   1858  C   ILE A 122      81.630  62.240  73.460  1.00  0.00           C
ATOM   1859  O   ILE A 122      82.810  62.570  73.490  1.00  0.00           O
ATOM   1860  N   ARG A 123      80.870  62.290  74.530  1.00  0.00           N
ATOM   1861  H   ARG A 123      79.890  62.110  74.450  1.00  0.00           H
ATOM   1862  CA  ARG A 123      81.310  62.780  75.840  1.00  0.00           C
ATOM   1863  HA  ARG A 123      81.860  63.720  75.750  1.00  0.00           H
ATOM   1864  CB  ARG A 123      80.050  63.050  76.730  1.00  0.00           C
ATOM   1865  HB1 ARG A 123      79.420  62.160  76.760  1.00  0.00           H
ATOM   1866  HB2 ARG A 123      79.410  63.790  76.240  1.00  0.00           H
ATOM   1867  CG  ARG A 123      80.260  63.560  78.180  1.00  0.00           C
ATOM   1868  HG1 ARG A 123      80.870  62.800  78.660  1.00  0.00           H
ATOM   1869  HG2 ARG A 123      79.320  63.550  78.730  1.00  0.00           H
ATOM   1870  CD  ARG A 123      80.860  64.980  78.290  1.00  0.00           C
ATOM   1871  HD1 ARG A 123      81.910  65.020  78.020  1.00  0.00           H
ATOM   1872  HD2 ARG A 123      80.820  65.240  79.350  1.00  0.00           H
ATOM   1873  NE  ARG A 123      80.120  66.040  77.520  1.00  0.00           N
ATOM   1874  HE  ARG A 123      79.390  65.720  76.910  1.00  0.00           H
ATOM   1875  CZ  ARG A 123      80.260  67.360  77.660  1.00  0.00           C
ATOM   1876  NH1 ARG A 123      81.300  67.880  78.330  1.00  0.00           N
ATOM   1877 1HH1 ARG A 123      82.100  67.350  78.640  1.00  0.00           H
ATOM   1878 2HH1 ARG A 123      81.370  68.890  78.290  1.00  0.00           H
ATOM   1879  NH2 ARG A 123      79.520  68.240  77.100  1.00  0.00           N
ATOM   1880 1HH2 ARG A 123      78.730  67.980  76.520  1.00  0.00           H
ATOM   1881 2HH2 ARG A 123      79.650  69.210  77.340  1.00  0.00           H
ATOM   1882  C   ARG A 123      82.380  61.880  76.550  1.00  0.00           C
ATOM   1883  O   ARG A 123      83.400  62.330  77.000  1.00  0.00           O
ATOM   1884  N   LYS A 124      82.200  60.560  76.380  1.00  0.00           N
ATOM   1885  H   LYS A 124      81.290  60.310  76.010  1.00  0.00           H
ATOM   1886  CA  LYS A 124      83.260  59.570  76.780  1.00  0.00           C
ATOM   1887  HA  LYS A 124      83.620  59.840  77.770  1.00  0.00           H
ATOM   1888  CB  LYS A 124      82.830  58.080  76.750  1.00  0.00           C
ATOM   1889  HB1 LYS A 124      83.670  57.440  77.030  1.00  0.00           H
ATOM   1890  HB2 LYS A 124      82.320  57.790  75.830  1.00  0.00           H
ATOM   1891  CG  LYS A 124      81.840  57.940  77.930  1.00  0.00           C
ATOM   1892  HG1 LYS A 124      80.980  58.600  77.800  1.00  0.00           H
ATOM   1893  HG2 LYS A 124      82.420  58.110  78.830  1.00  0.00           H
ATOM   1894  CD  LYS A 124      81.250  56.520  77.990  1.00  0.00           C
ATOM   1895  HD1 LYS A 124      81.980  55.710  77.880  1.00  0.00           H
ATOM   1896  HD2 LYS A 124      80.520  56.350  77.200  1.00  0.00           H
ATOM   1897  CE  LYS A 124      80.370  56.240  79.270  1.00  0.00           C
ATOM   1898  HE1 LYS A 124      81.120  56.280  80.060  1.00  0.00           H
ATOM   1899  HE2 LYS A 124      79.910  55.270  79.130  1.00  0.00           H
ATOM   1900  NZ  LYS A 124      79.390  57.360  79.480  1.00  0.00           N
ATOM   1901  HZ1 LYS A 124      79.920  58.200  79.600  1.00  0.00           H
ATOM   1902  HZ2 LYS A 124      78.720  57.500  78.740  1.00  0.00           H
ATOM   1903  HZ3 LYS A 124      78.840  57.190  80.320  1.00  0.00           H
ATOM   1904  C   LYS A 124      84.560  59.670  75.940  1.00  0.00           C
ATOM   1905  O   LYS A 124      85.620  59.130  76.320  1.00  0.00           O
ATOM   1906  N   LEU A 125      84.600  60.440  74.850  1.00  0.00           N
ATOM   1907  H   LEU A 125      83.740  60.780  74.450  1.00  0.00           H
ATOM   1908  CA  LEU A 125      85.820  60.940  74.240  1.00  0.00           C
ATOM   1909  HA  LEU A 125      86.650  60.300  74.530  1.00  0.00           H
ATOM   1910  CB  LEU A 125      85.760  60.750  72.710  1.00  0.00           C
ATOM   1911  HB1 LEU A 125      86.690  61.120  72.280  1.00  0.00           H
ATOM   1912  HB2 LEU A 125      84.970  61.410  72.350  1.00  0.00           H
ATOM   1913  CG  LEU A 125      85.410  59.370  72.170  1.00  0.00           C
ATOM   1914  HG  LEU A 125      84.390  59.050  72.400  1.00  0.00           H
ATOM   1915  CD1 LEU A 125      85.730  59.360  70.730  1.00  0.00           C
ATOM   1916 1HD1 LEU A 125      85.550  58.390  70.260  1.00  0.00           H
ATOM   1917 2HD1 LEU A 125      85.040  60.000  70.180  1.00  0.00           H
ATOM   1918 3HD1 LEU A 125      86.730  59.610  70.370  1.00  0.00           H
ATOM   1919  CD2 LEU A 125      86.330  58.240  72.690  1.00  0.00           C
ATOM   1920 1HD2 LEU A 125      87.390  58.440  72.850  1.00  0.00           H
ATOM   1921 2HD2 LEU A 125      86.000  57.820  73.640  1.00  0.00           H
ATOM   1922 3HD2 LEU A 125      86.310  57.360  72.040  1.00  0.00           H
ATOM   1923  C   LEU A 125      86.330  62.260  74.820  1.00  0.00           C
ATOM   1924  O   LEU A 125      87.550  62.320  75.130  1.00  0.00           O
ATOM   1925  N   ALA A 126      85.490  63.290  75.030  1.00  0.00           N
ATOM   1926  H   ALA A 126      84.520  63.110  74.810  1.00  0.00           H
ATOM   1927  CA  ALA A 126      85.770  64.620  75.530  1.00  0.00           C
ATOM   1928  HA  ALA A 126      86.640  64.970  74.970  1.00  0.00           H
ATOM   1929  CB  ALA A 126      84.620  65.470  75.290  1.00  0.00           C
ATOM   1930  HB1 ALA A 126      83.890  65.350  76.090  1.00  0.00           H
ATOM   1931  HB2 ALA A 126      84.940  66.520  75.250  1.00  0.00           H
ATOM   1932  HB3 ALA A 126      84.130  65.200  74.360  1.00  0.00           H
ATOM   1933  C   ALA A 126      86.300  64.650  76.960  1.00  0.00           C
ATOM   1934  O   ALA A 126      87.180  65.450  77.320  1.00  0.00           O
ATOM   1935  N   ASP A 127      85.710  63.770  77.840  1.00  0.00           N
ATOM   1936  H   ASP A 127      85.010  63.160  77.440  1.00  0.00           H
ATOM   1937  CA  ASP A 127      86.000  63.600  79.270  1.00  0.00           C
ATOM   1938  HA  ASP A 127      85.830  64.560  79.770  1.00  0.00           H
ATOM   1939  CB  ASP A 127      85.080  62.500  79.950  1.00  0.00           C
ATOM   1940  HB1 ASP A 127      85.470  62.520  80.970  1.00  0.00           H
ATOM   1941  HB2 ASP A 127      85.300  61.500  79.570  1.00  0.00           H
ATOM   1942  CG  ASP A 127      83.600  62.910  79.990  1.00  0.00           C
ATOM   1943  OD1 ASP A 127      83.350  64.170  79.840  1.00  0.00           O
ATOM   1944  OD2 ASP A 127      82.750  62.060  80.160  1.00  0.00           O
ATOM   1945  C   ASP A 127      87.500  63.230  79.430  1.00  0.00           C
ATOM   1946  O   ASP A 127      88.080  63.630  80.450  1.00  0.00           O
ATOM   1947  N   GLN A 128      88.240  62.640  78.470  1.00  0.00           N
ATOM   1948  H   GLN A 128      87.830  62.280  77.620  1.00  0.00           H
ATOM   1949  CA  GLN A 128      89.670  62.480  78.660  1.00  0.00           C
ATOM   1950  HA  GLN A 128      89.880  62.230  79.700  1.00  0.00           H
ATOM   1951  CB  GLN A 128      90.170  61.250  77.870  1.00  0.00           C
ATOM   1952  HB1 GLN A 128      91.250  61.320  78.010  1.00  0.00           H
ATOM   1953  HB2 GLN A 128      89.770  61.280  76.860  1.00  0.00           H
ATOM   1954  CG  GLN A 128      89.750  59.870  78.430  1.00  0.00           C
ATOM   1955  HG1 GLN A 128      88.670  59.840  78.560  1.00  0.00           H
ATOM   1956  HG2 GLN A 128      90.230  59.730  79.390  1.00  0.00           H
ATOM   1957  CD  GLN A 128      90.070  58.750  77.510  1.00  0.00           C
ATOM   1958  OE1 GLN A 128      90.730  58.830  76.490  1.00  0.00           O
ATOM   1959  NE2 GLN A 128      89.770  57.580  77.920  1.00  0.00           N
ATOM   1960 1HE2 GLN A 128      89.380  57.370  78.830  1.00  0.00           H
ATOM   1961 2HE2 GLN A 128      89.750  56.920  77.150  1.00  0.00           H
ATOM   1962  C   GLN A 128      90.410  63.770  78.270  1.00  0.00           C
ATOM   1963  O   GLN A 128      91.520  64.000  78.710  1.00  0.00           O
ATOM   1964  N   CYS A 129      89.860  64.590  77.290  1.00  0.00           N
ATOM   1965  H   CYS A 129      88.890  64.500  77.020  1.00  0.00           H
ATOM   1966  CA  CYS A 129      90.590  65.690  76.690  1.00  0.00           C
ATOM   1967  HA  CYS A 129      91.430  65.250  76.150  1.00  0.00           H
ATOM   1968  CB  CYS A 129      89.750  66.430  75.660  1.00  0.00           C
ATOM   1969  HB1 CYS A 129      90.390  67.200  75.240  1.00  0.00           H
ATOM   1970  HB2 CYS A 129      89.050  67.080  76.190  1.00  0.00           H
ATOM   1971  SG  CYS A 129      88.990  65.420  74.350  1.00  0.00           S
ATOM   1972  HG  CYS A 129      90.100  64.700  74.160  1.00  0.00           H
ATOM   1973  C   CYS A 129      91.170  66.710  77.720  1.00  0.00           C
ATOM   1974  O   CYS A 129      90.560  66.980  78.690  1.00  0.00           O
ATOM   1975  N   THR A 130      92.450  67.130  77.550  1.00  0.00           N
ATOM   1976  H   THR A 130      92.950  66.820  76.720  1.00  0.00           H
ATOM   1977  CA  THR A 130      93.170  68.190  78.210  1.00  0.00           C
ATOM   1978  HA  THR A 130      92.870  68.100  79.250  1.00  0.00           H
ATOM   1979  CB  THR A 130      94.680  67.900  78.250  1.00  0.00           C
ATOM   1980  HB  THR A 130      95.110  68.610  78.960  1.00  0.00           H
ATOM   1981  CG2 THR A 130      95.090  66.500  78.720  1.00  0.00           C
ATOM   1982 1HG2 THR A 130      94.880  66.440  79.790  1.00  0.00           H
ATOM   1983 2HG2 THR A 130      94.630  65.650  78.220  1.00  0.00           H
ATOM   1984 3HG2 THR A 130      96.160  66.370  78.580  1.00  0.00           H
ATOM   1985  OG1 THR A 130      95.220  68.190  76.950  1.00  0.00           O
ATOM   1986  HG1 THR A 130      95.040  67.480  76.330  1.00  0.00           H
ATOM   1987  C   THR A 130      92.930  69.620  77.740  1.00  0.00           C
ATOM   1988  O   THR A 130      93.420  70.600  78.290  1.00  0.00           O
ATOM   1989  N   GLY A 131      92.330  69.690  76.560  1.00  0.00           N
ATOM   1990  H   GLY A 131      92.420  68.840  76.030  1.00  0.00           H
ATOM   1991  CA  GLY A 131      92.300  70.980  75.790  1.00  0.00           C
ATOM   1992  HA1 GLY A 131      93.270  71.440  75.590  1.00  0.00           H
ATOM   1993  HA2 GLY A 131      91.690  71.720  76.300  1.00  0.00           H
ATOM   1994  C   GLY A 131      91.570  70.880  74.490  1.00  0.00           C
ATOM   1995  O   GLY A 131      92.130  71.270  73.470  1.00  0.00           O
ATOM   1996  N   LEU A 132      90.420  70.230  74.430  1.00  0.00           N
ATOM   1997  H   LEU A 132      90.060  69.930  75.330  1.00  0.00           H
ATOM   1998  CA  LEU A 132      89.710  69.870  73.210  1.00  0.00           C
ATOM   1999  HA  LEU A 132      90.180  69.030  72.710  1.00  0.00           H
ATOM   2000  CB  LEU A 132      88.320  69.380  73.640  1.00  0.00           C
ATOM   2001  HB1 LEU A 132      87.940  70.020  74.440  1.00  0.00           H
ATOM   2002  HB2 LEU A 132      88.520  68.510  74.260  1.00  0.00           H
ATOM   2003  CG  LEU A 132      87.200  69.010  72.600  1.00  0.00           C
ATOM   2004  HG  LEU A 132      87.000  69.910  72.030  1.00  0.00           H
ATOM   2005  CD1 LEU A 132      87.620  67.970  71.570  1.00  0.00           C
ATOM   2006 1HD1 LEU A 132      86.730  67.630  71.030  1.00  0.00           H
ATOM   2007 2HD1 LEU A 132      88.260  68.460  70.830  1.00  0.00           H
ATOM   2008 3HD1 LEU A 132      88.030  67.070  72.030  1.00  0.00           H
ATOM   2009  CD2 LEU A 132      85.920  68.530  73.320  1.00  0.00           C
ATOM   2010 1HD2 LEU A 132      85.110  68.190  72.670  1.00  0.00           H
ATOM   2011 2HD2 LEU A 132      86.080  67.700  74.010  1.00  0.00           H
ATOM   2012 3HD2 LEU A 132      85.550  69.290  74.010  1.00  0.00           H
ATOM   2013  C   LEU A 132      89.520  71.070  72.310  1.00  0.00           C
ATOM   2014  O   LEU A 132      88.980  72.090  72.730  1.00  0.00           O
ATOM   2015  N   GLN A 133      89.830  70.920  71.030  1.00  0.00           N
ATOM   2016  H   GLN A 133      90.330  70.060  70.860  1.00  0.00           H
ATOM   2017  CA  GLN A 133      89.690  71.900  69.940  1.00  0.00           C
ATOM   2018  HA  GLN A 133      90.010  72.840  70.400  1.00  0.00           H
ATOM   2019  CB  GLN A 133      90.650  71.610  68.740  1.00  0.00           C
ATOM   2020  HB1 GLN A 133      90.460  72.410  68.030  1.00  0.00           H
ATOM   2021  HB2 GLN A 133      90.360  70.620  68.370  1.00  0.00           H
ATOM   2022  CG  GLN A 133      92.140  71.600  69.190  1.00  0.00           C
ATOM   2023  HG1 GLN A 133      92.230  70.670  69.760  1.00  0.00           H
ATOM   2024  HG2 GLN A 133      92.300  72.480  69.810  1.00  0.00           H
ATOM   2025  CD  GLN A 133      93.210  71.670  68.070  1.00  0.00           C
ATOM   2026  OE1 GLN A 133      93.140  72.490  67.130  1.00  0.00           O
ATOM   2027  NE2 GLN A 133      94.240  70.860  68.200  1.00  0.00           N
ATOM   2028 1HE2 GLN A 133      94.270  70.190  68.950  1.00  0.00           H
ATOM   2029 2HE2 GLN A 133      94.930  70.860  67.460  1.00  0.00           H
ATOM   2030  C   GLN A 133      88.220  71.820  69.530  1.00  0.00           C
ATOM   2031  O   GLN A 133      87.580  72.930  69.500  1.00  0.00           O
ATOM   2032  N   GLY A 134      87.770  70.580  69.110  1.00  0.00           N
ATOM   2033  H   GLY A 134      88.430  69.810  69.080  1.00  0.00           H
ATOM   2034  CA  GLY A 134      86.440  70.420  68.690  1.00  0.00           C
ATOM   2035  HA1 GLY A 134      86.160  71.330  68.170  1.00  0.00           H
ATOM   2036  HA2 GLY A 134      85.730  70.250  69.500  1.00  0.00           H
ATOM   2037  C   GLY A 134      86.370  69.250  67.730  1.00  0.00           C
ATOM   2038  O   GLY A 134      87.120  68.280  67.810  1.00  0.00           O
ATOM   2039  N   PHE A 135      85.470  69.340  66.780  1.00  0.00           N
ATOM   2040  H   PHE A 135      84.920  70.170  66.660  1.00  0.00           H
ATOM   2041  CA  PHE A 135      85.070  68.180  65.990  1.00  0.00           C
ATOM   2042  HA  PHE A 135      85.550  67.270  66.350  1.00  0.00           H
ATOM   2043  CB  PHE A 135      83.580  67.940  66.250  1.00  0.00           C
ATOM   2044  HB1 PHE A 135      83.320  66.950  65.880  1.00  0.00           H
ATOM   2045  HB2 PHE A 135      83.030  68.750  65.750  1.00  0.00           H
ATOM   2046  CG  PHE A 135      83.170  68.020  67.690  1.00  0.00           C
ATOM   2047  CD1 PHE A 135      83.180  66.790  68.370  1.00  0.00           C
ATOM   2048  HD1 PHE A 135      83.400  65.840  67.910  1.00  0.00           H
ATOM   2049  CE1 PHE A 135      83.000  66.860  69.790  1.00  0.00           C
ATOM   2050  HE1 PHE A 135      82.990  66.010  70.440  1.00  0.00           H
ATOM   2051  CZ  PHE A 135      82.770  68.120  70.440  1.00  0.00           C
ATOM   2052  HZ  PHE A 135      82.640  68.220  71.510  1.00  0.00           H
ATOM   2053  CE2 PHE A 135      82.670  69.330  69.700  1.00  0.00           C
ATOM   2054  HE2 PHE A 135      82.510  70.250  70.250  1.00  0.00           H
ATOM   2055  CD2 PHE A 135      82.950  69.320  68.310  1.00  0.00           C
ATOM   2056  HD2 PHE A 135      82.930  70.280  67.800  1.00  0.00           H
ATOM   2057  C   PHE A 135      85.300  68.350  64.490  1.00  0.00           C
ATOM   2058  O   PHE A 135      85.220  69.520  64.050  1.00  0.00           O
ATOM   2059  N   LEU A 136      85.700  67.230  63.770  1.00  0.00           N
ATOM   2060  H   LEU A 136      85.840  66.380  64.310  1.00  0.00           H
ATOM   2061  CA  LEU A 136      85.730  67.160  62.320  1.00  0.00           C
ATOM   2062  HA  LEU A 136      85.700  68.170  61.920  1.00  0.00           H
ATOM   2063  CB  LEU A 136      87.010  66.530  61.850  1.00  0.00           C
ATOM   2064  HB1 LEU A 136      87.010  66.500  60.760  1.00  0.00           H
ATOM   2065  HB2 LEU A 136      86.900  65.490  62.130  1.00  0.00           H
ATOM   2066  CG  LEU A 136      88.380  67.080  62.320  1.00  0.00           C
ATOM   2067  HG  LEU A 136      88.580  66.880  63.370  1.00  0.00           H
ATOM   2068  CD1 LEU A 136      89.460  66.400  61.500  1.00  0.00           C
ATOM   2069 1HD1 LEU A 136      90.420  66.890  61.680  1.00  0.00           H
ATOM   2070 2HD1 LEU A 136      89.710  65.430  61.960  1.00  0.00           H
ATOM   2071 3HD1 LEU A 136      89.420  66.410  60.410  1.00  0.00           H
ATOM   2072  CD2 LEU A 136      88.520  68.590  62.080  1.00  0.00           C
ATOM   2073 1HD2 LEU A 136      89.540  68.980  62.120  1.00  0.00           H
ATOM   2074 2HD2 LEU A 136      88.160  68.830  61.080  1.00  0.00           H
ATOM   2075 3HD2 LEU A 136      87.840  69.010  62.820  1.00  0.00           H
ATOM   2076  C   LEU A 136      84.610  66.210  61.920  1.00  0.00           C
ATOM   2077  O   LEU A 136      84.460  65.150  62.530  1.00  0.00           O
ATOM   2078  N   VAL A 137      83.740  66.650  61.020  1.00  0.00           N
ATOM   2079  H   VAL A 137      83.920  67.560  60.620  1.00  0.00           H
ATOM   2080  CA  VAL A 137      82.490  65.990  60.710  1.00  0.00           C
ATOM   2081  HA  VAL A 137      82.400  65.100  61.330  1.00  0.00           H
ATOM   2082  CB  VAL A 137      81.300  66.910  60.830  1.00  0.00           C
ATOM   2083  HB  VAL A 137      81.440  67.860  60.320  1.00  0.00           H
ATOM   2084  CG1 VAL A 137      79.930  66.260  60.390  1.00  0.00           C
ATOM   2085 1HG1 VAL A 137      79.800  65.300  60.900  1.00  0.00           H
ATOM   2086 2HG1 VAL A 137      79.180  66.960  60.770  1.00  0.00           H
ATOM   2087 3HG1 VAL A 137      79.850  66.140  59.310  1.00  0.00           H
ATOM   2088  CG2 VAL A 137      81.110  67.360  62.350  1.00  0.00           C
ATOM   2089 1HG2 VAL A 137      82.090  67.710  62.690  1.00  0.00           H
ATOM   2090 2HG2 VAL A 137      80.340  68.140  62.370  1.00  0.00           H
ATOM   2091 3HG2 VAL A 137      80.830  66.500  62.940  1.00  0.00           H
ATOM   2092  C   VAL A 137      82.560  65.440  59.260  1.00  0.00           C
ATOM   2093  O   VAL A 137      82.410  66.230  58.320  1.00  0.00           O
ATOM   2094  N   PHE A 138      82.580  64.110  59.070  1.00  0.00           N
ATOM   2095  H   PHE A 138      82.770  63.510  59.860  1.00  0.00           H
ATOM   2096  CA  PHE A 138      82.510  63.480  57.770  1.00  0.00           C
ATOM   2097  HA  PHE A 138      82.900  64.220  57.070  1.00  0.00           H
ATOM   2098  CB  PHE A 138      83.360  62.240  57.810  1.00  0.00           C
ATOM   2099  HB1 PHE A 138      83.000  61.590  57.010  1.00  0.00           H
ATOM   2100  HB2 PHE A 138      83.040  61.660  58.680  1.00  0.00           H
ATOM   2101  CG  PHE A 138      84.890  62.520  57.800  1.00  0.00           C
ATOM   2102  CD1 PHE A 138      85.510  62.840  59.040  1.00  0.00           C
ATOM   2103  HD1 PHE A 138      84.910  62.760  59.940  1.00  0.00           H
ATOM   2104  CE1 PHE A 138      86.780  63.350  59.030  1.00  0.00           C
ATOM   2105  HE1 PHE A 138      87.210  63.650  59.970  1.00  0.00           H
ATOM   2106  CZ  PHE A 138      87.510  63.550  57.800  1.00  0.00           C
ATOM   2107  HZ  PHE A 138      88.510  63.960  57.800  1.00  0.00           H
ATOM   2108  CE2 PHE A 138      86.810  63.330  56.600  1.00  0.00           C
ATOM   2109  HE2 PHE A 138      87.340  63.470  55.670  1.00  0.00           H
ATOM   2110  CD2 PHE A 138      85.530  62.830  56.590  1.00  0.00           C
ATOM   2111  HD2 PHE A 138      85.040  62.790  55.630  1.00  0.00           H
ATOM   2112  C   PHE A 138      81.080  63.050  57.430  1.00  0.00           C
ATOM   2113  O   PHE A 138      80.450  62.370  58.210  1.00  0.00           O
ATOM   2114  N   HIS A 139      80.470  63.500  56.320  1.00  0.00           N
ATOM   2115  H   HIS A 139      80.960  64.170  55.740  1.00  0.00           H
ATOM   2116  CA  HIS A 139      79.050  63.250  55.960  1.00  0.00           C
ATOM   2117  HA  HIS A 139      78.840  62.210  56.230  1.00  0.00           H
ATOM   2118  CB  HIS A 139      78.060  64.120  56.680  1.00  0.00           C
ATOM   2119  HB1 HIS A 139      78.270  64.170  57.750  1.00  0.00           H
ATOM   2120  HB2 HIS A 139      77.070  63.690  56.680  1.00  0.00           H
ATOM   2121  CG  HIS A 139      77.870  65.540  56.200  1.00  0.00           C
ATOM   2122  ND1 HIS A 139      76.720  66.090  55.610  1.00  0.00           N
ATOM   2123  HD1 HIS A 139      75.840  65.660  55.370  1.00  0.00           H
ATOM   2124  CE1 HIS A 139      76.840  67.410  55.690  1.00  0.00           C
ATOM   2125  HE1 HIS A 139      76.090  68.140  55.400  1.00  0.00           H
ATOM   2126  NE2 HIS A 139      78.050  67.690  56.230  1.00  0.00           N
ATOM   2127  HE2 HIS A 139      78.240  68.560  56.710  1.00  0.00           H
ATOM   2128  CD2 HIS A 139      78.670  66.550  56.580  1.00  0.00           C
ATOM   2129  HD2 HIS A 139      79.660  66.460  57.010  1.00  0.00           H
ATOM   2130  C   HIS A 139      78.820  63.310  54.440  1.00  0.00           C
ATOM   2131  O   HIS A 139      79.770  63.540  53.640  1.00  0.00           O
ATOM   2132  N   SER A 140      77.630  62.980  53.960  1.00  0.00           N
ATOM   2133  H   SER A 140      76.980  62.530  54.580  1.00  0.00           H
ATOM   2134  CA  SER A 140      77.120  63.370  52.630  1.00  0.00           C
ATOM   2135  HA  SER A 140      77.880  63.850  52.020  1.00  0.00           H
ATOM   2136  CB  SER A 140      76.760  62.220  51.750  1.00  0.00           C
ATOM   2137  HB1 SER A 140      77.500  61.420  51.800  1.00  0.00           H
ATOM   2138  HB2 SER A 140      76.770  62.520  50.700  1.00  0.00           H
ATOM   2139  OG  SER A 140      75.550  61.700  52.200  1.00  0.00           O
ATOM   2140  HG  SER A 140      75.690  60.750  52.150  1.00  0.00           H
ATOM   2141  C   SER A 140      75.900  64.330  52.790  1.00  0.00           C
ATOM   2142  O   SER A 140      75.350  64.560  53.850  1.00  0.00           O
ATOM   2143  N   PHE A 141      75.540  64.880  51.590  1.00  0.00           N
ATOM   2144  H   PHE A 141      76.130  64.720  50.790  1.00  0.00           H
ATOM   2145  CA  PHE A 141      74.360  65.730  51.370  1.00  0.00           C
ATOM   2146  HA  PHE A 141      73.960  66.110  52.300  1.00  0.00           H
ATOM   2147  CB  PHE A 141      74.690  66.900  50.410  1.00  0.00           C
ATOM   2148  HB1 PHE A 141      73.700  67.320  50.290  1.00  0.00           H
ATOM   2149  HB2 PHE A 141      75.030  66.480  49.460  1.00  0.00           H
ATOM   2150  CG  PHE A 141      75.580  68.050  50.860  1.00  0.00           C
ATOM   2151  CD1 PHE A 141      75.970  68.260  52.200  1.00  0.00           C
ATOM   2152  HD1 PHE A 141      75.610  67.660  53.020  1.00  0.00           H
ATOM   2153  CE1 PHE A 141      76.770  69.320  52.550  1.00  0.00           C
ATOM   2154  HE1 PHE A 141      76.960  69.450  53.610  1.00  0.00           H
ATOM   2155  CZ  PHE A 141      77.330  70.110  51.530  1.00  0.00           C
ATOM   2156  HZ  PHE A 141      78.040  70.860  51.830  1.00  0.00           H
ATOM   2157  CE2 PHE A 141      77.070  69.850  50.170  1.00  0.00           C
ATOM   2158  HE2 PHE A 141      77.630  70.420  49.440  1.00  0.00           H
ATOM   2159  CD2 PHE A 141      76.190  68.820  49.870  1.00  0.00           C
ATOM   2160  HD2 PHE A 141      76.080  68.540  48.830  1.00  0.00           H
ATOM   2161  C   PHE A 141      73.140  64.890  50.700  1.00  0.00           C
ATOM   2162  O   PHE A 141      72.020  65.190  51.080  1.00  0.00           O
ATOM   2163  N   GLY A 142      73.270  63.890  49.870  1.00  0.00           N
ATOM   2164  H   GLY A 142      74.190  63.770  49.490  1.00  0.00           H
ATOM   2165  CA  GLY A 142      72.170  63.000  49.440  1.00  0.00           C
ATOM   2166  HA1 GLY A 142      72.490  62.330  48.650  1.00  0.00           H
ATOM   2167  HA2 GLY A 142      71.380  63.610  49.000  1.00  0.00           H
ATOM   2168  C   GLY A 142      71.480  62.150  50.500  1.00  0.00           C
ATOM   2169  O   GLY A 142      70.270  62.050  50.560  1.00  0.00           O
ATOM   2170  N   GLY A 143      72.310  61.680  51.420  1.00  0.00           N
ATOM   2171  H   GLY A 143      73.290  61.900  51.320  1.00  0.00           H
ATOM   2172  CA  GLY A 143      72.010  60.620  52.370  1.00  0.00           C
ATOM   2173  HA1 GLY A 143      72.970  60.540  52.890  1.00  0.00           H
ATOM   2174  HA2 GLY A 143      71.670  59.700  51.890  1.00  0.00           H
ATOM   2175  C   GLY A 143      71.090  61.140  53.430  1.00  0.00           C
ATOM   2176  O   GLY A 143      71.120  62.310  53.740  1.00  0.00           O
ATOM   2177  N   GLY A 144      70.090  60.430  53.990  1.00  0.00           N
ATOM   2178  H   GLY A 144      70.250  59.440  53.870  1.00  0.00           H
ATOM   2179  CA  GLY A 144      69.190  60.890  55.050  1.00  0.00           C
ATOM   2180  HA1 GLY A 144      68.330  60.220  55.090  1.00  0.00           H
ATOM   2181  HA2 GLY A 144      68.830  61.910  54.950  1.00  0.00           H
ATOM   2182  C   GLY A 144      69.890  60.890  56.440  1.00  0.00           C
ATOM   2183  O   GLY A 144      69.690  61.740  57.320  1.00  0.00           O
ATOM   2184  N   THR A 145      70.730  59.890  56.610  1.00  0.00           N
ATOM   2185  H   THR A 145      70.840  59.220  55.850  1.00  0.00           H
ATOM   2186  CA  THR A 145      71.640  59.780  57.720  1.00  0.00           C
ATOM   2187  HA  THR A 145      71.050  59.910  58.630  1.00  0.00           H
ATOM   2188  CB  THR A 145      72.320  58.440  57.830  1.00  0.00           C
ATOM   2189  HB  THR A 145      72.850  58.270  56.890  1.00  0.00           H
ATOM   2190  CG2 THR A 145      73.220  58.320  59.020  1.00  0.00           C
ATOM   2191 1HG2 THR A 145      73.440  57.280  59.240  1.00  0.00           H
ATOM   2192 2HG2 THR A 145      74.150  58.870  58.850  1.00  0.00           H
ATOM   2193 3HG2 THR A 145      72.670  58.770  59.850  1.00  0.00           H
ATOM   2194  OG1 THR A 145      71.280  57.430  57.950  1.00  0.00           O
ATOM   2195  HG1 THR A 145      71.090  57.180  57.050  1.00  0.00           H
ATOM   2196  C   THR A 145      72.670  60.990  57.630  1.00  0.00           C
ATOM   2197  O   THR A 145      72.710  61.820  58.540  1.00  0.00           O
ATOM   2198  N   GLY A 146      73.430  61.090  56.530  1.00  0.00           N
ATOM   2199  H   GLY A 146      73.410  60.330  55.870  1.00  0.00           H
ATOM   2200  CA  GLY A 146      74.500  62.100  56.340  1.00  0.00           C
ATOM   2201  HA1 GLY A 146      75.030  61.870  55.410  1.00  0.00           H
ATOM   2202  HA2 GLY A 146      75.160  62.130  57.210  1.00  0.00           H
ATOM   2203  C   GLY A 146      73.890  63.480  56.160  1.00  0.00           C
ATOM   2204  O   GLY A 146      74.580  64.400  56.470  1.00  0.00           O
ATOM   2205  N   SER A 147      72.620  63.630  55.780  1.00  0.00           N
ATOM   2206  H   SER A 147      72.040  62.830  55.580  1.00  0.00           H
ATOM   2207  CA  SER A 147      72.080  65.010  55.920  1.00  0.00           C
ATOM   2208  HA  SER A 147      72.910  65.710  55.980  1.00  0.00           H
ATOM   2209  CB  SER A 147      71.250  65.300  54.710  1.00  0.00           C
ATOM   2210  HB1 SER A 147      71.890  65.190  53.840  1.00  0.00           H
ATOM   2211  HB2 SER A 147      70.930  66.340  54.690  1.00  0.00           H
ATOM   2212  OG  SER A 147      70.140  64.430  54.620  1.00  0.00           O
ATOM   2213  HG  SER A 147      70.490  63.580  54.350  1.00  0.00           H
ATOM   2214  C   SER A 147      71.340  65.310  57.240  1.00  0.00           C
ATOM   2215  O   SER A 147      71.760  66.270  57.910  1.00  0.00           O
ATOM   2216  N   GLY A 148      70.280  64.530  57.490  1.00  0.00           N
ATOM   2217  H   GLY A 148      70.050  63.920  56.720  1.00  0.00           H
ATOM   2218  CA  GLY A 148      69.250  64.790  58.550  1.00  0.00           C
ATOM   2219  HA1 GLY A 148      68.400  64.120  58.380  1.00  0.00           H
ATOM   2220  HA2 GLY A 148      68.860  65.800  58.420  1.00  0.00           H
ATOM   2221  C   GLY A 148      69.770  64.700  60.000  1.00  0.00           C
ATOM   2222  O   GLY A 148      69.570  65.620  60.890  1.00  0.00           O
ATOM   2223  N   PHE A 149      70.520  63.660  60.170  1.00  0.00           N
ATOM   2224  H   PHE A 149      70.670  63.040  59.390  1.00  0.00           H
ATOM   2225  CA  PHE A 149      71.260  63.390  61.500  1.00  0.00           C
ATOM   2226  HA  PHE A 149      70.570  63.750  62.260  1.00  0.00           H
ATOM   2227  CB  PHE A 149      71.580  61.890  61.660  1.00  0.00           C
ATOM   2228  HB1 PHE A 149      72.410  61.740  60.970  1.00  0.00           H
ATOM   2229  HB2 PHE A 149      70.700  61.310  61.370  1.00  0.00           H
ATOM   2230  CG  PHE A 149      71.960  61.510  63.110  1.00  0.00           C
ATOM   2231  CD1 PHE A 149      70.890  61.400  63.960  1.00  0.00           C
ATOM   2232  HD1 PHE A 149      69.850  61.530  63.710  1.00  0.00           H
ATOM   2233  CE1 PHE A 149      71.040  60.970  65.290  1.00  0.00           C
ATOM   2234  HE1 PHE A 149      70.210  60.870  65.980  1.00  0.00           H
ATOM   2235  CZ  PHE A 149      72.370  60.920  65.760  1.00  0.00           C
ATOM   2236  HZ  PHE A 149      72.550  60.800  66.810  1.00  0.00           H
ATOM   2237  CE2 PHE A 149      73.500  61.160  64.960  1.00  0.00           C
ATOM   2238  HE2 PHE A 149      74.460  61.280  65.430  1.00  0.00           H
ATOM   2239  CD2 PHE A 149      73.300  61.380  63.610  1.00  0.00           C
ATOM   2240  HD2 PHE A 149      74.120  61.680  62.980  1.00  0.00           H
ATOM   2241  C   PHE A 149      72.440  64.310  61.670  1.00  0.00           C
ATOM   2242  O   PHE A 149      72.740  64.730  62.750  1.00  0.00           O
ATOM   2243  N   THR A 150      73.100  64.730  60.570  1.00  0.00           N
ATOM   2244  H   THR A 150      73.000  64.230  59.700  1.00  0.00           H
ATOM   2245  CA  THR A 150      74.290  65.550  60.690  1.00  0.00           C
ATOM   2246  HA  THR A 150      74.910  65.140  61.480  1.00  0.00           H
ATOM   2247  CB  THR A 150      75.110  65.610  59.370  1.00  0.00           C
ATOM   2248  HB  THR A 150      74.430  66.110  58.690  1.00  0.00           H
ATOM   2249  CG2 THR A 150      76.450  66.250  59.490  1.00  0.00           C
ATOM   2250 1HG2 THR A 150      77.030  65.790  60.290  1.00  0.00           H
ATOM   2251 2HG2 THR A 150      76.960  66.150  58.530  1.00  0.00           H
ATOM   2252 3HG2 THR A 150      76.370  67.310  59.740  1.00  0.00           H
ATOM   2253  OG1 THR A 150      75.350  64.330  58.850  1.00  0.00           O
ATOM   2254  HG1 THR A 150      75.160  64.430  57.910  1.00  0.00           H
ATOM   2255  C   THR A 150      73.900  66.910  61.190  1.00  0.00           C
ATOM   2256  O   THR A 150      74.580  67.520  62.030  1.00  0.00           O
ATOM   2257  N   SER A 151      72.820  67.580  60.650  1.00  0.00           N
ATOM   2258  H   SER A 151      72.310  67.110  59.920  1.00  0.00           H
ATOM   2259  CA  SER A 151      72.450  68.970  60.980  1.00  0.00           C
ATOM   2260  HA  SER A 151      73.330  69.600  61.100  1.00  0.00           H
ATOM   2261  CB  SER A 151      71.440  69.580  59.960  1.00  0.00           C
ATOM   2262  HB1 SER A 151      71.830  69.630  58.940  1.00  0.00           H
ATOM   2263  HB2 SER A 151      71.320  70.640  60.190  1.00  0.00           H
ATOM   2264  OG  SER A 151      70.270  68.770  59.940  1.00  0.00           O
ATOM   2265  HG  SER A 151      69.630  69.200  59.370  1.00  0.00           H
ATOM   2266  C   SER A 151      71.820  69.130  62.380  1.00  0.00           C
ATOM   2267  O   SER A 151      72.290  70.000  63.080  1.00  0.00           O
ATOM   2268  N   LEU A 152      71.060  68.140  62.820  1.00  0.00           N
ATOM   2269  H   LEU A 152      70.960  67.380  62.150  1.00  0.00           H
ATOM   2270  CA  LEU A 152      70.760  67.930  64.280  1.00  0.00           C
ATOM   2271  HA  LEU A 152      70.210  68.780  64.680  1.00  0.00           H
ATOM   2272  CB  LEU A 152      69.840  66.680  64.480  1.00  0.00           C
ATOM   2273  HB1 LEU A 152      70.340  65.790  64.080  1.00  0.00           H
ATOM   2274  HB2 LEU A 152      68.890  66.910  64.000  1.00  0.00           H
ATOM   2275  CG  LEU A 152      69.480  66.370  65.950  1.00  0.00           C
ATOM   2276  HG  LEU A 152      70.380  66.060  66.480  1.00  0.00           H
ATOM   2277  CD1 LEU A 152      68.830  67.510  66.720  1.00  0.00           C
ATOM   2278 1HD1 LEU A 152      68.440  67.040  67.620  1.00  0.00           H
ATOM   2279 2HD1 LEU A 152      69.630  68.200  66.980  1.00  0.00           H
ATOM   2280 3HD1 LEU A 152      68.020  68.060  66.240  1.00  0.00           H
ATOM   2281  CD2 LEU A 152      68.410  65.260  65.910  1.00  0.00           C
ATOM   2282 1HD2 LEU A 152      67.530  65.660  65.420  1.00  0.00           H
ATOM   2283 2HD2 LEU A 152      68.780  64.370  65.400  1.00  0.00           H
ATOM   2284 3HD2 LEU A 152      68.070  64.810  66.840  1.00  0.00           H
ATOM   2285  C   LEU A 152      72.030  67.780  65.130  1.00  0.00           C
ATOM   2286  O   LEU A 152      72.030  68.210  66.260  1.00  0.00           O
ATOM   2287  N   LEU A 153      73.080  67.140  64.650  1.00  0.00           N
ATOM   2288  H   LEU A 153      72.960  66.580  63.820  1.00  0.00           H
ATOM   2289  CA  LEU A 153      74.280  66.810  65.430  1.00  0.00           C
ATOM   2290  HA  LEU A 153      73.960  66.680  66.460  1.00  0.00           H
ATOM   2291  CB  LEU A 153      74.940  65.450  64.960  1.00  0.00           C
ATOM   2292  HB1 LEU A 153      75.090  65.550  63.880  1.00  0.00           H
ATOM   2293  HB2 LEU A 153      74.190  64.660  65.040  1.00  0.00           H
ATOM   2294  CG  LEU A 153      76.280  65.170  65.620  1.00  0.00           C
ATOM   2295  HG  LEU A 153      77.020  65.960  65.520  1.00  0.00           H
ATOM   2296  CD1 LEU A 153      76.110  64.730  67.090  1.00  0.00           C
ATOM   2297 1HD1 LEU A 153      75.180  65.140  67.470  1.00  0.00           H
ATOM   2298 2HD1 LEU A 153      76.040  63.640  67.100  1.00  0.00           H
ATOM   2299 3HD1 LEU A 153      76.910  65.020  67.770  1.00  0.00           H
ATOM   2300  CD2 LEU A 153      76.980  64.000  64.970  1.00  0.00           C
ATOM   2301 1HD2 LEU A 153      76.200  63.280  64.710  1.00  0.00           H
ATOM   2302 2HD2 LEU A 153      77.480  64.220  64.030  1.00  0.00           H
ATOM   2303 3HD2 LEU A 153      77.730  63.610  65.670  1.00  0.00           H
ATOM   2304  C   LEU A 153      75.240  68.020  65.430  1.00  0.00           C
ATOM   2305  O   LEU A 153      75.940  68.120  66.420  1.00  0.00           O
ATOM   2306  N   MET A 154      75.190  68.920  64.400  1.00  0.00           N
ATOM   2307  H   MET A 154      74.590  68.830  63.600  1.00  0.00           H
ATOM   2308  CA  MET A 154      75.790  70.240  64.560  1.00  0.00           C
ATOM   2309  HA  MET A 154      76.750  70.150  65.050  1.00  0.00           H
ATOM   2310  CB  MET A 154      75.940  70.830  63.150  1.00  0.00           C
ATOM   2311  HB1 MET A 154      76.360  71.840  63.230  1.00  0.00           H
ATOM   2312  HB2 MET A 154      74.980  70.850  62.630  1.00  0.00           H
ATOM   2313  CG  MET A 154      76.830  70.010  62.260  1.00  0.00           C
ATOM   2314  HG1 MET A 154      76.480  70.190  61.240  1.00  0.00           H
ATOM   2315  HG2 MET A 154      76.660  68.940  62.400  1.00  0.00           H
ATOM   2316  SD  MET A 154      78.570  70.280  62.370  1.00  0.00           S
ATOM   2317  CE  MET A 154      78.950  71.740  61.390  1.00  0.00           C
ATOM   2318  HE1 MET A 154      78.650  72.610  61.980  1.00  0.00           H
ATOM   2319  HE2 MET A 154      80.020  71.900  61.240  1.00  0.00           H
ATOM   2320  HE3 MET A 154      78.390  71.660  60.460  1.00  0.00           H
ATOM   2321  C   MET A 154      74.940  71.210  65.350  1.00  0.00           C
ATOM   2322  O   MET A 154      75.540  72.000  66.050  1.00  0.00           O
ATOM   2323  N   GLU A 155      73.600  71.140  65.400  1.00  0.00           N
ATOM   2324  H   GLU A 155      73.140  70.610  64.670  1.00  0.00           H
ATOM   2325  CA  GLU A 155      72.800  71.900  66.380  1.00  0.00           C
ATOM   2326  HA  GLU A 155      72.940  72.950  66.150  1.00  0.00           H
ATOM   2327  CB  GLU A 155      71.320  71.650  66.260  1.00  0.00           C
ATOM   2328  HB1 GLU A 155      70.730  72.110  67.060  1.00  0.00           H
ATOM   2329  HB2 GLU A 155      71.100  70.580  66.280  1.00  0.00           H
ATOM   2330  CG  GLU A 155      70.690  72.170  64.930  1.00  0.00           C
ATOM   2331  HG1 GLU A 155      71.040  71.600  64.080  1.00  0.00           H
ATOM   2332  HG2 GLU A 155      70.940  73.220  64.780  1.00  0.00           H
ATOM   2333  CD  GLU A 155      69.170  72.150  64.960  1.00  0.00           C
ATOM   2334  OE1 GLU A 155      68.660  72.910  65.810  1.00  0.00           O
ATOM   2335  OE2 GLU A 155      68.470  71.570  64.120  1.00  0.00           O
ATOM   2336  C   GLU A 155      73.260  71.620  67.910  1.00  0.00           C
ATOM   2337  O   GLU A 155      73.570  72.440  68.780  1.00  0.00           O
ATOM   2338  N   ARG A 156      73.210  70.330  68.240  1.00  0.00           N
ATOM   2339  H   ARG A 156      72.840  69.700  67.550  1.00  0.00           H
ATOM   2340  CA  ARG A 156      73.510  69.820  69.630  1.00  0.00           C
ATOM   2341  HA  ARG A 156      72.980  70.530  70.260  1.00  0.00           H
ATOM   2342  CB  ARG A 156      72.990  68.370  69.910  1.00  0.00           C
ATOM   2343  HB1 ARG A 156      73.360  68.120  70.900  1.00  0.00           H
ATOM   2344  HB2 ARG A 156      73.250  67.620  69.150  1.00  0.00           H
ATOM   2345  CG  ARG A 156      71.470  68.340  69.960  1.00  0.00           C
ATOM   2346  HG1 ARG A 156      71.160  67.310  70.130  1.00  0.00           H
ATOM   2347  HG2 ARG A 156      71.070  68.690  69.020  1.00  0.00           H
ATOM   2348  CD  ARG A 156      70.790  69.140  71.100  1.00  0.00           C
ATOM   2349  HD1 ARG A 156      69.710  69.180  70.940  1.00  0.00           H
ATOM   2350  HD2 ARG A 156      71.070  70.190  71.080  1.00  0.00           H
ATOM   2351  NE  ARG A 156      71.170  68.590  72.430  1.00  0.00           N
ATOM   2352  HE  ARG A 156      71.970  69.000  72.870  1.00  0.00           H
ATOM   2353  CZ  ARG A 156      70.570  67.640  73.100  1.00  0.00           C
ATOM   2354  NH1 ARG A 156      69.410  67.140  72.730  1.00  0.00           N
ATOM   2355 1HH1 ARG A 156      68.990  67.440  71.860  1.00  0.00           H
ATOM   2356 2HH1 ARG A 156      69.010  66.410  73.310  1.00  0.00           H
ATOM   2357  NH2 ARG A 156      70.990  67.340  74.280  1.00  0.00           N
ATOM   2358 1HH2 ARG A 156      71.660  67.940  74.750  1.00  0.00           H
ATOM   2359 2HH2 ARG A 156      70.530  66.670  74.870  1.00  0.00           H
ATOM   2360  C   ARG A 156      75.010  70.010  70.020  1.00  0.00           C
ATOM   2361  O   ARG A 156      75.310  70.270  71.190  1.00  0.00           O
ATOM   2362  N   LEU A 157      75.900  70.040  69.010  1.00  0.00           N
ATOM   2363  H   LEU A 157      75.650  69.590  68.150  1.00  0.00           H
ATOM   2364  CA  LEU A 157      77.330  70.380  69.270  1.00  0.00           C
ATOM   2365  HA  LEU A 157      77.560  69.760  70.130  1.00  0.00           H
ATOM   2366  CB  LEU A 157      78.290  70.080  68.130  1.00  0.00           C
ATOM   2367  HB1 LEU A 157      79.210  70.620  68.320  1.00  0.00           H
ATOM   2368  HB2 LEU A 157      77.880  70.490  67.210  1.00  0.00           H
ATOM   2369  CG  LEU A 157      78.520  68.610  67.920  1.00  0.00           C
ATOM   2370  HG  LEU A 157      77.610  68.030  68.030  1.00  0.00           H
ATOM   2371  CD1 LEU A 157      79.240  68.360  66.650  1.00  0.00           C
ATOM   2372 1HD1 LEU A 157      79.590  67.330  66.530  1.00  0.00           H
ATOM   2373 2HD1 LEU A 157      78.520  68.510  65.850  1.00  0.00           H
ATOM   2374 3HD1 LEU A 157      80.070  69.060  66.570  1.00  0.00           H
ATOM   2375  CD2 LEU A 157      79.390  68.020  69.080  1.00  0.00           C
ATOM   2376 1HD2 LEU A 157      80.200  68.670  69.430  1.00  0.00           H
ATOM   2377 2HD2 LEU A 157      78.810  67.880  69.990  1.00  0.00           H
ATOM   2378 3HD2 LEU A 157      79.740  67.030  68.820  1.00  0.00           H
ATOM   2379  C   LEU A 157      77.520  71.830  69.760  1.00  0.00           C
ATOM   2380  O   LEU A 157      78.300  72.110  70.630  1.00  0.00           O
ATOM   2381  N   SER A 158      76.750  72.750  69.110  1.00  0.00           N
ATOM   2382  H   SER A 158      76.090  72.330  68.470  1.00  0.00           H
ATOM   2383  CA  SER A 158      76.630  74.190  69.330  1.00  0.00           C
ATOM   2384  HA  SER A 158      77.670  74.520  69.290  1.00  0.00           H
ATOM   2385  CB  SER A 158      75.890  74.890  68.210  1.00  0.00           C
ATOM   2386  HB1 SER A 158      76.030  75.970  68.250  1.00  0.00           H
ATOM   2387  HB2 SER A 158      74.830  74.610  68.220  1.00  0.00           H
ATOM   2388  OG  SER A 158      76.500  74.550  66.990  1.00  0.00           O
ATOM   2389  HG  SER A 158      75.980  73.810  66.650  1.00  0.00           H
ATOM   2390  C   SER A 158      76.050  74.570  70.670  1.00  0.00           C
ATOM   2391  O   SER A 158      76.380  75.660  71.190  1.00  0.00           O
ATOM   2392  N   VAL A 159      75.430  73.630  71.400  1.00  0.00           N
ATOM   2393  H   VAL A 159      75.250  72.760  70.910  1.00  0.00           H
ATOM   2394  CA  VAL A 159      74.880  73.800  72.820  1.00  0.00           C
ATOM   2395  HA  VAL A 159      74.900  74.870  73.040  1.00  0.00           H
ATOM   2396  CB  VAL A 159      73.420  73.110  72.950  1.00  0.00           C
ATOM   2397  HB  VAL A 159      73.560  72.040  72.800  1.00  0.00           H
ATOM   2398  CG1 VAL A 159      72.880  73.340  74.350  1.00  0.00           C
ATOM   2399 1HG1 VAL A 159      73.590  72.820  75.000  1.00  0.00           H
ATOM   2400 2HG1 VAL A 159      72.870  74.390  74.620  1.00  0.00           H
ATOM   2401 3HG1 VAL A 159      71.920  72.870  74.540  1.00  0.00           H
ATOM   2402  CG2 VAL A 159      72.380  73.700  72.000  1.00  0.00           C
ATOM   2403 1HG2 VAL A 159      72.550  73.520  70.940  1.00  0.00           H
ATOM   2404 2HG2 VAL A 159      71.440  73.160  72.150  1.00  0.00           H
ATOM   2405 3HG2 VAL A 159      72.090  74.730  72.220  1.00  0.00           H
ATOM   2406  C   VAL A 159      75.910  73.270  73.800  1.00  0.00           C
ATOM   2407  O   VAL A 159      76.340  74.040  74.610  1.00  0.00           O
ATOM   2408  N   ASP A 160      76.250  71.950  73.790  1.00  0.00           N
ATOM   2409  H   ASP A 160      75.970  71.350  73.020  1.00  0.00           H
ATOM   2410  CA  ASP A 160      77.250  71.320  74.740  1.00  0.00           C
ATOM   2411  HA  ASP A 160      76.960  71.530  75.780  1.00  0.00           H
ATOM   2412  CB  ASP A 160      77.200  69.810  74.500  1.00  0.00           C
ATOM   2413  HB1 ASP A 160      78.220  69.430  74.520  1.00  0.00           H
ATOM   2414  HB2 ASP A 160      76.840  69.520  73.510  1.00  0.00           H
ATOM   2415  CG  ASP A 160      76.370  69.130  75.510  1.00  0.00           C
ATOM   2416  OD1 ASP A 160      75.140  69.580  75.560  1.00  0.00           O
ATOM   2417  OD2 ASP A 160      76.770  68.240  76.230  1.00  0.00           O
ATOM   2418  C   ASP A 160      78.680  71.900  74.630  1.00  0.00           C
ATOM   2419  O   ASP A 160      79.290  72.000  75.680  1.00  0.00           O
ATOM   2420  N   TYR A 161      79.170  72.270  73.490  1.00  0.00           N
ATOM   2421  H   TYR A 161      78.600  72.040  72.690  1.00  0.00           H
ATOM   2422  CA  TYR A 161      80.540  72.540  73.220  1.00  0.00           C
ATOM   2423  HA  TYR A 161      81.140  72.580  74.130  1.00  0.00           H
ATOM   2424  CB  TYR A 161      81.010  71.360  72.390  1.00  0.00           C
ATOM   2425  HB1 TYR A 161      81.990  71.690  72.050  1.00  0.00           H
ATOM   2426  HB2 TYR A 161      80.370  71.250  71.510  1.00  0.00           H
ATOM   2427  CG  TYR A 161      81.010  70.010  73.050  1.00  0.00           C
ATOM   2428  CD1 TYR A 161      82.070  69.630  73.920  1.00  0.00           C
ATOM   2429  HD1 TYR A 161      82.760  70.420  74.180  1.00  0.00           H
ATOM   2430  CE1 TYR A 161      82.010  68.370  74.600  1.00  0.00           C
ATOM   2431  HE1 TYR A 161      82.750  68.030  75.310  1.00  0.00           H
ATOM   2432  CZ  TYR A 161      81.050  67.380  74.140  1.00  0.00           C
ATOM   2433  OH  TYR A 161      81.090  66.120  74.680  1.00  0.00           O
ATOM   2434  HH  TYR A 161      80.640  65.480  74.130  1.00  0.00           H
ATOM   2435  CE2 TYR A 161      80.130  67.730  73.210  1.00  0.00           C
ATOM   2436  HE2 TYR A 161      79.430  67.030  72.770  1.00  0.00           H
ATOM   2437  CD2 TYR A 161      80.080  69.030  72.640  1.00  0.00           C
ATOM   2438  HD2 TYR A 161      79.290  69.140  71.900  1.00  0.00           H
ATOM   2439  C   TYR A 161      80.650  73.900  72.570  1.00  0.00           C
ATOM   2440  O   TYR A 161      81.380  74.070  71.650  1.00  0.00           O
ATOM   2441  N   GLY A 162      79.970  74.910  73.060  1.00  0.00           N
ATOM   2442  H   GLY A 162      79.390  74.760  73.880  1.00  0.00           H
ATOM   2443  CA  GLY A 162      79.820  76.140  72.290  1.00  0.00           C
ATOM   2444  HA1 GLY A 162      79.190  76.790  72.900  1.00  0.00           H
ATOM   2445  HA2 GLY A 162      79.240  75.900  71.400  1.00  0.00           H
ATOM   2446  C   GLY A 162      81.140  76.960  71.890  1.00  0.00           C
ATOM   2447  O   GLY A 162      81.190  77.440  70.760  1.00  0.00           O
ATOM   2448  N   LYS A 163      82.190  76.930  72.760  1.00  0.00           N
ATOM   2449  H   LYS A 163      82.040  76.510  73.670  1.00  0.00           H
ATOM   2450  CA  LYS A 163      83.460  77.490  72.420  1.00  0.00           C
ATOM   2451  HA  LYS A 163      83.270  78.430  71.900  1.00  0.00           H
ATOM   2452  CB  LYS A 163      84.200  77.960  73.650  1.00  0.00           C
ATOM   2453  HB1 LYS A 163      85.110  78.480  73.350  1.00  0.00           H
ATOM   2454  HB2 LYS A 163      84.490  77.050  74.180  1.00  0.00           H
ATOM   2455  CG  LYS A 163      83.320  78.890  74.510  1.00  0.00           C
ATOM   2456  HG1 LYS A 163      82.450  78.360  74.890  1.00  0.00           H
ATOM   2457  HG2 LYS A 163      83.060  79.710  73.830  1.00  0.00           H
ATOM   2458  CD  LYS A 163      84.140  79.440  75.680  1.00  0.00           C
ATOM   2459  HD1 LYS A 163      85.080  79.870  75.350  1.00  0.00           H
ATOM   2460  HD2 LYS A 163      84.340  78.580  76.320  1.00  0.00           H
ATOM   2461  CE  LYS A 163      83.200  80.480  76.360  1.00  0.00           C
ATOM   2462  HE1 LYS A 163      83.250  80.420  77.440  1.00  0.00           H
ATOM   2463  HE2 LYS A 163      82.170  80.160  76.200  1.00  0.00           H
ATOM   2464  NZ  LYS A 163      83.270  81.900  75.820  1.00  0.00           N
ATOM   2465  HZ1 LYS A 163      82.820  82.000  74.920  1.00  0.00           H
ATOM   2466  HZ2 LYS A 163      82.690  82.480  76.410  1.00  0.00           H
ATOM   2467  HZ3 LYS A 163      84.210  82.260  75.950  1.00  0.00           H
ATOM   2468  C   LYS A 163      84.380  76.630  71.550  1.00  0.00           C
ATOM   2469  O   LYS A 163      85.540  76.980  71.320  1.00  0.00           O
ATOM   2470  N   LYS A 164      83.920  75.360  71.210  1.00  0.00           N
ATOM   2471  H   LYS A 164      82.940  75.190  71.390  1.00  0.00           H
ATOM   2472  CA  LYS A 164      84.760  74.470  70.370  1.00  0.00           C
ATOM   2473  HA  LYS A 164      85.820  74.690  70.500  1.00  0.00           H
ATOM   2474  CB  LYS A 164      84.570  73.000  70.780  1.00  0.00           C
ATOM   2475  HB1 LYS A 164      85.280  72.340  70.280  1.00  0.00           H
ATOM   2476  HB2 LYS A 164      83.550  72.640  70.610  1.00  0.00           H
ATOM   2477  CG  LYS A 164      84.790  72.900  72.300  1.00  0.00           C
ATOM   2478  HG1 LYS A 164      84.800  71.820  72.420  1.00  0.00           H
ATOM   2479  HG2 LYS A 164      84.020  73.290  72.950  1.00  0.00           H
ATOM   2480  CD  LYS A 164      86.080  73.380  72.840  1.00  0.00           C
ATOM   2481  HD1 LYS A 164      86.120  74.460  72.830  1.00  0.00           H
ATOM   2482  HD2 LYS A 164      86.910  73.050  72.210  1.00  0.00           H
ATOM   2483  CE  LYS A 164      86.270  72.830  74.290  1.00  0.00           C
ATOM   2484  HE1 LYS A 164      86.200  71.750  74.390  1.00  0.00           H
ATOM   2485  HE2 LYS A 164      85.440  73.200  74.890  1.00  0.00           H
ATOM   2486  NZ  LYS A 164      87.590  73.210  74.930  1.00  0.00           N
ATOM   2487  HZ1 LYS A 164      87.710  74.210  74.980  1.00  0.00           H
ATOM   2488  HZ2 LYS A 164      87.700  72.870  75.880  1.00  0.00           H
ATOM   2489  HZ3 LYS A 164      88.350  72.790  74.400  1.00  0.00           H
ATOM   2490  C   LYS A 164      84.520  74.580  68.870  1.00  0.00           C
ATOM   2491  O   LYS A 164      83.370  74.820  68.460  1.00  0.00           O
ATOM   2492  N   SER A 165      85.560  74.370  68.060  1.00  0.00           N
ATOM   2493  H   SER A 165      86.470  74.050  68.350  1.00  0.00           H
ATOM   2494  CA  SER A 165      85.420  74.630  66.590  1.00  0.00           C
ATOM   2495  HA  SER A 165      84.850  75.550  66.460  1.00  0.00           H
ATOM   2496  CB  SER A 165      86.750  74.840  65.890  1.00  0.00           C
ATOM   2497  HB1 SER A 165      86.660  74.720  64.800  1.00  0.00           H
ATOM   2498  HB2 SER A 165      87.390  74.040  66.250  1.00  0.00           H
ATOM   2499  OG  SER A 165      87.350  76.080  66.150  1.00  0.00           O
ATOM   2500  HG  SER A 165      86.750  76.730  65.760  1.00  0.00           H
ATOM   2501  C   SER A 165      84.770  73.440  65.970  1.00  0.00           C
ATOM   2502  O   SER A 165      84.970  72.270  66.360  1.00  0.00           O
ATOM   2503  N   LYS A 166      84.010  73.710  64.900  1.00  0.00           N
ATOM   2504  H   LYS A 166      83.700  74.630  64.610  1.00  0.00           H
ATOM   2505  CA  LYS A 166      83.400  72.610  64.030  1.00  0.00           C
ATOM   2506  HA  LYS A 166      83.750  71.600  64.270  1.00  0.00           H
ATOM   2507  CB  LYS A 166      81.940  72.630  64.050  1.00  0.00           C
ATOM   2508  HB1 LYS A 166      81.440  72.060  63.260  1.00  0.00           H
ATOM   2509  HB2 LYS A 166      81.510  73.630  63.980  1.00  0.00           H
ATOM   2510  CG  LYS A 166      81.430  71.900  65.410  1.00  0.00           C
ATOM   2511  HG1 LYS A 166      81.780  72.480  66.260  1.00  0.00           H
ATOM   2512  HG2 LYS A 166      81.820  70.890  65.550  1.00  0.00           H
ATOM   2513  CD  LYS A 166      79.910  71.890  65.520  1.00  0.00           C
ATOM   2514  HD1 LYS A 166      79.610  70.910  65.880  1.00  0.00           H
ATOM   2515  HD2 LYS A 166      79.490  71.880  64.510  1.00  0.00           H
ATOM   2516  CE  LYS A 166      79.310  72.890  66.460  1.00  0.00           C
ATOM   2517  HE1 LYS A 166      79.440  72.710  67.530  1.00  0.00           H
ATOM   2518  HE2 LYS A 166      78.230  72.880  66.300  1.00  0.00           H
ATOM   2519  NZ  LYS A 166      79.640  74.380  66.250  1.00  0.00           N
ATOM   2520  HZ1 LYS A 166      79.180  74.710  65.420  1.00  0.00           H
ATOM   2521  HZ2 LYS A 166      79.410  74.970  67.030  1.00  0.00           H
ATOM   2522  HZ3 LYS A 166      80.620  74.620  66.210  1.00  0.00           H
ATOM   2523  C   LYS A 166      83.920  72.750  62.580  1.00  0.00           C
ATOM   2524  O   LYS A 166      83.680  73.850  62.050  1.00  0.00           O
ATOM   2525  N   LEU A 167      84.480  71.650  61.980  1.00  0.00           N
ATOM   2526  H   LEU A 167      84.750  70.890  62.580  1.00  0.00           H
ATOM   2527  CA  LEU A 167      85.000  71.650  60.610  1.00  0.00           C
ATOM   2528  HA  LEU A 167      84.740  72.590  60.120  1.00  0.00           H
ATOM   2529  CB  LEU A 167      86.480  71.440  60.750  1.00  0.00           C
ATOM   2530  HB1 LEU A 167      86.850  70.950  59.850  1.00  0.00           H
ATOM   2531  HB2 LEU A 167      86.730  70.770  61.580  1.00  0.00           H
ATOM   2532  CG  LEU A 167      87.270  72.770  60.950  1.00  0.00           C
ATOM   2533  HG  LEU A 167      86.790  73.480  60.280  1.00  0.00           H
ATOM   2534  CD1 LEU A 167      87.170  73.440  62.320  1.00  0.00           C
ATOM   2535 1HD1 LEU A 167      86.270  74.060  62.370  1.00  0.00           H
ATOM   2536 2HD1 LEU A 167      87.150  72.670  63.080  1.00  0.00           H
ATOM   2537 3HD1 LEU A 167      87.990  74.150  62.390  1.00  0.00           H
ATOM   2538  CD2 LEU A 167      88.640  72.760  60.410  1.00  0.00           C
ATOM   2539 1HD2 LEU A 167      88.940  73.810  60.380  1.00  0.00           H
ATOM   2540 2HD2 LEU A 167      89.310  72.100  60.970  1.00  0.00           H
ATOM   2541 3HD2 LEU A 167      88.540  72.450  59.370  1.00  0.00           H
ATOM   2542  C   LEU A 167      84.310  70.500  59.880  1.00  0.00           C
ATOM   2543  O   LEU A 167      84.480  69.350  60.220  1.00  0.00           O
ATOM   2544  N   GLU A 168      83.590  70.740  58.820  1.00  0.00           N
ATOM   2545  H   GLU A 168      83.470  71.700  58.510  1.00  0.00           H
ATOM   2546  CA  GLU A 168      83.010  69.720  58.000  1.00  0.00           C
ATOM   2547  HA  GLU A 168      82.720  68.880  58.640  1.00  0.00           H
ATOM   2548  CB  GLU A 168      81.590  70.060  57.430  1.00  0.00           C
ATOM   2549  HB1 GLU A 168      81.260  69.250  56.780  1.00  0.00           H
ATOM   2550  HB2 GLU A 168      81.640  70.970  56.830  1.00  0.00           H
ATOM   2551  CG  GLU A 168      80.550  70.280  58.510  1.00  0.00           C
ATOM   2552  HG1 GLU A 168      81.000  70.960  59.230  1.00  0.00           H
ATOM   2553  HG2 GLU A 168      80.380  69.360  59.070  1.00  0.00           H
ATOM   2554  CD  GLU A 168      79.340  70.930  57.910  1.00  0.00           C
ATOM   2555  OE1 GLU A 168      78.400  70.120  57.500  1.00  0.00           O
ATOM   2556  OE2 GLU A 168      79.330  72.170  57.690  1.00  0.00           O
ATOM   2557  C   GLU A 168      83.900  69.290  56.910  1.00  0.00           C
ATOM   2558  O   GLU A 168      84.670  70.040  56.350  1.00  0.00           O
ATOM   2559  N   PHE A 169      83.740  68.030  56.540  1.00  0.00           N
ATOM   2560  H   PHE A 169      83.060  67.510  57.070  1.00  0.00           H
ATOM   2561  CA  PHE A 169      84.260  67.400  55.320  1.00  0.00           C
ATOM   2562  HA  PHE A 169      84.690  68.210  54.740  1.00  0.00           H
ATOM   2563  CB  PHE A 169      85.250  66.330  55.760  1.00  0.00           C
ATOM   2564  HB1 PHE A 169      85.500  65.710  54.890  1.00  0.00           H
ATOM   2565  HB2 PHE A 169      84.790  65.770  56.570  1.00  0.00           H
ATOM   2566  CG  PHE A 169      86.610  66.860  56.210  1.00  0.00           C
ATOM   2567  CD1 PHE A 169      87.610  67.220  55.280  1.00  0.00           C
ATOM   2568  HD1 PHE A 169      87.350  67.140  54.240  1.00  0.00           H
ATOM   2569  CE1 PHE A 169      88.770  67.800  55.740  1.00  0.00           C
ATOM   2570  HE1 PHE A 169      89.510  67.890  54.960  1.00  0.00           H
ATOM   2571  CZ  PHE A 169      89.050  68.050  57.080  1.00  0.00           C
ATOM   2572  HZ  PHE A 169      89.980  68.340  57.530  1.00  0.00           H
ATOM   2573  CE2 PHE A 169      88.070  67.680  57.990  1.00  0.00           C
ATOM   2574  HE2 PHE A 169      88.210  67.810  59.060  1.00  0.00           H
ATOM   2575  CD2 PHE A 169      86.840  67.110  57.540  1.00  0.00           C
ATOM   2576  HD2 PHE A 169      86.100  66.850  58.290  1.00  0.00           H
ATOM   2577  C   PHE A 169      82.970  66.810  54.740  1.00  0.00           C
ATOM   2578  O   PHE A 169      82.380  65.860  55.350  1.00  0.00           O
ATOM   2579  N   SER A 170      82.550  67.420  53.600  1.00  0.00           N
ATOM   2580  H   SER A 170      83.110  68.190  53.260  1.00  0.00           H
ATOM   2581  CA  SER A 170      81.240  67.200  53.010  1.00  0.00           C
ATOM   2582  HA  SER A 170      80.650  66.570  53.680  1.00  0.00           H
ATOM   2583  CB  SER A 170      80.480  68.510  52.950  1.00  0.00           C
ATOM   2584  HB1 SER A 170      79.790  68.480  52.110  1.00  0.00           H
ATOM   2585  HB2 SER A 170      81.170  69.310  52.710  1.00  0.00           H
ATOM   2586  OG  SER A 170      79.850  68.700  54.230  1.00  0.00           O
ATOM   2587  HG  SER A 170      79.540  69.610  54.210  1.00  0.00           H
ATOM   2588  C   SER A 170      81.320  66.620  51.620  1.00  0.00           C
ATOM   2589  O   SER A 170      82.040  67.040  50.780  1.00  0.00           O
ATOM   2590  N   ILE A 171      80.430  65.740  51.230  1.00  0.00           N
ATOM   2591  H   ILE A 171      79.600  65.630  51.790  1.00  0.00           H
ATOM   2592  CA  ILE A 171      80.300  65.160  49.940  1.00  0.00           C
ATOM   2593  HA  ILE A 171      81.160  65.380  49.320  1.00  0.00           H
ATOM   2594  CB  ILE A 171      80.320  63.570  50.100  1.00  0.00           C
ATOM   2595  HB  ILE A 171      79.540  63.330  50.830  1.00  0.00           H
ATOM   2596  CG2 ILE A 171      79.790  62.850  48.850  1.00  0.00           C
ATOM   2597 1HG2 ILE A 171      79.740  61.770  49.000  1.00  0.00           H
ATOM   2598 2HG2 ILE A 171      78.860  63.260  48.460  1.00  0.00           H
ATOM   2599 3HG2 ILE A 171      80.590  63.040  48.120  1.00  0.00           H
ATOM   2600  CG1 ILE A 171      81.660  63.010  50.620  1.00  0.00           C
ATOM   2601 1HG1 ILE A 171      81.710  61.920  50.520  1.00  0.00           H
ATOM   2602 2HG1 ILE A 171      81.800  63.300  51.660  1.00  0.00           H
ATOM   2603  CD  ILE A 171      82.960  63.480  49.960  1.00  0.00           C
ATOM   2604  HD1 ILE A 171      83.190  64.480  50.330  1.00  0.00           H
ATOM   2605  HD2 ILE A 171      83.840  62.950  50.310  1.00  0.00           H
ATOM   2606  HD3 ILE A 171      82.920  63.390  48.870  1.00  0.00           H
ATOM   2607  C   ILE A 171      79.010  65.610  49.230  1.00  0.00           C
ATOM   2608  O   ILE A 171      77.970  65.530  49.790  1.00  0.00           O
ATOM   2609  N   TYR A 172      79.220  66.100  47.990  1.00  0.00           N
ATOM   2610  H   TYR A 172      80.150  66.080  47.590  1.00  0.00           H
ATOM   2611  CA  TYR A 172      78.260  66.770  47.150  1.00  0.00           C
ATOM   2612  HA  TYR A 172      77.370  67.010  47.740  1.00  0.00           H
ATOM   2613  CB  TYR A 172      78.880  68.100  46.700  1.00  0.00           C
ATOM   2614  HB1 TYR A 172      79.950  68.210  46.560  1.00  0.00           H
ATOM   2615  HB2 TYR A 172      78.830  68.680  47.620  1.00  0.00           H
ATOM   2616  CG  TYR A 172      78.130  68.910  45.670  1.00  0.00           C
ATOM   2617  CD1 TYR A 172      78.020  68.410  44.340  1.00  0.00           C
ATOM   2618  HD1 TYR A 172      78.420  67.470  44.010  1.00  0.00           H
ATOM   2619  CE1 TYR A 172      77.260  69.170  43.390  1.00  0.00           C
ATOM   2620  HE1 TYR A 172      77.180  68.790  42.380  1.00  0.00           H
ATOM   2621  CZ  TYR A 172      76.750  70.400  43.750  1.00  0.00           C
ATOM   2622  OH  TYR A 172      76.050  71.200  42.830  1.00  0.00           O
ATOM   2623  HH  TYR A 172      75.680  71.930  43.330  1.00  0.00           H
ATOM   2624  CE2 TYR A 172      76.870  70.860  44.990  1.00  0.00           C
ATOM   2625  HE2 TYR A 172      76.430  71.830  45.220  1.00  0.00           H
ATOM   2626  CD2 TYR A 172      77.640  70.190  45.960  1.00  0.00           C
ATOM   2627  HD2 TYR A 172      77.630  70.610  46.960  1.00  0.00           H
ATOM   2628  C   TYR A 172      77.850  65.850  46.030  1.00  0.00           C
ATOM   2629  O   TYR A 172      78.620  65.020  45.580  1.00  0.00           O
ATOM   2630  N   PRO A 173      76.500  65.850  45.730  1.00  0.00           N
ATOM   2631  CD  PRO A 173      75.460  66.830  46.030  1.00  0.00           C
ATOM   2632  HD1 PRO A 173      75.710  67.800  45.610  1.00  0.00           H
ATOM   2633  HD2 PRO A 173      75.380  66.930  47.110  1.00  0.00           H
ATOM   2634  CG  PRO A 173      74.110  66.420  45.420  1.00  0.00           C
ATOM   2635  HG1 PRO A 173      74.080  66.830  44.410  1.00  0.00           H
ATOM   2636  HG2 PRO A 173      73.280  66.740  46.040  1.00  0.00           H
ATOM   2637  CB  PRO A 173      74.290  64.890  45.330  1.00  0.00           C
ATOM   2638  HB1 PRO A 173      73.640  64.590  44.510  1.00  0.00           H
ATOM   2639  HB2 PRO A 173      74.020  64.350  46.230  1.00  0.00           H
ATOM   2640  CA  PRO A 173      75.790  64.750  45.020  1.00  0.00           C
ATOM   2641  HA  PRO A 173      76.150  63.750  45.260  1.00  0.00           H
ATOM   2642  C   PRO A 173      76.100  64.850  43.550  1.00  0.00           C
ATOM   2643  O   PRO A 173      76.170  65.950  42.930  1.00  0.00           O
ATOM   2644  N   ALA A 174      76.250  63.670  42.870  1.00  0.00           N
ATOM   2645  H   ALA A 174      76.010  62.840  43.380  1.00  0.00           H
ATOM   2646  CA  ALA A 174      76.470  63.440  41.470  1.00  0.00           C
ATOM   2647  HA  ALA A 174      76.180  64.360  40.970  1.00  0.00           H
ATOM   2648  CB  ALA A 174      77.990  63.220  41.290  1.00  0.00           C
ATOM   2649  HB1 ALA A 174      78.210  63.290  40.220  1.00  0.00           H
ATOM   2650  HB2 ALA A 174      78.640  63.940  41.790  1.00  0.00           H
ATOM   2651  HB3 ALA A 174      78.220  62.220  41.660  1.00  0.00           H
ATOM   2652  C   ALA A 174      75.760  62.270  40.760  1.00  0.00           C
ATOM   2653  O   ALA A 174      75.860  61.170  41.280  1.00  0.00           O
ATOM   2654  N   PRO A 175      75.060  62.560  39.590  1.00  0.00           N
ATOM   2655  CD  PRO A 175      74.600  63.820  39.120  1.00  0.00           C
ATOM   2656  HD1 PRO A 175      75.260  64.140  38.320  1.00  0.00           H
ATOM   2657  HD2 PRO A 175      74.440  64.620  39.840  1.00  0.00           H
ATOM   2658  CG  PRO A 175      73.240  63.640  38.480  1.00  0.00           C
ATOM   2659  HG1 PRO A 175      73.180  64.440  37.740  1.00  0.00           H
ATOM   2660  HG2 PRO A 175      72.440  63.630  39.220  1.00  0.00           H
ATOM   2661  CB  PRO A 175      73.570  62.330  37.810  1.00  0.00           C
ATOM   2662  HB1 PRO A 175      74.180  62.570  36.930  1.00  0.00           H
ATOM   2663  HB2 PRO A 175      72.640  61.830  37.520  1.00  0.00           H
ATOM   2664  CA  PRO A 175      74.280  61.520  38.880  1.00  0.00           C
ATOM   2665  HA  PRO A 175      73.580  61.180  39.650  1.00  0.00           H
ATOM   2666  C   PRO A 175      75.040  60.340  38.280  1.00  0.00           C
ATOM   2667  O   PRO A 175      74.410  59.260  38.280  1.00  0.00           O
ATOM   2668  N   GLN A 176      76.320  60.450  37.840  1.00  0.00           N
ATOM   2669  H   GLN A 176      76.670  61.390  37.900  1.00  0.00           H
ATOM   2670  CA  GLN A 176      77.220  59.340  37.440  1.00  0.00           C
ATOM   2671  HA  GLN A 176      76.820  58.840  36.560  1.00  0.00           H
ATOM   2672  CB  GLN A 176      78.570  59.900  37.270  1.00  0.00           C
ATOM   2673  HB1 GLN A 176      78.850  60.160  38.290  1.00  0.00           H
ATOM   2674  HB2 GLN A 176      78.500  60.850  36.740  1.00  0.00           H
ATOM   2675  CG  GLN A 176      79.690  59.100  36.580  1.00  0.00           C
ATOM   2676  HG1 GLN A 176      79.540  58.070  36.910  1.00  0.00           H
ATOM   2677  HG2 GLN A 176      80.670  59.520  36.810  1.00  0.00           H
ATOM   2678  CD  GLN A 176      79.670  59.220  35.070  1.00  0.00           C
ATOM   2679  OE1 GLN A 176      80.360  60.020  34.520  1.00  0.00           O
ATOM   2680  NE2 GLN A 176      78.840  58.500  34.340  1.00  0.00           N
ATOM   2681 1HE2 GLN A 176      78.160  57.830  34.660  1.00  0.00           H
ATOM   2682 2HE2 GLN A 176      78.790  58.730  33.360  1.00  0.00           H
ATOM   2683  C   GLN A 176      77.280  58.210  38.510  1.00  0.00           C
ATOM   2684  O   GLN A 176      77.440  57.070  38.230  1.00  0.00           O
ATOM   2685  N   VAL A 177      77.120  58.590  39.810  1.00  0.00           N
ATOM   2686  H   VAL A 177      76.800  59.530  40.010  1.00  0.00           H
ATOM   2687  CA  VAL A 177      77.480  57.840  41.030  1.00  0.00           C
ATOM   2688  HA  VAL A 177      77.410  56.770  40.820  1.00  0.00           H
ATOM   2689  CB  VAL A 177      78.910  58.110  41.530  1.00  0.00           C
ATOM   2690  HB  VAL A 177      78.930  57.610  42.490  1.00  0.00           H
ATOM   2691  CG1 VAL A 177      79.870  57.550  40.480  1.00  0.00           C
ATOM   2692 1HG1 VAL A 177      80.870  57.290  40.840  1.00  0.00           H
ATOM   2693 2HG1 VAL A 177      79.490  56.600  40.120  1.00  0.00           H
ATOM   2694 3HG1 VAL A 177      80.050  58.180  39.610  1.00  0.00           H
ATOM   2695  CG2 VAL A 177      79.170  59.600  41.630  1.00  0.00           C
ATOM   2696 1HG2 VAL A 177      80.190  59.860  41.890  1.00  0.00           H
ATOM   2697 2HG2 VAL A 177      79.000  60.030  40.650  1.00  0.00           H
ATOM   2698 3HG2 VAL A 177      78.490  60.120  42.310  1.00  0.00           H
ATOM   2699  C   VAL A 177      76.420  58.060  42.170  1.00  0.00           C
ATOM   2700  O   VAL A 177      76.730  57.870  43.310  1.00  0.00           O
ATOM   2701  N   SER A 178      75.170  58.430  41.790  1.00  0.00           N
ATOM   2702  H   SER A 178      75.050  58.420  40.780  1.00  0.00           H
ATOM   2703  CA  SER A 178      74.010  58.770  42.690  1.00  0.00           C
ATOM   2704  HA  SER A 178      74.430  59.410  43.470  1.00  0.00           H
ATOM   2705  CB  SER A 178      72.920  59.520  41.930  1.00  0.00           C
ATOM   2706  HB1 SER A 178      73.340  60.480  41.630  1.00  0.00           H
ATOM   2707  HB2 SER A 178      72.150  59.960  42.570  1.00  0.00           H
ATOM   2708  OG  SER A 178      72.330  58.830  40.920  1.00  0.00           O
ATOM   2709  HG  SER A 178      72.970  58.480  40.300  1.00  0.00           H
ATOM   2710  C   SER A 178      73.430  57.590  43.540  1.00  0.00           C
ATOM   2711  O   SER A 178      73.710  56.480  43.270  1.00  0.00           O
ATOM   2712  N   THR A 179      72.700  57.950  44.620  1.00  0.00           N
ATOM   2713  H   THR A 179      72.500  58.920  44.790  1.00  0.00           H
ATOM   2714  CA  THR A 179      72.110  57.060  45.580  1.00  0.00           C
ATOM   2715  HA  THR A 179      72.480  56.050  45.440  1.00  0.00           H
ATOM   2716  CB  THR A 179      72.620  57.400  47.030  1.00  0.00           C
ATOM   2717  HB  THR A 179      73.590  57.890  46.990  1.00  0.00           H
ATOM   2718  CG2 THR A 179      71.730  58.250  47.950  1.00  0.00           C
ATOM   2719 1HG2 THR A 179      71.740  59.250  47.510  1.00  0.00           H
ATOM   2720 2HG2 THR A 179      70.700  57.910  48.030  1.00  0.00           H
ATOM   2721 3HG2 THR A 179      72.130  58.350  48.950  1.00  0.00           H
ATOM   2722  OG1 THR A 179      72.860  56.160  47.660  1.00  0.00           O
ATOM   2723  HG1 THR A 179      73.280  56.370  48.500  1.00  0.00           H
ATOM   2724  C   THR A 179      70.530  57.160  45.630  1.00  0.00           C
ATOM   2725  O   THR A 179      69.810  56.210  46.060  1.00  0.00           O
ATOM   2726  N   ALA A 180      70.000  58.280  45.110  1.00  0.00           N
ATOM   2727  H   ALA A 180      70.670  59.000  44.900  1.00  0.00           H
ATOM   2728  CA  ALA A 180      68.610  58.770  45.120  1.00  0.00           C
ATOM   2729  HA  ALA A 180      67.940  57.910  45.130  1.00  0.00           H
ATOM   2730  CB  ALA A 180      68.410  59.370  46.490  1.00  0.00           C
ATOM   2731  HB1 ALA A 180      68.450  58.610  47.270  1.00  0.00           H
ATOM   2732  HB2 ALA A 180      69.250  59.980  46.820  1.00  0.00           H
ATOM   2733  HB3 ALA A 180      67.470  59.920  46.570  1.00  0.00           H
ATOM   2734  C   ALA A 180      68.330  59.720  43.920  1.00  0.00           C
ATOM   2735  O   ALA A 180      69.230  60.070  43.190  1.00  0.00           O
ATOM   2736  N   VAL A 181      67.070  60.180  43.890  1.00  0.00           N
ATOM   2737  H   VAL A 181      66.370  59.850  44.540  1.00  0.00           H
ATOM   2738  CA  VAL A 181      66.520  61.230  42.970  1.00  0.00           C
ATOM   2739  HA  VAL A 181      67.320  61.460  42.260  1.00  0.00           H
ATOM   2740  CB  VAL A 181      65.340  60.810  42.080  1.00  0.00           C
ATOM   2741  HB  VAL A 181      65.570  59.790  41.750  1.00  0.00           H
ATOM   2742  CG1 VAL A 181      64.080  60.700  42.870  1.00  0.00           C
ATOM   2743 1HG1 VAL A 181      63.290  60.200  42.310  1.00  0.00           H
ATOM   2744 2HG1 VAL A 181      64.320  60.190  43.810  1.00  0.00           H
ATOM   2745 3HG1 VAL A 181      63.650  61.660  43.170  1.00  0.00           H
ATOM   2746  CG2 VAL A 181      65.040  61.770  40.860  1.00  0.00           C
ATOM   2747 1HG2 VAL A 181      64.290  61.350  40.190  1.00  0.00           H
ATOM   2748 2HG2 VAL A 181      64.450  62.640  41.160  1.00  0.00           H
ATOM   2749 3HG2 VAL A 181      65.920  62.110  40.300  1.00  0.00           H
ATOM   2750  C   VAL A 181      66.140  62.560  43.670  1.00  0.00           C
ATOM   2751  O   VAL A 181      65.890  63.620  43.000  1.00  0.00           O
ATOM   2752  N   VAL A 182      66.220  62.560  44.980  1.00  0.00           N
ATOM   2753  H   VAL A 182      66.390  61.670  45.420  1.00  0.00           H
ATOM   2754  CA  VAL A 182      65.810  63.650  45.880  1.00  0.00           C
ATOM   2755  HA  VAL A 182      65.400  64.450  45.270  1.00  0.00           H
ATOM   2756  CB  VAL A 182      64.840  63.140  46.970  1.00  0.00           C
ATOM   2757  HB  VAL A 182      64.830  63.840  47.800  1.00  0.00           H
ATOM   2758  CG1 VAL A 182      63.420  62.950  46.340  1.00  0.00           C
ATOM   2759 1HG1 VAL A 182      63.150  63.890  45.870  1.00  0.00           H
ATOM   2760 2HG1 VAL A 182      63.450  62.150  45.600  1.00  0.00           H
ATOM   2761 3HG1 VAL A 182      62.720  62.800  47.160  1.00  0.00           H
ATOM   2762  CG2 VAL A 182      65.280  61.770  47.480  1.00  0.00           C
ATOM   2763 1HG2 VAL A 182      66.370  61.810  47.500  1.00  0.00           H
ATOM   2764 2HG2 VAL A 182      64.830  61.480  48.430  1.00  0.00           H
ATOM   2765 3HG2 VAL A 182      65.080  60.940  46.800  1.00  0.00           H
ATOM   2766  C   VAL A 182      66.960  64.300  46.540  1.00  0.00           C
ATOM   2767  O   VAL A 182      66.800  65.220  47.320  1.00  0.00           O
ATOM   2768  N   GLU A 183      68.220  63.870  46.270  1.00  0.00           N
ATOM   2769  H   GLU A 183      68.360  63.170  45.560  1.00  0.00           H
ATOM   2770  CA  GLU A 183      69.430  64.530  46.910  1.00  0.00           C
ATOM   2771  HA  GLU A 183      69.420  64.210  47.950  1.00  0.00           H
ATOM   2772  CB  GLU A 183      70.740  63.940  46.260  1.00  0.00           C
ATOM   2773  HB1 GLU A 183      71.620  64.330  46.770  1.00  0.00           H
ATOM   2774  HB2 GLU A 183      70.950  64.350  45.270  1.00  0.00           H
ATOM   2775  CG  GLU A 183      70.700  62.390  46.320  1.00  0.00           C
ATOM   2776  HG1 GLU A 183      69.850  62.000  45.760  1.00  0.00           H
ATOM   2777  HG2 GLU A 183      70.660  62.100  47.370  1.00  0.00           H
ATOM   2778  CD  GLU A 183      71.980  61.630  45.890  1.00  0.00           C
ATOM   2779  OE1 GLU A 183      73.080  61.790  46.530  1.00  0.00           O
ATOM   2780  OE2 GLU A 183      71.820  60.710  45.020  1.00  0.00           O
ATOM   2781  C   GLU A 183      69.530  66.030  46.940  1.00  0.00           C
ATOM   2782  O   GLU A 183      70.000  66.510  47.970  1.00  0.00           O
ATOM   2783  N   PRO A 184      68.990  66.840  46.010  1.00  0.00           N
ATOM   2784  CD  PRO A 184      68.390  66.550  44.700  1.00  0.00           C
ATOM   2785  HD1 PRO A 184      67.330  66.390  44.880  1.00  0.00           H
ATOM   2786  HD2 PRO A 184      68.870  65.680  44.240  1.00  0.00           H
ATOM   2787  CG  PRO A 184      68.640  67.740  43.840  1.00  0.00           C
ATOM   2788  HG1 PRO A 184      67.830  67.850  43.110  1.00  0.00           H
ATOM   2789  HG2 PRO A 184      69.620  67.660  43.360  1.00  0.00           H
ATOM   2790  CB  PRO A 184      68.680  68.870  44.790  1.00  0.00           C
ATOM   2791  HB1 PRO A 184      67.670  69.250  44.940  1.00  0.00           H
ATOM   2792  HB2 PRO A 184      69.290  69.630  44.290  1.00  0.00           H
ATOM   2793  CA  PRO A 184      69.220  68.330  46.080  1.00  0.00           C
ATOM   2794  HA  PRO A 184      70.270  68.470  46.320  1.00  0.00           H
ATOM   2795  C   PRO A 184      68.430  68.930  47.270  1.00  0.00           C
ATOM   2796  O   PRO A 184      68.890  69.860  47.890  1.00  0.00           O
ATOM   2797  N   TYR A 185      67.190  68.490  47.540  1.00  0.00           N
ATOM   2798  H   TYR A 185      66.910  67.620  47.100  1.00  0.00           H
ATOM   2799  CA  TYR A 185      66.330  68.810  48.660  1.00  0.00           C
ATOM   2800  HA  TYR A 185      66.010  69.850  48.680  1.00  0.00           H
ATOM   2801  CB  TYR A 185      65.100  67.860  48.650  1.00  0.00           C
ATOM   2802  HB1 TYR A 185      64.600  67.910  49.620  1.00  0.00           H
ATOM   2803  HB2 TYR A 185      65.500  66.850  48.630  1.00  0.00           H
ATOM   2804  CG  TYR A 185      64.010  68.120  47.660  1.00  0.00           C
ATOM   2805  CD1 TYR A 185      64.030  69.250  46.830  1.00  0.00           C
ATOM   2806  HD1 TYR A 185      64.890  69.900  46.780  1.00  0.00           H
ATOM   2807  CE1 TYR A 185      62.880  69.540  46.050  1.00  0.00           C
ATOM   2808  HE1 TYR A 185      62.770  70.380  45.390  1.00  0.00           H
ATOM   2809  CZ  TYR A 185      61.710  68.790  46.250  1.00  0.00           C
ATOM   2810  OH  TYR A 185      60.540  69.090  45.620  1.00  0.00           O
ATOM   2811  HH  TYR A 185      59.900  68.380  45.710  1.00  0.00           H
ATOM   2812  CE2 TYR A 185      61.690  67.670  47.150  1.00  0.00           C
ATOM   2813  HE2 TYR A 185      60.740  67.160  47.300  1.00  0.00           H
ATOM   2814  CD2 TYR A 185      62.830  67.270  47.780  1.00  0.00           C
ATOM   2815  HD2 TYR A 185      62.740  66.520  48.550  1.00  0.00           H
ATOM   2816  C   TYR A 185      67.310  68.520  49.860  1.00  0.00           C
ATOM   2817  O   TYR A 185      67.600  69.390  50.590  1.00  0.00           O
ATOM   2818  N   ASN A 186      67.780  67.270  50.060  1.00  0.00           N
ATOM   2819  H   ASN A 186      67.570  66.570  49.360  1.00  0.00           H
ATOM   2820  CA  ASN A 186      68.440  66.780  51.310  1.00  0.00           C
ATOM   2821  HA  ASN A 186      67.820  66.990  52.170  1.00  0.00           H
ATOM   2822  CB  ASN A 186      68.700  65.260  51.170  1.00  0.00           C
ATOM   2823  HB1 ASN A 186      69.150  64.930  52.100  1.00  0.00           H
ATOM   2824  HB2 ASN A 186      69.310  65.010  50.300  1.00  0.00           H
ATOM   2825  CG  ASN A 186      67.360  64.540  50.960  1.00  0.00           C
ATOM   2826  OD1 ASN A 186      66.370  64.690  51.660  1.00  0.00           O
ATOM   2827  ND2 ASN A 186      67.100  63.730  49.950  1.00  0.00           N
ATOM   2828 1HD2 ASN A 186      67.830  63.350  49.360  1.00  0.00           H
ATOM   2829 2HD2 ASN A 186      66.230  63.230  49.950  1.00  0.00           H
ATOM   2830  C   ASN A 186      69.730  67.620  51.560  1.00  0.00           C
ATOM   2831  O   ASN A 186      70.140  67.860  52.730  1.00  0.00           O
ATOM   2832  N   SER A 187      70.370  68.100  50.510  1.00  0.00           N
ATOM   2833  H   SER A 187      70.050  67.820  49.590  1.00  0.00           H
ATOM   2834  CA  SER A 187      71.550  68.880  50.490  1.00  0.00           C
ATOM   2835  HA  SER A 187      72.300  68.410  51.130  1.00  0.00           H
ATOM   2836  CB  SER A 187      72.130  69.090  49.050  1.00  0.00           C
ATOM   2837  HB1 SER A 187      73.110  69.540  49.190  1.00  0.00           H
ATOM   2838  HB2 SER A 187      71.430  69.690  48.470  1.00  0.00           H
ATOM   2839  OG  SER A 187      72.350  67.750  48.430  1.00  0.00           O
ATOM   2840  HG  SER A 187      71.560  67.220  48.370  1.00  0.00           H
ATOM   2841  C   SER A 187      71.210  70.290  50.990  1.00  0.00           C
ATOM   2842  O   SER A 187      71.950  70.930  51.720  1.00  0.00           O
ATOM   2843  N   ILE A 188      70.090  70.930  50.500  1.00  0.00           N
ATOM   2844  H   ILE A 188      69.440  70.420  49.920  1.00  0.00           H
ATOM   2845  CA  ILE A 188      69.710  72.340  50.840  1.00  0.00           C
ATOM   2846  HA  ILE A 188      70.640  72.910  50.970  1.00  0.00           H
ATOM   2847  CB  ILE A 188      68.930  72.960  49.600  1.00  0.00           C
ATOM   2848  HB  ILE A 188      68.130  72.280  49.320  1.00  0.00           H
ATOM   2849  CG2 ILE A 188      68.240  74.250  49.960  1.00  0.00           C
ATOM   2850 1HG2 ILE A 188      68.060  74.810  49.050  1.00  0.00           H
ATOM   2851 2HG2 ILE A 188      67.290  73.980  50.420  1.00  0.00           H
ATOM   2852 3HG2 ILE A 188      68.870  74.850  50.620  1.00  0.00           H
ATOM   2853  CG1 ILE A 188      69.940  73.090  48.420  1.00  0.00           C
ATOM   2854 1HG1 ILE A 188      70.500  72.160  48.330  1.00  0.00           H
ATOM   2855 2HG1 ILE A 188      70.600  73.930  48.630  1.00  0.00           H
ATOM   2856  CD  ILE A 188      69.280  73.220  47.070  1.00  0.00           C
ATOM   2857  HD1 ILE A 188      69.860  73.970  46.520  1.00  0.00           H
ATOM   2858  HD2 ILE A 188      69.330  72.320  46.470  1.00  0.00           H
ATOM   2859  HD3 ILE A 188      68.250  73.540  47.250  1.00  0.00           H
ATOM   2860  C   ILE A 188      69.070  72.400  52.250  1.00  0.00           C
ATOM   2861  O   ILE A 188      69.320  73.370  52.990  1.00  0.00           O
ATOM   2862  N   LEU A 189      68.340  71.350  52.620  1.00  0.00           N
ATOM   2863  H   LEU A 189      68.310  70.590  51.950  1.00  0.00           H
ATOM   2864  CA  LEU A 189      67.880  71.100  54.000  1.00  0.00           C
ATOM   2865  HA  LEU A 189      67.220  71.910  54.320  1.00  0.00           H
ATOM   2866  CB  LEU A 189      67.000  69.870  53.950  1.00  0.00           C
ATOM   2867  HB1 LEU A 189      66.740  69.580  54.970  1.00  0.00           H
ATOM   2868  HB2 LEU A 189      67.530  69.000  53.550  1.00  0.00           H
ATOM   2869  CG  LEU A 189      65.630  69.970  53.200  1.00  0.00           C
ATOM   2870  HG  LEU A 189      65.650  70.420  52.200  1.00  0.00           H
ATOM   2871  CD1 LEU A 189      64.950  68.590  52.980  1.00  0.00           C
ATOM   2872 1HD1 LEU A 189      63.900  68.670  52.690  1.00  0.00           H
ATOM   2873 2HD1 LEU A 189      65.510  67.950  52.310  1.00  0.00           H
ATOM   2874 3HD1 LEU A 189      64.780  68.070  53.920  1.00  0.00           H
ATOM   2875  CD2 LEU A 189      64.730  70.810  54.090  1.00  0.00           C
ATOM   2876 1HD2 LEU A 189      65.270  71.720  54.380  1.00  0.00           H
ATOM   2877 2HD2 LEU A 189      63.770  70.940  53.590  1.00  0.00           H
ATOM   2878 3HD2 LEU A 189      64.510  70.370  55.060  1.00  0.00           H
ATOM   2879  C   LEU A 189      69.020  71.120  54.980  1.00  0.00           C
ATOM   2880  O   LEU A 189      69.020  71.940  55.940  1.00  0.00           O
ATOM   2881  N   THR A 190      70.040  70.260  54.770  1.00  0.00           N
ATOM   2882  H   THR A 190      70.100  69.730  53.910  1.00  0.00           H
ATOM   2883  CA  THR A 190      71.210  70.220  55.710  1.00  0.00           C
ATOM   2884  HA  THR A 190      70.810  70.210  56.720  1.00  0.00           H
ATOM   2885  CB  THR A 190      72.070  68.950  55.640  1.00  0.00           C
ATOM   2886  HB  THR A 190      71.370  68.120  55.700  1.00  0.00           H
ATOM   2887  CG2 THR A 190      72.940  68.760  54.440  1.00  0.00           C
ATOM   2888 1HG2 THR A 190      72.400  68.910  53.510  1.00  0.00           H
ATOM   2889 2HG2 THR A 190      73.840  69.360  54.540  1.00  0.00           H
ATOM   2890 3HG2 THR A 190      73.230  67.710  54.410  1.00  0.00           H
ATOM   2891  OG1 THR A 190      72.800  68.630  56.820  1.00  0.00           O
ATOM   2892  HG1 THR A 190      72.360  67.910  57.280  1.00  0.00           H
ATOM   2893  C   THR A 190      72.120  71.420  55.620  1.00  0.00           C
ATOM   2894  O   THR A 190      72.350  72.070  56.660  1.00  0.00           O
ATOM   2895  N   THR A 191      72.540  71.850  54.410  1.00  0.00           N
ATOM   2896  H   THR A 191      72.280  71.410  53.540  1.00  0.00           H
ATOM   2897  CA  THR A 191      73.200  73.230  54.380  1.00  0.00           C
ATOM   2898  HA  THR A 191      74.140  73.220  54.920  1.00  0.00           H
ATOM   2899  CB  THR A 191      73.430  73.650  52.920  1.00  0.00           C
ATOM   2900  HB  THR A 191      72.510  73.780  52.360  1.00  0.00           H
ATOM   2901  CG2 THR A 191      74.100  75.050  52.860  1.00  0.00           C
ATOM   2902 1HG2 THR A 191      73.410  75.860  53.090  1.00  0.00           H
ATOM   2903 2HG2 THR A 191      74.900  75.060  53.600  1.00  0.00           H
ATOM   2904 3HG2 THR A 191      74.570  75.240  51.900  1.00  0.00           H
ATOM   2905  OG1 THR A 191      74.340  72.750  52.290  1.00  0.00           O
ATOM   2906  HG1 THR A 191      73.840  72.380  51.570  1.00  0.00           H
ATOM   2907  C   THR A 191      72.370  74.340  55.160  1.00  0.00           C
ATOM   2908  O   THR A 191      72.940  74.890  56.150  1.00  0.00           O
ATOM   2909  N   HIS A 192      71.090  74.660  54.880  1.00  0.00           N
ATOM   2910  H   HIS A 192      70.620  74.200  54.120  1.00  0.00           H
ATOM   2911  CA  HIS A 192      70.390  75.740  55.630  1.00  0.00           C
ATOM   2912  HA  HIS A 192      70.860  76.700  55.410  1.00  0.00           H
ATOM   2913  CB  HIS A 192      68.910  75.830  55.200  1.00  0.00           C
ATOM   2914  HB1 HIS A 192      68.440  74.840  55.180  1.00  0.00           H
ATOM   2915  HB2 HIS A 192      68.800  76.300  54.220  1.00  0.00           H
ATOM   2916  CG  HIS A 192      68.010  76.650  56.150  1.00  0.00           C
ATOM   2917  ND1 HIS A 192      68.320  77.890  56.700  1.00  0.00           N
ATOM   2918  HD1 HIS A 192      69.260  78.240  56.560  1.00  0.00           H
ATOM   2919  CE1 HIS A 192      67.400  78.210  57.580  1.00  0.00           C
ATOM   2920  HE1 HIS A 192      67.510  79.010  58.300  1.00  0.00           H
ATOM   2921  NE2 HIS A 192      66.550  77.200  57.700  1.00  0.00           N
ATOM   2922  HE2 HIS A 192      65.750  77.240  58.310  1.00  0.00           H
ATOM   2923  CD2 HIS A 192      66.870  76.230  56.760  1.00  0.00           C
ATOM   2924  HD2 HIS A 192      66.320  75.300  56.660  1.00  0.00           H
ATOM   2925  C   HIS A 192      70.430  75.520  57.130  1.00  0.00           C
ATOM   2926  O   HIS A 192      70.880  76.390  57.830  1.00  0.00           O
ATOM   2927  N   THR A 193      70.160  74.330  57.680  1.00  0.00           N
ATOM   2928  H   THR A 193      69.730  73.720  57.000  1.00  0.00           H
ATOM   2929  CA  THR A 193      70.090  74.050  59.130  1.00  0.00           C
ATOM   2930  HA  THR A 193      69.490  74.890  59.480  1.00  0.00           H
ATOM   2931  CB  THR A 193      69.430  72.710  59.550  1.00  0.00           C
ATOM   2932  HB  THR A 193      70.040  71.860  59.240  1.00  0.00           H
ATOM   2933  CG2 THR A 193      69.250  72.580  61.040  1.00  0.00           C
ATOM   2934 1HG2 THR A 193      68.880  71.610  61.340  1.00  0.00           H
ATOM   2935 2HG2 THR A 193      70.220  72.710  61.520  1.00  0.00           H
ATOM   2936 3HG2 THR A 193      68.600  73.370  61.400  1.00  0.00           H
ATOM   2937  OG1 THR A 193      68.210  72.720  58.860  1.00  0.00           O
ATOM   2938  HG1 THR A 193      67.640  72.030  59.200  1.00  0.00           H
ATOM   2939  C   THR A 193      71.490  74.280  59.720  1.00  0.00           C
ATOM   2940  O   THR A 193      71.680  74.910  60.760  1.00  0.00           O
ATOM   2941  N   THR A 194      72.580  73.770  59.090  1.00  0.00           N
ATOM   2942  H   THR A 194      72.500  73.360  58.170  1.00  0.00           H
ATOM   2943  CA  THR A 194      73.940  73.720  59.580  1.00  0.00           C
ATOM   2944  HA  THR A 194      73.970  73.490  60.640  1.00  0.00           H
ATOM   2945  CB  THR A 194      74.660  72.500  58.940  1.00  0.00           C
ATOM   2946  HB  THR A 194      74.560  72.590  57.850  1.00  0.00           H
ATOM   2947  CG2 THR A 194      76.120  72.210  59.320  1.00  0.00           C
ATOM   2948 1HG2 THR A 194      76.360  71.150  59.170  1.00  0.00           H
ATOM   2949 2HG2 THR A 194      76.710  72.930  58.750  1.00  0.00           H
ATOM   2950 3HG2 THR A 194      76.260  72.410  60.380  1.00  0.00           H
ATOM   2951  OG1 THR A 194      74.000  71.260  59.210  1.00  0.00           O
ATOM   2952  HG1 THR A 194      74.470  70.540  58.760  1.00  0.00           H
ATOM   2953  C   THR A 194      74.780  75.000  59.400  1.00  0.00           C
ATOM   2954  O   THR A 194      75.760  75.210  60.150  1.00  0.00           O
ATOM   2955  N   LEU A 195      74.430  75.930  58.490  1.00  0.00           N
ATOM   2956  H   LEU A 195      73.590  75.630  58.020  1.00  0.00           H
ATOM   2957  CA  LEU A 195      75.150  77.180  58.160  1.00  0.00           C
ATOM   2958  HA  LEU A 195      76.030  76.950  57.570  1.00  0.00           H
ATOM   2959  CB  LEU A 195      74.130  77.910  57.160  1.00  0.00           C
ATOM   2960  HB1 LEU A 195      73.330  78.380  57.740  1.00  0.00           H
ATOM   2961  HB2 LEU A 195      73.710  77.190  56.470  1.00  0.00           H
ATOM   2962  CG  LEU A 195      74.900  79.010  56.360  1.00  0.00           C
ATOM   2963  HG  LEU A 195      75.380  79.730  57.030  1.00  0.00           H
ATOM   2964  CD1 LEU A 195      75.880  78.380  55.370  1.00  0.00           C
ATOM   2965 1HD1 LEU A 195      76.830  78.200  55.880  1.00  0.00           H
ATOM   2966 2HD1 LEU A 195      75.510  77.480  54.870  1.00  0.00           H
ATOM   2967 3HD1 LEU A 195      76.120  79.180  54.680  1.00  0.00           H
ATOM   2968  CD2 LEU A 195      73.920  79.660  55.410  1.00  0.00           C
ATOM   2969 1HD2 LEU A 195      74.380  80.460  54.840  1.00  0.00           H
ATOM   2970 2HD2 LEU A 195      73.500  78.860  54.790  1.00  0.00           H
ATOM   2971 3HD2 LEU A 195      73.120  79.990  56.080  1.00  0.00           H
ATOM   2972  C   LEU A 195      75.480  78.060  59.370  1.00  0.00           C
ATOM   2973  O   LEU A 195      76.480  78.770  59.250  1.00  0.00           O
ATOM   2974  N   GLU A 196      74.640  78.220  60.380  1.00  0.00           N
ATOM   2975  H   GLU A 196      73.810  77.650  60.370  1.00  0.00           H
ATOM   2976  CA  GLU A 196      75.030  78.900  61.690  1.00  0.00           C
ATOM   2977  HA  GLU A 196      75.740  79.720  61.550  1.00  0.00           H
ATOM   2978  CB  GLU A 196      73.780  79.630  62.260  1.00  0.00           C
ATOM   2979  HB1 GLU A 196      73.390  80.220  61.430  1.00  0.00           H
ATOM   2980  HB2 GLU A 196      74.040  80.340  63.040  1.00  0.00           H
ATOM   2981  CG  GLU A 196      72.760  78.560  62.850  1.00  0.00           C
ATOM   2982  HG1 GLU A 196      73.270  77.820  63.470  1.00  0.00           H
ATOM   2983  HG2 GLU A 196      72.210  78.140  62.010  1.00  0.00           H
ATOM   2984  CD  GLU A 196      71.670  79.180  63.640  1.00  0.00           C
ATOM   2985  OE1 GLU A 196      71.940  79.730  64.730  1.00  0.00           O
ATOM   2986  OE2 GLU A 196      70.510  79.250  63.160  1.00  0.00           O
ATOM   2987  C   GLU A 196      75.640  78.020  62.760  1.00  0.00           C
ATOM   2988  O   GLU A 196      75.990  78.500  63.860  1.00  0.00           O
ATOM   2989  N   HIS A 197      75.990  76.750  62.460  1.00  0.00           N
ATOM   2990  H   HIS A 197      75.670  76.410  61.570  1.00  0.00           H
ATOM   2991  CA  HIS A 197      76.660  75.760  63.390  1.00  0.00           C
ATOM   2992  HA  HIS A 197      76.850  76.250  64.340  1.00  0.00           H
ATOM   2993  CB  HIS A 197      75.630  74.670  63.680  1.00  0.00           C
ATOM   2994  HB1 HIS A 197      76.150  74.020  64.390  1.00  0.00           H
ATOM   2995  HB2 HIS A 197      75.260  74.160  62.800  1.00  0.00           H
ATOM   2996  CG  HIS A 197      74.410  75.250  64.400  1.00  0.00           C
ATOM   2997  ND1 HIS A 197      74.390  76.060  65.530  1.00  0.00           N
ATOM   2998  HD1 HIS A 197      75.210  76.300  66.080  1.00  0.00           H
ATOM   2999  CE1 HIS A 197      73.090  76.250  65.900  1.00  0.00           C
ATOM   3000  HE1 HIS A 197      72.800  76.770  66.800  1.00  0.00           H
ATOM   3001  NE2 HIS A 197      72.240  75.620  65.080  1.00  0.00           N
ATOM   3002  CD2 HIS A 197      73.080  74.990  64.180  1.00  0.00           C
ATOM   3003  HD2 HIS A 197      72.700  74.260  63.480  1.00  0.00           H
ATOM   3004  C   HIS A 197      78.030  75.210  62.840  1.00  0.00           C
ATOM   3005  O   HIS A 197      78.560  74.350  63.520  1.00  0.00           O
ATOM   3006  N   SER A 198      78.520  75.630  61.710  1.00  0.00           N
ATOM   3007  H   SER A 198      77.950  76.280  61.190  1.00  0.00           H
ATOM   3008  CA  SER A 198      79.830  75.200  61.060  1.00  0.00           C
ATOM   3009  HA  SER A 198      80.320  74.410  61.630  1.00  0.00           H
ATOM   3010  CB  SER A 198      79.510  74.720  59.630  1.00  0.00           C
ATOM   3011  HB1 SER A 198      79.590  75.620  59.010  1.00  0.00           H
ATOM   3012  HB2 SER A 198      78.580  74.160  59.560  1.00  0.00           H
ATOM   3013  OG  SER A 198      80.630  73.910  59.250  1.00  0.00           O
ATOM   3014  HG  SER A 198      80.320  73.310  58.570  1.00  0.00           H
ATOM   3015  C   SER A 198      80.930  76.300  60.960  1.00  0.00           C
ATOM   3016  O   SER A 198      80.570  77.370  60.470  1.00  0.00           O
ATOM   3017  N   ASP A 199      82.210  76.120  61.320  1.00  0.00           N
ATOM   3018  H   ASP A 199      82.500  75.180  61.550  1.00  0.00           H
ATOM   3019  CA  ASP A 199      83.260  77.110  61.180  1.00  0.00           C
ATOM   3020  HA  ASP A 199      82.780  78.090  61.210  1.00  0.00           H
ATOM   3021  CB  ASP A 199      84.210  77.140  62.390  1.00  0.00           C
ATOM   3022  HB1 ASP A 199      84.870  77.980  62.170  1.00  0.00           H
ATOM   3023  HB2 ASP A 199      84.760  76.190  62.410  1.00  0.00           H
ATOM   3024  CG  ASP A 199      83.470  77.370  63.680  1.00  0.00           C
ATOM   3025  OD1 ASP A 199      82.760  78.390  63.770  1.00  0.00           O
ATOM   3026  OD2 ASP A 199      83.780  76.720  64.730  1.00  0.00           O
ATOM   3027  C   ASP A 199      84.050  77.050  59.880  1.00  0.00           C
ATOM   3028  O   ASP A 199      84.390  78.110  59.370  1.00  0.00           O
ATOM   3029  N   CYS A 200      84.190  75.880  59.270  1.00  0.00           N
ATOM   3030  H   CYS A 200      83.780  75.040  59.650  1.00  0.00           H
ATOM   3031  CA  CYS A 200      84.730  75.730  57.970  1.00  0.00           C
ATOM   3032  HA  CYS A 200      84.570  76.620  57.370  1.00  0.00           H
ATOM   3033  CB  CYS A 200      86.280  75.530  58.130  1.00  0.00           C
ATOM   3034  HB1 CYS A 200      86.520  74.530  58.460  1.00  0.00           H
ATOM   3035  HB2 CYS A 200      86.690  76.300  58.790  1.00  0.00           H
ATOM   3036  SG  CYS A 200      87.250  75.780  56.630  1.00  0.00           S
ATOM   3037  HG  CYS A 200      87.290  74.530  56.180  1.00  0.00           H
ATOM   3038  C   CYS A 200      84.200  74.360  57.370  1.00  0.00           C
ATOM   3039  O   CYS A 200      83.990  73.370  58.040  1.00  0.00           O
ATOM   3040  N   ALA A 201      84.140  74.210  56.050  1.00  0.00           N
ATOM   3041  H   ALA A 201      84.430  74.960  55.440  1.00  0.00           H
ATOM   3042  CA  ALA A 201      83.440  73.130  55.350  1.00  0.00           C
ATOM   3043  HA  ALA A 201      83.410  72.210  55.930  1.00  0.00           H
ATOM   3044  CB  ALA A 201      82.010  73.510  55.120  1.00  0.00           C
ATOM   3045  HB1 ALA A 201      81.470  72.600  54.850  1.00  0.00           H
ATOM   3046  HB2 ALA A 201      81.580  73.790  56.090  1.00  0.00           H
ATOM   3047  HB3 ALA A 201      81.920  74.270  54.350  1.00  0.00           H
ATOM   3048  C   ALA A 201      84.120  72.720  54.000  1.00  0.00           C
ATOM   3049  O   ALA A 201      84.120  73.520  53.000  1.00  0.00           O
ATOM   3050  N   PHE A 202      84.870  71.600  53.870  1.00  0.00           N
ATOM   3051  H   PHE A 202      85.010  70.970  54.640  1.00  0.00           H
ATOM   3052  CA  PHE A 202      85.600  71.160  52.680  1.00  0.00           C
ATOM   3053  HA  PHE A 202      85.850  72.000  52.040  1.00  0.00           H
ATOM   3054  CB  PHE A 202      86.890  70.400  53.060  1.00  0.00           C
ATOM   3055  HB1 PHE A 202      87.340  70.020  52.140  1.00  0.00           H
ATOM   3056  HB2 PHE A 202      86.570  69.570  53.690  1.00  0.00           H
ATOM   3057  CG  PHE A 202      87.950  71.230  53.870  1.00  0.00           C
ATOM   3058  CD1 PHE A 202      88.630  72.230  53.170  1.00  0.00           C
ATOM   3059  HD1 PHE A 202      88.530  72.380  52.100  1.00  0.00           H
ATOM   3060  CE1 PHE A 202      89.300  73.200  53.900  1.00  0.00           C
ATOM   3061  HE1 PHE A 202      89.730  74.100  53.490  1.00  0.00           H
ATOM   3062  CZ  PHE A 202      89.370  73.100  55.300  1.00  0.00           C
ATOM   3063  HZ  PHE A 202      89.770  73.890  55.930  1.00  0.00           H
ATOM   3064  CE2 PHE A 202      88.790  72.090  56.010  1.00  0.00           C
ATOM   3065  HE2 PHE A 202      88.820  72.080  57.090  1.00  0.00           H
ATOM   3066  CD2 PHE A 202      87.990  71.160  55.300  1.00  0.00           C
ATOM   3067  HD2 PHE A 202      87.390  70.410  55.780  1.00  0.00           H
ATOM   3068  C   PHE A 202      84.670  70.340  51.860  1.00  0.00           C
ATOM   3069  O   PHE A 202      84.170  69.360  52.330  1.00  0.00           O
ATOM   3070  N   MET A 203      84.300  70.820  50.670  1.00  0.00           N
ATOM   3071  H   MET A 203      84.610  71.710  50.320  1.00  0.00           H
ATOM   3072  CA  MET A 203      83.240  70.180  49.900  1.00  0.00           C
ATOM   3073  HA  MET A 203      82.570  69.560  50.490  1.00  0.00           H
ATOM   3074  CB  MET A 203      82.310  71.170  49.220  1.00  0.00           C
ATOM   3075  HB1 MET A 203      81.710  70.590  48.530  1.00  0.00           H
ATOM   3076  HB2 MET A 203      82.710  71.990  48.620  1.00  0.00           H
ATOM   3077  CG  MET A 203      81.490  71.980  50.300  1.00  0.00           C
ATOM   3078  HG1 MET A 203      82.120  72.840  50.530  1.00  0.00           H
ATOM   3079  HG2 MET A 203      81.380  71.350  51.180  1.00  0.00           H
ATOM   3080  SD  MET A 203      79.900  72.370  49.670  1.00  0.00           S
ATOM   3081  CE  MET A 203      80.240  73.650  48.450  1.00  0.00           C
ATOM   3082  HE1 MET A 203      80.460  73.220  47.470  1.00  0.00           H
ATOM   3083  HE2 MET A 203      79.460  74.410  48.380  1.00  0.00           H
ATOM   3084  HE3 MET A 203      81.140  74.180  48.770  1.00  0.00           H
ATOM   3085  C   MET A 203      83.840  69.460  48.680  1.00  0.00           C
ATOM   3086  O   MET A 203      84.820  69.980  48.080  1.00  0.00           O
ATOM   3087  N   VAL A 204      83.370  68.220  48.440  1.00  0.00           N
ATOM   3088  H   VAL A 204      82.690  67.820  49.080  1.00  0.00           H
ATOM   3089  CA  VAL A 204      83.820  67.380  47.330  1.00  0.00           C
ATOM   3090  HA  VAL A 204      84.360  68.010  46.620  1.00  0.00           H
ATOM   3091  CB  VAL A 204      84.740  66.210  47.770  1.00  0.00           C
ATOM   3092  HB  VAL A 204      84.070  65.570  48.350  1.00  0.00           H
ATOM   3093  CG1 VAL A 204      85.480  65.490  46.610  1.00  0.00           C
ATOM   3094 1HG1 VAL A 204      86.140  64.750  47.060  1.00  0.00           H
ATOM   3095 2HG1 VAL A 204      84.750  64.920  46.030  1.00  0.00           H
ATOM   3096 3HG1 VAL A 204      86.040  66.200  46.020  1.00  0.00           H
ATOM   3097  CG2 VAL A 204      85.880  66.700  48.700  1.00  0.00           C
ATOM   3098 1HG2 VAL A 204      86.780  66.080  48.710  1.00  0.00           H
ATOM   3099 2HG2 VAL A 204      86.270  67.640  48.310  1.00  0.00           H
ATOM   3100 3HG2 VAL A 204      85.550  66.850  49.720  1.00  0.00           H
ATOM   3101  C   VAL A 204      82.710  66.790  46.560  1.00  0.00           C
ATOM   3102  O   VAL A 204      81.830  66.160  47.070  1.00  0.00           O
ATOM   3103  N   ASP A 205      82.540  67.300  45.310  1.00  0.00           N
ATOM   3104  H   ASP A 205      83.260  67.920  44.960  1.00  0.00           H
ATOM   3105  CA  ASP A 205      81.600  66.850  44.270  1.00  0.00           C
ATOM   3106  HA  ASP A 205      80.590  66.880  44.690  1.00  0.00           H
ATOM   3107  CB  ASP A 205      81.560  67.830  43.140  1.00  0.00           C
ATOM   3108  HB1 ASP A 205      82.510  67.890  42.610  1.00  0.00           H
ATOM   3109  HB2 ASP A 205      81.390  68.840  43.520  1.00  0.00           H
ATOM   3110  CG  ASP A 205      80.390  67.620  42.150  1.00  0.00           C
ATOM   3111  OD1 ASP A 205      80.090  66.480  41.850  1.00  0.00           O
ATOM   3112  OD2 ASP A 205      79.940  68.610  41.460  1.00  0.00           O
ATOM   3113  C   ASP A 205      82.000  65.410  43.820  1.00  0.00           C
ATOM   3114  O   ASP A 205      83.080  65.360  43.200  1.00  0.00           O
ATOM   3115  N   ASN A 206      81.080  64.400  43.870  1.00  0.00           N
ATOM   3116  H   ASN A 206      80.180  64.530  44.300  1.00  0.00           H
ATOM   3117  CA  ASN A 206      81.580  63.100  43.400  1.00  0.00           C
ATOM   3118  HA  ASN A 206      82.610  63.010  43.740  1.00  0.00           H
ATOM   3119  CB  ASN A 206      80.730  61.980  43.940  1.00  0.00           C
ATOM   3120  HB1 ASN A 206      81.190  61.060  43.560  1.00  0.00           H
ATOM   3121  HB2 ASN A 206      79.760  62.000  43.440  1.00  0.00           H
ATOM   3122  CG  ASN A 206      80.660  61.950  45.460  1.00  0.00           C
ATOM   3123  OD1 ASN A 206      81.700  61.790  46.180  1.00  0.00           O
ATOM   3124  ND2 ASN A 206      79.510  61.850  45.970  1.00  0.00           N
ATOM   3125 1HD2 ASN A 206      78.770  61.450  45.400  1.00  0.00           H
ATOM   3126 2HD2 ASN A 206      79.580  61.720  46.970  1.00  0.00           H
ATOM   3127  C   ASN A 206      81.840  63.040  41.870  1.00  0.00           C
ATOM   3128  O   ASN A 206      82.590  62.180  41.400  1.00  0.00           O
ATOM   3129  N   GLU A 207      81.340  64.050  41.120  1.00  0.00           N
ATOM   3130  H   GLU A 207      80.890  64.830  41.580  1.00  0.00           H
ATOM   3131  CA  GLU A 207      81.470  64.120  39.640  1.00  0.00           C
ATOM   3132  HA  GLU A 207      81.160  63.200  39.140  1.00  0.00           H
ATOM   3133  CB  GLU A 207      80.520  65.160  39.040  1.00  0.00           C
ATOM   3134  HB1 GLU A 207      80.940  66.170  39.130  1.00  0.00           H
ATOM   3135  HB2 GLU A 207      79.500  65.140  39.420  1.00  0.00           H
ATOM   3136  CG  GLU A 207      80.380  64.880  37.530  1.00  0.00           C
ATOM   3137  HG1 GLU A 207      79.550  64.200  37.320  1.00  0.00           H
ATOM   3138  HG2 GLU A 207      81.330  64.560  37.110  1.00  0.00           H
ATOM   3139  CD  GLU A 207      79.930  66.220  36.910  1.00  0.00           C
ATOM   3140  OE1 GLU A 207      80.850  66.960  36.490  1.00  0.00           O
ATOM   3141  OE2 GLU A 207      78.730  66.440  36.780  1.00  0.00           O
ATOM   3142  C   GLU A 207      82.960  64.310  39.350  1.00  0.00           C
ATOM   3143  O   GLU A 207      83.510  63.720  38.430  1.00  0.00           O
ATOM   3144  N   ALA A 208      83.620  65.180  40.090  1.00  0.00           N
ATOM   3145  H   ALA A 208      83.050  65.650  40.780  1.00  0.00           H
ATOM   3146  CA  ALA A 208      84.990  65.690  39.940  1.00  0.00           C
ATOM   3147  HA  ALA A 208      85.090  65.840  38.870  1.00  0.00           H
ATOM   3148  CB  ALA A 208      85.050  66.940  40.760  1.00  0.00           C
ATOM   3149  HB1 ALA A 208      84.720  66.740  41.780  1.00  0.00           H
ATOM   3150  HB2 ALA A 208      86.100  67.250  40.790  1.00  0.00           H
ATOM   3151  HB3 ALA A 208      84.460  67.700  40.260  1.00  0.00           H
ATOM   3152  C   ALA A 208      85.970  64.520  40.310  1.00  0.00           C
ATOM   3153  O   ALA A 208      86.810  64.190  39.500  1.00  0.00           O
ATOM   3154  N   ILE A 209      85.630  63.710  41.330  1.00  0.00           N
ATOM   3155  H   ILE A 209      84.930  64.050  41.970  1.00  0.00           H
ATOM   3156  CA  ILE A 209      86.530  62.600  41.780  1.00  0.00           C
ATOM   3157  HA  ILE A 209      87.600  62.850  41.770  1.00  0.00           H
ATOM   3158  CB  ILE A 209      86.230  62.100  43.220  1.00  0.00           C
ATOM   3159  HB  ILE A 209      85.210  61.710  43.150  1.00  0.00           H
ATOM   3160  CG2 ILE A 209      87.010  60.910  43.800  1.00  0.00           C
ATOM   3161 1HG2 ILE A 209      86.360  60.560  44.600  1.00  0.00           H
ATOM   3162 2HG2 ILE A 209      87.210  60.150  43.040  1.00  0.00           H
ATOM   3163 3HG2 ILE A 209      87.980  61.110  44.270  1.00  0.00           H
ATOM   3164  CG1 ILE A 209      86.240  63.220  44.210  1.00  0.00           C
ATOM   3165 1HG1 ILE A 209      86.140  62.810  45.220  1.00  0.00           H
ATOM   3166 2HG1 ILE A 209      85.460  63.970  44.120  1.00  0.00           H
ATOM   3167  CD  ILE A 209      87.580  64.020  44.240  1.00  0.00           C
ATOM   3168  HD1 ILE A 209      87.710  64.400  45.260  1.00  0.00           H
ATOM   3169  HD2 ILE A 209      88.480  63.430  44.060  1.00  0.00           H
ATOM   3170  HD3 ILE A 209      87.480  64.810  43.490  1.00  0.00           H
ATOM   3171  C   ILE A 209      86.440  61.430  40.830  1.00  0.00           C
ATOM   3172  O   ILE A 209      87.480  60.880  40.490  1.00  0.00           O
ATOM   3173  N   TYR A 210      85.230  61.050  40.420  1.00  0.00           N
ATOM   3174  H   TYR A 210      84.460  61.600  40.790  1.00  0.00           H
ATOM   3175  CA  TYR A 210      84.960  60.020  39.390  1.00  0.00           C
ATOM   3176  HA  TYR A 210      85.410  59.110  39.800  1.00  0.00           H
ATOM   3177  CB  TYR A 210      83.440  59.970  39.060  1.00  0.00           C
ATOM   3178  HB1 TYR A 210      83.010  60.900  38.710  1.00  0.00           H
ATOM   3179  HB2 TYR A 210      83.040  59.920  40.080  1.00  0.00           H
ATOM   3180  CG  TYR A 210      83.140  58.700  38.360  1.00  0.00           C
ATOM   3181  CD1 TYR A 210      82.920  57.500  39.090  1.00  0.00           C
ATOM   3182  HD1 TYR A 210      82.970  57.550  40.160  1.00  0.00           H
ATOM   3183  CE1 TYR A 210      82.440  56.330  38.460  1.00  0.00           C
ATOM   3184  HE1 TYR A 210      82.300  55.440  39.060  1.00  0.00           H
ATOM   3185  CZ  TYR A 210      82.050  56.350  37.080  1.00  0.00           C
ATOM   3186  OH  TYR A 210      81.470  55.300  36.430  1.00  0.00           O
ATOM   3187  HH  TYR A 210      81.250  55.360  35.500  1.00  0.00           H
ATOM   3188  CE2 TYR A 210      82.360  57.520  36.360  1.00  0.00           C
ATOM   3189  HE2 TYR A 210      82.110  57.580  35.310  1.00  0.00           H
ATOM   3190  CD2 TYR A 210      82.890  58.690  36.950  1.00  0.00           C
ATOM   3191  HD2 TYR A 210      82.820  59.620  36.400  1.00  0.00           H
ATOM   3192  C   TYR A 210      85.640  60.380  38.130  1.00  0.00           C
ATOM   3193  O   TYR A 210      86.280  59.520  37.450  1.00  0.00           O
ATOM   3194  N   ASP A 211      85.670  61.680  37.730  1.00  0.00           N
ATOM   3195  H   ASP A 211      85.230  62.430  38.250  1.00  0.00           H
ATOM   3196  CA  ASP A 211      86.220  62.040  36.410  1.00  0.00           C
ATOM   3197  HA  ASP A 211      85.880  61.370  35.610  1.00  0.00           H
ATOM   3198  CB  ASP A 211      85.660  63.400  36.040  1.00  0.00           C
ATOM   3199  HB1 ASP A 211      85.980  64.250  36.650  1.00  0.00           H
ATOM   3200  HB2 ASP A 211      84.580  63.340  36.200  1.00  0.00           H
ATOM   3201  CG  ASP A 211      85.800  63.730  34.560  1.00  0.00           C
ATOM   3202  OD1 ASP A 211      85.300  62.880  33.770  1.00  0.00           O
ATOM   3203  OD2 ASP A 211      86.480  64.670  34.190  1.00  0.00           O
ATOM   3204  C   ASP A 211      87.780  62.020  36.490  1.00  0.00           C
ATOM   3205  O   ASP A 211      88.410  61.680  35.470  1.00  0.00           O
ATOM   3206  N   ILE A 212      88.380  62.410  37.650  1.00  0.00           N
ATOM   3207  H   ILE A 212      87.730  62.630  38.380  1.00  0.00           H
ATOM   3208  CA  ILE A 212      89.830  62.320  37.940  1.00  0.00           C
ATOM   3209  HA  ILE A 212      90.490  62.850  37.250  1.00  0.00           H
ATOM   3210  CB  ILE A 212      90.190  62.990  39.290  1.00  0.00           C
ATOM   3211  HB  ILE A 212      89.430  62.770  40.040  1.00  0.00           H
ATOM   3212  CG2 ILE A 212      91.620  62.510  39.790  1.00  0.00           C
ATOM   3213 1HG2 ILE A 212      91.790  63.050  40.720  1.00  0.00           H
ATOM   3214 2HG2 ILE A 212      91.610  61.490  40.150  1.00  0.00           H
ATOM   3215 3HG2 ILE A 212      92.430  62.630  39.070  1.00  0.00           H
ATOM   3216  CG1 ILE A 212      90.160  64.490  39.200  1.00  0.00           C
ATOM   3217 1HG1 ILE A 212      89.360  64.830  38.550  1.00  0.00           H
ATOM   3218 2HG1 ILE A 212      91.060  64.850  38.700  1.00  0.00           H
ATOM   3219  CD  ILE A 212      89.960  65.240  40.490  1.00  0.00           C
ATOM   3220  HD1 ILE A 212      90.540  64.710  41.250  1.00  0.00           H
ATOM   3221  HD2 ILE A 212      90.220  66.280  40.330  1.00  0.00           H
ATOM   3222  HD3 ILE A 212      88.890  65.290  40.710  1.00  0.00           H
ATOM   3223  C   ILE A 212      90.300  60.910  37.910  1.00  0.00           C
ATOM   3224  O   ILE A 212      91.330  60.580  37.350  1.00  0.00           O
ATOM   3225  N   CYS A 213      89.660  60.060  38.700  1.00  0.00           N
ATOM   3226  H   CYS A 213      88.880  60.420  39.240  1.00  0.00           H
ATOM   3227  CA  CYS A 213      89.890  58.620  38.700  1.00  0.00           C
ATOM   3228  HA  CYS A 213      90.910  58.460  39.040  1.00  0.00           H
ATOM   3229  CB  CYS A 213      88.990  57.910  39.710  1.00  0.00           C
ATOM   3230  HB1 CYS A 213      89.230  56.840  39.720  1.00  0.00           H
ATOM   3231  HB2 CYS A 213      87.930  58.090  39.550  1.00  0.00           H
ATOM   3232  SG  CYS A 213      89.350  58.430  41.450  1.00  0.00           S
ATOM   3233  HG  CYS A 213      88.660  59.570  41.460  1.00  0.00           H
ATOM   3234  C   CYS A 213      89.840  57.960  37.340  1.00  0.00           C
ATOM   3235  O   CYS A 213      90.650  57.080  37.060  1.00  0.00           O
ATOM   3236  N   ARG A 214      88.780  58.230  36.520  1.00  0.00           N
ATOM   3237  H   ARG A 214      87.980  58.750  36.860  1.00  0.00           H
ATOM   3238  CA  ARG A 214      88.690  57.760  35.110  1.00  0.00           C
ATOM   3239  HA  ARG A 214      88.780  56.670  35.070  1.00  0.00           H
ATOM   3240  CB  ARG A 214      87.380  58.290  34.490  1.00  0.00           C
ATOM   3241  HB1 ARG A 214      87.370  58.240  33.400  1.00  0.00           H
ATOM   3242  HB2 ARG A 214      87.260  59.340  34.760  1.00  0.00           H
ATOM   3243  CG  ARG A 214      86.160  57.510  35.000  1.00  0.00           C
ATOM   3244  HG1 ARG A 214      85.930  57.770  36.030  1.00  0.00           H
ATOM   3245  HG2 ARG A 214      86.390  56.450  35.000  1.00  0.00           H
ATOM   3246  CD  ARG A 214      84.960  57.870  34.110  1.00  0.00           C
ATOM   3247  HD1 ARG A 214      84.130  57.350  34.580  1.00  0.00           H
ATOM   3248  HD2 ARG A 214      85.190  57.450  33.130  1.00  0.00           H
ATOM   3249  NE  ARG A 214      84.660  59.300  34.020  1.00  0.00           N
ATOM   3250  HE  ARG A 214      85.330  59.960  34.390  1.00  0.00           H
ATOM   3251  CZ  ARG A 214      83.640  59.790  33.280  1.00  0.00           C
ATOM   3252  NH1 ARG A 214      82.830  58.950  32.660  1.00  0.00           N
ATOM   3253 1HH1 ARG A 214      82.990  57.950  32.690  1.00  0.00           H
ATOM   3254 2HH1 ARG A 214      82.160  59.280  31.980  1.00  0.00           H
ATOM   3255  NH2 ARG A 214      83.520  60.980  32.950  1.00  0.00           N
ATOM   3256 1HH2 ARG A 214      84.010  61.720  33.440  1.00  0.00           H
ATOM   3257 2HH2 ARG A 214      82.830  61.260  32.270  1.00  0.00           H
ATOM   3258  C   ARG A 214      89.840  58.330  34.360  1.00  0.00           C
ATOM   3259  O   ARG A 214      90.460  57.580  33.570  1.00  0.00           O
ATOM   3260  N   ARG A 215      90.290  59.620  34.470  1.00  0.00           N
ATOM   3261  H   ARG A 215      89.610  60.220  34.920  1.00  0.00           H
ATOM   3262  CA  ARG A 215      91.350  60.370  33.650  1.00  0.00           C
ATOM   3263  HA  ARG A 215      91.340  59.980  32.640  1.00  0.00           H
ATOM   3264  CB  ARG A 215      90.910  61.850  33.570  1.00  0.00           C
ATOM   3265  HB1 ARG A 215      90.930  62.270  34.570  1.00  0.00           H
ATOM   3266  HB2 ARG A 215      89.860  61.870  33.280  1.00  0.00           H
ATOM   3267  CG  ARG A 215      91.660  62.730  32.530  1.00  0.00           C
ATOM   3268  HG1 ARG A 215      91.240  62.500  31.550  1.00  0.00           H
ATOM   3269  HG2 ARG A 215      92.740  62.630  32.610  1.00  0.00           H
ATOM   3270  CD  ARG A 215      91.290  64.180  32.740  1.00  0.00           C
ATOM   3271  HD1 ARG A 215      90.210  64.280  32.670  1.00  0.00           H
ATOM   3272  HD2 ARG A 215      91.740  64.830  31.980  1.00  0.00           H
ATOM   3273  NE  ARG A 215      91.750  64.750  34.000  1.00  0.00           N
ATOM   3274  HE  ARG A 215      92.720  64.490  34.120  1.00  0.00           H
ATOM   3275  CZ  ARG A 215      90.970  65.190  35.030  1.00  0.00           C
ATOM   3276  NH1 ARG A 215      89.670  65.370  34.840  1.00  0.00           N
ATOM   3277 1HH1 ARG A 215      89.180  65.060  34.010  1.00  0.00           H
ATOM   3278 2HH1 ARG A 215      89.060  65.590  35.610  1.00  0.00           H
ATOM   3279  NH2 ARG A 215      91.460  65.420  36.220  1.00  0.00           N
ATOM   3280 1HH2 ARG A 215      92.460  65.440  36.350  1.00  0.00           H
ATOM   3281 2HH2 ARG A 215      90.910  65.930  36.900  1.00  0.00           H
ATOM   3282  C   ARG A 215      92.840  60.200  34.020  1.00  0.00           C
ATOM   3283  O   ARG A 215      93.760  60.040  33.230  1.00  0.00           O
ATOM   3284  N   ASN A 216      93.170  60.110  35.300  1.00  0.00           N
ATOM   3285  H   ASN A 216      92.380  60.320  35.900  1.00  0.00           H
ATOM   3286  CA  ASN A 216      94.580  60.110  35.820  1.00  0.00           C
ATOM   3287  HA  ASN A 216      95.270  60.460  35.050  1.00  0.00           H
ATOM   3288  CB  ASN A 216      94.620  61.100  37.050  1.00  0.00           C
ATOM   3289  HB1 ASN A 216      95.640  60.970  37.400  1.00  0.00           H
ATOM   3290  HB2 ASN A 216      93.920  60.770  37.820  1.00  0.00           H
ATOM   3291  CG  ASN A 216      94.400  62.520  36.750  1.00  0.00           C
ATOM   3292  OD1 ASN A 216      93.270  62.980  36.910  1.00  0.00           O
ATOM   3293  ND2 ASN A 216      95.340  63.320  36.410  1.00  0.00           N
ATOM   3294 1HD2 ASN A 216      96.210  62.970  36.030  1.00  0.00           H
ATOM   3295 2HD2 ASN A 216      95.140  64.280  36.180  1.00  0.00           H
ATOM   3296  C   ASN A 216      95.060  58.750  36.270  1.00  0.00           C
ATOM   3297  O   ASN A 216      96.260  58.530  36.420  1.00  0.00           O
ATOM   3298  N   LEU A 217      94.140  57.800  36.400  1.00  0.00           N
ATOM   3299  H   LEU A 217      93.180  58.110  36.390  1.00  0.00           H
ATOM   3300  CA  LEU A 217      94.450  56.380  36.820  1.00  0.00           C
ATOM   3301  HA  LEU A 217      95.530  56.210  36.800  1.00  0.00           H
ATOM   3302  CB  LEU A 217      94.010  56.100  38.290  1.00  0.00           C
ATOM   3303  HB1 LEU A 217      94.070  55.090  38.700  1.00  0.00           H
ATOM   3304  HB2 LEU A 217      92.930  56.210  38.290  1.00  0.00           H
ATOM   3305  CG  LEU A 217      94.530  57.220  39.280  1.00  0.00           C
ATOM   3306  HG  LEU A 217      94.150  58.210  39.010  1.00  0.00           H
ATOM   3307  CD1 LEU A 217      93.830  57.050  40.640  1.00  0.00           C
ATOM   3308 1HD1 LEU A 217      94.060  57.860  41.330  1.00  0.00           H
ATOM   3309 2HD1 LEU A 217      92.770  57.170  40.440  1.00  0.00           H
ATOM   3310 3HD1 LEU A 217      94.050  56.110  41.140  1.00  0.00           H
ATOM   3311  CD2 LEU A 217      96.060  57.210  39.440  1.00  0.00           C
ATOM   3312 1HD2 LEU A 217      96.260  58.080  40.060  1.00  0.00           H
ATOM   3313 2HD2 LEU A 217      96.380  56.260  39.870  1.00  0.00           H
ATOM   3314 3HD2 LEU A 217      96.600  57.300  38.500  1.00  0.00           H
ATOM   3315  C   LEU A 217      93.960  55.340  35.840  1.00  0.00           C
ATOM   3316  O   LEU A 217      94.170  54.150  36.080  1.00  0.00           O
ATOM   3317  N   ASP A 218      93.350  55.710  34.690  1.00  0.00           N
ATOM   3318  H   ASP A 218      93.330  56.680  34.390  1.00  0.00           H
ATOM   3319  CA  ASP A 218      92.820  54.770  33.670  1.00  0.00           C
ATOM   3320  HA  ASP A 218      92.140  55.250  32.970  1.00  0.00           H
ATOM   3321  CB  ASP A 218      93.860  53.970  32.740  1.00  0.00           C
ATOM   3322  HB1 ASP A 218      93.230  53.680  31.890  1.00  0.00           H
ATOM   3323  HB2 ASP A 218      94.270  53.070  33.180  1.00  0.00           H
ATOM   3324  CG  ASP A 218      94.940  54.990  32.190  1.00  0.00           C
ATOM   3325  OD1 ASP A 218      94.640  56.200  32.020  1.00  0.00           O
ATOM   3326  OD2 ASP A 218      96.100  54.560  31.980  1.00  0.00           O
ATOM   3327  C   ASP A 218      91.770  53.750  34.260  1.00  0.00           C
ATOM   3328  O   ASP A 218      91.690  52.590  33.810  1.00  0.00           O
ATOM   3329  N   ILE A 219      90.930  54.160  35.200  1.00  0.00           N
ATOM   3330  H   ILE A 219      91.090  55.080  35.570  1.00  0.00           H
ATOM   3331  CA  ILE A 219      89.830  53.270  35.600  1.00  0.00           C
ATOM   3332  HA  ILE A 219      90.150  52.230  35.460  1.00  0.00           H
ATOM   3333  CB  ILE A 219      89.550  53.590  37.110  1.00  0.00           C
ATOM   3334  HB  ILE A 219      89.260  54.640  37.120  1.00  0.00           H
ATOM   3335  CG2 ILE A 219      88.350  52.690  37.650  1.00  0.00           C
ATOM   3336 1HG2 ILE A 219      88.100  52.860  38.700  1.00  0.00           H
ATOM   3337 2HG2 ILE A 219      87.500  52.870  37.000  1.00  0.00           H
ATOM   3338 3HG2 ILE A 219      88.560  51.620  37.620  1.00  0.00           H
ATOM   3339  CG1 ILE A 219      90.720  53.460  37.970  1.00  0.00           C
ATOM   3340 1HG1 ILE A 219      91.620  53.860  37.490  1.00  0.00           H
ATOM   3341 2HG1 ILE A 219      90.890  52.430  38.280  1.00  0.00           H
ATOM   3342  CD  ILE A 219      90.430  54.210  39.270  1.00  0.00           C
ATOM   3343  HD1 ILE A 219      91.180  53.890  39.990  1.00  0.00           H
ATOM   3344  HD2 ILE A 219      90.540  55.290  39.110  1.00  0.00           H
ATOM   3345  HD3 ILE A 219      89.410  54.020  39.620  1.00  0.00           H
ATOM   3346  C   ILE A 219      88.560  53.540  34.700  1.00  0.00           C
ATOM   3347  O   ILE A 219      88.090  54.680  34.520  1.00  0.00           O
ATOM   3348  N   GLU A 220      88.050  52.500  34.030  1.00  0.00           N
ATOM   3349  H   GLU A 220      88.610  51.660  33.990  1.00  0.00           H
ATOM   3350  CA  GLU A 220      86.850  52.640  33.190  1.00  0.00           C
ATOM   3351  HA  GLU A 220      87.080  53.370  32.410  1.00  0.00           H
ATOM   3352  CB  GLU A 220      86.590  51.310  32.460  1.00  0.00           C
ATOM   3353  HB1 GLU A 220      85.600  51.320  32.000  1.00  0.00           H
ATOM   3354  HB2 GLU A 220      86.490  50.550  33.230  1.00  0.00           H
ATOM   3355  CG  GLU A 220      87.570  50.980  31.400  1.00  0.00           C
ATOM   3356  HG1 GLU A 220      88.510  50.580  31.790  1.00  0.00           H
ATOM   3357  HG2 GLU A 220      87.830  51.870  30.820  1.00  0.00           H
ATOM   3358  CD  GLU A 220      87.010  49.900  30.520  1.00  0.00           C
ATOM   3359  OE1 GLU A 220      86.990  48.770  31.030  1.00  0.00           O
ATOM   3360  OE2 GLU A 220      86.670  50.170  29.350  1.00  0.00           O
ATOM   3361  C   GLU A 220      85.630  53.160  33.900  1.00  0.00           C
ATOM   3362  O   GLU A 220      84.920  54.010  33.390  1.00  0.00           O
ATOM   3363  N   ARG A 221      85.400  52.570  35.120  1.00  0.00           N
ATOM   3364  H   ARG A 221      86.080  51.880  35.410  1.00  0.00           H
ATOM   3365  CA  ARG A 221      84.180  52.820  35.960  1.00  0.00           C
ATOM   3366  HA  ARG A 221      83.790  53.800  35.680  1.00  0.00           H
ATOM   3367  CB  ARG A 221      83.090  51.780  35.540  1.00  0.00           C
ATOM   3368  HB1 ARG A 221      83.340  50.820  35.990  1.00  0.00           H
ATOM   3369  HB2 ARG A 221      83.190  51.600  34.470  1.00  0.00           H
ATOM   3370  CG  ARG A 221      81.630  51.930  35.840  1.00  0.00           C
ATOM   3371  HG1 ARG A 221      81.140  51.010  35.500  1.00  0.00           H
ATOM   3372  HG2 ARG A 221      81.210  52.760  35.280  1.00  0.00           H
ATOM   3373  CD  ARG A 221      81.290  52.150  37.310  1.00  0.00           C
ATOM   3374  HD1 ARG A 221      81.940  52.870  37.800  1.00  0.00           H
ATOM   3375  HD2 ARG A 221      81.580  51.200  37.770  1.00  0.00           H
ATOM   3376  NE  ARG A 221      79.840  52.560  37.470  1.00  0.00           N
ATOM   3377  HE  ARG A 221      79.240  52.490  36.660  1.00  0.00           H
ATOM   3378  CZ  ARG A 221      79.340  53.270  38.460  1.00  0.00           C
ATOM   3379  NH1 ARG A 221      79.980  53.500  39.580  1.00  0.00           N
ATOM   3380 1HH1 ARG A 221      80.870  53.130  39.860  1.00  0.00           H
ATOM   3381 2HH1 ARG A 221      79.610  54.100  40.300  1.00  0.00           H
ATOM   3382  NH2 ARG A 221      78.090  53.640  38.350  1.00  0.00           N
ATOM   3383 1HH2 ARG A 221      77.590  53.280  37.560  1.00  0.00           H
ATOM   3384 2HH2 ARG A 221      77.570  54.140  39.060  1.00  0.00           H
ATOM   3385  C   ARG A 221      84.540  52.820  37.460  1.00  0.00           C
ATOM   3386  O   ARG A 221      84.510  51.720  38.070  1.00  0.00           O
ATOM   3387  N   PRO A 222      84.920  53.910  38.110  1.00  0.00           N
ATOM   3388  CD  PRO A 222      85.440  55.080  37.540  1.00  0.00           C
ATOM   3389  HD1 PRO A 222      84.740  55.750  37.030  1.00  0.00           H
ATOM   3390  HD2 PRO A 222      86.150  54.750  36.780  1.00  0.00           H
ATOM   3391  CG  PRO A 222      86.290  55.840  38.620  1.00  0.00           C
ATOM   3392  HG1 PRO A 222      86.030  56.890  38.560  1.00  0.00           H
ATOM   3393  HG2 PRO A 222      87.350  55.820  38.370  1.00  0.00           H
ATOM   3394  CB  PRO A 222      85.890  55.150  39.960  1.00  0.00           C
ATOM   3395  HB1 PRO A 222      85.060  55.730  40.370  1.00  0.00           H
ATOM   3396  HB2 PRO A 222      86.710  55.010  40.660  1.00  0.00           H
ATOM   3397  CA  PRO A 222      85.290  53.840  39.540  1.00  0.00           C
ATOM   3398  HA  PRO A 222      86.100  53.120  39.530  1.00  0.00           H
ATOM   3399  C   PRO A 222      84.240  53.340  40.540  1.00  0.00           C
ATOM   3400  O   PRO A 222      83.010  53.390  40.310  1.00  0.00           O
ATOM   3401  N   THR A 223      84.720  53.050  41.780  1.00  0.00           N
ATOM   3402  H   THR A 223      85.710  53.090  41.960  1.00  0.00           H
ATOM   3403  CA  THR A 223      83.990  52.400  42.930  1.00  0.00           C
ATOM   3404  HA  THR A 223      82.930  52.490  42.690  1.00  0.00           H
ATOM   3405  CB  THR A 223      84.410  50.930  43.150  1.00  0.00           C
ATOM   3406  HB  THR A 223      83.820  50.440  43.930  1.00  0.00           H
ATOM   3407  CG2 THR A 223      84.020  50.100  41.880  1.00  0.00           C
ATOM   3408 1HG2 THR A 223      83.970  49.030  42.050  1.00  0.00           H
ATOM   3409 2HG2 THR A 223      83.040  50.470  41.580  1.00  0.00           H
ATOM   3410 3HG2 THR A 223      84.680  50.290  41.040  1.00  0.00           H
ATOM   3411  OG1 THR A 223      85.770  50.840  43.560  1.00  0.00           O
ATOM   3412  HG1 THR A 223      85.870  50.050  44.090  1.00  0.00           H
ATOM   3413  C   THR A 223      84.310  53.240  44.130  1.00  0.00           C
ATOM   3414  O   THR A 223      85.270  54.050  44.100  1.00  0.00           O
ATOM   3415  N   TYR A 224      83.560  53.170  45.200  1.00  0.00           N
ATOM   3416  H   TYR A 224      82.700  52.670  45.050  1.00  0.00           H
ATOM   3417  CA  TYR A 224      83.800  53.780  46.450  1.00  0.00           C
ATOM   3418  HA  TYR A 224      83.700  54.870  46.500  1.00  0.00           H
ATOM   3419  CB  TYR A 224      82.730  53.330  47.460  1.00  0.00           C
ATOM   3420  HB1 TYR A 224      82.990  53.580  48.490  1.00  0.00           H
ATOM   3421  HB2 TYR A 224      82.750  52.240  47.420  1.00  0.00           H
ATOM   3422  CG  TYR A 224      81.340  53.850  47.290  1.00  0.00           C
ATOM   3423  CD1 TYR A 224      81.050  55.200  47.100  1.00  0.00           C
ATOM   3424  HD1 TYR A 224      81.870  55.910  47.070  1.00  0.00           H
ATOM   3425  CE1 TYR A 224      79.750  55.590  46.900  1.00  0.00           C
ATOM   3426  HE1 TYR A 224      79.520  56.640  46.840  1.00  0.00           H
ATOM   3427  CZ  TYR A 224      78.680  54.700  47.040  1.00  0.00           C
ATOM   3428  OH  TYR A 224      77.410  55.030  46.780  1.00  0.00           O
ATOM   3429  HH  TYR A 224      76.720  54.400  46.980  1.00  0.00           H
ATOM   3430  CE2 TYR A 224      78.870  53.370  47.300  1.00  0.00           C
ATOM   3431  HE2 TYR A 224      78.080  52.640  47.320  1.00  0.00           H
ATOM   3432  CD2 TYR A 224      80.250  52.930  47.440  1.00  0.00           C
ATOM   3433  HD2 TYR A 224      80.470  51.890  47.650  1.00  0.00           H
ATOM   3434  C   TYR A 224      85.190  53.480  46.920  1.00  0.00           C
ATOM   3435  O   TYR A 224      85.900  54.420  47.320  1.00  0.00           O
ATOM   3436  N   THR A 225      85.610  52.220  46.750  1.00  0.00           N
ATOM   3437  H   THR A 225      84.940  51.480  46.620  1.00  0.00           H
ATOM   3438  CA  THR A 225      87.070  52.030  47.120  1.00  0.00           C
ATOM   3439  HA  THR A 225      87.170  52.420  48.130  1.00  0.00           H
ATOM   3440  CB  THR A 225      87.350  50.500  47.020  1.00  0.00           C
ATOM   3441  HB  THR A 225      87.300  50.160  45.990  1.00  0.00           H
ATOM   3442  CG2 THR A 225      88.720  50.270  47.610  1.00  0.00           C
ATOM   3443 1HG2 THR A 225      88.820  50.670  48.620  1.00  0.00           H
ATOM   3444 2HG2 THR A 225      88.900  49.200  47.700  1.00  0.00           H
ATOM   3445 3HG2 THR A 225      89.600  50.670  47.100  1.00  0.00           H
ATOM   3446  OG1 THR A 225      86.490  49.690  47.780  1.00  0.00           O
ATOM   3447  HG1 THR A 225      86.970  49.260  48.490  1.00  0.00           H
ATOM   3448  C   THR A 225      88.000  52.890  46.310  1.00  0.00           C
ATOM   3449  O   THR A 225      88.780  53.550  46.960  1.00  0.00           O
ATOM   3450  N   ASN A 226      87.960  53.000  45.030  1.00  0.00           N
ATOM   3451  H   ASN A 226      87.200  52.510  44.570  1.00  0.00           H
ATOM   3452  CA  ASN A 226      88.820  53.860  44.250  1.00  0.00           C
ATOM   3453  HA  ASN A 226      89.830  53.480  44.400  1.00  0.00           H
ATOM   3454  CB  ASN A 226      88.520  53.830  42.750  1.00  0.00           C
ATOM   3455  HB1 ASN A 226      89.080  54.580  42.180  1.00  0.00           H
ATOM   3456  HB2 ASN A 226      87.490  54.090  42.530  1.00  0.00           H
ATOM   3457  CG  ASN A 226      88.680  52.440  42.120  1.00  0.00           C
ATOM   3458  OD1 ASN A 226      87.730  51.850  41.560  1.00  0.00           O
ATOM   3459  ND2 ASN A 226      89.840  51.860  42.130  1.00  0.00           N
ATOM   3460 1HD2 ASN A 226      90.620  52.210  42.660  1.00  0.00           H
ATOM   3461 2HD2 ASN A 226      89.790  50.940  41.720  1.00  0.00           H
ATOM   3462  C   ASN A 226      88.610  55.360  44.760  1.00  0.00           C
ATOM   3463  O   ASN A 226      89.580  56.150  44.910  1.00  0.00           O
ATOM   3464  N   LEU A 227      87.350  55.800  44.940  1.00  0.00           N
ATOM   3465  H   LEU A 227      86.620  55.120  44.770  1.00  0.00           H
ATOM   3466  CA  LEU A 227      86.910  57.140  45.250  1.00  0.00           C
ATOM   3467  HA  LEU A 227      87.440  57.890  44.650  1.00  0.00           H
ATOM   3468  CB  LEU A 227      85.410  57.280  45.230  1.00  0.00           C
ATOM   3469  HB1 LEU A 227      85.050  58.190  45.720  1.00  0.00           H
ATOM   3470  HB2 LEU A 227      84.960  56.430  45.740  1.00  0.00           H
ATOM   3471  CG  LEU A 227      84.630  57.190  43.850  1.00  0.00           C
ATOM   3472  HG  LEU A 227      84.900  56.260  43.340  1.00  0.00           H
ATOM   3473  CD1 LEU A 227      83.110  57.210  44.140  1.00  0.00           C
ATOM   3474 1HD1 LEU A 227      82.940  58.180  44.610  1.00  0.00           H
ATOM   3475 2HD1 LEU A 227      82.510  56.990  43.260  1.00  0.00           H
ATOM   3476 3HD1 LEU A 227      82.830  56.430  44.850  1.00  0.00           H
ATOM   3477  CD2 LEU A 227      84.990  58.340  42.900  1.00  0.00           C
ATOM   3478 1HD2 LEU A 227      84.330  58.330  42.040  1.00  0.00           H
ATOM   3479 2HD2 LEU A 227      84.790  59.250  43.470  1.00  0.00           H
ATOM   3480 3HD2 LEU A 227      86.020  58.360  42.530  1.00  0.00           H
ATOM   3481  C   LEU A 227      87.480  57.540  46.590  1.00  0.00           C
ATOM   3482  O   LEU A 227      88.240  58.470  46.780  1.00  0.00           O
ATOM   3483  N   ASN A 228      87.200  56.780  47.630  1.00  0.00           N
ATOM   3484  H   ASN A 228      86.750  55.890  47.460  1.00  0.00           H
ATOM   3485  CA  ASN A 228      87.680  57.130  48.940  1.00  0.00           C
ATOM   3486  HA  ASN A 228      87.400  58.180  49.070  1.00  0.00           H
ATOM   3487  CB  ASN A 228      86.950  56.260  50.020  1.00  0.00           C
ATOM   3488  HB1 ASN A 228      87.310  56.450  51.030  1.00  0.00           H
ATOM   3489  HB2 ASN A 228      87.150  55.210  49.840  1.00  0.00           H
ATOM   3490  CG  ASN A 228      85.450  56.380  50.040  1.00  0.00           C
ATOM   3491  OD1 ASN A 228      84.980  57.430  49.640  1.00  0.00           O
ATOM   3492  ND2 ASN A 228      84.650  55.360  50.320  1.00  0.00           N
ATOM   3493 1HD2 ASN A 228      85.000  54.460  50.600  1.00  0.00           H
ATOM   3494 2HD2 ASN A 228      83.650  55.520  50.280  1.00  0.00           H
ATOM   3495  C   ASN A 228      89.220  57.110  49.250  1.00  0.00           C
ATOM   3496  O   ASN A 228      89.730  57.800  50.100  1.00  0.00           O
ATOM   3497  N   ARG A 229      89.960  56.310  48.370  1.00  0.00           N
ATOM   3498  H   ARG A 229      89.370  55.780  47.750  1.00  0.00           H
ATOM   3499  CA  ARG A 229      91.410  56.200  48.260  1.00  0.00           C
ATOM   3500  HA  ARG A 229      91.880  56.150  49.240  1.00  0.00           H
ATOM   3501  CB  ARG A 229      91.790  54.810  47.530  1.00  0.00           C
ATOM   3502  HB1 ARG A 229      92.810  54.870  47.130  1.00  0.00           H
ATOM   3503  HB2 ARG A 229      91.180  54.560  46.660  1.00  0.00           H
ATOM   3504  CG  ARG A 229      91.810  53.660  48.530  1.00  0.00           C
ATOM   3505  HG1 ARG A 229      90.820  53.490  48.960  1.00  0.00           H
ATOM   3506  HG2 ARG A 229      92.480  53.900  49.360  1.00  0.00           H
ATOM   3507  CD  ARG A 229      92.260  52.390  47.940  1.00  0.00           C
ATOM   3508  HD1 ARG A 229      93.340  52.490  47.840  1.00  0.00           H
ATOM   3509  HD2 ARG A 229      91.530  52.260  47.140  1.00  0.00           H
ATOM   3510  NE  ARG A 229      92.140  51.250  48.940  1.00  0.00           N
ATOM   3511  HE  ARG A 229      91.670  51.370  49.830  1.00  0.00           H
ATOM   3512  CZ  ARG A 229      92.510  50.040  48.600  1.00  0.00           C
ATOM   3513  NH1 ARG A 229      92.710  49.590  47.390  1.00  0.00           N
ATOM   3514 1HH1 ARG A 229      92.570  50.150  46.560  1.00  0.00           H
ATOM   3515 2HH1 ARG A 229      93.020  48.650  47.220  1.00  0.00           H
ATOM   3516  NH2 ARG A 229      92.710  49.170  49.510  1.00  0.00           N
ATOM   3517 1HH2 ARG A 229      92.410  49.430  50.440  1.00  0.00           H
ATOM   3518 2HH2 ARG A 229      92.910  48.180  49.410  1.00  0.00           H
ATOM   3519  C   ARG A 229      92.040  57.440  47.660  1.00  0.00           C
ATOM   3520  O   ARG A 229      93.170  57.760  48.030  1.00  0.00           O
ATOM   3521  N   LEU A 230      91.240  58.090  46.770  1.00  0.00           N
ATOM   3522  H   LEU A 230      90.390  57.680  46.410  1.00  0.00           H
ATOM   3523  CA  LEU A 230      91.610  59.450  46.310  1.00  0.00           C
ATOM   3524  HA  LEU A 230      92.690  59.420  46.170  1.00  0.00           H
ATOM   3525  CB  LEU A 230      90.890  59.860  45.020  1.00  0.00           C
ATOM   3526  HB1 LEU A 230      89.810  59.860  45.180  1.00  0.00           H
ATOM   3527  HB2 LEU A 230      91.130  59.070  44.300  1.00  0.00           H
ATOM   3528  CG  LEU A 230      91.310  61.230  44.520  1.00  0.00           C
ATOM   3529  HG  LEU A 230      90.810  61.970  45.150  1.00  0.00           H
ATOM   3530  CD1 LEU A 230      92.850  61.490  44.520  1.00  0.00           C
ATOM   3531 1HD1 LEU A 230      93.300  62.440  44.210  1.00  0.00           H
ATOM   3532 2HD1 LEU A 230      93.260  61.290  45.510  1.00  0.00           H
ATOM   3533 3HD1 LEU A 230      93.330  60.760  43.860  1.00  0.00           H
ATOM   3534  CD2 LEU A 230      90.780  61.480  43.100  1.00  0.00           C
ATOM   3535 1HD2 LEU A 230      91.190  62.430  42.770  1.00  0.00           H
ATOM   3536 2HD2 LEU A 230      91.230  60.680  42.520  1.00  0.00           H
ATOM   3537 3HD2 LEU A 230      89.690  61.430  43.020  1.00  0.00           H
ATOM   3538  C   LEU A 230      91.300  60.410  47.520  1.00  0.00           C
ATOM   3539  O   LEU A 230      92.120  61.240  47.950  1.00  0.00           O
ATOM   3540  N   ILE A 231      90.100  60.360  48.040  1.00  0.00           N
ATOM   3541  H   ILE A 231      89.400  59.740  47.660  1.00  0.00           H
ATOM   3542  CA  ILE A 231      89.610  61.420  48.920  1.00  0.00           C
ATOM   3543  HA  ILE A 231      89.740  62.390  48.440  1.00  0.00           H
ATOM   3544  CB  ILE A 231      88.090  61.220  49.320  1.00  0.00           C
ATOM   3545  HB  ILE A 231      87.920  60.150  49.370  1.00  0.00           H
ATOM   3546  CG2 ILE A 231      87.680  61.760  50.690  1.00  0.00           C
ATOM   3547 1HG2 ILE A 231      86.620  61.580  50.880  1.00  0.00           H
ATOM   3548 2HG2 ILE A 231      88.240  61.270  51.490  1.00  0.00           H
ATOM   3549 3HG2 ILE A 231      87.890  62.820  50.750  1.00  0.00           H
ATOM   3550  CG1 ILE A 231      87.200  61.900  48.280  1.00  0.00           C
ATOM   3551 1HG1 ILE A 231      87.790  61.810  47.360  1.00  0.00           H
ATOM   3552 2HG1 ILE A 231      87.350  62.960  48.460  1.00  0.00           H
ATOM   3553  CD  ILE A 231      85.790  61.380  48.100  1.00  0.00           C
ATOM   3554  HD1 ILE A 231      85.340  61.010  49.030  1.00  0.00           H
ATOM   3555  HD2 ILE A 231      85.220  62.210  47.680  1.00  0.00           H
ATOM   3556  HD3 ILE A 231      85.970  60.570  47.390  1.00  0.00           H
ATOM   3557  C   ILE A 231      90.510  61.450  50.230  1.00  0.00           C
ATOM   3558  O   ILE A 231      90.910  62.520  50.730  1.00  0.00           O
ATOM   3559  N   SER A 232      90.940  60.360  50.800  1.00  0.00           N
ATOM   3560  H   SER A 232      90.590  59.450  50.550  1.00  0.00           H
ATOM   3561  CA  SER A 232      91.680  60.280  52.110  1.00  0.00           C
ATOM   3562  HA  SER A 232      91.080  60.830  52.840  1.00  0.00           H
ATOM   3563  CB  SER A 232      91.680  58.820  52.530  1.00  0.00           C
ATOM   3564  HB1 SER A 232      90.750  58.670  53.090  1.00  0.00           H
ATOM   3565  HB2 SER A 232      92.470  58.770  53.280  1.00  0.00           H
ATOM   3566  OG  SER A 232      91.950  57.860  51.610  1.00  0.00           O
ATOM   3567  HG  SER A 232      91.050  57.640  51.350  1.00  0.00           H
ATOM   3568  C   SER A 232      93.010  60.970  51.990  1.00  0.00           C
ATOM   3569  O   SER A 232      93.430  61.590  52.970  1.00  0.00           O
ATOM   3570  N   GLN A 233      93.620  61.070  50.830  1.00  0.00           N
ATOM   3571  H   GLN A 233      93.050  60.720  50.070  1.00  0.00           H
ATOM   3572  CA  GLN A 233      94.810  61.800  50.490  1.00  0.00           C
ATOM   3573  HA  GLN A 233      95.570  61.540  51.230  1.00  0.00           H
ATOM   3574  CB  GLN A 233      95.350  61.390  49.120  1.00  0.00           C
ATOM   3575  HB1 GLN A 233      96.110  62.110  48.830  1.00  0.00           H
ATOM   3576  HB2 GLN A 233      94.540  61.440  48.390  1.00  0.00           H
ATOM   3577  CG  GLN A 233      95.840  59.960  48.930  1.00  0.00           C
ATOM   3578  HG1 GLN A 233      96.150  59.810  47.900  1.00  0.00           H
ATOM   3579  HG2 GLN A 233      94.990  59.300  49.050  1.00  0.00           H
ATOM   3580  CD  GLN A 233      97.130  59.730  49.770  1.00  0.00           C
ATOM   3581  OE1 GLN A 233      97.740  60.600  50.360  1.00  0.00           O
ATOM   3582  NE2 GLN A 233      97.430  58.480  49.980  1.00  0.00           N
ATOM   3583 1HE2 GLN A 233      96.710  57.810  49.760  1.00  0.00           H
ATOM   3584 2HE2 GLN A 233      98.230  58.240  50.550  1.00  0.00           H
ATOM   3585  C   GLN A 233      94.570  63.270  50.660  1.00  0.00           C
ATOM   3586  O   GLN A 233      95.370  64.070  51.200  1.00  0.00           O
ATOM   3587  N   ILE A 234      93.460  63.750  50.070  1.00  0.00           N
ATOM   3588  H   ILE A 234      92.870  63.140  49.520  1.00  0.00           H
ATOM   3589  CA  ILE A 234      93.060  65.200  50.220  1.00  0.00           C
ATOM   3590  HA  ILE A 234      93.990  65.720  50.020  1.00  0.00           H
ATOM   3591  CB  ILE A 234      92.060  65.740  49.190  1.00  0.00           C
ATOM   3592  HB  ILE A 234      91.200  65.070  49.190  1.00  0.00           H
ATOM   3593  CG2 ILE A 234      91.610  67.170  49.410  1.00  0.00           C
ATOM   3594 1HG2 ILE A 234      90.720  67.150  50.040  1.00  0.00           H
ATOM   3595 2HG2 ILE A 234      92.290  67.710  50.080  1.00  0.00           H
ATOM   3596 3HG2 ILE A 234      91.430  67.800  48.540  1.00  0.00           H
ATOM   3597  CG1 ILE A 234      92.550  65.750  47.710  1.00  0.00           C
ATOM   3598 1HG1 ILE A 234      93.630  65.900  47.760  1.00  0.00           H
ATOM   3599 2HG1 ILE A 234      92.100  66.490  47.060  1.00  0.00           H
ATOM   3600  CD  ILE A 234      92.410  64.450  46.980  1.00  0.00           C
ATOM   3601  HD1 ILE A 234      91.430  63.990  47.110  1.00  0.00           H
ATOM   3602  HD2 ILE A 234      92.630  64.650  45.930  1.00  0.00           H
ATOM   3603  HD3 ILE A 234      93.080  63.750  47.480  1.00  0.00           H
ATOM   3604  C   ILE A 234      92.810  65.570  51.700  1.00  0.00           C
ATOM   3605  O   ILE A 234      93.530  66.330  52.310  1.00  0.00           O
ATOM   3606  N   VAL A 235      91.950  64.810  52.350  1.00  0.00           N
ATOM   3607  H   VAL A 235      91.430  64.160  51.790  1.00  0.00           H
ATOM   3608  CA  VAL A 235      91.690  64.950  53.840  1.00  0.00           C
ATOM   3609  HA  VAL A 235      91.200  65.900  54.020  1.00  0.00           H
ATOM   3610  CB  VAL A 235      90.700  63.880  54.390  1.00  0.00           C
ATOM   3611  HB  VAL A 235      91.100  62.900  54.110  1.00  0.00           H
ATOM   3612  CG1 VAL A 235      90.450  64.030  55.890  1.00  0.00           C
ATOM   3613 1HG1 VAL A 235      89.680  63.390  56.300  1.00  0.00           H
ATOM   3614 2HG1 VAL A 235      91.380  63.870  56.440  1.00  0.00           H
ATOM   3615 3HG1 VAL A 235      90.200  65.060  56.130  1.00  0.00           H
ATOM   3616  CG2 VAL A 235      89.410  63.950  53.560  1.00  0.00           C
ATOM   3617 1HG2 VAL A 235      88.640  63.310  54.000  1.00  0.00           H
ATOM   3618 2HG2 VAL A 235      89.060  64.980  53.630  1.00  0.00           H
ATOM   3619 3HG2 VAL A 235      89.570  63.700  52.510  1.00  0.00           H
ATOM   3620  C   VAL A 235      92.950  64.920  54.610  1.00  0.00           C
ATOM   3621  O   VAL A 235      93.170  65.760  55.460  1.00  0.00           O
ATOM   3622  N   SER A 236      93.840  64.000  54.340  1.00  0.00           N
ATOM   3623  H   SER A 236      93.640  63.350  53.590  1.00  0.00           H
ATOM   3624  CA  SER A 236      95.140  63.880  55.030  1.00  0.00           C
ATOM   3625  HA  SER A 236      94.890  63.730  56.090  1.00  0.00           H
ATOM   3626  CB  SER A 236      95.820  62.610  54.520  1.00  0.00           C
ATOM   3627  HB1 SER A 236      96.120  62.690  53.480  1.00  0.00           H
ATOM   3628  HB2 SER A 236      95.050  61.830  54.560  1.00  0.00           H
ATOM   3629  OG  SER A 236      96.820  62.430  55.410  1.00  0.00           O
ATOM   3630  HG  SER A 236      97.260  61.600  55.190  1.00  0.00           H
ATOM   3631  C   SER A 236      96.030  65.080  54.830  1.00  0.00           C
ATOM   3632  O   SER A 236      96.580  65.660  55.780  1.00  0.00           O
ATOM   3633  N   SER A 237      96.100  65.570  53.540  1.00  0.00           N
ATOM   3634  H   SER A 237      95.420  65.150  52.930  1.00  0.00           H
ATOM   3635  CA  SER A 237      96.820  66.740  53.090  1.00  0.00           C
ATOM   3636  HA  SER A 237      97.880  66.610  53.310  1.00  0.00           H
ATOM   3637  CB  SER A 237      96.770  66.970  51.620  1.00  0.00           C
ATOM   3638  HB1 SER A 237      97.400  67.810  51.350  1.00  0.00           H
ATOM   3639  HB2 SER A 237      95.750  67.140  51.250  1.00  0.00           H
ATOM   3640  OG  SER A 237      97.260  65.860  51.010  1.00  0.00           O
ATOM   3641  HG  SER A 237      96.680  65.120  51.210  1.00  0.00           H
ATOM   3642  C   SER A 237      96.250  67.960  53.870  1.00  0.00           C
ATOM   3643  O   SER A 237      96.970  68.960  54.080  1.00  0.00           O
ATOM   3644  N   ILE A 238      94.990  67.900  54.350  1.00  0.00           N
ATOM   3645  H   ILE A 238      94.440  67.110  54.040  1.00  0.00           H
ATOM   3646  CA  ILE A 238      94.270  68.920  55.050  1.00  0.00           C
ATOM   3647  HA  ILE A 238      94.720  69.870  54.760  1.00  0.00           H
ATOM   3648  CB  ILE A 238      92.810  69.050  54.640  1.00  0.00           C
ATOM   3649  HB  ILE A 238      92.370  68.050  54.640  1.00  0.00           H
ATOM   3650  CG2 ILE A 238      91.930  69.970  55.540  1.00  0.00           C
ATOM   3651 1HG2 ILE A 238      91.050  70.310  54.990  1.00  0.00           H
ATOM   3652 2HG2 ILE A 238      91.760  69.530  56.530  1.00  0.00           H
ATOM   3653 3HG2 ILE A 238      92.470  70.920  55.640  1.00  0.00           H
ATOM   3654  CG1 ILE A 238      92.730  69.690  53.210  1.00  0.00           C
ATOM   3655 1HG1 ILE A 238      93.580  69.290  52.660  1.00  0.00           H
ATOM   3656 2HG1 ILE A 238      92.990  70.740  53.250  1.00  0.00           H
ATOM   3657  CD  ILE A 238      91.410  69.460  52.450  1.00  0.00           C
ATOM   3658  HD1 ILE A 238      91.650  69.670  51.410  1.00  0.00           H
ATOM   3659  HD2 ILE A 238      91.130  68.420  52.610  1.00  0.00           H
ATOM   3660  HD3 ILE A 238      90.630  70.120  52.840  1.00  0.00           H
ATOM   3661  C   ILE A 238      94.400  68.860  56.590  1.00  0.00           C
ATOM   3662  O   ILE A 238      94.490  69.840  57.330  1.00  0.00           O
ATOM   3663  N   THR A 239      94.380  67.660  57.170  1.00  0.00           N
ATOM   3664  H   THR A 239      94.080  66.890  56.590  1.00  0.00           H
ATOM   3665  CA  THR A 239      94.600  67.330  58.550  1.00  0.00           C
ATOM   3666  HA  THR A 239      94.080  68.130  59.090  1.00  0.00           H
ATOM   3667  CB  THR A 239      93.850  66.060  59.010  1.00  0.00           C
ATOM   3668  HB  THR A 239      94.030  65.930  60.080  1.00  0.00           H
ATOM   3669  CG2 THR A 239      92.300  66.130  58.850  1.00  0.00           C
ATOM   3670 1HG2 THR A 239      92.020  66.490  57.860  1.00  0.00           H
ATOM   3671 2HG2 THR A 239      91.850  65.160  59.060  1.00  0.00           H
ATOM   3672 3HG2 THR A 239      91.850  66.850  59.540  1.00  0.00           H
ATOM   3673  OG1 THR A 239      94.300  64.900  58.390  1.00  0.00           O
ATOM   3674  HG1 THR A 239      93.630  64.450  57.870  1.00  0.00           H
ATOM   3675  C   THR A 239      96.030  67.320  59.020  1.00  0.00           C
ATOM   3676  O   THR A 239      96.360  67.290  60.180  1.00  0.00           O
ATOM   3677  N   ALA A 240      96.990  67.230  58.100  1.00  0.00           N
ATOM   3678  H   ALA A 240      96.710  67.050  57.150  1.00  0.00           H
ATOM   3679  CA  ALA A 240      98.450  67.040  58.270  1.00  0.00           C
ATOM   3680  HA  ALA A 240      98.650  66.110  58.800  1.00  0.00           H
ATOM   3681  CB  ALA A 240      99.100  66.740  56.910  1.00  0.00           C
ATOM   3682  HB1 ALA A 240      98.880  67.530  56.190  1.00  0.00           H
ATOM   3683  HB2 ALA A 240     100.170  66.710  57.100  1.00  0.00           H
ATOM   3684  HB3 ALA A 240      98.760  65.760  56.560  1.00  0.00           H
ATOM   3685  C   ALA A 240      99.090  68.160  59.160  1.00  0.00           C
ATOM   3686  O   ALA A 240      99.910  67.810  60.010  1.00  0.00           O
ATOM   3687  N   SER A 241      98.550  69.420  59.140  1.00  0.00           N
ATOM   3688  H   SER A 241      97.970  69.660  58.360  1.00  0.00           H
ATOM   3689  CA  SER A 241      98.930  70.500  60.090  1.00  0.00           C
ATOM   3690  HA  SER A 241     100.020  70.570  60.040  1.00  0.00           H
ATOM   3691  CB  SER A 241      98.380  71.870  59.690  1.00  0.00           C
ATOM   3692  HB1 SER A 241      98.480  71.880  58.600  1.00  0.00           H
ATOM   3693  HB2 SER A 241      98.840  72.690  60.240  1.00  0.00           H
ATOM   3694  OG  SER A 241      96.970  71.980  59.930  1.00  0.00           O
ATOM   3695  HG  SER A 241      96.790  72.540  60.690  1.00  0.00           H
ATOM   3696  C   SER A 241      98.540  70.290  61.530  1.00  0.00           C
ATOM   3697  O   SER A 241      99.150  70.980  62.340  1.00  0.00           O
ATOM   3698  N   LEU A 242      97.600  69.340  61.780  1.00  0.00           N
ATOM   3699  H   LEU A 242      97.170  68.930  60.960  1.00  0.00           H
ATOM   3700  CA  LEU A 242      97.120  68.980  63.130  1.00  0.00           C
ATOM   3701  HA  LEU A 242      97.340  69.800  63.810  1.00  0.00           H
ATOM   3702  CB  LEU A 242      95.590  68.820  63.150  1.00  0.00           C
ATOM   3703  HB1 LEU A 242      95.380  68.660  64.210  1.00  0.00           H
ATOM   3704  HB2 LEU A 242      95.410  67.920  62.560  1.00  0.00           H
ATOM   3705  CG  LEU A 242      94.560  69.910  62.710  1.00  0.00           C
ATOM   3706  HG  LEU A 242      94.990  70.370  61.820  1.00  0.00           H
ATOM   3707  CD1 LEU A 242      93.170  69.410  62.500  1.00  0.00           C
ATOM   3708 1HD1 LEU A 242      92.610  70.240  62.070  1.00  0.00           H
ATOM   3709 2HD1 LEU A 242      93.160  68.680  61.690  1.00  0.00           H
ATOM   3710 3HD1 LEU A 242      92.700  69.080  63.430  1.00  0.00           H
ATOM   3711  CD2 LEU A 242      94.420  71.030  63.760  1.00  0.00           C
ATOM   3712 1HD2 LEU A 242      95.380  71.390  64.130  1.00  0.00           H
ATOM   3713 2HD2 LEU A 242      94.090  71.940  63.250  1.00  0.00           H
ATOM   3714 3HD2 LEU A 242      93.750  70.790  64.580  1.00  0.00           H
ATOM   3715  C   LEU A 242      97.790  67.690  63.730  1.00  0.00           C
ATOM   3716  O   LEU A 242      97.670  67.480  64.910  1.00  0.00           O
ATOM   3717  N   ARG A 243      98.460  66.900  62.820  1.00  0.00           N
ATOM   3718  H   ARG A 243      98.470  67.290  61.890  1.00  0.00           H
ATOM   3719  CA  ARG A 243      98.970  65.610  63.190  1.00  0.00           C
ATOM   3720  HA  ARG A 243      98.620  65.310  64.170  1.00  0.00           H
ATOM   3721  CB  ARG A 243      98.510  64.530  62.170  1.00  0.00           C
ATOM   3722  HB1 ARG A 243      99.130  63.640  62.210  1.00  0.00           H
ATOM   3723  HB2 ARG A 243      98.560  64.970  61.170  1.00  0.00           H
ATOM   3724  CG  ARG A 243      97.070  64.190  62.420  1.00  0.00           C
ATOM   3725  HG1 ARG A 243      96.450  65.050  62.160  1.00  0.00           H
ATOM   3726  HG2 ARG A 243      96.920  64.070  63.490  1.00  0.00           H
ATOM   3727  CD  ARG A 243      96.610  63.100  61.480  1.00  0.00           C
ATOM   3728  HD1 ARG A 243      95.600  62.870  61.790  1.00  0.00           H
ATOM   3729  HD2 ARG A 243      97.270  62.260  61.720  1.00  0.00           H
ATOM   3730  NE  ARG A 243      96.600  63.480  60.020  1.00  0.00           N
ATOM   3731  HE  ARG A 243      95.990  64.240  59.750  1.00  0.00           H
ATOM   3732  CZ  ARG A 243      97.400  63.000  59.060  1.00  0.00           C
ATOM   3733  NH1 ARG A 243      98.270  62.060  59.290  1.00  0.00           N
ATOM   3734 1HH1 ARG A 243      98.760  61.930  60.170  1.00  0.00           H
ATOM   3735 2HH1 ARG A 243      98.720  61.690  58.460  1.00  0.00           H
ATOM   3736  NH2 ARG A 243      97.460  63.480  57.870  1.00  0.00           N
ATOM   3737 1HH2 ARG A 243      96.720  64.090  57.560  1.00  0.00           H
ATOM   3738 2HH2 ARG A 243      98.050  63.010  57.200  1.00  0.00           H
ATOM   3739  C   ARG A 243     100.450  65.680  63.250  1.00  0.00           C
ATOM   3740  O   ARG A 243     101.010  64.710  63.780  1.00  0.00           O
ATOM   3741  N   PHE A 244     101.070  66.710  62.750  1.00  0.00           N
ATOM   3742  H   PHE A 244     100.620  67.510  62.320  1.00  0.00           H
ATOM   3743  CA  PHE A 244     102.520  66.770  62.590  1.00  0.00           C
ATOM   3744  HA  PHE A 244     103.050  66.190  63.350  1.00  0.00           H
ATOM   3745  CB  PHE A 244     102.950  66.420  61.200  1.00  0.00           C
ATOM   3746  HB1 PHE A 244     104.030  66.530  61.200  1.00  0.00           H
ATOM   3747  HB2 PHE A 244     102.570  67.140  60.480  1.00  0.00           H
ATOM   3748  CG  PHE A 244     102.720  65.020  60.750  1.00  0.00           C
ATOM   3749  CD1 PHE A 244     103.510  63.960  61.200  1.00  0.00           C
ATOM   3750  HD1 PHE A 244     104.280  64.080  61.940  1.00  0.00           H
ATOM   3751  CE1 PHE A 244     103.450  62.720  60.430  1.00  0.00           C
ATOM   3752  HE1 PHE A 244     103.950  61.790  60.650  1.00  0.00           H
ATOM   3753  CZ  PHE A 244     102.450  62.510  59.410  1.00  0.00           C
ATOM   3754  HZ  PHE A 244     102.440  61.520  58.980  1.00  0.00           H
ATOM   3755  CE2 PHE A 244     101.630  63.570  59.100  1.00  0.00           C
ATOM   3756  HE2 PHE A 244     100.890  63.470  58.320  1.00  0.00           H
ATOM   3757  CD2 PHE A 244     101.800  64.810  59.750  1.00  0.00           C
ATOM   3758  HD2 PHE A 244     101.070  65.540  59.420  1.00  0.00           H
ATOM   3759  C   PHE A 244     103.020  68.190  62.950  1.00  0.00           C
ATOM   3760  O   PHE A 244     102.280  69.250  62.950  1.00  0.00           O
ATOM   3761  N   ASP A 245     104.290  68.220  63.430  1.00  0.00           N
ATOM   3762  H   ASP A 245     104.910  67.420  63.410  1.00  0.00           H
ATOM   3763  CA  ASP A 245     104.930  69.380  64.010  1.00  0.00           C
ATOM   3764  HA  ASP A 245     104.170  69.850  64.630  1.00  0.00           H
ATOM   3765  CB  ASP A 245     106.190  68.940  64.820  1.00  0.00           C
ATOM   3766  HB1 ASP A 245     106.910  68.480  64.140  1.00  0.00           H
ATOM   3767  HB2 ASP A 245     105.780  68.230  65.530  1.00  0.00           H
ATOM   3768  CG  ASP A 245     106.850  70.070  65.680  1.00  0.00           C
ATOM   3769  OD1 ASP A 245     106.140  71.010  66.070  1.00  0.00           O
ATOM   3770  OD2 ASP A 245     108.060  69.940  66.040  1.00  0.00           O
ATOM   3771  C   ASP A 245     105.220  70.420  62.940  1.00  0.00           C
ATOM   3772  O   ASP A 245     105.910  70.090  61.960  1.00  0.00           O
ATOM   3773  N   GLY A 246     104.800  71.640  63.150  1.00  0.00           N
ATOM   3774  H   GLY A 246     104.360  71.830  64.040  1.00  0.00           H
ATOM   3775  CA  GLY A 246     104.700  72.750  62.260  1.00  0.00           C
ATOM   3776  HA1 GLY A 246     103.930  72.530  61.530  1.00  0.00           H
ATOM   3777  HA2 GLY A 246     105.660  72.900  61.770  1.00  0.00           H
ATOM   3778  C   GLY A 246     104.470  74.100  62.950  1.00  0.00           C
ATOM   3779  O   GLY A 246     104.600  74.230  64.170  1.00  0.00           O
ATOM   3780  N   ALA A 247     103.990  75.000  62.130  1.00  0.00           N
ATOM   3781  H   ALA A 247     103.710  74.650  61.220  1.00  0.00           H
ATOM   3782  CA  ALA A 247     103.610  76.400  62.590  1.00  0.00           C
ATOM   3783  HA  ALA A 247     103.480  76.450  63.670  1.00  0.00           H
ATOM   3784  CB  ALA A 247     104.780  77.370  62.460  1.00  0.00           C
ATOM   3785  HB1 ALA A 247     105.050  77.490  61.410  1.00  0.00           H
ATOM   3786  HB2 ALA A 247     104.510  78.370  62.790  1.00  0.00           H
ATOM   3787  HB3 ALA A 247     105.500  76.890  63.110  1.00  0.00           H
ATOM   3788  C   ALA A 247     102.250  76.960  61.990  1.00  0.00           C
ATOM   3789  O   ALA A 247     101.480  77.700  62.610  1.00  0.00           O
ATOM   3790  N   LEU A 248     101.990  76.510  60.790  1.00  0.00           N
ATOM   3791  H   LEU A 248     102.690  76.020  60.260  1.00  0.00           H
ATOM   3792  CA  LEU A 248     100.750  76.890  60.020  1.00  0.00           C
ATOM   3793  HA  LEU A 248     100.470  77.930  60.160  1.00  0.00           H
ATOM   3794  CB  LEU A 248     101.000  76.750  58.540  1.00  0.00           C
ATOM   3795  HB1 LEU A 248     101.240  75.710  58.310  1.00  0.00           H
ATOM   3796  HB2 LEU A 248     101.820  77.380  58.180  1.00  0.00           H
ATOM   3797  CG  LEU A 248      99.860  77.130  57.610  1.00  0.00           C
ATOM   3798  HG  LEU A 248      98.960  76.630  57.980  1.00  0.00           H
ATOM   3799  CD1 LEU A 248      99.630  78.640  57.600  1.00  0.00           C
ATOM   3800 1HD1 LEU A 248      99.500  79.030  58.610  1.00  0.00           H
ATOM   3801 2HD1 LEU A 248     100.480  79.140  57.140  1.00  0.00           H
ATOM   3802 3HD1 LEU A 248      98.690  78.830  57.070  1.00  0.00           H
ATOM   3803  CD2 LEU A 248      99.990  76.510  56.250  1.00  0.00           C
ATOM   3804 1HD2 LEU A 248      98.970  76.490  55.860  1.00  0.00           H
ATOM   3805 2HD2 LEU A 248     100.630  77.160  55.650  1.00  0.00           H
ATOM   3806 3HD2 LEU A 248     100.370  75.490  56.170  1.00  0.00           H
ATOM   3807  C   LEU A 248      99.520  76.060  60.390  1.00  0.00           C
ATOM   3808  O   LEU A 248      99.730  74.840  60.670  1.00  0.00           O
ATOM   3809  N   ASN A 249      98.280  76.590  60.440  1.00  0.00           N
ATOM   3810  H   ASN A 249      98.140  77.570  60.250  1.00  0.00           H
ATOM   3811  CA  ASN A 249      96.950  75.840  60.630  1.00  0.00           C
ATOM   3812  HA  ASN A 249      96.130  76.520  60.840  1.00  0.00           H
ATOM   3813  CB  ASN A 249      96.610  75.100  59.270  1.00  0.00           C
ATOM   3814  HB1 ASN A 249      95.780  74.400  59.420  1.00  0.00           H
ATOM   3815  HB2 ASN A 249      97.510  74.620  58.900  1.00  0.00           H
ATOM   3816  CG  ASN A 249      96.130  76.060  58.100  1.00  0.00           C
ATOM   3817  OD1 ASN A 249      95.750  77.250  58.260  1.00  0.00           O
ATOM   3818  ND2 ASN A 249      96.120  75.540  56.890  1.00  0.00           N
ATOM   3819 1HD2 ASN A 249      96.360  74.570  56.730  1.00  0.00           H
ATOM   3820 2HD2 ASN A 249      95.990  76.210  56.150  1.00  0.00           H
ATOM   3821  C   ASN A 249      96.980  74.790  61.830  1.00  0.00           C
ATOM   3822  O   ASN A 249      96.410  73.730  61.720  1.00  0.00           O
ATOM   3823  N   VAL A 250      97.800  75.070  62.860  1.00  0.00           N
ATOM   3824  H   VAL A 250      98.420  75.860  62.740  1.00  0.00           H
ATOM   3825  CA  VAL A 250      98.270  74.150  63.970  1.00  0.00           C
ATOM   3826  HA  VAL A 250      98.440  73.160  63.560  1.00  0.00           H
ATOM   3827  CB  VAL A 250      99.670  74.700  64.380  1.00  0.00           C
ATOM   3828  HB  VAL A 250     100.230  74.960  63.480  1.00  0.00           H
ATOM   3829  CG1 VAL A 250      99.520  76.010  65.180  1.00  0.00           C
ATOM   3830 1HG1 VAL A 250      99.150  75.880  66.190  1.00  0.00           H
ATOM   3831 2HG1 VAL A 250     100.540  76.300  65.430  1.00  0.00           H
ATOM   3832 3HG1 VAL A 250      99.070  76.810  64.570  1.00  0.00           H
ATOM   3833  CG2 VAL A 250     100.580  73.730  65.220  1.00  0.00           C
ATOM   3834 1HG2 VAL A 250     100.200  73.620  66.240  1.00  0.00           H
ATOM   3835 2HG2 VAL A 250     100.600  72.760  64.730  1.00  0.00           H
ATOM   3836 3HG2 VAL A 250     101.600  74.100  65.350  1.00  0.00           H
ATOM   3837  C   VAL A 250      97.210  74.090  65.080  1.00  0.00           C
ATOM   3838  O   VAL A 250      97.430  73.390  66.040  1.00  0.00           O
ATOM   3839  N   ASP A 251      96.000  74.580  64.790  1.00  0.00           N
ATOM   3840  H   ASP A 251      95.830  75.180  64.000  1.00  0.00           H
ATOM   3841  CA  ASP A 251      94.780  74.330  65.450  1.00  0.00           C
ATOM   3842  HA  ASP A 251      94.770  73.260  65.670  1.00  0.00           H
ATOM   3843  CB  ASP A 251      94.670  75.100  66.840  1.00  0.00           C
ATOM   3844  HB1 ASP A 251      95.380  74.700  67.560  1.00  0.00           H
ATOM   3845  HB2 ASP A 251      93.670  75.010  67.260  1.00  0.00           H
ATOM   3846  CG  ASP A 251      94.970  76.630  66.800  1.00  0.00           C
ATOM   3847  OD1 ASP A 251      94.920  77.170  65.670  1.00  0.00           O
ATOM   3848  OD2 ASP A 251      95.070  77.310  67.850  1.00  0.00           O
ATOM   3849  C   ASP A 251      93.570  74.640  64.590  1.00  0.00           C
ATOM   3850  O   ASP A 251      93.630  75.380  63.580  1.00  0.00           O
ATOM   3851  N   LEU A 252      92.410  74.080  64.980  1.00  0.00           N
ATOM   3852  H   LEU A 252      92.510  73.450  65.770  1.00  0.00           H
ATOM   3853  CA  LEU A 252      91.170  74.250  64.200  1.00  0.00           C
ATOM   3854  HA  LEU A 252      91.230  73.740  63.230  1.00  0.00           H
ATOM   3855  CB  LEU A 252      89.910  73.640  64.850  1.00  0.00           C
ATOM   3856  HB1 LEU A 252      89.030  73.810  64.240  1.00  0.00           H
ATOM   3857  HB2 LEU A 252      89.820  73.970  65.890  1.00  0.00           H
ATOM   3858  CG  LEU A 252      90.100  72.140  64.960  1.00  0.00           C
ATOM   3859  HG  LEU A 252      91.080  72.010  65.410  1.00  0.00           H
ATOM   3860  CD1 LEU A 252      89.010  71.530  65.860  1.00  0.00           C
ATOM   3861 1HD1 LEU A 252      88.080  71.450  65.290  1.00  0.00           H
ATOM   3862 2HD1 LEU A 252      89.380  70.550  66.170  1.00  0.00           H
ATOM   3863 3HD1 LEU A 252      88.760  72.070  66.770  1.00  0.00           H
ATOM   3864  CD2 LEU A 252      90.200  71.280  63.690  1.00  0.00           C
ATOM   3865 1HD2 LEU A 252      90.590  70.290  63.930  1.00  0.00           H
ATOM   3866 2HD2 LEU A 252      89.270  71.160  63.140  1.00  0.00           H
ATOM   3867 3HD2 LEU A 252      90.910  71.690  62.970  1.00  0.00           H
ATOM   3868  C   LEU A 252      90.830  75.740  64.090  1.00  0.00           C
ATOM   3869  O   LEU A 252      90.200  76.150  63.070  1.00  0.00           O
ATOM   3870  N   THR A 253      91.090  76.550  65.120  1.00  0.00           N
ATOM   3871  H   THR A 253      91.580  76.080  65.870  1.00  0.00           H
ATOM   3872  CA  THR A 253      90.880  78.010  65.140  1.00  0.00           C
ATOM   3873  HA  THR A 253      89.810  78.220  65.070  1.00  0.00           H
ATOM   3874  CB  THR A 253      91.540  78.520  66.430  1.00  0.00           C
ATOM   3875  HB  THR A 253      92.610  78.380  66.260  1.00  0.00           H
ATOM   3876  CG2 THR A 253      91.270  80.050  66.730  1.00  0.00           C
ATOM   3877 1HG2 THR A 253      90.230  80.160  67.040  1.00  0.00           H
ATOM   3878 2HG2 THR A 253      91.920  80.450  67.510  1.00  0.00           H
ATOM   3879 3HG2 THR A 253      91.320  80.720  65.870  1.00  0.00           H
ATOM   3880  OG1 THR A 253      91.140  77.790  67.560  1.00  0.00           O
ATOM   3881  HG1 THR A 253      91.820  77.970  68.210  1.00  0.00           H
ATOM   3882  C   THR A 253      91.610  78.680  63.940  1.00  0.00           C
ATOM   3883  O   THR A 253      91.090  79.550  63.270  1.00  0.00           O
ATOM   3884  N   GLU A 254      92.870  78.280  63.650  1.00  0.00           N
ATOM   3885  H   GLU A 254      93.310  77.530  64.160  1.00  0.00           H
ATOM   3886  CA  GLU A 254      93.640  78.870  62.540  1.00  0.00           C
ATOM   3887  HA  GLU A 254      93.490  79.930  62.750  1.00  0.00           H
ATOM   3888  CB  GLU A 254      95.120  78.640  62.740  1.00  0.00           C
ATOM   3889  HB1 GLU A 254      95.390  77.590  62.780  1.00  0.00           H
ATOM   3890  HB2 GLU A 254      95.340  79.050  63.730  1.00  0.00           H
ATOM   3891  CG  GLU A 254      96.020  79.300  61.560  1.00  0.00           C
ATOM   3892  HG1 GLU A 254      95.730  80.340  61.370  1.00  0.00           H
ATOM   3893  HG2 GLU A 254      95.930  78.690  60.660  1.00  0.00           H
ATOM   3894  CD  GLU A 254      97.470  79.330  61.860  1.00  0.00           C
ATOM   3895  OE1 GLU A 254      97.880  79.530  63.030  1.00  0.00           O
ATOM   3896  OE2 GLU A 254      98.310  79.370  60.930  1.00  0.00           O
ATOM   3897  C   GLU A 254      93.070  78.580  61.110  1.00  0.00           C
ATOM   3898  O   GLU A 254      93.100  79.500  60.290  1.00  0.00           O
ATOM   3899  N   PHE A 255      92.470  77.410  60.820  1.00  0.00           N
ATOM   3900  H   PHE A 255      92.480  76.800  61.630  1.00  0.00           H
ATOM   3901  CA  PHE A 255      91.610  77.190  59.590  1.00  0.00           C
ATOM   3902  HA  PHE A 255      92.240  77.220  58.700  1.00  0.00           H
ATOM   3903  CB  PHE A 255      90.910  75.840  59.630  1.00  0.00           C
ATOM   3904  HB1 PHE A 255      90.350  75.710  58.700  1.00  0.00           H
ATOM   3905  HB2 PHE A 255      90.320  75.760  60.540  1.00  0.00           H
ATOM   3906  CG  PHE A 255      91.850  74.680  59.560  1.00  0.00           C
ATOM   3907  CD1 PHE A 255      92.620  74.260  60.650  1.00  0.00           C
ATOM   3908  HD1 PHE A 255      92.630  74.800  61.590  1.00  0.00           H
ATOM   3909  CE1 PHE A 255      93.480  73.120  60.530  1.00  0.00           C
ATOM   3910  HE1 PHE A 255      94.040  72.850  61.410  1.00  0.00           H
ATOM   3911  CZ  PHE A 255      93.550  72.410  59.300  1.00  0.00           C
ATOM   3912  HZ  PHE A 255      94.220  71.580  59.170  1.00  0.00           H
ATOM   3913  CE2 PHE A 255      92.750  72.890  58.210  1.00  0.00           C
ATOM   3914  HE2 PHE A 255      92.930  72.450  57.240  1.00  0.00           H
ATOM   3915  CD2 PHE A 255      91.980  74.010  58.350  1.00  0.00           C
ATOM   3916  HD2 PHE A 255      91.410  74.330  57.490  1.00  0.00           H
ATOM   3917  C   PHE A 255      90.670  78.390  59.400  1.00  0.00           C
ATOM   3918  O   PHE A 255      90.570  78.720  58.210  1.00  0.00           O
ATOM   3919  N   GLN A 256      90.110  79.080  60.430  1.00  0.00           N
ATOM   3920  H   GLN A 256      90.260  78.890  61.410  1.00  0.00           H
ATOM   3921  CA  GLN A 256      89.280  80.220  60.140  1.00  0.00           C
ATOM   3922  HA  GLN A 256      88.750  80.030  59.210  1.00  0.00           H
ATOM   3923  CB  GLN A 256      88.270  80.420  61.310  1.00  0.00           C
ATOM   3924  HB1 GLN A 256      88.810  80.530  62.250  1.00  0.00           H
ATOM   3925  HB2 GLN A 256      87.700  79.500  61.280  1.00  0.00           H
ATOM   3926  CG  GLN A 256      87.290  81.590  61.240  1.00  0.00           C
ATOM   3927  HG1 GLN A 256      86.420  81.200  61.780  1.00  0.00           H
ATOM   3928  HG2 GLN A 256      86.820  81.740  60.260  1.00  0.00           H
ATOM   3929  CD  GLN A 256      87.730  82.890  61.850  1.00  0.00           C
ATOM   3930  OE1 GLN A 256      88.340  82.900  62.940  1.00  0.00           O
ATOM   3931  NE2 GLN A 256      87.640  84.020  61.200  1.00  0.00           N
ATOM   3932 1HE2 GLN A 256      87.210  84.060  60.290  1.00  0.00           H
ATOM   3933 2HE2 GLN A 256      87.900  84.910  61.630  1.00  0.00           H
ATOM   3934  C   GLN A 256      90.090  81.450  59.980  1.00  0.00           C
ATOM   3935  O   GLN A 256      89.790  82.300  59.060  1.00  0.00           O
ATOM   3936  N   THR A 257      91.070  81.700  60.840  1.00  0.00           N
ATOM   3937  H   THR A 257      91.160  81.000  61.560  1.00  0.00           H
ATOM   3938  CA  THR A 257      92.080  82.800  60.760  1.00  0.00           C
ATOM   3939  HA  THR A 257      91.590  83.750  60.980  1.00  0.00           H
ATOM   3940  CB  THR A 257      93.170  82.540  61.730  1.00  0.00           C
ATOM   3941  HB  THR A 257      93.620  81.590  61.460  1.00  0.00           H
ATOM   3942  CG2 THR A 257      94.170  83.700  61.880  1.00  0.00           C
ATOM   3943 1HG2 THR A 257      94.860  83.830  61.050  1.00  0.00           H
ATOM   3944 2HG2 THR A 257      93.570  84.620  61.920  1.00  0.00           H
ATOM   3945 3HG2 THR A 257      94.690  83.730  62.840  1.00  0.00           H
ATOM   3946  OG1 THR A 257      92.700  82.400  63.010  1.00  0.00           O
ATOM   3947  HG1 THR A 257      93.320  81.920  63.570  1.00  0.00           H
ATOM   3948  C   THR A 257      92.660  82.860  59.380  1.00  0.00           C
ATOM   3949  O   THR A 257      93.120  83.960  58.970  1.00  0.00           O
ATOM   3950  N   ASN A 258      92.720  81.820  58.550  1.00  0.00           N
ATOM   3951  H   ASN A 258      92.620  80.930  59.010  1.00  0.00           H
ATOM   3952  CA  ASN A 258      93.480  81.780  57.370  1.00  0.00           C
ATOM   3953  HA  ASN A 258      94.040  82.650  57.050  1.00  0.00           H
ATOM   3954  CB  ASN A 258      94.530  80.690  57.430  1.00  0.00           C
ATOM   3955  HB1 ASN A 258      94.980  80.510  56.460  1.00  0.00           H
ATOM   3956  HB2 ASN A 258      94.040  79.770  57.750  1.00  0.00           H
ATOM   3957  CG  ASN A 258      95.710  80.870  58.360  1.00  0.00           C
ATOM   3958  OD1 ASN A 258      96.020  81.910  58.970  1.00  0.00           O
ATOM   3959  ND2 ASN A 258      96.580  79.860  58.300  1.00  0.00           N
ATOM   3960 1HD2 ASN A 258      96.230  78.940  58.050  1.00  0.00           H
ATOM   3961 2HD2 ASN A 258      97.470  79.910  58.780  1.00  0.00           H
ATOM   3962  C   ASN A 258      92.590  81.550  56.080  1.00  0.00           C
ATOM   3963  O   ASN A 258      93.150  81.620  54.940  1.00  0.00           O
ATOM   3964  N   LEU A 259      91.290  81.240  56.260  1.00  0.00           N
ATOM   3965  H   LEU A 259      91.000  81.030  57.200  1.00  0.00           H
ATOM   3966  CA  LEU A 259      90.420  80.710  55.150  1.00  0.00           C
ATOM   3967  HA  LEU A 259      90.870  81.070  54.230  1.00  0.00           H
ATOM   3968  CB  LEU A 259      90.260  79.190  55.240  1.00  0.00           C
ATOM   3969  HB1 LEU A 259      89.740  78.880  54.330  1.00  0.00           H
ATOM   3970  HB2 LEU A 259      89.660  78.940  56.110  1.00  0.00           H
ATOM   3971  CG  LEU A 259      91.450  78.190  55.260  1.00  0.00           C
ATOM   3972  HG  LEU A 259      92.080  78.430  56.110  1.00  0.00           H
ATOM   3973  CD1 LEU A 259      91.020  76.740  55.490  1.00  0.00           C
ATOM   3974 1HD1 LEU A 259      91.830  76.110  55.860  1.00  0.00           H
ATOM   3975 2HD1 LEU A 259      90.360  76.770  56.360  1.00  0.00           H
ATOM   3976 3HD1 LEU A 259      90.530  76.370  54.590  1.00  0.00           H
ATOM   3977  CD2 LEU A 259      92.300  78.260  54.040  1.00  0.00           C
ATOM   3978 1HD2 LEU A 259      93.250  77.740  54.140  1.00  0.00           H
ATOM   3979 2HD2 LEU A 259      91.810  77.840  53.170  1.00  0.00           H
ATOM   3980 3HD2 LEU A 259      92.510  79.310  53.810  1.00  0.00           H
ATOM   3981  C   LEU A 259      89.050  81.410  55.050  1.00  0.00           C
ATOM   3982  O   LEU A 259      88.450  81.360  53.950  1.00  0.00           O
ATOM   3983  N   VAL A 260      88.440  82.030  56.100  1.00  0.00           N
ATOM   3984  H   VAL A 260      88.990  81.990  56.940  1.00  0.00           H
ATOM   3985  CA  VAL A 260      87.030  82.460  56.320  1.00  0.00           C
ATOM   3986  HA  VAL A 260      86.610  82.580  55.320  1.00  0.00           H
ATOM   3987  CB  VAL A 260      86.230  81.420  57.180  1.00  0.00           C
ATOM   3988  HB  VAL A 260      86.700  81.410  58.170  1.00  0.00           H
ATOM   3989  CG1 VAL A 260      84.760  81.790  57.320  1.00  0.00           C
ATOM   3990 1HG1 VAL A 260      84.290  81.070  58.000  1.00  0.00           H
ATOM   3991 2HG1 VAL A 260      84.530  82.760  57.770  1.00  0.00           H
ATOM   3992 3HG1 VAL A 260      84.210  81.750  56.380  1.00  0.00           H
ATOM   3993  CG2 VAL A 260      86.210  80.030  56.600  1.00  0.00           C
ATOM   3994 1HG2 VAL A 260      85.610  79.380  57.220  1.00  0.00           H
ATOM   3995 2HG2 VAL A 260      85.800  80.130  55.600  1.00  0.00           H
ATOM   3996 3HG2 VAL A 260      87.230  79.650  56.490  1.00  0.00           H
ATOM   3997  C   VAL A 260      87.090  83.860  57.030  1.00  0.00           C
ATOM   3998  O   VAL A 260      86.880  83.970  58.240  1.00  0.00           O
ATOM   3999  N   PRO A 261      87.190  84.930  56.270  1.00  0.00           N
ATOM   4000  CD  PRO A 261      87.960  84.970  55.030  1.00  0.00           C
ATOM   4001  HD1 PRO A 261      87.250  85.080  54.210  1.00  0.00           H
ATOM   4002  HD2 PRO A 261      88.550  84.080  54.830  1.00  0.00           H
ATOM   4003  CG  PRO A 261      88.660  86.300  55.090  1.00  0.00           C
ATOM   4004  HG1 PRO A 261      88.940  86.600  54.080  1.00  0.00           H
ATOM   4005  HG2 PRO A 261      89.590  86.170  55.650  1.00  0.00           H
ATOM   4006  CB  PRO A 261      87.710  87.200  55.780  1.00  0.00           C
ATOM   4007  HB1 PRO A 261      86.900  87.590  55.180  1.00  0.00           H
ATOM   4008  HB2 PRO A 261      88.330  87.950  56.270  1.00  0.00           H
ATOM   4009  CA  PRO A 261      87.050  86.280  56.790  1.00  0.00           C
ATOM   4010  HA  PRO A 261      87.550  86.440  57.750  1.00  0.00           H
ATOM   4011  C   PRO A 261      85.570  86.780  56.930  1.00  0.00           C
ATOM   4012  O   PRO A 261      85.320  87.700  57.680  1.00  0.00           O
ATOM   4013  N   TYR A 262      84.640  86.120  56.300  1.00  0.00           N
ATOM   4014  H   TYR A 262      84.960  85.280  55.840  1.00  0.00           H
ATOM   4015  CA  TYR A 262      83.210  86.360  56.260  1.00  0.00           C
ATOM   4016  HA  TYR A 262      82.980  87.220  56.890  1.00  0.00           H
ATOM   4017  CB  TYR A 262      82.750  86.810  54.920  1.00  0.00           C
ATOM   4018  HB1 TYR A 262      82.850  85.970  54.230  1.00  0.00           H
ATOM   4019  HB2 TYR A 262      83.320  87.680  54.560  1.00  0.00           H
ATOM   4020  CG  TYR A 262      81.310  87.140  54.900  1.00  0.00           C
ATOM   4021  CD1 TYR A 262      80.950  88.480  55.230  1.00  0.00           C
ATOM   4022  HD1 TYR A 262      81.700  89.150  55.620  1.00  0.00           H
ATOM   4023  CE1 TYR A 262      79.650  89.000  54.870  1.00  0.00           C
ATOM   4024  HE1 TYR A 262      79.450  90.050  54.970  1.00  0.00           H
ATOM   4025  CZ  TYR A 262      78.690  88.080  54.360  1.00  0.00           C
ATOM   4026  OH  TYR A 262      77.380  88.530  54.190  1.00  0.00           O
ATOM   4027  HH  TYR A 262      76.810  87.920  53.710  1.00  0.00           H
ATOM   4028  CE2 TYR A 262      79.020  86.700  54.180  1.00  0.00           C
ATOM   4029  HE2 TYR A 262      78.260  86.020  53.830  1.00  0.00           H
ATOM   4030  CD2 TYR A 262      80.350  86.280  54.360  1.00  0.00           C
ATOM   4031  HD2 TYR A 262      80.590  85.280  54.010  1.00  0.00           H
ATOM   4032  C   TYR A 262      82.490  85.100  56.770  1.00  0.00           C
ATOM   4033  O   TYR A 262      82.460  84.140  56.050  1.00  0.00           O
ATOM   4034  N   PRO A 263      81.790  85.110  57.920  1.00  0.00           N
ATOM   4035  CD  PRO A 263      81.740  86.170  58.890  1.00  0.00           C
ATOM   4036  HD1 PRO A 263      81.030  86.960  58.660  1.00  0.00           H
ATOM   4037  HD2 PRO A 263      82.720  86.600  59.060  1.00  0.00           H
ATOM   4038  CG  PRO A 263      81.420  85.370  60.170  1.00  0.00           C
ATOM   4039  HG1 PRO A 263      80.760  85.880  60.860  1.00  0.00           H
ATOM   4040  HG2 PRO A 263      82.380  85.160  60.640  1.00  0.00           H
ATOM   4041  CB  PRO A 263      80.730  84.050  59.790  1.00  0.00           C
ATOM   4042  HB1 PRO A 263      79.660  84.150  59.630  1.00  0.00           H
ATOM   4043  HB2 PRO A 263      80.940  83.260  60.520  1.00  0.00           H
ATOM   4044  CA  PRO A 263      81.350  83.810  58.510  1.00  0.00           C
ATOM   4045  HA  PRO A 263      82.300  83.280  58.560  1.00  0.00           H
ATOM   4046  C   PRO A 263      80.520  82.830  57.670  1.00  0.00           C
ATOM   4047  O   PRO A 263      80.610  81.610  57.870  1.00  0.00           O
ATOM   4048  N   ARG A 264      79.740  83.360  56.770  1.00  0.00           N
ATOM   4049  H   ARG A 264      79.660  84.360  56.860  1.00  0.00           H
ATOM   4050  CA  ARG A 264      78.770  82.540  55.940  1.00  0.00           C
ATOM   4051  HA  ARG A 264      78.420  81.740  56.590  1.00  0.00           H
ATOM   4052  CB  ARG A 264      77.580  83.420  55.540  1.00  0.00           C
ATOM   4053  HB1 ARG A 264      77.010  82.900  54.760  1.00  0.00           H
ATOM   4054  HB2 ARG A 264      77.860  84.420  55.200  1.00  0.00           H
ATOM   4055  CG  ARG A 264      76.590  83.590  56.660  1.00  0.00           C
ATOM   4056  HG1 ARG A 264      77.160  83.920  57.530  1.00  0.00           H
ATOM   4057  HG2 ARG A 264      76.090  82.650  56.880  1.00  0.00           H
ATOM   4058  CD  ARG A 264      75.450  84.630  56.350  1.00  0.00           C
ATOM   4059  HD1 ARG A 264      75.870  85.630  56.350  1.00  0.00           H
ATOM   4060  HD2 ARG A 264      74.760  84.600  57.190  1.00  0.00           H
ATOM   4061  NE  ARG A 264      74.730  84.330  55.100  1.00  0.00           N
ATOM   4062  HE  ARG A 264      74.980  84.820  54.260  1.00  0.00           H
ATOM   4063  CZ  ARG A 264      73.620  83.640  54.870  1.00  0.00           C
ATOM   4064  NH1 ARG A 264      73.020  82.950  55.760  1.00  0.00           N
ATOM   4065 1HH1 ARG A 264      73.290  82.920  56.730  1.00  0.00           H
ATOM   4066 2HH1 ARG A 264      72.180  82.480  55.450  1.00  0.00           H
ATOM   4067  NH2 ARG A 264      73.250  83.590  53.680  1.00  0.00           N
ATOM   4068 1HH2 ARG A 264      73.830  84.130  53.070  1.00  0.00           H
ATOM   4069 2HH2 ARG A 264      72.740  82.810  53.310  1.00  0.00           H
ATOM   4070  C   ARG A 264      79.470  81.910  54.730  1.00  0.00           C
ATOM   4071  O   ARG A 264      79.210  80.740  54.430  1.00  0.00           O
ATOM   4072  N   ILE A 265      80.320  82.680  54.050  1.00  0.00           N
ATOM   4073  H   ILE A 265      80.380  83.640  54.360  1.00  0.00           H
ATOM   4074  CA  ILE A 265      81.240  82.210  52.990  1.00  0.00           C
ATOM   4075  HA  ILE A 265      80.770  81.530  52.270  1.00  0.00           H
ATOM   4076  CB  ILE A 265      81.670  83.410  52.120  1.00  0.00           C
ATOM   4077  HB  ILE A 265      82.240  84.090  52.760  1.00  0.00           H
ATOM   4078  CG2 ILE A 265      82.670  83.050  51.030  1.00  0.00           C
ATOM   4079 1HG2 ILE A 265      83.050  83.930  50.510  1.00  0.00           H
ATOM   4080 2HG2 ILE A 265      83.480  82.470  51.490  1.00  0.00           H
ATOM   4081 3HG2 ILE A 265      82.250  82.490  50.190  1.00  0.00           H
ATOM   4082  CG1 ILE A 265      80.450  84.130  51.500  1.00  0.00           C
ATOM   4083 1HG1 ILE A 265      79.640  84.280  52.220  1.00  0.00           H
ATOM   4084 2HG1 ILE A 265      80.110  83.540  50.650  1.00  0.00           H
ATOM   4085  CD  ILE A 265      80.890  85.460  50.880  1.00  0.00           C
ATOM   4086  HD1 ILE A 265      79.980  86.060  50.810  1.00  0.00           H
ATOM   4087  HD2 ILE A 265      81.540  86.060  51.510  1.00  0.00           H
ATOM   4088  HD3 ILE A 265      81.420  85.410  49.930  1.00  0.00           H
ATOM   4089  C   ILE A 265      82.450  81.310  53.550  1.00  0.00           C
ATOM   4090  O   ILE A 265      83.590  81.810  53.660  1.00  0.00           O
ATOM   4091  N   HIS A 266      82.190  80.030  53.990  1.00  0.00           N
ATOM   4092  H   HIS A 266      81.270  79.650  53.830  1.00  0.00           H
ATOM   4093  CA  HIS A 266      83.140  79.260  54.710  1.00  0.00           C
ATOM   4094  HA  HIS A 266      84.140  79.690  54.760  1.00  0.00           H
ATOM   4095  CB  HIS A 266      82.650  79.100  56.150  1.00  0.00           C
ATOM   4096  HB1 HIS A 266      82.720  80.060  56.660  1.00  0.00           H
ATOM   4097  HB2 HIS A 266      83.320  78.470  56.740  1.00  0.00           H
ATOM   4098  CG  HIS A 266      81.250  78.470  56.320  1.00  0.00           C
ATOM   4099  ND1 HIS A 266      80.300  78.890  57.190  1.00  0.00           N
ATOM   4100  HD1 HIS A 266      80.270  79.760  57.700  1.00  0.00           H
ATOM   4101  CE1 HIS A 266      79.430  77.910  57.370  1.00  0.00           C
ATOM   4102  HE1 HIS A 266      78.690  77.980  58.160  1.00  0.00           H
ATOM   4103  NE2 HIS A 266      79.610  76.900  56.550  1.00  0.00           N
ATOM   4104  CD2 HIS A 266      80.810  77.270  55.860  1.00  0.00           C
ATOM   4105  HD2 HIS A 266      81.410  76.640  55.210  1.00  0.00           H
ATOM   4106  C   HIS A 266      83.420  77.880  54.000  1.00  0.00           C
ATOM   4107  O   HIS A 266      83.760  76.860  54.600  1.00  0.00           O
ATOM   4108  N   PHE A 267      83.310  77.880  52.690  1.00  0.00           N
ATOM   4109  H   PHE A 267      83.020  78.710  52.190  1.00  0.00           H
ATOM   4110  CA  PHE A 267      83.590  76.750  51.800  1.00  0.00           C
ATOM   4111  HA  PHE A 267      83.930  75.950  52.450  1.00  0.00           H
ATOM   4112  CB  PHE A 267      82.280  76.320  51.050  1.00  0.00           C
ATOM   4113  HB1 PHE A 267      82.500  75.330  50.660  1.00  0.00           H
ATOM   4114  HB2 PHE A 267      82.100  76.960  50.190  1.00  0.00           H
ATOM   4115  CG  PHE A 267      80.960  76.310  51.790  1.00  0.00           C
ATOM   4116  CD1 PHE A 267      80.380  77.460  52.300  1.00  0.00           C
ATOM   4117  HD1 PHE A 267      80.730  78.450  52.030  1.00  0.00           H
ATOM   4118  CE1 PHE A 267      79.210  77.370  53.030  1.00  0.00           C
ATOM   4119  HE1 PHE A 267      78.740  78.330  53.210  1.00  0.00           H
ATOM   4120  CZ  PHE A 267      78.620  76.140  53.320  1.00  0.00           C
ATOM   4121  HZ  PHE A 267      77.680  76.130  53.860  1.00  0.00           H
ATOM   4122  CE2 PHE A 267      79.300  74.920  52.980  1.00  0.00           C
ATOM   4123  HE2 PHE A 267      78.700  74.030  53.090  1.00  0.00           H
ATOM   4124  CD2 PHE A 267      80.410  75.030  52.120  1.00  0.00           C
ATOM   4125  HD2 PHE A 267      80.940  74.190  51.700  1.00  0.00           H
ATOM   4126  C   PHE A 267      84.780  77.010  50.850  1.00  0.00           C
ATOM   4127  O   PHE A 267      84.500  77.300  49.620  1.00  0.00           O
ATOM   4128  N   PRO A 268      86.040  76.870  51.230  1.00  0.00           N
ATOM   4129  CD  PRO A 268      86.430  76.480  52.580  1.00  0.00           C
ATOM   4130  HD1 PRO A 268      85.930  75.520  52.630  1.00  0.00           H
ATOM   4131  HD2 PRO A 268      86.030  77.240  53.250  1.00  0.00           H
ATOM   4132  CG  PRO A 268      87.940  76.390  52.630  1.00  0.00           C
ATOM   4133  HG1 PRO A 268      88.070  75.310  52.620  1.00  0.00           H
ATOM   4134  HG2 PRO A 268      88.400  76.900  53.480  1.00  0.00           H
ATOM   4135  CB  PRO A 268      88.390  77.020  51.330  1.00  0.00           C
ATOM   4136  HB1 PRO A 268      89.240  76.460  50.920  1.00  0.00           H
ATOM   4137  HB2 PRO A 268      88.670  78.070  51.480  1.00  0.00           H
ATOM   4138  CA  PRO A 268      87.150  76.980  50.360  1.00  0.00           C
ATOM   4139  HA  PRO A 268      87.120  77.890  49.760  1.00  0.00           H
ATOM   4140  C   PRO A 268      87.300  75.740  49.480  1.00  0.00           C
ATOM   4141  O   PRO A 268      87.240  74.610  49.970  1.00  0.00           O
ATOM   4142  N   LEU A 269      87.520  75.920  48.180  1.00  0.00           N
ATOM   4143  H   LEU A 269      87.420  76.830  47.750  1.00  0.00           H
ATOM   4144  CA  LEU A 269      87.790  74.930  47.120  1.00  0.00           C
ATOM   4145  HA  LEU A 269      87.070  74.110  47.180  1.00  0.00           H
ATOM   4146  CB  LEU A 269      87.760  75.750  45.790  1.00  0.00           C
ATOM   4147  HB1 LEU A 269      88.260  76.710  45.880  1.00  0.00           H
ATOM   4148  HB2 LEU A 269      86.720  76.010  45.590  1.00  0.00           H
ATOM   4149  CG  LEU A 269      88.290  74.960  44.580  1.00  0.00           C
ATOM   4150  HG  LEU A 269      89.340  74.670  44.620  1.00  0.00           H
ATOM   4151  CD1 LEU A 269      87.440  73.710  44.320  1.00  0.00           C
ATOM   4152 1HD1 LEU A 269      87.730  73.350  43.330  1.00  0.00           H
ATOM   4153 2HD1 LEU A 269      87.580  72.960  45.100  1.00  0.00           H
ATOM   4154 3HD1 LEU A 269      86.360  73.840  44.320  1.00  0.00           H
ATOM   4155  CD2 LEU A 269      88.430  75.880  43.360  1.00  0.00           C
ATOM   4156 1HD2 LEU A 269      87.450  76.340  43.230  1.00  0.00           H
ATOM   4157 2HD2 LEU A 269      89.220  76.630  43.440  1.00  0.00           H
ATOM   4158 3HD2 LEU A 269      88.740  75.300  42.490  1.00  0.00           H
ATOM   4159  C   LEU A 269      89.100  74.280  47.370  1.00  0.00           C
ATOM   4160  O   LEU A 269      90.170  74.980  47.510  1.00  0.00           O
ATOM   4161  N   ALA A 270      89.210  72.960  47.410  1.00  0.00           N
ATOM   4162  H   ALA A 270      88.330  72.490  47.570  1.00  0.00           H
ATOM   4163  CA  ALA A 270      90.470  72.240  47.310  1.00  0.00           C
ATOM   4164  HA  ALA A 270      91.280  72.870  47.690  1.00  0.00           H
ATOM   4165  CB  ALA A 270      90.370  71.080  48.280  1.00  0.00           C
ATOM   4166  HB1 ALA A 270      90.510  71.430  49.300  1.00  0.00           H
ATOM   4167  HB2 ALA A 270      89.420  70.550  48.180  1.00  0.00           H
ATOM   4168  HB3 ALA A 270      91.110  70.350  47.950  1.00  0.00           H
ATOM   4169  C   ALA A 270      90.790  71.760  45.910  1.00  0.00           C
ATOM   4170  O   ALA A 270      89.850  71.430  45.220  1.00  0.00           O
ATOM   4171  N   THR A 271      92.100  71.640  45.550  1.00  0.00           N
ATOM   4172  H   THR A 271      92.810  71.960  46.190  1.00  0.00           H
ATOM   4173  CA  THR A 271      92.740  71.150  44.290  1.00  0.00           C
ATOM   4174  HA  THR A 271      92.120  70.450  43.720  1.00  0.00           H
ATOM   4175  CB  THR A 271      93.120  72.290  43.360  1.00  0.00           C
ATOM   4176  HB  THR A 271      94.040  72.720  43.750  1.00  0.00           H
ATOM   4177  CG2 THR A 271      93.370  71.790  41.950  1.00  0.00           C
ATOM   4178 1HG2 THR A 271      94.050  72.350  41.310  1.00  0.00           H
ATOM   4179 2HG2 THR A 271      93.750  70.770  42.000  1.00  0.00           H
ATOM   4180 3HG2 THR A 271      92.410  71.630  41.450  1.00  0.00           H
ATOM   4181  OG1 THR A 271      92.080  73.230  43.290  1.00  0.00           O
ATOM   4182  HG1 THR A 271      92.120  73.740  44.100  1.00  0.00           H
ATOM   4183  C   THR A 271      94.090  70.490  44.740  1.00  0.00           C
ATOM   4184  O   THR A 271      94.880  71.190  45.440  1.00  0.00           O
ATOM   4185  N   TYR A 272      94.340  69.260  44.320  1.00  0.00           N
ATOM   4186  H   TYR A 272      93.770  68.840  43.600  1.00  0.00           H
ATOM   4187  CA  TYR A 272      95.530  68.500  44.720  1.00  0.00           C
ATOM   4188  HA  TYR A 272      96.290  69.030  45.300  1.00  0.00           H
ATOM   4189  CB  TYR A 272      94.990  67.370  45.620  1.00  0.00           C
ATOM   4190  HB1 TYR A 272      94.230  66.720  45.190  1.00  0.00           H
ATOM   4191  HB2 TYR A 272      94.680  67.920  46.510  1.00  0.00           H
ATOM   4192  CG  TYR A 272      96.090  66.390  46.050  1.00  0.00           C
ATOM   4193  CD1 TYR A 272      96.810  66.530  47.260  1.00  0.00           C
ATOM   4194  HD1 TYR A 272      96.630  67.340  47.950  1.00  0.00           H
ATOM   4195  CE1 TYR A 272      97.710  65.550  47.730  1.00  0.00           C
ATOM   4196  HE1 TYR A 272      98.270  65.660  48.640  1.00  0.00           H
ATOM   4197  CZ  TYR A 272      98.020  64.500  46.870  1.00  0.00           C
ATOM   4198  OH  TYR A 272      98.930  63.610  47.150  1.00  0.00           O
ATOM   4199  HH  TYR A 272      99.350  63.050  46.490  1.00  0.00           H
ATOM   4200  CE2 TYR A 272      97.310  64.300  45.690  1.00  0.00           C
ATOM   4201  HE2 TYR A 272      97.500  63.420  45.110  1.00  0.00           H
ATOM   4202  CD2 TYR A 272      96.350  65.280  45.260  1.00  0.00           C
ATOM   4203  HD2 TYR A 272      95.850  65.130  44.320  1.00  0.00           H
ATOM   4204  C   TYR A 272      96.260  67.890  43.480  1.00  0.00           C
ATOM   4205  O   TYR A 272      95.640  67.330  42.520  1.00  0.00           O
ATOM   4206  N   ALA A 273      97.590  68.010  43.490  1.00  0.00           N
ATOM   4207  H   ALA A 273      98.050  68.510  44.230  1.00  0.00           H
ATOM   4208  CA  ALA A 273      98.460  67.460  42.530  1.00  0.00           C
ATOM   4209  HA  ALA A 273      97.980  66.560  42.140  1.00  0.00           H
ATOM   4210  CB  ALA A 273      98.640  68.490  41.490  1.00  0.00           C
ATOM   4211  HB1 ALA A 273      99.350  68.210  40.710  1.00  0.00           H
ATOM   4212  HB2 ALA A 273      97.670  68.670  41.030  1.00  0.00           H
ATOM   4213  HB3 ALA A 273      99.120  69.390  41.890  1.00  0.00           H
ATOM   4214  C   ALA A 273      99.750  67.080  43.200  1.00  0.00           C
ATOM   4215  O   ALA A 273     100.180  67.570  44.240  1.00  0.00           O
ATOM   4216  N   PRO A 274     100.450  66.110  42.500  1.00  0.00           N
ATOM   4217  CD  PRO A 274     101.740  65.660  42.970  1.00  0.00           C
ATOM   4218  HD1 PRO A 274     101.530  64.970  43.790  1.00  0.00           H
ATOM   4219  HD2 PRO A 274     102.270  66.540  43.320  1.00  0.00           H
ATOM   4220  CG  PRO A 274     102.410  64.950  41.690  1.00  0.00           C
ATOM   4221  HG1 PRO A 274     102.600  63.960  42.090  1.00  0.00           H
ATOM   4222  HG2 PRO A 274     103.350  65.460  41.470  1.00  0.00           H
ATOM   4223  CB  PRO A 274     101.370  65.130  40.570  1.00  0.00           C
ATOM   4224  HB1 PRO A 274     101.400  64.180  40.020  1.00  0.00           H
ATOM   4225  HB2 PRO A 274     101.550  66.010  39.940  1.00  0.00           H
ATOM   4226  CA  PRO A 274     100.060  65.350  41.320  1.00  0.00           C
ATOM   4227  HA  PRO A 274      99.390  65.900  40.660  1.00  0.00           H
ATOM   4228  C   PRO A 274      99.330  64.070  41.760  1.00  0.00           C
ATOM   4229  O   PRO A 274      99.840  63.410  42.630  1.00  0.00           O
ATOM   4230  N   VAL A 275      98.300  63.650  41.040  1.00  0.00           N
ATOM   4231  H   VAL A 275      98.110  64.260  40.260  1.00  0.00           H
ATOM   4232  CA  VAL A 275      97.520  62.380  41.080  1.00  0.00           C
ATOM   4233  HA  VAL A 275      97.830  61.900  42.010  1.00  0.00           H
ATOM   4234  CB  VAL A 275      95.980  62.530  40.980  1.00  0.00           C
ATOM   4235  HB  VAL A 275      95.820  62.960  39.990  1.00  0.00           H
ATOM   4236  CG1 VAL A 275      95.230  61.260  41.080  1.00  0.00           C
ATOM   4237 1HG1 VAL A 275      95.670  60.710  41.910  1.00  0.00           H
ATOM   4238 2HG1 VAL A 275      94.180  61.490  41.230  1.00  0.00           H
ATOM   4239 3HG1 VAL A 275      95.410  60.710  40.150  1.00  0.00           H
ATOM   4240  CG2 VAL A 275      95.320  63.470  41.960  1.00  0.00           C
ATOM   4241 1HG2 VAL A 275      94.300  63.670  41.610  1.00  0.00           H
ATOM   4242 2HG2 VAL A 275      95.350  63.030  42.950  1.00  0.00           H
ATOM   4243 3HG2 VAL A 275      95.800  64.440  42.060  1.00  0.00           H
ATOM   4244  C   VAL A 275      97.990  61.460  39.960  1.00  0.00           C
ATOM   4245  O   VAL A 275      97.710  61.730  38.790  1.00  0.00           O
ATOM   4246  N   ILE A 276      98.660  60.340  40.200  1.00  0.00           N
ATOM   4247  H   ILE A 276      98.780  60.010  41.150  1.00  0.00           H
ATOM   4248  CA  ILE A 276      99.520  59.680  39.220  1.00  0.00           C
ATOM   4249  HA  ILE A 276      99.270  60.050  38.230  1.00  0.00           H
ATOM   4250  CB  ILE A 276     100.950  60.080  39.680  1.00  0.00           C
ATOM   4251  HB  ILE A 276     101.010  59.770  40.720  1.00  0.00           H
ATOM   4252  CG2 ILE A 276     102.180  59.310  39.100  1.00  0.00           C
ATOM   4253 1HG2 ILE A 276     103.070  59.760  39.540  1.00  0.00           H
ATOM   4254 2HG2 ILE A 276     101.970  58.260  39.330  1.00  0.00           H
ATOM   4255 3HG2 ILE A 276     102.310  59.540  38.040  1.00  0.00           H
ATOM   4256  CG1 ILE A 276     101.250  61.610  39.580  1.00  0.00           C
ATOM   4257 1HG1 ILE A 276     102.240  61.880  39.950  1.00  0.00           H
ATOM   4258 2HG1 ILE A 276     100.590  62.260  40.150  1.00  0.00           H
ATOM   4259  CD  ILE A 276     101.170  62.100  38.080  1.00  0.00           C
ATOM   4260  HD1 ILE A 276     101.380  63.160  37.960  1.00  0.00           H
ATOM   4261  HD2 ILE A 276     101.920  61.610  37.460  1.00  0.00           H
ATOM   4262  HD3 ILE A 276     100.250  61.880  37.540  1.00  0.00           H
ATOM   4263  C   ILE A 276      99.380  58.150  39.140  1.00  0.00           C
ATOM   4264  O   ILE A 276      99.290  57.490  40.180  1.00  0.00           O
ATOM   4265  N   SER A 277      99.670  57.630  37.940  1.00  0.00           N
ATOM   4266  H   SER A 277      99.920  58.230  37.180  1.00  0.00           H
ATOM   4267  CA  SER A 277      99.880  56.200  37.600  1.00  0.00           C
ATOM   4268  HA  SER A 277      99.320  55.660  38.360  1.00  0.00           H
ATOM   4269  CB  SER A 277      99.350  55.900  36.230  1.00  0.00           C
ATOM   4270  HB1 SER A 277     100.190  56.120  35.560  1.00  0.00           H
ATOM   4271  HB2 SER A 277      98.430  56.390  35.910  1.00  0.00           H
ATOM   4272  OG  SER A 277      99.030  54.520  36.250  1.00  0.00           O
ATOM   4273  HG  SER A 277      98.960  54.240  35.330  1.00  0.00           H
ATOM   4274  C   SER A 277     101.300  55.710  37.850  1.00  0.00           C
ATOM   4275  O   SER A 277     101.490  54.710  38.630  1.00  0.00           O
ATOM   4276  N   ALA A 278     102.350  56.460  37.390  1.00  0.00           N
ATOM   4277  H   ALA A 278     102.160  57.280  36.830  1.00  0.00           H
ATOM   4278  CA  ALA A 278     103.710  55.950  37.620  1.00  0.00           C
ATOM   4279  HA  ALA A 278     103.850  55.570  38.640  1.00  0.00           H
ATOM   4280  CB  ALA A 278     103.820  54.750  36.610  1.00  0.00           C
ATOM   4281  HB1 ALA A 278     104.130  55.020  35.600  1.00  0.00           H
ATOM   4282  HB2 ALA A 278     104.700  54.150  36.840  1.00  0.00           H
ATOM   4283  HB3 ALA A 278     102.940  54.110  36.650  1.00  0.00           H
ATOM   4284  C   ALA A 278     104.970  56.910  37.280  1.00  0.00           C
ATOM   4285  O   ALA A 278     106.130  56.510  37.260  1.00  0.00           O
ATOM   4286  N   GLU A 284     104.770  58.260  37.220  1.00  0.00           N
ATOM   4287  H   GLU A 284     103.910  58.600  37.630  1.00  0.00           H
ATOM   4288  CA  GLU A 284     105.840  59.260  36.890  1.00  0.00           C
ATOM   4289  HA  GLU A 284     106.840  58.860  37.070  1.00  0.00           H
ATOM   4290  CB  GLU A 284     105.680  59.610  35.360  1.00  0.00           C
ATOM   4291  HB1 GLU A 284     104.880  60.330  35.190  1.00  0.00           H
ATOM   4292  HB2 GLU A 284     105.410  58.720  34.800  1.00  0.00           H
ATOM   4293  CG  GLU A 284     107.010  60.130  34.830  1.00  0.00           C
ATOM   4294  HG1 GLU A 284     107.740  59.340  35.030  1.00  0.00           H
ATOM   4295  HG2 GLU A 284     107.340  60.960  35.450  1.00  0.00           H
ATOM   4296  CD  GLU A 284     107.080  60.530  33.370  1.00  0.00           C
ATOM   4297  OE1 GLU A 284     107.350  61.740  33.080  1.00  0.00           O
ATOM   4298  OE2 GLU A 284     106.920  59.690  32.470  1.00  0.00           O
ATOM   4299  C   GLU A 284     105.840  60.450  37.830  1.00  0.00           C
ATOM   4300  O   GLU A 284     104.810  60.930  38.280  1.00  0.00           O
ATOM   4301  N   GLN A 285     107.070  61.050  38.020  1.00  0.00           N
ATOM   4302  H   GLN A 285     107.940  60.580  37.790  1.00  0.00           H
ATOM   4303  CA  GLN A 285     107.400  62.270  38.770  1.00  0.00           C
ATOM   4304  HA  GLN A 285     106.730  62.320  39.630  1.00  0.00           H
ATOM   4305  CB  GLN A 285     108.820  62.020  39.390  1.00  0.00           C
ATOM   4306  HB1 GLN A 285     109.030  62.850  40.070  1.00  0.00           H
ATOM   4307  HB2 GLN A 285     109.550  62.080  38.590  1.00  0.00           H
ATOM   4308  CG  GLN A 285     109.040  60.700  40.120  1.00  0.00           C
ATOM   4309  HG1 GLN A 285     110.040  60.740  40.560  1.00  0.00           H
ATOM   4310  HG2 GLN A 285     109.050  59.820  39.470  1.00  0.00           H
ATOM   4311  CD  GLN A 285     107.990  60.530  41.280  1.00  0.00           C
ATOM   4312  OE1 GLN A 285     107.910  61.310  42.240  1.00  0.00           O
ATOM   4313  NE2 GLN A 285     107.150  59.540  41.360  1.00  0.00           N
ATOM   4314 1HE2 GLN A 285     106.950  59.000  40.520  1.00  0.00           H
ATOM   4315 2HE2 GLN A 285     106.480  59.550  42.110  1.00  0.00           H
ATOM   4316  C   GLN A 285     107.360  63.610  37.980  1.00  0.00           C
ATOM   4317  O   GLN A 285     107.680  63.720  36.770  1.00  0.00           O
ATOM   4318  N   LEU A 286     107.080  64.630  38.790  1.00  0.00           N
ATOM   4319  H   LEU A 286     106.990  64.450  39.780  1.00  0.00           H
ATOM   4320  CA  LEU A 286     107.000  66.060  38.360  1.00  0.00           C
ATOM   4321  HA  LEU A 286     107.450  66.130  37.370  1.00  0.00           H
ATOM   4322  CB  LEU A 286     105.560  66.480  38.280  1.00  0.00           C
ATOM   4323  HB1 LEU A 286     105.570  67.540  38.050  1.00  0.00           H
ATOM   4324  HB2 LEU A 286     105.170  66.290  39.280  1.00  0.00           H
ATOM   4325  CG  LEU A 286     104.640  65.840  37.160  1.00  0.00           C
ATOM   4326  HG  LEU A 286     105.050  66.120  36.190  1.00  0.00           H
ATOM   4327  CD1 LEU A 286     104.240  64.300  37.210  1.00  0.00           C
ATOM   4328 1HD1 LEU A 286     103.830  63.910  38.140  1.00  0.00           H
ATOM   4329 2HD1 LEU A 286     103.440  64.140  36.480  1.00  0.00           H
ATOM   4330 3HD1 LEU A 286     105.080  63.680  36.910  1.00  0.00           H
ATOM   4331  CD2 LEU A 286     103.310  66.630  37.190  1.00  0.00           C
ATOM   4332 1HD2 LEU A 286     103.450  67.700  37.080  1.00  0.00           H
ATOM   4333 2HD2 LEU A 286     102.590  66.250  36.470  1.00  0.00           H
ATOM   4334 3HD2 LEU A 286     102.860  66.490  38.170  1.00  0.00           H
ATOM   4335  C   LEU A 286     107.790  67.030  39.250  1.00  0.00           C
ATOM   4336  O   LEU A 286     108.040  66.820  40.400  1.00  0.00           O
ATOM   4337  N   SER A 287     108.100  68.240  38.710  1.00  0.00           N
ATOM   4338  H   SER A 287     107.940  68.400  37.730  1.00  0.00           H
ATOM   4339  CA  SER A 287     108.800  69.340  39.480  1.00  0.00           C
ATOM   4340  HA  SER A 287     109.340  68.880  40.310  1.00  0.00           H
ATOM   4341  CB  SER A 287     109.820  70.130  38.580  1.00  0.00           C
ATOM   4342  HB1 SER A 287     110.160  69.330  37.920  1.00  0.00           H
ATOM   4343  HB2 SER A 287     110.650  70.360  39.250  1.00  0.00           H
ATOM   4344  OG  SER A 287     109.130  71.170  37.910  1.00  0.00           O
ATOM   4345  HG  SER A 287     108.770  70.780  37.110  1.00  0.00           H
ATOM   4346  C   SER A 287     107.890  70.290  40.260  1.00  0.00           C
ATOM   4347  O   SER A 287     106.730  70.250  40.140  1.00  0.00           O
ATOM   4348  N   VAL A 288     108.410  71.230  41.100  1.00  0.00           N
ATOM   4349  H   VAL A 288     109.400  71.420  40.990  1.00  0.00           H
ATOM   4350  CA  VAL A 288     107.560  72.180  41.860  1.00  0.00           C
ATOM   4351  HA  VAL A 288     106.860  71.630  42.490  1.00  0.00           H
ATOM   4352  CB  VAL A 288     108.380  72.950  43.010  1.00  0.00           C
ATOM   4353  HB  VAL A 288     109.130  73.600  42.570  1.00  0.00           H
ATOM   4354  CG1 VAL A 288     107.350  73.860  43.840  1.00  0.00           C
ATOM   4355 1HG1 VAL A 288     106.900  74.600  43.180  1.00  0.00           H
ATOM   4356 2HG1 VAL A 288     106.540  73.260  44.270  1.00  0.00           H
ATOM   4357 3HG1 VAL A 288     107.910  74.360  44.630  1.00  0.00           H
ATOM   4358  CG2 VAL A 288     108.900  71.840  43.940  1.00  0.00           C
ATOM   4359 1HG2 VAL A 288     109.820  71.420  43.530  1.00  0.00           H
ATOM   4360 2HG2 VAL A 288     109.040  72.260  44.940  1.00  0.00           H
ATOM   4361 3HG2 VAL A 288     108.120  71.110  44.120  1.00  0.00           H
ATOM   4362  C   VAL A 288     106.760  73.170  40.950  1.00  0.00           C
ATOM   4363  O   VAL A 288     105.560  73.430  41.080  1.00  0.00           O
ATOM   4364  N   ALA A 289     107.480  73.810  39.950  1.00  0.00           N
ATOM   4365  H   ALA A 289     108.460  73.580  39.790  1.00  0.00           H
ATOM   4366  CA  ALA A 289     106.760  74.530  38.920  1.00  0.00           C
ATOM   4367  HA  ALA A 289     106.400  75.450  39.360  1.00  0.00           H
ATOM   4368  CB  ALA A 289     107.770  74.970  37.880  1.00  0.00           C
ATOM   4369  HB1 ALA A 289     108.680  75.350  38.350  1.00  0.00           H
ATOM   4370  HB2 ALA A 289     108.030  74.100  37.280  1.00  0.00           H
ATOM   4371  HB3 ALA A 289     107.350  75.830  37.360  1.00  0.00           H
ATOM   4372  C   ALA A 289     105.520  73.870  38.320  1.00  0.00           C
ATOM   4373  O   ALA A 289     104.490  74.500  38.160  1.00  0.00           O
ATOM   4374  N   GLU A 290     105.600  72.570  38.140  1.00  0.00           N
ATOM   4375  H   GLU A 290     106.440  72.080  38.380  1.00  0.00           H
ATOM   4376  CA  GLU A 290     104.480  71.790  37.510  1.00  0.00           C
ATOM   4377  HA  GLU A 290     104.060  72.360  36.690  1.00  0.00           H
ATOM   4378  CB  GLU A 290     105.150  70.560  36.830  1.00  0.00           C
ATOM   4379  HB1 GLU A 290     104.400  69.890  36.410  1.00  0.00           H
ATOM   4380  HB2 GLU A 290     105.760  70.010  37.540  1.00  0.00           H
ATOM   4381  CG  GLU A 290     106.030  70.830  35.630  1.00  0.00           C
ATOM   4382  HG1 GLU A 290     106.610  71.730  35.830  1.00  0.00           H
ATOM   4383  HG2 GLU A 290     105.460  70.950  34.720  1.00  0.00           H
ATOM   4384  CD  GLU A 290     107.070  69.720  35.450  1.00  0.00           C
ATOM   4385  OE1 GLU A 290     106.790  68.540  35.120  1.00  0.00           O
ATOM   4386  OE2 GLU A 290     108.240  70.050  35.730  1.00  0.00           O
ATOM   4387  C   GLU A 290     103.300  71.350  38.390  1.00  0.00           C
ATOM   4388  O   GLU A 290     102.180  71.710  38.010  1.00  0.00           O
ATOM   4389  N   ILE A 291     103.480  70.950  39.710  1.00  0.00           N
ATOM   4390  H   ILE A 291     104.440  70.770  39.960  1.00  0.00           H
ATOM   4391  CA  ILE A 291     102.440  70.710  40.700  1.00  0.00           C
ATOM   4392  HA  ILE A 291     101.590  70.320  40.130  1.00  0.00           H
ATOM   4393  CB  ILE A 291     102.950  69.800  41.860  1.00  0.00           C
ATOM   4394  HB  ILE A 291     102.170  69.570  42.590  1.00  0.00           H
ATOM   4395  CG2 ILE A 291     103.450  68.510  41.250  1.00  0.00           C
ATOM   4396 1HG2 ILE A 291     104.480  68.570  40.910  1.00  0.00           H
ATOM   4397 2HG2 ILE A 291     103.560  67.670  41.940  1.00  0.00           H
ATOM   4398 3HG2 ILE A 291     102.740  68.130  40.510  1.00  0.00           H
ATOM   4399  CG1 ILE A 291     104.010  70.470  42.740  1.00  0.00           C
ATOM   4400 1HG1 ILE A 291     103.600  71.360  43.210  1.00  0.00           H
ATOM   4401 2HG1 ILE A 291     104.880  70.840  42.190  1.00  0.00           H
ATOM   4402  CD  ILE A 291     104.480  69.690  43.930  1.00  0.00           C
ATOM   4403  HD1 ILE A 291     104.910  68.730  43.650  1.00  0.00           H
ATOM   4404  HD2 ILE A 291     105.270  70.230  44.460  1.00  0.00           H
ATOM   4405  HD3 ILE A 291     103.650  69.440  44.590  1.00  0.00           H
ATOM   4406  C   ILE A 291     101.930  72.060  41.200  1.00  0.00           C
ATOM   4407  O   ILE A 291     100.710  72.170  41.360  1.00  0.00           O
ATOM   4408  N   THR A 292     102.740  73.160  41.310  1.00  0.00           N
ATOM   4409  H   THR A 292     103.660  73.070  40.910  1.00  0.00           H
ATOM   4410  CA  THR A 292     102.070  74.430  41.650  1.00  0.00           C
ATOM   4411  HA  THR A 292     101.310  74.330  42.430  1.00  0.00           H
ATOM   4412  CB  THR A 292     103.160  75.360  42.140  1.00  0.00           C
ATOM   4413  HB  THR A 292     103.720  75.830  41.330  1.00  0.00           H
ATOM   4414  CG2 THR A 292     102.490  76.550  42.880  1.00  0.00           C
ATOM   4415 1HG2 THR A 292     101.700  76.290  43.580  1.00  0.00           H
ATOM   4416 2HG2 THR A 292     103.240  77.150  43.400  1.00  0.00           H
ATOM   4417 3HG2 THR A 292     101.990  77.180  42.150  1.00  0.00           H
ATOM   4418  OG1 THR A 292     104.020  74.740  43.110  1.00  0.00           O
ATOM   4419  HG1 THR A 292     104.640  74.220  42.600  1.00  0.00           H
ATOM   4420  C   THR A 292     101.240  74.980  40.500  1.00  0.00           C
ATOM   4421  O   THR A 292     100.330  75.820  40.650  1.00  0.00           O
ATOM   4422  N   ASN A 293     101.530  74.610  39.230  1.00  0.00           N
ATOM   4423  H   ASN A 293     102.380  74.070  39.190  1.00  0.00           H
ATOM   4424  CA  ASN A 293     100.750  75.080  38.100  1.00  0.00           C
ATOM   4425  HA  ASN A 293     100.420  76.100  38.290  1.00  0.00           H
ATOM   4426  CB  ASN A 293     101.580  75.010  36.820  1.00  0.00           C
ATOM   4427  HB1 ASN A 293     101.870  73.970  36.620  1.00  0.00           H
ATOM   4428  HB2 ASN A 293     102.460  75.620  37.000  1.00  0.00           H
ATOM   4429  CG  ASN A 293     100.880  75.580  35.600  1.00  0.00           C
ATOM   4430  OD1 ASN A 293     100.150  76.520  35.630  1.00  0.00           O
ATOM   4431  ND2 ASN A 293     100.920  74.850  34.530  1.00  0.00           N
ATOM   4432 1HD2 ASN A 293     101.640  74.150  34.560  1.00  0.00           H
ATOM   4433 2HD2 ASN A 293     100.520  75.150  33.650  1.00  0.00           H
ATOM   4434  C   ASN A 293      99.420  74.330  37.930  1.00  0.00           C
ATOM   4435  O   ASN A 293      98.310  74.890  37.570  1.00  0.00           O
ATOM   4436  N   ALA A 294      99.450  72.990  38.160  1.00  0.00           N
ATOM   4437  H   ALA A 294     100.350  72.550  38.320  1.00  0.00           H
ATOM   4438  CA  ALA A 294      98.240  72.100  38.220  1.00  0.00           C
ATOM   4439  HA  ALA A 294      97.730  71.930  37.270  1.00  0.00           H
ATOM   4440  CB  ALA A 294      98.800  70.680  38.650  1.00  0.00           C
ATOM   4441  HB1 ALA A 294      99.450  70.330  37.850  1.00  0.00           H
ATOM   4442  HB2 ALA A 294      99.380  70.620  39.570  1.00  0.00           H
ATOM   4443  HB3 ALA A 294      98.050  69.900  38.710  1.00  0.00           H
ATOM   4444  C   ALA A 294      97.210  72.490  39.250  1.00  0.00           C
ATOM   4445  O   ALA A 294      96.050  72.240  39.090  1.00  0.00           O
ATOM   4446  N   CYS A 295      97.570  73.240  40.230  1.00  0.00           N
ATOM   4447  H   CYS A 295      98.550  73.440  40.380  1.00  0.00           H
ATOM   4448  CA  CYS A 295      96.650  73.720  41.220  1.00  0.00           C
ATOM   4449  HA  CYS A 295      96.070  72.840  41.500  1.00  0.00           H
ATOM   4450  CB  CYS A 295      97.470  74.430  42.340  1.00  0.00           C
ATOM   4451  HB1 CYS A 295      96.900  75.150  42.930  1.00  0.00           H
ATOM   4452  HB2 CYS A 295      98.100  75.180  41.850  1.00  0.00           H
ATOM   4453  SG  CYS A 295      98.620  73.450  43.390  1.00  0.00           S
ATOM   4454  HG  CYS A 295      99.300  72.960  42.350  1.00  0.00           H
ATOM   4455  C   CYS A 295      95.550  74.700  40.730  1.00  0.00           C
ATOM   4456  O   CYS A 295      94.670  75.100  41.500  1.00  0.00           O
ATOM   4457  N   PHE A 296      95.700  75.200  39.490  1.00  0.00           N
ATOM   4458  H   PHE A 296      96.440  74.880  38.890  1.00  0.00           H
ATOM   4459  CA  PHE A 296      94.810  76.200  38.870  1.00  0.00           C
ATOM   4460  HA  PHE A 296      94.020  76.620  39.490  1.00  0.00           H
ATOM   4461  CB  PHE A 296      95.720  77.420  38.510  1.00  0.00           C
ATOM   4462  HB1 PHE A 296      95.170  78.030  37.800  1.00  0.00           H
ATOM   4463  HB2 PHE A 296      96.420  77.010  37.780  1.00  0.00           H
ATOM   4464  CG  PHE A 296      96.290  78.160  39.720  1.00  0.00           C
ATOM   4465  CD1 PHE A 296      95.560  79.210  40.310  1.00  0.00           C
ATOM   4466  HD1 PHE A 296      94.580  79.480  39.950  1.00  0.00           H
ATOM   4467  CE1 PHE A 296      96.070  79.770  41.500  1.00  0.00           C
ATOM   4468  HE1 PHE A 296      95.480  80.530  41.980  1.00  0.00           H
ATOM   4469  CZ  PHE A 296      97.220  79.290  42.130  1.00  0.00           C
ATOM   4470  HZ  PHE A 296      97.610  79.840  42.980  1.00  0.00           H
ATOM   4471  CE2 PHE A 296      97.960  78.260  41.540  1.00  0.00           C
ATOM   4472  HE2 PHE A 296      98.950  78.010  41.880  1.00  0.00           H
ATOM   4473  CD2 PHE A 296      97.500  77.720  40.320  1.00  0.00           C
ATOM   4474  HD2 PHE A 296      98.090  76.980  39.800  1.00  0.00           H
ATOM   4475  C   PHE A 296      94.100  75.490  37.670  1.00  0.00           C
ATOM   4476  O   PHE A 296      93.380  76.130  36.940  1.00  0.00           O
ATOM   4477  N   GLU A 297      94.310  74.230  37.420  1.00  0.00           N
ATOM   4478  H   GLU A 297      94.810  73.630  38.060  1.00  0.00           H
ATOM   4479  CA  GLU A 297      93.540  73.560  36.320  1.00  0.00           C
ATOM   4480  HA  GLU A 297      93.290  74.320  35.580  1.00  0.00           H
ATOM   4481  CB  GLU A 297      94.450  72.500  35.510  1.00  0.00           C
ATOM   4482  HB1 GLU A 297      94.150  71.480  35.770  1.00  0.00           H
ATOM   4483  HB2 GLU A 297      95.470  72.540  35.880  1.00  0.00           H
ATOM   4484  CG  GLU A 297      94.500  72.560  34.010  1.00  0.00           C
ATOM   4485  HG1 GLU A 297      93.470  72.410  33.680  1.00  0.00           H
ATOM   4486  HG2 GLU A 297      95.060  71.690  33.660  1.00  0.00           H
ATOM   4487  CD  GLU A 297      95.130  73.810  33.510  1.00  0.00           C
ATOM   4488  OE1 GLU A 297      94.480  74.900  33.470  1.00  0.00           O
ATOM   4489  OE2 GLU A 297      96.390  73.820  33.250  1.00  0.00           O
ATOM   4490  C   GLU A 297      92.170  73.020  36.790  1.00  0.00           C
ATOM   4491  O   GLU A 297      92.170  72.370  37.820  1.00  0.00           O
ATOM   4492  N   PRO A 298      91.050  73.330  36.190  1.00  0.00           N
ATOM   4493  CD  PRO A 298      91.000  74.150  34.980  1.00  0.00           C
ATOM   4494  HD1 PRO A 298      91.800  73.770  34.340  1.00  0.00           H
ATOM   4495  HD2 PRO A 298      91.170  75.160  35.360  1.00  0.00           H
ATOM   4496  CG  PRO A 298      89.520  73.970  34.400  1.00  0.00           C
ATOM   4497  HG1 PRO A 298      89.530  73.050  33.830  1.00  0.00           H
ATOM   4498  HG2 PRO A 298      89.140  74.850  33.880  1.00  0.00           H
ATOM   4499  CB  PRO A 298      88.760  73.710  35.720  1.00  0.00           C
ATOM   4500  HB1 PRO A 298      87.860  73.130  35.540  1.00  0.00           H
ATOM   4501  HB2 PRO A 298      88.500  74.680  36.140  1.00  0.00           H
ATOM   4502  CA  PRO A 298      89.740  72.930  36.620  1.00  0.00           C
ATOM   4503  HA  PRO A 298      89.550  73.340  37.620  1.00  0.00           H
ATOM   4504  C   PRO A 298      89.580  71.370  36.720  1.00  0.00           C
ATOM   4505  O   PRO A 298      88.780  70.890  37.570  1.00  0.00           O
ATOM   4506  N   ALA A 299      90.330  70.610  35.920  1.00  0.00           N
ATOM   4507  H   ALA A 299      90.920  71.130  35.280  1.00  0.00           H
ATOM   4508  CA  ALA A 299      90.410  69.190  35.890  1.00  0.00           C
ATOM   4509  HA  ALA A 299      89.430  68.870  35.540  1.00  0.00           H
ATOM   4510  CB  ALA A 299      91.410  68.910  34.790  1.00  0.00           C
ATOM   4511  HB1 ALA A 299      92.360  69.440  34.900  1.00  0.00           H
ATOM   4512  HB2 ALA A 299      91.410  67.820  34.760  1.00  0.00           H
ATOM   4513  HB3 ALA A 299      91.000  69.120  33.810  1.00  0.00           H
ATOM   4514  C   ALA A 299      90.820  68.570  37.260  1.00  0.00           C
ATOM   4515  O   ALA A 299      90.360  67.470  37.600  1.00  0.00           O
ATOM   4516  N   ASN A 300      91.700  69.280  38.030  1.00  0.00           N
ATOM   4517  H   ASN A 300      91.910  70.140  37.560  1.00  0.00           H
ATOM   4518  CA  ASN A 300      92.220  68.870  39.340  1.00  0.00           C
ATOM   4519  HA  ASN A 300      92.290  67.790  39.280  1.00  0.00           H
ATOM   4520  CB  ASN A 300      93.660  69.470  39.410  1.00  0.00           C
ATOM   4521  HB1 ASN A 300      94.070  69.080  40.340  1.00  0.00           H
ATOM   4522  HB2 ASN A 300      93.770  70.550  39.510  1.00  0.00           H
ATOM   4523  CG  ASN A 300      94.530  68.900  38.360  1.00  0.00           C
ATOM   4524  OD1 ASN A 300      94.540  67.720  38.020  1.00  0.00           O
ATOM   4525  ND2 ASN A 300      95.420  69.760  37.760  1.00  0.00           N
ATOM   4526 1HD2 ASN A 300      95.320  70.710  38.090  1.00  0.00           H
ATOM   4527 2HD2 ASN A 300      96.090  69.430  37.070  1.00  0.00           H
ATOM   4528  C   ASN A 300      91.420  69.160  40.550  1.00  0.00           C
ATOM   4529  O   ASN A 300      91.820  68.820  41.680  1.00  0.00           O
ATOM   4530  N   GLN A 301      90.260  69.780  40.430  1.00  0.00           N
ATOM   4531  H   GLN A 301      89.900  69.940  39.500  1.00  0.00           H
ATOM   4532  CA  GLN A 301      89.530  70.380  41.570  1.00  0.00           C
ATOM   4533  HA  GLN A 301      90.330  70.670  42.260  1.00  0.00           H
ATOM   4534  CB  GLN A 301      88.690  71.600  41.000  1.00  0.00           C
ATOM   4535  HB1 GLN A 301      87.890  71.800  41.710  1.00  0.00           H
ATOM   4536  HB2 GLN A 301      88.180  71.220  40.110  1.00  0.00           H
ATOM   4537  CG  GLN A 301      89.430  72.890  40.660  1.00  0.00           C
ATOM   4538  HG1 GLN A 301      90.350  72.700  40.110  1.00  0.00           H
ATOM   4539  HG2 GLN A 301      89.730  73.270  41.640  1.00  0.00           H
ATOM   4540  CD  GLN A 301      88.680  73.980  39.930  1.00  0.00           C
ATOM   4541  OE1 GLN A 301      87.550  73.800  39.470  1.00  0.00           O
ATOM   4542  NE2 GLN A 301      89.320  75.110  39.680  1.00  0.00           N
ATOM   4543 1HE2 GLN A 301      90.200  75.370  40.110  1.00  0.00           H
ATOM   4544 2HE2 GLN A 301      88.650  75.750  39.300  1.00  0.00           H
ATOM   4545  C   GLN A 301      88.570  69.370  42.310  1.00  0.00           C
ATOM   4546  O   GLN A 301      87.960  68.550  41.700  1.00  0.00           O
ATOM   4547  N   MET A 302      88.350  69.580  43.620  1.00  0.00           N
ATOM   4548  H   MET A 302      88.980  70.200  44.110  1.00  0.00           H
ATOM   4549  CA  MET A 302      87.310  68.920  44.370  1.00  0.00           C
ATOM   4550  HA  MET A 302      87.440  67.860  44.150  1.00  0.00           H
ATOM   4551  CB  MET A 302      87.470  69.030  45.850  1.00  0.00           C
ATOM   4552  HB1 MET A 302      86.640  68.560  46.360  1.00  0.00           H
ATOM   4553  HB2 MET A 302      87.400  70.080  46.130  1.00  0.00           H
ATOM   4554  CG  MET A 302      88.810  68.420  46.330  1.00  0.00           C
ATOM   4555  HG1 MET A 302      88.800  68.590  47.410  1.00  0.00           H
ATOM   4556  HG2 MET A 302      89.660  68.940  45.890  1.00  0.00           H
ATOM   4557  SD  MET A 302      89.210  66.670  46.170  1.00  0.00           S
ATOM   4558  CE  MET A 302      90.270  66.730  44.690  1.00  0.00           C
ATOM   4559  HE1 MET A 302      91.150  67.330  44.900  1.00  0.00           H
ATOM   4560  HE2 MET A 302      90.640  65.730  44.460  1.00  0.00           H
ATOM   4561  HE3 MET A 302      89.660  67.110  43.870  1.00  0.00           H
ATOM   4562  C   MET A 302      85.910  69.240  43.990  1.00  0.00           C
ATOM   4563  O   MET A 302      85.040  68.420  44.190  1.00  0.00           O
ATOM   4564  N   VAL A 303      85.700  70.440  43.430  1.00  0.00           N
ATOM   4565  H   VAL A 303      86.490  71.070  43.380  1.00  0.00           H
ATOM   4566  CA  VAL A 303      84.430  70.960  42.920  1.00  0.00           C
ATOM   4567  HA  VAL A 303      83.710  70.160  42.710  1.00  0.00           H
ATOM   4568  CB  VAL A 303      83.740  71.860  43.940  1.00  0.00           C
ATOM   4569  HB  VAL A 303      84.410  72.660  44.260  1.00  0.00           H
ATOM   4570  CG1 VAL A 303      82.500  72.560  43.340  1.00  0.00           C
ATOM   4571 1HG1 VAL A 303      81.750  71.800  43.120  1.00  0.00           H
ATOM   4572 2HG1 VAL A 303      82.110  73.280  44.060  1.00  0.00           H
ATOM   4573 3HG1 VAL A 303      82.710  73.200  42.480  1.00  0.00           H
ATOM   4574  CG2 VAL A 303      83.300  71.170  45.170  1.00  0.00           C
ATOM   4575 1HG2 VAL A 303      82.950  71.920  45.880  1.00  0.00           H
ATOM   4576 2HG2 VAL A 303      82.440  70.530  44.970  1.00  0.00           H
ATOM   4577 3HG2 VAL A 303      84.150  70.620  45.570  1.00  0.00           H
ATOM   4578  C   VAL A 303      84.710  71.720  41.660  1.00  0.00           C
ATOM   4579  O   VAL A 303      85.420  72.670  41.680  1.00  0.00           O
ATOM   4580  N   LYS A 304      84.230  71.300  40.470  1.00  0.00           N
ATOM   4581  H   LYS A 304      83.550  70.550  40.430  1.00  0.00           H
ATOM   4582  CA  LYS A 304      84.540  71.950  39.200  1.00  0.00           C
ATOM   4583  HA  LYS A 304      85.630  72.050  39.220  1.00  0.00           H
ATOM   4584  CB  LYS A 304      84.220  71.030  38.040  1.00  0.00           C
ATOM   4585  HB1 LYS A 304      84.370  71.570  37.100  1.00  0.00           H
ATOM   4586  HB2 LYS A 304      83.170  70.760  38.190  1.00  0.00           H
ATOM   4587  CG  LYS A 304      85.170  69.820  37.980  1.00  0.00           C
ATOM   4588  HG1 LYS A 304      84.900  69.170  38.820  1.00  0.00           H
ATOM   4589  HG2 LYS A 304      86.210  70.100  37.810  1.00  0.00           H
ATOM   4590  CD  LYS A 304      84.750  69.110  36.690  1.00  0.00           C
ATOM   4591  HD1 LYS A 304      84.720  69.760  35.820  1.00  0.00           H
ATOM   4592  HD2 LYS A 304      83.730  68.740  36.770  1.00  0.00           H
ATOM   4593  CE  LYS A 304      85.720  67.970  36.510  1.00  0.00           C
ATOM   4594  HE1 LYS A 304      85.500  67.310  37.350  1.00  0.00           H
ATOM   4595  HE2 LYS A 304      86.730  68.360  36.560  1.00  0.00           H
ATOM   4596  NZ  LYS A 304      85.610  67.230  35.250  1.00  0.00           N
ATOM   4597  HZ1 LYS A 304      86.170  66.390  35.200  1.00  0.00           H
ATOM   4598  HZ2 LYS A 304      84.680  66.830  35.160  1.00  0.00           H
ATOM   4599  HZ3 LYS A 304      85.830  67.740  34.410  1.00  0.00           H
ATOM   4600  C   LYS A 304      83.970  73.330  39.110  1.00  0.00           C
ATOM   4601  O   LYS A 304      82.770  73.460  39.160  1.00  0.00           O
ATOM   4602  N   CYS A 305      84.840  74.260  39.010  1.00  0.00           N
ATOM   4603  H   CYS A 305      85.800  74.010  39.190  1.00  0.00           H
ATOM   4604  CA  CYS A 305      84.520  75.680  38.880  1.00  0.00           C
ATOM   4605  HA  CYS A 305      83.530  75.710  38.420  1.00  0.00           H
ATOM   4606  CB  CYS A 305      84.320  76.390  40.220  1.00  0.00           C
ATOM   4607  HB1 CYS A 305      83.590  75.870  40.840  1.00  0.00           H
ATOM   4608  HB2 CYS A 305      84.020  77.410  40.000  1.00  0.00           H
ATOM   4609  SG  CYS A 305      85.850  76.380  41.230  1.00  0.00           S
ATOM   4610  HG  CYS A 305      85.660  75.060  41.340  1.00  0.00           H
ATOM   4611  C   CYS A 305      85.540  76.450  38.030  1.00  0.00           C
ATOM   4612  O   CYS A 305      86.450  75.950  37.390  1.00  0.00           O
ATOM   4613  N   ASP A 306      85.400  77.780  37.840  1.00  0.00           N
ATOM   4614  H   ASP A 306      84.510  78.140  38.150  1.00  0.00           H
ATOM   4615  CA  ASP A 306      86.310  78.660  37.120  1.00  0.00           C
ATOM   4616  HA  ASP A 306      87.230  78.100  36.960  1.00  0.00           H
ATOM   4617  CB  ASP A 306      85.760  79.000  35.720  1.00  0.00           C
ATOM   4618  HB1 ASP A 306      85.160  79.900  35.830  1.00  0.00           H
ATOM   4619  HB2 ASP A 306      85.020  78.250  35.430  1.00  0.00           H
ATOM   4620  CG  ASP A 306      86.750  79.110  34.580  1.00  0.00           C
ATOM   4621  OD1 ASP A 306      87.940  79.310  34.850  1.00  0.00           O
ATOM   4622  OD2 ASP A 306      86.370  78.820  33.400  1.00  0.00           O
ATOM   4623  C   ASP A 306      86.710  79.860  38.010  1.00  0.00           C
ATOM   4624  O   ASP A 306      86.230  80.970  37.740  1.00  0.00           O
ATOM   4625  N   PRO A 307      87.670  79.740  38.930  1.00  0.00           N
ATOM   4626  CD  PRO A 307      88.210  78.470  39.350  1.00  0.00           C
ATOM   4627  HD1 PRO A 307      88.700  77.940  38.540  1.00  0.00           H
ATOM   4628  HD2 PRO A 307      87.480  77.720  39.630  1.00  0.00           H
ATOM   4629  CG  PRO A 307      89.230  78.600  40.560  1.00  0.00           C
ATOM   4630  HG1 PRO A 307      89.990  77.820  40.530  1.00  0.00           H
ATOM   4631  HG2 PRO A 307      88.720  78.660  41.520  1.00  0.00           H
ATOM   4632  CB  PRO A 307      89.560  80.130  40.310  1.00  0.00           C
ATOM   4633  HB1 PRO A 307      90.470  80.190  39.700  1.00  0.00           H
ATOM   4634  HB2 PRO A 307      89.770  80.650  41.250  1.00  0.00           H
ATOM   4635  CA  PRO A 307      88.420  80.800  39.570  1.00  0.00           C
ATOM   4636  HA  PRO A 307      87.680  81.140  40.290  1.00  0.00           H
ATOM   4637  C   PRO A 307      89.000  81.990  38.790  1.00  0.00           C
ATOM   4638  O   PRO A 307      89.100  83.030  39.420  1.00  0.00           O
ATOM   4639  N   ARG A 308      89.170  81.830  37.440  1.00  0.00           N
ATOM   4640  H   ARG A 308      89.000  80.890  37.140  1.00  0.00           H
ATOM   4641  CA  ARG A 308      89.630  82.890  36.400  1.00  0.00           C
ATOM   4642  HA  ARG A 308      90.620  83.270  36.660  1.00  0.00           H
ATOM   4643  CB  ARG A 308      89.760  82.260  34.990  1.00  0.00           C
ATOM   4644  HB1 ARG A 308      90.110  82.990  34.260  1.00  0.00           H
ATOM   4645  HB2 ARG A 308      88.780  81.970  34.590  1.00  0.00           H
ATOM   4646  CG  ARG A 308      90.760  81.110  34.890  1.00  0.00           C
ATOM   4647  HG1 ARG A 308      90.410  80.280  35.500  1.00  0.00           H
ATOM   4648  HG2 ARG A 308      91.700  81.490  35.310  1.00  0.00           H
ATOM   4649  CD  ARG A 308      90.880  80.700  33.410  1.00  0.00           C
ATOM   4650  HD1 ARG A 308      91.550  79.860  33.260  1.00  0.00           H
ATOM   4651  HD2 ARG A 308      91.350  81.500  32.840  1.00  0.00           H
ATOM   4652  NE  ARG A 308      89.570  80.290  32.840  1.00  0.00           N
ATOM   4653  HE  ARG A 308      88.900  79.890  33.480  1.00  0.00           H
ATOM   4654  CZ  ARG A 308      89.140  80.380  31.650  1.00  0.00           C
ATOM   4655  NH1 ARG A 308      89.880  81.050  30.750  1.00  0.00           N
ATOM   4656 1HH1 ARG A 308      90.790  81.420  30.990  1.00  0.00           H
ATOM   4657 2HH1 ARG A 308      89.470  81.230  29.850  1.00  0.00           H
ATOM   4658  NH2 ARG A 308      87.970  79.970  31.330  1.00  0.00           N
ATOM   4659 1HH2 ARG A 308      87.420  79.500  32.040  1.00  0.00           H
ATOM   4660 2HH2 ARG A 308      87.780  79.870  30.340  1.00  0.00           H
ATOM   4661  C   ARG A 308      88.690  84.060  36.340  1.00  0.00           C
ATOM   4662  O   ARG A 308      89.120  85.220  36.150  1.00  0.00           O
ATOM   4663  N   HIS A 309      87.420  83.740  36.550  1.00  0.00           N
ATOM   4664  H   HIS A 309      87.170  82.770  36.590  1.00  0.00           H
ATOM   4665  CA  HIS A 309      86.250  84.680  36.470  1.00  0.00           C
ATOM   4666  HA  HIS A 309      86.570  85.680  36.170  1.00  0.00           H
ATOM   4667  CB  HIS A 309      85.170  84.190  35.480  1.00  0.00           C
ATOM   4668  HB1 HIS A 309      84.340  84.900  35.560  1.00  0.00           H
ATOM   4669  HB2 HIS A 309      84.630  83.360  35.940  1.00  0.00           H
ATOM   4670  CG  HIS A 309      85.610  84.080  34.060  1.00  0.00           C
ATOM   4671  ND1 HIS A 309      86.160  82.920  33.570  1.00  0.00           N
ATOM   4672  CE1 HIS A 309      86.540  83.250  32.270  1.00  0.00           C
ATOM   4673  HE1 HIS A 309      87.140  82.640  31.630  1.00  0.00           H
ATOM   4674  NE2 HIS A 309      86.160  84.510  32.000  1.00  0.00           N
ATOM   4675  HE2 HIS A 309      86.200  84.950  31.090  1.00  0.00           H
ATOM   4676  CD2 HIS A 309      85.560  85.060  33.110  1.00  0.00           C
ATOM   4677  HD2 HIS A 309      85.190  86.070  33.220  1.00  0.00           H
ATOM   4678  C   HIS A 309      85.560  84.940  37.820  1.00  0.00           C
ATOM   4679  O   HIS A 309      84.520  85.580  37.930  1.00  0.00           O
ATOM   4680  N   GLY A 310      86.130  84.490  38.930  1.00  0.00           N
ATOM   4681  H   GLY A 310      86.950  83.920  38.790  1.00  0.00           H
ATOM   4682  CA  GLY A 310      85.840  84.840  40.330  1.00  0.00           C
ATOM   4683  HA1 GLY A 310      85.780  83.900  40.880  1.00  0.00           H
ATOM   4684  HA2 GLY A 310      84.900  85.350  40.520  1.00  0.00           H
ATOM   4685  C   GLY A 310      86.910  85.800  41.000  1.00  0.00           C
ATOM   4686  O   GLY A 310      87.810  86.280  40.320  1.00  0.00           O
ATOM   4687  N   LYS A 311      86.830  85.960  42.380  1.00  0.00           N
ATOM   4688  H   LYS A 311      86.000  85.640  42.850  1.00  0.00           H
ATOM   4689  CA  LYS A 311      87.870  86.540  43.270  1.00  0.00           C
ATOM   4690  HA  LYS A 311      88.790  86.620  42.700  1.00  0.00           H
ATOM   4691  CB  LYS A 311      87.470  87.970  43.590  1.00  0.00           C
ATOM   4692  HB1 LYS A 311      88.220  88.310  44.300  1.00  0.00           H
ATOM   4693  HB2 LYS A 311      86.480  88.120  44.020  1.00  0.00           H
ATOM   4694  CG  LYS A 311      87.530  88.910  42.350  1.00  0.00           C
ATOM   4695  HG1 LYS A 311      86.870  88.530  41.580  1.00  0.00           H
ATOM   4696  HG2 LYS A 311      88.550  88.910  41.950  1.00  0.00           H
ATOM   4697  CD  LYS A 311      86.920  90.290  42.750  1.00  0.00           C
ATOM   4698  HD1 LYS A 311      87.440  90.590  43.660  1.00  0.00           H
ATOM   4699  HD2 LYS A 311      85.860  90.080  42.890  1.00  0.00           H
ATOM   4700  CE  LYS A 311      87.130  91.200  41.540  1.00  0.00           C
ATOM   4701  HE1 LYS A 311      86.660  90.880  40.610  1.00  0.00           H
ATOM   4702  HE2 LYS A 311      88.190  90.970  41.420  1.00  0.00           H
ATOM   4703  NZ  LYS A 311      86.990  92.620  41.710  1.00  0.00           N
ATOM   4704  HZ1 LYS A 311      86.030  92.780  41.990  1.00  0.00           H
ATOM   4705  HZ2 LYS A 311      87.610  93.060  42.370  1.00  0.00           H
ATOM   4706  HZ3 LYS A 311      87.190  93.080  40.830  1.00  0.00           H
ATOM   4707  C   LYS A 311      88.200  85.640  44.470  1.00  0.00           C
ATOM   4708  O   LYS A 311      87.310  84.910  45.110  1.00  0.00           O
ATOM   4709  N   TYR A 312      89.460  85.670  44.860  1.00  0.00           N
ATOM   4710  H   TYR A 312      90.110  86.240  44.350  1.00  0.00           H
ATOM   4711  CA  TYR A 312      89.940  85.010  46.080  1.00  0.00           C
ATOM   4712  HA  TYR A 312      89.340  84.110  46.250  1.00  0.00           H
ATOM   4713  CB  TYR A 312      91.370  84.500  45.810  1.00  0.00           C
ATOM   4714  HB1 TYR A 312      91.680  83.980  46.710  1.00  0.00           H
ATOM   4715  HB2 TYR A 312      92.040  85.340  45.630  1.00  0.00           H
ATOM   4716  CG  TYR A 312      91.430  83.540  44.620  1.00  0.00           C
ATOM   4717  CD1 TYR A 312      91.340  82.200  44.940  1.00  0.00           C
ATOM   4718  HD1 TYR A 312      91.090  81.820  45.920  1.00  0.00           H
ATOM   4719  CE1 TYR A 312      91.760  81.240  43.950  1.00  0.00           C
ATOM   4720  HE1 TYR A 312      91.690  80.170  44.040  1.00  0.00           H
ATOM   4721  CZ  TYR A 312      92.150  81.650  42.700  1.00  0.00           C
ATOM   4722  OH  TYR A 312      92.380  80.610  41.790  1.00  0.00           O
ATOM   4723  HH  TYR A 312      92.640  80.920  40.920  1.00  0.00           H
ATOM   4724  CE2 TYR A 312      92.170  83.000  42.360  1.00  0.00           C
ATOM   4725  HE2 TYR A 312      92.380  83.300  41.340  1.00  0.00           H
ATOM   4726  CD2 TYR A 312      91.790  84.020  43.320  1.00  0.00           C
ATOM   4727  HD2 TYR A 312      92.010  85.050  43.100  1.00  0.00           H
ATOM   4728  C   TYR A 312      89.940  85.910  47.330  1.00  0.00           C
ATOM   4729  O   TYR A 312      90.290  87.090  47.280  1.00  0.00           O
ATOM   4730  N   MET A 313      89.370  85.420  48.430  1.00  0.00           N
ATOM   4731  H   MET A 313      88.920  84.520  48.350  1.00  0.00           H
ATOM   4732  CA  MET A 313      89.580  86.060  49.710  1.00  0.00           C
ATOM   4733  HA  MET A 313      89.740  87.130  49.560  1.00  0.00           H
ATOM   4734  CB  MET A 313      88.350  85.830  50.550  1.00  0.00           C
ATOM   4735  HB1 MET A 313      88.470  85.880  51.630  1.00  0.00           H
ATOM   4736  HB2 MET A 313      88.010  84.810  50.350  1.00  0.00           H
ATOM   4737  CG  MET A 313      87.030  86.610  50.150  1.00  0.00           C
ATOM   4738  HG1 MET A 313      86.980  86.790  49.070  1.00  0.00           H
ATOM   4739  HG2 MET A 313      86.880  87.550  50.670  1.00  0.00           H
ATOM   4740  SD  MET A 313      85.460  85.680  50.320  1.00  0.00           S
ATOM   4741  CE  MET A 313      85.490  84.610  48.810  1.00  0.00           C
ATOM   4742  HE1 MET A 313      84.740  83.830  48.940  1.00  0.00           H
ATOM   4743  HE2 MET A 313      85.210  85.150  47.910  1.00  0.00           H
ATOM   4744  HE3 MET A 313      86.500  84.240  48.640  1.00  0.00           H
ATOM   4745  C   MET A 313      90.810  85.540  50.440  1.00  0.00           C
ATOM   4746  O   MET A 313      91.530  86.290  51.150  1.00  0.00           O
ATOM   4747  N   ALA A 314      91.150  84.280  50.150  1.00  0.00           N
ATOM   4748  H   ALA A 314      90.510  83.680  49.660  1.00  0.00           H
ATOM   4749  CA  ALA A 314      92.320  83.530  50.710  1.00  0.00           C
ATOM   4750  HA  ALA A 314      93.090  84.270  50.900  1.00  0.00           H
ATOM   4751  CB  ALA A 314      92.020  82.950  52.020  1.00  0.00           C
ATOM   4752  HB1 ALA A 314      91.820  83.800  52.680  1.00  0.00           H
ATOM   4753  HB2 ALA A 314      91.190  82.240  52.050  1.00  0.00           H
ATOM   4754  HB3 ALA A 314      92.840  82.350  52.400  1.00  0.00           H
ATOM   4755  C   ALA A 314      92.920  82.440  49.840  1.00  0.00           C
ATOM   4756  O   ALA A 314      92.180  81.890  49.050  1.00  0.00           O
ATOM   4757  N   CYS A 315      94.160  82.040  50.110  1.00  0.00           N
ATOM   4758  H   CYS A 315      94.640  82.680  50.730  1.00  0.00           H
ATOM   4759  CA  CYS A 315      94.810  80.960  49.340  1.00  0.00           C
ATOM   4760  HA  CYS A 315      94.120  80.120  49.170  1.00  0.00           H
ATOM   4761  CB  CYS A 315      95.300  81.410  47.960  1.00  0.00           C
ATOM   4762  HB1 CYS A 315      96.250  81.900  48.180  1.00  0.00           H
ATOM   4763  HB2 CYS A 315      94.590  82.110  47.520  1.00  0.00           H
ATOM   4764  SG  CYS A 315      95.500  79.860  46.980  1.00  0.00           S
ATOM   4765  HG  CYS A 315      94.210  79.710  46.680  1.00  0.00           H
ATOM   4766  C   CYS A 315      95.970  80.400  50.140  1.00  0.00           C
ATOM   4767  O   CYS A 315      96.760  81.070  50.710  1.00  0.00           O
ATOM   4768  N   CYS A 316      96.110  79.080  50.140  1.00  0.00           N
ATOM   4769  H   CYS A 316      95.320  78.640  49.710  1.00  0.00           H
ATOM   4770  CA  CYS A 316      96.940  78.300  51.150  1.00  0.00           C
ATOM   4771  HA  CYS A 316      97.610  79.000  51.660  1.00  0.00           H
ATOM   4772  CB  CYS A 316      95.970  77.770  52.200  1.00  0.00           C
ATOM   4773  HB1 CYS A 316      96.470  77.000  52.790  1.00  0.00           H
ATOM   4774  HB2 CYS A 316      95.080  77.260  51.820  1.00  0.00           H
ATOM   4775  SG  CYS A 316      95.650  79.060  53.440  1.00  0.00           S
ATOM   4776  HG  CYS A 316      95.720  80.140  52.650  1.00  0.00           H
ATOM   4777  C   CYS A 316      97.590  77.090  50.440  1.00  0.00           C
ATOM   4778  O   CYS A 316      96.870  76.340  49.840  1.00  0.00           O
ATOM   4779  N   LEU A 317      98.910  76.840  50.380  1.00  0.00           N
ATOM   4780  H   LEU A 317      99.480  77.520  50.870  1.00  0.00           H
ATOM   4781  CA  LEU A 317      99.620  75.700  49.670  1.00  0.00           C
ATOM   4782  HA  LEU A 317      98.920  75.000  49.200  1.00  0.00           H
ATOM   4783  CB  LEU A 317     100.720  76.220  48.760  1.00  0.00           C
ATOM   4784  HB1 LEU A 317     101.330  75.370  48.440  1.00  0.00           H
ATOM   4785  HB2 LEU A 317     101.380  76.830  49.370  1.00  0.00           H
ATOM   4786  CG  LEU A 317     100.370  76.900  47.440  1.00  0.00           C
ATOM   4787  HG  LEU A 317      99.610  77.660  47.630  1.00  0.00           H
ATOM   4788  CD1 LEU A 317     101.670  77.600  47.000  1.00  0.00           C
ATOM   4789 1HD1 LEU A 317     102.480  76.870  47.060  1.00  0.00           H
ATOM   4790 2HD1 LEU A 317     101.600  78.000  45.990  1.00  0.00           H
ATOM   4791 3HD1 LEU A 317     101.830  78.390  47.730  1.00  0.00           H
ATOM   4792  CD2 LEU A 317      99.900  75.930  46.410  1.00  0.00           C
ATOM   4793 1HD2 LEU A 317      99.360  76.440  45.610  1.00  0.00           H
ATOM   4794 2HD2 LEU A 317     100.750  75.390  45.990  1.00  0.00           H
ATOM   4795 3HD2 LEU A 317      99.190  75.290  46.930  1.00  0.00           H
ATOM   4796  C   LEU A 317     100.110  74.840  50.870  1.00  0.00           C
ATOM   4797  O   LEU A 317     100.750  75.320  51.820  1.00  0.00           O
ATOM   4798  N   LEU A 318      99.820  73.570  50.820  1.00  0.00           N
ATOM   4799  H   LEU A 318      99.090  73.270  50.190  1.00  0.00           H
ATOM   4800  CA  LEU A 318     100.170  72.510  51.830  1.00  0.00           C
ATOM   4801  HA  LEU A 318     100.740  72.960  52.630  1.00  0.00           H
ATOM   4802  CB  LEU A 318      98.870  71.920  52.460  1.00  0.00           C
ATOM   4803  HB1 LEU A 318      99.160  71.170  53.190  1.00  0.00           H
ATOM   4804  HB2 LEU A 318      98.260  71.480  51.660  1.00  0.00           H
ATOM   4805  CG  LEU A 318      98.030  72.980  53.230  1.00  0.00           C
ATOM   4806  HG  LEU A 318      97.950  73.810  52.530  1.00  0.00           H
ATOM   4807  CD1 LEU A 318      96.650  72.410  53.450  1.00  0.00           C
ATOM   4808 1HD1 LEU A 318      95.930  73.190  53.680  1.00  0.00           H
ATOM   4809 2HD1 LEU A 318      96.310  71.910  52.540  1.00  0.00           H
ATOM   4810 3HD1 LEU A 318      96.640  71.720  54.290  1.00  0.00           H
ATOM   4811  CD2 LEU A 318      98.770  73.510  54.490  1.00  0.00           C
ATOM   4812 1HD2 LEU A 318      98.840  72.710  55.220  1.00  0.00           H
ATOM   4813 2HD2 LEU A 318      99.810  73.780  54.290  1.00  0.00           H
ATOM   4814 3HD2 LEU A 318      98.160  74.270  54.970  1.00  0.00           H
ATOM   4815  C   LEU A 318     101.050  71.460  51.060  1.00  0.00           C
ATOM   4816  O   LEU A 318     100.430  70.610  50.450  1.00  0.00           O
ATOM   4817  N   TYR A 319     102.390  71.600  51.020  1.00  0.00           N
ATOM   4818  H   TYR A 319     102.870  72.320  51.530  1.00  0.00           H
ATOM   4819  CA  TYR A 319     103.250  70.640  50.350  1.00  0.00           C
ATOM   4820  HA  TYR A 319     102.740  70.330  49.430  1.00  0.00           H
ATOM   4821  CB  TYR A 319     104.530  71.370  49.910  1.00  0.00           C
ATOM   4822  HB1 TYR A 319     105.280  70.620  49.700  1.00  0.00           H
ATOM   4823  HB2 TYR A 319     104.970  71.920  50.740  1.00  0.00           H
ATOM   4824  CG  TYR A 319     104.320  72.360  48.810  1.00  0.00           C
ATOM   4825  CD1 TYR A 319     104.110  73.710  49.130  1.00  0.00           C
ATOM   4826  HD1 TYR A 319     104.170  74.050  50.160  1.00  0.00           H
ATOM   4827  CE1 TYR A 319     103.930  74.650  48.120  1.00  0.00           C
ATOM   4828  HE1 TYR A 319     103.920  75.710  48.290  1.00  0.00           H
ATOM   4829  CZ  TYR A 319     103.930  74.230  46.780  1.00  0.00           C
ATOM   4830  OH  TYR A 319     103.810  75.230  45.880  1.00  0.00           O
ATOM   4831  HH  TYR A 319     103.570  74.970  44.980  1.00  0.00           H
ATOM   4832  CE2 TYR A 319     104.220  72.900  46.420  1.00  0.00           C
ATOM   4833  HE2 TYR A 319     104.250  72.560  45.400  1.00  0.00           H
ATOM   4834  CD2 TYR A 319     104.330  71.970  47.490  1.00  0.00           C
ATOM   4835  HD2 TYR A 319     104.480  70.940  47.200  1.00  0.00           H
ATOM   4836  C   TYR A 319     103.570  69.370  51.190  1.00  0.00           C
ATOM   4837  O   TYR A 319     103.760  69.430  52.430  1.00  0.00           O
ATOM   4838  N   ARG A 320     103.900  68.250  50.520  1.00  0.00           N
ATOM   4839  H   ARG A 320     103.740  68.360  49.520  1.00  0.00           H
ATOM   4840  CA  ARG A 320     104.380  66.970  51.130  1.00  0.00           C
ATOM   4841  HA  ARG A 320     104.760  67.180  52.130  1.00  0.00           H
ATOM   4842  CB  ARG A 320     103.280  65.930  51.370  1.00  0.00           C
ATOM   4843  HB1 ARG A 320     103.580  65.170  52.090  1.00  0.00           H
ATOM   4844  HB2 ARG A 320     103.120  65.540  50.360  1.00  0.00           H
ATOM   4845  CG  ARG A 320     102.050  66.590  51.980  1.00  0.00           C
ATOM   4846  HG1 ARG A 320     101.520  67.210  51.250  1.00  0.00           H
ATOM   4847  HG2 ARG A 320     102.370  67.240  52.790  1.00  0.00           H
ATOM   4848  CD  ARG A 320     100.980  65.600  52.370  1.00  0.00           C
ATOM   4849  HD1 ARG A 320     100.830  64.900  51.550  1.00  0.00           H
ATOM   4850  HD2 ARG A 320     100.040  66.120  52.510  1.00  0.00           H
ATOM   4851  NE  ARG A 320     101.140  64.900  53.600  1.00  0.00           N
ATOM   4852  HE  ARG A 320     102.070  65.050  53.980  1.00  0.00           H
ATOM   4853  CZ  ARG A 320     100.420  63.980  54.190  1.00  0.00           C
ATOM   4854  NH1 ARG A 320      99.330  63.540  53.670  1.00  0.00           N
ATOM   4855 1HH1 ARG A 320      98.980  63.820  52.760  1.00  0.00           H
ATOM   4856 2HH1 ARG A 320      99.000  62.650  54.010  1.00  0.00           H
ATOM   4857  NH2 ARG A 320     100.760  63.430  55.310  1.00  0.00           N
ATOM   4858 1HH2 ARG A 320     101.720  63.580  55.610  1.00  0.00           H
ATOM   4859 2HH2 ARG A 320     100.290  62.680  55.790  1.00  0.00           H
ATOM   4860  C   ARG A 320     105.530  66.390  50.310  1.00  0.00           C
ATOM   4861  O   ARG A 320     105.460  66.450  49.090  1.00  0.00           O
ATOM   4862  N   GLY A 321     106.540  65.760  50.940  1.00  0.00           N
ATOM   4863  H   GLY A 321     106.560  65.890  51.940  1.00  0.00           H
ATOM   4864  CA  GLY A 321     107.890  65.380  50.370  1.00  0.00           C
ATOM   4865  HA1 GLY A 321     107.570  64.860  49.460  1.00  0.00           H
ATOM   4866  HA2 GLY A 321     108.320  64.630  51.030  1.00  0.00           H
ATOM   4867  C   GLY A 321     108.890  66.510  50.040  1.00  0.00           C
ATOM   4868  O   GLY A 321     109.020  67.480  50.840  1.00  0.00           O
ATOM   4869  N   ASP A 322     109.710  66.230  49.070  1.00  0.00           N
ATOM   4870  H   ASP A 322     109.540  65.420  48.500  1.00  0.00           H
ATOM   4871  CA  ASP A 322     110.820  67.110  48.740  1.00  0.00           C
ATOM   4872  HA  ASP A 322     111.270  67.340  49.710  1.00  0.00           H
ATOM   4873  CB  ASP A 322     111.820  66.440  47.740  1.00  0.00           C
ATOM   4874  HB1 ASP A 322     111.190  66.110  46.910  1.00  0.00           H
ATOM   4875  HB2 ASP A 322     112.210  65.570  48.250  1.00  0.00           H
ATOM   4876  CG  ASP A 322     112.940  67.290  47.310  1.00  0.00           C
ATOM   4877  OD1 ASP A 322     113.800  67.730  48.130  1.00  0.00           O
ATOM   4878  OD2 ASP A 322     113.000  67.520  46.090  1.00  0.00           O
ATOM   4879  C   ASP A 322     110.460  68.400  48.050  1.00  0.00           C
ATOM   4880  O   ASP A 322     110.250  68.540  46.830  1.00  0.00           O
ATOM   4881  N   VAL A 323     110.400  69.470  48.840  1.00  0.00           N
ATOM   4882  H   VAL A 323     110.540  69.370  49.840  1.00  0.00           H
ATOM   4883  CA  VAL A 323     110.050  70.880  48.510  1.00  0.00           C
ATOM   4884  HA  VAL A 323     110.310  70.950  47.450  1.00  0.00           H
ATOM   4885  CB  VAL A 323     108.550  71.220  48.640  1.00  0.00           C
ATOM   4886  HB  VAL A 323     108.260  71.250  49.680  1.00  0.00           H
ATOM   4887  CG1 VAL A 323     108.290  72.670  48.060  1.00  0.00           C
ATOM   4888 1HG1 VAL A 323     108.620  72.850  47.040  1.00  0.00           H
ATOM   4889 2HG1 VAL A 323     107.250  72.950  48.230  1.00  0.00           H
ATOM   4890 3HG1 VAL A 323     108.740  73.330  48.790  1.00  0.00           H
ATOM   4891  CG2 VAL A 323     107.730  70.270  47.900  1.00  0.00           C
ATOM   4892 1HG2 VAL A 323     106.650  70.390  47.950  1.00  0.00           H
ATOM   4893 2HG2 VAL A 323     108.000  70.150  46.850  1.00  0.00           H
ATOM   4894 3HG2 VAL A 323     107.840  69.280  48.350  1.00  0.00           H
ATOM   4895  C   VAL A 323     110.890  71.900  49.250  1.00  0.00           C
ATOM   4896  O   VAL A 323     110.940  71.740  50.480  1.00  0.00           O
ATOM   4897  N   VAL A 324     111.320  73.000  48.660  1.00  0.00           N
ATOM   4898  H   VAL A 324     111.290  73.140  47.660  1.00  0.00           H
ATOM   4899  CA  VAL A 324     111.760  74.150  49.510  1.00  0.00           C
ATOM   4900  HA  VAL A 324     111.470  74.060  50.560  1.00  0.00           H
ATOM   4901  CB  VAL A 324     113.360  74.180  49.530  1.00  0.00           C
ATOM   4902  HB  VAL A 324     113.710  75.020  50.120  1.00  0.00           H
ATOM   4903  CG1 VAL A 324     113.950  72.930  50.140  1.00  0.00           C
ATOM   4904 1HG1 VAL A 324     113.650  72.100  49.500  1.00  0.00           H
ATOM   4905 2HG1 VAL A 324     115.020  73.020  49.960  1.00  0.00           H
ATOM   4906 3HG1 VAL A 324     113.670  72.810  51.190  1.00  0.00           H
ATOM   4907  CG2 VAL A 324     113.920  74.390  48.110  1.00  0.00           C
ATOM   4908 1HG2 VAL A 324     113.380  75.160  47.560  1.00  0.00           H
ATOM   4909 2HG2 VAL A 324     115.010  74.450  48.080  1.00  0.00           H
ATOM   4910 3HG2 VAL A 324     113.560  73.490  47.620  1.00  0.00           H
ATOM   4911  C   VAL A 324     111.100  75.490  49.220  1.00  0.00           C
ATOM   4912  O   VAL A 324     110.630  75.680  48.080  1.00  0.00           O
ATOM   4913  N   PRO A 325     111.150  76.470  50.190  1.00  0.00           N
ATOM   4914  CD  PRO A 325     111.610  76.290  51.620  1.00  0.00           C
ATOM   4915  HD1 PRO A 325     112.690  76.170  51.700  1.00  0.00           H
ATOM   4916  HD2 PRO A 325     111.050  75.470  52.060  1.00  0.00           H
ATOM   4917  CG  PRO A 325     111.150  77.640  52.260  1.00  0.00           C
ATOM   4918  HG1 PRO A 325     111.930  77.910  52.980  1.00  0.00           H
ATOM   4919  HG2 PRO A 325     110.180  77.540  52.760  1.00  0.00           H
ATOM   4920  CB  PRO A 325     111.040  78.660  51.200  1.00  0.00           C
ATOM   4921  HB1 PRO A 325     112.000  79.120  50.960  1.00  0.00           H
ATOM   4922  HB2 PRO A 325     110.270  79.380  51.450  1.00  0.00           H
ATOM   4923  CA  PRO A 325     110.570  77.850  50.000  1.00  0.00           C
ATOM   4924  HA  PRO A 325     109.500  77.670  49.930  1.00  0.00           H
ATOM   4925  C   PRO A 325     110.980  78.490  48.620  1.00  0.00           C
ATOM   4926  O   PRO A 325     110.190  79.140  47.910  1.00  0.00           O
ATOM   4927  N   LYS A 326     112.180  78.270  48.140  1.00  0.00           N
ATOM   4928  H   LYS A 326     112.810  77.710  48.690  1.00  0.00           H
ATOM   4929  CA  LYS A 326     112.860  78.860  46.960  1.00  0.00           C
ATOM   4930  HA  LYS A 326     112.660  79.920  47.040  1.00  0.00           H
ATOM   4931  CB  LYS A 326     114.440  78.710  46.940  1.00  0.00           C
ATOM   4932  HB1 LYS A 326     114.610  77.640  46.800  1.00  0.00           H
ATOM   4933  HB2 LYS A 326     114.800  79.120  47.880  1.00  0.00           H
ATOM   4934  CG  LYS A 326     115.130  79.390  45.710  1.00  0.00           C
ATOM   4935  HG1 LYS A 326     114.850  80.440  45.690  1.00  0.00           H
ATOM   4936  HG2 LYS A 326     114.860  78.950  44.750  1.00  0.00           H
ATOM   4937  CD  LYS A 326     116.620  79.460  45.810  1.00  0.00           C
ATOM   4938  HD1 LYS A 326     117.050  78.470  45.900  1.00  0.00           H
ATOM   4939  HD2 LYS A 326     116.960  80.050  46.660  1.00  0.00           H
ATOM   4940  CE  LYS A 326     117.210  80.080  44.480  1.00  0.00           C
ATOM   4941  HE1 LYS A 326     116.810  81.090  44.540  1.00  0.00           H
ATOM   4942  HE2 LYS A 326     116.880  79.550  43.590  1.00  0.00           H
ATOM   4943  NZ  LYS A 326     118.710  80.030  44.530  1.00  0.00           N
ATOM   4944  HZ1 LYS A 326     119.130  80.580  43.800  1.00  0.00           H
ATOM   4945  HZ2 LYS A 326     118.920  80.360  45.460  1.00  0.00           H
ATOM   4946  HZ3 LYS A 326     119.090  79.100  44.560  1.00  0.00           H
ATOM   4947  C   LYS A 326     112.160  78.430  45.680  1.00  0.00           C
ATOM   4948  O   LYS A 326     111.650  79.170  44.890  1.00  0.00           O
ATOM   4949  N   ASP A 327     112.050  77.120  45.460  1.00  0.00           N
ATOM   4950  H   ASP A 327     112.440  76.450  46.110  1.00  0.00           H
ATOM   4951  CA  ASP A 327     111.320  76.620  44.310  1.00  0.00           C
ATOM   4952  HA  ASP A 327     111.670  77.080  43.390  1.00  0.00           H
ATOM   4953  CB  ASP A 327     111.670  75.100  44.140  1.00  0.00           C
ATOM   4954  HB1 ASP A 327     111.210  74.680  43.240  1.00  0.00           H
ATOM   4955  HB2 ASP A 327     111.310  74.620  45.050  1.00  0.00           H
ATOM   4956  CG  ASP A 327     113.170  74.790  44.190  1.00  0.00           C
ATOM   4957  OD1 ASP A 327     113.930  75.650  43.650  1.00  0.00           O
ATOM   4958  OD2 ASP A 327     113.610  73.730  44.740  1.00  0.00           O
ATOM   4959  C   ASP A 327     109.780  77.000  44.450  1.00  0.00           C
ATOM   4960  O   ASP A 327     109.050  77.160  43.470  1.00  0.00           O
ATOM   4961  N   VAL A 328     109.310  77.110  45.700  1.00  0.00           N
ATOM   4962  H   VAL A 328     109.910  76.850  46.460  1.00  0.00           H
ATOM   4963  CA  VAL A 328     107.850  77.560  45.910  1.00  0.00           C
ATOM   4964  HA  VAL A 328     107.210  77.050  45.190  1.00  0.00           H
ATOM   4965  CB  VAL A 328     107.310  77.390  47.270  1.00  0.00           C
ATOM   4966  HB  VAL A 328     107.860  78.020  47.970  1.00  0.00           H
ATOM   4967  CG1 VAL A 328     105.850  77.780  47.440  1.00  0.00           C
ATOM   4968 1HG1 VAL A 328     105.470  77.420  48.390  1.00  0.00           H
ATOM   4969 2HG1 VAL A 328     105.860  78.870  47.520  1.00  0.00           H
ATOM   4970 3HG1 VAL A 328     105.230  77.380  46.640  1.00  0.00           H
ATOM   4971  CG2 VAL A 328     107.320  75.900  47.530  1.00  0.00           C
ATOM   4972 1HG2 VAL A 328     106.840  75.650  48.480  1.00  0.00           H
ATOM   4973 2HG2 VAL A 328     106.890  75.440  46.650  1.00  0.00           H
ATOM   4974 3HG2 VAL A 328     108.350  75.580  47.670  1.00  0.00           H
ATOM   4975  C   VAL A 328     107.740  79.050  45.410  1.00  0.00           C
ATOM   4976  O   VAL A 328     106.990  79.410  44.520  1.00  0.00           O
ATOM   4977  N   ASN A 329     108.570  79.980  45.930  1.00  0.00           N
ATOM   4978  H   ASN A 329     109.210  79.720  46.660  1.00  0.00           H
ATOM   4979  CA  ASN A 329     108.440  81.420  45.500  1.00  0.00           C
ATOM   4980  HA  ASN A 329     107.450  81.850  45.640  1.00  0.00           H
ATOM   4981  CB  ASN A 329     109.500  82.250  46.320  1.00  0.00           C
ATOM   4982  HB1 ASN A 329     109.750  83.150  45.780  1.00  0.00           H
ATOM   4983  HB2 ASN A 329     110.400  81.640  46.380  1.00  0.00           H
ATOM   4984  CG  ASN A 329     109.070  82.520  47.750  1.00  0.00           C
ATOM   4985  OD1 ASN A 329     108.330  83.430  48.000  1.00  0.00           O
ATOM   4986  ND2 ASN A 329     109.470  81.710  48.680  1.00  0.00           N
ATOM   4987 1HD2 ASN A 329     110.060  80.920  48.480  1.00  0.00           H
ATOM   4988 2HD2 ASN A 329     109.060  81.960  49.580  1.00  0.00           H
ATOM   4989  C   ASN A 329     108.700  81.590  43.990  1.00  0.00           C
ATOM   4990  O   ASN A 329     108.010  82.460  43.310  1.00  0.00           O
ATOM   4991  N   ALA A 330     109.710  80.840  43.420  1.00  0.00           N
ATOM   4992  H   ALA A 330     110.230  80.220  44.030  1.00  0.00           H
ATOM   4993  CA  ALA A 330     109.940  80.760  42.020  1.00  0.00           C
ATOM   4994  HA  ALA A 330     110.260  81.770  41.770  1.00  0.00           H
ATOM   4995  CB  ALA A 330     111.090  79.790  41.730  1.00  0.00           C
ATOM   4996  HB1 ALA A 330     111.930  80.020  42.380  1.00  0.00           H
ATOM   4997  HB2 ALA A 330     110.930  78.720  41.670  1.00  0.00           H
ATOM   4998  HB3 ALA A 330     111.460  80.130  40.770  1.00  0.00           H
ATOM   4999  C   ALA A 330     108.750  80.380  41.060  1.00  0.00           C
ATOM   5000  O   ALA A 330     108.480  81.020  40.040  1.00  0.00           O
ATOM   5001  N   ALA A 331     108.040  79.350  41.530  1.00  0.00           N
ATOM   5002  H   ALA A 331     108.310  78.880  42.380  1.00  0.00           H
ATOM   5003  CA  ALA A 331     106.820  78.910  40.870  1.00  0.00           C
ATOM   5004  HA  ALA A 331     106.950  78.710  39.800  1.00  0.00           H
ATOM   5005  CB  ALA A 331     106.520  77.540  41.430  1.00  0.00           C
ATOM   5006  HB1 ALA A 331     107.260  76.820  41.090  1.00  0.00           H
ATOM   5007  HB2 ALA A 331     106.550  77.590  42.520  1.00  0.00           H
ATOM   5008  HB3 ALA A 331     105.490  77.260  41.210  1.00  0.00           H
ATOM   5009  C   ALA A 331     105.700  79.920  40.950  1.00  0.00           C
ATOM   5010  O   ALA A 331     105.130  80.320  39.950  1.00  0.00           O
ATOM   5011  N   ILE A 332     105.340  80.310  42.210  1.00  0.00           N
ATOM   5012  H   ILE A 332     105.940  79.960  42.950  1.00  0.00           H
ATOM   5013  CA  ILE A 332     104.290  81.280  42.480  1.00  0.00           C
ATOM   5014  HA  ILE A 332     103.350  80.760  42.320  1.00  0.00           H
ATOM   5015  CB  ILE A 332     104.290  81.710  43.990  1.00  0.00           C
ATOM   5016  HB  ILE A 332     105.260  82.040  44.340  1.00  0.00           H
ATOM   5017  CG2 ILE A 332     103.340  82.870  44.290  1.00  0.00           C
ATOM   5018 1HG2 ILE A 332     103.220  83.020  45.360  1.00  0.00           H
ATOM   5019 2HG2 ILE A 332     103.630  83.790  43.770  1.00  0.00           H
ATOM   5020 3HG2 ILE A 332     102.340  82.610  43.950  1.00  0.00           H
ATOM   5021  CG1 ILE A 332     103.750  80.500  44.740  1.00  0.00           C
ATOM   5022 1HG1 ILE A 332     104.390  79.630  44.610  1.00  0.00           H
ATOM   5023 2HG1 ILE A 332     102.780  80.230  44.330  1.00  0.00           H
ATOM   5024  CD  ILE A 332     103.580  80.580  46.260  1.00  0.00           C
ATOM   5025  HD1 ILE A 332     104.560  80.730  46.720  1.00  0.00           H
ATOM   5026  HD2 ILE A 332     102.800  81.260  46.580  1.00  0.00           H
ATOM   5027  HD3 ILE A 332     103.300  79.570  46.560  1.00  0.00           H
ATOM   5028  C   ILE A 332     104.270  82.500  41.530  1.00  0.00           C
ATOM   5029  O   ILE A 332     103.150  82.950  41.110  1.00  0.00           O
ATOM   5030  N   ALA A 333     105.510  82.970  41.270  1.00  0.00           N
ATOM   5031  H   ALA A 333     106.290  82.580  41.780  1.00  0.00           H
ATOM   5032  CA  ALA A 333     105.700  84.100  40.340  1.00  0.00           C
ATOM   5033  HA  ALA A 333     105.030  84.920  40.600  1.00  0.00           H
ATOM   5034  CB  ALA A 333     107.200  84.560  40.480  1.00  0.00           C
ATOM   5035  HB1 ALA A 333     107.240  85.050  41.450  1.00  0.00           H
ATOM   5036  HB2 ALA A 333     107.900  83.740  40.640  1.00  0.00           H
ATOM   5037  HB3 ALA A 333     107.500  85.340  39.780  1.00  0.00           H
ATOM   5038  C   ALA A 333     105.360  83.730  38.920  1.00  0.00           C
ATOM   5039  O   ALA A 333     104.550  84.380  38.270  1.00  0.00           O
ATOM   5040  N   THR A 334     105.980  82.680  38.440  1.00  0.00           N
ATOM   5041  H   THR A 334     106.610  82.170  39.040  1.00  0.00           H
ATOM   5042  CA  THR A 334     105.590  82.140  37.170  1.00  0.00           C
ATOM   5043  HA  THR A 334     105.780  82.860  36.380  1.00  0.00           H
ATOM   5044  CB  THR A 334     106.390  80.940  36.740  1.00  0.00           C
ATOM   5045  HB  THR A 334     106.310  80.160  37.500  1.00  0.00           H
ATOM   5046  CG2 THR A 334     106.040  80.460  35.270  1.00  0.00           C
ATOM   5047 1HG2 THR A 334     105.270  79.690  35.320  1.00  0.00           H
ATOM   5048 2HG2 THR A 334     105.690  81.290  34.650  1.00  0.00           H
ATOM   5049 3HG2 THR A 334     106.920  80.020  34.790  1.00  0.00           H
ATOM   5050  OG1 THR A 334     107.710  81.360  36.710  1.00  0.00           O
ATOM   5051  HG1 THR A 334     107.820  82.050  36.060  1.00  0.00           H
ATOM   5052  C   THR A 334     104.110  81.830  36.890  1.00  0.00           C
ATOM   5053  O   THR A 334     103.570  82.120  35.830  1.00  0.00           O
ATOM   5054  N   ILE A 335     103.370  81.310  37.890  1.00  0.00           N
ATOM   5055  H   ILE A 335     103.730  80.950  38.760  1.00  0.00           H
ATOM   5056  CA  ILE A 335     101.880  81.180  37.780  1.00  0.00           C
ATOM   5057  HA  ILE A 335     101.740  80.720  36.800  1.00  0.00           H
ATOM   5058  CB  ILE A 335     101.260  80.220  38.810  1.00  0.00           C
ATOM   5059  HB  ILE A 335     101.020  80.770  39.720  1.00  0.00           H
ATOM   5060  CG2 ILE A 335      99.910  79.700  38.340  1.00  0.00           C
[truncated: 718,908 more chars]
