# Supplementary material for: Identification and validation of novel microtubule suppressors with an imidazopyridine scaffold through structure-based virtual screening and docking
Source: RSC Med Chem. 2022 May 18;13(8):929–43. doi: 10.1039/d1md00392e (PMC9384815; doi:10.1039/d1md00392e)
Supplement: MD-013-D1MD00392E-s006 [file MD-013-D1MD00392E-s006.pdb]

REMARK    GENERATED BY TRJCONV
TITLE     TUBULIN ALPHA-1B CHAIN t= 500000.00000 step= 250000000
REMARK    THIS IS A SIMULATION BOX
CRYST1  135.491  109.853   96.313  90.00  90.00  90.00 P 1           1
MODEL        1
ATOM      1  N   MET A   1     104.930  -3.270 138.870  1.00  0.00           N
ATOM      2  H1  MET A   1     103.930  -3.180 138.970  1.00  0.00           H
ATOM      3  H2  MET A   1     105.020  -4.260 138.690  1.00  0.00           H
ATOM      4  H3  MET A   1     105.410  -3.160 139.760  1.00  0.00           H
ATOM      5  CA  MET A   1     105.470  -2.450 137.740  1.00  0.00           C
ATOM      6  HA  MET A   1     105.290  -3.040 136.840  1.00  0.00           H
ATOM      7  CB  MET A   1     104.840  -1.080 137.570  1.00  0.00           C
ATOM      8  HB1 MET A   1     104.940  -0.620 138.560  1.00  0.00           H
ATOM      9  HB2 MET A   1     103.770  -1.290 137.450  1.00  0.00           H
ATOM     10  CG  MET A   1     105.480  -0.120 136.620  1.00  0.00           C
ATOM     11  HG1 MET A   1     106.430   0.300 136.940  1.00  0.00           H
ATOM     12  HG2 MET A   1     104.880   0.790 136.560  1.00  0.00           H
ATOM     13  SD  MET A   1     105.670  -0.770 135.000  1.00  0.00           S
ATOM     14  CE  MET A   1     106.030   0.730 134.110  1.00  0.00           C
ATOM     15  HE1 MET A   1     106.300   0.390 133.110  1.00  0.00           H
ATOM     16  HE2 MET A   1     105.150   1.370 134.100  1.00  0.00           H
ATOM     17  HE3 MET A   1     106.820   1.320 134.580  1.00  0.00           H
ATOM     18  C   MET A   1     107.020  -2.490 137.720  1.00  0.00           C
ATOM     19  O   MET A   1     107.670  -1.440 137.720  1.00  0.00           O
ATOM     20  N   ARG A   2     107.660  -3.630 137.590  1.00  0.00           N
ATOM     21  H   ARG A   2     107.100  -4.470 137.620  1.00  0.00           H
ATOM     22  CA  ARG A   2     109.140  -3.800 137.490  1.00  0.00           C
ATOM     23  HA  ARG A   2     109.690  -3.030 136.950  1.00  0.00           H
ATOM     24  CB  ARG A   2     109.900  -3.900 138.860  1.00  0.00           C
ATOM     25  HB1 ARG A   2     109.860  -2.910 139.310  1.00  0.00           H
ATOM     26  HB2 ARG A   2     110.930  -4.200 138.670  1.00  0.00           H
ATOM     27  CG  ARG A   2     109.380  -5.000 139.820  1.00  0.00           C
ATOM     28  HG1 ARG A   2     109.730  -5.980 139.490  1.00  0.00           H
ATOM     29  HG2 ARG A   2     108.300  -5.090 139.760  1.00  0.00           H
ATOM     30  CD  ARG A   2     109.860  -4.840 141.250  1.00  0.00           C
ATOM     31  HD1 ARG A   2     109.470  -5.710 141.790  1.00  0.00           H
ATOM     32  HD2 ARG A   2     109.530  -3.870 141.630  1.00  0.00           H
ATOM     33  NE  ARG A   2     111.330  -4.830 141.350  1.00  0.00           N
ATOM     34  HE  ARG A   2     111.900  -4.730 140.520  1.00  0.00           H
ATOM     35  CZ  ARG A   2     112.110  -5.100 142.380  1.00  0.00           C
ATOM     36  NH1 ARG A   2     111.680  -5.260 143.590  1.00  0.00           N
ATOM     37 1HH1 ARG A   2     110.700  -5.100 143.780  1.00  0.00           H
ATOM     38 2HH1 ARG A   2     112.330  -5.510 144.320  1.00  0.00           H
ATOM     39  NH2 ARG A   2     113.390  -5.230 142.320  1.00  0.00           N
ATOM     40 1HH2 ARG A   2     113.850  -4.990 141.450  1.00  0.00           H
ATOM     41 2HH2 ARG A   2     113.920  -5.430 143.160  1.00  0.00           H
ATOM     42  C   ARG A   2     109.520  -4.990 136.630  1.00  0.00           C
ATOM     43  O   ARG A   2     110.660  -5.200 136.300  1.00  0.00           O
ATOM     44  N   GLU A   3     108.530  -5.760 136.180  1.00  0.00           N
ATOM     45  H   GLU A   3     107.580  -5.610 136.500  1.00  0.00           H
ATOM     46  CA  GLU A   3     108.670  -7.080 135.670  1.00  0.00           C
ATOM     47  HA  GLU A   3     109.200  -7.700 136.390  1.00  0.00           H
ATOM     48  CB  GLU A   3     107.330  -7.790 135.490  1.00  0.00           C
ATOM     49  HB1 GLU A   3     107.640  -8.810 135.270  1.00  0.00           H
ATOM     50  HB2 GLU A   3     106.740  -7.350 134.690  1.00  0.00           H
ATOM     51  CG  GLU A   3     106.540  -7.880 136.750  1.00  0.00           C
ATOM     52  HG1 GLU A   3     107.170  -8.040 137.630  1.00  0.00           H
ATOM     53  HG2 GLU A   3     105.890  -8.750 136.740  1.00  0.00           H
ATOM     54  CD  GLU A   3     105.620  -6.650 137.050  1.00  0.00           C
ATOM     55  OE1 GLU A   3     104.460  -6.580 136.580  1.00  0.00           O
ATOM     56  OE2 GLU A   3     105.970  -5.750 137.870  1.00  0.00           O
ATOM     57  C   GLU A   3     109.530  -6.980 134.360  1.00  0.00           C
ATOM     58  O   GLU A   3     109.650  -5.990 133.670  1.00  0.00           O
ATOM     59  N   CYS A   4     110.060  -8.180 134.100  1.00  0.00           N
ATOM     60  H   CYS A   4     109.850  -8.920 134.750  1.00  0.00           H
ATOM     61  CA  CYS A   4     111.100  -8.300 133.160  1.00  0.00           C
ATOM     62  HA  CYS A   4     111.120  -7.470 132.450  1.00  0.00           H
ATOM     63  CB  CYS A   4     112.430  -8.330 133.910  1.00  0.00           C
ATOM     64  HB1 CYS A   4     112.390  -9.010 134.770  1.00  0.00           H
ATOM     65  HB2 CYS A   4     112.680  -7.370 134.380  1.00  0.00           H
ATOM     66  SG  CYS A   4     113.780  -8.990 132.950  1.00  0.00           S
ATOM     67  HG  CYS A   4     114.680  -8.780 133.920  1.00  0.00           H
ATOM     68  C   CYS A   4     111.030  -9.660 132.350  1.00  0.00           C
ATOM     69  O   CYS A   4     110.920 -10.740 132.930  1.00  0.00           O
ATOM     70  N   ILE A   5     111.150  -9.620 130.960  1.00  0.00           N
ATOM     71  H   ILE A   5     111.500  -8.770 130.550  1.00  0.00           H
ATOM     72  CA  ILE A   5     110.820 -10.720 129.940  1.00  0.00           C
ATOM     73  HA  ILE A   5     110.510 -11.560 130.560  1.00  0.00           H
ATOM     74  CB  ILE A   5     109.680 -10.340 128.980  1.00  0.00           C
ATOM     75  HB  ILE A   5     109.890  -9.470 128.350  1.00  0.00           H
ATOM     76  CG2 ILE A   5     109.280 -11.440 127.950  1.00  0.00           C
ATOM     77 1HG2 ILE A   5     110.180 -12.000 127.690  1.00  0.00           H
ATOM     78 2HG2 ILE A   5     108.590 -12.150 128.410  1.00  0.00           H
ATOM     79 3HG2 ILE A   5     108.780 -11.020 127.070  1.00  0.00           H
ATOM     80  CG1 ILE A   5     108.360 -10.060 129.800  1.00  0.00           C
ATOM     81 1HG1 ILE A   5     108.610  -9.270 130.510  1.00  0.00           H
ATOM     82 2HG1 ILE A   5     108.150 -11.000 130.310  1.00  0.00           H
ATOM     83  CD  ILE A   5     107.130  -9.680 128.940  1.00  0.00           C
ATOM     84  HD1 ILE A   5     106.840 -10.440 128.220  1.00  0.00           H
ATOM     85  HD2 ILE A   5     106.300  -9.560 129.650  1.00  0.00           H
ATOM     86  HD3 ILE A   5     107.360  -8.800 128.340  1.00  0.00           H
ATOM     87  C   ILE A   5     112.120 -11.080 129.260  1.00  0.00           C
ATOM     88  O   ILE A   5     112.690 -10.230 128.590  1.00  0.00           O
ATOM     89  N   SER A   6     112.520 -12.320 129.450  1.00  0.00           N
ATOM     90  H   SER A   6     111.930 -12.960 129.970  1.00  0.00           H
ATOM     91  CA  SER A   6     113.820 -12.860 128.970  1.00  0.00           C
ATOM     92  HA  SER A   6     114.430 -12.010 128.680  1.00  0.00           H
ATOM     93  CB  SER A   6     114.630 -13.730 129.940  1.00  0.00           C
ATOM     94  HB1 SER A   6     115.490 -14.050 129.360  1.00  0.00           H
ATOM     95  HB2 SER A   6     113.970 -14.580 130.120  1.00  0.00           H
ATOM     96  OG  SER A   6     114.970 -12.970 131.070  1.00  0.00           O
ATOM     97  HG  SER A   6     114.160 -12.690 131.500  1.00  0.00           H
ATOM     98  C   SER A   6     113.580 -13.560 127.710  1.00  0.00           C
ATOM     99  O   SER A   6     112.770 -14.460 127.590  1.00  0.00           O
ATOM    100  N   ILE A   7     114.470 -13.190 126.750  1.00  0.00           N
ATOM    101  H   ILE A   7     115.130 -12.440 126.940  1.00  0.00           H
ATOM    102  CA  ILE A   7     114.550 -13.790 125.370  1.00  0.00           C
ATOM    103  HA  ILE A   7     113.780 -14.560 125.360  1.00  0.00           H
ATOM    104  CB  ILE A   7     114.210 -12.790 124.260  1.00  0.00           C
ATOM    105  HB  ILE A   7     114.990 -12.030 124.220  1.00  0.00           H
ATOM    106  CG2 ILE A   7     114.230 -13.630 122.900  1.00  0.00           C
ATOM    107 1HG2 ILE A   7     115.270 -13.710 122.570  1.00  0.00           H
ATOM    108 2HG2 ILE A   7     113.910 -14.660 122.990  1.00  0.00           H
ATOM    109 3HG2 ILE A   7     113.690 -13.060 122.140  1.00  0.00           H
ATOM    110  CG1 ILE A   7     112.840 -12.190 124.530  1.00  0.00           C
ATOM    111 1HG1 ILE A   7     112.730 -11.810 125.540  1.00  0.00           H
ATOM    112 2HG1 ILE A   7     112.000 -12.870 124.440  1.00  0.00           H
ATOM    113  CD  ILE A   7     112.630 -10.960 123.630  1.00  0.00           C
ATOM    114  HD1 ILE A   7     113.410 -10.200 123.710  1.00  0.00           H
ATOM    115  HD2 ILE A   7     112.500 -11.310 122.610  1.00  0.00           H
ATOM    116  HD3 ILE A   7     111.670 -10.510 123.890  1.00  0.00           H
ATOM    117  C   ILE A   7     115.800 -14.530 125.120  1.00  0.00           C
ATOM    118  O   ILE A   7     116.840 -13.950 125.370  1.00  0.00           O
ATOM    119  N   HIS A   8     115.740 -15.750 124.540  1.00  0.00           N
ATOM    120  H   HIS A   8     114.860 -16.150 124.250  1.00  0.00           H
ATOM    121  CA  HIS A   8     116.940 -16.550 124.300  1.00  0.00           C
ATOM    122  HA  HIS A   8     117.840 -15.960 124.430  1.00  0.00           H
ATOM    123  CB  HIS A   8     116.940 -17.580 125.370  1.00  0.00           C
ATOM    124  HB1 HIS A   8     117.560 -18.400 125.000  1.00  0.00           H
ATOM    125  HB2 HIS A   8     115.940 -17.980 125.520  1.00  0.00           H
ATOM    126  CG  HIS A   8     117.440 -17.080 126.740  1.00  0.00           C
ATOM    127  ND1 HIS A   8     116.680 -16.400 127.710  1.00  0.00           N
ATOM    128  CE1 HIS A   8     117.510 -16.180 128.720  1.00  0.00           C
ATOM    129  HE1 HIS A   8     117.280 -15.670 129.650  1.00  0.00           H
ATOM    130  NE2 HIS A   8     118.730 -16.700 128.430  1.00  0.00           N
ATOM    131  HE2 HIS A   8     119.480 -16.710 129.110  1.00  0.00           H
ATOM    132  CD2 HIS A   8     118.680 -17.240 127.210  1.00  0.00           C
ATOM    133  HD2 HIS A   8     119.430 -17.930 126.860  1.00  0.00           H
ATOM    134  C   HIS A   8     116.920 -17.160 122.850  1.00  0.00           C
ATOM    135  O   HIS A   8     115.850 -17.680 122.450  1.00  0.00           O
ATOM    136  N   VAL A   9     117.980 -16.980 122.160  1.00  0.00           N
ATOM    137  H   VAL A   9     118.640 -16.360 122.620  1.00  0.00           H
ATOM    138  CA  VAL A   9     118.110 -17.280 120.730  1.00  0.00           C
ATOM    139  HA  VAL A   9     117.210 -17.810 120.430  1.00  0.00           H
ATOM    140  CB  VAL A   9     118.240 -16.040 119.870  1.00  0.00           C
ATOM    141  HB  VAL A   9     119.190 -15.590 120.130  1.00  0.00           H
ATOM    142  CG1 VAL A   9     118.140 -16.500 118.370  1.00  0.00           C
ATOM    143 1HG1 VAL A   9     118.230 -15.570 117.810  1.00  0.00           H
ATOM    144 2HG1 VAL A   9     119.040 -17.050 118.110  1.00  0.00           H
ATOM    145 3HG1 VAL A   9     117.290 -17.100 118.050  1.00  0.00           H
ATOM    146  CG2 VAL A   9     117.070 -15.040 120.030  1.00  0.00           C
ATOM    147 1HG2 VAL A   9     117.370 -14.180 119.440  1.00  0.00           H
ATOM    148 2HG2 VAL A   9     116.120 -15.450 119.670  1.00  0.00           H
ATOM    149 3HG2 VAL A   9     116.990 -14.710 121.060  1.00  0.00           H
ATOM    150  C   VAL A   9     119.140 -18.360 120.500  1.00  0.00           C
ATOM    151  O   VAL A   9     120.290 -18.200 120.900  1.00  0.00           O
ATOM    152  N   GLY A  10     118.810 -19.350 119.720  1.00  0.00           N
ATOM    153  H   GLY A  10     117.810 -19.440 119.560  1.00  0.00           H
ATOM    154  CA  GLY A  10     119.780 -20.270 119.060  1.00  0.00           C
ATOM    155  HA1 GLY A  10     120.670 -19.700 118.810  1.00  0.00           H
ATOM    156  HA2 GLY A  10     119.390 -20.760 118.170  1.00  0.00           H
ATOM    157  C   GLY A  10     120.220 -21.420 119.990  1.00  0.00           C
ATOM    158  O   GLY A  10     119.850 -21.500 121.190  1.00  0.00           O
ATOM    159  N   GLN A  11     121.230 -22.180 119.590  1.00  0.00           N
ATOM    160  H   GLN A  11     121.640 -22.000 118.690  1.00  0.00           H
ATOM    161  CA  GLN A  11     121.900 -23.170 120.400  1.00  0.00           C
ATOM    162  HA  GLN A  11     121.080 -23.860 120.620  1.00  0.00           H
ATOM    163  CB  GLN A  11     122.940 -24.000 119.610  1.00  0.00           C
ATOM    164  HB1 GLN A  11     123.810 -23.350 119.520  1.00  0.00           H
ATOM    165  HB2 GLN A  11     122.470 -24.270 118.660  1.00  0.00           H
ATOM    166  CG  GLN A  11     123.310 -25.260 120.400  1.00  0.00           C
ATOM    167  HG1 GLN A  11     122.360 -25.610 120.800  1.00  0.00           H
ATOM    168  HG2 GLN A  11     123.810 -24.960 121.320  1.00  0.00           H
ATOM    169  CD  GLN A  11     123.990 -26.350 119.570  1.00  0.00           C
ATOM    170  OE1 GLN A  11     125.000 -26.850 119.980  1.00  0.00           O
ATOM    171  NE2 GLN A  11     123.550 -26.720 118.420  1.00  0.00           N
ATOM    172 1HE2 GLN A  11     122.730 -26.240 118.070  1.00  0.00           H
ATOM    173 2HE2 GLN A  11     124.310 -26.890 117.780  1.00  0.00           H
ATOM    174  C   GLN A  11     122.520 -22.740 121.730  1.00  0.00           C
ATOM    175  O   GLN A  11     122.490 -23.420 122.790  1.00  0.00           O
ATOM    176  N   ALA A  12     123.160 -21.570 121.760  1.00  0.00           N
ATOM    177  H   ALA A  12     123.330 -21.070 120.900  1.00  0.00           H
ATOM    178  CA  ALA A  12     123.680 -20.880 122.940  1.00  0.00           C
ATOM    179  HA  ALA A  12     124.270 -21.510 123.610  1.00  0.00           H
ATOM    180  CB  ALA A  12     124.520 -19.700 122.480  1.00  0.00           C
ATOM    181  HB1 ALA A  12     123.960 -19.080 121.790  1.00  0.00           H
ATOM    182  HB2 ALA A  12     124.850 -19.240 123.410  1.00  0.00           H
ATOM    183  HB3 ALA A  12     125.400 -20.010 121.930  1.00  0.00           H
ATOM    184  C   ALA A  12     122.490 -20.330 123.790  1.00  0.00           C
ATOM    185  O   ALA A  12     122.550 -20.480 124.990  1.00  0.00           O
ATOM    186  N   GLY A  13     121.380 -19.870 123.160  1.00  0.00           N
ATOM    187  H   GLY A  13     121.350 -19.650 122.180  1.00  0.00           H
ATOM    188  CA  GLY A  13     120.310 -19.280 124.000  1.00  0.00           C
ATOM    189  HA1 GLY A  13     119.620 -18.850 123.280  1.00  0.00           H
ATOM    190  HA2 GLY A  13     120.760 -18.590 124.720  1.00  0.00           H
ATOM    191  C   GLY A  13     119.510 -20.330 124.660  1.00  0.00           C
ATOM    192  O   GLY A  13     119.230 -20.210 125.820  1.00  0.00           O
ATOM    193  N   VAL A  14     119.250 -21.530 124.020  1.00  0.00           N
ATOM    194  H   VAL A  14     119.600 -21.640 123.080  1.00  0.00           H
ATOM    195  CA  VAL A  14     118.660 -22.710 124.690  1.00  0.00           C
ATOM    196  HA  VAL A  14     117.720 -22.400 125.160  1.00  0.00           H
ATOM    197  CB  VAL A  14     118.190 -23.820 123.790  1.00  0.00           C
ATOM    198  HB  VAL A  14     118.980 -24.250 123.160  1.00  0.00           H
ATOM    199  CG1 VAL A  14     117.640 -25.060 124.560  1.00  0.00           C
ATOM    200 1HG1 VAL A  14     117.550 -25.870 123.840  1.00  0.00           H
ATOM    201 2HG1 VAL A  14     118.350 -25.550 125.220  1.00  0.00           H
ATOM    202 3HG1 VAL A  14     116.660 -24.880 125.010  1.00  0.00           H
ATOM    203  CG2 VAL A  14     117.160 -23.370 122.770  1.00  0.00           C
ATOM    204 1HG2 VAL A  14     117.340 -22.490 122.150  1.00  0.00           H
ATOM    205 2HG2 VAL A  14     116.870 -24.220 122.160  1.00  0.00           H
ATOM    206 3HG2 VAL A  14     116.240 -23.100 123.290  1.00  0.00           H
ATOM    207  C   VAL A  14     119.470 -23.270 125.810  1.00  0.00           C
ATOM    208  O   VAL A  14     119.070 -23.270 126.980  1.00  0.00           O
ATOM    209  N   GLN A  15     120.650 -23.780 125.430  1.00  0.00           N
ATOM    210  H   GLN A  15     120.910 -23.700 124.460  1.00  0.00           H
ATOM    211  CA  GLN A  15     121.450 -24.490 126.440  1.00  0.00           C
ATOM    212  HA  GLN A  15     120.820 -25.340 126.700  1.00  0.00           H
ATOM    213  CB  GLN A  15     122.650 -25.270 125.860  1.00  0.00           C
ATOM    214  HB1 GLN A  15     123.190 -25.840 126.620  1.00  0.00           H
ATOM    215  HB2 GLN A  15     123.320 -24.510 125.460  1.00  0.00           H
ATOM    216  CG  GLN A  15     122.320 -26.190 124.720  1.00  0.00           C
ATOM    217  HG1 GLN A  15     121.890 -25.730 123.830  1.00  0.00           H
ATOM    218  HG2 GLN A  15     121.580 -26.920 125.050  1.00  0.00           H
ATOM    219  CD  GLN A  15     123.570 -27.020 124.380  1.00  0.00           C
ATOM    220  OE1 GLN A  15     123.760 -28.200 124.700  1.00  0.00           O
ATOM    221  NE2 GLN A  15     124.570 -26.570 123.640  1.00  0.00           N
ATOM    222 1HE2 GLN A  15     124.420 -25.740 123.090  1.00  0.00           H
ATOM    223 2HE2 GLN A  15     125.280 -27.210 123.310  1.00  0.00           H
ATOM    224  C   GLN A  15     121.920 -23.680 127.740  1.00  0.00           C
ATOM    225  O   GLN A  15     121.880 -24.170 128.840  1.00  0.00           O
ATOM    226  N   ILE A  16     122.260 -22.400 127.470  1.00  0.00           N
ATOM    227  H   ILE A  16     122.380 -22.070 126.520  1.00  0.00           H
ATOM    228  CA  ILE A  16     122.760 -21.510 128.590  1.00  0.00           C
ATOM    229  HA  ILE A  16     123.330 -22.050 129.350  1.00  0.00           H
ATOM    230  CB  ILE A  16     123.760 -20.420 128.110  1.00  0.00           C
ATOM    231  HB  ILE A  16     123.230 -19.870 127.340  1.00  0.00           H
ATOM    232  CG2 ILE A  16     124.120 -19.610 129.310  1.00  0.00           C
ATOM    233 1HG2 ILE A  16     124.420 -20.340 130.070  1.00  0.00           H
ATOM    234 2HG2 ILE A  16     125.080 -19.090 129.250  1.00  0.00           H
ATOM    235 3HG2 ILE A  16     123.390 -18.910 129.710  1.00  0.00           H
ATOM    236  CG1 ILE A  16     125.080 -21.050 127.480  1.00  0.00           C
ATOM    237 1HG1 ILE A  16     124.870 -22.000 127.000  1.00  0.00           H
ATOM    238 2HG1 ILE A  16     125.790 -21.230 128.290  1.00  0.00           H
ATOM    239  CD  ILE A  16     125.680 -19.980 126.570  1.00  0.00           C
ATOM    240  HD1 ILE A  16     124.930 -19.530 125.930  1.00  0.00           H
ATOM    241  HD2 ILE A  16     126.130 -19.160 127.140  1.00  0.00           H
ATOM    242  HD3 ILE A  16     126.380 -20.490 125.910  1.00  0.00           H
ATOM    243  C   ILE A  16     121.560 -20.940 129.320  1.00  0.00           C
ATOM    244  O   ILE A  16     121.610 -20.940 130.540  1.00  0.00           O
ATOM    245  N   GLY A  17     120.500 -20.540 128.590  1.00  0.00           N
ATOM    246  H   GLY A  17     120.590 -20.510 127.590  1.00  0.00           H
ATOM    247  CA  GLY A  17     119.190 -20.200 129.180  1.00  0.00           C
ATOM    248  HA1 GLY A  17     118.470 -19.860 128.430  1.00  0.00           H
ATOM    249  HA2 GLY A  17     119.290 -19.360 129.860  1.00  0.00           H
ATOM    250  C   GLY A  17     118.590 -21.270 130.060  1.00  0.00           C
ATOM    251  O   GLY A  17     118.130 -20.900 131.190  1.00  0.00           O
ATOM    252  N   ASN A  18     118.580 -22.540 129.730  1.00  0.00           N
ATOM    253  H   ASN A  18     118.970 -22.790 128.840  1.00  0.00           H
ATOM    254  CA  ASN A  18     118.040 -23.560 130.520  1.00  0.00           C
ATOM    255  HA  ASN A  18     117.030 -23.270 130.800  1.00  0.00           H
ATOM    256  CB  ASN A  18     117.940 -24.890 129.720  1.00  0.00           C
ATOM    257  HB1 ASN A  18     118.950 -25.110 129.360  1.00  0.00           H
ATOM    258  HB2 ASN A  18     117.360 -24.790 128.800  1.00  0.00           H
ATOM    259  CG  ASN A  18     117.380 -26.030 130.510  1.00  0.00           C
ATOM    260  OD1 ASN A  18     116.220 -26.040 130.920  1.00  0.00           O
ATOM    261  ND2 ASN A  18     118.060 -27.110 130.640  1.00  0.00           N
ATOM    262 1HD2 ASN A  18     119.030 -27.120 130.360  1.00  0.00           H
ATOM    263 2HD2 ASN A  18     117.660 -27.880 131.160  1.00  0.00           H
ATOM    264  C   ASN A  18     118.890 -23.690 131.800  1.00  0.00           C
ATOM    265  O   ASN A  18     118.240 -23.790 132.860  1.00  0.00           O
ATOM    266  N   ALA A  19     120.240 -23.570 131.720  1.00  0.00           N
ATOM    267  H   ALA A  19     120.710 -23.400 130.840  1.00  0.00           H
ATOM    268  CA  ALA A  19     121.160 -23.580 132.820  1.00  0.00           C
ATOM    269  HA  ALA A  19     120.960 -24.470 133.420  1.00  0.00           H
ATOM    270  CB  ALA A  19     122.610 -23.980 132.340  1.00  0.00           C
ATOM    271  HB1 ALA A  19     123.230 -24.370 133.150  1.00  0.00           H
ATOM    272  HB2 ALA A  19     122.400 -24.830 131.690  1.00  0.00           H
ATOM    273  HB3 ALA A  19     123.150 -23.140 131.900  1.00  0.00           H
ATOM    274  C   ALA A  19     121.060 -22.370 133.810  1.00  0.00           C
ATOM    275  O   ALA A  19     121.520 -22.430 134.960  1.00  0.00           O
ATOM    276  N   CYS A  20     120.380 -21.330 133.310  1.00  0.00           N
ATOM    277  H   CYS A  20     120.160 -21.330 132.330  1.00  0.00           H
ATOM    278  CA  CYS A  20     120.030 -20.090 134.070  1.00  0.00           C
ATOM    279  HA  CYS A  20     120.800 -19.830 134.800  1.00  0.00           H
ATOM    280  CB  CYS A  20     120.200 -18.900 133.140  1.00  0.00           C
ATOM    281  HB1 CYS A  20     119.940 -18.000 133.710  1.00  0.00           H
ATOM    282  HB2 CYS A  20     119.540 -19.020 132.280  1.00  0.00           H
ATOM    283  SG  CYS A  20     121.920 -18.510 132.620  1.00  0.00           S
ATOM    284  HG  CYS A  20     122.010 -19.490 131.720  1.00  0.00           H
ATOM    285  C   CYS A  20     118.650 -20.230 134.700  1.00  0.00           C
ATOM    286  O   CYS A  20     118.570 -20.150 135.950  1.00  0.00           O
ATOM    287  N   TRP A  21     117.550 -20.540 133.990  1.00  0.00           N
ATOM    288  H   TRP A  21     117.620 -20.480 132.990  1.00  0.00           H
ATOM    289  CA  TRP A  21     116.240 -20.820 134.610  1.00  0.00           C
ATOM    290  HA  TRP A  21     116.110 -19.880 135.150  1.00  0.00           H
ATOM    291  CB  TRP A  21     115.070 -20.900 133.630  1.00  0.00           C
ATOM    292  HB1 TRP A  21     114.150 -21.130 134.170  1.00  0.00           H
ATOM    293  HB2 TRP A  21     115.330 -21.650 132.890  1.00  0.00           H
ATOM    294  CG  TRP A  21     114.830 -19.560 132.960  1.00  0.00           C
ATOM    295  CD1 TRP A  21     115.010 -19.220 131.660  1.00  0.00           C
ATOM    296  HD1 TRP A  21     115.390 -19.930 130.950  1.00  0.00           H
ATOM    297  NE1 TRP A  21     114.550 -18.000 131.320  1.00  0.00           N
ATOM    298  HE1 TRP A  21     114.650 -17.610 130.390  1.00  0.00           H
ATOM    299  CE2 TRP A  21     114.160 -17.380 132.430  1.00  0.00           C
ATOM    300  CZ2 TRP A  21     113.580 -16.120 132.630  1.00  0.00           C
ATOM    301  HZ2 TRP A  21     113.460 -15.520 131.750  1.00  0.00           H
ATOM    302  CH2 TRP A  21     113.140 -15.800 133.940  1.00  0.00           C
ATOM    303  HH2 TRP A  21     112.630 -14.880 134.180  1.00  0.00           H
ATOM    304  CZ3 TRP A  21     113.120 -16.780 134.940  1.00  0.00           C
ATOM    305  HZ3 TRP A  21     112.670 -16.610 135.910  1.00  0.00           H
ATOM    306  CE3 TRP A  21     113.680 -18.060 134.750  1.00  0.00           C
ATOM    307  HE3 TRP A  21     113.600 -18.820 135.510  1.00  0.00           H
ATOM    308  CD2 TRP A  21     114.240 -18.340 133.480  1.00  0.00           C
ATOM    309  C   TRP A  21     116.210 -22.000 135.650  1.00  0.00           C
ATOM    310  O   TRP A  21     115.610 -21.770 136.700  1.00  0.00           O
ATOM    311  N   GLU A  22     116.970 -23.040 135.490  1.00  0.00           N
ATOM    312  H   GLU A  22     117.550 -23.060 134.670  1.00  0.00           H
ATOM    313  CA  GLU A  22     117.320 -24.050 136.530  1.00  0.00           C
ATOM    314  HA  GLU A  22     116.370 -24.520 136.820  1.00  0.00           H
ATOM    315  CB  GLU A  22     118.290 -25.110 136.050  1.00  0.00           C
ATOM    316  HB1 GLU A  22     118.730 -25.690 136.860  1.00  0.00           H
ATOM    317  HB2 GLU A  22     119.070 -24.480 135.630  1.00  0.00           H
ATOM    318  CG  GLU A  22     117.680 -26.010 134.980  1.00  0.00           C
ATOM    319  HG1 GLU A  22     118.480 -26.210 134.260  1.00  0.00           H
ATOM    320  HG2 GLU A  22     116.820 -25.580 134.470  1.00  0.00           H
ATOM    321  CD  GLU A  22     117.170 -27.350 135.620  1.00  0.00           C
ATOM    322  OE1 GLU A  22     115.960 -27.660 135.470  1.00  0.00           O
ATOM    323  OE2 GLU A  22     118.070 -28.050 136.070  1.00  0.00           O
ATOM    324  C   GLU A  22     117.840 -23.370 137.770  1.00  0.00           C
ATOM    325  O   GLU A  22     117.370 -23.720 138.880  1.00  0.00           O
ATOM    326  N   LEU A  23     118.780 -22.430 137.590  1.00  0.00           N
ATOM    327  H   LEU A  23     118.770 -21.940 136.700  1.00  0.00           H
ATOM    328  CA  LEU A  23     119.470 -21.830 138.730  1.00  0.00           C
ATOM    329  HA  LEU A  23     119.710 -22.630 139.430  1.00  0.00           H
ATOM    330  CB  LEU A  23     120.760 -21.340 138.160  1.00  0.00           C
ATOM    331  HB1 LEU A  23     120.590 -20.590 137.380  1.00  0.00           H
ATOM    332  HB2 LEU A  23     121.400 -22.020 137.610  1.00  0.00           H
ATOM    333  CG  LEU A  23     121.670 -20.650 139.160  1.00  0.00           C
ATOM    334  HG  LEU A  23     121.160 -19.790 139.610  1.00  0.00           H
ATOM    335  CD1 LEU A  23     122.140 -21.590 140.240  1.00  0.00           C
ATOM    336 1HD1 LEU A  23     122.570 -22.490 139.800  1.00  0.00           H
ATOM    337 2HD1 LEU A  23     122.870 -21.000 140.790  1.00  0.00           H
ATOM    338 3HD1 LEU A  23     121.230 -21.850 140.780  1.00  0.00           H
ATOM    339  CD2 LEU A  23     122.970 -20.160 138.530  1.00  0.00           C
ATOM    340 1HD2 LEU A  23     122.720 -19.460 137.730  1.00  0.00           H
ATOM    341 2HD2 LEU A  23     123.640 -19.660 139.240  1.00  0.00           H
ATOM    342 3HD2 LEU A  23     123.480 -21.080 138.230  1.00  0.00           H
ATOM    343  C   LEU A  23     118.630 -20.680 139.430  1.00  0.00           C
ATOM    344  O   LEU A  23     118.500 -20.730 140.660  1.00  0.00           O
ATOM    345  N   TYR A  24     117.870 -19.910 138.660  1.00  0.00           N
ATOM    346  H   TYR A  24     117.950 -19.850 137.660  1.00  0.00           H
ATOM    347  CA  TYR A  24     116.920 -18.920 139.200  1.00  0.00           C
ATOM    348  HA  TYR A  24     117.400 -18.320 139.970  1.00  0.00           H
ATOM    349  CB  TYR A  24     116.370 -18.050 138.060  1.00  0.00           C
ATOM    350  HB1 TYR A  24     115.660 -17.370 138.530  1.00  0.00           H
ATOM    351  HB2 TYR A  24     115.910 -18.700 137.320  1.00  0.00           H
ATOM    352  CG  TYR A  24     117.250 -17.140 137.250  1.00  0.00           C
ATOM    353  CD1 TYR A  24     118.680 -17.190 137.330  1.00  0.00           C
ATOM    354  HD1 TYR A  24     119.260 -17.730 138.060  1.00  0.00           H
ATOM    355  CE1 TYR A  24     119.440 -16.360 136.530  1.00  0.00           C
ATOM    356  HE1 TYR A  24     120.510 -16.380 136.680  1.00  0.00           H
ATOM    357  CZ  TYR A  24     118.840 -15.600 135.500  1.00  0.00           C
ATOM    358  OH  TYR A  24     119.640 -15.090 134.530  1.00  0.00           O
ATOM    359  HH  TYR A  24     119.050 -14.560 133.980  1.00  0.00           H
ATOM    360  CE2 TYR A  24     117.410 -15.510 135.480  1.00  0.00           C
ATOM    361  HE2 TYR A  24     117.010 -14.960 134.630  1.00  0.00           H
ATOM    362  CD2 TYR A  24     116.710 -16.300 136.330  1.00  0.00           C
ATOM    363  HD2 TYR A  24     115.640 -16.190 136.390  1.00  0.00           H
ATOM    364  C   TYR A  24     115.720 -19.510 139.900  1.00  0.00           C
ATOM    365  O   TYR A  24     115.090 -18.790 140.650  1.00  0.00           O
ATOM    366  N   CYS A  25     115.370 -20.790 139.650  1.00  0.00           N
ATOM    367  H   CYS A  25     115.730 -21.180 138.790  1.00  0.00           H
ATOM    368  CA  CYS A  25     114.440 -21.400 140.540  1.00  0.00           C
ATOM    369  HA  CYS A  25     113.610 -20.790 140.900  1.00  0.00           H
ATOM    370  CB  CYS A  25     113.960 -22.690 139.870  1.00  0.00           C
ATOM    371  HB1 CYS A  25     113.370 -23.190 140.630  1.00  0.00           H
ATOM    372  HB2 CYS A  25     114.830 -23.300 139.640  1.00  0.00           H
ATOM    373  SG  CYS A  25     113.090 -22.300 138.340  1.00  0.00           S
ATOM    374  HG  CYS A  25     114.150 -22.270 137.520  1.00  0.00           H
ATOM    375  C   CYS A  25     115.070 -21.800 141.820  1.00  0.00           C
ATOM    376  O   CYS A  25     114.420 -21.830 142.870  1.00  0.00           O
ATOM    377  N   LEU A  26     116.320 -22.330 141.810  1.00  0.00           N
ATOM    378  H   LEU A  26     116.750 -22.440 140.900  1.00  0.00           H
ATOM    379  CA  LEU A  26     116.980 -22.910 142.970  1.00  0.00           C
ATOM    380  HA  LEU A  26     116.320 -23.530 143.580  1.00  0.00           H
ATOM    381  CB  LEU A  26     118.080 -23.840 142.470  1.00  0.00           C
ATOM    382  HB1 LEU A  26     118.710 -24.080 143.320  1.00  0.00           H
ATOM    383  HB2 LEU A  26     118.690 -23.370 141.690  1.00  0.00           H
ATOM    384  CG  LEU A  26     117.510 -25.070 141.880  1.00  0.00           C
ATOM    385  HG  LEU A  26     116.650 -24.810 141.260  1.00  0.00           H
ATOM    386  CD1 LEU A  26     118.540 -25.900 141.120  1.00  0.00           C
ATOM    387 1HD1 LEU A  26     118.200 -26.920 140.930  1.00  0.00           H
ATOM    388 2HD1 LEU A  26     118.820 -25.360 140.220  1.00  0.00           H
ATOM    389 3HD1 LEU A  26     119.490 -25.850 141.660  1.00  0.00           H
ATOM    390  CD2 LEU A  26     116.880 -25.970 143.000  1.00  0.00           C
ATOM    391 1HD2 LEU A  26     116.600 -26.980 142.730  1.00  0.00           H
ATOM    392 2HD2 LEU A  26     117.570 -26.030 143.850  1.00  0.00           H
ATOM    393 3HD2 LEU A  26     116.000 -25.510 143.450  1.00  0.00           H
ATOM    394  C   LEU A  26     117.450 -21.890 144.000  1.00  0.00           C
ATOM    395  O   LEU A  26     117.640 -22.350 145.120  1.00  0.00           O
ATOM    396  N   GLU A  27     117.710 -20.600 143.590  1.00  0.00           N
ATOM    397  H   GLU A  27     117.820 -20.480 142.600  1.00  0.00           H
ATOM    398  CA  GLU A  27     117.950 -19.550 144.650  1.00  0.00           C
ATOM    399  HA  GLU A  27     118.620 -20.030 145.370  1.00  0.00           H
ATOM    400  CB  GLU A  27     118.560 -18.320 143.920  1.00  0.00           C
ATOM    401  HB1 GLU A  27     118.640 -17.400 144.490  1.00  0.00           H
ATOM    402  HB2 GLU A  27     117.850 -18.030 143.150  1.00  0.00           H
ATOM    403  CG  GLU A  27     119.950 -18.590 143.330  1.00  0.00           C
ATOM    404  HG1 GLU A  27     119.840 -19.280 142.490  1.00  0.00           H
ATOM    405  HG2 GLU A  27     120.620 -18.960 144.110  1.00  0.00           H
ATOM    406  CD  GLU A  27     120.640 -17.390 142.720  1.00  0.00           C
ATOM    407  OE1 GLU A  27     120.090 -16.280 142.680  1.00  0.00           O
ATOM    408  OE2 GLU A  27     121.740 -17.530 142.130  1.00  0.00           O
ATOM    409  C   GLU A  27     116.720 -19.110 145.340  1.00  0.00           C
ATOM    410  O   GLU A  27     116.760 -18.730 146.480  1.00  0.00           O
ATOM    411  N   HIS A  28     115.560 -19.260 144.670  1.00  0.00           N
ATOM    412  H   HIS A  28     115.730 -19.580 143.730  1.00  0.00           H
ATOM    413  CA  HIS A  28     114.160 -19.170 145.180  1.00  0.00           C
ATOM    414  HA  HIS A  28     114.260 -18.420 145.960  1.00  0.00           H
ATOM    415  CB  HIS A  28     113.120 -18.770 144.080  1.00  0.00           C
ATOM    416  HB1 HIS A  28     112.190 -19.340 144.080  1.00  0.00           H
ATOM    417  HB2 HIS A  28     113.530 -18.920 143.080  1.00  0.00           H
ATOM    418  CG  HIS A  28     112.780 -17.290 144.150  1.00  0.00           C
ATOM    419  ND1 HIS A  28     113.530 -16.260 143.510  1.00  0.00           N
ATOM    420  CE1 HIS A  28     113.330 -15.180 144.210  1.00  0.00           C
ATOM    421  HE1 HIS A  28     113.770 -14.250 143.880  1.00  0.00           H
ATOM    422  NE2 HIS A  28     112.420 -15.400 145.200  1.00  0.00           N
ATOM    423  HE2 HIS A  28     112.440 -14.830 146.040  1.00  0.00           H
ATOM    424  CD2 HIS A  28     112.060 -16.750 145.180  1.00  0.00           C
ATOM    425  HD2 HIS A  28     111.520 -17.420 145.830  1.00  0.00           H
ATOM    426  C   HIS A  28     113.650 -20.420 145.910  1.00  0.00           C
ATOM    427  O   HIS A  28     112.490 -20.440 146.400  1.00  0.00           O
ATOM    428  N   GLY A  29     114.380 -21.510 145.910  1.00  0.00           N
ATOM    429  H   GLY A  29     115.290 -21.500 145.470  1.00  0.00           H
ATOM    430  CA  GLY A  29     114.000 -22.740 146.510  1.00  0.00           C
ATOM    431  HA1 GLY A  29     113.980 -22.570 147.590  1.00  0.00           H
ATOM    432  HA2 GLY A  29     114.780 -23.490 146.440  1.00  0.00           H
ATOM    433  C   GLY A  29     112.630 -23.410 146.120  1.00  0.00           C
ATOM    434  O   GLY A  29     111.990 -24.120 146.870  1.00  0.00           O
ATOM    435  N   ILE A  30     112.140 -23.280 144.830  1.00  0.00           N
ATOM    436  H   ILE A  30     112.760 -22.770 144.230  1.00  0.00           H
ATOM    437  CA  ILE A  30     110.910 -23.810 144.300  1.00  0.00           C
ATOM    438  HA  ILE A  30     110.150 -23.430 144.980  1.00  0.00           H
ATOM    439  CB  ILE A  30     110.650 -23.300 142.910  1.00  0.00           C
ATOM    440  HB  ILE A  30     111.510 -23.640 142.330  1.00  0.00           H
ATOM    441  CG2 ILE A  30     109.400 -23.960 142.240  1.00  0.00           C
ATOM    442 1HG2 ILE A  30     109.510 -25.040 142.330  1.00  0.00           H
ATOM    443 2HG2 ILE A  30     108.470 -23.560 142.640  1.00  0.00           H
ATOM    444 3HG2 ILE A  30     109.640 -23.730 141.200  1.00  0.00           H
ATOM    445  CG1 ILE A  30     110.490 -21.760 142.850  1.00  0.00           C
ATOM    446 1HG1 ILE A  30     111.360 -21.300 143.330  1.00  0.00           H
ATOM    447 2HG1 ILE A  30     109.600 -21.550 143.440  1.00  0.00           H
ATOM    448  CD  ILE A  30     110.300 -21.040 141.550  1.00  0.00           C
ATOM    449  HD1 ILE A  30     109.250 -21.020 141.260  1.00  0.00           H
ATOM    450  HD2 ILE A  30     110.540 -19.980 141.690  1.00  0.00           H
ATOM    451  HD3 ILE A  30     110.960 -21.490 140.820  1.00  0.00           H
ATOM    452  C   ILE A  30     110.790 -25.360 144.460  1.00  0.00           C
ATOM    453  O   ILE A  30     111.760 -26.110 144.220  1.00  0.00           O
ATOM    454  N   GLN A  31     109.650 -25.800 144.880  1.00  0.00           N
ATOM    455  H   GLN A  31     108.950 -25.090 145.060  1.00  0.00           H
ATOM    456  CA  GLN A  31     109.320 -27.170 145.210  1.00  0.00           C
ATOM    457  HA  GLN A  31     110.220 -27.570 145.680  1.00  0.00           H
ATOM    458  CB  GLN A  31     108.300 -27.180 146.370  1.00  0.00           C
ATOM    459  HB1 GLN A  31     108.110 -28.210 146.690  1.00  0.00           H
ATOM    460  HB2 GLN A  31     107.470 -26.700 145.850  1.00  0.00           H
ATOM    461  CG  GLN A  31     108.620 -26.280 147.550  1.00  0.00           C
ATOM    462  HG1 GLN A  31     107.760 -26.290 148.230  1.00  0.00           H
ATOM    463  HG2 GLN A  31     108.900 -25.280 147.220  1.00  0.00           H
ATOM    464  CD  GLN A  31     109.790 -26.890 148.320  1.00  0.00           C
ATOM    465  OE1 GLN A  31     109.570 -27.930 148.880  1.00  0.00           O
ATOM    466  NE2 GLN A  31     110.900 -26.270 148.480  1.00  0.00           N
ATOM    467 1HE2 GLN A  31     111.120 -25.530 147.830  1.00  0.00           H
ATOM    468 2HE2 GLN A  31     111.690 -26.820 148.780  1.00  0.00           H
ATOM    469  C   GLN A  31     108.800 -27.990 143.930  1.00  0.00           C
ATOM    470  O   GLN A  31     108.410 -27.370 142.950  1.00  0.00           O
ATOM    471  N   PRO A  32     108.670 -29.320 144.030  1.00  0.00           N
ATOM    472  CD  PRO A  32     109.120 -30.150 145.160  1.00  0.00           C
ATOM    473  HD1 PRO A  32     108.450 -30.040 146.010  1.00  0.00           H
ATOM    474  HD2 PRO A  32     110.130 -29.810 145.380  1.00  0.00           H
ATOM    475  CG  PRO A  32     109.280 -31.610 144.660  1.00  0.00           C
ATOM    476  HG1 PRO A  32     108.940 -32.210 145.500  1.00  0.00           H
ATOM    477  HG2 PRO A  32     110.350 -31.720 144.500  1.00  0.00           H
ATOM    478  CB  PRO A  32     108.390 -31.660 143.370  1.00  0.00           C
ATOM    479  HB1 PRO A  32     107.360 -31.840 143.700  1.00  0.00           H
ATOM    480  HB2 PRO A  32     108.850 -32.290 142.610  1.00  0.00           H
ATOM    481  CA  PRO A  32     108.380 -30.230 142.860  1.00  0.00           C
ATOM    482  HA  PRO A  32     109.210 -30.150 142.150  1.00  0.00           H
ATOM    483  C   PRO A  32     107.010 -30.070 142.180  1.00  0.00           C
ATOM    484  O   PRO A  32     106.830 -30.390 141.030  1.00  0.00           O
ATOM    485  N   ASP A  33     106.040 -29.650 143.010  1.00  0.00           N
ATOM    486  H   ASP A  33     106.210 -29.650 144.000  1.00  0.00           H
ATOM    487  CA  ASP A  33     104.690 -29.320 142.540  1.00  0.00           C
ATOM    488  HA  ASP A  33     104.480 -30.020 141.730  1.00  0.00           H
ATOM    489  CB  ASP A  33     103.590 -29.550 143.630  1.00  0.00           C
ATOM    490  HB1 ASP A  33     103.830 -29.050 144.570  1.00  0.00           H
ATOM    491  HB2 ASP A  33     103.660 -30.620 143.870  1.00  0.00           H
ATOM    492  CG  ASP A  33     102.190 -29.410 143.210  1.00  0.00           C
ATOM    493  OD1 ASP A  33     101.440 -28.850 144.020  1.00  0.00           O
ATOM    494  OD2 ASP A  33     101.810 -29.750 142.070  1.00  0.00           O
ATOM    495  C   ASP A  33     104.640 -27.970 141.790  1.00  0.00           C
ATOM    496  O   ASP A  33     103.520 -27.590 141.270  1.00  0.00           O
ATOM    497  N   GLY A  34     105.780 -27.280 141.720  1.00  0.00           N
ATOM    498  H   GLY A  34     106.530 -27.500 142.360  1.00  0.00           H
ATOM    499  CA  GLY A  34     106.080 -26.030 141.020  1.00  0.00           C
ATOM    500  HA1 GLY A  34     105.560 -26.070 140.060  1.00  0.00           H
ATOM    501  HA2 GLY A  34     107.160 -25.980 141.020  1.00  0.00           H
ATOM    502  C   GLY A  34     105.760 -24.750 141.740  1.00  0.00           C
ATOM    503  O   GLY A  34     105.610 -23.690 141.090  1.00  0.00           O
ATOM    504  N   GLN A  35     105.740 -24.810 143.080  1.00  0.00           N
ATOM    505  H   GLN A  35     106.140 -25.590 143.600  1.00  0.00           H
ATOM    506  CA  GLN A  35     105.300 -23.700 143.910  1.00  0.00           C
ATOM    507  HA  GLN A  35     104.910 -22.910 143.260  1.00  0.00           H
ATOM    508  CB  GLN A  35     104.150 -24.130 144.790  1.00  0.00           C
ATOM    509  HB1 GLN A  35     103.320 -24.360 144.120  1.00  0.00           H
ATOM    510  HB2 GLN A  35     103.890 -23.210 145.330  1.00  0.00           H
ATOM    511  CG  GLN A  35     104.300 -25.300 145.800  1.00  0.00           C
ATOM    512  HG1 GLN A  35     105.110 -25.050 146.490  1.00  0.00           H
ATOM    513  HG2 GLN A  35     104.700 -26.070 145.140  1.00  0.00           H
ATOM    514  CD  GLN A  35     103.020 -25.750 146.540  1.00  0.00           C
ATOM    515  OE1 GLN A  35     101.920 -25.160 146.520  1.00  0.00           O
ATOM    516  NE2 GLN A  35     103.100 -26.870 147.160  1.00  0.00           N
ATOM    517 1HE2 GLN A  35     103.990 -27.340 147.140  1.00  0.00           H
ATOM    518 2HE2 GLN A  35     102.350 -27.200 147.750  1.00  0.00           H
ATOM    519  C   GLN A  35     106.430 -23.220 144.720  1.00  0.00           C
ATOM    520  O   GLN A  35     107.260 -24.020 145.220  1.00  0.00           O
ATOM    521  N   MET A  36     106.470 -21.860 144.950  1.00  0.00           N
ATOM    522  H   MET A  36     105.720 -21.370 144.480  1.00  0.00           H
ATOM    523  CA  MET A  36     107.450 -21.150 145.790  1.00  0.00           C
ATOM    524  HA  MET A  36     108.490 -21.460 145.650  1.00  0.00           H
ATOM    525  CB  MET A  36     107.590 -19.600 145.500  1.00  0.00           C
ATOM    526  HB1 MET A  36     106.650 -19.050 145.530  1.00  0.00           H
ATOM    527  HB2 MET A  36     107.890 -19.430 144.470  1.00  0.00           H
ATOM    528  CG  MET A  36     108.700 -18.890 146.250  1.00  0.00           C
ATOM    529  HG1 MET A  36     109.190 -18.220 145.540  1.00  0.00           H
ATOM    530  HG2 MET A  36     109.540 -19.560 146.460  1.00  0.00           H
ATOM    531  SD  MET A  36     107.990 -18.060 147.730  1.00  0.00           S
ATOM    532  CE  MET A  36     108.980 -16.490 147.710  1.00  0.00           C
ATOM    533  HE1 MET A  36     108.490 -15.860 148.470  1.00  0.00           H
ATOM    534  HE2 MET A  36     110.010 -16.680 148.020  1.00  0.00           H
ATOM    535  HE3 MET A  36     108.900 -16.020 146.730  1.00  0.00           H
ATOM    536  C   MET A  36     107.080 -21.340 147.290  1.00  0.00           C
ATOM    537  O   MET A  36     105.910 -21.090 147.640  1.00  0.00           O
ATOM    538  N   PRO A  37     107.940 -21.780 148.250  1.00  0.00           N
ATOM    539  CD  PRO A  37     109.370 -21.890 148.160  1.00  0.00           C
ATOM    540  HD1 PRO A  37     109.930 -20.960 148.010  1.00  0.00           H
ATOM    541  HD2 PRO A  37     109.590 -22.540 147.310  1.00  0.00           H
ATOM    542  CG  PRO A  37     109.910 -22.610 149.360  1.00  0.00           C
ATOM    543  HG1 PRO A  37     110.220 -21.920 150.140  1.00  0.00           H
ATOM    544  HG2 PRO A  37     110.740 -23.280 149.110  1.00  0.00           H
ATOM    545  CB  PRO A  37     108.690 -23.250 149.880  1.00  0.00           C
ATOM    546  HB1 PRO A  37     108.680 -23.440 150.950  1.00  0.00           H
ATOM    547  HB2 PRO A  37     108.500 -24.170 149.330  1.00  0.00           H
ATOM    548  CA  PRO A  37     107.540 -22.350 149.530  1.00  0.00           C
ATOM    549  HA  PRO A  37     106.690 -23.030 149.460  1.00  0.00           H
ATOM    550  C   PRO A  37     107.070 -21.360 150.600  1.00  0.00           C
ATOM    551  O   PRO A  37     106.830 -21.750 151.800  1.00  0.00           O
ATOM    552  N   SER A  38     106.960 -20.110 150.140  1.00  0.00           N
ATOM    553  H   SER A  38     107.260 -19.930 149.190  1.00  0.00           H
ATOM    554  CA  SER A  38     106.590 -18.930 150.930  1.00  0.00           C
ATOM    555  HA  SER A  38     106.160 -19.320 151.860  1.00  0.00           H
ATOM    556  CB  SER A  38     107.840 -18.190 151.370  1.00  0.00           C
ATOM    557  HB1 SER A  38     107.530 -17.620 152.250  1.00  0.00           H
ATOM    558  HB2 SER A  38     108.240 -17.500 150.630  1.00  0.00           H
ATOM    559  OG  SER A  38     108.910 -19.030 151.820  1.00  0.00           O
ATOM    560  HG  SER A  38     108.600 -19.400 152.650  1.00  0.00           H
ATOM    561  C   SER A  38     105.500 -18.110 150.370  1.00  0.00           C
ATOM    562  O   SER A  38     105.350 -16.900 150.630  1.00  0.00           O
ATOM    563  N   ASP A  39     104.730 -18.690 149.430  1.00  0.00           N
ATOM    564  H   ASP A  39     104.940 -19.650 149.170  1.00  0.00           H
ATOM    565  CA  ASP A  39     103.630 -18.000 148.770  1.00  0.00           C
ATOM    566  HA  ASP A  39     103.820 -16.930 148.690  1.00  0.00           H
ATOM    567  CB  ASP A  39     103.480 -18.500 147.370  1.00  0.00           C
ATOM    568  HB1 ASP A  39     103.540 -19.590 147.380  1.00  0.00           H
ATOM    569  HB2 ASP A  39     104.260 -18.110 146.730  1.00  0.00           H
ATOM    570  CG  ASP A  39     102.160 -18.080 146.660  1.00  0.00           C
ATOM    571  OD1 ASP A  39     101.530 -18.940 146.040  1.00  0.00           O
ATOM    572  OD2 ASP A  39     101.890 -16.860 146.560  1.00  0.00           O
ATOM    573  C   ASP A  39     102.360 -18.110 149.550  1.00  0.00           C
ATOM    574  O   ASP A  39     101.620 -19.130 149.490  1.00  0.00           O
ATOM    575  N   LYS A  40     101.930 -16.980 150.140  1.00  0.00           N
ATOM    576  H   LYS A  40     102.530 -16.170 150.080  1.00  0.00           H
ATOM    577  CA  LYS A  40     100.720 -16.840 150.950  1.00  0.00           C
ATOM    578  HA  LYS A  40     100.110 -17.730 150.880  1.00  0.00           H
ATOM    579  CB  LYS A  40     101.220 -16.860 152.450  1.00  0.00           C
ATOM    580  HB1 LYS A  40     100.370 -16.690 153.100  1.00  0.00           H
ATOM    581  HB2 LYS A  40     101.860 -15.990 152.550  1.00  0.00           H
ATOM    582  CG  LYS A  40     101.970 -18.110 152.900  1.00  0.00           C
ATOM    583  HG1 LYS A  40     102.960 -18.150 152.450  1.00  0.00           H
ATOM    584  HG2 LYS A  40     101.430 -18.990 152.530  1.00  0.00           H
ATOM    585  CD  LYS A  40     102.130 -18.100 154.410  1.00  0.00           C
ATOM    586  HD1 LYS A  40     101.120 -17.960 154.790  1.00  0.00           H
ATOM    587  HD2 LYS A  40     102.720 -17.240 154.750  1.00  0.00           H
ATOM    588  CE  LYS A  40     102.690 -19.380 154.960  1.00  0.00           C
ATOM    589  HE1 LYS A  40     101.930 -20.160 154.960  1.00  0.00           H
ATOM    590  HE2 LYS A  40     102.930 -19.170 156.000  1.00  0.00           H
ATOM    591  NZ  LYS A  40     103.880 -19.820 154.270  1.00  0.00           N
ATOM    592  HZ1 LYS A  40     104.260 -20.690 154.610  1.00  0.00           H
ATOM    593  HZ2 LYS A  40     103.720 -19.970 153.290  1.00  0.00           H
ATOM    594  HZ3 LYS A  40     104.700 -19.210 154.260  1.00  0.00           H
ATOM    595  C   LYS A  40      99.900 -15.660 150.590  1.00  0.00           C
ATOM    596  O   LYS A  40      98.950 -15.240 151.220  1.00  0.00           O
ATOM    597  N   THR A  41     100.260 -15.110 149.420  1.00  0.00           N
ATOM    598  H   THR A  41     101.110 -15.400 148.950  1.00  0.00           H
ATOM    599  CA  THR A  41      99.570 -13.960 148.750  1.00  0.00           C
ATOM    600  HA  THR A  41      99.230 -13.210 149.450  1.00  0.00           H
ATOM    601  CB  THR A  41     100.580 -13.180 147.900  1.00  0.00           C
ATOM    602  HB  THR A  41     100.900 -13.840 147.090  1.00  0.00           H
ATOM    603  CG2 THR A  41     100.040 -11.930 147.230  1.00  0.00           C
ATOM    604 1HG2 THR A  41      99.260 -12.250 146.540  1.00  0.00           H
ATOM    605 2HG2 THR A  41      99.620 -11.140 147.860  1.00  0.00           H
ATOM    606 3HG2 THR A  41     100.770 -11.420 146.590  1.00  0.00           H
ATOM    607  OG1 THR A  41     101.570 -12.790 148.800  1.00  0.00           O
ATOM    608  HG1 THR A  41     102.060 -12.090 148.370  1.00  0.00           H
ATOM    609  C   THR A  41      98.430 -14.480 147.910  1.00  0.00           C
ATOM    610  O   THR A  41      98.590 -15.440 147.120  1.00  0.00           O
ATOM    611  N   ILE A  42      97.270 -13.800 148.080  1.00  0.00           N
ATOM    612  H   ILE A  42      97.360 -12.870 148.470  1.00  0.00           H
ATOM    613  CA  ILE A  42      96.110 -14.150 147.250  1.00  0.00           C
ATOM    614  HA  ILE A  42      95.960 -15.230 147.190  1.00  0.00           H
ATOM    615  CB  ILE A  42      94.800 -13.570 147.840  1.00  0.00           C
ATOM    616  HB  ILE A  42      94.900 -12.480 147.820  1.00  0.00           H
ATOM    617  CG2 ILE A  42      93.550 -14.020 147.020  1.00  0.00           C
ATOM    618 1HG2 ILE A  42      93.730 -14.170 145.950  1.00  0.00           H
ATOM    619 2HG2 ILE A  42      92.890 -14.740 147.500  1.00  0.00           H
ATOM    620 3HG2 ILE A  42      92.820 -13.210 147.000  1.00  0.00           H
ATOM    621  CG1 ILE A  42      94.570 -13.920 149.270  1.00  0.00           C
ATOM    622 1HG1 ILE A  42      93.580 -13.580 149.550  1.00  0.00           H
ATOM    623 2HG1 ILE A  42      95.230 -13.380 149.950  1.00  0.00           H
ATOM    624  CD  ILE A  42      94.730 -15.430 149.590  1.00  0.00           C
ATOM    625  HD1 ILE A  42      94.250 -15.620 150.550  1.00  0.00           H
ATOM    626  HD2 ILE A  42      94.070 -16.000 148.930  1.00  0.00           H
ATOM    627  HD3 ILE A  42      95.790 -15.680 149.590  1.00  0.00           H
ATOM    628  C   ILE A  42      96.350 -13.700 145.800  1.00  0.00           C
ATOM    629  O   ILE A  42      96.510 -12.510 145.540  1.00  0.00           O
ATOM    630  N   GLY A  43      96.240 -14.680 144.820  1.00  0.00           N
ATOM    631  H   GLY A  43      96.280 -15.610 145.210  1.00  0.00           H
ATOM    632  CA  GLY A  43      96.750 -14.510 143.480  1.00  0.00           C
ATOM    633  HA1 GLY A  43      96.420 -13.540 143.100  1.00  0.00           H
ATOM    634  HA2 GLY A  43      96.470 -15.330 142.820  1.00  0.00           H
ATOM    635  C   GLY A  43      98.260 -14.480 143.420  1.00  0.00           C
ATOM    636  O   GLY A  43      98.970 -15.050 144.300  1.00  0.00           O
ATOM    637  N   GLY A  44      98.800 -13.950 142.320  1.00  0.00           N
ATOM    638  H   GLY A  44      98.130 -13.560 141.670  1.00  0.00           H
ATOM    639  CA  GLY A  44     100.270 -13.620 142.180  1.00  0.00           C
ATOM    640  HA1 GLY A  44     100.570 -13.510 141.130  1.00  0.00           H
ATOM    641  HA2 GLY A  44     100.830 -14.400 142.700  1.00  0.00           H
ATOM    642  C   GLY A  44     100.620 -12.350 143.000  1.00  0.00           C
ATOM    643  O   GLY A  44      99.770 -11.630 143.470  1.00  0.00           O
ATOM    644  N   GLY A  45     101.940 -12.180 143.240  1.00  0.00           N
ATOM    645  H   GLY A  45     102.590 -12.880 142.920  1.00  0.00           H
ATOM    646  CA  GLY A  45     102.420 -11.160 144.210  1.00  0.00           C
ATOM    647  HA1 GLY A  45     103.080 -11.570 144.980  1.00  0.00           H
ATOM    648  HA2 GLY A  45     101.610 -10.650 144.730  1.00  0.00           H
ATOM    649  C   GLY A  45     103.130 -10.040 143.490  1.00  0.00           C
ATOM    650  O   GLY A  45     102.890  -9.900 142.330  1.00  0.00           O
ATOM    651  N   ASP A  46     104.050  -9.350 144.170  1.00  0.00           N
ATOM    652  H   ASP A  46     104.330  -9.650 145.090  1.00  0.00           H
ATOM    653  CA  ASP A  46     104.830  -8.180 143.690  1.00  0.00           C
ATOM    654  HA  ASP A  46     105.150  -8.270 142.650  1.00  0.00           H
ATOM    655  CB  ASP A  46     103.950  -6.870 143.630  1.00  0.00           C
ATOM    656  HB1 ASP A  46     103.160  -7.110 142.910  1.00  0.00           H
ATOM    657  HB2 ASP A  46     104.480  -5.950 143.380  1.00  0.00           H
ATOM    658  CG  ASP A  46     103.240  -6.600 145.000  1.00  0.00           C
ATOM    659  OD1 ASP A  46     102.260  -5.840 144.920  1.00  0.00           O
ATOM    660  OD2 ASP A  46     103.680  -7.070 146.090  1.00  0.00           O
ATOM    661  C   ASP A  46     106.140  -7.970 144.500  1.00  0.00           C
ATOM    662  O   ASP A  46     106.740  -6.870 144.520  1.00  0.00           O
ATOM    663  N   ASP A  47     106.540  -8.930 145.320  1.00  0.00           N
ATOM    664  H   ASP A  47     106.060  -9.810 145.260  1.00  0.00           H
ATOM    665  CA  ASP A  47     107.890  -8.980 145.830  1.00  0.00           C
ATOM    666  HA  ASP A  47     108.100  -7.980 146.190  1.00  0.00           H
ATOM    667  CB  ASP A  47     108.030 -10.090 146.890  1.00  0.00           C
ATOM    668  HB1 ASP A  47     108.940  -9.810 147.420  1.00  0.00           H
ATOM    669  HB2 ASP A  47     108.240 -11.090 146.530  1.00  0.00           H
ATOM    670  CG  ASP A  47     106.840 -10.190 147.840  1.00  0.00           C
ATOM    671  OD1 ASP A  47     106.040 -11.160 147.770  1.00  0.00           O
ATOM    672  OD2 ASP A  47     106.770  -9.360 148.730  1.00  0.00           O
ATOM    673  C   ASP A  47     108.960  -9.090 144.730  1.00  0.00           C
ATOM    674  O   ASP A  47     108.630  -9.120 143.530  1.00  0.00           O
ATOM    675  N   SER A  48     110.260  -9.090 145.070  1.00  0.00           N
ATOM    676  H   SER A  48     110.560  -9.090 146.030  1.00  0.00           H
ATOM    677  CA  SER A  48     111.340  -9.310 144.060  1.00  0.00           C
ATOM    678  HA  SER A  48     111.200  -8.630 143.220  1.00  0.00           H
ATOM    679  CB  SER A  48     112.680  -8.920 144.740  1.00  0.00           C
ATOM    680  HB1 SER A  48     113.530  -8.840 144.060  1.00  0.00           H
ATOM    681  HB2 SER A  48     112.890  -9.580 145.580  1.00  0.00           H
ATOM    682  OG  SER A  48     112.570  -7.650 145.250  1.00  0.00           O
ATOM    683  HG  SER A  48     112.190  -7.750 146.120  1.00  0.00           H
ATOM    684  C   SER A  48     111.310 -10.680 143.420  1.00  0.00           C
ATOM    685  O   SER A  48     111.780 -10.870 142.320  1.00  0.00           O
ATOM    686  N   PHE A  49     110.690 -11.750 144.090  1.00  0.00           N
ATOM    687  H   PHE A  49     110.460 -11.580 145.060  1.00  0.00           H
ATOM    688  CA  PHE A  49     110.410 -12.950 143.440  1.00  0.00           C
ATOM    689  HA  PHE A  49     111.370 -13.450 143.290  1.00  0.00           H
ATOM    690  CB  PHE A  49     109.510 -13.770 144.410  1.00  0.00           C
ATOM    691  HB1 PHE A  49     108.670 -13.200 144.800  1.00  0.00           H
ATOM    692  HB2 PHE A  49     110.260 -14.080 145.140  1.00  0.00           H
ATOM    693  CG  PHE A  49     108.940 -15.080 143.930  1.00  0.00           C
ATOM    694  CD1 PHE A  49     109.660 -15.940 143.100  1.00  0.00           C
ATOM    695  HD1 PHE A  49     110.690 -15.700 142.850  1.00  0.00           H
ATOM    696  CE1 PHE A  49     108.980 -17.000 142.450  1.00  0.00           C
ATOM    697  HE1 PHE A  49     109.470 -17.600 141.700  1.00  0.00           H
ATOM    698  CZ  PHE A  49     107.670 -17.260 142.700  1.00  0.00           C
ATOM    699  HZ  PHE A  49     107.090 -18.010 142.190  1.00  0.00           H
ATOM    700  CE2 PHE A  49     106.900 -16.420 143.540  1.00  0.00           C
ATOM    701  HE2 PHE A  49     105.840 -16.470 143.730  1.00  0.00           H
ATOM    702  CD2 PHE A  49     107.580 -15.330 144.120  1.00  0.00           C
ATOM    703  HD2 PHE A  49     107.050 -14.620 144.730  1.00  0.00           H
ATOM    704  C   PHE A  49     109.580 -12.830 142.080  1.00  0.00           C
ATOM    705  O   PHE A  49     109.760 -13.550 141.070  1.00  0.00           O
ATOM    706  N   ASN A  50     108.590 -11.900 142.040  1.00  0.00           N
ATOM    707  H   ASN A  50     108.550 -11.370 142.900  1.00  0.00           H
ATOM    708  CA  ASN A  50     107.600 -11.770 140.880  1.00  0.00           C
ATOM    709  HA  ASN A  50     107.430 -12.780 140.510  1.00  0.00           H
ATOM    710  CB  ASN A  50     106.320 -11.190 141.590  1.00  0.00           C
ATOM    711  HB1 ASN A  50     105.440 -11.300 140.950  1.00  0.00           H
ATOM    712  HB2 ASN A  50     106.550 -10.130 141.760  1.00  0.00           H
ATOM    713  CG  ASN A  50     105.880 -11.910 142.840  1.00  0.00           C
ATOM    714  OD1 ASN A  50     106.220 -11.610 144.000  1.00  0.00           O
ATOM    715  ND2 ASN A  50     105.170 -13.030 142.670  1.00  0.00           N
ATOM    716 1HD2 ASN A  50     104.890 -13.280 141.730  1.00  0.00           H
ATOM    717 2HD2 ASN A  50     104.610 -13.440 143.400  1.00  0.00           H
ATOM    718  C   ASN A  50     108.230 -10.940 139.710  1.00  0.00           C
ATOM    719  O   ASN A  50     107.560 -10.740 138.730  1.00  0.00           O
ATOM    720  N   THR A  51     109.490 -10.530 139.860  1.00  0.00           N
ATOM    721  H   THR A  51     109.850 -10.510 140.810  1.00  0.00           H
ATOM    722  CA  THR A  51     110.150  -9.680 138.770  1.00  0.00           C
ATOM    723  HA  THR A  51     109.410  -8.960 138.430  1.00  0.00           H
ATOM    724  CB  THR A  51     111.390  -9.010 139.320  1.00  0.00           C
ATOM    725  HB  THR A  51     112.090  -9.830 139.490  1.00  0.00           H
ATOM    726  CG2 THR A  51     112.070  -7.980 138.420  1.00  0.00           C
ATOM    727 1HG2 THR A  51     111.370  -7.220 138.070  1.00  0.00           H
ATOM    728 2HG2 THR A  51     112.920  -7.540 138.960  1.00  0.00           H
ATOM    729 3HG2 THR A  51     112.560  -8.550 137.640  1.00  0.00           H
ATOM    730  OG1 THR A  51     111.090  -8.490 140.610  1.00  0.00           O
ATOM    731  HG1 THR A  51     111.970  -8.290 140.940  1.00  0.00           H
ATOM    732  C   THR A  51     110.420 -10.580 137.530  1.00  0.00           C
ATOM    733  O   THR A  51     110.040 -10.240 136.410  1.00  0.00           O
ATOM    734  N   PHE A  52     110.850 -11.820 137.710  1.00  0.00           N
ATOM    735  H   PHE A  52     111.060 -12.090 138.660  1.00  0.00           H
ATOM    736  CA  PHE A  52     111.250 -12.770 136.650  1.00  0.00           C
ATOM    737  HA  PHE A  52     111.190 -12.350 135.640  1.00  0.00           H
ATOM    738  CB  PHE A  52     112.730 -13.280 136.840  1.00  0.00           C
ATOM    739  HB1 PHE A  52     112.890 -14.270 136.420  1.00  0.00           H
ATOM    740  HB2 PHE A  52     112.810 -13.420 137.920  1.00  0.00           H
ATOM    741  CG  PHE A  52     113.920 -12.430 136.450  1.00  0.00           C
ATOM    742  CD1 PHE A  52     114.000 -11.070 136.830  1.00  0.00           C
ATOM    743  HD1 PHE A  52     113.460 -10.700 137.690  1.00  0.00           H
ATOM    744  CE1 PHE A  52     114.970 -10.270 136.190  1.00  0.00           C
ATOM    745  HE1 PHE A  52     115.060  -9.240 136.520  1.00  0.00           H
ATOM    746  CZ  PHE A  52     115.790 -10.780 135.210  1.00  0.00           C
ATOM    747  HZ  PHE A  52     116.480 -10.110 134.720  1.00  0.00           H
ATOM    748  CE2 PHE A  52     115.780 -12.150 134.930  1.00  0.00           C
ATOM    749  HE2 PHE A  52     116.390 -12.540 134.130  1.00  0.00           H
ATOM    750  CD2 PHE A  52     114.840 -12.980 135.500  1.00  0.00           C
ATOM    751  HD2 PHE A  52     114.720 -13.990 135.130  1.00  0.00           H
ATOM    752  C   PHE A  52     110.270 -13.990 136.590  1.00  0.00           C
ATOM    753  O   PHE A  52     110.390 -14.780 135.620  1.00  0.00           O
ATOM    754  N   PHE A  53     109.330 -14.170 137.550  1.00  0.00           N
ATOM    755  H   PHE A  53     109.180 -13.460 138.240  1.00  0.00           H
ATOM    756  CA  PHE A  53     108.430 -15.250 137.680  1.00  0.00           C
ATOM    757  HA  PHE A  53     108.550 -15.910 136.830  1.00  0.00           H
ATOM    758  CB  PHE A  53     108.790 -16.100 138.920  1.00  0.00           C
ATOM    759  HB1 PHE A  53     108.030 -16.880 139.030  1.00  0.00           H
ATOM    760  HB2 PHE A  53     108.750 -15.380 139.740  1.00  0.00           H
ATOM    761  CG  PHE A  53     110.130 -16.810 138.780  1.00  0.00           C
ATOM    762  CD1 PHE A  53     111.180 -16.320 139.560  1.00  0.00           C
ATOM    763  HD1 PHE A  53     111.110 -15.370 140.080  1.00  0.00           H
ATOM    764  CE1 PHE A  53     112.460 -16.850 139.460  1.00  0.00           C
ATOM    765  HE1 PHE A  53     113.220 -16.430 140.100  1.00  0.00           H
ATOM    766  CZ  PHE A  53     112.580 -18.020 138.670  1.00  0.00           C
ATOM    767  HZ  PHE A  53     113.570 -18.410 138.480  1.00  0.00           H
ATOM    768  CE2 PHE A  53     111.520 -18.530 137.960  1.00  0.00           C
ATOM    769  HE2 PHE A  53     111.680 -19.390 137.330  1.00  0.00           H
ATOM    770  CD2 PHE A  53     110.280 -17.900 137.910  1.00  0.00           C
ATOM    771  HD2 PHE A  53     109.430 -18.330 137.400  1.00  0.00           H
ATOM    772  C   PHE A  53     106.950 -14.730 137.680  1.00  0.00           C
ATOM    773  O   PHE A  53     106.700 -13.820 138.420  1.00  0.00           O
ATOM    774  N   SER A  54     106.030 -15.280 136.960  1.00  0.00           N
ATOM    775  H   SER A  54     106.350 -16.030 136.360  1.00  0.00           H
ATOM    776  CA  SER A  54     104.580 -15.130 136.990  1.00  0.00           C
ATOM    777  HA  SER A  54     104.390 -14.090 137.250  1.00  0.00           H
ATOM    778  CB  SER A  54     104.100 -15.340 135.610  1.00  0.00           C
ATOM    779  HB1 SER A  54     103.010 -15.420 135.640  1.00  0.00           H
ATOM    780  HB2 SER A  54     104.400 -16.340 135.290  1.00  0.00           H
ATOM    781  OG  SER A  54     104.680 -14.400 134.740  1.00  0.00           O
ATOM    782  HG  SER A  54     104.170 -14.450 133.920  1.00  0.00           H
ATOM    783  C   SER A  54     103.910 -16.120 137.920  1.00  0.00           C
ATOM    784  O   SER A  54     104.570 -17.120 138.250  1.00  0.00           O
ATOM    785  N   GLU A  55     102.630 -16.030 138.150  1.00  0.00           N
ATOM    786  H   GLU A  55     102.130 -15.230 137.810  1.00  0.00           H
ATOM    787  CA  GLU A  55     101.860 -17.110 138.790  1.00  0.00           C
ATOM    788  HA  GLU A  55     102.460 -18.020 138.840  1.00  0.00           H
ATOM    789  CB  GLU A  55     101.630 -16.730 140.270  1.00  0.00           C
ATOM    790  HB1 GLU A  55     100.950 -15.880 140.320  1.00  0.00           H
ATOM    791  HB2 GLU A  55     102.580 -16.360 140.660  1.00  0.00           H
ATOM    792  CG  GLU A  55     101.040 -17.850 141.090  1.00  0.00           C
ATOM    793  HG1 GLU A  55     101.720 -18.690 141.250  1.00  0.00           H
ATOM    794  HG2 GLU A  55     100.210 -18.190 140.470  1.00  0.00           H
ATOM    795  CD  GLU A  55     100.500 -17.330 142.440  1.00  0.00           C
ATOM    796  OE1 GLU A  55      99.300 -17.330 142.820  1.00  0.00           O
ATOM    797  OE2 GLU A  55     101.320 -16.880 143.300  1.00  0.00           O
ATOM    798  C   GLU A  55     100.580 -17.370 138.020  1.00  0.00           C
ATOM    799  O   GLU A  55      99.910 -16.450 137.580  1.00  0.00           O
ATOM    800  N   THR A  56     100.160 -18.620 137.880  1.00  0.00           N
ATOM    801  H   THR A  56     100.680 -19.380 138.310  1.00  0.00           H
ATOM    802  CA  THR A  56      98.870 -18.950 137.240  1.00  0.00           C
ATOM    803  HA  THR A  56      98.530 -18.150 136.580  1.00  0.00           H
ATOM    804  CB  THR A  56      99.050 -20.270 136.450  1.00  0.00           C
ATOM    805  HB  THR A  56      98.280 -20.250 135.680  1.00  0.00           H
ATOM    806  CG2 THR A  56     100.340 -20.470 135.740  1.00  0.00           C
ATOM    807 1HG2 THR A  56     100.140 -21.170 134.930  1.00  0.00           H
ATOM    808 2HG2 THR A  56     100.700 -19.530 135.320  1.00  0.00           H
ATOM    809 3HG2 THR A  56     101.120 -20.670 136.470  1.00  0.00           H
ATOM    810  OG1 THR A  56      98.950 -21.440 137.290  1.00  0.00           O
ATOM    811  HG1 THR A  56      99.330 -22.170 136.800  1.00  0.00           H
ATOM    812  C   THR A  56      97.770 -19.160 138.330  1.00  0.00           C
ATOM    813  O   THR A  56      98.060 -19.260 139.530  1.00  0.00           O
ATOM    814  N   GLY A  57      96.510 -19.180 137.890  1.00  0.00           N
ATOM    815  H   GLY A  57      96.380 -19.200 136.890  1.00  0.00           H
ATOM    816  CA  GLY A  57      95.350 -19.430 138.760  1.00  0.00           C
ATOM    817  HA1 GLY A  57      94.430 -19.320 138.190  1.00  0.00           H
ATOM    818  HA2 GLY A  57      95.180 -18.640 139.490  1.00  0.00           H
ATOM    819  C   GLY A  57      95.330 -20.830 139.360  1.00  0.00           C
ATOM    820  O   GLY A  57      94.630 -21.050 140.360  1.00  0.00           O
ATOM    821  N   ALA A  58      96.160 -21.780 138.840  1.00  0.00           N
ATOM    822  H   ALA A  58      96.670 -21.680 137.980  1.00  0.00           H
ATOM    823  CA  ALA A  58      96.460 -23.030 139.450  1.00  0.00           C
ATOM    824  HA  ALA A  58      95.600 -23.210 140.090  1.00  0.00           H
ATOM    825  CB  ALA A  58      96.640 -24.180 138.400  1.00  0.00           C
ATOM    826  HB1 ALA A  58      96.860 -25.120 138.910  1.00  0.00           H
ATOM    827  HB2 ALA A  58      95.640 -24.270 137.980  1.00  0.00           H
ATOM    828  HB3 ALA A  58      97.380 -23.950 137.630  1.00  0.00           H
ATOM    829  C   ALA A  58      97.600 -22.960 140.480  1.00  0.00           C
ATOM    830  O   ALA A  58      98.080 -24.010 140.850  1.00  0.00           O
ATOM    831  N   GLY A  59      98.030 -21.770 141.020  1.00  0.00           N
ATOM    832  H   GLY A  59      97.590 -20.950 140.620  1.00  0.00           H
ATOM    833  CA  GLY A  59      99.120 -21.390 141.960  1.00  0.00           C
ATOM    834  HA1 GLY A  59      99.040 -21.850 142.950  1.00  0.00           H
ATOM    835  HA2 GLY A  59      99.040 -20.310 142.050  1.00  0.00           H
ATOM    836  C   GLY A  59     100.500 -21.750 141.430  1.00  0.00           C
ATOM    837  O   GLY A  59     101.380 -21.830 142.250  1.00  0.00           O
ATOM    838  N   LYS A  60     100.680 -22.000 140.150  1.00  0.00           N
ATOM    839  H   LYS A  60      99.970 -21.860 139.450  1.00  0.00           H
ATOM    840  CA  LYS A  60     101.960 -22.470 139.570  1.00  0.00           C
ATOM    841  HA  LYS A  60     102.480 -22.980 140.380  1.00  0.00           H
ATOM    842  CB  LYS A  60     101.880 -23.280 138.240  1.00  0.00           C
ATOM    843  HB1 LYS A  60     102.820 -23.610 137.800  1.00  0.00           H
ATOM    844  HB2 LYS A  60     101.500 -22.590 137.480  1.00  0.00           H
ATOM    845  CG  LYS A  60     100.960 -24.520 138.250  1.00  0.00           C
ATOM    846  HG1 LYS A  60     100.980 -24.930 137.240  1.00  0.00           H
ATOM    847  HG2 LYS A  60     100.000 -24.150 138.610  1.00  0.00           H
ATOM    848  CD  LYS A  60     101.540 -25.490 139.290  1.00  0.00           C
ATOM    849  HD1 LYS A  60     101.520 -25.030 140.280  1.00  0.00           H
ATOM    850  HD2 LYS A  60     102.470 -26.010 139.080  1.00  0.00           H
ATOM    851  CE  LYS A  60     100.440 -26.520 139.570  1.00  0.00           C
ATOM    852  HE1 LYS A  60     100.100 -27.030 138.670  1.00  0.00           H
ATOM    853  HE2 LYS A  60      99.560 -25.980 139.920  1.00  0.00           H
ATOM    854  NZ  LYS A  60     100.660 -27.460 140.680  1.00  0.00           N
ATOM    855  HZ1 LYS A  60     101.630 -27.750 140.750  1.00  0.00           H
ATOM    856  HZ2 LYS A  60     100.410 -27.190 141.620  1.00  0.00           H
ATOM    857  HZ3 LYS A  60     100.170 -28.340 140.610  1.00  0.00           H
ATOM    858  C   LYS A  60     102.780 -21.240 139.280  1.00  0.00           C
ATOM    859  O   LYS A  60     102.320 -20.340 138.600  1.00  0.00           O
ATOM    860  N   HIS A  61     104.030 -21.280 139.770  1.00  0.00           N
ATOM    861  H   HIS A  61     104.380 -21.950 140.440  1.00  0.00           H
ATOM    862  CA  HIS A  61     104.960 -20.180 139.450  1.00  0.00           C
ATOM    863  HA  HIS A  61     104.300 -19.340 139.240  1.00  0.00           H
ATOM    864  CB  HIS A  61     105.850 -19.860 140.690  1.00  0.00           C
ATOM    865  HB1 HIS A  61     106.270 -18.900 140.380  1.00  0.00           H
ATOM    866  HB2 HIS A  61     106.680 -20.560 140.820  1.00  0.00           H
ATOM    867  CG  HIS A  61     105.010 -19.570 141.880  1.00  0.00           C
ATOM    868  ND1 HIS A  61     104.720 -20.460 142.910  1.00  0.00           N
ATOM    869  CE1 HIS A  61     103.890 -19.790 143.720  1.00  0.00           C
ATOM    870  HE1 HIS A  61     103.510 -20.080 144.690  1.00  0.00           H
ATOM    871  NE2 HIS A  61     103.700 -18.590 143.220  1.00  0.00           N
ATOM    872  HE2 HIS A  61     103.140 -17.920 143.740  1.00  0.00           H
ATOM    873  CD2 HIS A  61     104.390 -18.370 142.090  1.00  0.00           C
ATOM    874  HD2 HIS A  61     104.510 -17.450 141.540  1.00  0.00           H
ATOM    875  C   HIS A  61     105.840 -20.480 138.180  1.00  0.00           C
ATOM    876  O   HIS A  61     106.460 -21.570 138.160  1.00  0.00           O
ATOM    877  N   VAL A  62     105.910 -19.520 137.270  1.00  0.00           N
ATOM    878  H   VAL A  62     105.430 -18.640 137.430  1.00  0.00           H
ATOM    879  CA  VAL A  62     106.440 -19.790 135.910  1.00  0.00           C
ATOM    880  HA  VAL A  62     107.000 -20.720 136.000  1.00  0.00           H
ATOM    881  CB  VAL A  62     105.310 -20.220 134.940  1.00  0.00           C
ATOM    882  HB  VAL A  62     105.820 -20.350 133.980  1.00  0.00           H
ATOM    883  CG1 VAL A  62     104.820 -21.610 135.310  1.00  0.00           C
ATOM    884 1HG1 VAL A  62     104.210 -21.980 134.480  1.00  0.00           H
ATOM    885 2HG1 VAL A  62     105.720 -22.200 135.500  1.00  0.00           H
ATOM    886 3HG1 VAL A  62     104.240 -21.560 136.220  1.00  0.00           H
ATOM    887  CG2 VAL A  62     104.110 -19.270 134.900  1.00  0.00           C
ATOM    888 1HG2 VAL A  62     103.480 -19.570 134.060  1.00  0.00           H
ATOM    889 2HG2 VAL A  62     103.520 -19.360 135.810  1.00  0.00           H
ATOM    890 3HG2 VAL A  62     104.470 -18.260 134.660  1.00  0.00           H
ATOM    891  C   VAL A  62     107.280 -18.670 135.360  1.00  0.00           C
ATOM    892  O   VAL A  62     107.160 -17.500 135.650  1.00  0.00           O
ATOM    893  N   PRO A  63     108.410 -18.990 134.680  1.00  0.00           N
ATOM    894  CD  PRO A  63     108.630 -20.350 134.090  1.00  0.00           C
ATOM    895  HD1 PRO A  63     107.840 -20.850 133.540  1.00  0.00           H
ATOM    896  HD2 PRO A  63     108.990 -20.950 134.920  1.00  0.00           H
ATOM    897  CG  PRO A  63     109.810 -20.300 133.200  1.00  0.00           C
ATOM    898  HG1 PRO A  63     109.460 -20.150 132.190  1.00  0.00           H
ATOM    899  HG2 PRO A  63     110.490 -21.160 133.310  1.00  0.00           H
ATOM    900  CB  PRO A  63     110.490 -19.030 133.650  1.00  0.00           C
ATOM    901  HB1 PRO A  63     111.090 -18.540 132.890  1.00  0.00           H
ATOM    902  HB2 PRO A  63     111.160 -19.280 134.470  1.00  0.00           H
ATOM    903  CA  PRO A  63     109.350 -18.060 134.190  1.00  0.00           C
ATOM    904  HA  PRO A  63     109.670 -17.500 135.070  1.00  0.00           H
ATOM    905  C   PRO A  63     108.740 -17.130 133.190  1.00  0.00           C
ATOM    906  O   PRO A  63     107.860 -17.450 132.370  1.00  0.00           O
ATOM    907  N   ARG A  64     109.290 -15.910 133.030  1.00  0.00           N
ATOM    908  H   ARG A  64     110.050 -15.660 133.640  1.00  0.00           H
ATOM    909  CA  ARG A  64     108.920 -14.900 131.990  1.00  0.00           C
ATOM    910  HA  ARG A  64     107.900 -15.080 131.650  1.00  0.00           H
ATOM    911  CB  ARG A  64     109.020 -13.510 132.550  1.00  0.00           C
ATOM    912  HB1 ARG A  64     108.670 -12.800 131.790  1.00  0.00           H
ATOM    913  HB2 ARG A  64     110.030 -13.160 132.800  1.00  0.00           H
ATOM    914  CG  ARG A  64     108.060 -13.360 133.740  1.00  0.00           C
ATOM    915  HG1 ARG A  64     108.430 -13.940 134.580  1.00  0.00           H
ATOM    916  HG2 ARG A  64     107.030 -13.680 133.540  1.00  0.00           H
ATOM    917  CD  ARG A  64     108.090 -11.880 134.210  1.00  0.00           C
ATOM    918  HD1 ARG A  64     107.700 -11.240 133.410  1.00  0.00           H
ATOM    919  HD2 ARG A  64     109.120 -11.590 134.400  1.00  0.00           H
ATOM    920  NE  ARG A  64     107.370 -11.740 135.500  1.00  0.00           N
ATOM    921  HE  ARG A  64     107.930 -11.580 136.320  1.00  0.00           H
ATOM    922  CZ  ARG A  64     106.060 -11.540 135.640  1.00  0.00           C
ATOM    923  NH1 ARG A  64     105.340 -11.290 134.580  1.00  0.00           N
ATOM    924 1HH1 ARG A  64     105.650 -11.650 133.690  1.00  0.00           H
ATOM    925 2HH1 ARG A  64     104.360 -11.100 134.760  1.00  0.00           H
ATOM    926  NH2 ARG A  64     105.550 -11.500 136.830  1.00  0.00           N
ATOM    927 1HH2 ARG A  64     106.120 -11.610 137.660  1.00  0.00           H
ATOM    928 2HH2 ARG A  64     104.690 -10.980 136.920  1.00  0.00           H
ATOM    929  C   ARG A  64     109.880 -15.190 130.800  1.00  0.00           C
ATOM    930  O   ARG A  64     110.900 -14.450 130.700  1.00  0.00           O
ATOM    931  N   ALA A  65     109.490 -16.160 130.040  1.00  0.00           N
ATOM    932  H   ALA A  65     108.620 -16.610 130.290  1.00  0.00           H
ATOM    933  CA  ALA A  65     110.460 -16.810 129.140  1.00  0.00           C
ATOM    934  HA  ALA A  65     111.350 -16.190 129.020  1.00  0.00           H
ATOM    935  CB  ALA A  65     110.820 -18.080 129.840  1.00  0.00           C
ATOM    936  HB1 ALA A  65     111.430 -18.780 129.270  1.00  0.00           H
ATOM    937  HB2 ALA A  65     111.360 -17.800 130.750  1.00  0.00           H
ATOM    938  HB3 ALA A  65     109.870 -18.520 130.170  1.00  0.00           H
ATOM    939  C   ALA A  65     109.820 -17.080 127.730  1.00  0.00           C
ATOM    940  O   ALA A  65     108.730 -17.650 127.680  1.00  0.00           O
ATOM    941  N   VAL A  66     110.520 -16.710 126.650  1.00  0.00           N
ATOM    942  H   VAL A  66     111.280 -16.080 126.860  1.00  0.00           H
ATOM    943  CA  VAL A  66     110.420 -17.260 125.280  1.00  0.00           C
ATOM    944  HA  VAL A  66     109.870 -18.200 125.190  1.00  0.00           H
ATOM    945  CB  VAL A  66     109.590 -16.270 124.430  1.00  0.00           C
ATOM    946  HB  VAL A  66     108.680 -16.010 124.960  1.00  0.00           H
ATOM    947  CG1 VAL A  66     110.250 -14.870 124.300  1.00  0.00           C
ATOM    948 1HG1 VAL A  66     111.010 -14.950 123.510  1.00  0.00           H
ATOM    949 2HG1 VAL A  66     109.610 -14.000 124.160  1.00  0.00           H
ATOM    950 3HG1 VAL A  66     110.750 -14.570 125.210  1.00  0.00           H
ATOM    951  CG2 VAL A  66     109.370 -16.920 123.080  1.00  0.00           C
ATOM    952 1HG2 VAL A  66     108.830 -17.860 123.190  1.00  0.00           H
ATOM    953 2HG2 VAL A  66     108.690 -16.340 122.450  1.00  0.00           H
ATOM    954 3HG2 VAL A  66     110.280 -17.090 122.510  1.00  0.00           H
ATOM    955  C   VAL A  66     111.820 -17.550 124.640  1.00  0.00           C
ATOM    956  O   VAL A  66     112.730 -16.680 124.520  1.00  0.00           O
ATOM    957  N   PHE A  67     112.050 -18.840 124.150  1.00  0.00           N
ATOM    958  H   PHE A  67     111.220 -19.410 124.090  1.00  0.00           H
ATOM    959  CA  PHE A  67     113.180 -19.200 123.390  1.00  0.00           C
ATOM    960  HA  PHE A  67     113.990 -18.520 123.620  1.00  0.00           H
ATOM    961  CB  PHE A  67     113.650 -20.570 123.840  1.00  0.00           C
ATOM    962  HB1 PHE A  67     114.440 -20.970 123.210  1.00  0.00           H
ATOM    963  HB2 PHE A  67     112.820 -21.280 123.780  1.00  0.00           H
ATOM    964  CG  PHE A  67     114.090 -20.690 125.250  1.00  0.00           C
ATOM    965  CD1 PHE A  67     113.110 -20.890 126.260  1.00  0.00           C
ATOM    966  HD1 PHE A  67     112.060 -20.870 126.030  1.00  0.00           H
ATOM    967  CE1 PHE A  67     113.570 -21.170 127.570  1.00  0.00           C
ATOM    968  HE1 PHE A  67     112.820 -21.360 128.320  1.00  0.00           H
ATOM    969  CZ  PHE A  67     114.930 -21.210 127.870  1.00  0.00           C
ATOM    970  HZ  PHE A  67     115.200 -21.470 128.880  1.00  0.00           H
ATOM    971  CE2 PHE A  67     115.870 -21.040 126.900  1.00  0.00           C
ATOM    972  HE2 PHE A  67     116.920 -20.930 127.130  1.00  0.00           H
ATOM    973  CD2 PHE A  67     115.450 -20.780 125.530  1.00  0.00           C
ATOM    974  HD2 PHE A  67     116.240 -20.620 124.810  1.00  0.00           H
ATOM    975  C   PHE A  67     112.710 -19.250 121.880  1.00  0.00           C
ATOM    976  O   PHE A  67     111.540 -19.600 121.570  1.00  0.00           O
ATOM    977  N   VAL A  68     113.700 -19.340 120.990  1.00  0.00           N
ATOM    978  H   VAL A  68     114.640 -19.070 121.220  1.00  0.00           H
ATOM    979  CA  VAL A  68     113.530 -19.730 119.620  1.00  0.00           C
ATOM    980  HA  VAL A  68     112.690 -20.420 119.570  1.00  0.00           H
ATOM    981  CB  VAL A  68     113.230 -18.500 118.710  1.00  0.00           C
ATOM    982  HB  VAL A  68     112.270 -18.140 119.080  1.00  0.00           H
ATOM    983  CG1 VAL A  68     114.290 -17.420 118.980  1.00  0.00           C
ATOM    984 1HG1 VAL A  68     114.250 -17.170 120.040  1.00  0.00           H
ATOM    985 2HG1 VAL A  68     115.280 -17.730 118.650  1.00  0.00           H
ATOM    986 3HG1 VAL A  68     113.970 -16.590 118.350  1.00  0.00           H
ATOM    987  CG2 VAL A  68     113.070 -18.520 117.130  1.00  0.00           C
ATOM    988 1HG2 VAL A  68     113.990 -18.880 116.670  1.00  0.00           H
ATOM    989 2HG2 VAL A  68     112.200 -19.130 116.880  1.00  0.00           H
ATOM    990 3HG2 VAL A  68     112.880 -17.540 116.700  1.00  0.00           H
ATOM    991  C   VAL A  68     114.830 -20.470 119.090  1.00  0.00           C
ATOM    992  O   VAL A  68     115.960 -20.100 119.410  1.00  0.00           O
ATOM    993  N   ASP A  69     114.640 -21.540 118.270  1.00  0.00           N
ATOM    994  H   ASP A  69     113.690 -21.820 118.100  1.00  0.00           H
ATOM    995  CA  ASP A  69     115.770 -22.160 117.500  1.00  0.00           C
ATOM    996  HA  ASP A  69     116.370 -21.350 117.080  1.00  0.00           H
ATOM    997  CB  ASP A  69     116.630 -23.030 118.410  1.00  0.00           C
ATOM    998  HB1 ASP A  69     116.090 -23.900 118.770  1.00  0.00           H
ATOM    999  HB2 ASP A  69     116.830 -22.480 119.320  1.00  0.00           H
ATOM   1000  CG  ASP A  69     117.960 -23.520 117.870  1.00  0.00           C
ATOM   1001  OD1 ASP A  69     118.230 -23.200 116.720  1.00  0.00           O
ATOM   1002  OD2 ASP A  69     118.630 -24.250 118.610  1.00  0.00           O
ATOM   1003  C   ASP A  69     115.240 -23.050 116.400  1.00  0.00           C
ATOM   1004  O   ASP A  69     114.370 -23.850 116.610  1.00  0.00           O
ATOM   1005  N   LEU A  70     115.540 -22.690 115.170  1.00  0.00           N
ATOM   1006  H   LEU A  70     116.190 -21.920 115.070  1.00  0.00           H
ATOM   1007  CA  LEU A  70     115.050 -23.340 113.930  1.00  0.00           C
ATOM   1008  HA  LEU A  70     114.000 -23.600 114.100  1.00  0.00           H
ATOM   1009  CB  LEU A  70     115.070 -22.350 112.750  1.00  0.00           C
ATOM   1010  HB1 LEU A  70     114.370 -22.750 112.010  1.00  0.00           H
ATOM   1011  HB2 LEU A  70     116.030 -22.380 112.240  1.00  0.00           H
ATOM   1012  CG  LEU A  70     114.630 -20.930 113.030  1.00  0.00           C
ATOM   1013  HG  LEU A  70     115.360 -20.420 113.670  1.00  0.00           H
ATOM   1014  CD1 LEU A  70     114.570 -20.100 111.720  1.00  0.00           C
ATOM   1015 1HD1 LEU A  70     115.590 -19.940 111.390  1.00  0.00           H
ATOM   1016 2HD1 LEU A  70     113.880 -20.490 110.980  1.00  0.00           H
ATOM   1017 3HD1 LEU A  70     114.330 -19.070 112.010  1.00  0.00           H
ATOM   1018  CD2 LEU A  70     113.180 -20.910 113.680  1.00  0.00           C
ATOM   1019 1HD2 LEU A  70     112.890 -19.910 114.000  1.00  0.00           H
ATOM   1020 2HD2 LEU A  70     112.430 -21.350 113.030  1.00  0.00           H
ATOM   1021 3HD2 LEU A  70     113.290 -21.460 114.620  1.00  0.00           H
ATOM   1022  C   LEU A  70     115.760 -24.650 113.650  1.00  0.00           C
ATOM   1023  O   LEU A  70     115.190 -25.480 112.960  1.00  0.00           O
ATOM   1024  N   GLU A  71     116.940 -24.850 114.100  1.00  0.00           N
ATOM   1025  H   GLU A  71     117.290 -24.040 114.580  1.00  0.00           H
ATOM   1026  CA  GLU A  71     117.680 -26.110 114.060  1.00  0.00           C
ATOM   1027  HA  GLU A  71     117.580 -26.560 113.070  1.00  0.00           H
ATOM   1028  CB  GLU A  71     119.150 -25.930 114.450  1.00  0.00           C
ATOM   1029  HB1 GLU A  71     119.650 -26.900 114.350  1.00  0.00           H
ATOM   1030  HB2 GLU A  71     119.260 -25.530 115.450  1.00  0.00           H
ATOM   1031  CG  GLU A  71     119.830 -25.040 113.420  1.00  0.00           C
ATOM   1032  HG1 GLU A  71     119.390 -24.050 113.530  1.00  0.00           H
ATOM   1033  HG2 GLU A  71     119.680 -25.380 112.400  1.00  0.00           H
ATOM   1034  CD  GLU A  71     121.370 -24.910 113.690  1.00  0.00           C
ATOM   1035  OE1 GLU A  71     122.170 -25.880 113.620  1.00  0.00           O
ATOM   1036  OE2 GLU A  71     121.850 -23.850 114.180  1.00  0.00           O
ATOM   1037  C   GLU A  71     117.070 -27.100 115.100  1.00  0.00           C
ATOM   1038  O   GLU A  71     116.450 -26.610 116.060  1.00  0.00           O
ATOM   1039  N   PRO A  72     117.170 -28.430 114.830  1.00  0.00           N
ATOM   1040  CD  PRO A  72     117.650 -29.140 113.680  1.00  0.00           C
ATOM   1041  HD1 PRO A  72     118.730 -29.040 113.670  1.00  0.00           H
ATOM   1042  HD2 PRO A  72     117.180 -28.700 112.800  1.00  0.00           H
ATOM   1043  CG  PRO A  72     117.080 -30.560 114.000  1.00  0.00           C
ATOM   1044  HG1 PRO A  72     117.790 -31.110 114.610  1.00  0.00           H
ATOM   1045  HG2 PRO A  72     116.840 -31.130 113.100  1.00  0.00           H
ATOM   1046  CB  PRO A  72     115.840 -30.440 114.890  1.00  0.00           C
ATOM   1047  HB1 PRO A  72     115.630 -31.380 115.400  1.00  0.00           H
ATOM   1048  HB2 PRO A  72     114.970 -30.070 114.350  1.00  0.00           H
ATOM   1049  CA  PRO A  72     116.410 -29.340 115.760  1.00  0.00           C
ATOM   1050  HA  PRO A  72     115.490 -28.820 116.030  1.00  0.00           H
ATOM   1051  C   PRO A  72     117.100 -29.820 117.040  1.00  0.00           C
ATOM   1052  O   PRO A  72     116.440 -30.320 117.960  1.00  0.00           O
ATOM   1053  N   THR A  73     118.420 -29.630 117.130  1.00  0.00           N
ATOM   1054  H   THR A  73     118.880 -29.190 116.350  1.00  0.00           H
ATOM   1055  CA  THR A  73     119.320 -30.480 117.860  1.00  0.00           C
ATOM   1056  HA  THR A  73     119.000 -31.500 117.640  1.00  0.00           H
ATOM   1057  CB  THR A  73     120.810 -30.290 117.420  1.00  0.00           C
ATOM   1058  HB  THR A  73     121.360 -30.990 118.040  1.00  0.00           H
ATOM   1059  CG2 THR A  73     121.090 -30.700 115.980  1.00  0.00           C
ATOM   1060 1HG2 THR A  73     122.140 -30.960 115.830  1.00  0.00           H
ATOM   1061 2HG2 THR A  73     120.450 -31.540 115.710  1.00  0.00           H
ATOM   1062 3HG2 THR A  73     120.940 -29.790 115.410  1.00  0.00           H
ATOM   1063  OG1 THR A  73     121.150 -28.920 117.550  1.00  0.00           O
ATOM   1064  HG1 THR A  73     121.810 -28.590 116.940  1.00  0.00           H
ATOM   1065  C   THR A  73     119.320 -30.270 119.340  1.00  0.00           C
ATOM   1066  O   THR A  73     119.770 -31.170 119.980  1.00  0.00           O
ATOM   1067  N   VAL A  74     118.690 -29.220 119.860  1.00  0.00           N
ATOM   1068  H   VAL A  74     118.230 -28.650 119.160  1.00  0.00           H
ATOM   1069  CA  VAL A  74     118.490 -28.950 121.310  1.00  0.00           C
ATOM   1070  HA  VAL A  74     118.680 -29.880 121.850  1.00  0.00           H
ATOM   1071  CB  VAL A  74     119.470 -27.870 121.860  1.00  0.00           C
ATOM   1072  HB  VAL A  74     119.420 -27.810 122.940  1.00  0.00           H
ATOM   1073  CG1 VAL A  74     120.900 -28.310 121.430  1.00  0.00           C
ATOM   1074 1HG1 VAL A  74     121.050 -28.150 120.360  1.00  0.00           H
ATOM   1075 2HG1 VAL A  74     121.570 -27.690 122.030  1.00  0.00           H
ATOM   1076 3HG1 VAL A  74     121.120 -29.320 121.760  1.00  0.00           H
ATOM   1077  CG2 VAL A  74     119.320 -26.410 121.360  1.00  0.00           C
ATOM   1078 1HG2 VAL A  74     118.280 -26.100 121.240  1.00  0.00           H
ATOM   1079 2HG2 VAL A  74     119.840 -25.720 122.020  1.00  0.00           H
ATOM   1080 3HG2 VAL A  74     119.800 -26.280 120.390  1.00  0.00           H
ATOM   1081  C   VAL A  74     117.100 -28.540 121.670  1.00  0.00           C
ATOM   1082  O   VAL A  74     116.620 -28.790 122.770  1.00  0.00           O
ATOM   1083  N   ILE A  75     116.380 -27.860 120.810  1.00  0.00           N
ATOM   1084  H   ILE A  75     116.910 -27.590 119.990  1.00  0.00           H
ATOM   1085  CA  ILE A  75     114.970 -27.420 120.980  1.00  0.00           C
ATOM   1086  HA  ILE A  75     114.880 -26.890 121.930  1.00  0.00           H
ATOM   1087  CB  ILE A  75     114.530 -26.410 119.920  1.00  0.00           C
ATOM   1088  HB  ILE A  75     115.300 -25.640 119.910  1.00  0.00           H
ATOM   1089  CG2 ILE A  75     114.340 -27.000 118.490  1.00  0.00           C
ATOM   1090 1HG2 ILE A  75     114.370 -26.220 117.720  1.00  0.00           H
ATOM   1091 2HG2 ILE A  75     115.070 -27.790 118.340  1.00  0.00           H
ATOM   1092 3HG2 ILE A  75     113.390 -27.500 118.290  1.00  0.00           H
ATOM   1093  CG1 ILE A  75     113.250 -25.740 120.300  1.00  0.00           C
ATOM   1094 1HG1 ILE A  75     112.560 -26.400 120.830  1.00  0.00           H
ATOM   1095 2HG1 ILE A  75     112.740 -25.340 119.420  1.00  0.00           H
ATOM   1096  CD  ILE A  75     113.410 -24.500 121.200  1.00  0.00           C
ATOM   1097  HD1 ILE A  75     114.230 -23.850 120.930  1.00  0.00           H
ATOM   1098  HD2 ILE A  75     112.530 -23.870 121.310  1.00  0.00           H
ATOM   1099  HD3 ILE A  75     113.770 -24.820 122.180  1.00  0.00           H
ATOM   1100  C   ILE A  75     114.020 -28.580 121.130  1.00  0.00           C
ATOM   1101  O   ILE A  75     113.100 -28.460 121.890  1.00  0.00           O
ATOM   1102  N   ASP A  76     114.240 -29.710 120.420  1.00  0.00           N
ATOM   1103  H   ASP A  76     114.930 -29.710 119.680  1.00  0.00           H
ATOM   1104  CA  ASP A  76     113.400 -30.920 120.310  1.00  0.00           C
ATOM   1105  HA  ASP A  76     112.360 -30.610 120.210  1.00  0.00           H
ATOM   1106  CB  ASP A  76     113.930 -31.660 119.110  1.00  0.00           C
ATOM   1107  HB1 ASP A  76     114.860 -32.130 119.430  1.00  0.00           H
ATOM   1108  HB2 ASP A  76     114.130 -30.940 118.320  1.00  0.00           H
ATOM   1109  CG  ASP A  76     112.910 -32.740 118.640  1.00  0.00           C
ATOM   1110  OD1 ASP A  76     111.670 -32.600 118.750  1.00  0.00           O
ATOM   1111  OD2 ASP A  76     113.380 -33.740 118.040  1.00  0.00           O
ATOM   1112  C   ASP A  76     113.560 -31.810 121.540  1.00  0.00           C
ATOM   1113  O   ASP A  76     112.660 -32.650 121.850  1.00  0.00           O
ATOM   1114  N   GLU A  77     114.610 -31.560 122.350  1.00  0.00           N
ATOM   1115  H   GLU A  77     115.270 -30.840 122.090  1.00  0.00           H
ATOM   1116  CA  GLU A  77     114.820 -32.180 123.690  1.00  0.00           C
ATOM   1117  HA  GLU A  77     114.550 -33.230 123.610  1.00  0.00           H
ATOM   1118  CB  GLU A  77     116.320 -32.100 124.030  1.00  0.00           C
ATOM   1119  HB1 GLU A  77     116.570 -32.690 124.910  1.00  0.00           H
ATOM   1120  HB2 GLU A  77     116.560 -31.060 124.280  1.00  0.00           H
ATOM   1121  CG  GLU A  77     117.240 -32.410 122.840  1.00  0.00           C
ATOM   1122  HG1 GLU A  77     118.260 -32.190 123.150  1.00  0.00           H
ATOM   1123  HG2 GLU A  77     117.020 -31.790 121.970  1.00  0.00           H
ATOM   1124  CD  GLU A  77     117.160 -33.930 122.520  1.00  0.00           C
ATOM   1125  OE1 GLU A  77     117.500 -34.770 123.400  1.00  0.00           O
ATOM   1126  OE2 GLU A  77     116.800 -34.250 121.390  1.00  0.00           O
ATOM   1127  C   GLU A  77     113.990 -31.430 124.720  1.00  0.00           C
ATOM   1128  O   GLU A  77     113.310 -32.000 125.590  1.00  0.00           O
ATOM   1129  N   VAL A  78     114.020 -30.040 124.610  1.00  0.00           N
ATOM   1130  H   VAL A  78     114.600 -29.670 123.870  1.00  0.00           H
ATOM   1131  CA  VAL A  78     113.380 -29.100 125.560  1.00  0.00           C
ATOM   1132  HA  VAL A  78     113.600 -29.290 126.610  1.00  0.00           H
ATOM   1133  CB  VAL A  78     114.040 -27.790 125.420  1.00  0.00           C
ATOM   1134  HB  VAL A  78     114.240 -27.520 124.390  1.00  0.00           H
ATOM   1135  CG1 VAL A  78     113.400 -26.640 126.160  1.00  0.00           C
ATOM   1136 1HG1 VAL A  78     112.540 -26.310 125.570  1.00  0.00           H
ATOM   1137 2HG1 VAL A  78     113.030 -26.830 127.170  1.00  0.00           H
ATOM   1138 3HG1 VAL A  78     114.030 -25.760 126.130  1.00  0.00           H
ATOM   1139  CG2 VAL A  78     115.410 -27.870 126.100  1.00  0.00           C
ATOM   1140 1HG2 VAL A  78     115.150 -28.150 127.120  1.00  0.00           H
ATOM   1141 2HG2 VAL A  78     115.930 -28.710 125.650  1.00  0.00           H
ATOM   1142 3HG2 VAL A  78     116.010 -26.960 126.050  1.00  0.00           H
ATOM   1143  C   VAL A  78     111.860 -28.990 125.370  1.00  0.00           C
ATOM   1144  O   VAL A  78     111.100 -28.810 126.320  1.00  0.00           O
ATOM   1145  N   ARG A  79     111.400 -29.320 124.140  1.00  0.00           N
ATOM   1146  H   ARG A  79     111.960 -29.320 123.300  1.00  0.00           H
ATOM   1147  CA  ARG A  79     110.000 -29.480 123.790  1.00  0.00           C
ATOM   1148  HA  ARG A  79     109.520 -28.730 124.420  1.00  0.00           H
ATOM   1149  CB  ARG A  79     109.660 -29.080 122.280  1.00  0.00           C
ATOM   1150  HB1 ARG A  79     108.640 -29.400 122.060  1.00  0.00           H
ATOM   1151  HB2 ARG A  79     110.390 -29.690 121.750  1.00  0.00           H
ATOM   1152  CG  ARG A  79     109.940 -27.660 121.860  1.00  0.00           C
ATOM   1153  HG1 ARG A  79     110.930 -27.430 122.230  1.00  0.00           H
ATOM   1154  HG2 ARG A  79     109.230 -26.990 122.350  1.00  0.00           H
ATOM   1155  CD  ARG A  79     110.000 -27.380 120.380  1.00  0.00           C
ATOM   1156  HD1 ARG A  79     110.900 -27.860 119.980  1.00  0.00           H
ATOM   1157  HD2 ARG A  79     110.100 -26.340 120.080  1.00  0.00           H
ATOM   1158  NE  ARG A  79     108.890 -28.000 119.710  1.00  0.00           N
ATOM   1159  HE  ARG A  79     108.950 -28.940 119.350  1.00  0.00           H
ATOM   1160  CZ  ARG A  79     107.790 -27.300 119.290  1.00  0.00           C
ATOM   1161  NH1 ARG A  79     107.540 -26.090 119.610  1.00  0.00           N
ATOM   1162 1HH1 ARG A  79     108.100 -25.480 120.180  1.00  0.00           H
ATOM   1163 2HH1 ARG A  79     106.580 -25.800 119.480  1.00  0.00           H
ATOM   1164  NH2 ARG A  79     106.770 -27.930 118.700  1.00  0.00           N
ATOM   1165 1HH2 ARG A  79     106.910 -28.920 118.590  1.00  0.00           H
ATOM   1166 2HH2 ARG A  79     106.000 -27.440 118.280  1.00  0.00           H
ATOM   1167  C   ARG A  79     109.330 -30.800 124.180  1.00  0.00           C
ATOM   1168  O   ARG A  79     108.140 -31.080 123.920  1.00  0.00           O
ATOM   1169  N   THR A  80     109.900 -31.650 125.010  1.00  0.00           N
ATOM   1170  H   THR A  80     110.780 -31.240 125.290  1.00  0.00           H
ATOM   1171  CA  THR A  80     109.440 -32.830 125.630  1.00  0.00           C
ATOM   1172  HA  THR A  80     108.740 -33.270 124.920  1.00  0.00           H
ATOM   1173  CB  THR A  80     110.510 -33.920 125.860  1.00  0.00           C
ATOM   1174  HB  THR A  80     110.020 -34.830 126.220  1.00  0.00           H
ATOM   1175  CG2 THR A  80     111.340 -34.250 124.600  1.00  0.00           C
ATOM   1176 1HG2 THR A  80     110.880 -35.000 123.960  1.00  0.00           H
ATOM   1177 2HG2 THR A  80     111.370 -33.330 124.020  1.00  0.00           H
ATOM   1178 3HG2 THR A  80     112.340 -34.570 124.890  1.00  0.00           H
ATOM   1179  OG1 THR A  80     111.460 -33.480 126.820  1.00  0.00           O
ATOM   1180  HG1 THR A  80     112.180 -33.020 126.380  1.00  0.00           H
ATOM   1181  C   THR A  80     108.640 -32.580 126.960  1.00  0.00           C
ATOM   1182  O   THR A  80     109.050 -31.690 127.680  1.00  0.00           O
ATOM   1183  N   GLY A  81     107.670 -33.450 127.380  1.00  0.00           N
ATOM   1184  H   GLY A  81     107.450 -34.240 126.800  1.00  0.00           H
ATOM   1185  CA  GLY A  81     107.070 -33.440 128.680  1.00  0.00           C
ATOM   1186  HA1 GLY A  81     106.540 -34.370 128.870  1.00  0.00           H
ATOM   1187  HA2 GLY A  81     106.270 -32.710 128.610  1.00  0.00           H
ATOM   1188  C   GLY A  81     107.930 -33.100 129.910  1.00  0.00           C
ATOM   1189  O   GLY A  81     107.480 -32.400 130.870  1.00  0.00           O
ATOM   1190  N   THR A  82     109.080 -33.690 129.980  1.00  0.00           N
ATOM   1191  H   THR A  82     109.400 -34.180 129.160  1.00  0.00           H
ATOM   1192  CA  THR A  82     110.130 -33.410 131.060  1.00  0.00           C
ATOM   1193  HA  THR A  82     109.830 -34.100 131.850  1.00  0.00           H
ATOM   1194  CB  THR A  82     111.450 -34.060 130.510  1.00  0.00           C
ATOM   1195  HB  THR A  82     111.700 -33.510 129.610  1.00  0.00           H
ATOM   1196  CG2 THR A  82     112.680 -34.020 131.450  1.00  0.00           C
ATOM   1197 1HG2 THR A  82     112.580 -34.710 132.290  1.00  0.00           H
ATOM   1198 2HG2 THR A  82     113.580 -34.220 130.870  1.00  0.00           H
ATOM   1199 3HG2 THR A  82     112.890 -33.030 131.850  1.00  0.00           H
ATOM   1200  OG1 THR A  82     111.300 -35.440 130.220  1.00  0.00           O
ATOM   1201  HG1 THR A  82     111.900 -35.660 129.510  1.00  0.00           H
ATOM   1202  C   THR A  82     110.380 -32.030 131.610  1.00  0.00           C
ATOM   1203  O   THR A  82     110.520 -31.820 132.800  1.00  0.00           O
ATOM   1204  N   TYR A  83     110.210 -31.010 130.790  1.00  0.00           N
ATOM   1205  H   TYR A  83     109.880 -31.160 129.850  1.00  0.00           H
ATOM   1206  CA  TYR A  83     110.430 -29.620 131.150  1.00  0.00           C
ATOM   1207  HA  TYR A  83     111.000 -29.550 132.080  1.00  0.00           H
ATOM   1208  CB  TYR A  83     111.230 -28.950 130.050  1.00  0.00           C
ATOM   1209  HB1 TYR A  83     111.290 -27.900 130.330  1.00  0.00           H
ATOM   1210  HB2 TYR A  83     110.700 -29.070 129.110  1.00  0.00           H
ATOM   1211  CG  TYR A  83     112.550 -29.540 129.770  1.00  0.00           C
ATOM   1212  CD1 TYR A  83     112.540 -30.740 128.980  1.00  0.00           C
ATOM   1213  HD1 TYR A  83     111.660 -31.010 128.430  1.00  0.00           H
ATOM   1214  CE1 TYR A  83     113.680 -31.480 128.780  1.00  0.00           C
ATOM   1215  HE1 TYR A  83     113.530 -32.400 128.230  1.00  0.00           H
ATOM   1216  CZ  TYR A  83     114.950 -31.010 129.230  1.00  0.00           C
ATOM   1217  OH  TYR A  83     116.070 -31.690 128.890  1.00  0.00           O
ATOM   1218  HH  TYR A  83     115.970 -32.470 128.350  1.00  0.00           H
ATOM   1219  CE2 TYR A  83     114.940 -29.840 130.010  1.00  0.00           C
ATOM   1220  HE2 TYR A  83     115.860 -29.500 130.470  1.00  0.00           H
ATOM   1221  CD2 TYR A  83     113.750 -29.100 130.360  1.00  0.00           C
ATOM   1222  HD2 TYR A  83     113.860 -28.260 131.030  1.00  0.00           H
ATOM   1223  C   TYR A  83     109.190 -28.760 131.400  1.00  0.00           C
ATOM   1224  O   TYR A  83     109.350 -27.580 131.650  1.00  0.00           O
ATOM   1225  N   ARG A  84     108.010 -29.320 131.240  1.00  0.00           N
ATOM   1226  H   ARG A  84     107.900 -30.320 131.120  1.00  0.00           H
ATOM   1227  CA  ARG A  84     106.770 -28.520 131.190  1.00  0.00           C
ATOM   1228  HA  ARG A  84     106.790 -27.940 130.260  1.00  0.00           H
ATOM   1229  CB  ARG A  84     105.570 -29.510 131.140  1.00  0.00           C
ATOM   1230  HB1 ARG A  84     104.620 -29.060 131.450  1.00  0.00           H
ATOM   1231  HB2 ARG A  84     105.670 -30.320 131.860  1.00  0.00           H
ATOM   1232  CG  ARG A  84     105.470 -30.200 129.810  1.00  0.00           C
ATOM   1233  HG1 ARG A  84     104.690 -30.960 129.870  1.00  0.00           H
ATOM   1234  HG2 ARG A  84     106.390 -30.760 129.600  1.00  0.00           H
ATOM   1235  CD  ARG A  84     105.130 -29.360 128.610  1.00  0.00           C
ATOM   1236  HD1 ARG A  84     105.970 -28.730 128.330  1.00  0.00           H
ATOM   1237  HD2 ARG A  84     104.360 -28.640 128.890  1.00  0.00           H
ATOM   1238  NE  ARG A  84     104.630 -30.120 127.420  1.00  0.00           N
ATOM   1239  HE  ARG A  84     103.800 -30.690 127.480  1.00  0.00           H
ATOM   1240  CZ  ARG A  84     105.230 -30.480 126.300  1.00  0.00           C
ATOM   1241  NH1 ARG A  84     106.450 -30.280 126.020  1.00  0.00           N
ATOM   1242 1HH1 ARG A  84     107.030 -29.740 126.650  1.00  0.00           H
ATOM   1243 2HH1 ARG A  84     106.870 -30.700 125.200  1.00  0.00           H
ATOM   1244  NH2 ARG A  84     104.570 -31.110 125.380  1.00  0.00           N
ATOM   1245 1HH2 ARG A  84     103.560 -31.110 125.300  1.00  0.00           H
ATOM   1246 2HH2 ARG A  84     105.140 -31.650 124.740  1.00  0.00           H
ATOM   1247  C   ARG A  84     106.510 -27.460 132.230  1.00  0.00           C
ATOM   1248  O   ARG A  84     105.880 -26.470 131.980  1.00  0.00           O
ATOM   1249  N   GLN A  85     106.870 -27.770 133.470  1.00  0.00           N
ATOM   1250  H   GLN A  85     107.340 -28.660 133.550  1.00  0.00           H
ATOM   1251  CA  GLN A  85     106.750 -26.960 134.700  1.00  0.00           C
ATOM   1252  HA  GLN A  85     105.710 -26.790 134.950  1.00  0.00           H
ATOM   1253  CB  GLN A  85     107.410 -27.790 135.770  1.00  0.00           C
ATOM   1254  HB1 GLN A  85     108.480 -27.870 135.590  1.00  0.00           H
ATOM   1255  HB2 GLN A  85     106.930 -28.770 135.800  1.00  0.00           H
ATOM   1256  CG  GLN A  85     107.230 -27.330 137.240  1.00  0.00           C
ATOM   1257  HG1 GLN A  85     106.220 -27.030 137.500  1.00  0.00           H
ATOM   1258  HG2 GLN A  85     107.860 -26.430 137.260  1.00  0.00           H
ATOM   1259  CD  GLN A  85     107.650 -28.350 138.250  1.00  0.00           C
ATOM   1260  OE1 GLN A  85     108.660 -28.150 138.930  1.00  0.00           O
ATOM   1261  NE2 GLN A  85     107.030 -29.470 138.380  1.00  0.00           N
ATOM   1262 1HE2 GLN A  85     106.300 -29.770 137.750  1.00  0.00           H
ATOM   1263 2HE2 GLN A  85     107.020 -29.820 139.330  1.00  0.00           H
ATOM   1264  C   GLN A  85     107.440 -25.570 134.590  1.00  0.00           C
ATOM   1265  O   GLN A  85     107.150 -24.570 135.340  1.00  0.00           O
ATOM   1266  N   LEU A  86     108.390 -25.470 133.700  1.00  0.00           N
ATOM   1267  H   LEU A  86     108.700 -26.370 133.360  1.00  0.00           H
ATOM   1268  CA  LEU A  86     109.050 -24.250 133.300  1.00  0.00           C
ATOM   1269  HA  LEU A  86     108.840 -23.550 134.110  1.00  0.00           H
ATOM   1270  CB  LEU A  86     110.590 -24.500 133.220  1.00  0.00           C
ATOM   1271  HB1 LEU A  86     111.090 -23.620 132.830  1.00  0.00           H
ATOM   1272  HB2 LEU A  86     110.810 -25.240 132.450  1.00  0.00           H
ATOM   1273  CG  LEU A  86     111.370 -24.900 134.480  1.00  0.00           C
ATOM   1274  HG  LEU A  86     111.040 -25.840 134.930  1.00  0.00           H
ATOM   1275  CD1 LEU A  86     112.850 -25.090 133.970  1.00  0.00           C
ATOM   1276 1HD1 LEU A  86     113.190 -24.240 133.380  1.00  0.00           H
ATOM   1277 2HD1 LEU A  86     113.480 -25.330 134.830  1.00  0.00           H
ATOM   1278 3HD1 LEU A  86     112.870 -25.870 133.210  1.00  0.00           H
ATOM   1279  CD2 LEU A  86     111.430 -23.820 135.470  1.00  0.00           C
ATOM   1280 1HD2 LEU A  86     110.420 -23.710 135.890  1.00  0.00           H
ATOM   1281 2HD2 LEU A  86     112.040 -24.170 136.310  1.00  0.00           H
ATOM   1282 3HD2 LEU A  86     111.820 -22.910 135.020  1.00  0.00           H
ATOM   1283  C   LEU A  86     108.440 -23.790 131.970  1.00  0.00           C
ATOM   1284  O   LEU A  86     108.000 -22.640 131.890  1.00  0.00           O
ATOM   1285  N   PHE A  87     108.550 -24.640 130.960  1.00  0.00           N
ATOM   1286  H   PHE A  87     108.960 -25.550 131.160  1.00  0.00           H
ATOM   1287  CA  PHE A  87     108.290 -24.210 129.560  1.00  0.00           C
ATOM   1288  HA  PHE A  87     107.910 -23.200 129.670  1.00  0.00           H
ATOM   1289  CB  PHE A  87     109.570 -24.020 128.740  1.00  0.00           C
ATOM   1290  HB1 PHE A  87     109.440 -23.050 128.250  1.00  0.00           H
ATOM   1291  HB2 PHE A  87     109.770 -24.870 128.090  1.00  0.00           H
ATOM   1292  CG  PHE A  87     110.870 -23.750 129.440  1.00  0.00           C
ATOM   1293  CD1 PHE A  87     112.030 -24.480 129.220  1.00  0.00           C
ATOM   1294  HD1 PHE A  87     112.000 -25.350 128.590  1.00  0.00           H
ATOM   1295  CE1 PHE A  87     113.280 -24.030 129.720  1.00  0.00           C
ATOM   1296  HE1 PHE A  87     114.210 -24.550 129.530  1.00  0.00           H
ATOM   1297  CZ  PHE A  87     113.310 -22.870 130.520  1.00  0.00           C
ATOM   1298  HZ  PHE A  87     114.270 -22.690 130.970  1.00  0.00           H
ATOM   1299  CE2 PHE A  87     112.160 -22.120 130.730  1.00  0.00           C
ATOM   1300  HE2 PHE A  87     112.250 -21.170 131.240  1.00  0.00           H
ATOM   1301  CD2 PHE A  87     110.930 -22.560 130.220  1.00  0.00           C
ATOM   1302  HD2 PHE A  87     110.030 -22.010 130.470  1.00  0.00           H
ATOM   1303  C   PHE A  87     107.450 -25.120 128.750  1.00  0.00           C
ATOM   1304  O   PHE A  87     107.750 -26.340 128.650  1.00  0.00           O
ATOM   1305  N   HIS A  88     106.390 -24.630 128.120  1.00  0.00           N
ATOM   1306  H   HIS A  88     106.210 -23.640 128.250  1.00  0.00           H
ATOM   1307  CA  HIS A  88     105.480 -25.320 127.180  1.00  0.00           C
ATOM   1308  HA  HIS A  88     105.610 -26.400 127.290  1.00  0.00           H
ATOM   1309  CB  HIS A  88     104.000 -24.980 127.620  1.00  0.00           C
ATOM   1310  HB1 HIS A  88     103.350 -24.970 126.740  1.00  0.00           H
ATOM   1311  HB2 HIS A  88     103.980 -24.000 128.080  1.00  0.00           H
ATOM   1312  CG  HIS A  88     103.400 -25.920 128.620  1.00  0.00           C
ATOM   1313  ND1 HIS A  88     103.730 -26.010 129.950  1.00  0.00           N
ATOM   1314  HD1 HIS A  88     104.380 -25.400 130.410  1.00  0.00           H
ATOM   1315  CE1 HIS A  88     102.970 -26.880 130.580  1.00  0.00           C
ATOM   1316  HE1 HIS A  88     102.960 -27.120 131.630  1.00  0.00           H
ATOM   1317  NE2 HIS A  88     102.130 -27.430 129.710  1.00  0.00           N
ATOM   1318  CD2 HIS A  88     102.410 -26.900 128.500  1.00  0.00           C
ATOM   1319  HD2 HIS A  88     102.070 -27.160 127.510  1.00  0.00           H
ATOM   1320  C   HIS A  88     105.910 -25.010 125.710  1.00  0.00           C
ATOM   1321  O   HIS A  88     106.620 -23.980 125.470  1.00  0.00           O
ATOM   1322  N   PRO A  89     105.520 -25.830 124.770  1.00  0.00           N
ATOM   1323  CD  PRO A  89     105.020 -27.170 125.010  1.00  0.00           C
ATOM   1324  HD1 PRO A  89     103.940 -27.120 125.130  1.00  0.00           H
ATOM   1325  HD2 PRO A  89     105.450 -27.700 125.860  1.00  0.00           H
ATOM   1326  CG  PRO A  89     105.460 -28.010 123.710  1.00  0.00           C
ATOM   1327  HG1 PRO A  89     104.670 -28.740 123.560  1.00  0.00           H
ATOM   1328  HG2 PRO A  89     106.430 -28.480 123.910  1.00  0.00           H
ATOM   1329  CB  PRO A  89     105.510 -26.860 122.680  1.00  0.00           C
ATOM   1330  HB1 PRO A  89     104.540 -26.670 122.230  1.00  0.00           H
ATOM   1331  HB2 PRO A  89     106.150 -27.020 121.820  1.00  0.00           H
ATOM   1332  CA  PRO A  89     106.000 -25.640 123.440  1.00  0.00           C
ATOM   1333  HA  PRO A  89     107.090 -25.710 123.450  1.00  0.00           H
ATOM   1334  C   PRO A  89     105.740 -24.320 122.680  1.00  0.00           C
ATOM   1335  O   PRO A  89     106.510 -24.070 121.720  1.00  0.00           O
ATOM   1336  N   GLU A  90     104.750 -23.490 122.940  1.00  0.00           N
ATOM   1337  H   GLU A  90     104.110 -23.780 123.670  1.00  0.00           H
ATOM   1338  CA  GLU A  90     104.580 -22.120 122.400  1.00  0.00           C
ATOM   1339  HA  GLU A  90     104.860 -22.120 121.350  1.00  0.00           H
ATOM   1340  CB  GLU A  90     103.080 -21.660 122.440  1.00  0.00           C
ATOM   1341  HB1 GLU A  90     103.190 -20.660 122.020  1.00  0.00           H
ATOM   1342  HB2 GLU A  90     102.630 -21.650 123.430  1.00  0.00           H
ATOM   1343  CG  GLU A  90     102.240 -22.480 121.460  1.00  0.00           C
ATOM   1344  HG1 GLU A  90     102.440 -23.550 121.510  1.00  0.00           H
ATOM   1345  HG2 GLU A  90     102.420 -22.130 120.440  1.00  0.00           H
ATOM   1346  CD  GLU A  90     100.780 -22.250 121.700  1.00  0.00           C
ATOM   1347  OE1 GLU A  90     100.210 -23.070 122.470  1.00  0.00           O
ATOM   1348  OE2 GLU A  90     100.310 -21.170 121.280  1.00  0.00           O
ATOM   1349  C   GLU A  90     105.550 -21.100 123.010  1.00  0.00           C
ATOM   1350  O   GLU A  90     105.450 -19.950 122.590  1.00  0.00           O
ATOM   1351  N   GLN A  91     106.310 -21.430 123.980  1.00  0.00           N
ATOM   1352  H   GLN A  91     106.200 -22.370 124.340  1.00  0.00           H
ATOM   1353  CA  GLN A  91     107.530 -20.720 124.540  1.00  0.00           C
ATOM   1354  HA  GLN A  91     107.390 -19.640 124.460  1.00  0.00           H
ATOM   1355  CB  GLN A  91     107.760 -20.980 126.030  1.00  0.00           C
ATOM   1356  HB1 GLN A  91     108.540 -20.270 126.300  1.00  0.00           H
ATOM   1357  HB2 GLN A  91     108.090 -22.010 126.210  1.00  0.00           H
ATOM   1358  CG  GLN A  91     106.480 -20.590 126.840  1.00  0.00           C
ATOM   1359  HG1 GLN A  91     105.620 -21.030 126.330  1.00  0.00           H
ATOM   1360  HG2 GLN A  91     106.420 -19.500 126.890  1.00  0.00           H
ATOM   1361  CD  GLN A  91     106.500 -21.030 128.300  1.00  0.00           C
ATOM   1362  OE1 GLN A  91     105.960 -22.030 128.650  1.00  0.00           O
ATOM   1363  NE2 GLN A  91     107.310 -20.430 129.130  1.00  0.00           N
ATOM   1364 1HE2 GLN A  91     107.640 -19.520 128.830  1.00  0.00           H
ATOM   1365 2HE2 GLN A  91     107.310 -20.670 130.110  1.00  0.00           H
ATOM   1366  C   GLN A  91     108.810 -21.160 123.740  1.00  0.00           C
ATOM   1367  O   GLN A  91     109.900 -20.710 124.040  1.00  0.00           O
ATOM   1368  N   LEU A  92     108.700 -22.140 122.780  1.00  0.00           N
ATOM   1369  H   LEU A  92     107.770 -22.310 122.420  1.00  0.00           H
ATOM   1370  CA  LEU A  92     109.880 -22.750 122.200  1.00  0.00           C
ATOM   1371  HA  LEU A  92     110.750 -22.100 122.350  1.00  0.00           H
ATOM   1372  CB  LEU A  92     110.030 -24.140 122.950  1.00  0.00           C
ATOM   1373  HB1 LEU A  92     110.980 -24.570 122.630  1.00  0.00           H
ATOM   1374  HB2 LEU A  92     109.240 -24.800 122.590  1.00  0.00           H
ATOM   1375  CG  LEU A  92     109.930 -24.340 124.490  1.00  0.00           C
ATOM   1376  HG  LEU A  92     109.060 -23.880 124.950  1.00  0.00           H
ATOM   1377  CD1 LEU A  92     109.820 -25.830 124.850  1.00  0.00           C
ATOM   1378 1HD1 LEU A  92     110.010 -25.950 125.920  1.00  0.00           H
ATOM   1379 2HD1 LEU A  92     108.830 -26.230 124.610  1.00  0.00           H
ATOM   1380 3HD1 LEU A  92     110.530 -26.360 124.220  1.00  0.00           H
ATOM   1381  CD2 LEU A  92     111.280 -23.850 125.110  1.00  0.00           C
ATOM   1382 1HD2 LEU A  92     112.190 -24.360 124.790  1.00  0.00           H
ATOM   1383 2HD2 LEU A  92     111.460 -22.780 125.030  1.00  0.00           H
ATOM   1384 3HD2 LEU A  92     111.240 -24.050 126.180  1.00  0.00           H
ATOM   1385  C   LEU A  92     109.670 -22.850 120.670  1.00  0.00           C
ATOM   1386  O   LEU A  92     109.360 -23.940 120.170  1.00  0.00           O
ATOM   1387  N   ILE A  93     109.780 -21.710 120.010  1.00  0.00           N
ATOM   1388  H   ILE A  93     110.040 -20.880 120.520  1.00  0.00           H
ATOM   1389  CA  ILE A  93     109.320 -21.500 118.670  1.00  0.00           C
ATOM   1390  HA  ILE A  93     108.420 -22.090 118.520  1.00  0.00           H
ATOM   1391  CB  ILE A  93     109.040 -20.070 118.380  1.00  0.00           C
ATOM   1392  HB  ILE A  93     109.900 -19.470 118.680  1.00  0.00           H
ATOM   1393  CG2 ILE A  93     108.880 -19.750 116.830  1.00  0.00           C
ATOM   1394 1HG2 ILE A  93     108.600 -18.720 116.640  1.00  0.00           H
ATOM   1395 2HG2 ILE A  93     109.830 -19.900 116.310  1.00  0.00           H
ATOM   1396 3HG2 ILE A  93     108.180 -20.420 116.340  1.00  0.00           H
ATOM   1397  CG1 ILE A  93     107.750 -19.640 119.080  1.00  0.00           C
ATOM   1398 1HG1 ILE A  93     106.970 -20.390 118.990  1.00  0.00           H
ATOM   1399 2HG1 ILE A  93     107.350 -18.760 118.580  1.00  0.00           H
ATOM   1400  CD  ILE A  93     108.000 -19.160 120.500  1.00  0.00           C
ATOM   1401  HD1 ILE A  93     108.130 -20.000 121.180  1.00  0.00           H
ATOM   1402  HD2 ILE A  93     108.830 -18.460 120.600  1.00  0.00           H
ATOM   1403  HD3 ILE A  93     107.060 -18.790 120.900  1.00  0.00           H
ATOM   1404  C   ILE A  93     110.440 -22.080 117.760  1.00  0.00           C
ATOM   1405  O   ILE A  93     111.560 -21.640 117.850  1.00  0.00           O
ATOM   1406  N   THR A  94     110.130 -22.920 116.800  1.00  0.00           N
ATOM   1407  H   THR A  94     109.190 -23.290 116.800  1.00  0.00           H
ATOM   1408  CA  THR A  94     111.090 -23.400 115.830  1.00  0.00           C
ATOM   1409  HA  THR A  94     111.990 -22.820 116.030  1.00  0.00           H
ATOM   1410  CB  THR A  94     111.390 -24.860 116.230  1.00  0.00           C
ATOM   1411  HB  THR A  94     111.620 -24.930 117.290  1.00  0.00           H
ATOM   1412  CG2 THR A  94     110.240 -25.830 116.010  1.00  0.00           C
ATOM   1413 1HG2 THR A  94     109.770 -26.080 116.950  1.00  0.00           H
ATOM   1414 2HG2 THR A  94     109.470 -25.400 115.360  1.00  0.00           H
ATOM   1415 3HG2 THR A  94     110.630 -26.750 115.590  1.00  0.00           H
ATOM   1416  OG1 THR A  94     112.540 -25.160 115.510  1.00  0.00           O
ATOM   1417  HG1 THR A  94     113.220 -24.850 116.110  1.00  0.00           H
ATOM   1418  C   THR A  94     110.730 -23.160 114.360  1.00  0.00           C
ATOM   1419  O   THR A  94     109.820 -22.350 114.170  1.00  0.00           O
ATOM   1420  N   GLY A  95     111.310 -23.790 113.370  1.00  0.00           N
ATOM   1421  H   GLY A  95     112.110 -24.340 113.630  1.00  0.00           H
ATOM   1422  CA  GLY A  95     111.020 -23.820 111.920  1.00  0.00           C
ATOM   1423  HA1 GLY A  95     111.710 -23.070 111.530  1.00  0.00           H
ATOM   1424  HA2 GLY A  95     110.040 -23.460 111.610  1.00  0.00           H
ATOM   1425  C   GLY A  95     111.350 -25.150 111.280  1.00  0.00           C
ATOM   1426  O   GLY A  95     112.140 -25.880 111.860  1.00  0.00           O
ATOM   1427  N   LYS A  96     110.750 -25.390 110.150  1.00  0.00           N
ATOM   1428  H   LYS A  96     110.140 -24.660 109.830  1.00  0.00           H
ATOM   1429  CA  LYS A  96     111.150 -26.360 109.110  1.00  0.00           C
ATOM   1430  HA  LYS A  96     111.560 -27.260 109.570  1.00  0.00           H
ATOM   1431  CB  LYS A  96     110.000 -26.600 108.130  1.00  0.00           C
ATOM   1432  HB1 LYS A  96     110.280 -26.850 107.110  1.00  0.00           H
ATOM   1433  HB2 LYS A  96     109.380 -25.720 107.970  1.00  0.00           H
ATOM   1434  CG  LYS A  96     108.960 -27.630 108.540  1.00  0.00           C
ATOM   1435  HG1 LYS A  96     108.370 -27.340 109.400  1.00  0.00           H
ATOM   1436  HG2 LYS A  96     109.440 -28.600 108.710  1.00  0.00           H
ATOM   1437  CD  LYS A  96     108.040 -28.010 107.410  1.00  0.00           C
ATOM   1438  HD1 LYS A  96     108.620 -28.600 106.690  1.00  0.00           H
ATOM   1439  HD2 LYS A  96     107.700 -27.140 106.870  1.00  0.00           H
ATOM   1440  CE  LYS A  96     106.720 -28.750 107.760  1.00  0.00           C
ATOM   1441  HE1 LYS A  96     106.160 -29.120 106.910  1.00  0.00           H
ATOM   1442  HE2 LYS A  96     106.120 -28.120 108.410  1.00  0.00           H
ATOM   1443  NZ  LYS A  96     106.960 -29.890 108.710  1.00  0.00           N
ATOM   1444  HZ1 LYS A  96     106.120 -30.440 108.610  1.00  0.00           H
ATOM   1445  HZ2 LYS A  96     107.610 -30.610 108.430  1.00  0.00           H
ATOM   1446  HZ3 LYS A  96     107.100 -29.520 109.640  1.00  0.00           H
ATOM   1447  C   LYS A  96     112.310 -25.890 108.290  1.00  0.00           C
ATOM   1448  O   LYS A  96     112.940 -26.740 107.710  1.00  0.00           O
ATOM   1449  N   GLU A  97     112.490 -24.580 108.150  1.00  0.00           N
ATOM   1450  H   GLU A  97     111.920 -23.980 108.720  1.00  0.00           H
ATOM   1451  CA  GLU A  97     113.710 -24.090 107.640  1.00  0.00           C
ATOM   1452  HA  GLU A  97     114.390 -24.930 107.510  1.00  0.00           H
ATOM   1453  CB  GLU A  97     113.570 -23.390 106.250  1.00  0.00           C
ATOM   1454  HB1 GLU A  97     114.570 -23.160 105.890  1.00  0.00           H
ATOM   1455  HB2 GLU A  97     113.040 -22.460 106.490  1.00  0.00           H
ATOM   1456  CG  GLU A  97     112.710 -24.320 105.290  1.00  0.00           C
ATOM   1457  HG1 GLU A  97     111.720 -24.520 105.710  1.00  0.00           H
ATOM   1458  HG2 GLU A  97     113.120 -25.330 105.200  1.00  0.00           H
ATOM   1459  CD  GLU A  97     112.690 -23.720 103.920  1.00  0.00           C
ATOM   1460  OE1 GLU A  97     111.810 -22.970 103.570  1.00  0.00           O
ATOM   1461  OE2 GLU A  97     113.550 -24.120 103.110  1.00  0.00           O
ATOM   1462  C   GLU A  97     114.380 -23.160 108.670  1.00  0.00           C
ATOM   1463  O   GLU A  97     113.740 -22.760 109.680  1.00  0.00           O
ATOM   1464  N   ASP A  98     115.630 -22.870 108.460  1.00  0.00           N
ATOM   1465  H   ASP A  98     115.920 -22.870 107.490  1.00  0.00           H
ATOM   1466  CA  ASP A  98     116.620 -22.330 109.420  1.00  0.00           C
ATOM   1467  HA  ASP A  98     116.070 -21.850 110.230  1.00  0.00           H
ATOM   1468  CB  ASP A  98     117.400 -23.490 109.990  1.00  0.00           C
ATOM   1469  HB1 ASP A  98     116.690 -24.030 110.620  1.00  0.00           H
ATOM   1470  HB2 ASP A  98     118.290 -23.100 110.490  1.00  0.00           H
ATOM   1471  CG  ASP A  98     117.780 -24.570 108.960  1.00  0.00           C
ATOM   1472  OD1 ASP A  98     118.840 -24.340 108.340  1.00  0.00           O
ATOM   1473  OD2 ASP A  98     117.010 -25.550 108.830  1.00  0.00           O
ATOM   1474  C   ASP A  98     117.570 -21.230 108.740  1.00  0.00           C
ATOM   1475  O   ASP A  98     117.700 -21.250 107.530  1.00  0.00           O
ATOM   1476  N   ALA A  99     118.030 -20.300 109.520  1.00  0.00           N
ATOM   1477  H   ALA A  99     117.840 -20.390 110.510  1.00  0.00           H
ATOM   1478  CA  ALA A  99     118.730 -19.140 108.960  1.00  0.00           C
ATOM   1479  HA  ALA A  99     118.120 -18.780 108.120  1.00  0.00           H
ATOM   1480  CB  ALA A  99     118.690 -18.010 109.950  1.00  0.00           C
ATOM   1481  HB1 ALA A  99     119.310 -18.310 110.790  1.00  0.00           H
ATOM   1482  HB2 ALA A  99     119.000 -17.090 109.440  1.00  0.00           H
ATOM   1483  HB3 ALA A  99     117.650 -17.920 110.290  1.00  0.00           H
ATOM   1484  C   ALA A  99     120.200 -19.530 108.580  1.00  0.00           C
ATOM   1485  O   ALA A  99     120.740 -18.860 107.760  1.00  0.00           O
ATOM   1486  N   ALA A 100     120.740 -20.660 109.050  1.00  0.00           N
ATOM   1487  H   ALA A 100     120.370 -21.130 109.860  1.00  0.00           H
ATOM   1488  CA  ALA A 100     121.800 -21.350 108.430  1.00  0.00           C
ATOM   1489  HA  ALA A 100     122.070 -22.100 109.180  1.00  0.00           H
ATOM   1490  CB  ALA A 100     121.260 -22.030 107.140  1.00  0.00           C
ATOM   1491  HB1 ALA A 100     120.390 -22.650 107.320  1.00  0.00           H
ATOM   1492  HB2 ALA A 100     121.170 -21.280 106.350  1.00  0.00           H
ATOM   1493  HB3 ALA A 100     122.080 -22.710 106.900  1.00  0.00           H
ATOM   1494  C   ALA A 100     123.060 -20.430 108.200  1.00  0.00           C
ATOM   1495  O   ALA A 100     123.610 -20.280 107.070  1.00  0.00           O
ATOM   1496  N   ASN A 101     123.490 -19.770 109.280  1.00  0.00           N
ATOM   1497  H   ASN A 101     123.030 -19.980 110.160  1.00  0.00           H
ATOM   1498  CA  ASN A 101     124.610 -18.810 109.260  1.00  0.00           C
ATOM   1499  HA  ASN A 101     124.810 -18.520 110.290  1.00  0.00           H
ATOM   1500  CB  ASN A 101     125.980 -19.370 108.730  1.00  0.00           C
ATOM   1501  HB1 ASN A 101     126.760 -18.710 109.100  1.00  0.00           H
ATOM   1502  HB2 ASN A 101     126.070 -19.360 107.640  1.00  0.00           H
ATOM   1503  CG  ASN A 101     126.460 -20.690 109.330  1.00  0.00           C
ATOM   1504  OD1 ASN A 101     127.260 -21.390 108.770  1.00  0.00           O
ATOM   1505  ND2 ASN A 101     126.130 -20.960 110.580  1.00  0.00           N
ATOM   1506 1HD2 ASN A 101     125.560 -20.380 111.170  1.00  0.00           H
ATOM   1507 2HD2 ASN A 101     126.570 -21.780 110.980  1.00  0.00           H
ATOM   1508  C   ASN A 101     124.430 -17.430 108.570  1.00  0.00           C
ATOM   1509  O   ASN A 101     125.220 -16.530 108.740  1.00  0.00           O
ATOM   1510  N   ASN A 102     123.340 -17.280 107.830  1.00  0.00           N
ATOM   1511  H   ASN A 102     122.680 -18.050 107.790  1.00  0.00           H
ATOM   1512  CA  ASN A 102     123.240 -16.220 106.860  1.00  0.00           C
ATOM   1513  HA  ASN A 102     124.240 -15.880 106.570  1.00  0.00           H
ATOM   1514  CB  ASN A 102     122.590 -16.810 105.560  1.00  0.00           C
ATOM   1515  HB1 ASN A 102     121.730 -17.430 105.820  1.00  0.00           H
ATOM   1516  HB2 ASN A 102     123.330 -17.500 105.160  1.00  0.00           H
ATOM   1517  CG  ASN A 102     122.210 -15.800 104.460  1.00  0.00           C
ATOM   1518  OD1 ASN A 102     121.880 -14.630 104.690  1.00  0.00           O
ATOM   1519  ND2 ASN A 102     122.230 -16.230 103.180  1.00  0.00           N
ATOM   1520 1HD2 ASN A 102     122.280 -17.210 102.960  1.00  0.00           H
ATOM   1521 2HD2 ASN A 102     121.920 -15.580 102.470  1.00  0.00           H
ATOM   1522  C   ASN A 102     122.470 -15.040 107.520  1.00  0.00           C
ATOM   1523  O   ASN A 102     121.290 -15.310 107.810  1.00  0.00           O
ATOM   1524  N   TYR A 103     123.040 -13.900 107.910  1.00  0.00           N
ATOM   1525  H   TYR A 103     124.040 -13.960 107.820  1.00  0.00           H
ATOM   1526  CA  TYR A 103     122.370 -12.830 108.730  1.00  0.00           C
ATOM   1527  HA  TYR A 103     122.070 -13.240 109.700  1.00  0.00           H
ATOM   1528  CB  TYR A 103     123.350 -11.620 108.790  1.00  0.00           C
ATOM   1529  HB1 TYR A 103     123.430 -11.430 107.720  1.00  0.00           H
ATOM   1530  HB2 TYR A 103     124.310 -11.900 109.230  1.00  0.00           H
ATOM   1531  CG  TYR A 103     122.750 -10.330 109.370  1.00  0.00           C
ATOM   1532  CD1 TYR A 103     122.180  -9.410 108.500  1.00  0.00           C
ATOM   1533  HD1 TYR A 103     122.130  -9.650 107.440  1.00  0.00           H
ATOM   1534  CE1 TYR A 103     121.530  -8.260 109.040  1.00  0.00           C
ATOM   1535  HE1 TYR A 103     121.250  -7.490 108.340  1.00  0.00           H
ATOM   1536  CZ  TYR A 103     121.520  -8.020 110.480  1.00  0.00           C
ATOM   1537  OH  TYR A 103     121.020  -6.820 110.940  1.00  0.00           O
ATOM   1538  HH  TYR A 103     120.790  -6.240 110.210  1.00  0.00           H
ATOM   1539  CE2 TYR A 103     122.090  -8.990 111.330  1.00  0.00           C
ATOM   1540  HE2 TYR A 103     122.170  -8.850 112.400  1.00  0.00           H
ATOM   1541  CD2 TYR A 103     122.690 -10.120 110.760  1.00  0.00           C
ATOM   1542  HD2 TYR A 103     123.100 -10.840 111.450  1.00  0.00           H
ATOM   1543  C   TYR A 103     121.050 -12.340 108.040  1.00  0.00           C
ATOM   1544  O   TYR A 103     120.040 -12.050 108.710  1.00  0.00           O
ATOM   1545  N   ALA A 104     121.040 -12.310 106.710  1.00  0.00           N
ATOM   1546  H   ALA A 104     121.850 -12.720 106.260  1.00  0.00           H
ATOM   1547  CA  ALA A 104     119.890 -11.800 105.910  1.00  0.00           C
ATOM   1548  HA  ALA A 104     119.530 -10.960 106.510  1.00  0.00           H
ATOM   1549  CB  ALA A 104     120.480 -11.380 104.550  1.00  0.00           C
ATOM   1550  HB1 ALA A 104     119.730 -11.010 103.850  1.00  0.00           H
ATOM   1551  HB2 ALA A 104     121.110 -10.550 104.870  1.00  0.00           H
ATOM   1552  HB3 ALA A 104     121.150 -12.090 104.040  1.00  0.00           H
ATOM   1553  C   ALA A 104     118.820 -12.830 105.670  1.00  0.00           C
ATOM   1554  O   ALA A 104     117.660 -12.430 105.610  1.00  0.00           O
ATOM   1555  N   ARG A 105     119.120 -14.150 105.680  1.00  0.00           N
ATOM   1556  H   ARG A 105     120.080 -14.410 105.520  1.00  0.00           H
ATOM   1557  CA  ARG A 105     118.060 -15.190 105.690  1.00  0.00           C
ATOM   1558  HA  ARG A 105     117.310 -15.030 104.910  1.00  0.00           H
ATOM   1559  CB  ARG A 105     118.770 -16.510 105.620  1.00  0.00           C
ATOM   1560  HB1 ARG A 105     119.450 -16.670 106.460  1.00  0.00           H
ATOM   1561  HB2 ARG A 105     119.380 -16.550 104.720  1.00  0.00           H
ATOM   1562  CG  ARG A 105     117.730 -17.620 105.390  1.00  0.00           C
ATOM   1563  HG1 ARG A 105     117.110 -17.280 104.560  1.00  0.00           H
ATOM   1564  HG2 ARG A 105     117.050 -17.680 106.240  1.00  0.00           H
ATOM   1565  CD  ARG A 105     118.580 -18.940 105.100  1.00  0.00           C
ATOM   1566  HD1 ARG A 105     119.370 -19.170 105.810  1.00  0.00           H
ATOM   1567  HD2 ARG A 105     119.100 -18.840 104.140  1.00  0.00           H
ATOM   1568  NE  ARG A 105     117.650 -20.120 105.010  1.00  0.00           N
ATOM   1569  HE  ARG A 105     117.730 -20.760 105.780  1.00  0.00           H
ATOM   1570  CZ  ARG A 105     116.830 -20.330 103.950  1.00  0.00           C
ATOM   1571  NH1 ARG A 105     116.710 -19.610 102.890  1.00  0.00           N
ATOM   1572 1HH1 ARG A 105     117.030 -18.670 102.720  1.00  0.00           H
ATOM   1573 2HH1 ARG A 105     116.020 -19.990 102.260  1.00  0.00           H
ATOM   1574  NH2 ARG A 105     116.190 -21.410 103.940  1.00  0.00           N
ATOM   1575 1HH2 ARG A 105     116.340 -22.150 104.610  1.00  0.00           H
ATOM   1576 2HH2 ARG A 105     115.570 -21.610 103.170  1.00  0.00           H
ATOM   1577  C   ARG A 105     117.250 -15.090 107.070  1.00  0.00           C
ATOM   1578  O   ARG A 105     116.050 -15.230 107.120  1.00  0.00           O
ATOM   1579  N   GLY A 106     117.950 -14.830 108.170  1.00  0.00           N
ATOM   1580  H   GLY A 106     118.950 -14.850 108.080  1.00  0.00           H
ATOM   1581  CA  GLY A 106     117.460 -14.540 109.530  1.00  0.00           C
ATOM   1582  HA1 GLY A 106     118.270 -14.620 110.260  1.00  0.00           H
ATOM   1583  HA2 GLY A 106     116.770 -15.350 109.770  1.00  0.00           H
ATOM   1584  C   GLY A 106     116.720 -13.190 109.730  1.00  0.00           C
ATOM   1585  O   GLY A 106     115.690 -13.170 110.450  1.00  0.00           O
ATOM   1586  N   HIS A 107     117.140 -12.090 109.070  1.00  0.00           N
ATOM   1587  H   HIS A 107     118.030 -12.230 108.610  1.00  0.00           H
ATOM   1588  CA  HIS A 107     116.300 -10.870 109.090  1.00  0.00           C
ATOM   1589  HA  HIS A 107     115.950 -10.760 110.120  1.00  0.00           H
ATOM   1590  CB  HIS A 107     117.180  -9.650 108.730  1.00  0.00           C
ATOM   1591  HB1 HIS A 107     117.450  -9.780 107.680  1.00  0.00           H
ATOM   1592  HB2 HIS A 107     118.120  -9.680 109.270  1.00  0.00           H
ATOM   1593  CG  HIS A 107     116.660  -8.300 109.010  1.00  0.00           C
ATOM   1594  ND1 HIS A 107     115.320  -7.910 109.020  1.00  0.00           N
ATOM   1595  HD1 HIS A 107     114.470  -8.370 108.710  1.00  0.00           H
ATOM   1596  CE1 HIS A 107     115.210  -6.690 109.520  1.00  0.00           C
ATOM   1597  HE1 HIS A 107     114.280  -6.150 109.640  1.00  0.00           H
ATOM   1598  NE2 HIS A 107     116.420  -6.200 109.870  1.00  0.00           N
ATOM   1599  CD2 HIS A 107     117.340  -7.210 109.500  1.00  0.00           C
ATOM   1600  HD2 HIS A 107     118.380  -7.170 109.800  1.00  0.00           H
ATOM   1601  C   HIS A 107     115.050 -10.820 108.200  1.00  0.00           C
ATOM   1602  O   HIS A 107     114.050 -10.120 108.510  1.00  0.00           O
ATOM   1603  N   TYR A 108     115.170 -11.500 107.040  1.00  0.00           N
ATOM   1604  H   TYR A 108     115.930 -12.170 107.030  1.00  0.00           H
ATOM   1605  CA  TYR A 108     114.250 -11.510 105.910  1.00  0.00           C
ATOM   1606  HA  TYR A 108     113.440 -10.890 106.290  1.00  0.00           H
ATOM   1607  CB  TYR A 108     114.760 -10.850 104.670  1.00  0.00           C
ATOM   1608  HB1 TYR A 108     114.010 -10.750 103.890  1.00  0.00           H
ATOM   1609  HB2 TYR A 108     115.610 -11.460 104.340  1.00  0.00           H
ATOM   1610  CG  TYR A 108     115.260  -9.350 104.920  1.00  0.00           C
ATOM   1611  CD1 TYR A 108     114.390  -8.430 105.610  1.00  0.00           C
ATOM   1612  HD1 TYR A 108     113.360  -8.640 105.820  1.00  0.00           H
ATOM   1613  CE1 TYR A 108     114.930  -7.180 105.970  1.00  0.00           C
ATOM   1614  HE1 TYR A 108     114.250  -6.540 106.520  1.00  0.00           H
ATOM   1615  CZ  TYR A 108     116.260  -6.820 105.640  1.00  0.00           C
ATOM   1616  OH  TYR A 108     116.740  -5.570 105.970  1.00  0.00           O
ATOM   1617  HH  TYR A 108     117.700  -5.490 106.010  1.00  0.00           H
ATOM   1618  CE2 TYR A 108     117.090  -7.740 105.030  1.00  0.00           C
ATOM   1619  HE2 TYR A 108     118.100  -7.450 104.790  1.00  0.00           H
ATOM   1620  CD2 TYR A 108     116.550  -9.010 104.660  1.00  0.00           C
ATOM   1621  HD2 TYR A 108     117.220  -9.750 104.240  1.00  0.00           H
ATOM   1622  C   TYR A 108     113.600 -12.890 105.700  1.00  0.00           C
ATOM   1623  O   TYR A 108     112.700 -13.210 106.430  1.00  0.00           O
ATOM   1624  N   THR A 109     114.000 -13.670 104.700  1.00  0.00           N
ATOM   1625  H   THR A 109     114.910 -13.430 104.320  1.00  0.00           H
ATOM   1626  CA  THR A 109     113.260 -14.810 104.050  1.00  0.00           C
ATOM   1627  HA  THR A 109     112.410 -14.330 103.550  1.00  0.00           H
ATOM   1628  CB  THR A 109     114.180 -15.490 102.990  1.00  0.00           C
ATOM   1629  HB  THR A 109     113.570 -16.340 102.690  1.00  0.00           H
ATOM   1630  CG2 THR A 109     114.330 -14.510 101.870  1.00  0.00           C
ATOM   1631 1HG2 THR A 109     114.530 -15.160 101.020  1.00  0.00           H
ATOM   1632 2HG2 THR A 109     113.380 -13.990 101.770  1.00  0.00           H
ATOM   1633 3HG2 THR A 109     115.220 -13.890 101.960  1.00  0.00           H
ATOM   1634  OG1 THR A 109     115.370 -16.050 103.540  1.00  0.00           O
ATOM   1635  HG1 THR A 109     115.810 -16.580 102.860  1.00  0.00           H
ATOM   1636  C   THR A 109     112.680 -15.880 104.950  1.00  0.00           C
ATOM   1637  O   THR A 109     111.570 -16.320 104.680  1.00  0.00           O
ATOM   1638  N   ILE A 110     113.330 -16.210 106.040  1.00  0.00           N
ATOM   1639  H   ILE A 110     114.190 -15.720 106.220  1.00  0.00           H
ATOM   1640  CA  ILE A 110     112.850 -17.340 106.840  1.00  0.00           C
ATOM   1641  HA  ILE A 110     112.030 -17.770 106.260  1.00  0.00           H
ATOM   1642  CB  ILE A 110     113.980 -18.310 107.090  1.00  0.00           C
ATOM   1643  HB  ILE A 110     114.580 -17.620 107.680  1.00  0.00           H
ATOM   1644  CG2 ILE A 110     113.560 -19.500 108.050  1.00  0.00           C
ATOM   1645 1HG2 ILE A 110     112.700 -20.010 107.630  1.00  0.00           H
ATOM   1646 2HG2 ILE A 110     114.330 -20.260 108.200  1.00  0.00           H
ATOM   1647 3HG2 ILE A 110     113.080 -19.150 108.960  1.00  0.00           H
ATOM   1648  CG1 ILE A 110     114.420 -19.040 105.800  1.00  0.00           C
ATOM   1649 1HG1 ILE A 110     115.180 -19.760 106.130  1.00  0.00           H
ATOM   1650 2HG1 ILE A 110     115.050 -18.360 105.230  1.00  0.00           H
ATOM   1651  CD  ILE A 110     113.430 -19.730 104.830  1.00  0.00           C
ATOM   1652  HD1 ILE A 110     112.490 -19.180 104.750  1.00  0.00           H
ATOM   1653  HD2 ILE A 110     113.820 -19.750 103.810  1.00  0.00           H
ATOM   1654  HD3 ILE A 110     113.280 -20.750 105.180  1.00  0.00           H
ATOM   1655  C   ILE A 110     112.280 -16.720 108.100  1.00  0.00           C
ATOM   1656  O   ILE A 110     111.170 -17.090 108.470  1.00  0.00           O
ATOM   1657  N   GLY A 111     112.960 -15.690 108.640  1.00  0.00           N
ATOM   1658  H   GLY A 111     113.850 -15.420 108.240  1.00  0.00           H
ATOM   1659  CA  GLY A 111     112.630 -14.900 109.870  1.00  0.00           C
ATOM   1660  HA1 GLY A 111     113.390 -14.140 110.050  1.00  0.00           H
ATOM   1661  HA2 GLY A 111     112.720 -15.610 110.700  1.00  0.00           H
ATOM   1662  C   GLY A 111     111.200 -14.240 109.840  1.00  0.00           C
ATOM   1663  O   GLY A 111     110.660 -14.150 110.950  1.00  0.00           O
ATOM   1664  N   LYS A 112     110.650 -14.020 108.660  1.00  0.00           N
ATOM   1665  H   LYS A 112     111.220 -14.300 107.870  1.00  0.00           H
ATOM   1666  CA  LYS A 112     109.330 -13.400 108.450  1.00  0.00           C
ATOM   1667  HA  LYS A 112     109.230 -12.640 109.230  1.00  0.00           H
ATOM   1668  CB  LYS A 112     109.050 -12.760 107.100  1.00  0.00           C
ATOM   1669  HB1 LYS A 112     109.900 -12.090 106.980  1.00  0.00           H
ATOM   1670  HB2 LYS A 112     108.130 -12.180 107.140  1.00  0.00           H
ATOM   1671  CG  LYS A 112     109.110 -13.790 105.960  1.00  0.00           C
ATOM   1672  HG1 LYS A 112     108.230 -14.440 105.990  1.00  0.00           H
ATOM   1673  HG2 LYS A 112     110.020 -14.400 105.990  1.00  0.00           H
ATOM   1674  CD  LYS A 112     109.010 -13.000 104.650  1.00  0.00           C
ATOM   1675  HD1 LYS A 112     109.880 -12.350 104.540  1.00  0.00           H
ATOM   1676  HD2 LYS A 112     108.030 -12.540 104.580  1.00  0.00           H
ATOM   1677  CE  LYS A 112     109.180 -14.050 103.600  1.00  0.00           C
ATOM   1678  HE1 LYS A 112     108.280 -14.670 103.610  1.00  0.00           H
ATOM   1679  HE2 LYS A 112     110.120 -14.540 103.850  1.00  0.00           H
ATOM   1680  NZ  LYS A 112     109.510 -13.450 102.220  1.00  0.00           N
ATOM   1681  HZ1 LYS A 112     110.360 -12.910 102.310  1.00  0.00           H
ATOM   1682  HZ2 LYS A 112     109.620 -14.130 101.490  1.00  0.00           H
ATOM   1683  HZ3 LYS A 112     108.720 -12.840 102.070  1.00  0.00           H
ATOM   1684  C   LYS A 112     108.210 -14.450 108.630  1.00  0.00           C
ATOM   1685  O   LYS A 112     107.040 -14.150 108.600  1.00  0.00           O
ATOM   1686  N   GLU A 113     108.540 -15.780 108.650  1.00  0.00           N
ATOM   1687  H   GLU A 113     109.470 -16.000 108.350  1.00  0.00           H
ATOM   1688  CA  GLU A 113     107.630 -16.890 109.010  1.00  0.00           C
ATOM   1689  HA  GLU A 113     106.590 -16.590 108.930  1.00  0.00           H
ATOM   1690  CB  GLU A 113     107.900 -18.040 108.030  1.00  0.00           C
ATOM   1691  HB1 GLU A 113     107.520 -18.960 108.480  1.00  0.00           H
ATOM   1692  HB2 GLU A 113     108.950 -18.250 107.830  1.00  0.00           H
ATOM   1693  CG  GLU A 113     107.240 -17.800 106.600  1.00  0.00           C
ATOM   1694  HG1 GLU A 113     108.060 -17.520 105.940  1.00  0.00           H
ATOM   1695  HG2 GLU A 113     106.440 -17.060 106.600  1.00  0.00           H
ATOM   1696  CD  GLU A 113     106.730 -19.160 106.050  1.00  0.00           C
ATOM   1697  OE1 GLU A 113     107.370 -19.590 105.060  1.00  0.00           O
ATOM   1698  OE2 GLU A 113     105.650 -19.590 106.450  1.00  0.00           O
ATOM   1699  C   GLU A 113     107.710 -17.430 110.490  1.00  0.00           C
ATOM   1700  O   GLU A 113     107.000 -18.320 110.850  1.00  0.00           O
ATOM   1701  N   ILE A 114     108.610 -16.790 111.220  1.00  0.00           N
ATOM   1702  H   ILE A 114     109.060 -16.030 110.730  1.00  0.00           H
ATOM   1703  CA  ILE A 114     108.910 -16.920 112.690  1.00  0.00           C
ATOM   1704  HA  ILE A 114     108.360 -17.780 113.070  1.00  0.00           H
ATOM   1705  CB  ILE A 114     110.430 -17.140 112.940  1.00  0.00           C
ATOM   1706  HB  ILE A 114     110.940 -16.180 112.910  1.00  0.00           H
ATOM   1707  CG2 ILE A 114     110.800 -17.550 114.370  1.00  0.00           C
ATOM   1708 1HG2 ILE A 114     110.410 -18.540 114.590  1.00  0.00           H
ATOM   1709 2HG2 ILE A 114     111.870 -17.450 114.560  1.00  0.00           H
ATOM   1710 3HG2 ILE A 114     110.320 -16.840 115.040  1.00  0.00           H
ATOM   1711  CG1 ILE A 114     111.260 -17.990 111.960  1.00  0.00           C
ATOM   1712 1HG1 ILE A 114     112.230 -18.070 112.460  1.00  0.00           H
ATOM   1713 2HG1 ILE A 114     111.480 -17.430 111.050  1.00  0.00           H
ATOM   1714  CD  ILE A 114     110.780 -19.410 111.680  1.00  0.00           C
ATOM   1715  HD1 ILE A 114     111.550 -20.120 111.390  1.00  0.00           H
ATOM   1716  HD2 ILE A 114     110.230 -19.720 112.570  1.00  0.00           H
ATOM   1717  HD3 ILE A 114     110.130 -19.300 110.810  1.00  0.00           H
ATOM   1718  C   ILE A 114     108.440 -15.680 113.530  1.00  0.00           C
ATOM   1719  O   ILE A 114     107.920 -15.880 114.670  1.00  0.00           O
ATOM   1720  N   ILE A 115     108.700 -14.430 113.100  1.00  0.00           N
ATOM   1721  H   ILE A 115     109.080 -14.240 112.180  1.00  0.00           H
ATOM   1722  CA  ILE A 115     108.640 -13.270 113.900  1.00  0.00           C
ATOM   1723  HA  ILE A 115     109.350 -13.440 114.710  1.00  0.00           H
ATOM   1724  CB  ILE A 115     109.150 -12.050 113.170  1.00  0.00           C
ATOM   1725  HB  ILE A 115     110.150 -12.250 112.790  1.00  0.00           H
ATOM   1726  CG2 ILE A 115     108.330 -11.690 111.980  1.00  0.00           C
ATOM   1727 1HG2 ILE A 115     108.250 -12.500 111.250  1.00  0.00           H
ATOM   1728 2HG2 ILE A 115     107.370 -11.240 112.250  1.00  0.00           H
ATOM   1729 3HG2 ILE A 115     108.750 -10.880 111.390  1.00  0.00           H
ATOM   1730  CG1 ILE A 115     109.150 -10.800 114.020  1.00  0.00           C
ATOM   1731 1HG1 ILE A 115     108.180 -10.660 114.510  1.00  0.00           H
ATOM   1732 2HG1 ILE A 115     109.440  -9.930 113.440  1.00  0.00           H
ATOM   1733  CD  ILE A 115     110.080 -10.770 115.210  1.00  0.00           C
ATOM   1734  HD1 ILE A 115     109.830  -9.950 115.880  1.00  0.00           H
ATOM   1735  HD2 ILE A 115     110.100 -11.730 115.740  1.00  0.00           H
ATOM   1736  HD3 ILE A 115     111.110 -10.710 114.850  1.00  0.00           H
ATOM   1737  C   ILE A 115     107.270 -13.050 114.620  1.00  0.00           C
ATOM   1738  O   ILE A 115     107.230 -12.640 115.770  1.00  0.00           O
ATOM   1739  N   ASP A 116     106.150 -13.460 114.030  1.00  0.00           N
ATOM   1740  H   ASP A 116     106.280 -13.890 113.120  1.00  0.00           H
ATOM   1741  CA  ASP A 116     104.760 -13.240 114.630  1.00  0.00           C
ATOM   1742  HA  ASP A 116     104.790 -12.360 115.280  1.00  0.00           H
ATOM   1743  CB  ASP A 116     103.850 -12.910 113.490  1.00  0.00           C
ATOM   1744  HB1 ASP A 116     102.840 -12.770 113.890  1.00  0.00           H
ATOM   1745  HB2 ASP A 116     103.890 -13.800 112.860  1.00  0.00           H
ATOM   1746  CG  ASP A 116     104.350 -11.730 112.550  1.00  0.00           C
ATOM   1747  OD1 ASP A 116     104.190 -10.560 112.950  1.00  0.00           O
ATOM   1748  OD2 ASP A 116     104.980 -12.060 111.520  1.00  0.00           O
ATOM   1749  C   ASP A 116     104.370 -14.290 115.600  1.00  0.00           C
ATOM   1750  O   ASP A 116     103.500 -14.010 116.420  1.00  0.00           O
ATOM   1751  N   LEU A 117     105.080 -15.430 115.730  1.00  0.00           N
ATOM   1752  H   LEU A 117     105.930 -15.540 115.200  1.00  0.00           H
ATOM   1753  CA  LEU A 117     104.930 -16.410 116.880  1.00  0.00           C
ATOM   1754  HA  LEU A 117     103.910 -16.330 117.250  1.00  0.00           H
ATOM   1755  CB  LEU A 117     105.200 -17.870 116.430  1.00  0.00           C
ATOM   1756  HB1 LEU A 117     105.260 -18.560 117.280  1.00  0.00           H
ATOM   1757  HB2 LEU A 117     106.150 -17.820 115.890  1.00  0.00           H
ATOM   1758  CG  LEU A 117     104.220 -18.450 115.360  1.00  0.00           C
ATOM   1759  HG  LEU A 117     103.960 -17.670 114.640  1.00  0.00           H
ATOM   1760  CD1 LEU A 117     104.860 -19.600 114.680  1.00  0.00           C
ATOM   1761 1HD1 LEU A 117     105.130 -20.390 115.390  1.00  0.00           H
ATOM   1762 2HD1 LEU A 117     104.240 -19.980 113.870  1.00  0.00           H
ATOM   1763 3HD1 LEU A 117     105.820 -19.330 114.240  1.00  0.00           H
ATOM   1764  CD2 LEU A 117     102.990 -18.820 116.000  1.00  0.00           C
ATOM   1765 1HD2 LEU A 117     103.170 -19.640 116.700  1.00  0.00           H
ATOM   1766 2HD2 LEU A 117     102.560 -18.080 116.670  1.00  0.00           H
ATOM   1767 3HD2 LEU A 117     102.370 -19.220 115.200  1.00  0.00           H
ATOM   1768  C   LEU A 117     105.770 -16.120 118.140  1.00  0.00           C
ATOM   1769  O   LEU A 117     105.320 -16.440 119.230  1.00  0.00           O
ATOM   1770  N   VAL A 118     106.940 -15.500 117.930  1.00  0.00           N
ATOM   1771  H   VAL A 118     107.270 -15.330 116.990  1.00  0.00           H
ATOM   1772  CA  VAL A 118     107.750 -14.880 119.000  1.00  0.00           C
ATOM   1773  HA  VAL A 118     107.870 -15.500 119.890  1.00  0.00           H
ATOM   1774  CB  VAL A 118     109.180 -14.520 118.490  1.00  0.00           C
ATOM   1775  HB  VAL A 118     109.040 -13.700 117.780  1.00  0.00           H
ATOM   1776  CG1 VAL A 118     110.130 -13.950 119.610  1.00  0.00           C
ATOM   1777 1HG1 VAL A 118     111.190 -13.990 119.360  1.00  0.00           H
ATOM   1778 2HG1 VAL A 118     109.640 -13.080 120.040  1.00  0.00           H
ATOM   1779 3HG1 VAL A 118     110.140 -14.710 120.390  1.00  0.00           H
ATOM   1780  CG2 VAL A 118     109.860 -15.760 117.970  1.00  0.00           C
ATOM   1781 1HG2 VAL A 118     109.840 -16.510 118.760  1.00  0.00           H
ATOM   1782 2HG2 VAL A 118     109.350 -16.020 117.040  1.00  0.00           H
ATOM   1783 3HG2 VAL A 118     110.810 -15.490 117.490  1.00  0.00           H
ATOM   1784  C   VAL A 118     106.980 -13.660 119.590  1.00  0.00           C
ATOM   1785  O   VAL A 118     106.910 -13.490 120.810  1.00  0.00           O
ATOM   1786  N   LEU A 119     106.420 -12.790 118.700  1.00  0.00           N
ATOM   1787  H   LEU A 119     106.620 -12.980 117.730  1.00  0.00           H
ATOM   1788  CA  LEU A 119     105.710 -11.630 119.110  1.00  0.00           C
ATOM   1789  HA  LEU A 119     106.310 -11.390 119.980  1.00  0.00           H
ATOM   1790  CB  LEU A 119     105.740 -10.480 118.090  1.00  0.00           C
ATOM   1791  HB1 LEU A 119     104.740 -10.030 118.150  1.00  0.00           H
ATOM   1792  HB2 LEU A 119     105.860 -10.880 117.080  1.00  0.00           H
ATOM   1793  CG  LEU A 119     106.790  -9.380 118.180  1.00  0.00           C
ATOM   1794  HG  LEU A 119     106.690  -8.640 117.390  1.00  0.00           H
ATOM   1795  CD1 LEU A 119     106.780  -8.620 119.480  1.00  0.00           C
ATOM   1796 1HD1 LEU A 119     105.910  -7.970 119.520  1.00  0.00           H
ATOM   1797 2HD1 LEU A 119     106.750  -9.330 120.310  1.00  0.00           H
ATOM   1798 3HD1 LEU A 119     107.630  -7.940 119.550  1.00  0.00           H
ATOM   1799  CD2 LEU A 119     108.120 -10.030 117.900  1.00  0.00           C
ATOM   1800 1HD2 LEU A 119     108.370 -10.700 118.720  1.00  0.00           H
ATOM   1801 2HD2 LEU A 119     108.070 -10.520 116.930  1.00  0.00           H
ATOM   1802 3HD2 LEU A 119     108.940  -9.310 117.830  1.00  0.00           H
ATOM   1803  C   LEU A 119     104.330 -11.980 119.670  1.00  0.00           C
ATOM   1804  O   LEU A 119     103.880 -11.340 120.600  1.00  0.00           O
ATOM   1805  N   ASP A 120     103.700 -13.080 119.270  1.00  0.00           N
ATOM   1806  H   ASP A 120     103.970 -13.620 118.460  1.00  0.00           H
ATOM   1807  CA  ASP A 120     102.510 -13.610 119.910  1.00  0.00           C
ATOM   1808  HA  ASP A 120     101.780 -12.800 119.940  1.00  0.00           H
ATOM   1809  CB  ASP A 120     101.890 -14.740 119.120  1.00  0.00           C
ATOM   1810  HB1 ASP A 120     102.620 -15.530 118.940  1.00  0.00           H
ATOM   1811  HB2 ASP A 120     101.630 -14.430 118.110  1.00  0.00           H
ATOM   1812  CG  ASP A 120     100.650 -15.360 119.800  1.00  0.00           C
ATOM   1813  OD1 ASP A 120      99.590 -14.710 119.920  1.00  0.00           O
ATOM   1814  OD2 ASP A 120     100.760 -16.550 120.170  1.00  0.00           O
ATOM   1815  C   ASP A 120     102.730 -14.040 121.360  1.00  0.00           C
ATOM   1816  O   ASP A 120     101.920 -13.790 122.200  1.00  0.00           O
ATOM   1817  N   ARG A 121     103.870 -14.740 121.650  1.00  0.00           N
ATOM   1818  H   ARG A 121     104.410 -15.040 120.860  1.00  0.00           H
ATOM   1819  CA  ARG A 121     104.310 -15.090 123.010  1.00  0.00           C
ATOM   1820  HA  ARG A 121     103.430 -15.490 123.520  1.00  0.00           H
ATOM   1821  CB  ARG A 121     105.360 -16.160 123.080  1.00  0.00           C
ATOM   1822  HB1 ARG A 121     106.300 -15.820 122.650  1.00  0.00           H
ATOM   1823  HB2 ARG A 121     104.940 -16.960 122.470  1.00  0.00           H
ATOM   1824  CG  ARG A 121     105.650 -16.850 124.390  1.00  0.00           C
ATOM   1825  HG1 ARG A 121     106.450 -16.230 124.810  1.00  0.00           H
ATOM   1826  HG2 ARG A 121     106.140 -17.800 124.190  1.00  0.00           H
ATOM   1827  CD  ARG A 121     104.420 -17.030 125.260  1.00  0.00           C
ATOM   1828  HD1 ARG A 121     103.890 -16.150 125.640  1.00  0.00           H
ATOM   1829  HD2 ARG A 121     104.740 -17.430 126.220  1.00  0.00           H
ATOM   1830  NE  ARG A 121     103.420 -17.870 124.610  1.00  0.00           N
ATOM   1831  HE  ARG A 121     103.330 -17.660 123.620  1.00  0.00           H
ATOM   1832  CZ  ARG A 121     102.480 -18.660 125.120  1.00  0.00           C
ATOM   1833  NH1 ARG A 121     102.300 -18.740 126.350  1.00  0.00           N
ATOM   1834 1HH1 ARG A 121     103.030 -18.550 127.020  1.00  0.00           H
ATOM   1835 2HH1 ARG A 121     101.560 -19.370 126.600  1.00  0.00           H
ATOM   1836  NH2 ARG A 121     101.630 -19.360 124.380  1.00  0.00           N
ATOM   1837 1HH2 ARG A 121     101.630 -19.190 123.380  1.00  0.00           H
ATOM   1838 2HH2 ARG A 121     100.790 -19.770 124.750  1.00  0.00           H
ATOM   1839  C   ARG A 121     104.630 -13.830 123.750  1.00  0.00           C
ATOM   1840  O   ARG A 121     104.160 -13.670 124.860  1.00  0.00           O
ATOM   1841  N   ILE A 122     105.380 -12.850 123.220  1.00  0.00           N
ATOM   1842  H   ILE A 122     105.890 -13.070 122.380  1.00  0.00           H
ATOM   1843  CA  ILE A 122     105.750 -11.640 123.920  1.00  0.00           C
ATOM   1844  HA  ILE A 122     106.270 -11.840 124.850  1.00  0.00           H
ATOM   1845  CB  ILE A 122     106.770 -10.820 123.110  1.00  0.00           C
ATOM   1846  HB  ILE A 122     106.400 -10.800 122.080  1.00  0.00           H
ATOM   1847  CG2 ILE A 122     106.830  -9.350 123.610  1.00  0.00           C
ATOM   1848 1HG2 ILE A 122     105.850  -8.880 123.590  1.00  0.00           H
ATOM   1849 2HG2 ILE A 122     107.230  -9.240 124.620  1.00  0.00           H
ATOM   1850 3HG2 ILE A 122     107.430  -8.820 122.870  1.00  0.00           H
ATOM   1851  CG1 ILE A 122     108.250 -11.520 123.050  1.00  0.00           C
ATOM   1852 1HG1 ILE A 122     108.200 -12.610 122.930  1.00  0.00           H
ATOM   1853 2HG1 ILE A 122     108.670 -11.480 124.050  1.00  0.00           H
ATOM   1854  CD  ILE A 122     109.170 -10.810 122.050  1.00  0.00           C
ATOM   1855  HD1 ILE A 122     108.810 -10.740 121.030  1.00  0.00           H
ATOM   1856  HD2 ILE A 122     109.340  -9.800 122.410  1.00  0.00           H
ATOM   1857  HD3 ILE A 122     110.130 -11.330 122.110  1.00  0.00           H
ATOM   1858  C   ILE A 122     104.490 -10.890 124.430  1.00  0.00           C
ATOM   1859  O   ILE A 122     104.340 -10.590 125.560  1.00  0.00           O
ATOM   1860  N   ARG A 123     103.490 -10.880 123.530  1.00  0.00           N
ATOM   1861  H   ARG A 123     103.730 -11.200 122.610  1.00  0.00           H
ATOM   1862  CA  ARG A 123     102.190 -10.330 123.850  1.00  0.00           C
ATOM   1863  HA  ARG A 123     102.410  -9.300 124.130  1.00  0.00           H
ATOM   1864  CB  ARG A 123     101.260 -10.340 122.600  1.00  0.00           C
ATOM   1865  HB1 ARG A 123     101.180 -11.390 122.350  1.00  0.00           H
ATOM   1866  HB2 ARG A 123     101.790  -9.960 121.730  1.00  0.00           H
ATOM   1867  CG  ARG A 123      99.950  -9.530 122.760  1.00  0.00           C
ATOM   1868  HG1 ARG A 123      99.380  -9.870 123.630  1.00  0.00           H
ATOM   1869  HG2 ARG A 123      99.380  -9.630 121.840  1.00  0.00           H
ATOM   1870  CD  ARG A 123     100.280  -8.030 122.990  1.00  0.00           C
ATOM   1871  HD1 ARG A 123      99.530  -7.390 122.520  1.00  0.00           H
ATOM   1872  HD2 ARG A 123     101.170  -7.710 122.450  1.00  0.00           H
ATOM   1873  NE  ARG A 123     100.310  -7.670 124.450  1.00  0.00           N
ATOM   1874  HE  ARG A 123     100.040  -8.350 125.160  1.00  0.00           H
ATOM   1875  CZ  ARG A 123     100.580  -6.510 124.920  1.00  0.00           C
ATOM   1876  NH1 ARG A 123     101.110  -5.500 124.280  1.00  0.00           N
ATOM   1877 1HH1 ARG A 123     101.370  -5.570 123.300  1.00  0.00           H
ATOM   1878 2HH1 ARG A 123     101.590  -4.780 124.790  1.00  0.00           H
ATOM   1879  NH2 ARG A 123     100.360  -6.160 126.180  1.00  0.00           N
ATOM   1880 1HH2 ARG A 123      99.940  -6.860 126.780  1.00  0.00           H
ATOM   1881 2HH2 ARG A 123     100.660  -5.280 126.590  1.00  0.00           H
ATOM   1882  C   ARG A 123     101.480 -11.040 124.980  1.00  0.00           C
ATOM   1883  O   ARG A 123     101.000 -10.390 125.960  1.00  0.00           O
ATOM   1884  N   LYS A 124     101.470 -12.410 124.900  1.00  0.00           N
ATOM   1885  H   LYS A 124     102.010 -12.800 124.130  1.00  0.00           H
ATOM   1886  CA  LYS A 124     100.880 -13.290 125.940  1.00  0.00           C
ATOM   1887  HA  LYS A 124      99.840 -13.040 126.140  1.00  0.00           H
ATOM   1888  CB  LYS A 124     100.790 -14.710 125.450  1.00  0.00           C
ATOM   1889  HB1 LYS A 124     100.650 -15.320 126.340  1.00  0.00           H
ATOM   1890  HB2 LYS A 124     101.710 -15.060 124.980  1.00  0.00           H
ATOM   1891  CG  LYS A 124      99.540 -14.840 124.540  1.00  0.00           C
ATOM   1892  HG1 LYS A 124      99.490 -13.920 123.950  1.00  0.00           H
ATOM   1893  HG2 LYS A 124      98.600 -14.760 125.090  1.00  0.00           H
ATOM   1894  CD  LYS A 124      99.550 -16.040 123.630  1.00  0.00           C
ATOM   1895  HD1 LYS A 124      99.530 -16.960 124.220  1.00  0.00           H
ATOM   1896  HD2 LYS A 124     100.380 -15.950 122.940  1.00  0.00           H
ATOM   1897  CE  LYS A 124      98.270 -15.790 122.770  1.00  0.00           C
ATOM   1898  HE1 LYS A 124      98.160 -14.730 122.540  1.00  0.00           H
ATOM   1899  HE2 LYS A 124      97.430 -16.140 123.360  1.00  0.00           H
ATOM   1900  NZ  LYS A 124      98.380 -16.590 121.550  1.00  0.00           N
ATOM   1901  HZ1 LYS A 124      97.470 -16.650 121.100  1.00  0.00           H
ATOM   1902  HZ2 LYS A 124      99.140 -16.260 120.980  1.00  0.00           H
ATOM   1903  HZ3 LYS A 124      98.730 -17.460 121.920  1.00  0.00           H
ATOM   1904  C   LYS A 124     101.600 -13.280 127.230  1.00  0.00           C
ATOM   1905  O   LYS A 124     101.040 -13.570 128.230  1.00  0.00           O
ATOM   1906  N   LEU A 125     102.880 -12.890 127.230  1.00  0.00           N
ATOM   1907  H   LEU A 125     103.220 -12.640 126.310  1.00  0.00           H
ATOM   1908  CA  LEU A 125     103.700 -12.790 128.500  1.00  0.00           C
ATOM   1909  HA  LEU A 125     103.230 -13.470 129.220  1.00  0.00           H
ATOM   1910  CB  LEU A 125     105.120 -13.130 128.200  1.00  0.00           C
ATOM   1911  HB1 LEU A 125     105.770 -13.020 129.080  1.00  0.00           H
ATOM   1912  HB2 LEU A 125     105.560 -12.460 127.470  1.00  0.00           H
ATOM   1913  CG  LEU A 125     105.410 -14.600 127.760  1.00  0.00           C
ATOM   1914  HG  LEU A 125     104.760 -14.910 126.940  1.00  0.00           H
ATOM   1915  CD1 LEU A 125     106.850 -14.750 127.190  1.00  0.00           C
ATOM   1916 1HD1 LEU A 125     107.130 -13.980 126.470  1.00  0.00           H
ATOM   1917 2HD1 LEU A 125     107.560 -14.670 128.010  1.00  0.00           H
ATOM   1918 3HD1 LEU A 125     106.980 -15.720 126.700  1.00  0.00           H
ATOM   1919  CD2 LEU A 125     105.190 -15.670 128.820  1.00  0.00           C
ATOM   1920 1HD2 LEU A 125     105.990 -15.420 129.520  1.00  0.00           H
ATOM   1921 2HD2 LEU A 125     104.200 -15.580 129.270  1.00  0.00           H
ATOM   1922 3HD2 LEU A 125     105.320 -16.640 128.350  1.00  0.00           H
ATOM   1923  C   LEU A 125     103.510 -11.320 129.020  1.00  0.00           C
ATOM   1924  O   LEU A 125     103.500 -11.100 130.260  1.00  0.00           O
ATOM   1925  N   ALA A 126     103.450 -10.260 128.210  1.00  0.00           N
ATOM   1926  H   ALA A 126     103.470 -10.340 127.200  1.00  0.00           H
ATOM   1927  CA  ALA A 126     103.370  -8.880 128.700  1.00  0.00           C
ATOM   1928  HA  ALA A 126     104.320  -8.650 129.180  1.00  0.00           H
ATOM   1929  CB  ALA A 126     103.550  -7.890 127.570  1.00  0.00           C
ATOM   1930  HB1 ALA A 126     103.480  -6.870 127.920  1.00  0.00           H
ATOM   1931  HB2 ALA A 126     104.550  -8.000 127.140  1.00  0.00           H
ATOM   1932  HB3 ALA A 126     102.810  -8.040 126.780  1.00  0.00           H
ATOM   1933  C   ALA A 126     102.090  -8.610 129.520  1.00  0.00           C
ATOM   1934  O   ALA A 126     102.230  -8.090 130.610  1.00  0.00           O
ATOM   1935  N   ASP A 127     100.980  -9.060 128.970  1.00  0.00           N
ATOM   1936  H   ASP A 127     101.050  -9.650 128.160  1.00  0.00           H
ATOM   1937  CA  ASP A 127      99.680  -9.080 129.710  1.00  0.00           C
ATOM   1938  HA  ASP A 127      99.280  -8.080 129.860  1.00  0.00           H
ATOM   1939  CB  ASP A 127      98.690  -9.830 128.760  1.00  0.00           C
ATOM   1940  HB1 ASP A 127      97.760  -9.940 129.310  1.00  0.00           H
ATOM   1941  HB2 ASP A 127      99.110 -10.780 128.440  1.00  0.00           H
ATOM   1942  CG  ASP A 127      98.310  -9.060 127.490  1.00  0.00           C
ATOM   1943  OD1 ASP A 127      97.720  -9.620 126.550  1.00  0.00           O
ATOM   1944  OD2 ASP A 127      98.610  -7.870 127.410  1.00  0.00           O
ATOM   1945  C   ASP A 127      99.650  -9.790 131.110  1.00  0.00           C
ATOM   1946  O   ASP A 127      98.800  -9.500 131.930  1.00  0.00           O
ATOM   1947  N   GLN A 128     100.560 -10.730 131.270  1.00  0.00           N
ATOM   1948  H   GLN A 128     101.270 -10.810 130.550  1.00  0.00           H
ATOM   1949  CA  GLN A 128     100.830 -11.490 132.440  1.00  0.00           C
ATOM   1950  HA  GLN A 128      99.870 -11.610 132.930  1.00  0.00           H
ATOM   1951  CB  GLN A 128     101.280 -12.990 132.080  1.00  0.00           C
ATOM   1952  HB1 GLN A 128     101.700 -13.510 132.930  1.00  0.00           H
ATOM   1953  HB2 GLN A 128     102.040 -12.930 131.300  1.00  0.00           H
ATOM   1954  CG  GLN A 128     100.070 -13.800 131.440  1.00  0.00           C
ATOM   1955  HG1 GLN A 128      99.580 -13.230 130.640  1.00  0.00           H
ATOM   1956  HG2 GLN A 128      99.380 -14.010 132.260  1.00  0.00           H
ATOM   1957  CD  GLN A 128     100.470 -15.110 130.770  1.00  0.00           C
ATOM   1958  OE1 GLN A 128     101.640 -15.430 130.720  1.00  0.00           O
ATOM   1959  NE2 GLN A 128      99.510 -15.920 130.280  1.00  0.00           N
ATOM   1960 1HE2 GLN A 128      98.570 -15.570 130.220  1.00  0.00           H
ATOM   1961 2HE2 GLN A 128      99.700 -16.880 130.010  1.00  0.00           H
ATOM   1962  C   GLN A 128     101.870 -10.770 133.350  1.00  0.00           C
ATOM   1963  O   GLN A 128     102.290 -11.390 134.320  1.00  0.00           O
ATOM   1964  N   CYS A 129     102.260  -9.550 133.070  1.00  0.00           N
ATOM   1965  H   CYS A 129     101.730  -9.130 132.320  1.00  0.00           H
ATOM   1966  CA  CYS A 129     102.940  -8.640 134.020  1.00  0.00           C
ATOM   1967  HA  CYS A 129     103.380  -9.250 134.810  1.00  0.00           H
ATOM   1968  CB  CYS A 129     104.030  -7.730 133.330  1.00  0.00           C
ATOM   1969  HB1 CYS A 129     104.520  -7.130 134.090  1.00  0.00           H
ATOM   1970  HB2 CYS A 129     103.550  -7.040 132.630  1.00  0.00           H
ATOM   1971  SG  CYS A 129     105.110  -8.760 132.310  1.00  0.00           S
ATOM   1972  HG  CYS A 129     104.170  -9.160 131.450  1.00  0.00           H
ATOM   1973  C   CYS A 129     101.850  -7.690 134.640  1.00  0.00           C
ATOM   1974  O   CYS A 129     100.900  -7.360 133.880  1.00  0.00           O
ATOM   1975  N   THR A 130     102.000  -7.170 135.820  1.00  0.00           N
ATOM   1976  H   THR A 130     102.750  -7.500 136.400  1.00  0.00           H
ATOM   1977  CA  THR A 130     101.340  -5.890 136.180  1.00  0.00           C
ATOM   1978  HA  THR A 130     100.290  -6.020 135.940  1.00  0.00           H
ATOM   1979  CB  THR A 130     101.360  -5.580 137.680  1.00  0.00           C
ATOM   1980  HB  THR A 130     100.700  -4.750 137.920  1.00  0.00           H
ATOM   1981  CG2 THR A 130     100.800  -6.730 138.520  1.00  0.00           C
ATOM   1982 1HG2 THR A 130     100.860  -6.450 139.570  1.00  0.00           H
ATOM   1983 2HG2 THR A 130      99.770  -6.730 138.140  1.00  0.00           H
ATOM   1984 3HG2 THR A 130     101.220  -7.690 138.260  1.00  0.00           H
ATOM   1985  OG1 THR A 130     102.720  -5.410 138.020  1.00  0.00           O
ATOM   1986  HG1 THR A 130     103.180  -5.970 137.390  1.00  0.00           H
ATOM   1987  C   THR A 130     101.800  -4.680 135.510  1.00  0.00           C
ATOM   1988  O   THR A 130     101.050  -3.750 135.380  1.00  0.00           O
ATOM   1989  N   GLY A 131     103.080  -4.670 135.010  1.00  0.00           N
ATOM   1990  H   GLY A 131     103.600  -5.510 135.210  1.00  0.00           H
ATOM   1991  CA  GLY A 131     103.660  -3.660 134.220  1.00  0.00           C
ATOM   1992  HA1 GLY A 131     103.680  -2.740 134.790  1.00  0.00           H
ATOM   1993  HA2 GLY A 131     103.040  -3.340 133.380  1.00  0.00           H
ATOM   1994  C   GLY A 131     105.060  -4.160 133.740  1.00  0.00           C
ATOM   1995  O   GLY A 131     105.940  -4.260 134.670  1.00  0.00           O
ATOM   1996  N   LEU A 132     105.250  -4.360 132.450  1.00  0.00           N
ATOM   1997  H   LEU A 132     104.460  -4.370 131.820  1.00  0.00           H
ATOM   1998  CA  LEU A 132     106.630  -4.490 131.800  1.00  0.00           C
ATOM   1999  HA  LEU A 132     107.050  -5.360 132.300  1.00  0.00           H
ATOM   2000  CB  LEU A 132     106.330  -4.710 130.310  1.00  0.00           C
ATOM   2001  HB1 LEU A 132     105.950  -3.730 129.990  1.00  0.00           H
ATOM   2002  HB2 LEU A 132     105.500  -5.410 130.220  1.00  0.00           H
ATOM   2003  CG  LEU A 132     107.510  -5.290 129.490  1.00  0.00           C
ATOM   2004  HG  LEU A 132     108.280  -4.510 129.480  1.00  0.00           H
ATOM   2005  CD1 LEU A 132     108.150  -6.520 130.140  1.00  0.00           C
ATOM   2006 1HD1 LEU A 132     107.440  -7.260 130.520  1.00  0.00           H
ATOM   2007 2HD1 LEU A 132     108.750  -7.030 129.380  1.00  0.00           H
ATOM   2008 3HD1 LEU A 132     108.720  -6.280 131.030  1.00  0.00           H
ATOM   2009  CD2 LEU A 132     107.030  -5.660 128.100  1.00  0.00           C
ATOM   2010 1HD2 LEU A 132     106.650  -4.730 127.680  1.00  0.00           H
ATOM   2011 2HD2 LEU A 132     107.920  -5.880 127.510  1.00  0.00           H
ATOM   2012 3HD2 LEU A 132     106.340  -6.500 128.080  1.00  0.00           H
ATOM   2013  C   LEU A 132     107.520  -3.270 132.140  1.00  0.00           C
ATOM   2014  O   LEU A 132     107.220  -2.150 131.870  1.00  0.00           O
ATOM   2015  N   GLN A 133     108.760  -3.490 132.680  1.00  0.00           N
ATOM   2016  H   GLN A 133     109.040  -4.340 133.150  1.00  0.00           H
ATOM   2017  CA  GLN A 133     109.850  -2.500 132.600  1.00  0.00           C
ATOM   2018  HA  GLN A 133     109.430  -1.500 132.590  1.00  0.00           H
ATOM   2019  CB  GLN A 133     110.710  -2.610 133.890  1.00  0.00           C
ATOM   2020  HB1 GLN A 133     111.150  -3.610 133.970  1.00  0.00           H
ATOM   2021  HB2 GLN A 133     110.000  -2.520 134.720  1.00  0.00           H
ATOM   2022  CG  GLN A 133     111.820  -1.510 133.980  1.00  0.00           C
ATOM   2023  HG1 GLN A 133     111.330  -0.540 133.880  1.00  0.00           H
ATOM   2024  HG2 GLN A 133     112.490  -1.600 133.130  1.00  0.00           H
ATOM   2025  CD  GLN A 133     112.580  -1.560 135.320  1.00  0.00           C
ATOM   2026  OE1 GLN A 133     113.650  -2.070 135.380  1.00  0.00           O
ATOM   2027  NE2 GLN A 133     112.070  -1.110 136.390  1.00  0.00           N
ATOM   2028 1HE2 GLN A 133     111.150  -0.700 136.330  1.00  0.00           H
ATOM   2029 2HE2 GLN A 133     112.610  -1.060 137.240  1.00  0.00           H
ATOM   2030  C   GLN A 133     110.720  -2.740 131.360  1.00  0.00           C
ATOM   2031  O   GLN A 133     111.030  -1.780 130.640  1.00  0.00           O
ATOM   2032  N   GLY A 134     111.100  -3.950 130.950  1.00  0.00           N
ATOM   2033  H   GLY A 134     110.880  -4.800 131.450  1.00  0.00           H
ATOM   2034  CA  GLY A 134     111.750  -4.160 129.660  1.00  0.00           C
ATOM   2035  HA1 GLY A 134     112.600  -3.500 129.510  1.00  0.00           H
ATOM   2036  HA2 GLY A 134     111.050  -4.060 128.830  1.00  0.00           H
ATOM   2037  C   GLY A 134     112.260  -5.650 129.420  1.00  0.00           C
ATOM   2038  O   GLY A 134     111.890  -6.570 130.150  1.00  0.00           O
ATOM   2039  N   PHE A 135     113.190  -5.840 128.440  1.00  0.00           N
ATOM   2040  H   PHE A 135     113.710  -5.070 128.050  1.00  0.00           H
ATOM   2041  CA  PHE A 135     113.710  -7.150 128.010  1.00  0.00           C
ATOM   2042  HA  PHE A 135     113.150  -7.990 128.410  1.00  0.00           H
ATOM   2043  CB  PHE A 135     113.320  -7.270 126.470  1.00  0.00           C
ATOM   2044  HB1 PHE A 135     113.650  -8.240 126.100  1.00  0.00           H
ATOM   2045  HB2 PHE A 135     113.950  -6.630 125.840  1.00  0.00           H
ATOM   2046  CG  PHE A 135     111.850  -7.040 126.130  1.00  0.00           C
ATOM   2047  CD1 PHE A 135     110.960  -8.100 126.080  1.00  0.00           C
ATOM   2048  HD1 PHE A 135     111.260  -9.060 126.480  1.00  0.00           H
ATOM   2049  CE1 PHE A 135     109.650  -7.850 125.730  1.00  0.00           C
ATOM   2050  HE1 PHE A 135     109.000  -8.710 125.810  1.00  0.00           H
ATOM   2051  CZ  PHE A 135     109.190  -6.590 125.510  1.00  0.00           C
ATOM   2052  HZ  PHE A 135     108.190  -6.520 125.090  1.00  0.00           H
ATOM   2053  CE2 PHE A 135     110.110  -5.500 125.520  1.00  0.00           C
ATOM   2054  HE2 PHE A 135     109.670  -4.550 125.250  1.00  0.00           H
ATOM   2055  CD2 PHE A 135     111.380  -5.760 125.850  1.00  0.00           C
ATOM   2056  HD2 PHE A 135     112.030  -4.900 125.950  1.00  0.00           H
ATOM   2057  C   PHE A 135     115.180  -7.290 128.300  1.00  0.00           C
ATOM   2058  O   PHE A 135     116.010  -6.380 128.190  1.00  0.00           O
ATOM   2059  N   LEU A 136     115.600  -8.510 128.640  1.00  0.00           N
ATOM   2060  H   LEU A 136     114.870  -9.180 128.830  1.00  0.00           H
ATOM   2061  CA  LEU A 136     116.930  -9.000 128.490  1.00  0.00           C
ATOM   2062  HA  LEU A 136     117.590  -8.170 128.220  1.00  0.00           H
ATOM   2063  CB  LEU A 136     117.460  -9.630 129.740  1.00  0.00           C
ATOM   2064  HB1 LEU A 136     118.500  -9.890 129.570  1.00  0.00           H
ATOM   2065  HB2 LEU A 136     116.890 -10.520 130.000  1.00  0.00           H
ATOM   2066  CG  LEU A 136     117.410  -8.750 131.010  1.00  0.00           C
ATOM   2067  HG  LEU A 136     116.440  -8.300 131.210  1.00  0.00           H
ATOM   2068  CD1 LEU A 136     117.700  -9.630 132.260  1.00  0.00           C
ATOM   2069 1HD1 LEU A 136     118.700 -10.050 132.210  1.00  0.00           H
ATOM   2070 2HD1 LEU A 136     117.610  -8.980 133.130  1.00  0.00           H
ATOM   2071 3HD1 LEU A 136     116.910 -10.380 132.240  1.00  0.00           H
ATOM   2072  CD2 LEU A 136     118.270  -7.530 130.910  1.00  0.00           C
ATOM   2073 1HD2 LEU A 136     117.820  -6.790 130.250  1.00  0.00           H
ATOM   2074 2HD2 LEU A 136     118.330  -7.080 131.900  1.00  0.00           H
ATOM   2075 3HD2 LEU A 136     119.190  -7.900 130.470  1.00  0.00           H
ATOM   2076  C   LEU A 136     117.120  -9.960 127.260  1.00  0.00           C
ATOM   2077  O   LEU A 136     116.390 -10.970 127.240  1.00  0.00           O
ATOM   2078  N   VAL A 137     117.970  -9.790 126.220  1.00  0.00           N
ATOM   2079  H   VAL A 137     118.570  -8.980 126.250  1.00  0.00           H
ATOM   2080  CA  VAL A 137     117.920 -10.530 124.930  1.00  0.00           C
ATOM   2081  HA  VAL A 137     117.230 -11.370 124.910  1.00  0.00           H
ATOM   2082  CB  VAL A 137     117.640  -9.480 123.770  1.00  0.00           C
ATOM   2083  HB  VAL A 137     118.430  -8.730 123.720  1.00  0.00           H
ATOM   2084  CG1 VAL A 137     117.610 -10.250 122.460  1.00  0.00           C
ATOM   2085 1HG1 VAL A 137     116.820 -11.010 122.450  1.00  0.00           H
ATOM   2086 2HG1 VAL A 137     117.500  -9.620 121.570  1.00  0.00           H
ATOM   2087 3HG1 VAL A 137     118.570 -10.760 122.370  1.00  0.00           H
ATOM   2088  CG2 VAL A 137     116.290  -8.820 123.990  1.00  0.00           C
ATOM   2089 1HG2 VAL A 137     116.520  -7.980 124.650  1.00  0.00           H
ATOM   2090 2HG2 VAL A 137     115.960  -8.420 123.030  1.00  0.00           H
ATOM   2091 3HG2 VAL A 137     115.560  -9.530 124.390  1.00  0.00           H
ATOM   2092  C   VAL A 137     119.240 -11.220 124.790  1.00  0.00           C
ATOM   2093  O   VAL A 137     120.260 -10.660 124.350  1.00  0.00           O
ATOM   2094  N   PHE A 138     119.170 -12.550 124.980  1.00  0.00           N
ATOM   2095  H   PHE A 138     118.310 -12.830 125.430  1.00  0.00           H
ATOM   2096  CA  PHE A 138     120.350 -13.480 124.920  1.00  0.00           C
ATOM   2097  HA  PHE A 138     121.230 -12.900 125.210  1.00  0.00           H
ATOM   2098  CB  PHE A 138     120.180 -14.520 126.040  1.00  0.00           C
ATOM   2099  HB1 PHE A 138     119.510 -15.240 125.590  1.00  0.00           H
ATOM   2100  HB2 PHE A 138     119.660 -14.020 126.860  1.00  0.00           H
ATOM   2101  CG  PHE A 138     121.380 -15.280 126.640  1.00  0.00           C
ATOM   2102  CD1 PHE A 138     122.210 -16.160 125.910  1.00  0.00           C
ATOM   2103  HD1 PHE A 138     122.080 -16.240 124.840  1.00  0.00           H
ATOM   2104  CE1 PHE A 138     123.330 -16.750 126.460  1.00  0.00           C
ATOM   2105  HE1 PHE A 138     123.950 -17.380 125.850  1.00  0.00           H
ATOM   2106  CZ  PHE A 138     123.580 -16.680 127.840  1.00  0.00           C
ATOM   2107  HZ  PHE A 138     124.430 -17.190 128.280  1.00  0.00           H
ATOM   2108  CE2 PHE A 138     122.750 -15.840 128.630  1.00  0.00           C
ATOM   2109  HE2 PHE A 138     122.850 -15.920 129.700  1.00  0.00           H
ATOM   2110  CD2 PHE A 138     121.640 -15.170 128.020  1.00  0.00           C
ATOM   2111  HD2 PHE A 138     120.930 -14.660 128.660  1.00  0.00           H
ATOM   2112  C   PHE A 138     120.490 -14.130 123.500  1.00  0.00           C
ATOM   2113  O   PHE A 138     119.550 -14.820 122.990  1.00  0.00           O
ATOM   2114  N   HIS A 139     121.680 -14.010 122.940  1.00  0.00           N
ATOM   2115  H   HIS A 139     122.350 -13.390 123.370  1.00  0.00           H
ATOM   2116  CA  HIS A 139     121.990 -14.670 121.650  1.00  0.00           C
ATOM   2117  HA  HIS A 139     121.560 -15.660 121.510  1.00  0.00           H
ATOM   2118  CB  HIS A 139     121.410 -13.760 120.520  1.00  0.00           C
ATOM   2119  HB1 HIS A 139     120.360 -13.530 120.680  1.00  0.00           H
ATOM   2120  HB2 HIS A 139     121.440 -14.210 119.530  1.00  0.00           H
ATOM   2121  CG  HIS A 139     122.090 -12.380 120.400  1.00  0.00           C
ATOM   2122  ND1 HIS A 139     122.890 -11.880 119.380  1.00  0.00           N
ATOM   2123  HD1 HIS A 139     123.120 -12.310 118.500  1.00  0.00           H
ATOM   2124  CE1 HIS A 139     122.910 -10.580 119.490  1.00  0.00           C
ATOM   2125  HE1 HIS A 139     123.470  -9.980 118.790  1.00  0.00           H
ATOM   2126  NE2 HIS A 139     122.320 -10.160 120.580  1.00  0.00           N
ATOM   2127  HE2 HIS A 139     122.240  -9.210 120.900  1.00  0.00           H
ATOM   2128  CD2 HIS A 139     121.870 -11.270 121.210  1.00  0.00           C
ATOM   2129  HD2 HIS A 139     121.330 -11.200 122.140  1.00  0.00           H
ATOM   2130  C   HIS A 139     123.510 -14.920 121.470  1.00  0.00           C
ATOM   2131  O   HIS A 139     124.300 -14.850 122.420  1.00  0.00           O
ATOM   2132  N   SER A 140     124.020 -15.170 120.260  1.00  0.00           N
ATOM   2133  H   SER A 140     123.370 -15.240 119.490  1.00  0.00           H
ATOM   2134  CA  SER A 140     125.420 -15.230 119.900  1.00  0.00           C
ATOM   2135  HA  SER A 140     125.930 -15.180 120.860  1.00  0.00           H
ATOM   2136  CB  SER A 140     125.810 -16.570 119.230  1.00  0.00           C
ATOM   2137  HB1 SER A 140     125.590 -17.410 119.880  1.00  0.00           H
ATOM   2138  HB2 SER A 140     126.890 -16.540 119.100  1.00  0.00           H
ATOM   2139  OG  SER A 140     125.280 -16.750 117.920  1.00  0.00           O
ATOM   2140  HG  SER A 140     124.470 -17.260 117.890  1.00  0.00           H
ATOM   2141  C   SER A 140     125.740 -14.050 118.990  1.00  0.00           C
ATOM   2142  O   SER A 140     124.850 -13.600 118.290  1.00  0.00           O
ATOM   2143  N   PHE A 141     127.010 -13.690 118.810  1.00  0.00           N
ATOM   2144  H   PHE A 141     127.700 -14.130 119.410  1.00  0.00           H
ATOM   2145  CA  PHE A 141     127.450 -12.850 117.680  1.00  0.00           C
ATOM   2146  HA  PHE A 141     126.860 -11.950 117.560  1.00  0.00           H
ATOM   2147  CB  PHE A 141     128.890 -12.430 118.170  1.00  0.00           C
ATOM   2148  HB1 PHE A 141     129.600 -12.290 117.360  1.00  0.00           H
ATOM   2149  HB2 PHE A 141     129.360 -13.280 118.670  1.00  0.00           H
ATOM   2150  CG  PHE A 141     128.900 -11.230 119.100  1.00  0.00           C
ATOM   2151  CD1 PHE A 141     128.950  -9.940 118.470  1.00  0.00           C
ATOM   2152  HD1 PHE A 141     129.050  -9.850 117.400  1.00  0.00           H
ATOM   2153  CE1 PHE A 141     129.190  -8.850 119.250  1.00  0.00           C
ATOM   2154  HE1 PHE A 141     129.330  -7.860 118.860  1.00  0.00           H
ATOM   2155  CZ  PHE A 141     129.230  -8.940 120.700  1.00  0.00           C
ATOM   2156  HZ  PHE A 141     129.370  -8.110 121.370  1.00  0.00           H
ATOM   2157  CE2 PHE A 141     129.030 -10.200 121.300  1.00  0.00           C
ATOM   2158  HE2 PHE A 141     129.010 -10.340 122.370  1.00  0.00           H
ATOM   2159  CD2 PHE A 141     128.890 -11.360 120.540  1.00  0.00           C
ATOM   2160  HD2 PHE A 141     128.620 -12.330 120.950  1.00  0.00           H
ATOM   2161  C   PHE A 141     127.430 -13.620 116.340  1.00  0.00           C
ATOM   2162  O   PHE A 141     126.890 -13.060 115.350  1.00  0.00           O
ATOM   2163  N   GLY A 142     128.140 -14.730 116.230  1.00  0.00           N
ATOM   2164  H   GLY A 142     128.560 -15.120 117.070  1.00  0.00           H
ATOM   2165  CA  GLY A 142     128.440 -15.440 114.990  1.00  0.00           C
ATOM   2166  HA1 GLY A 142     129.110 -16.250 115.290  1.00  0.00           H
ATOM   2167  HA2 GLY A 142     128.900 -14.830 114.220  1.00  0.00           H
ATOM   2168  C   GLY A 142     127.310 -16.220 114.350  1.00  0.00           C
ATOM   2169  O   GLY A 142     127.350 -16.480 113.180  1.00  0.00           O
ATOM   2170  N   GLY A 143     126.250 -16.530 115.000  1.00  0.00           N
ATOM   2171  H   GLY A 143     126.200 -16.310 115.990  1.00  0.00           H
ATOM   2172  CA  GLY A 143     125.120 -17.320 114.450  1.00  0.00           C
ATOM   2173  HA1 GLY A 143     124.570 -17.570 115.360  1.00  0.00           H
ATOM   2174  HA2 GLY A 143     125.520 -18.200 113.950  1.00  0.00           H
ATOM   2175  C   GLY A 143     124.210 -16.650 113.440  1.00  0.00           C
ATOM   2176  O   GLY A 143     123.970 -15.450 113.510  1.00  0.00           O
ATOM   2177  N   GLY A 144     123.680 -17.410 112.440  1.00  0.00           N
ATOM   2178  H   GLY A 144     123.780 -18.420 112.480  1.00  0.00           H
ATOM   2179  CA  GLY A 144     122.740 -16.850 111.440  1.00  0.00           C
ATOM   2180  HA1 GLY A 144     122.460 -17.630 110.730  1.00  0.00           H
ATOM   2181  HA2 GLY A 144     123.270 -16.060 110.920  1.00  0.00           H
ATOM   2182  C   GLY A 144     121.440 -16.290 112.060  1.00  0.00           C
ATOM   2183  O   GLY A 144     121.070 -15.120 111.810  1.00  0.00           O
ATOM   2184  N   THR A 145     120.820 -17.080 112.960  1.00  0.00           N
ATOM   2185  H   THR A 145     121.180 -18.010 113.120  1.00  0.00           H
ATOM   2186  CA  THR A 145     119.720 -16.740 113.880  1.00  0.00           C
ATOM   2187  HA  THR A 145     118.930 -16.290 113.280  1.00  0.00           H
ATOM   2188  CB  THR A 145     119.020 -17.950 114.570  1.00  0.00           C
ATOM   2189  HB  THR A 145     119.700 -18.490 115.240  1.00  0.00           H
ATOM   2190  CG2 THR A 145     117.730 -17.560 115.240  1.00  0.00           C
ATOM   2191 1HG2 THR A 145     117.030 -17.470 114.410  1.00  0.00           H
ATOM   2192 2HG2 THR A 145     117.310 -18.420 115.770  1.00  0.00           H
ATOM   2193 3HG2 THR A 145     117.730 -16.660 115.850  1.00  0.00           H
ATOM   2194  OG1 THR A 145     118.680 -18.920 113.600  1.00  0.00           O
ATOM   2195  HG1 THR A 145     119.530 -19.270 113.360  1.00  0.00           H
ATOM   2196  C   THR A 145     120.050 -15.630 114.860  1.00  0.00           C
ATOM   2197  O   THR A 145     119.400 -14.640 114.970  1.00  0.00           O
ATOM   2198  N   GLY A 146     121.120 -15.880 115.690  1.00  0.00           N
ATOM   2199  H   GLY A 146     121.540 -16.790 115.630  1.00  0.00           H
ATOM   2200  CA  GLY A 146     121.710 -15.060 116.710  1.00  0.00           C
ATOM   2201  HA1 GLY A 146     122.690 -15.490 116.910  1.00  0.00           H
ATOM   2202  HA2 GLY A 146     121.070 -14.980 117.590  1.00  0.00           H
ATOM   2203  C   GLY A 146     122.030 -13.640 116.340  1.00  0.00           C
ATOM   2204  O   GLY A 146     121.800 -12.730 117.110  1.00  0.00           O
ATOM   2205  N   SER A 147     122.440 -13.460 115.080  1.00  0.00           N
ATOM   2206  H   SER A 147     122.870 -14.310 114.740  1.00  0.00           H
ATOM   2207  CA  SER A 147     122.660 -12.170 114.500  1.00  0.00           C
ATOM   2208  HA  SER A 147     122.950 -11.450 115.270  1.00  0.00           H
ATOM   2209  CB  SER A 147     123.870 -12.200 113.570  1.00  0.00           C
ATOM   2210  HB1 SER A 147     124.730 -12.520 114.180  1.00  0.00           H
ATOM   2211  HB2 SER A 147     123.980 -11.180 113.220  1.00  0.00           H
ATOM   2212  OG  SER A 147     123.600 -13.090 112.440  1.00  0.00           O
ATOM   2213  HG  SER A 147     123.680 -14.000 112.740  1.00  0.00           H
ATOM   2214  C   SER A 147     121.430 -11.550 113.750  1.00  0.00           C
ATOM   2215  O   SER A 147     121.090 -10.360 114.000  1.00  0.00           O
ATOM   2216  N   GLY A 148     120.810 -12.380 112.910  1.00  0.00           N
ATOM   2217  H   GLY A 148     121.110 -13.340 112.840  1.00  0.00           H
ATOM   2218  CA  GLY A 148     119.750 -11.790 111.980  1.00  0.00           C
ATOM   2219  HA1 GLY A 148     119.750 -12.270 111.000  1.00  0.00           H
ATOM   2220  HA2 GLY A 148     120.090 -10.770 111.820  1.00  0.00           H
ATOM   2221  C   GLY A 148     118.300 -11.810 112.450  1.00  0.00           C
ATOM   2222  O   GLY A 148     117.570 -10.850 112.190  1.00  0.00           O
ATOM   2223  N   PHE A 149     117.920 -12.890 113.080  1.00  0.00           N
ATOM   2224  H   PHE A 149     118.620 -13.600 113.220  1.00  0.00           H
ATOM   2225  CA  PHE A 149     116.530 -12.950 113.690  1.00  0.00           C
ATOM   2226  HA  PHE A 149     115.750 -12.560 113.030  1.00  0.00           H
ATOM   2227  CB  PHE A 149     116.130 -14.410 113.990  1.00  0.00           C
ATOM   2228  HB1 PHE A 149     116.900 -14.880 114.600  1.00  0.00           H
ATOM   2229  HB2 PHE A 149     116.080 -14.950 113.050  1.00  0.00           H
ATOM   2230  CG  PHE A 149     114.760 -14.430 114.600  1.00  0.00           C
ATOM   2231  CD1 PHE A 149     113.650 -14.270 113.740  1.00  0.00           C
ATOM   2232  HD1 PHE A 149     113.810 -14.130 112.680  1.00  0.00           H
ATOM   2233  CE1 PHE A 149     112.400 -14.020 114.180  1.00  0.00           C
ATOM   2234  HE1 PHE A 149     111.620 -13.690 113.510  1.00  0.00           H
ATOM   2235  CZ  PHE A 149     112.120 -14.090 115.530  1.00  0.00           C
ATOM   2236  HZ  PHE A 149     111.120 -13.900 115.900  1.00  0.00           H
ATOM   2237  CE2 PHE A 149     113.200 -14.320 116.410  1.00  0.00           C
ATOM   2238  HE2 PHE A 149     113.040 -14.410 117.480  1.00  0.00           H
ATOM   2239  CD2 PHE A 149     114.490 -14.430 115.970  1.00  0.00           C
ATOM   2240  HD2 PHE A 149     115.260 -14.670 116.690  1.00  0.00           H
ATOM   2241  C   PHE A 149     116.460 -12.090 114.890  1.00  0.00           C
ATOM   2242  O   PHE A 149     115.460 -11.350 115.090  1.00  0.00           O
ATOM   2243  N   THR A 150     117.520 -12.150 115.720  1.00  0.00           N
ATOM   2244  H   THR A 150     118.210 -12.880 115.600  1.00  0.00           H
ATOM   2245  CA  THR A 150     117.650 -11.170 116.820  1.00  0.00           C
ATOM   2246  HA  THR A 150     116.760 -11.380 117.420  1.00  0.00           H
ATOM   2247  CB  THR A 150     118.940 -11.300 117.660  1.00  0.00           C
ATOM   2248  HB  THR A 150     119.730 -10.850 117.070  1.00  0.00           H
ATOM   2249  CG2 THR A 150     118.730 -10.710 119.090  1.00  0.00           C
ATOM   2250 1HG2 THR A 150     118.060 -11.400 119.600  1.00  0.00           H
ATOM   2251 2HG2 THR A 150     119.690 -10.600 119.590  1.00  0.00           H
ATOM   2252 3HG2 THR A 150     118.170  -9.770 119.040  1.00  0.00           H
ATOM   2253  OG1 THR A 150     119.350 -12.680 117.880  1.00  0.00           O
ATOM   2254  HG1 THR A 150     120.310 -12.680 117.810  1.00  0.00           H
ATOM   2255  C   THR A 150     117.510  -9.740 116.310  1.00  0.00           C
ATOM   2256  O   THR A 150     116.750  -9.000 116.960  1.00  0.00           O
ATOM   2257  N   SER A 151     118.140  -9.350 115.190  1.00  0.00           N
ATOM   2258  H   SER A 151     118.870  -9.920 114.790  1.00  0.00           H
ATOM   2259  CA  SER A 151     118.070  -7.980 114.650  1.00  0.00           C
ATOM   2260  HA  SER A 151     118.220  -7.270 115.470  1.00  0.00           H
ATOM   2261  CB  SER A 151     119.280  -7.720 113.730  1.00  0.00           C
ATOM   2262  HB1 SER A 151     119.350  -6.670 113.470  1.00  0.00           H
ATOM   2263  HB2 SER A 151     119.180  -8.390 112.870  1.00  0.00           H
ATOM   2264  OG  SER A 151     120.440  -8.000 114.510  1.00  0.00           O
ATOM   2265  HG  SER A 151     120.770  -8.870 114.290  1.00  0.00           H
ATOM   2266  C   SER A 151     116.760  -7.560 114.050  1.00  0.00           C
ATOM   2267  O   SER A 151     116.360  -6.360 113.990  1.00  0.00           O
ATOM   2268  N   LEU A 152     115.990  -8.520 113.540  1.00  0.00           N
ATOM   2269  H   LEU A 152     116.300  -9.480 113.580  1.00  0.00           H
ATOM   2270  CA  LEU A 152     114.560  -8.380 113.130  1.00  0.00           C
ATOM   2271  HA  LEU A 152     114.410  -7.420 112.630  1.00  0.00           H
ATOM   2272  CB  LEU A 152     114.100  -9.640 112.360  1.00  0.00           C
ATOM   2273  HB1 LEU A 152     114.370 -10.550 112.900  1.00  0.00           H
ATOM   2274  HB2 LEU A 152     114.690  -9.650 111.440  1.00  0.00           H
ATOM   2275  CG  LEU A 152     112.600  -9.740 112.110  1.00  0.00           C
ATOM   2276  HG  LEU A 152     112.070  -9.720 113.050  1.00  0.00           H
ATOM   2277  CD1 LEU A 152     112.190  -8.580 111.250  1.00  0.00           C
ATOM   2278 1HD1 LEU A 152     112.600  -7.620 111.570  1.00  0.00           H
ATOM   2279 2HD1 LEU A 152     112.520  -8.820 110.240  1.00  0.00           H
ATOM   2280 3HD1 LEU A 152     111.100  -8.600 111.200  1.00  0.00           H
ATOM   2281  CD2 LEU A 152     112.320 -11.100 111.410  1.00  0.00           C
ATOM   2282 1HD2 LEU A 152     111.290 -11.200 111.050  1.00  0.00           H
ATOM   2283 2HD2 LEU A 152     112.940 -11.220 110.520  1.00  0.00           H
ATOM   2284 3HD2 LEU A 152     112.500 -11.820 112.200  1.00  0.00           H
ATOM   2285  C   LEU A 152     113.740  -8.210 114.410  1.00  0.00           C
ATOM   2286  O   LEU A 152     112.820  -7.350 114.400  1.00  0.00           O
ATOM   2287  N   LEU A 153     113.930  -9.060 115.430  1.00  0.00           N
ATOM   2288  H   LEU A 153     114.770  -9.630 115.430  1.00  0.00           H
ATOM   2289  CA  LEU A 153     113.190  -9.020 116.670  1.00  0.00           C
ATOM   2290  HA  LEU A 153     112.150  -8.930 116.350  1.00  0.00           H
ATOM   2291  CB  LEU A 153     113.520 -10.370 117.360  1.00  0.00           C
ATOM   2292  HB1 LEU A 153     114.600 -10.510 117.440  1.00  0.00           H
ATOM   2293  HB2 LEU A 153     113.110 -11.220 116.810  1.00  0.00           H
ATOM   2294  CG  LEU A 153     112.960 -10.520 118.780  1.00  0.00           C
ATOM   2295  HG  LEU A 153     113.250  -9.680 119.420  1.00  0.00           H
ATOM   2296  CD1 LEU A 153     111.440 -10.520 118.800  1.00  0.00           C
ATOM   2297 1HD1 LEU A 153     111.040 -10.710 119.800  1.00  0.00           H
ATOM   2298 2HD1 LEU A 153     111.150  -9.490 118.600  1.00  0.00           H
ATOM   2299 3HD1 LEU A 153     111.010 -11.230 118.090  1.00  0.00           H
ATOM   2300  CD2 LEU A 153     113.460 -11.700 119.510  1.00  0.00           C
ATOM   2301 1HD2 LEU A 153     114.410 -11.470 120.000  1.00  0.00           H
ATOM   2302 2HD2 LEU A 153     112.750 -11.940 120.300  1.00  0.00           H
ATOM   2303 3HD2 LEU A 153     113.500 -12.580 118.880  1.00  0.00           H
ATOM   2304  C   LEU A 153     113.470  -7.670 117.410  1.00  0.00           C
ATOM   2305  O   LEU A 153     112.530  -6.960 117.750  1.00  0.00           O
ATOM   2306  N   MET A 154     114.680  -7.330 117.530  1.00  0.00           N
ATOM   2307  H   MET A 154     115.420  -7.990 117.300  1.00  0.00           H
ATOM   2308  CA  MET A 154     115.040  -6.060 118.240  1.00  0.00           C
ATOM   2309  HA  MET A 154     114.560  -6.010 119.220  1.00  0.00           H
ATOM   2310  CB  MET A 154     116.560  -6.080 118.490  1.00  0.00           C
ATOM   2311  HB1 MET A 154     117.010  -5.100 118.640  1.00  0.00           H
ATOM   2312  HB2 MET A 154     116.960  -6.430 117.540  1.00  0.00           H
ATOM   2313  CG  MET A 154     116.890  -7.090 119.600  1.00  0.00           C
ATOM   2314  HG1 MET A 154     117.960  -7.330 119.570  1.00  0.00           H
ATOM   2315  HG2 MET A 154     116.280  -7.970 119.430  1.00  0.00           H
ATOM   2316  SD  MET A 154     116.460  -6.320 121.170  1.00  0.00           S
ATOM   2317  CE  MET A 154     118.090  -5.560 121.520  1.00  0.00           C
ATOM   2318  HE1 MET A 154     118.190  -4.770 120.780  1.00  0.00           H
ATOM   2319  HE2 MET A 154     118.110  -4.990 122.460  1.00  0.00           H
ATOM   2320  HE3 MET A 154     118.870  -6.310 121.460  1.00  0.00           H
ATOM   2321  C   MET A 154     114.510  -4.820 117.440  1.00  0.00           C
ATOM   2322  O   MET A 154     114.020  -3.890 118.080  1.00  0.00           O
ATOM   2323  N   GLU A 155     114.380  -4.790 116.130  1.00  0.00           N
ATOM   2324  H   GLU A 155     114.670  -5.600 115.590  1.00  0.00           H
ATOM   2325  CA  GLU A 155     113.620  -3.770 115.370  1.00  0.00           C
ATOM   2326  HA  GLU A 155     113.950  -2.800 115.750  1.00  0.00           H
ATOM   2327  CB  GLU A 155     113.980  -3.820 113.930  1.00  0.00           C
ATOM   2328  HB1 GLU A 155     113.540  -4.770 113.620  1.00  0.00           H
ATOM   2329  HB2 GLU A 155     115.060  -3.960 113.810  1.00  0.00           H
ATOM   2330  CG  GLU A 155     113.380  -2.660 112.970  1.00  0.00           C
ATOM   2331  HG1 GLU A 155     113.560  -1.660 113.370  1.00  0.00           H
ATOM   2332  HG2 GLU A 155     112.310  -2.870 112.990  1.00  0.00           H
ATOM   2333  CD  GLU A 155     114.030  -2.810 111.600  1.00  0.00           C
ATOM   2334  OE1 GLU A 155     114.720  -1.890 111.070  1.00  0.00           O
ATOM   2335  OE2 GLU A 155     113.860  -3.950 111.080  1.00  0.00           O
ATOM   2336  C   GLU A 155     112.070  -3.830 115.530  1.00  0.00           C
ATOM   2337  O   GLU A 155     111.430  -2.730 115.810  1.00  0.00           O
ATOM   2338  N   ARG A 156     111.540  -5.050 115.620  1.00  0.00           N
ATOM   2339  H   ARG A 156     111.960  -5.840 115.150  1.00  0.00           H
ATOM   2340  CA  ARG A 156     110.120  -5.180 116.020  1.00  0.00           C
ATOM   2341  HA  ARG A 156     109.560  -4.590 115.300  1.00  0.00           H
ATOM   2342  CB  ARG A 156     109.680  -6.590 115.730  1.00  0.00           C
ATOM   2343  HB1 ARG A 156     110.160  -7.150 116.540  1.00  0.00           H
ATOM   2344  HB2 ARG A 156     110.180  -6.980 114.840  1.00  0.00           H
ATOM   2345  CG  ARG A 156     108.170  -6.910 115.610  1.00  0.00           C
ATOM   2346  HG1 ARG A 156     107.740  -6.510 116.530  1.00  0.00           H
ATOM   2347  HG2 ARG A 156     108.070  -7.990 115.590  1.00  0.00           H
ATOM   2348  CD  ARG A 156     107.500  -6.280 114.390  1.00  0.00           C
ATOM   2349  HD1 ARG A 156     108.010  -6.760 113.560  1.00  0.00           H
ATOM   2350  HD2 ARG A 156     107.540  -5.190 114.460  1.00  0.00           H
ATOM   2351  NE  ARG A 156     106.090  -6.690 114.400  1.00  0.00           N
ATOM   2352  HE  ARG A 156     105.400  -6.080 114.820  1.00  0.00           H
ATOM   2353  CZ  ARG A 156     105.600  -7.780 113.790  1.00  0.00           C
ATOM   2354  NH1 ARG A 156     106.240  -8.820 113.350  1.00  0.00           N
ATOM   2355 1HH1 ARG A 156     107.200  -8.720 113.040  1.00  0.00           H
ATOM   2356 2HH1 ARG A 156     105.660  -9.510 112.890  1.00  0.00           H
ATOM   2357  NH2 ARG A 156     104.310  -7.850 113.780  1.00  0.00           N
ATOM   2358 1HH2 ARG A 156     103.760  -7.290 114.400  1.00  0.00           H
ATOM   2359 2HH2 ARG A 156     103.910  -8.570 113.180  1.00  0.00           H
ATOM   2360  C   ARG A 156     109.740  -4.740 117.390  1.00  0.00           C
ATOM   2361  O   ARG A 156     108.660  -4.190 117.490  1.00  0.00           O
ATOM   2362  N   LEU A 157     110.680  -4.900 118.380  1.00  0.00           N
ATOM   2363  H   LEU A 157     111.500  -5.450 118.170  1.00  0.00           H
ATOM   2364  CA  LEU A 157     110.450  -4.490 119.780  1.00  0.00           C
ATOM   2365  HA  LEU A 157     109.450  -4.710 120.160  1.00  0.00           H
ATOM   2366  CB  LEU A 157     111.480  -5.300 120.710  1.00  0.00           C
ATOM   2367  HB1 LEU A 157     111.480  -4.940 121.740  1.00  0.00           H
ATOM   2368  HB2 LEU A 157     112.490  -5.220 120.310  1.00  0.00           H
ATOM   2369  CG  LEU A 157     111.200  -6.850 120.910  1.00  0.00           C
ATOM   2370  HG  LEU A 157     111.300  -7.410 119.990  1.00  0.00           H
ATOM   2371  CD1 LEU A 157     112.260  -7.440 121.880  1.00  0.00           C
ATOM   2372 1HD1 LEU A 157     113.260  -7.160 121.550  1.00  0.00           H
ATOM   2373 2HD1 LEU A 157     112.080  -7.180 122.920  1.00  0.00           H
ATOM   2374 3HD1 LEU A 157     112.220  -8.520 121.700  1.00  0.00           H
ATOM   2375  CD2 LEU A 157     109.740  -6.960 121.330  1.00  0.00           C
ATOM   2376 1HD2 LEU A 157     109.620  -6.480 122.300  1.00  0.00           H
ATOM   2377 2HD2 LEU A 157     109.050  -6.620 120.550  1.00  0.00           H
ATOM   2378 3HD2 LEU A 157     109.600  -8.040 121.390  1.00  0.00           H
ATOM   2379  C   LEU A 157     110.760  -2.990 119.940  1.00  0.00           C
ATOM   2380  O   LEU A 157     110.280  -2.380 120.850  1.00  0.00           O
ATOM   2381  N   SER A 158     111.480  -2.380 119.000  1.00  0.00           N
ATOM   2382  H   SER A 158     111.950  -3.040 118.390  1.00  0.00           H
ATOM   2383  CA  SER A 158     111.700  -0.960 118.830  1.00  0.00           C
ATOM   2384  HA  SER A 158     111.860  -0.590 119.840  1.00  0.00           H
ATOM   2385  CB  SER A 158     112.910  -0.770 118.000  1.00  0.00           C
ATOM   2386  HB1 SER A 158     113.090   0.290 117.800  1.00  0.00           H
ATOM   2387  HB2 SER A 158     112.780  -1.250 117.030  1.00  0.00           H
ATOM   2388  OG  SER A 158     114.010  -1.400 118.670  1.00  0.00           O
ATOM   2389  HG  SER A 158     114.080  -2.320 118.380  1.00  0.00           H
ATOM   2390  C   SER A 158     110.440  -0.260 118.230  1.00  0.00           C
ATOM   2391  O   SER A 158     110.270   0.910 118.600  1.00  0.00           O
ATOM   2392  N   VAL A 159     109.530  -1.030 117.610  1.00  0.00           N
ATOM   2393  H   VAL A 159     109.760  -1.960 117.300  1.00  0.00           H
ATOM   2394  CA  VAL A 159     108.260  -0.420 117.170  1.00  0.00           C
ATOM   2395  HA  VAL A 159     108.420   0.630 117.380  1.00  0.00           H
ATOM   2396  CB  VAL A 159     107.930  -0.650 115.670  1.00  0.00           C
ATOM   2397  HB  VAL A 159     107.080  -0.050 115.370  1.00  0.00           H
ATOM   2398  CG1 VAL A 159     109.060  -0.250 114.710  1.00  0.00           C
ATOM   2399 1HG1 VAL A 159     110.090  -0.560 114.920  1.00  0.00           H
ATOM   2400 2HG1 VAL A 159     108.790  -0.650 113.730  1.00  0.00           H
ATOM   2401 3HG1 VAL A 159     109.030   0.840 114.710  1.00  0.00           H
ATOM   2402  CG2 VAL A 159     107.650  -2.110 115.230  1.00  0.00           C
ATOM   2403 1HG2 VAL A 159     108.580  -2.660 115.090  1.00  0.00           H
ATOM   2404 2HG2 VAL A 159     107.160  -2.690 116.010  1.00  0.00           H
ATOM   2405 3HG2 VAL A 159     107.050  -2.140 114.320  1.00  0.00           H
ATOM   2406  C   VAL A 159     107.170  -0.830 118.110  1.00  0.00           C
ATOM   2407  O   VAL A 159     106.380   0.020 118.530  1.00  0.00           O
ATOM   2408  N   ASP A 160     107.040  -2.110 118.540  1.00  0.00           N
ATOM   2409  H   ASP A 160     107.650  -2.800 118.130  1.00  0.00           H
ATOM   2410  CA  ASP A 160     105.950  -2.530 119.370  1.00  0.00           C
ATOM   2411  HA  ASP A 160     105.030  -2.040 119.040  1.00  0.00           H
ATOM   2412  CB  ASP A 160     105.620  -4.010 119.210  1.00  0.00           C
ATOM   2413  HB1 ASP A 160     105.000  -4.340 120.050  1.00  0.00           H
ATOM   2414  HB2 ASP A 160     106.530  -4.550 119.460  1.00  0.00           H
ATOM   2415  CG  ASP A 160     105.100  -4.350 117.800  1.00  0.00           C
ATOM   2416  OD1 ASP A 160     104.790  -3.370 117.040  1.00  0.00           O
ATOM   2417  OD2 ASP A 160     104.760  -5.520 117.550  1.00  0.00           O
ATOM   2418  C   ASP A 160     106.110  -2.080 120.860  1.00  0.00           C
ATOM   2419  O   ASP A 160     105.130  -1.850 121.600  1.00  0.00           O
ATOM   2420  N   TYR A 161     107.360  -2.050 121.380  1.00  0.00           N
ATOM   2421  H   TYR A 161     108.170  -2.360 120.860  1.00  0.00           H
ATOM   2422  CA  TYR A 161     107.570  -1.670 122.820  1.00  0.00           C
ATOM   2423  HA  TYR A 161     106.720  -1.270 123.360  1.00  0.00           H
ATOM   2424  CB  TYR A 161     108.000  -2.970 123.580  1.00  0.00           C
ATOM   2425  HB1 TYR A 161     108.380  -2.670 124.560  1.00  0.00           H
ATOM   2426  HB2 TYR A 161     108.880  -3.420 123.130  1.00  0.00           H
ATOM   2427  CG  TYR A 161     107.020  -4.090 123.620  1.00  0.00           C
ATOM   2428  CD1 TYR A 161     105.970  -4.090 124.550  1.00  0.00           C
ATOM   2429  HD1 TYR A 161     105.860  -3.270 125.240  1.00  0.00           H
ATOM   2430  CE1 TYR A 161     105.020  -5.140 124.590  1.00  0.00           C
ATOM   2431  HE1 TYR A 161     104.360  -5.270 125.440  1.00  0.00           H
ATOM   2432  CZ  TYR A 161     105.010  -6.090 123.550  1.00  0.00           C
ATOM   2433  OH  TYR A 161     104.180  -7.110 123.610  1.00  0.00           O
ATOM   2434  HH  TYR A 161     104.210  -7.610 122.790  1.00  0.00           H
ATOM   2435  CE2 TYR A 161     106.080  -6.070 122.590  1.00  0.00           C
ATOM   2436  HE2 TYR A 161     106.130  -6.870 121.860  1.00  0.00           H
ATOM   2437  CD2 TYR A 161     106.970  -5.070 122.610  1.00  0.00           C
ATOM   2438  HD2 TYR A 161     107.770  -5.120 121.890  1.00  0.00           H
ATOM   2439  C   TYR A 161     108.570  -0.570 122.870  1.00  0.00           C
ATOM   2440  O   TYR A 161     109.330  -0.550 123.820  1.00  0.00           O
ATOM   2441  N   GLY A 162     108.670   0.370 121.890  1.00  0.00           N
ATOM   2442  H   GLY A 162     107.910   0.550 121.250  1.00  0.00           H
ATOM   2443  CA  GLY A 162     109.870   1.260 121.870  1.00  0.00           C
ATOM   2444  HA1 GLY A 162     109.690   2.000 121.080  1.00  0.00           H
ATOM   2445  HA2 GLY A 162     110.750   0.680 121.600  1.00  0.00           H
ATOM   2446  C   GLY A 162     110.180   2.060 123.150  1.00  0.00           C
ATOM   2447  O   GLY A 162     111.410   2.350 123.400  1.00  0.00           O
ATOM   2448  N   LYS A 163     109.190   2.360 124.060  1.00  0.00           N
ATOM   2449  H   LYS A 163     108.250   2.030 123.880  1.00  0.00           H
ATOM   2450  CA  LYS A 163     109.550   3.090 125.290  1.00  0.00           C
ATOM   2451  HA  LYS A 163     110.410   3.710 125.040  1.00  0.00           H
ATOM   2452  CB  LYS A 163     108.480   4.040 125.830  1.00  0.00           C
ATOM   2453  HB1 LYS A 163     108.910   4.420 126.750  1.00  0.00           H
ATOM   2454  HB2 LYS A 163     107.600   3.470 126.130  1.00  0.00           H
ATOM   2455  CG  LYS A 163     108.010   5.260 124.980  1.00  0.00           C
ATOM   2456  HG1 LYS A 163     107.780   4.930 123.970  1.00  0.00           H
ATOM   2457  HG2 LYS A 163     108.840   5.970 124.960  1.00  0.00           H
ATOM   2458  CD  LYS A 163     106.810   6.040 125.570  1.00  0.00           C
ATOM   2459  HD1 LYS A 163     106.430   6.640 124.740  1.00  0.00           H
ATOM   2460  HD2 LYS A 163     107.210   6.760 126.280  1.00  0.00           H
ATOM   2461  CE  LYS A 163     105.740   5.180 126.090  1.00  0.00           C
ATOM   2462  HE1 LYS A 163     106.050   4.710 127.030  1.00  0.00           H
ATOM   2463  HE2 LYS A 163     105.650   4.340 125.410  1.00  0.00           H
ATOM   2464  NZ  LYS A 163     104.480   5.970 126.190  1.00  0.00           N
ATOM   2465  HZ1 LYS A 163     104.240   6.340 125.280  1.00  0.00           H
ATOM   2466  HZ2 LYS A 163     103.760   5.420 126.630  1.00  0.00           H
ATOM   2467  HZ3 LYS A 163     104.560   6.750 126.840  1.00  0.00           H
ATOM   2468  C   LYS A 163     110.180   2.170 126.400  1.00  0.00           C
ATOM   2469  O   LYS A 163     110.580   2.670 127.460  1.00  0.00           O
ATOM   2470  N   LYS A 164     110.320   0.930 126.140  1.00  0.00           N
ATOM   2471  H   LYS A 164     110.050   0.570 125.240  1.00  0.00           H
ATOM   2472  CA  LYS A 164     110.930  -0.010 127.120  1.00  0.00           C
ATOM   2473  HA  LYS A 164     110.750   0.330 128.130  1.00  0.00           H
ATOM   2474  CB  LYS A 164     110.130  -1.300 127.000  1.00  0.00           C
ATOM   2475  HB1 LYS A 164     110.650  -2.010 127.640  1.00  0.00           H
ATOM   2476  HB2 LYS A 164     110.290  -1.730 126.010  1.00  0.00           H
ATOM   2477  CG  LYS A 164     108.640  -1.320 127.280  1.00  0.00           C
ATOM   2478  HG1 LYS A 164     108.210  -2.320 127.340  1.00  0.00           H
ATOM   2479  HG2 LYS A 164     108.300  -0.740 126.420  1.00  0.00           H
ATOM   2480  CD  LYS A 164     108.270  -0.570 128.640  1.00  0.00           C
ATOM   2481  HD1 LYS A 164     108.540   0.480 128.600  1.00  0.00           H
ATOM   2482  HD2 LYS A 164     108.680  -1.200 129.420  1.00  0.00           H
ATOM   2483  CE  LYS A 164     106.720  -0.750 128.760  1.00  0.00           C
ATOM   2484  HE1 LYS A 164     106.540  -1.800 128.550  1.00  0.00           H
ATOM   2485  HE2 LYS A 164     106.220  -0.270 127.920  1.00  0.00           H
ATOM   2486  NZ  LYS A 164     106.200  -0.260 130.120  1.00  0.00           N
ATOM   2487  HZ1 LYS A 164     105.190  -0.310 130.050  1.00  0.00           H
ATOM   2488  HZ2 LYS A 164     106.440  -0.870 130.880  1.00  0.00           H
ATOM   2489  HZ3 LYS A 164     106.420   0.700 130.320  1.00  0.00           H
ATOM   2490  C   LYS A 164     112.460  -0.250 127.020  1.00  0.00           C
ATOM   2491  O   LYS A 164     113.040  -0.170 125.970  1.00  0.00           O
ATOM   2492  N   SER A 165     113.060  -0.570 128.200  1.00  0.00           N
ATOM   2493  H   SER A 165     112.570  -0.540 129.090  1.00  0.00           H
ATOM   2494  CA  SER A 165     114.490  -0.950 128.250  1.00  0.00           C
ATOM   2495  HA  SER A 165     115.090  -0.140 127.820  1.00  0.00           H
ATOM   2496  CB  SER A 165     114.870  -1.130 129.750  1.00  0.00           C
ATOM   2497  HB1 SER A 165     115.910  -1.470 129.800  1.00  0.00           H
ATOM   2498  HB2 SER A 165     114.240  -1.960 130.090  1.00  0.00           H
ATOM   2499  OG  SER A 165     114.620   0.090 130.500  1.00  0.00           O
ATOM   2500  HG  SER A 165     115.190   0.730 130.060  1.00  0.00           H
ATOM   2501  C   SER A 165     114.730  -2.270 127.450  1.00  0.00           C
ATOM   2502  O   SER A 165     114.000  -3.220 127.780  1.00  0.00           O
ATOM   2503  N   LYS A 166     115.680  -2.290 126.550  1.00  0.00           N
ATOM   2504  H   LYS A 166     116.130  -1.400 126.390  1.00  0.00           H
ATOM   2505  CA  LYS A 166     116.240  -3.450 125.860  1.00  0.00           C
ATOM   2506  HA  LYS A 166     115.840  -4.400 126.240  1.00  0.00           H
ATOM   2507  CB  LYS A 166     115.970  -3.440 124.340  1.00  0.00           C
ATOM   2508  HB1 LYS A 166     116.440  -4.300 123.880  1.00  0.00           H
ATOM   2509  HB2 LYS A 166     116.470  -2.530 124.000  1.00  0.00           H
ATOM   2510  CG  LYS A 166     114.510  -3.390 124.040  1.00  0.00           C
ATOM   2511  HG1 LYS A 166     113.980  -2.600 124.580  1.00  0.00           H
ATOM   2512  HG2 LYS A 166     114.150  -4.310 124.490  1.00  0.00           H
ATOM   2513  CD  LYS A 166     114.150  -3.550 122.540  1.00  0.00           C
ATOM   2514  HD1 LYS A 166     113.080  -3.610 122.380  1.00  0.00           H
ATOM   2515  HD2 LYS A 166     114.550  -4.490 122.160  1.00  0.00           H
ATOM   2516  CE  LYS A 166     114.810  -2.410 121.700  1.00  0.00           C
ATOM   2517  HE1 LYS A 166     114.340  -2.490 120.710  1.00  0.00           H
ATOM   2518  HE2 LYS A 166     115.880  -2.590 121.600  1.00  0.00           H
ATOM   2519  NZ  LYS A 166     114.560  -1.140 122.230  1.00  0.00           N
ATOM   2520  HZ1 LYS A 166     114.880  -0.410 121.610  1.00  0.00           H
ATOM   2521  HZ2 LYS A 166     113.560  -1.060 122.350  1.00  0.00           H
ATOM   2522  HZ3 LYS A 166     115.000  -0.990 123.130  1.00  0.00           H
ATOM   2523  C   LYS A 166     117.740  -3.650 126.090  1.00  0.00           C
ATOM   2524  O   LYS A 166     118.540  -3.000 125.460  1.00  0.00           O
ATOM   2525  N   LEU A 167     118.130  -4.620 126.920  1.00  0.00           N
ATOM   2526  H   LEU A 167     117.360  -5.100 127.340  1.00  0.00           H
ATOM   2527  CA  LEU A 167     119.580  -4.950 127.110  1.00  0.00           C
ATOM   2528  HA  LEU A 167     120.260  -4.290 126.580  1.00  0.00           H
ATOM   2529  CB  LEU A 167     119.870  -4.990 128.630  1.00  0.00           C
ATOM   2530  HB1 LEU A 167     120.910  -5.320 128.710  1.00  0.00           H
ATOM   2531  HB2 LEU A 167     119.300  -5.770 129.140  1.00  0.00           H
ATOM   2532  CG  LEU A 167     119.750  -3.790 129.530  1.00  0.00           C
ATOM   2533  HG  LEU A 167     120.350  -2.980 129.110  1.00  0.00           H
ATOM   2534  CD1 LEU A 167     118.280  -3.330 129.590  1.00  0.00           C
ATOM   2535 1HD1 LEU A 167     118.150  -2.530 130.320  1.00  0.00           H
ATOM   2536 2HD1 LEU A 167     118.050  -2.940 128.600  1.00  0.00           H
ATOM   2537 3HD1 LEU A 167     117.580  -4.150 129.740  1.00  0.00           H
ATOM   2538  CD2 LEU A 167     120.150  -4.020 130.940  1.00  0.00           C
ATOM   2539 1HD2 LEU A 167     121.210  -4.230 131.020  1.00  0.00           H
ATOM   2540 2HD2 LEU A 167     120.110  -3.030 131.380  1.00  0.00           H
ATOM   2541 3HD2 LEU A 167     119.600  -4.790 131.480  1.00  0.00           H
ATOM   2542  C   LEU A 167     119.800  -6.350 126.540  1.00  0.00           C
ATOM   2543  O   LEU A 167     118.840  -6.980 126.230  1.00  0.00           O
ATOM   2544  N   GLU A 168     121.000  -6.800 126.310  1.00  0.00           N
ATOM   2545  H   GLU A 168     121.680  -6.120 126.630  1.00  0.00           H
ATOM   2546  CA  GLU A 168     121.460  -7.900 125.560  1.00  0.00           C
ATOM   2547  HA  GLU A 168     120.600  -8.520 125.340  1.00  0.00           H
ATOM   2548  CB  GLU A 168     122.010  -7.400 124.220  1.00  0.00           C
ATOM   2549  HB1 GLU A 168     122.310  -8.280 123.640  1.00  0.00           H
ATOM   2550  HB2 GLU A 168     122.860  -6.760 124.470  1.00  0.00           H
ATOM   2551  CG  GLU A 168     120.960  -6.700 123.470  1.00  0.00           C
ATOM   2552  HG1 GLU A 168     120.750  -5.730 123.910  1.00  0.00           H
ATOM   2553  HG2 GLU A 168     120.030  -7.270 123.520  1.00  0.00           H
ATOM   2554  CD  GLU A 168     121.390  -6.530 122.000  1.00  0.00           C
ATOM   2555  OE1 GLU A 168     121.410  -5.430 121.500  1.00  0.00           O
ATOM   2556  OE2 GLU A 168     121.640  -7.550 121.320  1.00  0.00           O
ATOM   2557  C   GLU A 168     122.530  -8.670 126.430  1.00  0.00           C
ATOM   2558  O   GLU A 168     123.360  -8.080 127.190  1.00  0.00           O
ATOM   2559  N   PHE A 169     122.670 -10.010 126.250  1.00  0.00           N
ATOM   2560  H   PHE A 169     122.290 -10.390 125.400  1.00  0.00           H
ATOM   2561  CA  PHE A 169     123.780 -10.880 126.700  1.00  0.00           C
ATOM   2562  HA  PHE A 169     124.560 -10.190 127.010  1.00  0.00           H
ATOM   2563  CB  PHE A 169     123.310 -11.670 127.930  1.00  0.00           C
ATOM   2564  HB1 PHE A 169     122.480 -12.300 127.600  1.00  0.00           H
ATOM   2565  HB2 PHE A 169     122.950 -10.980 128.680  1.00  0.00           H
ATOM   2566  CG  PHE A 169     124.400 -12.500 128.610  1.00  0.00           C
ATOM   2567  CD1 PHE A 169     124.920 -13.680 127.960  1.00  0.00           C
ATOM   2568  HD1 PHE A 169     124.490 -14.060 127.050  1.00  0.00           H
ATOM   2569  CE1 PHE A 169     126.040 -14.270 128.540  1.00  0.00           C
ATOM   2570  HE1 PHE A 169     126.330 -15.190 128.050  1.00  0.00           H
ATOM   2571  CZ  PHE A 169     126.730 -13.730 129.660  1.00  0.00           C
ATOM   2572  HZ  PHE A 169     127.600 -14.220 130.060  1.00  0.00           H
ATOM   2573  CE2 PHE A 169     126.230 -12.570 130.270  1.00  0.00           C
ATOM   2574  HE2 PHE A 169     126.700 -12.270 131.190  1.00  0.00           H
ATOM   2575  CD2 PHE A 169     125.030 -12.020 129.790  1.00  0.00           C
ATOM   2576  HD2 PHE A 169     124.670 -11.100 130.220  1.00  0.00           H
ATOM   2577  C   PHE A 169     124.270 -11.840 125.590  1.00  0.00           C
ATOM   2578  O   PHE A 169     123.430 -12.430 124.840  1.00  0.00           O
ATOM   2579  N   SER A 170     125.520 -11.760 125.200  1.00  0.00           N
ATOM   2580  H   SER A 170     126.150 -11.310 125.850  1.00  0.00           H
ATOM   2581  CA  SER A 170     126.030 -12.460 123.950  1.00  0.00           C
ATOM   2582  HA  SER A 170     125.290 -13.250 123.760  1.00  0.00           H
ATOM   2583  CB  SER A 170     125.910 -11.510 122.730  1.00  0.00           C
ATOM   2584  HB1 SER A 170     126.810 -10.890 122.770  1.00  0.00           H
ATOM   2585  HB2 SER A 170     125.080 -10.820 122.880  1.00  0.00           H
ATOM   2586  OG  SER A 170     125.730 -12.180 121.520  1.00  0.00           O
ATOM   2587  HG  SER A 170     125.620 -11.420 120.930  1.00  0.00           H
ATOM   2588  C   SER A 170     127.280 -13.300 124.160  1.00  0.00           C
ATOM   2589  O   SER A 170     128.180 -13.010 124.960  1.00  0.00           O
ATOM   2590  N   ILE A 171     127.310 -14.390 123.380  1.00  0.00           N
ATOM   2591  H   ILE A 171     126.450 -14.680 122.930  1.00  0.00           H
ATOM   2592  CA  ILE A 171     128.550 -15.260 123.320  1.00  0.00           C
ATOM   2593  HA  ILE A 171     129.220 -15.020 124.140  1.00  0.00           H
ATOM   2594  CB  ILE A 171     128.170 -16.790 123.350  1.00  0.00           C
ATOM   2595  HB  ILE A 171     127.620 -17.100 122.470  1.00  0.00           H
ATOM   2596  CG2 ILE A 171     129.360 -17.730 123.170  1.00  0.00           C
ATOM   2597 1HG2 ILE A 171     129.720 -17.650 122.150  1.00  0.00           H
ATOM   2598 2HG2 ILE A 171     130.170 -17.520 123.860  1.00  0.00           H
ATOM   2599 3HG2 ILE A 171     129.140 -18.790 123.290  1.00  0.00           H
ATOM   2600  CG1 ILE A 171     127.340 -17.080 124.640  1.00  0.00           C
ATOM   2601 1HG1 ILE A 171     127.290 -18.170 124.710  1.00  0.00           H
ATOM   2602 2HG1 ILE A 171     126.310 -16.810 124.420  1.00  0.00           H
ATOM   2603  CD  ILE A 171     128.000 -16.510 125.930  1.00  0.00           C
ATOM   2604  HD1 ILE A 171     127.520 -16.910 126.820  1.00  0.00           H
ATOM   2605  HD2 ILE A 171     129.080 -16.650 125.840  1.00  0.00           H
ATOM   2606  HD3 ILE A 171     127.790 -15.440 126.000  1.00  0.00           H
ATOM   2607  C   ILE A 171     129.310 -14.970 121.970  1.00  0.00           C
ATOM   2608  O   ILE A 171     128.870 -15.150 120.840  1.00  0.00           O
ATOM   2609  N   TYR A 172     130.520 -14.480 122.230  1.00  0.00           N
ATOM   2610  H   TYR A 172     130.690 -14.330 123.210  1.00  0.00           H
ATOM   2611  CA  TYR A 172     131.510 -13.920 121.290  1.00  0.00           C
ATOM   2612  HA  TYR A 172     130.910 -13.310 120.620  1.00  0.00           H
ATOM   2613  CB  TYR A 172     132.440 -13.040 122.110  1.00  0.00           C
ATOM   2614  HB1 TYR A 172     132.900 -13.700 122.840  1.00  0.00           H
ATOM   2615  HB2 TYR A 172     131.920 -12.270 122.680  1.00  0.00           H
ATOM   2616  CG  TYR A 172     133.450 -12.350 121.260  1.00  0.00           C
ATOM   2617  CD1 TYR A 172     134.760 -12.820 121.200  1.00  0.00           C
ATOM   2618  HD1 TYR A 172     135.090 -13.790 121.530  1.00  0.00           H
ATOM   2619  CE1 TYR A 172     135.770 -12.090 120.540  1.00  0.00           C
ATOM   2620  HE1 TYR A 172     136.800 -12.430 120.490  1.00  0.00           H
ATOM   2621  CZ  TYR A 172     135.490 -10.900 119.870  1.00  0.00           C
ATOM   2622  OH  TYR A 172     136.530 -10.260 119.190  1.00  0.00           O
ATOM   2623  HH  TYR A 172     136.450  -9.330 118.980  1.00  0.00           H
ATOM   2624  CE2 TYR A 172     134.170 -10.370 120.080  1.00  0.00           C
ATOM   2625  HE2 TYR A 172     133.930  -9.400 119.670  1.00  0.00           H
ATOM   2626  CD2 TYR A 172     133.150 -11.070 120.800  1.00  0.00           C
ATOM   2627  HD2 TYR A 172     132.170 -10.610 120.750  1.00  0.00           H
ATOM   2628  C   TYR A 172     132.260 -15.020 120.440  1.00  0.00           C
ATOM   2629  O   TYR A 172     132.560 -16.060 120.990  1.00  0.00           O
ATOM   2630  N   PRO A 173     132.660 -14.770 119.200  1.00  0.00           N
ATOM   2631  CD  PRO A 173     132.490 -13.560 118.470  1.00  0.00           C
ATOM   2632  HD1 PRO A 173     133.290 -12.840 118.650  1.00  0.00           H
ATOM   2633  HD2 PRO A 173     131.540 -13.050 118.670  1.00  0.00           H
ATOM   2634  CG  PRO A 173     132.640 -13.920 116.990  1.00  0.00           C
ATOM   2635  HG1 PRO A 173     132.850 -13.050 116.370  1.00  0.00           H
ATOM   2636  HG2 PRO A 173     131.720 -14.460 116.770  1.00  0.00           H
ATOM   2637  CB  PRO A 173     133.770 -14.950 117.060  1.00  0.00           C
ATOM   2638  HB1 PRO A 173     134.720 -14.460 117.290  1.00  0.00           H
ATOM   2639  HB2 PRO A 173     133.870 -15.430 116.090  1.00  0.00           H
ATOM   2640  CA  PRO A 173     133.410 -15.700 118.370  1.00  0.00           C
ATOM   2641  HA  PRO A 173     132.780 -16.550 118.100  1.00  0.00           H
ATOM   2642  C   PRO A 173     134.720 -16.260 119.040  1.00  0.00           C
ATOM   2643  O   PRO A 173     135.480 -15.470 119.630  1.00  0.00           O
ATOM   2644  N   ALA A 174     135.050 -17.510 118.790  1.00  0.00           N
ATOM   2645  H   ALA A 174     134.430 -18.160 118.330  1.00  0.00           H
ATOM   2646  CA  ALA A 174     136.320 -18.130 119.280  1.00  0.00           C
ATOM   2647  HA  ALA A 174     137.150 -17.430 119.390  1.00  0.00           H
ATOM   2648  CB  ALA A 174     136.110 -18.740 120.660  1.00  0.00           C
ATOM   2649  HB1 ALA A 174     137.000 -19.320 120.890  1.00  0.00           H
ATOM   2650  HB2 ALA A 174     135.960 -18.020 121.470  1.00  0.00           H
ATOM   2651  HB3 ALA A 174     135.200 -19.310 120.550  1.00  0.00           H
ATOM   2652  C   ALA A 174     136.850 -19.160 118.250  1.00  0.00           C
ATOM   2653  O   ALA A 174     136.060 -19.830 117.560  1.00  0.00           O
ATOM   2654  N   PRO A 175     138.130 -19.370 118.060  1.00  0.00           N
ATOM   2655  CD  PRO A 175     139.230 -18.870 118.860  1.00  0.00           C
ATOM   2656  HD1 PRO A 175     139.100 -19.210 119.890  1.00  0.00           H
ATOM   2657  HD2 PRO A 175     139.270 -17.790 118.950  1.00  0.00           H
ATOM   2658  CG  PRO A 175     140.540 -19.510 118.450  1.00  0.00           C
ATOM   2659  HG1 PRO A 175     140.640 -20.420 119.020  1.00  0.00           H
ATOM   2660  HG2 PRO A 175     141.380 -18.820 118.590  1.00  0.00           H
ATOM   2661  CB  PRO A 175     140.210 -19.720 117.040  1.00  0.00           C
ATOM   2662  HB1 PRO A 175     140.860 -20.550 116.730  1.00  0.00           H
ATOM   2663  HB2 PRO A 175     140.390 -18.780 116.530  1.00  0.00           H
ATOM   2664  CA  PRO A 175     138.730 -20.040 116.890  1.00  0.00           C
ATOM   2665  HA  PRO A 175     138.280 -19.550 116.030  1.00  0.00           H
ATOM   2666  C   PRO A 175     138.580 -21.530 116.790  1.00  0.00           C
ATOM   2667  O   PRO A 175     138.720 -21.980 115.670  1.00  0.00           O
ATOM   2668  N   GLN A 176     138.420 -22.170 117.960  1.00  0.00           N
ATOM   2669  H   GLN A 176     138.480 -21.630 118.810  1.00  0.00           H
ATOM   2670  CA  GLN A 176     138.300 -23.600 118.020  1.00  0.00           C
ATOM   2671  HA  GLN A 176     138.660 -23.990 117.070  1.00  0.00           H
ATOM   2672  CB  GLN A 176     139.270 -24.060 119.120  1.00  0.00           C
ATOM   2673  HB1 GLN A 176     139.090 -25.120 119.330  1.00  0.00           H
ATOM   2674  HB2 GLN A 176     139.240 -23.580 120.100  1.00  0.00           H
ATOM   2675  CG  GLN A 176     140.660 -23.980 118.560  1.00  0.00           C
ATOM   2676  HG1 GLN A 176     141.090 -23.020 118.280  1.00  0.00           H
ATOM   2677  HG2 GLN A 176     140.690 -24.560 117.640  1.00  0.00           H
ATOM   2678  CD  GLN A 176     141.750 -24.500 119.530  1.00  0.00           C
ATOM   2679  OE1 GLN A 176     142.220 -23.640 120.280  1.00  0.00           O
ATOM   2680  NE2 GLN A 176     142.150 -25.750 119.520  1.00  0.00           N
ATOM   2681 1HE2 GLN A 176     141.520 -26.470 119.180  1.00  0.00           H
ATOM   2682 2HE2 GLN A 176     142.900 -26.030 120.130  1.00  0.00           H
ATOM   2683  C   GLN A 176     136.860 -24.050 118.200  1.00  0.00           C
ATOM   2684  O   GLN A 176     136.660 -25.260 118.200  1.00  0.00           O
ATOM   2685  N   VAL A 177     135.930 -23.140 118.280  1.00  0.00           N
ATOM   2686  H   VAL A 177     136.150 -22.180 118.500  1.00  0.00           H
ATOM   2687  CA  VAL A 177     134.450 -23.410 118.140  1.00  0.00           C
ATOM   2688  HA  VAL A 177     134.360 -24.440 117.800  1.00  0.00           H
ATOM   2689  CB  VAL A 177     133.680 -23.280 119.510  1.00  0.00           C
ATOM   2690  HB  VAL A 177     132.640 -23.580 119.360  1.00  0.00           H
ATOM   2691  CG1 VAL A 177     134.310 -24.270 120.510  1.00  0.00           C
ATOM   2692 1HG1 VAL A 177     133.650 -24.440 121.360  1.00  0.00           H
ATOM   2693 2HG1 VAL A 177     134.570 -25.200 120.000  1.00  0.00           H
ATOM   2694 3HG1 VAL A 177     135.210 -23.750 120.830  1.00  0.00           H
ATOM   2695  CG2 VAL A 177     133.790 -21.810 120.110  1.00  0.00           C
ATOM   2696 1HG2 VAL A 177     133.740 -21.860 121.200  1.00  0.00           H
ATOM   2697 2HG2 VAL A 177     134.700 -21.270 119.840  1.00  0.00           H
ATOM   2698 3HG2 VAL A 177     132.960 -21.240 119.720  1.00  0.00           H
ATOM   2699  C   VAL A 177     133.890 -22.410 117.070  1.00  0.00           C
ATOM   2700  O   VAL A 177     132.720 -21.990 117.230  1.00  0.00           O
ATOM   2701  N   SER A 178     134.700 -21.970 116.140  1.00  0.00           N
ATOM   2702  H   SER A 178     135.610 -22.380 116.040  1.00  0.00           H
ATOM   2703  CA  SER A 178     134.260 -20.880 115.220  1.00  0.00           C
ATOM   2704  HA  SER A 178     134.010 -19.940 115.710  1.00  0.00           H
ATOM   2705  CB  SER A 178     135.420 -20.620 114.230  1.00  0.00           C
ATOM   2706  HB1 SER A 178     136.360 -20.430 114.740  1.00  0.00           H
ATOM   2707  HB2 SER A 178     135.120 -19.840 113.530  1.00  0.00           H
ATOM   2708  OG  SER A 178     135.610 -21.820 113.580  1.00  0.00           O
ATOM   2709  HG  SER A 178     135.210 -21.710 112.710  1.00  0.00           H
ATOM   2710  C   SER A 178     133.070 -21.370 114.460  1.00  0.00           C
ATOM   2711  O   SER A 178     132.960 -22.460 113.830  1.00  0.00           O
ATOM   2712  N   THR A 179     132.010 -20.510 114.460  1.00  0.00           N
ATOM   2713  H   THR A 179     132.230 -19.660 114.960  1.00  0.00           H
ATOM   2714  CA  THR A 179     130.610 -20.790 113.970  1.00  0.00           C
ATOM   2715  HA  THR A 179     130.250 -21.650 114.520  1.00  0.00           H
ATOM   2716  CB  THR A 179     129.700 -19.590 114.270  1.00  0.00           C
ATOM   2717  HB  THR A 179     130.110 -18.710 113.780  1.00  0.00           H
ATOM   2718  CG2 THR A 179     128.270 -19.930 113.990  1.00  0.00           C
ATOM   2719 1HG2 THR A 179     127.600 -19.220 114.470  1.00  0.00           H
ATOM   2720 2HG2 THR A 179     128.170 -19.950 112.900  1.00  0.00           H
ATOM   2721 3HG2 THR A 179     128.080 -20.960 114.300  1.00  0.00           H
ATOM   2722  OG1 THR A 179     129.670 -19.310 115.690  1.00  0.00           O
ATOM   2723  HG1 THR A 179     130.210 -18.540 115.870  1.00  0.00           H
ATOM   2724  C   THR A 179     130.620 -21.170 112.500  1.00  0.00           C
ATOM   2725  O   THR A 179     130.000 -22.170 112.060  1.00  0.00           O
ATOM   2726  N   ALA A 180     131.300 -20.350 111.690  1.00  0.00           N
ATOM   2727  H   ALA A 180     131.760 -19.540 112.090  1.00  0.00           H
ATOM   2728  CA  ALA A 180     131.430 -20.250 110.260  1.00  0.00           C
ATOM   2729  HA  ALA A 180     131.750 -21.200 109.840  1.00  0.00           H
ATOM   2730  CB  ALA A 180     130.050 -19.840 109.750  1.00  0.00           C
ATOM   2731  HB1 ALA A 180     129.630 -19.080 110.400  1.00  0.00           H
ATOM   2732  HB2 ALA A 180     130.110 -19.410 108.750  1.00  0.00           H
ATOM   2733  HB3 ALA A 180     129.380 -20.690 109.840  1.00  0.00           H
ATOM   2734  C   ALA A 180     132.560 -19.240 109.740  1.00  0.00           C
ATOM   2735  O   ALA A 180     132.930 -18.240 110.390  1.00  0.00           O
ATOM   2736  N   VAL A 181     133.010 -19.360 108.510  1.00  0.00           N
ATOM   2737  H   VAL A 181     132.630 -20.170 108.040  1.00  0.00           H
ATOM   2738  CA  VAL A 181     133.910 -18.450 107.780  1.00  0.00           C
ATOM   2739  HA  VAL A 181     134.830 -18.390 108.360  1.00  0.00           H
ATOM   2740  CB  VAL A 181     134.380 -19.020 106.400  1.00  0.00           C
ATOM   2741  HB  VAL A 181     135.160 -18.430 105.920  1.00  0.00           H
ATOM   2742  CG1 VAL A 181     135.130 -20.380 106.640  1.00  0.00           C
ATOM   2743 1HG1 VAL A 181     134.430 -21.180 106.890  1.00  0.00           H
ATOM   2744 2HG1 VAL A 181     135.700 -20.700 105.770  1.00  0.00           H
ATOM   2745 3HG1 VAL A 181     135.810 -20.250 107.480  1.00  0.00           H
ATOM   2746  CG2 VAL A 181     133.120 -19.200 105.500  1.00  0.00           C
ATOM   2747 1HG2 VAL A 181     132.680 -18.240 105.240  1.00  0.00           H
ATOM   2748 2HG2 VAL A 181     133.450 -19.740 104.610  1.00  0.00           H
ATOM   2749 3HG2 VAL A 181     132.370 -19.830 105.990  1.00  0.00           H
ATOM   2750  C   VAL A 181     133.350 -16.980 107.720  1.00  0.00           C
ATOM   2751  O   VAL A 181     134.060 -16.000 107.720  1.00  0.00           O
ATOM   2752  N   VAL A 182     132.040 -16.910 107.790  1.00  0.00           N
ATOM   2753  H   VAL A 182     131.450 -17.740 107.800  1.00  0.00           H
ATOM   2754  CA  VAL A 182     131.290 -15.700 107.780  1.00  0.00           C
ATOM   2755  HA  VAL A 182     131.860 -14.830 107.460  1.00  0.00           H
ATOM   2756  CB  VAL A 182     130.080 -15.790 106.790  1.00  0.00           C
ATOM   2757  HB  VAL A 182     129.500 -14.870 106.830  1.00  0.00           H
ATOM   2758  CG1 VAL A 182     130.550 -15.880 105.340  1.00  0.00           C
ATOM   2759 1HG1 VAL A 182     131.150 -15.020 105.020  1.00  0.00           H
ATOM   2760 2HG1 VAL A 182     131.120 -16.780 105.110  1.00  0.00           H
ATOM   2761 3HG1 VAL A 182     129.630 -15.800 104.760  1.00  0.00           H
ATOM   2762  CG2 VAL A 182     129.180 -16.950 107.200  1.00  0.00           C
ATOM   2763 1HG2 VAL A 182     129.610 -17.940 107.080  1.00  0.00           H
ATOM   2764 2HG2 VAL A 182     128.880 -16.900 108.250  1.00  0.00           H
ATOM   2765 3HG2 VAL A 182     128.270 -16.890 106.600  1.00  0.00           H
ATOM   2766  C   VAL A 182     130.850 -15.180 109.140  1.00  0.00           C
ATOM   2767  O   VAL A 182     130.290 -14.140 109.160  1.00  0.00           O
ATOM   2768  N   GLU A 183     131.280 -15.700 110.210  1.00  0.00           N
ATOM   2769  H   GLU A 183     131.830 -16.550 110.070  1.00  0.00           H
ATOM   2770  CA  GLU A 183     131.090 -15.240 111.600  1.00  0.00           C
ATOM   2771  HA  GLU A 183     130.050 -15.320 111.900  1.00  0.00           H
ATOM   2772  CB  GLU A 183     131.890 -16.220 112.490  1.00  0.00           C
ATOM   2773  HB1 GLU A 183     132.850 -16.330 111.980  1.00  0.00           H
ATOM   2774  HB2 GLU A 183     131.440 -17.210 112.380  1.00  0.00           H
ATOM   2775  CG  GLU A 183     132.040 -15.950 113.940  1.00  0.00           C
ATOM   2776  HG1 GLU A 183     131.130 -15.550 114.390  1.00  0.00           H
ATOM   2777  HG2 GLU A 183     132.910 -15.290 114.030  1.00  0.00           H
ATOM   2778  CD  GLU A 183     132.360 -17.220 114.670  1.00  0.00           C
ATOM   2779  OE1 GLU A 183     133.320 -17.950 114.290  1.00  0.00           O
ATOM   2780  OE2 GLU A 183     131.720 -17.580 115.720  1.00  0.00           O
ATOM   2781  C   GLU A 183     131.480 -13.760 111.890  1.00  0.00           C
ATOM   2782  O   GLU A 183     130.610 -13.120 112.510  1.00  0.00           O
ATOM   2783  N   PRO A 184     132.620 -13.260 111.360  1.00  0.00           N
ATOM   2784  CD  PRO A 184     133.790 -13.930 110.860  1.00  0.00           C
ATOM   2785  HD1 PRO A 184     133.690 -14.200 109.810  1.00  0.00           H
ATOM   2786  HD2 PRO A 184     134.140 -14.800 111.410  1.00  0.00           H
ATOM   2787  CG  PRO A 184     134.910 -12.960 111.150  1.00  0.00           C
ATOM   2788  HG1 PRO A 184     135.760 -13.190 110.500  1.00  0.00           H
ATOM   2789  HG2 PRO A 184     135.140 -12.930 112.210  1.00  0.00           H
ATOM   2790  CB  PRO A 184     134.330 -11.580 110.800  1.00  0.00           C
ATOM   2791  HB1 PRO A 184     134.220 -11.420 109.720  1.00  0.00           H
ATOM   2792  HB2 PRO A 184     134.910 -10.820 111.320  1.00  0.00           H
ATOM   2793  CA  PRO A 184     132.920 -11.850 111.410  1.00  0.00           C
ATOM   2794  HA  PRO A 184     132.890 -11.580 112.460  1.00  0.00           H
ATOM   2795  C   PRO A 184     131.800 -10.950 110.860  1.00  0.00           C
ATOM   2796  O   PRO A 184     131.400 -10.010 111.530  1.00  0.00           O
ATOM   2797  N   TYR A 185     131.260 -11.370 109.710  1.00  0.00           N
ATOM   2798  H   TYR A 185     131.560 -12.260 109.340  1.00  0.00           H
ATOM   2799  CA  TYR A 185     130.140 -10.560 109.030  1.00  0.00           C
ATOM   2800  HA  TYR A 185     130.360  -9.520 108.790  1.00  0.00           H
ATOM   2801  CB  TYR A 185     129.590 -11.210 107.770  1.00  0.00           C
ATOM   2802  HB1 TYR A 185     128.810 -10.530 107.420  1.00  0.00           H
ATOM   2803  HB2 TYR A 185     129.250 -12.210 108.030  1.00  0.00           H
ATOM   2804  CG  TYR A 185     130.520 -11.220 106.540  1.00  0.00           C
ATOM   2805  CD1 TYR A 185     131.500 -10.260 106.320  1.00  0.00           C
ATOM   2806  HD1 TYR A 185     131.660  -9.510 107.090  1.00  0.00           H
ATOM   2807  CE1 TYR A 185     132.270 -10.210 105.120  1.00  0.00           C
ATOM   2808  HE1 TYR A 185     133.030  -9.450 105.170  1.00  0.00           H
ATOM   2809  CZ  TYR A 185     131.920 -11.050 104.030  1.00  0.00           C
ATOM   2810  OH  TYR A 185     132.580 -10.910 102.900  1.00  0.00           O
ATOM   2811  HH  TYR A 185     132.250 -11.580 102.290  1.00  0.00           H
ATOM   2812  CE2 TYR A 185     130.960 -12.010 104.240  1.00  0.00           C
ATOM   2813  HE2 TYR A 185     130.810 -12.660 103.390  1.00  0.00           H
ATOM   2814  CD2 TYR A 185     130.280 -12.140 105.450  1.00  0.00           C
ATOM   2815  HD2 TYR A 185     129.450 -12.810 105.600  1.00  0.00           H
ATOM   2816  C   TYR A 185     129.010 -10.500 110.060  1.00  0.00           C
ATOM   2817  O   TYR A 185     128.600  -9.370 110.380  1.00  0.00           O
ATOM   2818  N   ASN A 186     128.550 -11.660 110.560  1.00  0.00           N
ATOM   2819  H   ASN A 186     128.950 -12.530 110.240  1.00  0.00           H
ATOM   2820  CA  ASN A 186     127.410 -11.640 111.460  1.00  0.00           C
ATOM   2821  HA  ASN A 186     126.500 -11.220 111.020  1.00  0.00           H
ATOM   2822  CB  ASN A 186     127.090 -13.090 111.810  1.00  0.00           C
ATOM   2823  HB1 ASN A 186     126.210 -13.200 112.440  1.00  0.00           H
ATOM   2824  HB2 ASN A 186     127.880 -13.640 112.310  1.00  0.00           H
ATOM   2825  CG  ASN A 186     126.630 -13.950 110.670  1.00  0.00           C
ATOM   2826  OD1 ASN A 186     126.280 -13.430 109.580  1.00  0.00           O
ATOM   2827  ND2 ASN A 186     126.570 -15.220 110.850  1.00  0.00           N
ATOM   2828 1HD2 ASN A 186     126.810 -15.650 111.730  1.00  0.00           H
ATOM   2829 2HD2 ASN A 186     126.230 -15.700 110.030  1.00  0.00           H
ATOM   2830  C   ASN A 186     127.640 -10.930 112.750  1.00  0.00           C
ATOM   2831  O   ASN A 186     126.650 -10.310 113.270  1.00  0.00           O
ATOM   2832  N   SER A 187     128.880 -10.830 113.240  1.00  0.00           N
ATOM   2833  H   SER A 187     129.640 -11.350 112.810  1.00  0.00           H
ATOM   2834  CA  SER A 187     129.230 -10.160 114.440  1.00  0.00           C
ATOM   2835  HA  SER A 187     128.440 -10.420 115.150  1.00  0.00           H
ATOM   2836  CB  SER A 187     130.580 -10.740 114.890  1.00  0.00           C
ATOM   2837  HB1 SER A 187     130.600 -10.330 115.900  1.00  0.00           H
ATOM   2838  HB2 SER A 187     131.400 -10.430 114.240  1.00  0.00           H
ATOM   2839  OG  SER A 187     130.570 -12.160 115.110  1.00  0.00           O
ATOM   2840  HG  SER A 187     130.530 -12.670 114.300  1.00  0.00           H
ATOM   2841  C   SER A 187     129.320  -8.630 114.320  1.00  0.00           C
ATOM   2842  O   SER A 187     128.710  -7.890 115.070  1.00  0.00           O
ATOM   2843  N   ILE A 188     129.860  -8.120 113.210  1.00  0.00           N
ATOM   2844  H   ILE A 188     130.260  -8.690 112.490  1.00  0.00           H
ATOM   2845  CA  ILE A 188     129.760  -6.710 112.900  1.00  0.00           C
ATOM   2846  HA  ILE A 188     130.000  -6.150 113.810  1.00  0.00           H
ATOM   2847  CB  ILE A 188     130.850  -6.360 111.830  1.00  0.00           C
ATOM   2848  HB  ILE A 188     130.590  -7.160 111.130  1.00  0.00           H
ATOM   2849  CG2 ILE A 188     130.890  -4.930 111.170  1.00  0.00           C
ATOM   2850 1HG2 ILE A 188     129.930  -4.840 110.650  1.00  0.00           H
ATOM   2851 2HG2 ILE A 188     130.890  -4.090 111.860  1.00  0.00           H
ATOM   2852 3HG2 ILE A 188     131.730  -4.930 110.480  1.00  0.00           H
ATOM   2853  CG1 ILE A 188     132.290  -6.670 112.340  1.00  0.00           C
ATOM   2854 1HG1 ILE A 188     132.990  -6.270 111.600  1.00  0.00           H
ATOM   2855 2HG1 ILE A 188     132.420  -7.750 112.410  1.00  0.00           H
ATOM   2856  CD  ILE A 188     132.550  -6.050 113.650  1.00  0.00           C
ATOM   2857  HD1 ILE A 188     132.310  -4.990 113.640  1.00  0.00           H
ATOM   2858  HD2 ILE A 188     132.000  -6.440 114.510  1.00  0.00           H
ATOM   2859  HD3 ILE A 188     133.620  -6.120 113.810  1.00  0.00           H
ATOM   2860  C   ILE A 188     128.300  -6.290 112.540  1.00  0.00           C
ATOM   2861  O   ILE A 188     127.960  -5.140 112.890  1.00  0.00           O
ATOM   2862  N   LEU A 189     127.450  -7.160 111.940  1.00  0.00           N
ATOM   2863  H   LEU A 189     127.890  -8.010 111.610  1.00  0.00           H
ATOM   2864  CA  LEU A 189     126.110  -6.660 111.490  1.00  0.00           C
ATOM   2865  HA  LEU A 189     126.130  -5.620 111.170  1.00  0.00           H
ATOM   2866  CB  LEU A 189     125.470  -7.520 110.420  1.00  0.00           C
ATOM   2867  HB1 LEU A 189     124.490  -7.140 110.150  1.00  0.00           H
ATOM   2868  HB2 LEU A 189     125.280  -8.480 110.900  1.00  0.00           H
ATOM   2869  CG  LEU A 189     126.310  -7.610 109.030  1.00  0.00           C
ATOM   2870  HG  LEU A 189     127.370  -7.720 109.270  1.00  0.00           H
ATOM   2871  CD1 LEU A 189     125.830  -8.820 108.230  1.00  0.00           C
ATOM   2872 1HD1 LEU A 189     124.740  -8.870 108.210  1.00  0.00           H
ATOM   2873 2HD1 LEU A 189     126.300  -8.850 107.250  1.00  0.00           H
ATOM   2874 3HD1 LEU A 189     126.190  -9.730 108.710  1.00  0.00           H
ATOM   2875  CD2 LEU A 189     126.040  -6.250 108.350  1.00  0.00           C
ATOM   2876 1HD2 LEU A 189     125.000  -5.930 108.390  1.00  0.00           H
ATOM   2877 2HD2 LEU A 189     126.590  -5.450 108.840  1.00  0.00           H
ATOM   2878 3HD2 LEU A 189     126.290  -6.260 107.290  1.00  0.00           H
ATOM   2879  C   LEU A 189     125.250  -6.600 112.780  1.00  0.00           C
ATOM   2880  O   LEU A 189     124.560  -5.650 112.970  1.00  0.00           O
ATOM   2881  N   THR A 190     125.330  -7.650 113.630  1.00  0.00           N
ATOM   2882  H   THR A 190     125.720  -8.520 113.300  1.00  0.00           H
ATOM   2883  CA  THR A 190     124.650  -7.620 114.970  1.00  0.00           C
ATOM   2884  HA  THR A 190     123.630  -7.380 114.690  1.00  0.00           H
ATOM   2885  CB  THR A 190     124.370  -9.030 115.490  1.00  0.00           C
ATOM   2886  HB  THR A 190     124.250  -9.660 114.610  1.00  0.00           H
ATOM   2887  CG2 THR A 190     125.330  -9.700 116.410  1.00  0.00           C
ATOM   2888 1HG2 THR A 190     124.880 -10.600 116.800  1.00  0.00           H
ATOM   2889 2HG2 THR A 190     126.240  -9.950 115.860  1.00  0.00           H
ATOM   2890 3HG2 THR A 190     125.490  -9.100 117.310  1.00  0.00           H
ATOM   2891  OG1 THR A 190     123.130  -9.140 116.200  1.00  0.00           O
ATOM   2892  HG1 THR A 190     123.060  -8.560 116.960  1.00  0.00           H
ATOM   2893  C   THR A 190     125.090  -6.570 115.930  1.00  0.00           C
ATOM   2894  O   THR A 190     124.300  -6.080 116.740  1.00  0.00           O
ATOM   2895  N   THR A 191     126.340  -6.060 115.800  1.00  0.00           N
ATOM   2896  H   THR A 191     126.990  -6.610 115.260  1.00  0.00           H
ATOM   2897  CA  THR A 191     126.840  -4.930 116.590  1.00  0.00           C
ATOM   2898  HA  THR A 191     126.380  -5.050 117.570  1.00  0.00           H
ATOM   2899  CB  THR A 191     128.390  -4.880 116.640  1.00  0.00           C
ATOM   2900  HB  THR A 191     128.790  -4.750 115.640  1.00  0.00           H
ATOM   2901  CG2 THR A 191     128.880  -3.750 117.560  1.00  0.00           C
ATOM   2902 1HG2 THR A 191     128.580  -2.750 117.230  1.00  0.00           H
ATOM   2903 2HG2 THR A 191     128.540  -3.960 118.570  1.00  0.00           H
ATOM   2904 3HG2 THR A 191     129.960  -3.710 117.680  1.00  0.00           H
ATOM   2905  OG1 THR A 191     128.750  -6.080 117.250  1.00  0.00           O
ATOM   2906  HG1 THR A 191     128.700  -6.810 116.630  1.00  0.00           H
ATOM   2907  C   THR A 191     126.270  -3.610 116.100  1.00  0.00           C
ATOM   2908  O   THR A 191     125.920  -2.790 116.970  1.00  0.00           O
ATOM   2909  N   HIS A 192     126.050  -3.410 114.800  1.00  0.00           N
ATOM   2910  H   HIS A 192     126.270  -4.210 114.210  1.00  0.00           H
ATOM   2911  CA  HIS A 192     125.320  -2.290 114.230  1.00  0.00           C
ATOM   2912  HA  HIS A 192     125.730  -1.410 114.730  1.00  0.00           H
ATOM   2913  CB  HIS A 192     125.520  -2.410 112.710  1.00  0.00           C
ATOM   2914  HB1 HIS A 192     124.850  -3.190 112.370  1.00  0.00           H
ATOM   2915  HB2 HIS A 192     126.500  -2.850 112.510  1.00  0.00           H
ATOM   2916  CG  HIS A 192     125.400  -1.180 111.840  1.00  0.00           C
ATOM   2917  ND1 HIS A 192     125.560   0.130 112.240  1.00  0.00           N
ATOM   2918  HD1 HIS A 192     126.010   0.460 113.080  1.00  0.00           H
ATOM   2919  CE1 HIS A 192     125.330   0.910 111.140  1.00  0.00           C
ATOM   2920  HE1 HIS A 192     125.490   1.980 111.130  1.00  0.00           H
ATOM   2921  NE2 HIS A 192     124.810   0.130 110.120  1.00  0.00           N
ATOM   2922  HE2 HIS A 192     124.280   0.490 109.340  1.00  0.00           H
ATOM   2923  CD2 HIS A 192     124.880  -1.190 110.560  1.00  0.00           C
ATOM   2924  HD2 HIS A 192     124.710  -2.120 110.050  1.00  0.00           H
ATOM   2925  C   HIS A 192     123.860  -2.240 114.560  1.00  0.00           C
ATOM   2926  O   HIS A 192     123.250  -1.170 114.540  1.00  0.00           O
ATOM   2927  N   THR A 193     123.210  -3.310 114.910  1.00  0.00           N
ATOM   2928  H   THR A 193     123.670  -4.200 114.830  1.00  0.00           H
ATOM   2929  CA  THR A 193     121.810  -3.290 115.350  1.00  0.00           C
ATOM   2930  HA  THR A 193     121.400  -2.420 114.840  1.00  0.00           H
ATOM   2931  CB  THR A 193     121.070  -4.470 114.840  1.00  0.00           C
ATOM   2932  HB  THR A 193     120.040  -4.490 115.210  1.00  0.00           H
ATOM   2933  CG2 THR A 193     121.020  -4.420 113.340  1.00  0.00           C
ATOM   2934 1HG2 THR A 193     121.960  -4.140 112.880  1.00  0.00           H
ATOM   2935 2HG2 THR A 193     120.740  -5.410 113.000  1.00  0.00           H
ATOM   2936 3HG2 THR A 193     120.240  -3.710 113.060  1.00  0.00           H
ATOM   2937  OG1 THR A 193     121.680  -5.670 115.270  1.00  0.00           O
ATOM   2938  HG1 THR A 193     121.030  -6.330 115.040  1.00  0.00           H
ATOM   2939  C   THR A 193     121.730  -2.990 116.880  1.00  0.00           C
ATOM   2940  O   THR A 193     120.910  -2.120 117.240  1.00  0.00           O
ATOM   2941  N   THR A 194     122.760  -3.450 117.620  1.00  0.00           N
ATOM   2942  H   THR A 194     123.380  -4.170 117.280  1.00  0.00           H
ATOM   2943  CA  THR A 194     122.870  -2.990 119.010  1.00  0.00           C
ATOM   2944  HA  THR A 194     121.880  -3.180 119.440  1.00  0.00           H
ATOM   2945  CB  THR A 194     123.940  -3.820 119.820  1.00  0.00           C
ATOM   2946  HB  THR A 194     124.910  -3.680 119.340  1.00  0.00           H
ATOM   2947  CG2 THR A 194     124.070  -3.590 121.360  1.00  0.00           C
ATOM   2948 1HG2 THR A 194     124.300  -2.540 121.540  1.00  0.00           H
ATOM   2949 2HG2 THR A 194     123.040  -3.590 121.720  1.00  0.00           H
ATOM   2950 3HG2 THR A 194     124.800  -4.240 121.840  1.00  0.00           H
ATOM   2951  OG1 THR A 194     123.550  -5.180 119.800  1.00  0.00           O
ATOM   2952  HG1 THR A 194     122.790  -5.300 120.380  1.00  0.00           H
ATOM   2953  C   THR A 194     123.200  -1.490 119.100  1.00  0.00           C
ATOM   2954  O   THR A 194     122.570  -0.910 119.970  1.00  0.00           O
ATOM   2955  N   LEU A 195     123.880  -0.910 118.120  1.00  0.00           N
ATOM   2956  H   LEU A 195     124.140  -1.500 117.350  1.00  0.00           H
ATOM   2957  CA  LEU A 195     124.130   0.570 117.910  1.00  0.00           C
ATOM   2958  HA  LEU A 195     124.550   0.880 118.870  1.00  0.00           H
ATOM   2959  CB  LEU A 195     125.340   0.730 116.940  1.00  0.00           C
ATOM   2960  HB1 LEU A 195     125.360   1.800 116.730  1.00  0.00           H
ATOM   2961  HB2 LEU A 195     125.170   0.110 116.050  1.00  0.00           H
ATOM   2962  CG  LEU A 195     126.720   0.260 117.480  1.00  0.00           C
ATOM   2963  HG  LEU A 195     126.600  -0.770 117.830  1.00  0.00           H
ATOM   2964  CD1 LEU A 195     127.750   0.270 116.320  1.00  0.00           C
ATOM   2965 1HD1 LEU A 195     127.370  -0.210 115.420  1.00  0.00           H
ATOM   2966 2HD1 LEU A 195     128.100   1.280 116.120  1.00  0.00           H
ATOM   2967 3HD1 LEU A 195     128.580  -0.330 116.700  1.00  0.00           H
ATOM   2968  CD2 LEU A 195     127.280   1.210 118.560  1.00  0.00           C
ATOM   2969 1HD2 LEU A 195     126.650   1.260 119.440  1.00  0.00           H
ATOM   2970 2HD2 LEU A 195     128.310   0.920 118.780  1.00  0.00           H
ATOM   2971 3HD2 LEU A 195     127.170   2.230 118.210  1.00  0.00           H
ATOM   2972  C   LEU A 195     122.890   1.280 117.550  1.00  0.00           C
ATOM   2973  O   LEU A 195     122.940   2.460 117.670  1.00  0.00           O
ATOM   2974  N   GLU A 196     121.870   0.610 117.130  1.00  0.00           N
ATOM   2975  H   GLU A 196     121.970  -0.390 117.150  1.00  0.00           H
ATOM   2976  CA  GLU A 196     120.560   1.140 116.790  1.00  0.00           C
ATOM   2977  HA  GLU A 196     120.640   2.230 116.760  1.00  0.00           H
ATOM   2978  CB  GLU A 196     120.210   0.550 115.430  1.00  0.00           C
ATOM   2979  HB1 GLU A 196     119.850  -0.450 115.660  1.00  0.00           H
ATOM   2980  HB2 GLU A 196     120.990   0.540 114.670  1.00  0.00           H
ATOM   2981  CG  GLU A 196     119.080   1.270 114.730  1.00  0.00           C
ATOM   2982  HG1 GLU A 196     118.360   1.600 115.470  1.00  0.00           H
ATOM   2983  HG2 GLU A 196     118.670   0.530 114.040  1.00  0.00           H
ATOM   2984  CD  GLU A 196     119.620   2.540 114.080  1.00  0.00           C
ATOM   2985  OE1 GLU A 196     119.680   2.460 112.810  1.00  0.00           O
ATOM   2986  OE2 GLU A 196     119.810   3.600 114.680  1.00  0.00           O
ATOM   2987  C   GLU A 196     119.510   0.980 117.950  1.00  0.00           C
ATOM   2988  O   GLU A 196     118.910   1.980 118.370  1.00  0.00           O
ATOM   2989  N   HIS A 197     119.420  -0.110 118.680  1.00  0.00           N
ATOM   2990  H   HIS A 197     120.000  -0.890 118.420  1.00  0.00           H
ATOM   2991  CA  HIS A 197     118.190  -0.430 119.390  1.00  0.00           C
ATOM   2992  HA  HIS A 197     117.410   0.290 119.150  1.00  0.00           H
ATOM   2993  CB  HIS A 197     117.660  -1.770 119.000  1.00  0.00           C
ATOM   2994  HB1 HIS A 197     116.660  -1.800 119.430  1.00  0.00           H
ATOM   2995  HB2 HIS A 197     118.390  -2.500 119.360  1.00  0.00           H
ATOM   2996  CG  HIS A 197     117.510  -2.000 117.520  1.00  0.00           C
ATOM   2997  ND1 HIS A 197     118.010  -3.040 116.780  1.00  0.00           N
ATOM   2998  HD1 HIS A 197     118.690  -3.720 117.080  1.00  0.00           H
ATOM   2999  CE1 HIS A 197     117.540  -3.050 115.540  1.00  0.00           C
ATOM   3000  HE1 HIS A 197     117.850  -3.720 114.750  1.00  0.00           H
ATOM   3001  NE2 HIS A 197     116.760  -1.990 115.360  1.00  0.00           N
ATOM   3002  CD2 HIS A 197     116.730  -1.310 116.610  1.00  0.00           C
ATOM   3003  HD2 HIS A 197     116.220  -0.370 116.810  1.00  0.00           H
ATOM   3004  C   HIS A 197     118.360  -0.280 120.890  1.00  0.00           C
ATOM   3005  O   HIS A 197     117.450   0.110 121.610  1.00  0.00           O
ATOM   3006  N   SER A 198     119.520  -0.670 121.410  1.00  0.00           N
ATOM   3007  H   SER A 198     120.280  -0.960 120.810  1.00  0.00           H
ATOM   3008  CA  SER A 198     119.580  -1.240 122.770  1.00  0.00           C
ATOM   3009  HA  SER A 198     118.570  -1.560 123.020  1.00  0.00           H
ATOM   3010  CB  SER A 198     120.430  -2.510 122.820  1.00  0.00           C
ATOM   3011  HB1 SER A 198     120.300  -3.040 123.760  1.00  0.00           H
ATOM   3012  HB2 SER A 198     121.510  -2.360 122.790  1.00  0.00           H
ATOM   3013  OG  SER A 198     120.090  -3.390 121.720  1.00  0.00           O
ATOM   3014  HG  SER A 198     120.690  -4.140 121.770  1.00  0.00           H
ATOM   3015  C   SER A 198     120.130  -0.260 123.840  1.00  0.00           C
ATOM   3016  O   SER A 198     120.760   0.780 123.590  1.00  0.00           O
ATOM   3017  N   ASP A 199     119.970  -0.510 125.130  1.00  0.00           N
ATOM   3018  H   ASP A 199     119.330  -1.270 125.270  1.00  0.00           H
ATOM   3019  CA  ASP A 199     120.340   0.310 126.320  1.00  0.00           C
ATOM   3020  HA  ASP A 199     120.330   1.350 126.010  1.00  0.00           H
ATOM   3021  CB  ASP A 199     119.240   0.220 127.410  1.00  0.00           C
ATOM   3022  HB1 ASP A 199     119.630   0.780 128.260  1.00  0.00           H
ATOM   3023  HB2 ASP A 199     119.140  -0.840 127.620  1.00  0.00           H
ATOM   3024  CG  ASP A 199     117.960   0.760 126.800  1.00  0.00           C
ATOM   3025  OD1 ASP A 199     117.220   0.070 126.090  1.00  0.00           O
ATOM   3026  OD2 ASP A 199     117.630   1.870 127.270  1.00  0.00           O
ATOM   3027  C   ASP A 199     121.660  -0.070 126.940  1.00  0.00           C
ATOM   3028  O   ASP A 199     122.490   0.770 127.230  1.00  0.00           O
ATOM   3029  N   CYS A 200     121.950  -1.400 127.190  1.00  0.00           N
ATOM   3030  H   CYS A 200     121.130  -2.000 127.240  1.00  0.00           H
ATOM   3031  CA  CYS A 200     123.220  -1.940 127.570  1.00  0.00           C
ATOM   3032  HA  CYS A 200     124.020  -1.250 127.290  1.00  0.00           H
ATOM   3033  CB  CYS A 200     123.270  -1.950 129.090  1.00  0.00           C
ATOM   3034  HB1 CYS A 200     123.570  -2.940 129.430  1.00  0.00           H
ATOM   3035  HB2 CYS A 200     122.330  -1.620 129.540  1.00  0.00           H
ATOM   3036  SG  CYS A 200     124.610  -0.970 129.830  1.00  0.00           S
ATOM   3037  HG  CYS A 200     124.910  -0.310 128.710  1.00  0.00           H
ATOM   3038  C   CYS A 200     123.520  -3.380 126.980  1.00  0.00           C
ATOM   3039  O   CYS A 200     122.540  -4.160 126.900  1.00  0.00           O
ATOM   3040  N   ALA A 201     124.720  -3.740 126.580  1.00  0.00           N
ATOM   3041  H   ALA A 201     125.450  -3.050 126.540  1.00  0.00           H
ATOM   3042  CA  ALA A 201     124.920  -5.070 125.840  1.00  0.00           C
ATOM   3043  HA  ALA A 201     124.030  -5.650 126.100  1.00  0.00           H
ATOM   3044  CB  ALA A 201     125.030  -4.820 124.340  1.00  0.00           C
ATOM   3045  HB1 ALA A 201     125.070  -5.700 123.700  1.00  0.00           H
ATOM   3046  HB2 ALA A 201     124.180  -4.200 124.060  1.00  0.00           H
ATOM   3047  HB3 ALA A 201     125.960  -4.280 124.160  1.00  0.00           H
ATOM   3048  C   ALA A 201     126.160  -5.840 126.430  1.00  0.00           C
ATOM   3049  O   ALA A 201     127.300  -5.490 126.190  1.00  0.00           O
ATOM   3050  N   PHE A 202     125.850  -6.900 127.180  1.00  0.00           N
ATOM   3051  H   PHE A 202     124.900  -7.250 127.210  1.00  0.00           H
ATOM   3052  CA  PHE A 202     126.840  -7.810 127.750  1.00  0.00           C
ATOM   3053  HA  PHE A 202     127.650  -7.170 128.100  1.00  0.00           H
ATOM   3054  CB  PHE A 202     126.310  -8.490 128.990  1.00  0.00           C
ATOM   3055  HB1 PHE A 202     127.010  -9.210 129.410  1.00  0.00           H
ATOM   3056  HB2 PHE A 202     125.580  -9.170 128.540  1.00  0.00           H
ATOM   3057  CG  PHE A 202     125.710  -7.690 130.050  1.00  0.00           C
ATOM   3058  CD1 PHE A 202     126.560  -6.910 130.850  1.00  0.00           C
ATOM   3059  HD1 PHE A 202     127.630  -6.880 130.690  1.00  0.00           H
ATOM   3060  CE1 PHE A 202     126.020  -6.200 131.980  1.00  0.00           C
ATOM   3061  HE1 PHE A 202     126.630  -5.560 132.590  1.00  0.00           H
ATOM   3062  CZ  PHE A 202     124.610  -6.170 132.180  1.00  0.00           C
ATOM   3063  HZ  PHE A 202     124.230  -5.570 132.990  1.00  0.00           H
ATOM   3064  CE2 PHE A 202     123.760  -6.910 131.360  1.00  0.00           C
ATOM   3065  HE2 PHE A 202     122.700  -6.950 131.560  1.00  0.00           H
ATOM   3066  CD2 PHE A 202     124.260  -7.720 130.340  1.00  0.00           C
ATOM   3067  HD2 PHE A 202     123.590  -8.200 129.650  1.00  0.00           H
ATOM   3068  C   PHE A 202     127.370  -8.820 126.770  1.00  0.00           C
ATOM   3069  O   PHE A 202     126.750  -9.300 125.820  1.00  0.00           O
ATOM   3070  N   MET A 203     128.570  -9.300 127.120  1.00  0.00           N
ATOM   3071  H   MET A 203     129.080  -8.920 127.910  1.00  0.00           H
ATOM   3072  CA  MET A 203     129.180 -10.480 126.490  1.00  0.00           C
ATOM   3073  HA  MET A 203     128.360 -11.120 126.150  1.00  0.00           H
ATOM   3074  CB  MET A 203     129.940 -10.020 125.200  1.00  0.00           C
ATOM   3075  HB1 MET A 203     129.210  -9.420 124.660  1.00  0.00           H
ATOM   3076  HB2 MET A 203     129.990 -10.980 124.680  1.00  0.00           H
ATOM   3077  CG  MET A 203     131.250  -9.300 125.450  1.00  0.00           C
ATOM   3078  HG1 MET A 203     131.980  -9.990 125.880  1.00  0.00           H
ATOM   3079  HG2 MET A 203     131.030  -8.450 126.100  1.00  0.00           H
ATOM   3080  SD  MET A 203     131.860  -8.640 123.890  1.00  0.00           S
ATOM   3081  CE  MET A 203     133.220  -7.560 124.330  1.00  0.00           C
ATOM   3082  HE1 MET A 203     133.650  -7.960 125.250  1.00  0.00           H
ATOM   3083  HE2 MET A 203     133.860  -7.550 123.450  1.00  0.00           H
ATOM   3084  HE3 MET A 203     132.780  -6.570 124.460  1.00  0.00           H
ATOM   3085  C   MET A 203     130.060 -11.360 127.400  1.00  0.00           C
ATOM   3086  O   MET A 203     130.570 -10.830 128.410  1.00  0.00           O
ATOM   3087  N   VAL A 204     130.320 -12.590 126.980  1.00  0.00           N
ATOM   3088  H   VAL A 204     129.850 -12.740 126.100  1.00  0.00           H
ATOM   3089  CA  VAL A 204     131.400 -13.600 127.380  1.00  0.00           C
ATOM   3090  HA  VAL A 204     132.170 -13.090 127.950  1.00  0.00           H
ATOM   3091  CB  VAL A 204     130.790 -14.740 128.280  1.00  0.00           C
ATOM   3092  HB  VAL A 204     129.890 -15.190 127.870  1.00  0.00           H
ATOM   3093  CG1 VAL A 204     131.840 -15.840 128.500  1.00  0.00           C
ATOM   3094 1HG1 VAL A 204     132.240 -16.400 127.650  1.00  0.00           H
ATOM   3095 2HG1 VAL A 204     132.640 -15.620 129.210  1.00  0.00           H
ATOM   3096 3HG1 VAL A 204     131.240 -16.630 128.950  1.00  0.00           H
ATOM   3097  CG2 VAL A 204     130.450 -14.050 129.620  1.00  0.00           C
ATOM   3098 1HG2 VAL A 204     131.330 -13.830 130.230  1.00  0.00           H
ATOM   3099 2HG2 VAL A 204     129.800 -13.180 129.520  1.00  0.00           H
ATOM   3100 3HG2 VAL A 204     130.020 -14.750 130.330  1.00  0.00           H
ATOM   3101  C   VAL A 204     132.080 -14.120 126.140  1.00  0.00           C
ATOM   3102  O   VAL A 204     131.460 -14.480 125.150  1.00  0.00           O
ATOM   3103  N   ASP A 205     133.380 -14.320 126.160  1.00  0.00           N
ATOM   3104  H   ASP A 205     133.870 -14.170 127.030  1.00  0.00           H
ATOM   3105  CA  ASP A 205     134.150 -15.070 125.130  1.00  0.00           C
ATOM   3106  HA  ASP A 205     133.680 -14.870 124.170  1.00  0.00           H
ATOM   3107  CB  ASP A 205     135.520 -14.430 125.200  1.00  0.00           C
ATOM   3108  HB1 ASP A 205     135.850 -14.430 126.240  1.00  0.00           H
ATOM   3109  HB2 ASP A 205     135.410 -13.350 125.120  1.00  0.00           H
ATOM   3110  CG  ASP A 205     136.670 -15.010 124.330  1.00  0.00           C
ATOM   3111  OD1 ASP A 205     137.790 -14.460 124.320  1.00  0.00           O
ATOM   3112  OD2 ASP A 205     136.410 -15.960 123.600  1.00  0.00           O
ATOM   3113  C   ASP A 205     134.210 -16.580 125.380  1.00  0.00           C
ATOM   3114  O   ASP A 205     134.660 -16.980 126.410  1.00  0.00           O
ATOM   3115  N   ASN A 206     133.760 -17.330 124.380  1.00  0.00           N
ATOM   3116  H   ASN A 206     133.410 -16.810 123.590  1.00  0.00           H
ATOM   3117  CA  ASN A 206     133.650 -18.770 124.460  1.00  0.00           C
ATOM   3118  HA  ASN A 206     132.980 -19.010 125.290  1.00  0.00           H
ATOM   3119  CB  ASN A 206     132.880 -19.170 123.220  1.00  0.00           C
ATOM   3120  HB1 ASN A 206     133.510 -19.140 122.330  1.00  0.00           H
ATOM   3121  HB2 ASN A 206     132.050 -18.460 123.180  1.00  0.00           H
ATOM   3122  CG  ASN A 206     132.120 -20.470 123.310  1.00  0.00           C
ATOM   3123  OD1 ASN A 206     132.310 -21.230 124.240  1.00  0.00           O
ATOM   3124  ND2 ASN A 206     131.300 -20.640 122.300  1.00  0.00           N
ATOM   3125 1HD2 ASN A 206     131.230 -19.940 121.570  1.00  0.00           H
ATOM   3126 2HD2 ASN A 206     130.630 -21.390 122.380  1.00  0.00           H
ATOM   3127  C   ASN A 206     135.030 -19.430 124.640  1.00  0.00           C
ATOM   3128  O   ASN A 206     135.210 -20.500 125.220  1.00  0.00           O
ATOM   3129  N   GLU A 207     136.110 -18.740 124.160  1.00  0.00           N
ATOM   3130  H   GLU A 207     135.960 -17.830 123.760  1.00  0.00           H
ATOM   3131  CA  GLU A 207     137.510 -19.110 124.380  1.00  0.00           C
ATOM   3132  HA  GLU A 207     137.520 -20.190 124.230  1.00  0.00           H
ATOM   3133  CB  GLU A 207     138.530 -18.520 123.420  1.00  0.00           C
ATOM   3134  HB1 GLU A 207     138.350 -17.450 123.270  1.00  0.00           H
ATOM   3135  HB2 GLU A 207     138.410 -18.990 122.440  1.00  0.00           H
ATOM   3136  CG  GLU A 207     140.050 -18.720 123.880  1.00  0.00           C
ATOM   3137  HG1 GLU A 207     140.180 -19.800 123.970  1.00  0.00           H
ATOM   3138  HG2 GLU A 207     140.240 -18.330 124.880  1.00  0.00           H
ATOM   3139  CD  GLU A 207     140.980 -18.170 122.860  1.00  0.00           C
ATOM   3140  OE1 GLU A 207     141.210 -18.850 121.870  1.00  0.00           O
ATOM   3141  OE2 GLU A 207     141.330 -17.000 123.030  1.00  0.00           O
ATOM   3142  C   GLU A 207     137.960 -18.790 125.840  1.00  0.00           C
ATOM   3143  O   GLU A 207     138.500 -19.650 126.550  1.00  0.00           O
ATOM   3144  N   ALA A 208     137.640 -17.600 126.370  1.00  0.00           N
ATOM   3145  H   ALA A 208     137.040 -16.970 125.860  1.00  0.00           H
ATOM   3146  CA  ALA A 208     138.070 -17.190 127.740  1.00  0.00           C
ATOM   3147  HA  ALA A 208     139.140 -17.390 127.850  1.00  0.00           H
ATOM   3148  CB  ALA A 208     137.910 -15.670 128.010  1.00  0.00           C
ATOM   3149  HB1 ALA A 208     138.650 -15.390 128.760  1.00  0.00           H
ATOM   3150  HB2 ALA A 208     138.330 -15.170 127.140  1.00  0.00           H
ATOM   3151  HB3 ALA A 208     136.920 -15.280 128.250  1.00  0.00           H
ATOM   3152  C   ALA A 208     137.360 -17.920 128.880  1.00  0.00           C
ATOM   3153  O   ALA A 208     137.990 -18.310 129.850  1.00  0.00           O
ATOM   3154  N   ILE A 209     136.050 -18.250 128.740  1.00  0.00           N
ATOM   3155  H   ILE A 209     135.610 -18.000 127.860  1.00  0.00           H
ATOM   3156  CA  ILE A 209     135.300 -19.090 129.640  1.00  0.00           C
ATOM   3157  HA  ILE A 209     135.480 -18.740 130.650  1.00  0.00           H
ATOM   3158  CB  ILE A 209     133.760 -19.060 129.250  1.00  0.00           C
ATOM   3159  HB  ILE A 209     133.570 -18.000 129.060  1.00  0.00           H
ATOM   3160  CG2 ILE A 209     133.410 -19.830 127.970  1.00  0.00           C
ATOM   3161 1HG2 ILE A 209     134.020 -19.510 127.120  1.00  0.00           H
ATOM   3162 2HG2 ILE A 209     133.580 -20.890 128.160  1.00  0.00           H
ATOM   3163 3HG2 ILE A 209     132.380 -19.750 127.620  1.00  0.00           H
ATOM   3164  CG1 ILE A 209     132.950 -19.540 130.430  1.00  0.00           C
ATOM   3165 1HG1 ILE A 209     133.420 -20.410 130.910  1.00  0.00           H
ATOM   3166 2HG1 ILE A 209     131.920 -19.830 130.230  1.00  0.00           H
ATOM   3167  CD  ILE A 209     132.940 -18.470 131.580  1.00  0.00           C
ATOM   3168  HD1 ILE A 209     132.740 -17.450 131.270  1.00  0.00           H
ATOM   3169  HD2 ILE A 209     132.160 -18.880 132.230  1.00  0.00           H
ATOM   3170  HD3 ILE A 209     133.890 -18.520 132.100  1.00  0.00           H
ATOM   3171  C   ILE A 209     135.810 -20.560 129.720  1.00  0.00           C
ATOM   3172  O   ILE A 209     136.030 -20.990 130.860  1.00  0.00           O
ATOM   3173  N   TYR A 210     136.110 -21.320 128.630  1.00  0.00           N
ATOM   3174  H   TYR A 210     136.150 -20.800 127.770  1.00  0.00           H
ATOM   3175  CA  TYR A 210     136.910 -22.520 128.580  1.00  0.00           C
ATOM   3176  HA  TYR A 210     136.430 -23.310 129.140  1.00  0.00           H
ATOM   3177  CB  TYR A 210     136.800 -22.940 127.110  1.00  0.00           C
ATOM   3178  HB1 TYR A 210     137.330 -22.170 126.560  1.00  0.00           H
ATOM   3179  HB2 TYR A 210     135.750 -22.930 126.820  1.00  0.00           H
ATOM   3180  CG  TYR A 210     137.380 -24.370 126.890  1.00  0.00           C
ATOM   3181  CD1 TYR A 210     136.500 -25.420 126.550  1.00  0.00           C
ATOM   3182  HD1 TYR A 210     135.440 -25.200 126.620  1.00  0.00           H
ATOM   3183  CE1 TYR A 210     136.980 -26.660 126.120  1.00  0.00           C
ATOM   3184  HE1 TYR A 210     136.250 -27.450 125.970  1.00  0.00           H
ATOM   3185  CZ  TYR A 210     138.310 -26.940 126.050  1.00  0.00           C
ATOM   3186  OH  TYR A 210     138.800 -28.120 125.690  1.00  0.00           O
ATOM   3187  HH  TYR A 210     139.750 -28.220 125.770  1.00  0.00           H
ATOM   3188  CE2 TYR A 210     139.200 -25.800 126.330  1.00  0.00           C
ATOM   3189  HE2 TYR A 210     140.250 -25.980 126.150  1.00  0.00           H
ATOM   3190  CD2 TYR A 210     138.730 -24.530 126.670  1.00  0.00           C
ATOM   3191  HD2 TYR A 210     139.330 -23.650 126.850  1.00  0.00           H
ATOM   3192  C   TYR A 210     138.310 -22.350 129.200  1.00  0.00           C
ATOM   3193  O   TYR A 210     138.770 -23.310 129.910  1.00  0.00           O
ATOM   3194  N   ASP A 211     139.000 -21.210 129.120  1.00  0.00           N
ATOM   3195  H   ASP A 211     138.690 -20.440 128.560  1.00  0.00           H
ATOM   3196  CA  ASP A 211     140.330 -21.140 129.740  1.00  0.00           C
ATOM   3197  HA  ASP A 211     140.960 -21.950 129.370  1.00  0.00           H
ATOM   3198  CB  ASP A 211     140.960 -19.760 129.350  1.00  0.00           C
ATOM   3199  HB1 ASP A 211     140.480 -18.960 129.910  1.00  0.00           H
ATOM   3200  HB2 ASP A 211     140.850 -19.460 128.310  1.00  0.00           H
ATOM   3201  CG  ASP A 211     142.450 -19.820 129.730  1.00  0.00           C
ATOM   3202  OD1 ASP A 211     142.860 -19.230 130.680  1.00  0.00           O
ATOM   3203  OD2 ASP A 211     143.140 -20.510 128.970  1.00  0.00           O
ATOM   3204  C   ASP A 211     140.290 -21.090 131.260  1.00  0.00           C
ATOM   3205  O   ASP A 211     141.190 -21.530 131.920  1.00  0.00           O
ATOM   3206  N   ILE A 212     139.260 -20.470 131.870  1.00  0.00           N
ATOM   3207  H   ILE A 212     138.550 -19.950 131.370  1.00  0.00           H
ATOM   3208  CA  ILE A 212     139.140 -20.630 133.320  1.00  0.00           C
ATOM   3209  HA  ILE A 212     140.070 -20.340 133.790  1.00  0.00           H
ATOM   3210  CB  ILE A 212     138.060 -19.590 133.840  1.00  0.00           C
ATOM   3211  HB  ILE A 212     137.130 -19.830 133.340  1.00  0.00           H
ATOM   3212  CG2 ILE A 212     137.970 -19.700 135.450  1.00  0.00           C
ATOM   3213 1HG2 ILE A 212     137.360 -18.870 135.800  1.00  0.00           H
ATOM   3214 2HG2 ILE A 212     137.550 -20.640 135.810  1.00  0.00           H
ATOM   3215 3HG2 ILE A 212     138.970 -19.490 135.840  1.00  0.00           H
ATOM   3216  CG1 ILE A 212     138.430 -18.160 133.460  1.00  0.00           C
ATOM   3217 1HG1 ILE A 212     138.630 -18.150 132.390  1.00  0.00           H
ATOM   3218 2HG1 ILE A 212     139.340 -17.890 134.010  1.00  0.00           H
ATOM   3219  CD  ILE A 212     137.360 -17.080 133.570  1.00  0.00           C
ATOM   3220  HD1 ILE A 212     136.940 -17.010 134.580  1.00  0.00           H
ATOM   3221  HD2 ILE A 212     137.660 -16.100 133.220  1.00  0.00           H
ATOM   3222  HD3 ILE A 212     136.500 -17.330 132.950  1.00  0.00           H
ATOM   3223  C   ILE A 212     138.750 -22.060 133.700  1.00  0.00           C
ATOM   3224  O   ILE A 212     139.290 -22.540 134.720  1.00  0.00           O
ATOM   3225  N   CYS A 213     137.870 -22.710 132.900  1.00  0.00           N
ATOM   3226  H   CYS A 213     137.440 -22.190 132.150  1.00  0.00           H
ATOM   3227  CA  CYS A 213     137.450 -24.070 133.230  1.00  0.00           C
ATOM   3228  HA  CYS A 213     136.990 -23.910 134.200  1.00  0.00           H
ATOM   3229  CB  CYS A 213     136.320 -24.400 132.260  1.00  0.00           C
ATOM   3230  HB1 CYS A 213     136.020 -25.440 132.360  1.00  0.00           H
ATOM   3231  HB2 CYS A 213     136.650 -24.210 131.240  1.00  0.00           H
ATOM   3232  SG  CYS A 213     134.860 -23.370 132.520  1.00  0.00           S
ATOM   3233  HG  CYS A 213     134.990 -22.180 131.930  1.00  0.00           H
ATOM   3234  C   CYS A 213     138.500 -25.180 133.200  1.00  0.00           C
ATOM   3235  O   CYS A 213     138.590 -26.000 134.150  1.00  0.00           O
ATOM   3236  N   ARG A 214     139.390 -25.160 132.190  1.00  0.00           N
ATOM   3237  H   ARG A 214     139.330 -24.430 131.480  1.00  0.00           H
ATOM   3238  CA  ARG A 214     140.470 -26.130 132.060  1.00  0.00           C
ATOM   3239  HA  ARG A 214     139.880 -27.040 132.170  1.00  0.00           H
ATOM   3240  CB  ARG A 214     141.080 -26.000 130.660  1.00  0.00           C
ATOM   3241  HB1 ARG A 214     140.300 -26.110 129.910  1.00  0.00           H
ATOM   3242  HB2 ARG A 214     141.680 -26.900 130.520  1.00  0.00           H
ATOM   3243  CG  ARG A 214     141.910 -24.750 130.380  1.00  0.00           C
ATOM   3244  HG1 ARG A 214     142.720 -24.640 131.100  1.00  0.00           H
ATOM   3245  HG2 ARG A 214     141.310 -23.880 130.660  1.00  0.00           H
ATOM   3246  CD  ARG A 214     142.520 -24.820 128.980  1.00  0.00           C
ATOM   3247  HD1 ARG A 214     142.980 -23.870 128.690  1.00  0.00           H
ATOM   3248  HD2 ARG A 214     141.710 -25.000 128.270  1.00  0.00           H
ATOM   3249  NE  ARG A 214     143.530 -25.880 128.840  1.00  0.00           N
ATOM   3250  HE  ARG A 214     143.730 -26.530 129.580  1.00  0.00           H
ATOM   3251  CZ  ARG A 214     144.250 -26.110 127.780  1.00  0.00           C
ATOM   3252  NH1 ARG A 214     144.170 -25.390 126.730  1.00  0.00           N
ATOM   3253 1HH1 ARG A 214     143.640 -24.540 126.820  1.00  0.00           H
ATOM   3254 2HH1 ARG A 214     144.760 -25.580 125.930  1.00  0.00           H
ATOM   3255  NH2 ARG A 214     144.990 -27.170 127.760  1.00  0.00           N
ATOM   3256 1HH2 ARG A 214     144.900 -27.810 128.530  1.00  0.00           H
ATOM   3257 2HH2 ARG A 214     145.640 -27.290 126.990  1.00  0.00           H
ATOM   3258  C   ARG A 214     141.530 -26.050 133.210  1.00  0.00           C
ATOM   3259  O   ARG A 214     142.160 -27.040 133.450  1.00  0.00           O
ATOM   3260  N   ARG A 215     141.750 -24.890 133.870  1.00  0.00           N
ATOM   3261  H   ARG A 215     141.240 -24.040 133.680  1.00  0.00           H
ATOM   3262  CA  ARG A 215     142.560 -24.750 135.140  1.00  0.00           C
ATOM   3263  HA  ARG A 215     143.380 -25.470 135.040  1.00  0.00           H
ATOM   3264  CB  ARG A 215     143.240 -23.330 135.160  1.00  0.00           C
ATOM   3265  HB1 ARG A 215     143.770 -23.200 136.110  1.00  0.00           H
ATOM   3266  HB2 ARG A 215     142.460 -22.580 135.060  1.00  0.00           H
ATOM   3267  CG  ARG A 215     144.250 -23.150 134.020  1.00  0.00           C
ATOM   3268  HG1 ARG A 215     143.870 -23.440 133.040  1.00  0.00           H
ATOM   3269  HG2 ARG A 215     145.100 -23.780 134.300  1.00  0.00           H
ATOM   3270  CD  ARG A 215     144.720 -21.760 133.940  1.00  0.00           C
ATOM   3271  HD1 ARG A 215     145.620 -21.900 133.350  1.00  0.00           H
ATOM   3272  HD2 ARG A 215     145.090 -21.490 134.930  1.00  0.00           H
ATOM   3273  NE  ARG A 215     143.680 -20.800 133.420  1.00  0.00           N
ATOM   3274  HE  ARG A 215     143.300 -21.010 132.510  1.00  0.00           H
ATOM   3275  CZ  ARG A 215     143.220 -19.720 134.000  1.00  0.00           C
ATOM   3276  NH1 ARG A 215     143.460 -19.400 135.260  1.00  0.00           N
ATOM   3277 1HH1 ARG A 215     144.160 -19.830 135.850  1.00  0.00           H
ATOM   3278 2HH1 ARG A 215     142.980 -18.690 135.800  1.00  0.00           H
ATOM   3279  NH2 ARG A 215     142.310 -18.990 133.420  1.00  0.00           N
ATOM   3280 1HH2 ARG A 215     142.300 -19.180 132.430  1.00  0.00           H
ATOM   3281 2HH2 ARG A 215     141.950 -18.130 133.810  1.00  0.00           H
ATOM   3282  C   ARG A 215     141.880 -25.020 136.490  1.00  0.00           C
ATOM   3283  O   ARG A 215     142.550 -25.040 137.520  1.00  0.00           O
ATOM   3284  N   ASN A 216     140.560 -24.920 136.540  1.00  0.00           N
ATOM   3285  H   ASN A 216     140.050 -24.760 135.680  1.00  0.00           H
ATOM   3286  CA  ASN A 216     139.820 -24.810 137.830  1.00  0.00           C
ATOM   3287  HA  ASN A 216     140.530 -24.980 138.640  1.00  0.00           H
ATOM   3288  CB  ASN A 216     139.150 -23.400 137.990  1.00  0.00           C
ATOM   3289  HB1 ASN A 216     138.840 -23.340 139.030  1.00  0.00           H
ATOM   3290  HB2 ASN A 216     138.320 -23.220 137.310  1.00  0.00           H
ATOM   3291  CG  ASN A 216     140.280 -22.310 137.940  1.00  0.00           C
ATOM   3292  OD1 ASN A 216     141.110 -22.190 138.870  1.00  0.00           O
ATOM   3293  ND2 ASN A 216     140.450 -21.530 136.910  1.00  0.00           N
ATOM   3294 1HD2 ASN A 216     139.740 -21.580 136.200  1.00  0.00           H
ATOM   3295 2HD2 ASN A 216     141.130 -20.790 136.960  1.00  0.00           H
ATOM   3296  C   ASN A 216     138.560 -25.770 138.050  1.00  0.00           C
ATOM   3297  O   ASN A 216     138.100 -25.850 139.190  1.00  0.00           O
ATOM   3298  N   LEU A 217     138.050 -26.460 137.010  1.00  0.00           N
ATOM   3299  H   LEU A 217     138.410 -26.380 136.070  1.00  0.00           H
ATOM   3300  CA  LEU A 217     136.970 -27.470 137.110  1.00  0.00           C
ATOM   3301  HA  LEU A 217     136.580 -27.460 138.130  1.00  0.00           H
ATOM   3302  CB  LEU A 217     135.930 -27.000 136.110  1.00  0.00           C
ATOM   3303  HB1 LEU A 217     135.170 -27.790 136.140  1.00  0.00           H
ATOM   3304  HB2 LEU A 217     136.160 -27.080 135.050  1.00  0.00           H
ATOM   3305  CG  LEU A 217     135.280 -25.640 136.350  1.00  0.00           C
ATOM   3306  HG  LEU A 217     136.080 -24.940 136.110  1.00  0.00           H
ATOM   3307  CD1 LEU A 217     134.180 -25.480 135.370  1.00  0.00           C
ATOM   3308 1HD1 LEU A 217     133.340 -26.110 135.660  1.00  0.00           H
ATOM   3309 2HD1 LEU A 217     133.830 -24.450 135.470  1.00  0.00           H
ATOM   3310 3HD1 LEU A 217     134.530 -25.800 134.390  1.00  0.00           H
ATOM   3311  CD2 LEU A 217     134.900 -25.410 137.840  1.00  0.00           C
ATOM   3312 1HD2 LEU A 217     135.820 -25.230 138.380  1.00  0.00           H
ATOM   3313 2HD2 LEU A 217     134.420 -24.430 137.880  1.00  0.00           H
ATOM   3314 3HD2 LEU A 217     134.360 -26.270 138.240  1.00  0.00           H
ATOM   3315  C   LEU A 217     137.430 -28.960 136.910  1.00  0.00           C
ATOM   3316  O   LEU A 217     136.590 -29.770 136.430  1.00  0.00           O
ATOM   3317  N   ASP A 218     138.660 -29.260 137.380  1.00  0.00           N
ATOM   3318  H   ASP A 218     139.260 -28.460 137.530  1.00  0.00           H
ATOM   3319  CA  ASP A 218     139.250 -30.650 137.620  1.00  0.00           C
ATOM   3320  HA  ASP A 218     140.300 -30.550 137.900  1.00  0.00           H
ATOM   3321  CB  ASP A 218     138.660 -31.390 138.840  1.00  0.00           C
ATOM   3322  HB1 ASP A 218     139.240 -32.310 138.980  1.00  0.00           H
ATOM   3323  HB2 ASP A 218     137.620 -31.640 138.620  1.00  0.00           H
ATOM   3324  CG  ASP A 218     138.650 -30.550 140.160  1.00  0.00           C
ATOM   3325  OD1 ASP A 218     137.560 -30.350 140.660  1.00  0.00           O
ATOM   3326  OD2 ASP A 218     139.740 -30.210 140.590  1.00  0.00           O
ATOM   3327  C   ASP A 218     139.280 -31.530 136.320  1.00  0.00           C
ATOM   3328  O   ASP A 218     139.260 -32.770 136.410  1.00  0.00           O
ATOM   3329  N   ILE A 219     139.230 -30.940 135.080  1.00  0.00           N
ATOM   3330  H   ILE A 219     139.130 -29.930 135.060  1.00  0.00           H
ATOM   3331  CA  ILE A 219     139.400 -31.530 133.730  1.00  0.00           C
ATOM   3332  HA  ILE A 219     140.060 -32.390 133.790  1.00  0.00           H
ATOM   3333  CB  ILE A 219     138.080 -31.970 133.110  1.00  0.00           C
ATOM   3334  HB  ILE A 219     138.330 -32.210 132.080  1.00  0.00           H
ATOM   3335  CG2 ILE A 219     137.660 -33.300 133.730  1.00  0.00           C
ATOM   3336 1HG2 ILE A 219     138.520 -33.970 133.810  1.00  0.00           H
ATOM   3337 2HG2 ILE A 219     137.210 -33.170 134.710  1.00  0.00           H
ATOM   3338 3HG2 ILE A 219     136.920 -33.740 133.060  1.00  0.00           H
ATOM   3339  CG1 ILE A 219     136.790 -31.030 133.260  1.00  0.00           C
ATOM   3340 1HG1 ILE A 219     136.270 -31.320 134.180  1.00  0.00           H
ATOM   3341 2HG1 ILE A 219     136.160 -31.230 132.400  1.00  0.00           H
ATOM   3342  CD  ILE A 219     137.050 -29.530 133.160  1.00  0.00           C
ATOM   3343  HD1 ILE A 219     137.570 -29.400 132.220  1.00  0.00           H
ATOM   3344  HD2 ILE A 219     136.090 -29.010 133.160  1.00  0.00           H
ATOM   3345  HD3 ILE A 219     137.680 -29.140 133.960  1.00  0.00           H
ATOM   3346  C   ILE A 219     140.210 -30.710 132.720  1.00  0.00           C
ATOM   3347  O   ILE A 219     139.990 -29.560 132.610  1.00  0.00           O
ATOM   3348  N   GLU A 220     141.120 -31.340 131.930  1.00  0.00           N
ATOM   3349  H   GLU A 220     141.270 -32.320 132.110  1.00  0.00           H
ATOM   3350  CA  GLU A 220     141.840 -30.690 130.860  1.00  0.00           C
ATOM   3351  HA  GLU A 220     142.300 -29.770 131.230  1.00  0.00           H
ATOM   3352  CB  GLU A 220     143.000 -31.560 130.350  1.00  0.00           C
ATOM   3353  HB1 GLU A 220     142.650 -32.290 129.620  1.00  0.00           H
ATOM   3354  HB2 GLU A 220     143.400 -32.170 131.170  1.00  0.00           H
ATOM   3355  CG  GLU A 220     144.040 -30.740 129.580  1.00  0.00           C
ATOM   3356  HG1 GLU A 220     143.560 -30.200 128.780  1.00  0.00           H
ATOM   3357  HG2 GLU A 220     144.840 -31.370 129.170  1.00  0.00           H
ATOM   3358  CD  GLU A 220     144.710 -29.700 130.450  1.00  0.00           C
ATOM   3359  OE1 GLU A 220     144.670 -28.550 130.030  1.00  0.00           O
ATOM   3360  OE2 GLU A 220     145.310 -29.990 131.550  1.00  0.00           O
ATOM   3361  C   GLU A 220     140.930 -30.180 129.680  1.00  0.00           C
ATOM   3362  O   GLU A 220     141.130 -29.060 129.170  1.00  0.00           O
ATOM   3363  N   ARG A 221     140.040 -31.070 129.170  1.00  0.00           N
ATOM   3364  H   ARG A 221     140.030 -32.010 129.540  1.00  0.00           H
ATOM   3365  CA  ARG A 221     139.030 -30.640 128.100  1.00  0.00           C
ATOM   3366  HA  ARG A 221     139.390 -29.690 127.690  1.00  0.00           H
ATOM   3367  CB  ARG A 221     139.080 -31.730 127.010  1.00  0.00           C
ATOM   3368  HB1 ARG A 221     138.210 -31.630 126.370  1.00  0.00           H
ATOM   3369  HB2 ARG A 221     138.990 -32.670 127.550  1.00  0.00           H
ATOM   3370  CG  ARG A 221     140.410 -31.900 126.150  1.00  0.00           C
ATOM   3371  HG1 ARG A 221     141.230 -32.260 126.760  1.00  0.00           H
ATOM   3372  HG2 ARG A 221     140.630 -31.050 125.500  1.00  0.00           H
ATOM   3373  CD  ARG A 221     140.130 -33.140 125.250  1.00  0.00           C
ATOM   3374  HD1 ARG A 221     139.230 -32.970 124.650  1.00  0.00           H
ATOM   3375  HD2 ARG A 221     139.970 -34.010 125.890  1.00  0.00           H
ATOM   3376  NE  ARG A 221     141.200 -33.460 124.330  1.00  0.00           N
ATOM   3377  HE  ARG A 221     141.860 -32.700 124.220  1.00  0.00           H
ATOM   3378  CZ  ARG A 221     141.210 -34.550 123.490  1.00  0.00           C
ATOM   3379  NH1 ARG A 221     140.340 -35.500 123.620  1.00  0.00           N
ATOM   3380 1HH1 ARG A 221     139.430 -35.220 123.960  1.00  0.00           H
ATOM   3381 2HH1 ARG A 221     140.460 -36.440 123.280  1.00  0.00           H
ATOM   3382  NH2 ARG A 221     142.260 -34.790 122.780  1.00  0.00           N
ATOM   3383 1HH2 ARG A 221     143.020 -34.120 122.840  1.00  0.00           H
ATOM   3384 2HH2 ARG A 221     142.320 -35.590 122.170  1.00  0.00           H
ATOM   3385  C   ARG A 221     137.590 -30.540 128.670  1.00  0.00           C
ATOM   3386  O   ARG A 221     136.910 -31.530 128.610  1.00  0.00           O
ATOM   3387  N   PRO A 222     137.190 -29.370 129.170  1.00  0.00           N
ATOM   3388  CD  PRO A 222     137.970 -28.250 129.420  1.00  0.00           C
ATOM   3389  HD1 PRO A 222     138.520 -27.950 128.530  1.00  0.00           H
ATOM   3390  HD2 PRO A 222     138.700 -28.550 130.180  1.00  0.00           H
ATOM   3391  CG  PRO A 222     137.160 -27.080 129.850  1.00  0.00           C
ATOM   3392  HG1 PRO A 222     137.010 -26.390 129.020  1.00  0.00           H
ATOM   3393  HG2 PRO A 222     137.540 -26.550 130.730  1.00  0.00           H
ATOM   3394  CB  PRO A 222     135.810 -27.770 130.170  1.00  0.00           C
ATOM   3395  HB1 PRO A 222     135.050 -27.160 129.660  1.00  0.00           H
ATOM   3396  HB2 PRO A 222     135.600 -27.840 131.230  1.00  0.00           H
ATOM   3397  CA  PRO A 222     135.810 -29.120 129.500  1.00  0.00           C
ATOM   3398  HA  PRO A 222     135.470 -29.790 130.290  1.00  0.00           H
ATOM   3399  C   PRO A 222     134.840 -29.210 128.280  1.00  0.00           C
ATOM   3400  O   PRO A 222     135.190 -29.330 127.110  1.00  0.00           O
ATOM   3401  N   THR A 223     133.540 -29.210 128.520  1.00  0.00           N
ATOM   3402  H   THR A 223     133.280 -29.170 129.500  1.00  0.00           H
ATOM   3403  CA  THR A 223     132.460 -29.310 127.510  1.00  0.00           C
ATOM   3404  HA  THR A 223     132.810 -29.130 126.500  1.00  0.00           H
ATOM   3405  CB  THR A 223     131.920 -30.780 127.410  1.00  0.00           C
ATOM   3406  HB  THR A 223     131.550 -30.980 126.400  1.00  0.00           H
ATOM   3407  CG2 THR A 223     132.850 -32.010 127.750  1.00  0.00           C
ATOM   3408 1HG2 THR A 223     133.810 -31.790 127.290  1.00  0.00           H
ATOM   3409 2HG2 THR A 223     133.080 -32.000 128.810  1.00  0.00           H
ATOM   3410 3HG2 THR A 223     132.510 -32.990 127.440  1.00  0.00           H
ATOM   3411  OG1 THR A 223     130.940 -30.940 128.380  1.00  0.00           O
ATOM   3412  HG1 THR A 223     130.480 -31.780 128.300  1.00  0.00           H
ATOM   3413  C   THR A 223     131.450 -28.210 127.730  1.00  0.00           C
ATOM   3414  O   THR A 223     131.630 -27.390 128.650  1.00  0.00           O
ATOM   3415  N   TYR A 224     130.300 -28.220 127.060  1.00  0.00           N
ATOM   3416  H   TYR A 224     130.120 -29.010 126.450  1.00  0.00           H
ATOM   3417  CA  TYR A 224     129.290 -27.130 127.150  1.00  0.00           C
ATOM   3418  HA  TYR A 224     129.870 -26.210 127.310  1.00  0.00           H
ATOM   3419  CB  TYR A 224     128.230 -26.940 126.060  1.00  0.00           C
ATOM   3420  HB1 TYR A 224     127.430 -26.320 126.490  1.00  0.00           H
ATOM   3421  HB2 TYR A 224     127.830 -27.910 125.770  1.00  0.00           H
ATOM   3422  CG  TYR A 224     128.740 -26.310 124.760  1.00  0.00           C
ATOM   3423  CD1 TYR A 224     129.520 -25.120 124.830  1.00  0.00           C
ATOM   3424  HD1 TYR A 224     129.670 -24.530 125.720  1.00  0.00           H
ATOM   3425  CE1 TYR A 224     130.040 -24.570 123.640  1.00  0.00           C
ATOM   3426  HE1 TYR A 224     130.730 -23.730 123.660  1.00  0.00           H
ATOM   3427  CZ  TYR A 224     129.720 -25.150 122.380  1.00  0.00           C
ATOM   3428  OH  TYR A 224     130.350 -24.690 121.280  1.00  0.00           O
ATOM   3429  HH  TYR A 224     130.090 -25.110 120.450  1.00  0.00           H
ATOM   3430  CE2 TYR A 224     128.920 -26.330 122.320  1.00  0.00           C
ATOM   3431  HE2 TYR A 224     128.730 -26.780 121.360  1.00  0.00           H
ATOM   3432  CD2 TYR A 224     128.350 -26.890 123.520  1.00  0.00           C
ATOM   3433  HD2 TYR A 224     127.700 -27.750 123.500  1.00  0.00           H
ATOM   3434  C   TYR A 224     128.530 -27.260 128.510  1.00  0.00           C
ATOM   3435  O   TYR A 224     128.070 -26.330 129.150  1.00  0.00           O
ATOM   3436  N   THR A 225     128.560 -28.430 129.100  1.00  0.00           N
ATOM   3437  H   THR A 225     129.080 -29.180 128.650  1.00  0.00           H
ATOM   3438  CA  THR A 225     127.990 -28.660 130.430  1.00  0.00           C
ATOM   3439  HA  THR A 225     126.940 -28.360 130.440  1.00  0.00           H
ATOM   3440  CB  THR A 225     127.980 -30.150 130.760  1.00  0.00           C
ATOM   3441  HB  THR A 225     129.020 -30.450 130.930  1.00  0.00           H
ATOM   3442  CG2 THR A 225     127.100 -30.500 132.030  1.00  0.00           C
ATOM   3443 1HG2 THR A 225     127.560 -31.440 132.340  1.00  0.00           H
ATOM   3444 2HG2 THR A 225     127.190 -29.780 132.840  1.00  0.00           H
ATOM   3445 3HG2 THR A 225     126.030 -30.580 131.840  1.00  0.00           H
ATOM   3446  OG1 THR A 225     127.490 -30.900 129.720  1.00  0.00           O
ATOM   3447  HG1 THR A 225     127.880 -31.780 129.760  1.00  0.00           H
ATOM   3448  C   THR A 225     128.760 -27.920 131.540  1.00  0.00           C
ATOM   3449  O   THR A 225     128.180 -27.260 132.410  1.00  0.00           O
ATOM   3450  N   ASN A 226     130.070 -27.990 131.550  1.00  0.00           N
ATOM   3451  H   ASN A 226     130.410 -28.470 130.730  1.00  0.00           H
ATOM   3452  CA  ASN A 226     130.930 -27.180 132.480  1.00  0.00           C
ATOM   3453  HA  ASN A 226     130.710 -27.430 133.520  1.00  0.00           H
ATOM   3454  CB  ASN A 226     132.430 -27.610 132.250  1.00  0.00           C
ATOM   3455  HB1 ASN A 226     132.940 -27.120 133.080  1.00  0.00           H
ATOM   3456  HB2 ASN A 226     132.810 -27.180 131.330  1.00  0.00           H
ATOM   3457  CG  ASN A 226     132.580 -29.170 132.180  1.00  0.00           C
ATOM   3458  OD1 ASN A 226     133.260 -29.750 131.340  1.00  0.00           O
ATOM   3459  ND2 ASN A 226     132.030 -29.930 133.150  1.00  0.00           N
ATOM   3460 1HD2 ASN A 226     131.520 -29.590 133.950  1.00  0.00           H
ATOM   3461 2HD2 ASN A 226     132.180 -30.930 133.120  1.00  0.00           H
ATOM   3462  C   ASN A 226     130.760 -25.710 132.220  1.00  0.00           C
ATOM   3463  O   ASN A 226     130.590 -24.900 133.100  1.00  0.00           O
ATOM   3464  N   LEU A 227     130.830 -25.290 130.980  1.00  0.00           N
ATOM   3465  H   LEU A 227     131.000 -25.950 130.240  1.00  0.00           H
ATOM   3466  CA  LEU A 227     130.770 -23.860 130.630  1.00  0.00           C
ATOM   3467  HA  LEU A 227     131.520 -23.320 131.210  1.00  0.00           H
ATOM   3468  CB  LEU A 227     130.900 -23.730 129.080  1.00  0.00           C
ATOM   3469  HB1 LEU A 227     130.560 -22.760 128.730  1.00  0.00           H
ATOM   3470  HB2 LEU A 227     130.320 -24.560 128.670  1.00  0.00           H
ATOM   3471  CG  LEU A 227     132.410 -23.540 128.610  1.00  0.00           C
ATOM   3472  HG  LEU A 227     132.660 -22.520 128.910  1.00  0.00           H
ATOM   3473  CD1 LEU A 227     133.400 -24.520 129.250  1.00  0.00           C
ATOM   3474 1HD1 LEU A 227     134.300 -24.510 128.630  1.00  0.00           H
ATOM   3475 2HD1 LEU A 227     133.830 -24.160 130.190  1.00  0.00           H
ATOM   3476 3HD1 LEU A 227     132.910 -25.490 129.220  1.00  0.00           H
ATOM   3477  CD2 LEU A 227     132.380 -23.440 127.090  1.00  0.00           C
ATOM   3478 1HD2 LEU A 227     133.320 -23.090 126.650  1.00  0.00           H
ATOM   3479 2HD2 LEU A 227     132.200 -24.440 126.700  1.00  0.00           H
ATOM   3480 3HD2 LEU A 227     131.540 -22.810 126.770  1.00  0.00           H
ATOM   3481  C   LEU A 227     129.450 -23.250 130.970  1.00  0.00           C
ATOM   3482  O   LEU A 227     129.530 -22.200 131.600  1.00  0.00           O
ATOM   3483  N   ASN A 228     128.280 -23.780 130.660  1.00  0.00           N
ATOM   3484  H   ASN A 228     128.270 -24.640 130.140  1.00  0.00           H
ATOM   3485  CA  ASN A 228     126.950 -23.270 130.800  1.00  0.00           C
ATOM   3486  HA  ASN A 228     126.970 -22.280 130.340  1.00  0.00           H
ATOM   3487  CB  ASN A 228     125.930 -24.160 130.040  1.00  0.00           C
ATOM   3488  HB1 ASN A 228     124.940 -23.700 130.110  1.00  0.00           H
ATOM   3489  HB2 ASN A 228     125.850 -25.170 130.450  1.00  0.00           H
ATOM   3490  CG  ASN A 228     126.140 -24.330 128.550  1.00  0.00           C
ATOM   3491  OD1 ASN A 228     127.040 -23.740 127.980  1.00  0.00           O
ATOM   3492  ND2 ASN A 228     125.290 -25.050 127.880  1.00  0.00           N
ATOM   3493 1HD2 ASN A 228     124.660 -25.650 128.390  1.00  0.00           H
ATOM   3494 2HD2 ASN A 228     125.500 -25.110 126.900  1.00  0.00           H
ATOM   3495  C   ASN A 228     126.570 -23.180 132.330  1.00  0.00           C
ATOM   3496  O   ASN A 228     125.940 -22.230 132.700  1.00  0.00           O
ATOM   3497  N   ARG A 229     127.040 -24.120 133.160  1.00  0.00           N
ATOM   3498  H   ARG A 229     127.520 -24.910 132.770  1.00  0.00           H
ATOM   3499  CA  ARG A 229     127.010 -24.080 134.600  1.00  0.00           C
ATOM   3500  HA  ARG A 229     126.010 -23.700 134.800  1.00  0.00           H
ATOM   3501  CB  ARG A 229     127.330 -25.460 135.170  1.00  0.00           C
ATOM   3502  HB1 ARG A 229     127.520 -25.460 136.240  1.00  0.00           H
ATOM   3503  HB2 ARG A 229     128.200 -25.850 134.650  1.00  0.00           H
ATOM   3504  CG  ARG A 229     126.030 -26.250 134.890  1.00  0.00           C
ATOM   3505  HG1 ARG A 229     125.920 -26.510 133.840  1.00  0.00           H
ATOM   3506  HG2 ARG A 229     125.160 -25.640 135.140  1.00  0.00           H
ATOM   3507  CD  ARG A 229     125.960 -27.610 135.740  1.00  0.00           C
ATOM   3508  HD1 ARG A 229     125.110 -28.260 135.540  1.00  0.00           H
ATOM   3509  HD2 ARG A 229     125.940 -27.220 136.760  1.00  0.00           H
ATOM   3510  NE  ARG A 229     127.200 -28.370 135.610  1.00  0.00           N
ATOM   3511  HE  ARG A 229     128.050 -27.830 135.720  1.00  0.00           H
ATOM   3512  CZ  ARG A 229     127.330 -29.720 135.730  1.00  0.00           C
ATOM   3513  NH1 ARG A 229     126.290 -30.500 136.010  1.00  0.00           N
ATOM   3514 1HH1 ARG A 229     125.360 -30.160 136.200  1.00  0.00           H
ATOM   3515 2HH1 ARG A 229     126.450 -31.490 136.020  1.00  0.00           H
ATOM   3516  NH2 ARG A 229     128.490 -30.350 135.590  1.00  0.00           N
ATOM   3517 1HH2 ARG A 229     129.350 -29.840 135.400  1.00  0.00           H
ATOM   3518 2HH2 ARG A 229     128.530 -31.280 135.980  1.00  0.00           H
ATOM   3519  C   ARG A 229     127.930 -23.020 135.200  1.00  0.00           C
ATOM   3520  O   ARG A 229     127.730 -22.640 136.320  1.00  0.00           O
ATOM   3521  N   LEU A 230     128.960 -22.510 134.500  1.00  0.00           N
ATOM   3522  H   LEU A 230     129.220 -23.020 133.670  1.00  0.00           H
ATOM   3523  CA  LEU A 230     129.790 -21.420 134.950  1.00  0.00           C
ATOM   3524  HA  LEU A 230     129.750 -21.380 136.040  1.00  0.00           H
ATOM   3525  CB  LEU A 230     131.290 -21.560 134.680  1.00  0.00           C
ATOM   3526  HB1 LEU A 230     131.410 -21.770 133.620  1.00  0.00           H
ATOM   3527  HB2 LEU A 230     131.570 -22.550 135.060  1.00  0.00           H
ATOM   3528  CG  LEU A 230     132.220 -20.540 135.390  1.00  0.00           C
ATOM   3529  HG  LEU A 230     131.800 -19.530 135.330  1.00  0.00           H
ATOM   3530  CD1 LEU A 230     132.440 -20.870 136.860  1.00  0.00           C
ATOM   3531 1HD1 LEU A 230     133.230 -20.240 137.280  1.00  0.00           H
ATOM   3532 2HD1 LEU A 230     131.500 -20.700 137.380  1.00  0.00           H
ATOM   3533 3HD1 LEU A 230     132.820 -21.890 136.980  1.00  0.00           H
ATOM   3534  CD2 LEU A 230     133.540 -20.370 134.590  1.00  0.00           C
ATOM   3535 1HD2 LEU A 230     134.020 -19.420 134.850  1.00  0.00           H
ATOM   3536 2HD2 LEU A 230     134.280 -21.160 134.710  1.00  0.00           H
ATOM   3537 3HD2 LEU A 230     133.230 -20.240 133.560  1.00  0.00           H
ATOM   3538  C   LEU A 230     129.160 -20.130 134.490  1.00  0.00           C
ATOM   3539  O   LEU A 230     129.070 -19.230 135.330  1.00  0.00           O
ATOM   3540  N   ILE A 231     128.650 -20.020 133.280  1.00  0.00           N
ATOM   3541  H   ILE A 231     128.860 -20.770 132.650  1.00  0.00           H
ATOM   3542  CA  ILE A 231     128.050 -18.800 132.820  1.00  0.00           C
ATOM   3543  HA  ILE A 231     128.780 -17.990 132.910  1.00  0.00           H
ATOM   3544  CB  ILE A 231     127.810 -18.860 131.260  1.00  0.00           C
ATOM   3545  HB  ILE A 231     127.110 -19.650 130.980  1.00  0.00           H
ATOM   3546  CG2 ILE A 231     127.170 -17.550 130.730  1.00  0.00           C
ATOM   3547 1HG2 ILE A 231     126.200 -17.440 131.220  1.00  0.00           H
ATOM   3548 2HG2 ILE A 231     127.950 -16.830 130.960  1.00  0.00           H
ATOM   3549 3HG2 ILE A 231     126.950 -17.670 129.670  1.00  0.00           H
ATOM   3550  CG1 ILE A 231     129.190 -19.010 130.550  1.00  0.00           C
ATOM   3551 1HG1 ILE A 231     129.690 -19.870 130.980  1.00  0.00           H
ATOM   3552 2HG1 ILE A 231     129.810 -18.150 130.830  1.00  0.00           H
ATOM   3553  CD  ILE A 231     129.260 -19.360 129.030  1.00  0.00           C
ATOM   3554  HD1 ILE A 231     130.220 -19.820 128.800  1.00  0.00           H
ATOM   3555  HD2 ILE A 231     128.430 -19.930 128.610  1.00  0.00           H
ATOM   3556  HD3 ILE A 231     129.180 -18.410 128.500  1.00  0.00           H
ATOM   3557  C   ILE A 231     126.750 -18.490 133.620  1.00  0.00           C
ATOM   3558  O   ILE A 231     126.530 -17.370 134.050  1.00  0.00           O
ATOM   3559  N   SER A 232     126.070 -19.570 133.990  1.00  0.00           N
ATOM   3560  H   SER A 232     126.290 -20.480 133.610  1.00  0.00           H
ATOM   3561  CA  SER A 232     124.910 -19.460 134.910  1.00  0.00           C
ATOM   3562  HA  SER A 232     124.190 -18.880 134.330  1.00  0.00           H
ATOM   3563  CB  SER A 232     124.140 -20.750 135.130  1.00  0.00           C
ATOM   3564  HB1 SER A 232     123.810 -21.100 134.150  1.00  0.00           H
ATOM   3565  HB2 SER A 232     123.230 -20.590 135.700  1.00  0.00           H
ATOM   3566  OG  SER A 232     124.920 -21.710 135.870  1.00  0.00           O
ATOM   3567  HG  SER A 232     124.340 -22.380 136.240  1.00  0.00           H
ATOM   3568  C   SER A 232     125.160 -18.610 136.160  1.00  0.00           C
ATOM   3569  O   SER A 232     124.420 -17.650 136.380  1.00  0.00           O
ATOM   3570  N   GLN A 233     126.240 -18.870 136.840  1.00  0.00           N
ATOM   3571  H   GLN A 233     126.640 -19.770 136.630  1.00  0.00           H
ATOM   3572  CA  GLN A 233     126.640 -18.010 137.970  1.00  0.00           C
ATOM   3573  HA  GLN A 233     125.920 -18.030 138.780  1.00  0.00           H
ATOM   3574  CB  GLN A 233     127.940 -18.640 138.520  1.00  0.00           C
ATOM   3575  HB1 GLN A 233     128.290 -18.060 139.380  1.00  0.00           H
ATOM   3576  HB2 GLN A 233     128.750 -18.620 137.790  1.00  0.00           H
ATOM   3577  CG  GLN A 233     127.780 -20.090 139.010  1.00  0.00           C
ATOM   3578  HG1 GLN A 233     128.750 -20.520 139.260  1.00  0.00           H
ATOM   3579  HG2 GLN A 233     127.380 -20.710 138.210  1.00  0.00           H
ATOM   3580  CD  GLN A 233     126.910 -20.190 140.240  1.00  0.00           C
ATOM   3581  OE1 GLN A 233     126.710 -19.330 141.110  1.00  0.00           O
ATOM   3582  NE2 GLN A 233     126.230 -21.370 140.370  1.00  0.00           N
ATOM   3583 1HE2 GLN A 233     126.250 -22.120 139.700  1.00  0.00           H
ATOM   3584 2HE2 GLN A 233     125.730 -21.500 141.240  1.00  0.00           H
ATOM   3585  C   GLN A 233     126.840 -16.500 137.710  1.00  0.00           C
ATOM   3586  O   GLN A 233     126.530 -15.700 138.590  1.00  0.00           O
ATOM   3587  N   ILE A 234     127.270 -16.180 136.520  1.00  0.00           N
ATOM   3588  H   ILE A 234     127.490 -16.960 135.910  1.00  0.00           H
ATOM   3589  CA  ILE A 234     127.570 -14.810 136.100  1.00  0.00           C
ATOM   3590  HA  ILE A 234     128.260 -14.280 136.750  1.00  0.00           H
ATOM   3591  CB  ILE A 234     128.320 -14.740 134.750  1.00  0.00           C
ATOM   3592  HB  ILE A 234     127.690 -15.210 134.000  1.00  0.00           H
ATOM   3593  CG2 ILE A 234     128.650 -13.310 134.210  1.00  0.00           C
ATOM   3594 1HG2 ILE A 234     127.760 -12.740 133.970  1.00  0.00           H
ATOM   3595 2HG2 ILE A 234     129.320 -12.780 134.890  1.00  0.00           H
ATOM   3596 3HG2 ILE A 234     129.100 -13.360 133.220  1.00  0.00           H
ATOM   3597  CG1 ILE A 234     129.670 -15.470 134.890  1.00  0.00           C
ATOM   3598 1HG1 ILE A 234     129.490 -16.430 135.380  1.00  0.00           H
ATOM   3599 2HG1 ILE A 234     130.290 -14.930 135.610  1.00  0.00           H
ATOM   3600  CD  ILE A 234     130.510 -15.640 133.600  1.00  0.00           C
ATOM   3601  HD1 ILE A 234     129.970 -16.220 132.850  1.00  0.00           H
ATOM   3602  HD2 ILE A 234     130.920 -14.690 133.260  1.00  0.00           H
ATOM   3603  HD3 ILE A 234     131.330 -16.280 133.940  1.00  0.00           H
ATOM   3604  C   ILE A 234     126.240 -14.110 135.960  1.00  0.00           C
ATOM   3605  O   ILE A 234     125.970 -13.110 136.640  1.00  0.00           O
ATOM   3606  N   VAL A 235     125.400 -14.700 135.100  1.00  0.00           N
ATOM   3607  H   VAL A 235     125.670 -15.640 134.860  1.00  0.00           H
ATOM   3608  CA  VAL A 235     124.160 -14.070 134.640  1.00  0.00           C
ATOM   3609  HA  VAL A 235     124.430 -13.030 134.450  1.00  0.00           H
ATOM   3610  CB  VAL A 235     123.620 -14.750 133.350  1.00  0.00           C
ATOM   3611  HB  VAL A 235     123.220 -15.710 133.670  1.00  0.00           H
ATOM   3612  CG1 VAL A 235     122.640 -13.870 132.570  1.00  0.00           C
ATOM   3613 1HG1 VAL A 235     122.450 -14.470 131.680  1.00  0.00           H
ATOM   3614 2HG1 VAL A 235     121.680 -13.580 133.020  1.00  0.00           H
ATOM   3615 3HG1 VAL A 235     123.180 -12.980 132.230  1.00  0.00           H
ATOM   3616  CG2 VAL A 235     124.760 -14.960 132.340  1.00  0.00           C
ATOM   3617 1HG2 VAL A 235     125.230 -13.970 132.310  1.00  0.00           H
ATOM   3618 2HG2 VAL A 235     125.520 -15.710 132.540  1.00  0.00           H
ATOM   3619 3HG2 VAL A 235     124.430 -15.060 131.300  1.00  0.00           H
ATOM   3620  C   VAL A 235     123.160 -14.020 135.860  1.00  0.00           C
ATOM   3621  O   VAL A 235     122.410 -13.030 136.000  1.00  0.00           O
ATOM   3622  N   SER A 236     123.250 -14.920 136.920  1.00  0.00           N
ATOM   3623  H   SER A 236     123.850 -15.720 136.740  1.00  0.00           H
ATOM   3624  CA  SER A 236     122.460 -14.790 138.140  1.00  0.00           C
ATOM   3625  HA  SER A 236     121.460 -14.550 137.780  1.00  0.00           H
ATOM   3626  CB  SER A 236     122.460 -16.070 138.970  1.00  0.00           C
ATOM   3627  HB1 SER A 236     123.520 -16.310 139.050  1.00  0.00           H
ATOM   3628  HB2 SER A 236     121.990 -16.840 138.360  1.00  0.00           H
ATOM   3629  OG  SER A 236     121.760 -15.930 140.220  1.00  0.00           O
ATOM   3630  HG  SER A 236     121.830 -16.720 140.760  1.00  0.00           H
ATOM   3631  C   SER A 236     123.010 -13.630 138.970  1.00  0.00           C
ATOM   3632  O   SER A 236     122.200 -12.830 139.490  1.00  0.00           O
ATOM   3633  N   SER A 237     124.290 -13.440 139.140  1.00  0.00           N
ATOM   3634  H   SER A 237     124.880 -14.110 138.680  1.00  0.00           H
ATOM   3635  CA  SER A 237     124.970 -12.260 139.700  1.00  0.00           C
ATOM   3636  HA  SER A 237     124.500 -12.250 140.690  1.00  0.00           H
ATOM   3637  CB  SER A 237     126.470 -12.550 140.030  1.00  0.00           C
ATOM   3638  HB1 SER A 237     126.990 -11.750 140.560  1.00  0.00           H
ATOM   3639  HB2 SER A 237     126.930 -12.710 139.050  1.00  0.00           H
ATOM   3640  OG  SER A 237     126.550 -13.680 140.820  1.00  0.00           O
ATOM   3641  HG  SER A 237     126.690 -14.450 140.260  1.00  0.00           H
ATOM   3642  C   SER A 237     124.640 -10.950 138.930  1.00  0.00           C
ATOM   3643  O   SER A 237     124.560  -9.900 139.600  1.00  0.00           O
ATOM   3644  N   ILE A 238     124.440 -10.900 137.620  1.00  0.00           N
ATOM   3645  H   ILE A 238     124.660 -11.770 137.150  1.00  0.00           H
ATOM   3646  CA  ILE A 238     123.970  -9.720 136.920  1.00  0.00           C
ATOM   3647  HA  ILE A 238     124.610  -8.870 137.180  1.00  0.00           H
ATOM   3648  CB  ILE A 238     123.980  -9.980 135.400  1.00  0.00           C
ATOM   3649  HB  ILE A 238     123.460 -10.910 135.160  1.00  0.00           H
ATOM   3650  CG2 ILE A 238     123.340  -8.780 134.640  1.00  0.00           C
ATOM   3651 1HG2 ILE A 238     123.310  -9.000 133.580  1.00  0.00           H
ATOM   3652 2HG2 ILE A 238     122.280  -8.600 134.820  1.00  0.00           H
ATOM   3653 3HG2 ILE A 238     123.960  -7.900 134.750  1.00  0.00           H
ATOM   3654  CG1 ILE A 238     125.410 -10.190 134.890  1.00  0.00           C
ATOM   3655 1HG1 ILE A 238     125.840 -11.040 135.420  1.00  0.00           H
ATOM   3656 2HG1 ILE A 238     125.900  -9.250 135.140  1.00  0.00           H
ATOM   3657  CD  ILE A 238     125.590 -10.510 133.420  1.00  0.00           C
ATOM   3658  HD1 ILE A 238     126.660 -10.720 133.290  1.00  0.00           H
ATOM   3659  HD2 ILE A 238     125.130 -11.460 133.170  1.00  0.00           H
ATOM   3660  HD3 ILE A 238     125.270  -9.720 132.740  1.00  0.00           H
ATOM   3661  C   ILE A 238     122.580  -9.350 137.340  1.00  0.00           C
ATOM   3662  O   ILE A 238     122.270  -8.160 137.490  1.00  0.00           O
ATOM   3663  N   THR A 239     121.680 -10.300 137.590  1.00  0.00           N
ATOM   3664  H   THR A 239     121.990 -11.210 137.290  1.00  0.00           H
ATOM   3665  CA  THR A 239     120.210 -10.200 137.870  1.00  0.00           C
ATOM   3666  HA  THR A 239     119.920  -9.220 137.490  1.00  0.00           H
ATOM   3667  CB  THR A 239     119.350 -11.160 137.050  1.00  0.00           C
ATOM   3668  HB  THR A 239     118.290 -10.960 137.160  1.00  0.00           H
ATOM   3669  CG2 THR A 239     119.560 -11.030 135.600  1.00  0.00           C
ATOM   3670 1HG2 THR A 239     119.340 -12.010 135.160  1.00  0.00           H
ATOM   3671 2HG2 THR A 239     118.880 -10.380 135.060  1.00  0.00           H
ATOM   3672 3HG2 THR A 239     120.610 -10.820 135.390  1.00  0.00           H
ATOM   3673  OG1 THR A 239     119.740 -12.400 137.520  1.00  0.00           O
ATOM   3674  HG1 THR A 239     120.260 -12.790 136.810  1.00  0.00           H
ATOM   3675  C   THR A 239     119.780 -10.180 139.400  1.00  0.00           C
ATOM   3676  O   THR A 239     118.560 -10.150 139.690  1.00  0.00           O
ATOM   3677  N   ALA A 240     120.790 -10.330 140.290  1.00  0.00           N
ATOM   3678  H   ALA A 240     121.740 -10.480 139.960  1.00  0.00           H
ATOM   3679  CA  ALA A 240     120.550 -10.570 141.700  1.00  0.00           C
ATOM   3680  HA  ALA A 240     120.060 -11.500 141.970  1.00  0.00           H
ATOM   3681  CB  ALA A 240     121.970 -10.580 142.330  1.00  0.00           C
ATOM   3682  HB1 ALA A 240     122.530 -11.450 141.990  1.00  0.00           H
ATOM   3683  HB2 ALA A 240     122.490  -9.640 142.150  1.00  0.00           H
ATOM   3684  HB3 ALA A 240     121.780 -10.710 143.390  1.00  0.00           H
ATOM   3685  C   ALA A 240     119.650  -9.510 142.380  1.00  0.00           C
ATOM   3686  O   ALA A 240     118.680  -9.810 143.030  1.00  0.00           O
ATOM   3687  N   SER A 241     119.950  -8.280 142.090  1.00  0.00           N
ATOM   3688  H   SER A 241     120.770  -8.180 141.510  1.00  0.00           H
ATOM   3689  CA  SER A 241     119.210  -7.100 142.610  1.00  0.00           C
ATOM   3690  HA  SER A 241     118.920  -7.240 143.660  1.00  0.00           H
ATOM   3691  CB  SER A 241     120.050  -5.850 142.670  1.00  0.00           C
ATOM   3692  HB1 SER A 241     119.550  -4.920 142.940  1.00  0.00           H
ATOM   3693  HB2 SER A 241     120.440  -5.630 141.680  1.00  0.00           H
ATOM   3694  OG  SER A 241     121.120  -5.990 143.620  1.00  0.00           O
ATOM   3695  HG  SER A 241     121.780  -5.380 143.290  1.00  0.00           H
ATOM   3696  C   SER A 241     117.900  -6.780 141.800  1.00  0.00           C
ATOM   3697  O   SER A 241     117.030  -6.080 142.400  1.00  0.00           O
ATOM   3698  N   LEU A 242     117.550  -7.370 140.620  1.00  0.00           N
ATOM   3699  H   LEU A 242     118.270  -7.890 140.140  1.00  0.00           H
ATOM   3700  CA  LEU A 242     116.140  -7.380 140.270  1.00  0.00           C
ATOM   3701  HA  LEU A 242     115.880  -6.340 140.470  1.00  0.00           H
ATOM   3702  CB  LEU A 242     116.080  -7.670 138.770  1.00  0.00           C
ATOM   3703  HB1 LEU A 242     115.090  -7.430 138.390  1.00  0.00           H
ATOM   3704  HB2 LEU A 242     116.320  -8.730 138.680  1.00  0.00           H
ATOM   3705  CG  LEU A 242     116.970  -6.790 137.830  1.00  0.00           C
ATOM   3706  HG  LEU A 242     118.040  -6.890 138.040  1.00  0.00           H
ATOM   3707  CD1 LEU A 242     116.790  -7.320 136.450  1.00  0.00           C
ATOM   3708 1HD1 LEU A 242     115.730  -7.260 136.200  1.00  0.00           H
ATOM   3709 2HD1 LEU A 242     117.340  -6.740 135.700  1.00  0.00           H
ATOM   3710 3HD1 LEU A 242     117.060  -8.370 136.430  1.00  0.00           H
ATOM   3711  CD2 LEU A 242     116.630  -5.320 137.810  1.00  0.00           C
ATOM   3712 1HD2 LEU A 242     117.190  -4.790 137.050  1.00  0.00           H
ATOM   3713 2HD2 LEU A 242     115.570  -5.130 137.600  1.00  0.00           H
ATOM   3714 3HD2 LEU A 242     116.970  -4.900 138.750  1.00  0.00           H
ATOM   3715  C   LEU A 242     115.280  -8.470 141.050  1.00  0.00           C
ATOM   3716  O   LEU A 242     114.120  -8.240 141.210  1.00  0.00           O
ATOM   3717  N   ARG A 243     115.860  -9.520 141.550  1.00  0.00           N
ATOM   3718  H   ARG A 243     116.810  -9.570 141.210  1.00  0.00           H
ATOM   3719  CA  ARG A 243     115.200 -10.680 142.100  1.00  0.00           C
ATOM   3720  HA  ARG A 243     114.150 -10.500 141.830  1.00  0.00           H
ATOM   3721  CB  ARG A 243     115.790 -11.900 141.430  1.00  0.00           C
ATOM   3722  HB1 ARG A 243     115.060 -12.670 141.700  1.00  0.00           H
ATOM   3723  HB2 ARG A 243     116.790 -12.120 141.810  1.00  0.00           H
ATOM   3724  CG  ARG A 243     115.630 -12.000 139.920  1.00  0.00           C
ATOM   3725  HG1 ARG A 243     116.170 -11.200 139.420  1.00  0.00           H
ATOM   3726  HG2 ARG A 243     114.610 -12.030 139.540  1.00  0.00           H
ATOM   3727  CD  ARG A 243     116.290 -13.240 139.380  1.00  0.00           C
ATOM   3728  HD1 ARG A 243     116.070 -13.020 138.340  1.00  0.00           H
ATOM   3729  HD2 ARG A 243     115.990 -14.210 139.780  1.00  0.00           H
ATOM   3730  NE  ARG A 243     117.800 -13.250 139.630  1.00  0.00           N
ATOM   3731  HE  ARG A 243     118.270 -12.530 139.090  1.00  0.00           H
ATOM   3732  CZ  ARG A 243     118.550 -14.130 140.240  1.00  0.00           C
ATOM   3733  NH1 ARG A 243     118.070 -15.160 140.850  1.00  0.00           N
ATOM   3734 1HH1 ARG A 243     117.120 -15.480 140.770  1.00  0.00           H
ATOM   3735 2HH1 ARG A 243     118.690 -15.510 141.560  1.00  0.00           H
ATOM   3736  NH2 ARG A 243     119.770 -13.790 140.390  1.00  0.00           N
ATOM   3737 1HH2 ARG A 243     120.170 -13.030 139.860  1.00  0.00           H
ATOM   3738 2HH2 ARG A 243     120.460 -14.460 140.690  1.00  0.00           H
ATOM   3739  C   ARG A 243     115.260 -10.870 143.680  1.00  0.00           C
ATOM   3740  O   ARG A 243     114.410 -11.520 144.250  1.00  0.00           O
ATOM   3741  N   PHE A 244     116.240 -10.210 144.280  1.00  0.00           N
ATOM   3742  H   PHE A 244     116.840  -9.610 143.740  1.00  0.00           H
ATOM   3743  CA  PHE A 244     116.390 -10.110 145.670  1.00  0.00           C
ATOM   3744  HA  PHE A 244     115.490 -10.390 146.220  1.00  0.00           H
ATOM   3745  CB  PHE A 244     117.480 -11.140 146.050  1.00  0.00           C
ATOM   3746  HB1 PHE A 244     117.860 -10.960 147.060  1.00  0.00           H
ATOM   3747  HB2 PHE A 244     118.340 -11.070 145.390  1.00  0.00           H
ATOM   3748  CG  PHE A 244     117.130 -12.640 145.860  1.00  0.00           C
ATOM   3749  CD1 PHE A 244     116.360 -13.230 146.860  1.00  0.00           C
ATOM   3750  HD1 PHE A 244     116.040 -12.620 147.690  1.00  0.00           H
ATOM   3751  CE1 PHE A 244     116.010 -14.580 146.710  1.00  0.00           C
ATOM   3752  HE1 PHE A 244     115.340 -15.050 147.410  1.00  0.00           H
ATOM   3753  CZ  PHE A 244     116.290 -15.270 145.510  1.00  0.00           C
ATOM   3754  HZ  PHE A 244     115.900 -16.270 145.420  1.00  0.00           H
ATOM   3755  CE2 PHE A 244     117.000 -14.640 144.530  1.00  0.00           C
ATOM   3756  HE2 PHE A 244     117.320 -15.180 143.650  1.00  0.00           H
ATOM   3757  CD2 PHE A 244     117.550 -13.360 144.730  1.00  0.00           C
ATOM   3758  HD2 PHE A 244     118.210 -12.960 143.970  1.00  0.00           H
ATOM   3759  C   PHE A 244     116.800  -8.760 146.090  1.00  0.00           C
ATOM   3760  O   PHE A 244     117.250  -8.000 145.160  1.00  0.00           O
ATOM   3761  N   ASP A 245     116.810  -8.400 147.330  1.00  0.00           N
ATOM   3762  H   ASP A 245     116.400  -9.010 148.020  1.00  0.00           H
ATOM   3763  CA  ASP A 245     117.150  -7.060 147.750  1.00  0.00           C
ATOM   3764  HA  ASP A 245     116.660  -6.330 147.100  1.00  0.00           H
ATOM   3765  CB  ASP A 245     116.690  -6.800 149.190  1.00  0.00           C
ATOM   3766  HB1 ASP A 245     117.250  -7.410 149.890  1.00  0.00           H
ATOM   3767  HB2 ASP A 245     115.650  -7.110 149.100  1.00  0.00           H
ATOM   3768  CG  ASP A 245     116.790  -5.370 149.590  1.00  0.00           C
ATOM   3769  OD1 ASP A 245     116.880  -5.160 150.810  1.00  0.00           O
ATOM   3770  OD2 ASP A 245     116.700  -4.420 148.750  1.00  0.00           O
ATOM   3771  C   ASP A 245     118.670  -6.870 147.690  1.00  0.00           C
ATOM   3772  O   ASP A 245     119.520  -7.590 148.260  1.00  0.00           O
ATOM   3773  N   GLY A 246     119.040  -5.840 146.960  1.00  0.00           N
ATOM   3774  H   GLY A 246     118.280  -5.290 146.590  1.00  0.00           H
ATOM   3775  CA  GLY A 246     120.380  -5.320 146.880  1.00  0.00           C
ATOM   3776  HA1 GLY A 246     120.920  -5.910 146.150  1.00  0.00           H
ATOM   3777  HA2 GLY A 246     120.740  -5.320 147.910  1.00  0.00           H
ATOM   3778  C   GLY A 246     120.560  -3.830 146.520  1.00  0.00           C
ATOM   3779  O   GLY A 246     119.610  -3.190 146.110  1.00  0.00           O
ATOM   3780  N   ALA A 247     121.710  -3.250 146.730  1.00  0.00           N
ATOM   3781  H   ALA A 247     122.420  -3.780 147.220  1.00  0.00           H
ATOM   3782  CA  ALA A 247     121.950  -1.820 146.600  1.00  0.00           C
ATOM   3783  HA  ALA A 247     121.110  -1.230 146.950  1.00  0.00           H
ATOM   3784  CB  ALA A 247     123.280  -1.600 147.450  1.00  0.00           C
ATOM   3785  HB1 ALA A 247     123.770  -0.640 147.310  1.00  0.00           H
ATOM   3786  HB2 ALA A 247     123.090  -1.700 148.520  1.00  0.00           H
ATOM   3787  HB3 ALA A 247     124.000  -2.350 147.120  1.00  0.00           H
ATOM   3788  C   ALA A 247     122.280  -1.290 145.260  1.00  0.00           C
ATOM   3789  O   ALA A 247     121.860  -0.170 144.900  1.00  0.00           O
ATOM   3790  N   LEU A 248     122.930  -2.100 144.380  1.00  0.00           N
ATOM   3791  H   LEU A 248     122.870  -3.090 144.570  1.00  0.00           H
ATOM   3792  CA  LEU A 248     123.270  -1.760 143.000  1.00  0.00           C
ATOM   3793  HA  LEU A 248     122.820  -0.820 142.690  1.00  0.00           H
ATOM   3794  CB  LEU A 248     124.800  -1.510 142.700  1.00  0.00           C
ATOM   3795  HB1 LEU A 248     124.900  -1.230 141.650  1.00  0.00           H
ATOM   3796  HB2 LEU A 248     125.360  -2.440 142.770  1.00  0.00           H
ATOM   3797  CG  LEU A 248     125.350  -0.280 143.410  1.00  0.00           C
ATOM   3798  HG  LEU A 248     125.300  -0.460 144.490  1.00  0.00           H
ATOM   3799  CD1 LEU A 248     126.750  -0.210 142.950  1.00  0.00           C
ATOM   3800 1HD1 LEU A 248     126.820  -0.230 141.870  1.00  0.00           H
ATOM   3801 2HD1 LEU A 248     127.210   0.720 143.290  1.00  0.00           H
ATOM   3802 3HD1 LEU A 248     127.260  -1.100 143.310  1.00  0.00           H
ATOM   3803  CD2 LEU A 248     124.630   1.040 142.950  1.00  0.00           C
ATOM   3804 1HD2 LEU A 248     123.710   1.270 143.480  1.00  0.00           H
ATOM   3805 2HD2 LEU A 248     125.250   1.930 143.100  1.00  0.00           H
ATOM   3806 3HD2 LEU A 248     124.300   0.890 141.920  1.00  0.00           H
ATOM   3807  C   LEU A 248     122.610  -2.770 141.950  1.00  0.00           C
ATOM   3808  O   LEU A 248     122.430  -3.950 142.280  1.00  0.00           O
ATOM   3809  N   ASN A 249     122.230  -2.190 140.810  1.00  0.00           N
ATOM   3810  H   ASN A 249     122.320  -1.190 140.760  1.00  0.00           H
ATOM   3811  CA  ASN A 249     121.620  -2.890 139.670  1.00  0.00           C
ATOM   3812  HA  ASN A 249     121.440  -2.190 138.860  1.00  0.00           H
ATOM   3813  CB  ASN A 249     122.580  -4.010 139.190  1.00  0.00           C
ATOM   3814  HB1 ASN A 249     122.120  -4.560 138.370  1.00  0.00           H
ATOM   3815  HB2 ASN A 249     122.860  -4.740 139.950  1.00  0.00           H
ATOM   3816  CG  ASN A 249     123.810  -3.480 138.550  1.00  0.00           C
ATOM   3817  OD1 ASN A 249     123.850  -2.510 137.810  1.00  0.00           O
ATOM   3818  ND2 ASN A 249     124.960  -4.090 138.810  1.00  0.00           N
ATOM   3819 1HD2 ASN A 249     124.920  -5.000 139.260  1.00  0.00           H
ATOM   3820 2HD2 ASN A 249     125.860  -3.780 138.480  1.00  0.00           H
ATOM   3821  C   ASN A 249     120.160  -3.260 139.990  1.00  0.00           C
ATOM   3822  O   ASN A 249     119.840  -4.470 139.820  1.00  0.00           O
ATOM   3823  N   VAL A 250     119.250  -2.370 140.400  1.00  0.00           N
ATOM   3824  H   VAL A 250     119.600  -1.430 140.520  1.00  0.00           H
ATOM   3825  CA  VAL A 250     117.930  -2.790 140.900  1.00  0.00           C
ATOM   3826  HA  VAL A 250     117.910  -3.820 141.250  1.00  0.00           H
ATOM   3827  CB  VAL A 250     117.510  -1.940 142.160  1.00  0.00           C
ATOM   3828  HB  VAL A 250     117.180  -0.970 141.790  1.00  0.00           H
ATOM   3829  CG1 VAL A 250     116.330  -2.730 142.810  1.00  0.00           C
ATOM   3830 1HG1 VAL A 250     116.560  -3.750 143.120  1.00  0.00           H
ATOM   3831 2HG1 VAL A 250     116.080  -2.010 143.590  1.00  0.00           H
ATOM   3832 3HG1 VAL A 250     115.410  -2.650 142.240  1.00  0.00           H
ATOM   3833  CG2 VAL A 250     118.680  -1.890 143.120  1.00  0.00           C
ATOM   3834 1HG2 VAL A 250     119.420  -1.240 142.650  1.00  0.00           H
ATOM   3835 2HG2 VAL A 250     118.410  -1.460 144.080  1.00  0.00           H
ATOM   3836 3HG2 VAL A 250     119.190  -2.850 143.250  1.00  0.00           H
ATOM   3837  C   VAL A 250     116.850  -2.640 139.740  1.00  0.00           C
ATOM   3838  O   VAL A 250     115.700  -3.080 139.890  1.00  0.00           O
ATOM   3839  N   ASP A 251     117.260  -1.950 138.610  1.00  0.00           N
ATOM   3840  H   ASP A 251     118.130  -1.460 138.690  1.00  0.00           H
ATOM   3841  CA  ASP A 251     116.370  -1.650 137.400  1.00  0.00           C
ATOM   3842  HA  ASP A 251     115.580  -2.390 137.400  1.00  0.00           H
ATOM   3843  CB  ASP A 251     115.700  -0.220 137.370  1.00  0.00           C
ATOM   3844  HB1 ASP A 251     115.160   0.010 136.450  1.00  0.00           H
ATOM   3845  HB2 ASP A 251     116.480   0.530 137.490  1.00  0.00           H
ATOM   3846  CG  ASP A 251     114.860   0.070 138.490  1.00  0.00           C
ATOM   3847  OD1 ASP A 251     113.720  -0.480 138.600  1.00  0.00           O
ATOM   3848  OD2 ASP A 251     115.220   0.800 139.450  1.00  0.00           O
ATOM   3849  C   ASP A 251     117.140  -1.840 136.050  1.00  0.00           C
ATOM   3850  O   ASP A 251     118.350  -1.570 135.910  1.00  0.00           O
ATOM   3851  N   LEU A 252     116.390  -2.090 134.970  1.00  0.00           N
ATOM   3852  H   LEU A 252     115.430  -2.350 135.140  1.00  0.00           H
ATOM   3853  CA  LEU A 252     116.840  -2.080 133.560  1.00  0.00           C
ATOM   3854  HA  LEU A 252     117.710  -2.740 133.510  1.00  0.00           H
ATOM   3855  CB  LEU A 252     115.840  -2.650 132.630  1.00  0.00           C
ATOM   3856  HB1 LEU A 252     116.290  -2.630 131.630  1.00  0.00           H
ATOM   3857  HB2 LEU A 252     114.940  -2.030 132.650  1.00  0.00           H
ATOM   3858  CG  LEU A 252     115.380  -4.100 132.940  1.00  0.00           C
ATOM   3859  HG  LEU A 252     114.900  -4.110 133.920  1.00  0.00           H
ATOM   3860  CD1 LEU A 252     114.380  -4.600 131.890  1.00  0.00           C
ATOM   3861 1HD1 LEU A 252     114.830  -4.410 130.910  1.00  0.00           H
ATOM   3862 2HD1 LEU A 252     114.140  -5.630 132.110  1.00  0.00           H
ATOM   3863 3HD1 LEU A 252     113.450  -4.040 131.960  1.00  0.00           H
ATOM   3864  CD2 LEU A 252     116.590  -5.030 132.920  1.00  0.00           C
ATOM   3865 1HD2 LEU A 252     117.370  -4.690 133.600  1.00  0.00           H
ATOM   3866 2HD2 LEU A 252     116.310  -6.040 133.220  1.00  0.00           H
ATOM   3867 3HD2 LEU A 252     117.020  -5.070 131.920  1.00  0.00           H
ATOM   3868  C   LEU A 252     117.210  -0.630 133.160  1.00  0.00           C
ATOM   3869  O   LEU A 252     118.040  -0.460 132.270  1.00  0.00           O
ATOM   3870  N   THR A 253     116.720   0.350 133.980  1.00  0.00           N
ATOM   3871  H   THR A 253     116.020   0.090 134.660  1.00  0.00           H
ATOM   3872  CA  THR A 253     117.070   1.730 133.820  1.00  0.00           C
ATOM   3873  HA  THR A 253     117.430   1.940 132.810  1.00  0.00           H
ATOM   3874  CB  THR A 253     115.840   2.610 134.040  1.00  0.00           C
ATOM   3875  HB  THR A 253     116.100   3.600 134.400  1.00  0.00           H
ATOM   3876  CG2 THR A 253     115.000   2.720 132.840  1.00  0.00           C
ATOM   3877 1HG2 THR A 253     114.300   1.910 132.610  1.00  0.00           H
ATOM   3878 2HG2 THR A 253     114.490   3.680 132.830  1.00  0.00           H
ATOM   3879 3HG2 THR A 253     115.670   2.770 131.980  1.00  0.00           H
ATOM   3880  OG1 THR A 253     115.050   2.080 135.060  1.00  0.00           O
ATOM   3881  HG1 THR A 253     115.360   2.500 135.870  1.00  0.00           H
ATOM   3882  C   THR A 253     118.260   2.200 134.750  1.00  0.00           C
ATOM   3883  O   THR A 253     118.550   3.360 134.760  1.00  0.00           O
ATOM   3884  N   GLU A 254     118.940   1.260 135.450  1.00  0.00           N
ATOM   3885  H   GLU A 254     118.580   0.320 135.530  1.00  0.00           H
ATOM   3886  CA  GLU A 254     120.050   1.560 136.300  1.00  0.00           C
ATOM   3887  HA  GLU A 254     120.090   2.630 136.490  1.00  0.00           H
ATOM   3888  CB  GLU A 254     119.860   0.880 137.700  1.00  0.00           C
ATOM   3889  HB1 GLU A 254     120.300  -0.110 137.610  1.00  0.00           H
ATOM   3890  HB2 GLU A 254     118.790   0.760 137.860  1.00  0.00           H
ATOM   3891  CG  GLU A 254     120.570   1.700 138.750  1.00  0.00           C
ATOM   3892  HG1 GLU A 254     119.980   2.600 138.930  1.00  0.00           H
ATOM   3893  HG2 GLU A 254     121.590   1.940 138.460  1.00  0.00           H
ATOM   3894  CD  GLU A 254     120.620   0.950 140.040  1.00  0.00           C
ATOM   3895  OE1 GLU A 254     119.590   0.500 140.670  1.00  0.00           O
ATOM   3896  OE2 GLU A 254     121.780   0.770 140.540  1.00  0.00           O
ATOM   3897  C   GLU A 254     121.420   1.220 135.720  1.00  0.00           C
ATOM   3898  O   GLU A 254     122.480   1.910 135.890  1.00  0.00           O
ATOM   3899  N   PHE A 255     121.470   0.140 134.990  1.00  0.00           N
ATOM   3900  H   PHE A 255     120.600  -0.320 134.760  1.00  0.00           H
ATOM   3901  CA  PHE A 255     122.710  -0.370 134.310  1.00  0.00           C
ATOM   3902  HA  PHE A 255     123.290  -0.750 135.150  1.00  0.00           H
ATOM   3903  CB  PHE A 255     122.340  -1.600 133.430  1.00  0.00           C
ATOM   3904  HB1 PHE A 255     123.160  -1.820 132.750  1.00  0.00           H
ATOM   3905  HB2 PHE A 255     121.520  -1.230 132.820  1.00  0.00           H
ATOM   3906  CG  PHE A 255     121.950  -2.890 134.200  1.00  0.00           C
ATOM   3907  CD1 PHE A 255     120.580  -3.240 134.300  1.00  0.00           C
ATOM   3908  HD1 PHE A 255     119.870  -2.590 133.820  1.00  0.00           H
ATOM   3909  CE1 PHE A 255     120.230  -4.410 135.030  1.00  0.00           C
ATOM   3910  HE1 PHE A 255     119.220  -4.720 135.230  1.00  0.00           H
ATOM   3911  CZ  PHE A 255     121.280  -5.300 135.490  1.00  0.00           C
ATOM   3912  HZ  PHE A 255     120.920  -6.170 136.030  1.00  0.00           H
ATOM   3913  CE2 PHE A 255     122.570  -4.900 135.470  1.00  0.00           C
ATOM   3914  HE2 PHE A 255     123.280  -5.510 136.010  1.00  0.00           H
ATOM   3915  CD2 PHE A 255     122.930  -3.650 134.910  1.00  0.00           C
ATOM   3916  HD2 PHE A 255     123.970  -3.360 134.880  1.00  0.00           H
ATOM   3917  C   PHE A 255     123.560   0.710 133.600  1.00  0.00           C
ATOM   3918  O   PHE A 255     124.780   0.710 133.730  1.00  0.00           O
ATOM   3919  N   GLN A 256     122.900   1.560 132.870  1.00  0.00           N
ATOM   3920  H   GLN A 256     121.900   1.460 132.870  1.00  0.00           H
ATOM   3921  CA  GLN A 256     123.560   2.740 132.120  1.00  0.00           C
ATOM   3922  HA  GLN A 256     124.290   2.290 131.450  1.00  0.00           H
ATOM   3923  CB  GLN A 256     122.620   3.630 131.310  1.00  0.00           C
ATOM   3924  HB1 GLN A 256     123.190   4.520 131.040  1.00  0.00           H
ATOM   3925  HB2 GLN A 256     121.790   4.010 131.910  1.00  0.00           H
ATOM   3926  CG  GLN A 256     122.310   2.860 130.030  1.00  0.00           C
ATOM   3927  HG1 GLN A 256     121.770   1.930 130.200  1.00  0.00           H
ATOM   3928  HG2 GLN A 256     123.280   2.590 129.610  1.00  0.00           H
ATOM   3929  CD  GLN A 256     121.540   3.750 128.970  1.00  0.00           C
ATOM   3930  OE1 GLN A 256     121.000   4.870 129.080  1.00  0.00           O
ATOM   3931  NE2 GLN A 256     121.600   3.350 127.750  1.00  0.00           N
ATOM   3932 1HE2 GLN A 256     122.130   2.520 127.520  1.00  0.00           H
ATOM   3933 2HE2 GLN A 256     121.090   3.990 127.150  1.00  0.00           H
ATOM   3934  C   GLN A 256     124.270   3.640 133.140  1.00  0.00           C
ATOM   3935  O   GLN A 256     125.480   4.080 132.920  1.00  0.00           O
ATOM   3936  N   THR A 257     123.530   3.930 134.220  1.00  0.00           N
ATOM   3937  H   THR A 257     122.640   3.480 134.350  1.00  0.00           H
ATOM   3938  CA  THR A 257     123.990   4.820 135.290  1.00  0.00           C
ATOM   3939  HA  THR A 257     124.260   5.790 134.870  1.00  0.00           H
ATOM   3940  CB  THR A 257     122.860   4.860 136.400  1.00  0.00           C
ATOM   3941  HB  THR A 257     123.010   4.030 137.090  1.00  0.00           H
ATOM   3942  CG2 THR A 257     122.970   6.200 137.150  1.00  0.00           C
ATOM   3943 1HG2 THR A 257     122.940   6.980 136.400  1.00  0.00           H
ATOM   3944 2HG2 THR A 257     122.280   6.140 138.000  1.00  0.00           H
ATOM   3945 3HG2 THR A 257     123.930   6.380 137.640  1.00  0.00           H
ATOM   3946  OG1 THR A 257     121.470   4.960 135.860  1.00  0.00           O
ATOM   3947  HG1 THR A 257     120.790   4.960 136.530  1.00  0.00           H
ATOM   3948  C   THR A 257     125.200   4.260 135.950  1.00  0.00           C
ATOM   3949  O   THR A 257     126.080   5.010 136.410  1.00  0.00           O
ATOM   3950  N   ASN A 258     125.340   2.930 135.940  1.00  0.00           N
ATOM   3951  H   ASN A 258     124.530   2.380 135.680  1.00  0.00           H
ATOM   3952  CA  ASN A 258     126.440   2.250 136.630  1.00  0.00           C
ATOM   3953  HA  ASN A 258     127.010   2.850 137.360  1.00  0.00           H
ATOM   3954  CB  ASN A 258     125.810   1.050 137.430  1.00  0.00           C
ATOM   3955  HB1 ASN A 258     126.500   0.490 138.060  1.00  0.00           H
ATOM   3956  HB2 ASN A 258     125.480   0.340 136.680  1.00  0.00           H
ATOM   3957  CG  ASN A 258     124.730   1.350 138.340  1.00  0.00           C
ATOM   3958  OD1 ASN A 258     124.610   2.520 138.740  1.00  0.00           O
ATOM   3959  ND2 ASN A 258     123.940   0.360 138.740  1.00  0.00           N
ATOM   3960 1HD2 ASN A 258     123.990  -0.510 138.230  1.00  0.00           H
ATOM   3961 2HD2 ASN A 258     123.170   0.540 139.370  1.00  0.00           H
ATOM   3962  C   ASN A 258     127.590   1.970 135.670  1.00  0.00           C
ATOM   3963  O   ASN A 258     128.620   1.500 136.160  1.00  0.00           O
ATOM   3964  N   LEU A 259     127.350   1.980 134.350  1.00  0.00           N
ATOM   3965  H   LEU A 259     126.460   2.340 134.010  1.00  0.00           H
ATOM   3966  CA  LEU A 259     128.330   1.350 133.410  1.00  0.00           C
ATOM   3967  HA  LEU A 259     129.300   1.280 133.900  1.00  0.00           H
ATOM   3968  CB  LEU A 259     127.860  -0.090 133.030  1.00  0.00           C
ATOM   3969  HB1 LEU A 259     128.690  -0.520 132.460  1.00  0.00           H
ATOM   3970  HB2 LEU A 259     127.010   0.070 132.360  1.00  0.00           H
ATOM   3971  CG  LEU A 259     127.560  -1.190 134.120  1.00  0.00           C
ATOM   3972  HG  LEU A 259     126.940  -0.740 134.900  1.00  0.00           H
ATOM   3973  CD1 LEU A 259     126.750  -2.460 133.680  1.00  0.00           C
ATOM   3974 1HD1 LEU A 259     126.340  -3.000 134.540  1.00  0.00           H
ATOM   3975 2HD1 LEU A 259     125.830  -2.200 133.160  1.00  0.00           H
ATOM   3976 3HD1 LEU A 259     127.390  -3.160 133.130  1.00  0.00           H
ATOM   3977  CD2 LEU A 259     128.820  -1.660 134.710  1.00  0.00           C
ATOM   3978 1HD2 LEU A 259     129.340  -0.730 134.970  1.00  0.00           H
ATOM   3979 2HD2 LEU A 259     128.730  -2.400 135.510  1.00  0.00           H
ATOM   3980 3HD2 LEU A 259     129.360  -2.160 133.910  1.00  0.00           H
ATOM   3981  C   LEU A 259     128.640   2.140 132.140  1.00  0.00           C
ATOM   3982  O   LEU A 259     129.690   2.070 131.590  1.00  0.00           O
ATOM   3983  N   VAL A 260     127.650   2.930 131.670  1.00  0.00           N
ATOM   3984  H   VAL A 260     126.820   3.080 132.220  1.00  0.00           H
ATOM   3985  CA  VAL A 260     127.690   3.670 130.340  1.00  0.00           C
ATOM   3986  HA  VAL A 260     128.530   3.270 129.770  1.00  0.00           H
ATOM   3987  CB  VAL A 260     126.460   3.200 129.480  1.00  0.00           C
ATOM   3988  HB  VAL A 260     125.510   3.430 129.960  1.00  0.00           H
ATOM   3989  CG1 VAL A 260     126.440   3.830 128.070  1.00  0.00           C
ATOM   3990 1HG1 VAL A 260     125.460   3.630 127.640  1.00  0.00           H
ATOM   3991 2HG1 VAL A 260     126.450   4.920 128.120  1.00  0.00           H
ATOM   3992 3HG1 VAL A 260     127.160   3.470 127.340  1.00  0.00           H
ATOM   3993  CG2 VAL A 260     126.510   1.660 129.400  1.00  0.00           C
ATOM   3994 1HG2 VAL A 260     127.450   1.220 129.060  1.00  0.00           H
ATOM   3995 2HG2 VAL A 260     126.340   1.140 130.340  1.00  0.00           H
ATOM   3996 3HG2 VAL A 260     125.670   1.360 128.760  1.00  0.00           H
ATOM   3997  C   VAL A 260     127.620   5.200 130.560  1.00  0.00           C
ATOM   3998  O   VAL A 260     126.630   5.860 130.290  1.00  0.00           O
ATOM   3999  N   PRO A 261     128.760   5.800 130.880  1.00  0.00           N
ATOM   4000  CD  PRO A 261     129.930   5.120 131.360  1.00  0.00           C
ATOM   4001  HD1 PRO A 261     130.340   4.400 130.650  1.00  0.00           H
ATOM   4002  HD2 PRO A 261     129.610   4.730 132.320  1.00  0.00           H
ATOM   4003  CG  PRO A 261     130.920   6.300 131.590  1.00  0.00           C
ATOM   4004  HG1 PRO A 261     131.390   6.430 130.620  1.00  0.00           H
ATOM   4005  HG2 PRO A 261     131.650   6.140 132.380  1.00  0.00           H
ATOM   4006  CB  PRO A 261     130.070   7.520 132.000  1.00  0.00           C
ATOM   4007  HB1 PRO A 261     130.420   8.530 131.800  1.00  0.00           H
ATOM   4008  HB2 PRO A 261     129.750   7.440 133.040  1.00  0.00           H
ATOM   4009  CA  PRO A 261     128.810   7.240 131.190  1.00  0.00           C
ATOM   4010  HA  PRO A 261     128.010   7.420 131.900  1.00  0.00           H
ATOM   4011  C   PRO A 261     128.590   8.130 130.020  1.00  0.00           C
ATOM   4012  O   PRO A 261     128.110   9.270 130.270  1.00  0.00           O
ATOM   4013  N   TYR A 262     128.870   7.700 128.830  1.00  0.00           N
ATOM   4014  H   TYR A 262     129.060   6.710 128.730  1.00  0.00           H
ATOM   4015  CA  TYR A 262     128.610   8.450 127.600  1.00  0.00           C
ATOM   4016  HA  TYR A 262     127.860   9.200 127.850  1.00  0.00           H
ATOM   4017  CB  TYR A 262     129.890   9.150 127.190  1.00  0.00           C
ATOM   4018  HB1 TYR A 262     129.730   9.750 126.290  1.00  0.00           H
ATOM   4019  HB2 TYR A 262     130.620   8.350 127.060  1.00  0.00           H
ATOM   4020  CG  TYR A 262     130.410  10.140 128.160  1.00  0.00           C
ATOM   4021  CD1 TYR A 262     131.210   9.670 129.210  1.00  0.00           C
ATOM   4022  HD1 TYR A 262     131.380   8.600 129.310  1.00  0.00           H
ATOM   4023  CE1 TYR A 262     131.670  10.580 130.200  1.00  0.00           C
ATOM   4024  HE1 TYR A 262     132.440  10.360 130.920  1.00  0.00           H
ATOM   4025  CZ  TYR A 262     131.450  11.960 130.060  1.00  0.00           C
ATOM   4026  OH  TYR A 262     132.090  12.820 130.880  1.00  0.00           O
ATOM   4027  HH  TYR A 262     132.780  12.470 131.450  1.00  0.00           H
ATOM   4028  CE2 TYR A 262     130.670  12.420 128.950  1.00  0.00           C
ATOM   4029  HE2 TYR A 262     130.550  13.500 128.920  1.00  0.00           H
ATOM   4030  CD2 TYR A 262     130.150  11.500 128.010  1.00  0.00           C
ATOM   4031  HD2 TYR A 262     129.600  11.900 127.170  1.00  0.00           H
ATOM   4032  C   TYR A 262     127.950   7.510 126.510  1.00  0.00           C
ATOM   4033  O   TYR A 262     128.100   6.280 126.590  1.00  0.00           O
ATOM   4034  N   PRO A 263     127.120   8.080 125.540  1.00  0.00           N
ATOM   4035  CD  PRO A 263     126.710   9.440 125.520  1.00  0.00           C
ATOM   4036  HD1 PRO A 263     127.330  10.040 124.860  1.00  0.00           H
ATOM   4037  HD2 PRO A 263     126.650   9.830 126.540  1.00  0.00           H
ATOM   4038  CG  PRO A 263     125.280   9.540 124.930  1.00  0.00           C
ATOM   4039  HG1 PRO A 263     125.070  10.450 124.360  1.00  0.00           H
ATOM   4040  HG2 PRO A 263     124.580   9.590 125.770  1.00  0.00           H
ATOM   4041  CB  PRO A 263     125.160   8.260 124.130  1.00  0.00           C
ATOM   4042  HB1 PRO A 263     125.630   8.450 123.160  1.00  0.00           H
ATOM   4043  HB2 PRO A 263     124.100   8.010 124.000  1.00  0.00           H
ATOM   4044  CA  PRO A 263     126.030   7.270 124.940  1.00  0.00           C
ATOM   4045  HA  PRO A 263     125.380   6.780 125.670  1.00  0.00           H
ATOM   4046  C   PRO A 263     126.400   6.110 123.960  1.00  0.00           C
ATOM   4047  O   PRO A 263     125.450   5.280 123.740  1.00  0.00           O
ATOM   4048  N   ARG A 264     127.640   6.050 123.340  1.00  0.00           N
ATOM   4049  H   ARG A 264     128.260   6.800 123.590  1.00  0.00           H
ATOM   4050  CA  ARG A 264     128.150   4.990 122.440  1.00  0.00           C
ATOM   4051  HA  ARG A 264     127.350   4.520 121.860  1.00  0.00           H
ATOM   4052  CB  ARG A 264     128.990   5.670 121.360  1.00  0.00           C
ATOM   4053  HB1 ARG A 264     129.520   4.900 120.800  1.00  0.00           H
ATOM   4054  HB2 ARG A 264     129.770   6.230 121.880  1.00  0.00           H
ATOM   4055  CG  ARG A 264     128.350   6.600 120.420  1.00  0.00           C
ATOM   4056  HG1 ARG A 264     129.130   7.250 120.030  1.00  0.00           H
ATOM   4057  HG2 ARG A 264     127.580   7.160 120.950  1.00  0.00           H
ATOM   4058  CD  ARG A 264     127.580   6.020 119.160  1.00  0.00           C
ATOM   4059  HD1 ARG A 264     126.920   6.810 118.810  1.00  0.00           H
ATOM   4060  HD2 ARG A 264     127.020   5.090 119.310  1.00  0.00           H
ATOM   4061  NE  ARG A 264     128.590   5.710 118.120  1.00  0.00           N
ATOM   4062  HE  ARG A 264     129.530   5.960 118.370  1.00  0.00           H
ATOM   4063  CZ  ARG A 264     128.460   4.970 117.060  1.00  0.00           C
ATOM   4064  NH1 ARG A 264     127.370   4.570 116.570  1.00  0.00           N
ATOM   4065 1HH1 ARG A 264     126.500   4.970 116.880  1.00  0.00           H
ATOM   4066 2HH1 ARG A 264     127.460   4.180 115.640  1.00  0.00           H
ATOM   4067  NH2 ARG A 264     129.510   4.630 116.410  1.00  0.00           N
ATOM   4068 1HH2 ARG A 264     130.400   4.890 116.830  1.00  0.00           H
ATOM   4069 2HH2 ARG A 264     129.450   4.190 115.500  1.00  0.00           H
ATOM   4070  C   ARG A 264     128.920   3.840 123.150  1.00  0.00           C
ATOM   4071  O   ARG A 264     128.990   2.790 122.540  1.00  0.00           O
ATOM   4072  N   ILE A 265     129.470   4.000 124.370  1.00  0.00           N
ATOM   4073  H   ILE A 265     129.150   4.820 124.860  1.00  0.00           H
ATOM   4074  CA  ILE A 265     130.100   2.930 125.180  1.00  0.00           C
ATOM   4075  HA  ILE A 265     130.460   2.180 124.470  1.00  0.00           H
ATOM   4076  CB  ILE A 265     131.230   3.510 126.080  1.00  0.00           C
ATOM   4077  HB  ILE A 265     131.650   2.650 126.610  1.00  0.00           H
ATOM   4078  CG2 ILE A 265     132.270   4.050 125.100  1.00  0.00           C
ATOM   4079 1HG2 ILE A 265     133.160   4.520 125.520  1.00  0.00           H
ATOM   4080 2HG2 ILE A 265     132.610   3.220 124.500  1.00  0.00           H
ATOM   4081 3HG2 ILE A 265     131.850   4.690 124.320  1.00  0.00           H
ATOM   4082  CG1 ILE A 265     130.760   4.600 126.990  1.00  0.00           C
ATOM   4083 1HG1 ILE A 265     129.870   4.260 127.530  1.00  0.00           H
ATOM   4084 2HG1 ILE A 265     130.490   5.490 126.420  1.00  0.00           H
ATOM   4085  CD  ILE A 265     131.770   4.810 128.080  1.00  0.00           C
ATOM   4086  HD1 ILE A 265     131.380   5.680 128.610  1.00  0.00           H
ATOM   4087  HD2 ILE A 265     131.870   3.910 128.690  1.00  0.00           H
ATOM   4088  HD3 ILE A 265     132.710   5.030 127.560  1.00  0.00           H
ATOM   4089  C   ILE A 265     129.080   2.050 125.960  1.00  0.00           C
ATOM   4090  O   ILE A 265     129.330   1.660 127.050  1.00  0.00           O
ATOM   4091  N   HIS A 266     127.950   1.680 125.340  1.00  0.00           N
ATOM   4092  H   HIS A 266     127.900   1.880 124.350  1.00  0.00           H
ATOM   4093  CA  HIS A 266     126.930   0.820 125.890  1.00  0.00           C
ATOM   4094  HA  HIS A 266     126.790   1.070 126.950  1.00  0.00           H
ATOM   4095  CB  HIS A 266     125.580   1.330 125.320  1.00  0.00           C
ATOM   4096  HB1 HIS A 266     125.540   2.380 125.590  1.00  0.00           H
ATOM   4097  HB2 HIS A 266     124.740   0.880 125.850  1.00  0.00           H
ATOM   4098  CG  HIS A 266     125.290   1.260 123.860  1.00  0.00           C
ATOM   4099  ND1 HIS A 266     125.370   2.330 122.950  1.00  0.00           N
ATOM   4100  HD1 HIS A 266     125.600   3.260 123.250  1.00  0.00           H
ATOM   4101  CE1 HIS A 266     124.920   1.900 121.790  1.00  0.00           C
ATOM   4102  HE1 HIS A 266     124.850   2.450 120.860  1.00  0.00           H
ATOM   4103  NE2 HIS A 266     124.560   0.620 121.890  1.00  0.00           N
ATOM   4104  CD2 HIS A 266     124.780   0.170 123.180  1.00  0.00           C
ATOM   4105  HD2 HIS A 266     124.660  -0.820 123.580  1.00  0.00           H
ATOM   4106  C   HIS A 266     127.180  -0.750 125.890  1.00  0.00           C
ATOM   4107  O   HIS A 266     126.180  -1.450 126.030  1.00  0.00           O
ATOM   4108  N   PHE A 267     128.430  -1.240 125.920  1.00  0.00           N
ATOM   4109  H   PHE A 267     129.160  -0.550 125.990  1.00  0.00           H
ATOM   4110  CA  PHE A 267     128.870  -2.630 125.790  1.00  0.00           C
ATOM   4111  HA  PHE A 267     127.960  -3.220 125.700  1.00  0.00           H
ATOM   4112  CB  PHE A 267     129.470  -2.910 124.370  1.00  0.00           C
ATOM   4113  HB1 PHE A 267     129.670  -3.980 124.370  1.00  0.00           H
ATOM   4114  HB2 PHE A 267     130.420  -2.370 124.310  1.00  0.00           H
ATOM   4115  CG  PHE A 267     128.540  -2.570 123.170  1.00  0.00           C
ATOM   4116  CD1 PHE A 267     128.600  -1.200 122.700  1.00  0.00           C
ATOM   4117  HD1 PHE A 267     128.920  -0.390 123.330  1.00  0.00           H
ATOM   4118  CE1 PHE A 267     127.830  -0.830 121.550  1.00  0.00           C
ATOM   4119  HE1 PHE A 267     127.980   0.170 121.190  1.00  0.00           H
ATOM   4120  CZ  PHE A 267     127.220  -1.840 120.780  1.00  0.00           C
ATOM   4121  HZ  PHE A 267     126.790  -1.600 119.820  1.00  0.00           H
ATOM   4122  CE2 PHE A 267     127.230  -3.170 121.190  1.00  0.00           C
ATOM   4123  HE2 PHE A 267     126.660  -3.840 120.570  1.00  0.00           H
ATOM   4124  CD2 PHE A 267     127.910  -3.520 122.380  1.00  0.00           C
ATOM   4125  HD2 PHE A 267     128.070  -4.530 122.720  1.00  0.00           H
ATOM   4126  C   PHE A 267     129.640  -3.230 126.990  1.00  0.00           C
ATOM   4127  O   PHE A 267     130.860  -3.520 126.890  1.00  0.00           O
ATOM   4128  N   PRO A 268     129.000  -3.300 128.160  1.00  0.00           N
ATOM   4129  CD  PRO A 268     127.610  -2.920 128.540  1.00  0.00           C
ATOM   4130  HD1 PRO A 268     126.820  -3.360 127.940  1.00  0.00           H
ATOM   4131  HD2 PRO A 268     127.430  -1.850 128.390  1.00  0.00           H
ATOM   4132  CG  PRO A 268     127.470  -3.360 129.980  1.00  0.00           C
ATOM   4133  HG1 PRO A 268     127.120  -4.390 130.020  1.00  0.00           H
ATOM   4134  HG2 PRO A 268     126.830  -2.670 130.520  1.00  0.00           H
ATOM   4135  CB  PRO A 268     128.920  -3.190 130.510  1.00  0.00           C
ATOM   4136  HB1 PRO A 268     129.180  -3.720 131.430  1.00  0.00           H
ATOM   4137  HB2 PRO A 268     129.220  -2.140 130.590  1.00  0.00           H
ATOM   4138  CA  PRO A 268     129.710  -3.650 129.320  1.00  0.00           C
ATOM   4139  HA  PRO A 268     130.690  -3.190 129.410  1.00  0.00           H
ATOM   4140  C   PRO A 268     130.160  -5.100 129.400  1.00  0.00           C
ATOM   4141  O   PRO A 268     129.450  -5.940 128.830  1.00  0.00           O
ATOM   4142  N   LEU A 269     131.170  -5.400 130.200  1.00  0.00           N
ATOM   4143  H   LEU A 269     131.600  -4.630 130.680  1.00  0.00           H
ATOM   4144  CA  LEU A 269     131.740  -6.640 130.590  1.00  0.00           C
ATOM   4145  HA  LEU A 269     131.440  -7.310 129.790  1.00  0.00           H
ATOM   4146  CB  LEU A 269     133.260  -6.580 130.590  1.00  0.00           C
ATOM   4147  HB1 LEU A 269     133.780  -7.420 131.050  1.00  0.00           H
ATOM   4148  HB2 LEU A 269     133.610  -5.740 131.190  1.00  0.00           H
ATOM   4149  CG  LEU A 269     133.940  -6.330 129.280  1.00  0.00           C
ATOM   4150  HG  LEU A 269     133.600  -5.350 128.940  1.00  0.00           H
ATOM   4151  CD1 LEU A 269     135.430  -5.990 129.440  1.00  0.00           C
ATOM   4152 1HD1 LEU A 269     135.870  -5.730 128.480  1.00  0.00           H
ATOM   4153 2HD1 LEU A 269     135.620  -5.170 130.140  1.00  0.00           H
ATOM   4154 3HD1 LEU A 269     135.880  -6.890 129.860  1.00  0.00           H
ATOM   4155  CD2 LEU A 269     133.600  -7.420 128.240  1.00  0.00           C
ATOM   4156 1HD2 LEU A 269     134.170  -7.280 127.320  1.00  0.00           H
ATOM   4157 2HD2 LEU A 269     133.770  -8.410 128.650  1.00  0.00           H
ATOM   4158 3HD2 LEU A 269     132.580  -7.480 127.860  1.00  0.00           H
ATOM   4159  C   LEU A 269     131.220  -7.240 131.940  1.00  0.00           C
ATOM   4160  O   LEU A 269     130.640  -6.490 132.730  1.00  0.00           O
ATOM   4161  N   ALA A 270     131.520  -8.500 132.180  1.00  0.00           N
ATOM   4162  H   ALA A 270     131.870  -9.120 131.470  1.00  0.00           H
ATOM   4163  CA  ALA A 270     131.360  -9.080 133.510  1.00  0.00           C
ATOM   4164  HA  ALA A 270     131.320  -8.300 134.270  1.00  0.00           H
ATOM   4165  CB  ALA A 270     130.020  -9.870 133.460  1.00  0.00           C
ATOM   4166  HB1 ALA A 270     129.260  -9.240 132.990  1.00  0.00           H
ATOM   4167  HB2 ALA A 270     130.100 -10.810 132.900  1.00  0.00           H
ATOM   4168  HB3 ALA A 270     129.820 -10.110 134.500  1.00  0.00           H
ATOM   4169  C   ALA A 270     132.500 -10.020 133.920  1.00  0.00           C
ATOM   4170  O   ALA A 270     133.080 -10.680 133.100  1.00  0.00           O
ATOM   4171  N   THR A 271     132.650 -10.220 135.190  1.00  0.00           N
ATOM   4172  H   THR A 271     132.160  -9.490 135.680  1.00  0.00           H
ATOM   4173  CA  THR A 271     133.550 -11.150 135.870  1.00  0.00           C
ATOM   4174  HA  THR A 271     133.680 -12.020 135.220  1.00  0.00           H
ATOM   4175  CB  THR A 271     134.920 -10.450 136.100  1.00  0.00           C
ATOM   4176  HB  THR A 271     134.810  -9.750 136.930  1.00  0.00           H
ATOM   4177  CG2 THR A 271     135.980 -11.560 136.340  1.00  0.00           C
ATOM   4178 1HG2 THR A 271     135.820 -12.400 135.680  1.00  0.00           H
ATOM   4179 2HG2 THR A 271     137.010 -11.260 136.130  1.00  0.00           H
ATOM   4180 3HG2 THR A 271     136.050 -11.930 137.370  1.00  0.00           H
ATOM   4181  OG1 THR A 271     135.360  -9.860 134.930  1.00  0.00           O
ATOM   4182  HG1 THR A 271     136.180  -9.420 135.120  1.00  0.00           H
ATOM   4183  C   THR A 271     132.980 -11.550 137.180  1.00  0.00           C
ATOM   4184  O   THR A 271     132.060 -10.870 137.600  1.00  0.00           O
ATOM   4185  N   TYR A 272     133.470 -12.600 137.800  1.00  0.00           N
ATOM   4186  H   TYR A 272     134.360 -12.910 137.450  1.00  0.00           H
ATOM   4187  CA  TYR A 272     132.880 -13.250 138.980  1.00  0.00           C
ATOM   4188  HA  TYR A 272     132.450 -12.450 139.590  1.00  0.00           H
ATOM   4189  CB  TYR A 272     131.760 -14.180 138.430  1.00  0.00           C
ATOM   4190  HB1 TYR A 272     132.160 -14.880 137.700  1.00  0.00           H
ATOM   4191  HB2 TYR A 272     130.960 -13.640 137.930  1.00  0.00           H
ATOM   4192  CG  TYR A 272     131.110 -15.070 139.500  1.00  0.00           C
ATOM   4193  CD1 TYR A 272     130.150 -14.560 140.420  1.00  0.00           C
ATOM   4194  HD1 TYR A 272     129.940 -13.500 140.400  1.00  0.00           H
ATOM   4195  CE1 TYR A 272     129.500 -15.380 141.390  1.00  0.00           C
ATOM   4196  HE1 TYR A 272     128.790 -14.920 142.060  1.00  0.00           H
ATOM   4197  CZ  TYR A 272     129.880 -16.740 141.410  1.00  0.00           C
ATOM   4198  OH  TYR A 272     129.170 -17.570 142.280  1.00  0.00           O
ATOM   4199  HH  TYR A 272     129.560 -18.450 142.270  1.00  0.00           H
ATOM   4200  CE2 TYR A 272     130.850 -17.260 140.610  1.00  0.00           C
ATOM   4201  HE2 TYR A 272     131.070 -18.320 140.670  1.00  0.00           H
ATOM   4202  CD2 TYR A 272     131.500 -16.410 139.700  1.00  0.00           C
ATOM   4203  HD2 TYR A 272     132.190 -16.830 138.980  1.00  0.00           H
ATOM   4204  C   TYR A 272     133.890 -14.150 139.820  1.00  0.00           C
ATOM   4205  O   TYR A 272     134.890 -14.610 139.240  1.00  0.00           O
ATOM   4206  N   ALA A 273     133.590 -14.330 141.110  1.00  0.00           N
ATOM   4207  H   ALA A 273     132.820 -13.840 141.530  1.00  0.00           H
ATOM   4208  CA  ALA A 273     134.360 -15.290 141.950  1.00  0.00           C
ATOM   4209  HA  ALA A 273     134.600 -16.140 141.300  1.00  0.00           H
ATOM   4210  CB  ALA A 273     135.670 -14.590 142.420  1.00  0.00           C
ATOM   4211  HB1 ALA A 273     136.030 -15.170 143.270  1.00  0.00           H
ATOM   4212  HB2 ALA A 273     136.430 -14.560 141.630  1.00  0.00           H
ATOM   4213  HB3 ALA A 273     135.400 -13.570 142.710  1.00  0.00           H
ATOM   4214  C   ALA A 273     133.500 -15.820 143.170  1.00  0.00           C
ATOM   4215  O   ALA A 273     132.700 -15.090 143.670  1.00  0.00           O
ATOM   4216  N   PRO A 274     133.730 -17.060 143.580  1.00  0.00           N
ATOM   4217  CD  PRO A 274     132.950 -17.620 144.640  1.00  0.00           C
ATOM   4218  HD1 PRO A 274     132.050 -18.050 144.190  1.00  0.00           H
ATOM   4219  HD2 PRO A 274     132.690 -16.810 145.330  1.00  0.00           H
ATOM   4220  CG  PRO A 274     133.890 -18.630 145.290  1.00  0.00           C
ATOM   4221  HG1 PRO A 274     133.230 -19.420 145.660  1.00  0.00           H
ATOM   4222  HG2 PRO A 274     134.460 -18.110 146.060  1.00  0.00           H
ATOM   4223  CB  PRO A 274     134.830 -19.080 144.250  1.00  0.00           C
ATOM   4224  HB1 PRO A 274     134.600 -20.120 144.030  1.00  0.00           H
ATOM   4225  HB2 PRO A 274     135.850 -19.080 144.640  1.00  0.00           H
ATOM   4226  CA  PRO A 274     134.780 -18.050 143.120  1.00  0.00           C
ATOM   4227  HA  PRO A 274     135.720 -17.520 142.970  1.00  0.00           H
ATOM   4228  C   PRO A 274     134.520 -18.740 141.790  1.00  0.00           C
ATOM   4229  O   PRO A 274     133.380 -18.880 141.400  1.00  0.00           O
ATOM   4230  N   VAL A 275     135.560 -19.400 141.280  1.00  0.00           N
ATOM   4231  H   VAL A 275     136.430 -19.220 141.760  1.00  0.00           H
ATOM   4232  CA  VAL A 275     135.600 -20.250 140.040  1.00  0.00           C
ATOM   4233  HA  VAL A 275     134.640 -20.400 139.550  1.00  0.00           H
ATOM   4234  CB  VAL A 275     136.450 -19.410 139.010  1.00  0.00           C
ATOM   4235  HB  VAL A 275     136.440 -20.050 138.130  1.00  0.00           H
ATOM   4236  CG1 VAL A 275     135.640 -18.160 138.590  1.00  0.00           C
ATOM   4237 1HG1 VAL A 275     134.610 -18.360 138.290  1.00  0.00           H
ATOM   4238 2HG1 VAL A 275     135.660 -17.530 139.470  1.00  0.00           H
ATOM   4239 3HG1 VAL A 275     136.070 -17.580 137.770  1.00  0.00           H
ATOM   4240  CG2 VAL A 275     137.880 -19.090 139.350  1.00  0.00           C
ATOM   4241 1HG2 VAL A 275     138.420 -19.930 139.770  1.00  0.00           H
ATOM   4242 2HG2 VAL A 275     138.400 -18.870 138.420  1.00  0.00           H
ATOM   4243 3HG2 VAL A 275     137.890 -18.220 140.000  1.00  0.00           H
ATOM   4244  C   VAL A 275     136.230 -21.620 140.210  1.00  0.00           C
ATOM   4245  O   VAL A 275     136.470 -22.350 139.240  1.00  0.00           O
ATOM   4246  N   ILE A 276     136.510 -22.030 141.510  1.00  0.00           N
ATOM   4247  H   ILE A 276     136.160 -21.490 142.290  1.00  0.00           H
ATOM   4248  CA  ILE A 276     137.290 -23.200 141.800  1.00  0.00           C
ATOM   4249  HA  ILE A 276     137.630 -23.590 140.840  1.00  0.00           H
ATOM   4250  CB  ILE A 276     138.590 -22.880 142.690  1.00  0.00           C
ATOM   4251  HB  ILE A 276     139.100 -22.100 142.120  1.00  0.00           H
ATOM   4252  CG2 ILE A 276     138.310 -22.240 144.080  1.00  0.00           C
ATOM   4253 1HG2 ILE A 276     138.030 -23.050 144.760  1.00  0.00           H
ATOM   4254 2HG2 ILE A 276     139.170 -21.660 144.420  1.00  0.00           H
ATOM   4255 3HG2 ILE A 276     137.470 -21.560 143.950  1.00  0.00           H
ATOM   4256  CG1 ILE A 276     139.560 -23.960 142.860  1.00  0.00           C
ATOM   4257 1HG1 ILE A 276     139.110 -24.940 143.020  1.00  0.00           H
ATOM   4258 2HG1 ILE A 276     140.240 -23.700 143.670  1.00  0.00           H
ATOM   4259  CD  ILE A 276     140.540 -24.290 141.640  1.00  0.00           C
ATOM   4260  HD1 ILE A 276     141.110 -23.390 141.410  1.00  0.00           H
ATOM   4261  HD2 ILE A 276     141.280 -25.050 141.850  1.00  0.00           H
ATOM   4262  HD3 ILE A 276     139.970 -24.540 140.740  1.00  0.00           H
ATOM   4263  C   ILE A 276     136.390 -24.310 142.510  1.00  0.00           C
ATOM   4264  O   ILE A 276     135.400 -24.060 143.220  1.00  0.00           O
ATOM   4265  N   SER A 277     136.650 -25.560 142.190  1.00  0.00           N
ATOM   4266  H   SER A 277     137.360 -25.920 141.580  1.00  0.00           H
ATOM   4267  CA  SER A 277     135.890 -26.690 142.760  1.00  0.00           C
ATOM   4268  HA  SER A 277     134.830 -26.490 142.860  1.00  0.00           H
ATOM   4269  CB  SER A 277     136.150 -27.820 141.810  1.00  0.00           C
ATOM   4270  HB1 SER A 277     135.710 -27.590 140.840  1.00  0.00           H
ATOM   4271  HB2 SER A 277     135.660 -28.750 142.080  1.00  0.00           H
ATOM   4272  OG  SER A 277     137.550 -27.990 141.580  1.00  0.00           O
ATOM   4273  HG  SER A 277     137.590 -28.830 141.120  1.00  0.00           H
ATOM   4274  C   SER A 277     136.260 -27.120 144.170  1.00  0.00           C
ATOM   4275  O   SER A 277     136.280 -28.310 144.610  1.00  0.00           O
ATOM   4276  N   ALA A 278     136.660 -26.140 144.940  1.00  0.00           N
ATOM   4277  H   ALA A 278     136.730 -25.200 144.590  1.00  0.00           H
ATOM   4278  CA  ALA A 278     136.970 -26.360 146.370  1.00  0.00           C
ATOM   4279  HA  ALA A 278     136.670 -27.370 146.650  1.00  0.00           H
ATOM   4280  CB  ALA A 278     138.510 -26.210 146.540  1.00  0.00           C
ATOM   4281  HB1 ALA A 278     138.970 -27.030 146.000  1.00  0.00           H
ATOM   4282  HB2 ALA A 278     138.710 -25.190 146.210  1.00  0.00           H
ATOM   4283  HB3 ALA A 278     138.830 -26.140 147.580  1.00  0.00           H
ATOM   4284  C   ALA A 278     136.220 -25.500 147.350  1.00  0.00           C
ATOM   4285  O   ALA A 278     135.580 -24.570 146.830  1.00  0.00           O
ATOM   4286  N   GLU A 284     136.310 -25.760 148.670  1.00  0.00           N
ATOM   4287  H   GLU A 284     136.850 -26.570 148.940  1.00  0.00           H
ATOM   4288  CA  GLU A 284     135.660 -24.980 149.680  1.00  0.00           C
ATOM   4289  HA  GLU A 284     134.570 -25.030 149.590  1.00  0.00           H
ATOM   4290  CB  GLU A 284     136.020 -25.650 151.010  1.00  0.00           C
ATOM   4291  HB1 GLU A 284     135.720 -26.700 151.010  1.00  0.00           H
ATOM   4292  HB2 GLU A 284     135.500 -25.150 151.830  1.00  0.00           H
ATOM   4293  CG  GLU A 284     137.560 -25.490 151.220  1.00  0.00           C
ATOM   4294  HG1 GLU A 284     138.010 -24.670 150.660  1.00  0.00           H
ATOM   4295  HG2 GLU A 284     138.050 -26.380 150.820  1.00  0.00           H
ATOM   4296  CD  GLU A 284     138.020 -25.390 152.720  1.00  0.00           C
ATOM   4297  OE1 GLU A 284     137.840 -26.390 153.470  1.00  0.00           O
ATOM   4298  OE2 GLU A 284     138.460 -24.290 153.130  1.00  0.00           O
ATOM   4299  C   GLU A 284     135.940 -23.420 149.780  1.00  0.00           C
ATOM   4300  O   GLU A 284     136.790 -22.850 149.080  1.00  0.00           O
ATOM   4301  N   GLN A 285     135.040 -22.690 150.470  1.00  0.00           N
ATOM   4302  H   GLN A 285     134.420 -23.260 151.030  1.00  0.00           H
ATOM   4303  CA  GLN A 285     134.910 -21.290 150.540  1.00  0.00           C
ATOM   4304  HA  GLN A 285     134.350 -21.030 149.640  1.00  0.00           H
ATOM   4305  CB  GLN A 285     134.010 -20.920 151.740  1.00  0.00           C
ATOM   4306  HB1 GLN A 285     134.460 -21.270 152.670  1.00  0.00           H
ATOM   4307  HB2 GLN A 285     133.090 -21.500 151.690  1.00  0.00           H
ATOM   4308  CG  GLN A 285     133.690 -19.470 152.020  1.00  0.00           C
ATOM   4309  HG1 GLN A 285     134.650 -18.960 152.060  1.00  0.00           H
ATOM   4310  HG2 GLN A 285     133.350 -19.320 153.050  1.00  0.00           H
ATOM   4311  CD  GLN A 285     132.710 -18.950 150.970  1.00  0.00           C
ATOM   4312  OE1 GLN A 285     131.520 -19.190 151.000  1.00  0.00           O
ATOM   4313  NE2 GLN A 285     133.120 -18.080 150.120  1.00  0.00           N
ATOM   4314 1HE2 GLN A 285     134.050 -17.700 150.160  1.00  0.00           H
ATOM   4315 2HE2 GLN A 285     132.390 -17.900 149.450  1.00  0.00           H
ATOM   4316  C   GLN A 285     136.270 -20.540 150.710  1.00  0.00           C
ATOM   4317  O   GLN A 285     137.040 -20.710 151.670  1.00  0.00           O
ATOM   4318  N   LEU A 286     136.560 -19.660 149.750  1.00  0.00           N
ATOM   4319  H   LEU A 286     136.080 -19.710 148.860  1.00  0.00           H
ATOM   4320  CA  LEU A 286     137.550 -18.600 149.800  1.00  0.00           C
ATOM   4321  HA  LEU A 286     138.400 -18.940 150.400  1.00  0.00           H
ATOM   4322  CB  LEU A 286     137.910 -18.270 148.320  1.00  0.00           C
ATOM   4323  HB1 LEU A 286     138.430 -17.310 148.290  1.00  0.00           H
ATOM   4324  HB2 LEU A 286     137.020 -18.040 147.740  1.00  0.00           H
ATOM   4325  CG  LEU A 286     138.760 -19.250 147.570  1.00  0.00           C
ATOM   4326  HG  LEU A 286     138.410 -20.280 147.510  1.00  0.00           H
ATOM   4327  CD1 LEU A 286     138.870 -18.820 146.070  1.00  0.00           C
ATOM   4328 1HD1 LEU A 286     139.760 -19.160 145.530  1.00  0.00           H
ATOM   4329 2HD1 LEU A 286     137.970 -19.130 145.550  1.00  0.00           H
ATOM   4330 3HD1 LEU A 286     138.970 -17.730 146.000  1.00  0.00           H
ATOM   4331  CD2 LEU A 286     140.190 -19.360 148.030  1.00  0.00           C
ATOM   4332 1HD2 LEU A 286     140.730 -18.430 147.820  1.00  0.00           H
ATOM   4333 2HD2 LEU A 286     140.350 -19.820 149.000  1.00  0.00           H
ATOM   4334 3HD2 LEU A 286     140.600 -20.140 147.380  1.00  0.00           H
ATOM   4335  C   LEU A 286     137.000 -17.320 150.500  1.00  0.00           C
ATOM   4336  O   LEU A 286     135.790 -17.010 150.570  1.00  0.00           O
ATOM   4337  N   SER A 287     137.940 -16.500 150.950  1.00  0.00           N
ATOM   4338  H   SER A 287     138.920 -16.610 150.740  1.00  0.00           H
ATOM   4339  CA  SER A 287     137.670 -15.200 151.650  1.00  0.00           C
ATOM   4340  HA  SER A 287     136.760 -15.370 152.230  1.00  0.00           H
ATOM   4341  CB  SER A 287     138.840 -14.930 152.670  1.00  0.00           C
ATOM   4342  HB1 SER A 287     138.770 -15.780 153.340  1.00  0.00           H
ATOM   4343  HB2 SER A 287     138.600 -13.950 153.080  1.00  0.00           H
ATOM   4344  OG  SER A 287     140.130 -14.800 152.090  1.00  0.00           O
ATOM   4345  HG  SER A 287     140.360 -15.610 151.630  1.00  0.00           H
ATOM   4346  C   SER A 287     137.410 -13.990 150.800  1.00  0.00           C
ATOM   4347  O   SER A 287     137.740 -14.090 149.580  1.00  0.00           O
ATOM   4348  N   VAL A 288     136.700 -12.990 151.280  1.00  0.00           N
ATOM   4349  H   VAL A 288     136.310 -13.020 152.220  1.00  0.00           H
ATOM   4350  CA  VAL A 288     136.140 -11.890 150.410  1.00  0.00           C
ATOM   4351  HA  VAL A 288     135.760 -12.390 149.520  1.00  0.00           H
ATOM   4352  CB  VAL A 288     134.970 -11.150 151.120  1.00  0.00           C
ATOM   4353  HB  VAL A 288     135.400 -10.410 151.790  1.00  0.00           H
ATOM   4354  CG1 VAL A 288     134.120 -10.430 150.090  1.00  0.00           C
ATOM   4355 1HG1 VAL A 288     134.670  -9.630 149.570  1.00  0.00           H
ATOM   4356 2HG1 VAL A 288     133.850 -11.090 149.270  1.00  0.00           H
ATOM   4357 3HG1 VAL A 288     133.330  -9.890 150.610  1.00  0.00           H
ATOM   4358  CG2 VAL A 288     134.010 -12.170 151.840  1.00  0.00           C
ATOM   4359 1HG2 VAL A 288     133.110 -11.580 152.030  1.00  0.00           H
ATOM   4360 2HG2 VAL A 288     133.730 -13.070 151.290  1.00  0.00           H
ATOM   4361 3HG2 VAL A 288     134.280 -12.540 152.840  1.00  0.00           H
ATOM   4362  C   VAL A 288     137.160 -10.970 149.750  1.00  0.00           C
ATOM   4363  O   VAL A 288     136.970 -10.630 148.600  1.00  0.00           O
ATOM   4364  N   ALA A 289     138.230 -10.550 150.480  1.00  0.00           N
ATOM   4365  H   ALA A 289     138.250 -10.970 151.400  1.00  0.00           H
ATOM   4366  CA  ALA A 289     139.500  -9.980 149.900  1.00  0.00           C
ATOM   4367  HA  ALA A 289     139.460  -8.940 149.590  1.00  0.00           H
ATOM   4368  CB  ALA A 289     140.590  -9.970 150.950  1.00  0.00           C
ATOM   4369  HB1 ALA A 289     140.350  -9.100 151.550  1.00  0.00           H
ATOM   4370  HB2 ALA A 289     140.590 -10.930 151.470  1.00  0.00           H
ATOM   4371  HB3 ALA A 289     141.590  -9.830 150.540  1.00  0.00           H
ATOM   4372  C   ALA A 289     140.090 -10.790 148.750  1.00  0.00           C
ATOM   4373  O   ALA A 289     140.250 -10.260 147.650  1.00  0.00           O
ATOM   4374  N   GLU A 290     140.230 -12.120 148.940  1.00  0.00           N
ATOM   4375  H   GLU A 290     140.040 -12.500 149.850  1.00  0.00           H
ATOM   4376  CA  GLU A 290     140.690 -13.030 147.900  1.00  0.00           C
ATOM   4377  HA  GLU A 290     141.610 -12.610 147.490  1.00  0.00           H
ATOM   4378  CB  GLU A 290     140.830 -14.370 148.620  1.00  0.00           C
ATOM   4379  HB1 GLU A 290     139.830 -14.660 148.940  1.00  0.00           H
ATOM   4380  HB2 GLU A 290     141.460 -14.320 149.510  1.00  0.00           H
ATOM   4381  CG  GLU A 290     141.360 -15.480 147.720  1.00  0.00           C
ATOM   4382  HG1 GLU A 290     140.800 -15.640 146.800  1.00  0.00           H
ATOM   4383  HG2 GLU A 290     141.360 -16.360 148.370  1.00  0.00           H
ATOM   4384  CD  GLU A 290     142.910 -15.190 147.460  1.00  0.00           C
ATOM   4385  OE1 GLU A 290     143.300 -14.550 146.510  1.00  0.00           O
ATOM   4386  OE2 GLU A 290     143.730 -15.760 148.240  1.00  0.00           O
ATOM   4387  C   GLU A 290     139.730 -13.150 146.710  1.00  0.00           C
ATOM   4388  O   GLU A 290     140.160 -13.140 145.570  1.00  0.00           O
ATOM   4389  N   ILE A 291     138.410 -13.150 146.900  1.00  0.00           N
ATOM   4390  H   ILE A 291     138.040 -13.090 147.840  1.00  0.00           H
ATOM   4391  CA  ILE A 291     137.530 -13.220 145.710  1.00  0.00           C
ATOM   4392  HA  ILE A 291     138.010 -13.810 144.930  1.00  0.00           H
ATOM   4393  CB  ILE A 291     136.180 -13.990 145.980  1.00  0.00           C
ATOM   4394  HB  ILE A 291     135.530 -13.880 145.120  1.00  0.00           H
ATOM   4395  CG2 ILE A 291     136.600 -15.500 146.060  1.00  0.00           C
ATOM   4396 1HG2 ILE A 291     137.180 -15.990 145.280  1.00  0.00           H
ATOM   4397 2HG2 ILE A 291     137.180 -15.710 146.960  1.00  0.00           H
ATOM   4398 3HG2 ILE A 291     135.710 -16.110 146.190  1.00  0.00           H
ATOM   4399  CG1 ILE A 291     135.400 -13.410 147.170  1.00  0.00           C
ATOM   4400 1HG1 ILE A 291     135.390 -12.320 147.080  1.00  0.00           H
ATOM   4401 2HG1 ILE A 291     135.950 -13.780 148.030  1.00  0.00           H
ATOM   4402  CD  ILE A 291     133.990 -13.840 147.280  1.00  0.00           C
ATOM   4403  HD1 ILE A 291     133.460 -13.490 146.400  1.00  0.00           H
ATOM   4404  HD2 ILE A 291     133.970 -14.930 147.340  1.00  0.00           H
ATOM   4405  HD3 ILE A 291     133.640 -13.430 148.230  1.00  0.00           H
ATOM   4406  C   ILE A 291     137.390 -11.870 145.020  1.00  0.00           C
ATOM   4407  O   ILE A 291     137.060 -11.940 143.820  1.00  0.00           O
ATOM   4408  N   THR A 292     137.550 -10.700 145.600  1.00  0.00           N
ATOM   4409  H   THR A 292     137.770 -10.730 146.590  1.00  0.00           H
ATOM   4410  CA  THR A 292     137.510  -9.370 145.040  1.00  0.00           C
ATOM   4411  HA  THR A 292     136.680  -9.140 144.380  1.00  0.00           H
ATOM   4412  CB  THR A 292     137.330  -8.350 146.120  1.00  0.00           C
ATOM   4413  HB  THR A 292     138.210  -8.470 146.760  1.00  0.00           H
ATOM   4414  CG2 THR A 292     137.370  -6.880 145.670  1.00  0.00           C
ATOM   4415 1HG2 THR A 292     137.490  -6.260 146.560  1.00  0.00           H
ATOM   4416 2HG2 THR A 292     138.270  -6.750 145.070  1.00  0.00           H
ATOM   4417 3HG2 THR A 292     136.480  -6.470 145.210  1.00  0.00           H
ATOM   4418  OG1 THR A 292     136.180  -8.700 146.860  1.00  0.00           O
ATOM   4419  HG1 THR A 292     136.360  -9.420 147.470  1.00  0.00           H
ATOM   4420  C   THR A 292     138.790  -9.030 144.280  1.00  0.00           C
ATOM   4421  O   THR A 292     138.610  -8.620 143.130  1.00  0.00           O
ATOM   4422  N   ASN A 293     139.950  -9.360 144.830  1.00  0.00           N
ATOM   4423  H   ASN A 293     139.980  -9.880 145.700  1.00  0.00           H
ATOM   4424  CA  ASN A 293     141.240  -9.310 144.120  1.00  0.00           C
ATOM   4425  HA  ASN A 293     141.300  -8.320 143.670  1.00  0.00           H
ATOM   4426  CB  ASN A 293     142.400  -9.490 145.170  1.00  0.00           C
ATOM   4427  HB1 ASN A 293     142.380 -10.480 145.640  1.00  0.00           H
ATOM   4428  HB2 ASN A 293     142.280  -8.750 145.950  1.00  0.00           H
ATOM   4429  CG  ASN A 293     143.730  -9.220 144.540  1.00  0.00           C
ATOM   4430  OD1 ASN A 293     143.950  -8.200 143.940  1.00  0.00           O
ATOM   4431  ND2 ASN A 293     144.560 -10.240 144.540  1.00  0.00           N
ATOM   4432 1HD2 ASN A 293     144.410 -11.020 145.160  1.00  0.00           H
ATOM   4433 2HD2 ASN A 293     145.490 -10.080 144.170  1.00  0.00           H
ATOM   4434  C   ASN A 293     141.440 -10.280 142.960  1.00  0.00           C
ATOM   4435  O   ASN A 293     142.140  -9.870 142.020  1.00  0.00           O
ATOM   4436  N   ALA A 294     140.690 -11.410 143.050  1.00  0.00           N
ATOM   4437  H   ALA A 294     140.170 -11.550 143.900  1.00  0.00           H
ATOM   4438  CA  ALA A 294     140.540 -12.400 141.930  1.00  0.00           C
ATOM   4439  HA  ALA A 294     141.520 -12.520 141.460  1.00  0.00           H
ATOM   4440  CB  ALA A 294     140.090 -13.780 142.450  1.00  0.00           C
ATOM   4441  HB1 ALA A 294     139.120 -13.620 142.910  1.00  0.00           H
ATOM   4442  HB2 ALA A 294     139.940 -14.430 141.600  1.00  0.00           H
ATOM   4443  HB3 ALA A 294     140.840 -14.190 143.130  1.00  0.00           H
ATOM   4444  C   ALA A 294     139.750 -11.810 140.810  1.00  0.00           C
ATOM   4445  O   ALA A 294     140.210 -11.790 139.670  1.00  0.00           O
ATOM   4446  N   CYS A 295     138.590 -11.170 141.070  1.00  0.00           N
ATOM   4447  H   CYS A 295     138.220 -11.220 142.010  1.00  0.00           H
ATOM   4448  CA  CYS A 295     137.900 -10.370 140.090  1.00  0.00           C
ATOM   4449  HA  CYS A 295     137.540 -11.100 139.360  1.00  0.00           H
ATOM   4450  CB  CYS A 295     136.660  -9.790 140.720  1.00  0.00           C
ATOM   4451  HB1 CYS A 295     136.250  -8.960 140.140  1.00  0.00           H
ATOM   4452  HB2 CYS A 295     136.870  -9.400 141.720  1.00  0.00           H
ATOM   4453  SG  CYS A 295     135.220 -10.950 140.650  1.00  0.00           S
ATOM   4454  HG  CYS A 295     135.690 -12.050 141.250  1.00  0.00           H
ATOM   4455  C   CYS A 295     138.720  -9.270 139.440  1.00  0.00           C
ATOM   4456  O   CYS A 295     138.160  -8.690 138.530  1.00  0.00           O
ATOM   4457  N   PHE A 296     140.020  -8.940 139.880  1.00  0.00           N
ATOM   4458  H   PHE A 296     140.320  -9.310 140.770  1.00  0.00           H
ATOM   4459  CA  PHE A 296     140.960  -8.060 139.150  1.00  0.00           C
ATOM   4460  HA  PHE A 296     140.380  -7.790 138.260  1.00  0.00           H
ATOM   4461  CB  PHE A 296     141.260  -6.810 139.990  1.00  0.00           C
ATOM   4462  HB1 PHE A 296     142.020  -6.190 139.530  1.00  0.00           H
ATOM   4463  HB2 PHE A 296     141.550  -7.070 141.010  1.00  0.00           H
ATOM   4464  CG  PHE A 296     140.100  -5.780 140.000  1.00  0.00           C
ATOM   4465  CD1 PHE A 296     140.130  -4.810 138.950  1.00  0.00           C
ATOM   4466  HD1 PHE A 296     140.970  -4.640 138.290  1.00  0.00           H
ATOM   4467  CE1 PHE A 296     139.120  -3.830 138.930  1.00  0.00           C
ATOM   4468  HE1 PHE A 296     139.210  -3.020 138.220  1.00  0.00           H
ATOM   4469  CZ  PHE A 296     138.060  -3.890 139.800  1.00  0.00           C
ATOM   4470  HZ  PHE A 296     137.270  -3.150 139.760  1.00  0.00           H
ATOM   4471  CE2 PHE A 296     137.970  -4.930 140.760  1.00  0.00           C
ATOM   4472  HE2 PHE A 296     137.170  -4.950 141.490  1.00  0.00           H
ATOM   4473  CD2 PHE A 296     139.030  -5.830 140.920  1.00  0.00           C
ATOM   4474  HD2 PHE A 296     138.940  -6.550 141.710  1.00  0.00           H
ATOM   4475  C   PHE A 296     142.210  -8.820 138.550  1.00  0.00           C
ATOM   4476  O   PHE A 296     143.060  -8.190 137.910  1.00  0.00           O
ATOM   4477  N   GLU A 297     142.380 -10.170 138.700  1.00  0.00           N
ATOM   4478  H   GLU A 297     141.780 -10.630 139.370  1.00  0.00           H
ATOM   4479  CA  GLU A 297     143.330 -10.940 137.980  1.00  0.00           C
ATOM   4480  HA  GLU A 297     144.280 -10.460 138.200  1.00  0.00           H
ATOM   4481  CB  GLU A 297     143.270 -12.330 138.640  1.00  0.00           C
ATOM   4482  HB1 GLU A 297     142.290 -12.750 138.380  1.00  0.00           H
ATOM   4483  HB2 GLU A 297     143.250 -12.180 139.720  1.00  0.00           H
ATOM   4484  CG  GLU A 297     144.280 -13.420 138.150  1.00  0.00           C
ATOM   4485  HG1 GLU A 297     144.160 -13.520 137.070  1.00  0.00           H
ATOM   4486  HG2 GLU A 297     143.850 -14.330 138.590  1.00  0.00           H
ATOM   4487  CD  GLU A 297     145.780 -13.190 138.530  1.00  0.00           C
ATOM   4488  OE1 GLU A 297     146.140 -12.120 139.040  1.00  0.00           O
ATOM   4489  OE2 GLU A 297     146.640 -14.030 138.230  1.00  0.00           O
ATOM   4490  C   GLU A 297     142.930 -11.040 136.470  1.00  0.00           C
ATOM   4491  O   GLU A 297     141.770 -11.450 136.110  1.00  0.00           O
ATOM   4492  N   PRO A 298     143.870 -10.870 135.480  1.00  0.00           N
ATOM   4493  CD  PRO A 298     145.220 -10.390 135.610  1.00  0.00           C
ATOM   4494  HD1 PRO A 298     145.810 -11.190 136.070  1.00  0.00           H
ATOM   4495  HD2 PRO A 298     145.190  -9.570 136.330  1.00  0.00           H
ATOM   4496  CG  PRO A 298     145.810  -9.920 134.290  1.00  0.00           C
ATOM   4497  HG1 PRO A 298     146.830 -10.290 134.170  1.00  0.00           H
ATOM   4498  HG2 PRO A 298     145.760  -8.830 134.320  1.00  0.00           H
ATOM   4499  CB  PRO A 298     144.840 -10.560 133.280  1.00  0.00           C
ATOM   4500  HB1 PRO A 298     145.310 -11.490 132.970  1.00  0.00           H
ATOM   4501  HB2 PRO A 298     144.620 -10.020 132.360  1.00  0.00           H
ATOM   4502  CA  PRO A 298     143.550 -10.950 134.010  1.00  0.00           C
ATOM   4503  HA  PRO A 298     142.720 -10.260 133.810  1.00  0.00           H
ATOM   4504  C   PRO A 298     143.130 -12.400 133.660  1.00  0.00           C
ATOM   4505  O   PRO A 298     142.150 -12.610 132.960  1.00  0.00           O
ATOM   4506  N   ALA A 299     143.860 -13.430 134.200  1.00  0.00           N
ATOM   4507  H   ALA A 299     144.710 -13.280 134.720  1.00  0.00           H
ATOM   4508  CA  ALA A 299     143.600 -14.850 133.920  1.00  0.00           C
ATOM   4509  HA  ALA A 299     143.530 -14.940 132.840  1.00  0.00           H
ATOM   4510  CB  ALA A 299     144.810 -15.700 134.230  1.00  0.00           C
ATOM   4511  HB1 ALA A 299     144.570 -16.700 133.850  1.00  0.00           H
ATOM   4512  HB2 ALA A 299     145.720 -15.440 133.680  1.00  0.00           H
ATOM   4513  HB3 ALA A 299     145.080 -15.610 135.280  1.00  0.00           H
ATOM   4514  C   ALA A 299     142.250 -15.210 134.560  1.00  0.00           C
ATOM   4515  O   ALA A 299     141.770 -16.320 134.330  1.00  0.00           O
ATOM   4516  N   ASN A 300     141.580 -14.350 135.370  1.00  0.00           N
ATOM   4517  H   ASN A 300     142.030 -13.480 135.610  1.00  0.00           H
ATOM   4518  CA  ASN A 300     140.190 -14.560 135.830  1.00  0.00           C
ATOM   4519  HA  ASN A 300     139.960 -15.630 135.800  1.00  0.00           H
ATOM   4520  CB  ASN A 300     140.030 -14.120 137.350  1.00  0.00           C
ATOM   4521  HB1 ASN A 300     139.780 -13.060 137.430  1.00  0.00           H
ATOM   4522  HB2 ASN A 300     141.000 -14.250 137.840  1.00  0.00           H
ATOM   4523  CG  ASN A 300     138.950 -14.900 138.220  1.00  0.00           C
ATOM   4524  OD1 ASN A 300     139.220 -15.610 139.180  1.00  0.00           O
ATOM   4525  ND2 ASN A 300     137.690 -14.830 137.780  1.00  0.00           N
ATOM   4526 1HD2 ASN A 300     137.510 -14.330 136.920  1.00  0.00           H
ATOM   4527 2HD2 ASN A 300     137.030 -15.430 138.260  1.00  0.00           H
ATOM   4528  C   ASN A 300     139.080 -13.880 134.960  1.00  0.00           C
ATOM   4529  O   ASN A 300     137.930 -14.060 135.230  1.00  0.00           O
ATOM   4530  N   GLN A 301     139.430 -13.020 134.010  1.00  0.00           N
ATOM   4531  H   GLN A 301     140.410 -12.810 133.830  1.00  0.00           H
ATOM   4532  CA  GLN A 301     138.460 -12.220 133.300  1.00  0.00           C
ATOM   4533  HA  GLN A 301     137.750 -11.920 134.080  1.00  0.00           H
ATOM   4534  CB  GLN A 301     139.030 -10.930 132.630  1.00  0.00           C
ATOM   4535  HB1 GLN A 301     138.240 -10.320 132.200  1.00  0.00           H
ATOM   4536  HB2 GLN A 301     139.670 -11.220 131.800  1.00  0.00           H
ATOM   4537  CG  GLN A 301     139.770 -10.040 133.600  1.00  0.00           C
ATOM   4538  HG1 GLN A 301     140.300  -9.300 133.010  1.00  0.00           H
ATOM   4539  HG2 GLN A 301     140.540 -10.640 134.090  1.00  0.00           H
ATOM   4540  CD  GLN A 301     138.980  -9.430 134.780  1.00  0.00           C
ATOM   4541  OE1 GLN A 301     138.040  -8.620 134.620  1.00  0.00           O
ATOM   4542  NE2 GLN A 301     139.420  -9.700 135.990  1.00  0.00           N
ATOM   4543 1HE2 GLN A 301     140.130 -10.410 136.080  1.00  0.00           H
ATOM   4544 2HE2 GLN A 301     139.060  -9.190 136.780  1.00  0.00           H
ATOM   4545  C   GLN A 301     137.770 -13.170 132.280  1.00  0.00           C
ATOM   4546  O   GLN A 301     138.310 -14.140 131.850  1.00  0.00           O
ATOM   4547  N   MET A 302     136.580 -12.800 131.960  1.00  0.00           N
ATOM   4548  H   MET A 302     136.080 -11.960 132.220  1.00  0.00           H
ATOM   4549  CA  MET A 302     135.770 -13.590 131.060  1.00  0.00           C
ATOM   4550  HA  MET A 302     136.100 -14.620 131.160  1.00  0.00           H
ATOM   4551  CB  MET A 302     134.290 -13.550 131.500  1.00  0.00           C
ATOM   4552  HB1 MET A 302     133.730 -14.250 130.880  1.00  0.00           H
ATOM   4553  HB2 MET A 302     134.000 -12.530 131.270  1.00  0.00           H
ATOM   4554  CG  MET A 302     133.920 -13.920 133.010  1.00  0.00           C
ATOM   4555  HG1 MET A 302     132.900 -13.650 133.280  1.00  0.00           H
ATOM   4556  HG2 MET A 302     134.600 -13.340 133.640  1.00  0.00           H
ATOM   4557  SD  MET A 302     133.970 -15.700 133.390  1.00  0.00           S
ATOM   4558  CE  MET A 302     134.560 -15.680 135.150  1.00  0.00           C
ATOM   4559  HE1 MET A 302     134.790 -16.680 135.530  1.00  0.00           H
ATOM   4560  HE2 MET A 302     135.440 -15.070 135.360  1.00  0.00           H
ATOM   4561  HE3 MET A 302     133.760 -15.140 135.650  1.00  0.00           H
ATOM   4562  C   MET A 302     135.840 -13.150 129.570  1.00  0.00           C
ATOM   4563  O   MET A 302     134.950 -13.490 128.770  1.00  0.00           O
ATOM   4564  N   VAL A 303     136.870 -12.310 129.280  1.00  0.00           N
ATOM   4565  H   VAL A 303     137.460 -11.970 130.030  1.00  0.00           H
ATOM   4566  CA  VAL A 303     137.340 -11.870 127.950  1.00  0.00           C
ATOM   4567  HA  VAL A 303     137.160 -12.660 127.230  1.00  0.00           H
ATOM   4568  CB  VAL A 303     136.820 -10.500 127.500  1.00  0.00           C
ATOM   4569  HB  VAL A 303     137.280 -10.320 126.530  1.00  0.00           H
ATOM   4570  CG1 VAL A 303     135.260 -10.600 127.270  1.00  0.00           C
ATOM   4571 1HG1 VAL A 303     135.050 -11.420 126.580  1.00  0.00           H
ATOM   4572 2HG1 VAL A 303     134.750 -10.800 128.220  1.00  0.00           H
ATOM   4573 3HG1 VAL A 303     134.820  -9.680 126.890  1.00  0.00           H
ATOM   4574  CG2 VAL A 303     137.210  -9.370 128.450  1.00  0.00           C
ATOM   4575 1HG2 VAL A 303     138.290  -9.350 128.590  1.00  0.00           H
ATOM   4576 2HG2 VAL A 303     136.810  -8.450 128.030  1.00  0.00           H
ATOM   4577 3HG2 VAL A 303     136.770  -9.520 129.430  1.00  0.00           H
ATOM   4578  C   VAL A 303     138.890 -11.770 127.980  1.00  0.00           C
ATOM   4579  O   VAL A 303     139.550 -11.690 129.040  1.00  0.00           O
ATOM   4580  N   LYS A 304     139.510 -11.760 126.820  1.00  0.00           N
ATOM   4581  H   LYS A 304     138.920 -11.810 126.000  1.00  0.00           H
ATOM   4582  CA  LYS A 304     140.930 -11.660 126.550  1.00  0.00           C
ATOM   4583  HA  LYS A 304     141.510 -12.180 127.320  1.00  0.00           H
ATOM   4584  CB  LYS A 304     141.120 -12.430 125.230  1.00  0.00           C
ATOM   4585  HB1 LYS A 304     140.900 -11.740 124.410  1.00  0.00           H
ATOM   4586  HB2 LYS A 304     140.330 -13.170 125.240  1.00  0.00           H
ATOM   4587  CG  LYS A 304     142.440 -13.120 125.060  1.00  0.00           C
ATOM   4588  HG1 LYS A 304     142.460 -13.890 125.830  1.00  0.00           H
ATOM   4589  HG2 LYS A 304     143.260 -12.420 125.180  1.00  0.00           H
ATOM   4590  CD  LYS A 304     142.500 -13.760 123.690  1.00  0.00           C
ATOM   4591  HD1 LYS A 304     142.660 -12.990 122.920  1.00  0.00           H
ATOM   4592  HD2 LYS A 304     141.530 -14.190 123.430  1.00  0.00           H
ATOM   4593  CE  LYS A 304     143.740 -14.720 123.640  1.00  0.00           C
ATOM   4594  HE1 LYS A 304     143.780 -15.490 124.420  1.00  0.00           H
ATOM   4595  HE2 LYS A 304     144.660 -14.140 123.690  1.00  0.00           H
ATOM   4596  NZ  LYS A 304     143.700 -15.460 122.380  1.00  0.00           N
ATOM   4597  HZ1 LYS A 304     144.470 -16.100 122.190  1.00  0.00           H
ATOM   4598  HZ2 LYS A 304     142.800 -15.900 122.290  1.00  0.00           H
ATOM   4599  HZ3 LYS A 304     143.680 -14.870 121.560  1.00  0.00           H
ATOM   4600  C   LYS A 304     141.470 -10.210 126.690  1.00  0.00           C
ATOM   4601  O   LYS A 304     142.680 -10.040 126.770  1.00  0.00           O
ATOM   4602  N   CYS A 305     140.600  -9.270 126.820  1.00  0.00           N
ATOM   4603  H   CYS A 305     139.650  -9.420 126.510  1.00  0.00           H
ATOM   4604  CA  CYS A 305     140.940  -7.960 127.240  1.00  0.00           C
ATOM   4605  HA  CYS A 305     141.660  -7.680 126.460  1.00  0.00           H
ATOM   4606  CB  CYS A 305     139.670  -6.970 127.080  1.00  0.00           C
ATOM   4607  HB1 CYS A 305     140.030  -5.940 127.160  1.00  0.00           H
ATOM   4608  HB2 CYS A 305     138.880  -7.190 127.790  1.00  0.00           H
ATOM   4609  SG  CYS A 305     139.100  -7.190 125.430  1.00  0.00           S
ATOM   4610  HG  CYS A 305     139.550  -5.970 125.100  1.00  0.00           H
ATOM   4611  C   CYS A 305     141.570  -7.820 128.650  1.00  0.00           C
ATOM   4612  O   CYS A 305     141.110  -8.520 129.600  1.00  0.00           O
ATOM   4613  N   ASP A 306     142.530  -7.010 128.780  1.00  0.00           N
ATOM   4614  H   ASP A 306     142.630  -6.370 128.010  1.00  0.00           H
ATOM   4615  CA  ASP A 306     143.400  -7.010 129.900  1.00  0.00           C
ATOM   4616  HA  ASP A 306     143.150  -7.910 130.460  1.00  0.00           H
ATOM   4617  CB  ASP A 306     144.860  -7.250 129.370  1.00  0.00           C
ATOM   4618  HB1 ASP A 306     144.980  -6.430 128.660  1.00  0.00           H
ATOM   4619  HB2 ASP A 306     144.960  -8.230 128.910  1.00  0.00           H
ATOM   4620  CG  ASP A 306     145.840  -7.080 130.530  1.00  0.00           C
ATOM   4621  OD1 ASP A 306     146.400  -8.060 131.020  1.00  0.00           O
ATOM   4622  OD2 ASP A 306     146.150  -5.920 130.830  1.00  0.00           O
ATOM   4623  C   ASP A 306     143.310  -5.780 130.750  1.00  0.00           C
ATOM   4624  O   ASP A 306     143.140  -4.650 130.260  1.00  0.00           O
ATOM   4625  N   PRO A 307     143.360  -5.860 132.100  1.00  0.00           N
ATOM   4626  CD  PRO A 307     143.230  -7.040 132.930  1.00  0.00           C
ATOM   4627  HD1 PRO A 307     144.240  -7.380 133.150  1.00  0.00           H
ATOM   4628  HD2 PRO A 307     142.570  -7.790 132.470  1.00  0.00           H
ATOM   4629  CG  PRO A 307     142.460  -6.680 134.230  1.00  0.00           C
ATOM   4630  HG1 PRO A 307     142.740  -7.370 135.030  1.00  0.00           H
ATOM   4631  HG2 PRO A 307     141.390  -6.510 134.150  1.00  0.00           H
ATOM   4632  CB  PRO A 307     143.150  -5.330 134.480  1.00  0.00           C
ATOM   4633  HB1 PRO A 307     144.170  -5.350 134.850  1.00  0.00           H
ATOM   4634  HB2 PRO A 307     142.390  -4.820 135.070  1.00  0.00           H
ATOM   4635  CA  PRO A 307     143.270  -4.760 133.060  1.00  0.00           C
ATOM   4636  HA  PRO A 307     142.360  -4.220 132.800  1.00  0.00           H
ATOM   4637  C   PRO A 307     144.370  -3.710 133.080  1.00  0.00           C
ATOM   4638  O   PRO A 307     144.230  -2.820 133.890  1.00  0.00           O
ATOM   4639  N   ARG A 308     145.430  -3.920 132.360  1.00  0.00           N
ATOM   4640  H   ARG A 308     145.380  -4.710 131.730  1.00  0.00           H
ATOM   4641  CA  ARG A 308     146.430  -2.800 132.100  1.00  0.00           C
ATOM   4642  HA  ARG A 308     146.180  -1.950 132.730  1.00  0.00           H
ATOM   4643  CB  ARG A 308     147.880  -3.190 132.490  1.00  0.00           C
ATOM   4644  HB1 ARG A 308     148.350  -2.250 132.210  1.00  0.00           H
ATOM   4645  HB2 ARG A 308     148.280  -4.030 131.910  1.00  0.00           H
ATOM   4646  CG  ARG A 308     148.050  -3.500 133.970  1.00  0.00           C
ATOM   4647  HG1 ARG A 308     147.580  -2.720 134.570  1.00  0.00           H
ATOM   4648  HG2 ARG A 308     149.120  -3.510 134.180  1.00  0.00           H
ATOM   4649  CD  ARG A 308     147.510  -4.860 134.400  1.00  0.00           C
ATOM   4650  HD1 ARG A 308     146.430  -4.710 134.370  1.00  0.00           H
ATOM   4651  HD2 ARG A 308     147.780  -5.080 135.430  1.00  0.00           H
ATOM   4652  NE  ARG A 308     147.810  -6.020 133.480  1.00  0.00           N
ATOM   4653  HE  ARG A 308     147.400  -5.960 132.570  1.00  0.00           H
ATOM   4654  CZ  ARG A 308     148.480  -7.100 133.780  1.00  0.00           C
ATOM   4655  NH1 ARG A 308     149.080  -7.310 134.920  1.00  0.00           N
ATOM   4656 1HH1 ARG A 308     149.270  -6.560 135.580  1.00  0.00           H
ATOM   4657 2HH1 ARG A 308     149.500  -8.220 135.050  1.00  0.00           H
ATOM   4658  NH2 ARG A 308     148.350  -8.030 132.860  1.00  0.00           N
ATOM   4659 1HH2 ARG A 308     147.800  -7.920 132.020  1.00  0.00           H
ATOM   4660 2HH2 ARG A 308     148.940  -8.840 133.050  1.00  0.00           H
ATOM   4661  C   ARG A 308     146.470  -2.230 130.710  1.00  0.00           C
ATOM   4662  O   ARG A 308     147.010  -1.110 130.500  1.00  0.00           O
ATOM   4663  N   HIS A 309     145.980  -2.930 129.670  1.00  0.00           N
ATOM   4664  H   HIS A 309     145.550  -3.810 129.930  1.00  0.00           H
ATOM   4665  CA  HIS A 309     145.980  -2.450 128.270  1.00  0.00           C
ATOM   4666  HA  HIS A 309     146.980  -2.050 128.100  1.00  0.00           H
ATOM   4667  CB  HIS A 309     145.670  -3.670 127.370  1.00  0.00           C
ATOM   4668  HB1 HIS A 309     144.810  -4.150 127.830  1.00  0.00           H
ATOM   4669  HB2 HIS A 309     146.520  -4.340 127.260  1.00  0.00           H
ATOM   4670  CG  HIS A 309     145.350  -3.490 125.900  1.00  0.00           C
ATOM   4671  ND1 HIS A 309     144.140  -3.040 125.390  1.00  0.00           N
ATOM   4672  CE1 HIS A 309     144.180  -3.260 124.070  1.00  0.00           C
ATOM   4673  HE1 HIS A 309     143.330  -3.110 123.430  1.00  0.00           H
ATOM   4674  NE2 HIS A 309     145.320  -3.710 123.740  1.00  0.00           N
ATOM   4675  HE2 HIS A 309     145.490  -4.190 122.870  1.00  0.00           H
ATOM   4676  CD2 HIS A 309     146.100  -3.880 124.850  1.00  0.00           C
ATOM   4677  HD2 HIS A 309     147.040  -4.400 124.930  1.00  0.00           H
ATOM   4678  C   HIS A 309     144.980  -1.260 128.200  1.00  0.00           C
ATOM   4679  O   HIS A 309     145.330  -0.160 127.660  1.00  0.00           O
ATOM   4680  N   GLY A 310     143.770  -1.510 128.730  1.00  0.00           N
ATOM   4681  H   GLY A 310     143.590  -2.440 129.060  1.00  0.00           H
ATOM   4682  CA  GLY A 310     142.650  -0.500 128.750  1.00  0.00           C
ATOM   4683  HA1 GLY A 310     141.680  -1.000 128.810  1.00  0.00           H
ATOM   4684  HA2 GLY A 310     142.780   0.040 127.810  1.00  0.00           H
ATOM   4685  C   GLY A 310     142.660   0.390 130.010  1.00  0.00           C
ATOM   4686  O   GLY A 310     143.060   0.000 131.080  1.00  0.00           O
ATOM   4687  N   LYS A 311     142.050   1.540 129.850  1.00  0.00           N
ATOM   4688  H   LYS A 311     141.740   1.750 128.920  1.00  0.00           H
ATOM   4689  CA  LYS A 311     141.590   2.410 130.930  1.00  0.00           C
ATOM   4690  HA  LYS A 311     142.050   2.000 131.830  1.00  0.00           H
ATOM   4691  CB  LYS A 311     141.960   3.900 130.780  1.00  0.00           C
ATOM   4692  HB1 LYS A 311     141.360   4.480 131.480  1.00  0.00           H
ATOM   4693  HB2 LYS A 311     141.650   4.270 129.800  1.00  0.00           H
ATOM   4694  CG  LYS A 311     143.490   4.170 130.900  1.00  0.00           C
ATOM   4695  HG1 LYS A 311     144.130   3.570 130.250  1.00  0.00           H
ATOM   4696  HG2 LYS A 311     143.770   3.990 131.940  1.00  0.00           H
ATOM   4697  CD  LYS A 311     143.730   5.630 130.550  1.00  0.00           C
ATOM   4698  HD1 LYS A 311     142.970   6.330 130.880  1.00  0.00           H
ATOM   4699  HD2 LYS A 311     143.700   5.650 129.460  1.00  0.00           H
ATOM   4700  CE  LYS A 311     145.040   6.310 130.880  1.00  0.00           C
ATOM   4701  HE1 LYS A 311     145.810   5.740 130.360  1.00  0.00           H
ATOM   4702  HE2 LYS A 311     145.220   6.050 131.930  1.00  0.00           H
ATOM   4703  NZ  LYS A 311     145.130   7.760 130.590  1.00  0.00           N
ATOM   4704  HZ1 LYS A 311     144.510   8.210 131.240  1.00  0.00           H
ATOM   4705  HZ2 LYS A 311     146.060   8.090 130.810  1.00  0.00           H
ATOM   4706  HZ3 LYS A 311     144.770   7.930 129.660  1.00  0.00           H
ATOM   4707  C   LYS A 311     140.070   2.200 131.010  1.00  0.00           C
ATOM   4708  O   LYS A 311     139.430   2.120 129.970  1.00  0.00           O
ATOM   4709  N   TYR A 312     139.530   2.240 132.230  1.00  0.00           N
ATOM   4710  H   TYR A 312     140.130   2.400 133.020  1.00  0.00           H
ATOM   4711  CA  TYR A 312     138.200   1.980 132.660  1.00  0.00           C
ATOM   4712  HA  TYR A 312     137.830   1.190 132.010  1.00  0.00           H
ATOM   4713  CB  TYR A 312     138.040   1.320 134.040  1.00  0.00           C
ATOM   4714  HB1 TYR A 312     136.990   1.400 134.320  1.00  0.00           H
ATOM   4715  HB2 TYR A 312     138.650   1.750 134.840  1.00  0.00           H
ATOM   4716  CG  TYR A 312     138.440  -0.130 134.070  1.00  0.00           C
ATOM   4717  CD1 TYR A 312     139.780  -0.430 134.010  1.00  0.00           C
ATOM   4718  HD1 TYR A 312     140.450   0.410 133.940  1.00  0.00           H
ATOM   4719  CE1 TYR A 312     140.210  -1.750 133.880  1.00  0.00           C
ATOM   4720  HE1 TYR A 312     141.280  -1.910 133.800  1.00  0.00           H
ATOM   4721  CZ  TYR A 312     139.300  -2.810 133.720  1.00  0.00           C
ATOM   4722  OH  TYR A 312     139.710  -4.060 133.350  1.00  0.00           O
ATOM   4723  HH  TYR A 312     139.010  -4.690 133.180  1.00  0.00           H
ATOM   4724  CE2 TYR A 312     137.900  -2.510 133.670  1.00  0.00           C
ATOM   4725  HE2 TYR A 312     137.290  -3.390 133.570  1.00  0.00           H
ATOM   4726  CD2 TYR A 312     137.430  -1.170 133.830  1.00  0.00           C
ATOM   4727  HD2 TYR A 312     136.380  -0.910 133.880  1.00  0.00           H
ATOM   4728  C   TYR A 312     137.440   3.250 132.450  1.00  0.00           C
ATOM   4729  O   TYR A 312     137.970   4.360 132.490  1.00  0.00           O
ATOM   4730  N   MET A 313     136.150   3.020 132.220  1.00  0.00           N
ATOM   4731  H   MET A 313     135.890   2.050 132.320  1.00  0.00           H
ATOM   4732  CA  MET A 313     135.060   3.970 132.390  1.00  0.00           C
ATOM   4733  HA  MET A 313     135.380   4.940 132.800  1.00  0.00           H
ATOM   4734  CB  MET A 313     134.340   4.100 131.020  1.00  0.00           C
ATOM   4735  HB1 MET A 313     133.500   4.790 131.170  1.00  0.00           H
ATOM   4736  HB2 MET A 313     133.830   3.180 130.710  1.00  0.00           H
ATOM   4737  CG  MET A 313     135.160   4.540 129.820  1.00  0.00           C
ATOM   4738  HG1 MET A 313     135.820   5.270 130.280  1.00  0.00           H
ATOM   4739  HG2 MET A 313     134.500   5.020 129.090  1.00  0.00           H
ATOM   4740  SD  MET A 313     136.080   3.250 129.020  1.00  0.00           S
ATOM   4741  CE  MET A 313     134.840   2.460 128.040  1.00  0.00           C
ATOM   4742  HE1 MET A 313     135.220   1.480 127.760  1.00  0.00           H
ATOM   4743  HE2 MET A 313     133.970   2.420 128.700  1.00  0.00           H
ATOM   4744  HE3 MET A 313     134.580   3.060 127.170  1.00  0.00           H
ATOM   4745  C   MET A 313     134.070   3.470 133.430  1.00  0.00           C
ATOM   4746  O   MET A 313     133.520   4.300 134.120  1.00  0.00           O
ATOM   4747  N   ALA A 314     133.820   2.190 133.580  1.00  0.00           N
ATOM   4748  H   ALA A 314     134.180   1.490 132.940  1.00  0.00           H
ATOM   4749  CA  ALA A 314     133.060   1.760 134.650  1.00  0.00           C
ATOM   4750  HA  ALA A 314     132.890   2.530 135.400  1.00  0.00           H
ATOM   4751  CB  ALA A 314     131.600   1.390 134.170  1.00  0.00           C
ATOM   4752  HB1 ALA A 314     131.450   0.440 133.660  1.00  0.00           H
ATOM   4753  HB2 ALA A 314     130.930   1.500 135.020  1.00  0.00           H
ATOM   4754  HB3 ALA A 314     131.260   2.210 133.540  1.00  0.00           H
ATOM   4755  C   ALA A 314     133.600   0.570 135.380  1.00  0.00           C
ATOM   4756  O   ALA A 314     134.130  -0.290 134.700  1.00  0.00           O
ATOM   4757  N   CYS A 315     133.450   0.440 136.670  1.00  0.00           N
ATOM   4758  H   CYS A 315     133.130   1.270 137.150  1.00  0.00           H
ATOM   4759  CA  CYS A 315     133.610  -0.830 137.500  1.00  0.00           C
ATOM   4760  HA  CYS A 315     133.490  -1.720 136.890  1.00  0.00           H
ATOM   4761  CB  CYS A 315     135.020  -0.900 138.080  1.00  0.00           C
ATOM   4762  HB1 CYS A 315     135.040  -1.530 138.960  1.00  0.00           H
ATOM   4763  HB2 CYS A 315     135.350   0.120 138.260  1.00  0.00           H
ATOM   4764  SG  CYS A 315     136.120  -1.540 136.850  1.00  0.00           S
ATOM   4765  HG  CYS A 315     135.580  -0.850 135.850  1.00  0.00           H
ATOM   4766  C   CYS A 315     132.440  -0.790 138.590  1.00  0.00           C
ATOM   4767  O   CYS A 315     132.250   0.220 139.210  1.00  0.00           O
ATOM   4768  N   CYS A 316     131.570  -1.760 138.630  1.00  0.00           N
ATOM   4769  H   CYS A 316     131.730  -2.530 137.990  1.00  0.00           H
ATOM   4770  CA  CYS A 316     130.370  -1.930 139.460  1.00  0.00           C
ATOM   4771  HA  CYS A 316     130.310  -1.150 140.210  1.00  0.00           H
ATOM   4772  CB  CYS A 316     129.160  -1.640 138.600  1.00  0.00           C
ATOM   4773  HB1 CYS A 316     128.920  -2.320 137.780  1.00  0.00           H
ATOM   4774  HB2 CYS A 316     129.280  -0.700 138.060  1.00  0.00           H
ATOM   4775  SG  CYS A 316     127.630  -1.660 139.620  1.00  0.00           S
ATOM   4776  HG  CYS A 316     127.600  -2.910 140.080  1.00  0.00           H
ATOM   4777  C   CYS A 316     130.360  -3.320 140.170  1.00  0.00           C
ATOM   4778  O   CYS A 316     130.270  -4.380 139.440  1.00  0.00           O
ATOM   4779  N   LEU A 317     130.360  -3.250 141.490  1.00  0.00           N
ATOM   4780  H   LEU A 317     130.440  -2.330 141.890  1.00  0.00           H
ATOM   4781  CA  LEU A 317     130.700  -4.300 142.400  1.00  0.00           C
ATOM   4782  HA  LEU A 317     130.980  -5.190 141.830  1.00  0.00           H
ATOM   4783  CB  LEU A 317     131.800  -3.980 143.380  1.00  0.00           C
ATOM   4784  HB1 LEU A 317     131.800  -4.610 144.270  1.00  0.00           H
ATOM   4785  HB2 LEU A 317     131.640  -2.970 143.750  1.00  0.00           H
ATOM   4786  CG  LEU A 317     133.250  -3.980 142.890  1.00  0.00           C
ATOM   4787  HG  LEU A 317     133.880  -3.640 143.720  1.00  0.00           H
ATOM   4788  CD1 LEU A 317     133.670  -5.460 142.630  1.00  0.00           C
ATOM   4789 1HD1 LEU A 317     133.740  -6.090 143.520  1.00  0.00           H
ATOM   4790 2HD1 LEU A 317     133.100  -5.900 141.810  1.00  0.00           H
ATOM   4791 3HD1 LEU A 317     134.700  -5.400 142.280  1.00  0.00           H
ATOM   4792  CD2 LEU A 317     133.510  -3.080 141.650  1.00  0.00           C
ATOM   4793 1HD2 LEU A 317     133.130  -2.060 141.750  1.00  0.00           H
ATOM   4794 2HD2 LEU A 317     134.570  -2.980 141.420  1.00  0.00           H
ATOM   4795 3HD2 LEU A 317     133.000  -3.410 140.750  1.00  0.00           H
ATOM   4796  C   LEU A 317     129.410  -4.690 143.070  1.00  0.00           C
ATOM   4797  O   LEU A 317     128.630  -3.830 143.410  1.00  0.00           O
ATOM   4798  N   LEU A 318     129.140  -6.020 143.090  1.00  0.00           N
ATOM   4799  H   LEU A 318     129.820  -6.600 142.620  1.00  0.00           H
ATOM   4800  CA  LEU A 318     128.020  -6.650 143.870  1.00  0.00           C
ATOM   4801  HA  LEU A 318     127.730  -5.890 144.600  1.00  0.00           H
ATOM   4802  CB  LEU A 318     126.790  -6.850 142.940  1.00  0.00           C
ATOM   4803  HB1 LEU A 318     126.910  -7.540 142.110  1.00  0.00           H
ATOM   4804  HB2 LEU A 318     126.720  -5.920 142.380  1.00  0.00           H
ATOM   4805  CG  LEU A 318     125.480  -7.090 143.740  1.00  0.00           C
ATOM   4806  HG  LEU A 318     125.650  -7.920 144.430  1.00  0.00           H
ATOM   4807  CD1 LEU A 318     124.990  -5.910 144.560  1.00  0.00           C
ATOM   4808 1HD1 LEU A 318     124.610  -5.150 143.880  1.00  0.00           H
ATOM   4809 2HD1 LEU A 318     124.280  -6.220 145.330  1.00  0.00           H
ATOM   4810 3HD1 LEU A 318     125.810  -5.540 145.180  1.00  0.00           H
ATOM   4811  CD2 LEU A 318     124.410  -7.400 142.740  1.00  0.00           C
ATOM   4812 1HD2 LEU A 318     124.140  -6.560 142.090  1.00  0.00           H
ATOM   4813 2HD2 LEU A 318     124.830  -8.250 142.200  1.00  0.00           H
ATOM   4814 3HD2 LEU A 318     123.490  -7.700 143.240  1.00  0.00           H
ATOM   4815  C   LEU A 318     128.440  -7.920 144.560  1.00  0.00           C
ATOM   4816  O   LEU A 318     129.030  -8.840 143.970  1.00  0.00           O
ATOM   4817  N   TYR A 319     128.280  -7.960 145.880  1.00  0.00           N
ATOM   4818  H   TYR A 319     127.860  -7.160 146.330  1.00  0.00           H
ATOM   4819  CA  TYR A 319     128.620  -9.130 146.690  1.00  0.00           C
ATOM   4820  HA  TYR A 319     129.400  -9.700 146.180  1.00  0.00           H
ATOM   4821  CB  TYR A 319     129.210  -8.680 148.020  1.00  0.00           C
ATOM   4822  HB1 TYR A 319     129.250  -9.490 148.760  1.00  0.00           H
ATOM   4823  HB2 TYR A 319     128.520  -7.930 148.400  1.00  0.00           H
ATOM   4824  CG  TYR A 319     130.550  -8.050 147.920  1.00  0.00           C
ATOM   4825  CD1 TYR A 319     130.650  -6.730 147.660  1.00  0.00           C
ATOM   4826  HD1 TYR A 319     129.750  -6.140 147.560  1.00  0.00           H
ATOM   4827  CE1 TYR A 319     131.870  -6.080 147.460  1.00  0.00           C
ATOM   4828  HE1 TYR A 319     131.980  -5.050 147.140  1.00  0.00           H
ATOM   4829  CZ  TYR A 319     133.010  -6.870 147.350  1.00  0.00           C
ATOM   4830  OH  TYR A 319     134.160  -6.230 147.050  1.00  0.00           O
ATOM   4831  HH  TYR A 319     134.830  -6.910 147.140  1.00  0.00           H
ATOM   4832  CE2 TYR A 319     133.000  -8.200 147.620  1.00  0.00           C
ATOM   4833  HE2 TYR A 319     133.880  -8.820 147.700  1.00  0.00           H
ATOM   4834  CD2 TYR A 319     131.730  -8.800 147.880  1.00  0.00           C
ATOM   4835  HD2 TYR A 319     131.790  -9.880 147.910  1.00  0.00           H
ATOM   4836  C   TYR A 319     127.350  -9.960 147.020  1.00  0.00           C
ATOM   4837  O   TYR A 319     126.260  -9.370 147.070  1.00  0.00           O
ATOM   4838  N   ARG A 320     127.540 -11.240 147.250  1.00  0.00           N
ATOM   4839  H   ARG A 320     128.500 -11.530 147.210  1.00  0.00           H
ATOM   4840  CA  ARG A 320     126.500 -12.170 147.630  1.00  0.00           C
ATOM   4841  HA  ARG A 320     125.610 -11.570 147.850  1.00  0.00           H
ATOM   4842  CB  ARG A 320     126.320 -13.180 146.480  1.00  0.00           C
ATOM   4843  HB1 ARG A 320     125.600 -13.910 146.860  1.00  0.00           H
ATOM   4844  HB2 ARG A 320     127.280 -13.690 146.510  1.00  0.00           H
ATOM   4845  CG  ARG A 320     126.000 -12.600 145.090  1.00  0.00           C
ATOM   4846  HG1 ARG A 320     126.920 -12.130 144.740  1.00  0.00           H
ATOM   4847  HG2 ARG A 320     125.270 -11.810 145.230  1.00  0.00           H
ATOM   4848  CD  ARG A 320     125.500 -13.710 144.180  1.00  0.00           C
ATOM   4849  HD1 ARG A 320     126.030 -14.650 144.390  1.00  0.00           H
ATOM   4850  HD2 ARG A 320     125.570 -13.370 143.150  1.00  0.00           H
ATOM   4851  NE  ARG A 320     124.070 -13.920 144.480  1.00  0.00           N
ATOM   4852  HE  ARG A 320     123.630 -13.410 145.240  1.00  0.00           H
ATOM   4853  CZ  ARG A 320     123.260 -14.800 143.870  1.00  0.00           C
ATOM   4854  NH1 ARG A 320     123.620 -15.620 142.910  1.00  0.00           N
ATOM   4855 1HH1 ARG A 320     124.470 -15.490 142.390  1.00  0.00           H
ATOM   4856 2HH1 ARG A 320     123.070 -16.470 142.810  1.00  0.00           H
ATOM   4857  NH2 ARG A 320     121.970 -14.880 144.260  1.00  0.00           N
ATOM   4858 1HH2 ARG A 320     121.640 -14.370 145.060  1.00  0.00           H
ATOM   4859 2HH2 ARG A 320     121.300 -15.380 143.690  1.00  0.00           H
ATOM   4860  C   ARG A 320     126.730 -12.890 148.960  1.00  0.00           C
ATOM   4861  O   ARG A 320     127.810 -13.200 149.390  1.00  0.00           O
ATOM   4862  N   GLY A 321     125.640 -13.080 149.700  1.00  0.00           N
ATOM   4863  H   GLY A 321     124.790 -12.630 149.380  1.00  0.00           H
ATOM   4864  CA  GLY A 321     125.530 -13.790 150.940  1.00  0.00           C
ATOM   4865  HA1 GLY A 321     126.400 -14.450 150.950  1.00  0.00           H
ATOM   4866  HA2 GLY A 321     124.680 -14.450 151.070  1.00  0.00           H
ATOM   4867  C   GLY A 321     125.650 -12.880 152.140  1.00  0.00           C
ATOM   4868  O   GLY A 321     125.350 -11.720 152.150  1.00  0.00           O
ATOM   4869  N   ASP A 322     126.060 -13.500 153.230  1.00  0.00           N
ATOM   4870  H   ASP A 322     126.350 -14.460 153.170  1.00  0.00           H
ATOM   4871  CA  ASP A 322     126.260 -12.880 154.540  1.00  0.00           C
ATOM   4872  HA  ASP A 322     125.320 -12.350 154.730  1.00  0.00           H
ATOM   4873  CB  ASP A 322     126.260 -14.010 155.590  1.00  0.00           C
ATOM   4874  HB1 ASP A 322     125.320 -14.550 155.520  1.00  0.00           H
ATOM   4875  HB2 ASP A 322     126.310 -13.560 156.580  1.00  0.00           H
ATOM   4876  CG  ASP A 322     127.380 -14.980 155.410  1.00  0.00           C
ATOM   4877  OD1 ASP A 322     127.460 -15.720 154.370  1.00  0.00           O
ATOM   4878  OD2 ASP A 322     128.180 -15.110 156.340  1.00  0.00           O
ATOM   4879  C   ASP A 322     127.460 -11.830 154.690  1.00  0.00           C
ATOM   4880  O   ASP A 322     128.190 -11.740 155.670  1.00  0.00           O
ATOM   4881  N   VAL A 323     127.710 -11.080 153.580  1.00  0.00           N
ATOM   4882  H   VAL A 323     127.060 -11.150 152.820  1.00  0.00           H
ATOM   4883  CA  VAL A 323     128.810 -10.110 153.520  1.00  0.00           C
ATOM   4884  HA  VAL A 323     129.690 -10.580 153.980  1.00  0.00           H
ATOM   4885  CB  VAL A 323     129.120  -9.860 152.030  1.00  0.00           C
ATOM   4886  HB  VAL A 323     128.150  -9.500 151.680  1.00  0.00           H
ATOM   4887  CG1 VAL A 323     130.310  -8.860 151.770  1.00  0.00           C
ATOM   4888 1HG1 VAL A 323     130.080  -7.830 152.050  1.00  0.00           H
ATOM   4889 2HG1 VAL A 323     131.260  -9.100 152.250  1.00  0.00           H
ATOM   4890 3HG1 VAL A 323     130.540  -8.820 150.710  1.00  0.00           H
ATOM   4891  CG2 VAL A 323     129.500 -11.110 151.340  1.00  0.00           C
ATOM   4892 1HG2 VAL A 323     129.610 -10.920 150.270  1.00  0.00           H
ATOM   4893 2HG2 VAL A 323     130.460 -11.480 151.710  1.00  0.00           H
ATOM   4894 3HG2 VAL A 323     128.730 -11.860 151.490  1.00  0.00           H
ATOM   4895  C   VAL A 323     128.430  -8.830 154.240  1.00  0.00           C
ATOM   4896  O   VAL A 323     127.310  -8.360 154.040  1.00  0.00           O
ATOM   4897  N   VAL A 324     129.380  -8.250 154.960  1.00  0.00           N
ATOM   4898  H   VAL A 324     130.220  -8.810 154.960  1.00  0.00           H
ATOM   4899  CA  VAL A 324     129.160  -6.980 155.760  1.00  0.00           C
ATOM   4900  HA  VAL A 324     128.190  -6.550 155.490  1.00  0.00           H
ATOM   4901  CB  VAL A 324     129.160  -7.120 157.290  1.00  0.00           C
ATOM   4902  HB  VAL A 324     129.220  -6.140 157.750  1.00  0.00           H
ATOM   4903  CG1 VAL A 324     127.900  -7.810 157.640  1.00  0.00           C
ATOM   4904 1HG1 VAL A 324     127.000  -7.290 157.320  1.00  0.00           H
ATOM   4905 2HG1 VAL A 324     127.960  -8.800 157.190  1.00  0.00           H
ATOM   4906 3HG1 VAL A 324     127.930  -7.980 158.720  1.00  0.00           H
ATOM   4907  CG2 VAL A 324     130.440  -7.950 157.660  1.00  0.00           C
ATOM   4908 1HG2 VAL A 324     130.600  -7.820 158.730  1.00  0.00           H
ATOM   4909 2HG2 VAL A 324     130.300  -9.020 157.490  1.00  0.00           H
ATOM   4910 3HG2 VAL A 324     131.310  -7.580 157.120  1.00  0.00           H
ATOM   4911  C   VAL A 324     130.200  -5.920 155.390  1.00  0.00           C
ATOM   4912  O   VAL A 324     131.250  -6.300 154.940  1.00  0.00           O
ATOM   4913  N   PRO A 325     130.010  -4.610 155.620  1.00  0.00           N
ATOM   4914  CD  PRO A 325     128.770  -3.990 156.060  1.00  0.00           C
ATOM   4915  HD1 PRO A 325     128.700  -3.960 157.150  1.00  0.00           H
ATOM   4916  HD2 PRO A 325     127.890  -4.400 155.570  1.00  0.00           H
ATOM   4917  CG  PRO A 325     128.910  -2.550 155.600  1.00  0.00           C
ATOM   4918  HG1 PRO A 325     128.350  -1.790 156.140  1.00  0.00           H
ATOM   4919  HG2 PRO A 325     128.640  -2.410 154.550  1.00  0.00           H
ATOM   4920  CB  PRO A 325     130.360  -2.220 155.770  1.00  0.00           C
ATOM   4921  HB1 PRO A 325     130.560  -2.040 156.830  1.00  0.00           H
ATOM   4922  HB2 PRO A 325     130.760  -1.450 155.110  1.00  0.00           H
ATOM   4923  CA  PRO A 325     130.950  -3.570 155.290  1.00  0.00           C
ATOM   4924  HA  PRO A 325     131.040  -3.500 154.210  1.00  0.00           H
ATOM   4925  C   PRO A 325     132.400  -3.700 155.770  1.00  0.00           C
ATOM   4926  O   PRO A 325     133.240  -3.180 155.070  1.00  0.00           O
ATOM   4927  N   LYS A 326     132.690  -4.500 156.900  1.00  0.00           N
ATOM   4928  H   LYS A 326     132.000  -4.910 157.500  1.00  0.00           H
ATOM   4929  CA  LYS A 326     134.070  -4.800 157.270  1.00  0.00           C
ATOM   4930  HA  LYS A 326     134.680  -3.890 157.290  1.00  0.00           H
ATOM   4931  CB  LYS A 326     134.220  -5.270 158.710  1.00  0.00           C
ATOM   4932  HB1 LYS A 326     133.700  -4.580 159.360  1.00  0.00           H
ATOM   4933  HB2 LYS A 326     135.290  -5.250 158.940  1.00  0.00           H
ATOM   4934  CG  LYS A 326     133.630  -6.700 158.900  1.00  0.00           C
ATOM   4935  HG1 LYS A 326     134.100  -7.460 158.270  1.00  0.00           H
ATOM   4936  HG2 LYS A 326     132.560  -6.770 158.740  1.00  0.00           H
ATOM   4937  CD  LYS A 326     133.830  -7.270 160.300  1.00  0.00           C
ATOM   4938  HD1 LYS A 326     133.550  -8.320 160.200  1.00  0.00           H
ATOM   4939  HD2 LYS A 326     133.180  -6.740 161.000  1.00  0.00           H
ATOM   4940  CE  LYS A 326     135.310  -7.270 160.710  1.00  0.00           C
ATOM   4941  HE1 LYS A 326     135.460  -6.420 161.380  1.00  0.00           H
ATOM   4942  HE2 LYS A 326     135.970  -7.190 159.850  1.00  0.00           H
ATOM   4943  NZ  LYS A 326     135.620  -8.560 161.370  1.00  0.00           N
ATOM   4944  HZ1 LYS A 326     135.330  -9.410 160.890  1.00  0.00           H
ATOM   4945  HZ2 LYS A 326     136.630  -8.660 161.380  1.00  0.00           H
ATOM   4946  HZ3 LYS A 326     135.200  -8.500 162.280  1.00  0.00           H
ATOM   4947  C   LYS A 326     134.780  -5.670 156.250  1.00  0.00           C
ATOM   4948  O   LYS A 326     135.960  -5.540 156.050  1.00  0.00           O
ATOM   4949  N   ASP A 327     134.080  -6.580 155.520  1.00  0.00           N
ATOM   4950  H   ASP A 327     133.110  -6.710 155.780  1.00  0.00           H
ATOM   4951  CA  ASP A 327     134.680  -7.330 154.400  1.00  0.00           C
ATOM   4952  HA  ASP A 327     135.540  -7.850 154.820  1.00  0.00           H
ATOM   4953  CB  ASP A 327     133.720  -8.460 153.940  1.00  0.00           C
ATOM   4954  HB1 ASP A 327     134.280  -9.040 153.200  1.00  0.00           H
ATOM   4955  HB2 ASP A 327     132.880  -8.040 153.390  1.00  0.00           H
ATOM   4956  CG  ASP A 327     133.200  -9.390 155.040  1.00  0.00           C
ATOM   4957  OD1 ASP A 327     133.930  -9.930 155.940  1.00  0.00           O
ATOM   4958  OD2 ASP A 327     131.970  -9.660 155.060  1.00  0.00           O
ATOM   4959  C   ASP A 327     135.150  -6.380 153.310  1.00  0.00           C
ATOM   4960  O   ASP A 327     136.230  -6.430 152.670  1.00  0.00           O
ATOM   4961  N   VAL A 328     134.250  -5.480 152.890  1.00  0.00           N
ATOM   4962  H   VAL A 328     133.330  -5.510 153.320  1.00  0.00           H
ATOM   4963  CA  VAL A 328     134.210  -4.750 151.640  1.00  0.00           C
ATOM   4964  HA  VAL A 328     134.700  -5.320 150.850  1.00  0.00           H
ATOM   4965  CB  VAL A 328     132.750  -4.440 151.220  1.00  0.00           C
ATOM   4966  HB  VAL A 328     132.170  -3.740 151.810  1.00  0.00           H
ATOM   4967  CG1 VAL A 328     132.760  -3.960 149.810  1.00  0.00           C
ATOM   4968 1HG1 VAL A 328     131.730  -3.840 149.490  1.00  0.00           H
ATOM   4969 2HG1 VAL A 328     133.160  -2.950 149.770  1.00  0.00           H
ATOM   4970 3HG1 VAL A 328     133.340  -4.560 149.100  1.00  0.00           H
ATOM   4971  CG2 VAL A 328     131.840  -5.760 151.320  1.00  0.00           C
ATOM   4972 1HG2 VAL A 328     130.860  -5.540 150.900  1.00  0.00           H
ATOM   4973 2HG2 VAL A 328     132.300  -6.620 150.830  1.00  0.00           H
ATOM   4974 3HG2 VAL A 328     131.780  -6.110 152.350  1.00  0.00           H
ATOM   4975  C   VAL A 328     135.020  -3.540 151.770  1.00  0.00           C
ATOM   4976  O   VAL A 328     135.850  -3.360 150.860  1.00  0.00           O
ATOM   4977  N   ASN A 329     134.950  -2.720 152.770  1.00  0.00           N
ATOM   4978  H   ASN A 329     134.300  -2.990 153.500  1.00  0.00           H
ATOM   4979  CA  ASN A 329     135.820  -1.520 152.760  1.00  0.00           C
ATOM   4980  HA  ASN A 329     135.830  -1.150 151.730  1.00  0.00           H
ATOM   4981  CB  ASN A 329     135.260  -0.380 153.640  1.00  0.00           C
ATOM   4982  HB1 ASN A 329     135.620  -0.500 154.660  1.00  0.00           H
ATOM   4983  HB2 ASN A 329     134.180  -0.490 153.620  1.00  0.00           H
ATOM   4984  CG  ASN A 329     135.500   0.980 153.040  1.00  0.00           C
ATOM   4985  OD1 ASN A 329     134.870   1.280 152.100  1.00  0.00           O
ATOM   4986  ND2 ASN A 329     136.520   1.690 153.500  1.00  0.00           N
ATOM   4987 1HD2 ASN A 329     137.250   1.220 154.010  1.00  0.00           H
ATOM   4988 2HD2 ASN A 329     136.780   2.420 152.860  1.00  0.00           H
ATOM   4989  C   ASN A 329     137.320  -1.870 152.910  1.00  0.00           C
ATOM   4990  O   ASN A 329     138.160  -1.090 152.500  1.00  0.00           O
ATOM   4991  N   ALA A 330     137.690  -3.090 153.350  1.00  0.00           N
ATOM   4992  H   ALA A 330     137.040  -3.830 153.610  1.00  0.00           H
ATOM   4993  CA  ALA A 330     139.100  -3.510 153.170  1.00  0.00           C
ATOM   4994  HA  ALA A 330     139.780  -2.680 153.390  1.00  0.00           H
ATOM   4995  CB  ALA A 330     139.460  -4.540 154.260  1.00  0.00           C
ATOM   4996  HB1 ALA A 330     139.330  -4.000 155.200  1.00  0.00           H
ATOM   4997  HB2 ALA A 330     138.740  -5.360 154.250  1.00  0.00           H
ATOM   4998  HB3 ALA A 330     140.530  -4.740 154.190  1.00  0.00           H
ATOM   4999  C   ALA A 330     139.450  -4.040 151.790  1.00  0.00           C
ATOM   5000  O   ALA A 330     140.450  -3.660 151.230  1.00  0.00           O
ATOM   5001  N   ALA A 331     138.530  -4.750 151.180  1.00  0.00           N
ATOM   5002  H   ALA A 331     137.760  -4.980 151.790  1.00  0.00           H
ATOM   5003  CA  ALA A 331     138.820  -5.360 149.870  1.00  0.00           C
ATOM   5004  HA  ALA A 331     139.800  -5.820 149.880  1.00  0.00           H
ATOM   5005  CB  ALA A 331     137.790  -6.470 149.630  1.00  0.00           C
ATOM   5006  HB1 ALA A 331     138.110  -7.120 148.820  1.00  0.00           H
ATOM   5007  HB2 ALA A 331     137.640  -7.020 150.560  1.00  0.00           H
ATOM   5008  HB3 ALA A 331     136.800  -6.060 149.410  1.00  0.00           H
ATOM   5009  C   ALA A 331     138.830  -4.340 148.740  1.00  0.00           C
ATOM   5010  O   ALA A 331     139.390  -4.660 147.630  1.00  0.00           O
ATOM   5011  N   ILE A 332     138.180  -3.140 148.870  1.00  0.00           N
ATOM   5012  H   ILE A 332     137.750  -2.940 149.760  1.00  0.00           H
ATOM   5013  CA  ILE A 332     138.040  -2.270 147.710  1.00  0.00           C
ATOM   5014  HA  ILE A 332     138.020  -2.960 146.870  1.00  0.00           H
ATOM   5015  CB  ILE A 332     136.760  -1.410 147.910  1.00  0.00           C
ATOM   5016  HB  ILE A 332     136.790  -0.970 148.910  1.00  0.00           H
ATOM   5017  CG2 ILE A 332     136.720  -0.290 146.950  1.00  0.00           C
ATOM   5018 1HG2 ILE A 332     137.320   0.540 147.320  1.00  0.00           H
ATOM   5019 2HG2 ILE A 332     137.000  -0.640 145.960  1.00  0.00           H
ATOM   5020 3HG2 ILE A 332     135.690   0.080 146.930  1.00  0.00           H
ATOM   5021  CG1 ILE A 332     135.430  -2.280 147.690  1.00  0.00           C
ATOM   5022 1HG1 ILE A 332     134.540  -1.650 147.700  1.00  0.00           H
ATOM   5023 2HG1 ILE A 332     135.450  -2.960 148.550  1.00  0.00           H
ATOM   5024  CD  ILE A 332     135.370  -3.200 146.480  1.00  0.00           C
ATOM   5025  HD1 ILE A 332     135.680  -2.740 145.540  1.00  0.00           H
ATOM   5026  HD2 ILE A 332     136.020  -4.060 146.640  1.00  0.00           H
ATOM   5027  HD3 ILE A 332     134.350  -3.560 146.370  1.00  0.00           H
ATOM   5028  C   ILE A 332     139.290  -1.430 147.440  1.00  0.00           C
ATOM   5029  O   ILE A 332     139.430  -0.850 146.330  1.00  0.00           O
ATOM   5030  N   ALA A 333     140.300  -1.390 148.350  1.00  0.00           N
ATOM   5031  H   ALA A 333     140.140  -2.060 149.090  1.00  0.00           H
ATOM   5032  CA  ALA A 333     141.680  -0.860 148.150  1.00  0.00           C
ATOM   5033  HA  ALA A 333     141.630   0.150 147.760  1.00  0.00           H
ATOM   5034  CB  ALA A 333     142.370  -1.010 149.490  1.00  0.00           C
ATOM   5035  HB1 ALA A 333     141.800  -0.460 150.240  1.00  0.00           H
ATOM   5036  HB2 ALA A 333     142.190  -2.030 149.830  1.00  0.00           H
ATOM   5037  HB3 ALA A 333     143.430  -0.780 149.540  1.00  0.00           H
ATOM   5038  C   ALA A 333     142.520  -1.630 147.130  1.00  0.00           C
ATOM   5039  O   ALA A 333     143.470  -1.140 146.550  1.00  0.00           O
ATOM   5040  N   THR A 334     142.170  -2.920 147.040  1.00  0.00           N
ATOM   5041  H   THR A 334     141.480  -3.260 147.700  1.00  0.00           H
ATOM   5042  CA  THR A 334     142.970  -3.870 146.240  1.00  0.00           C
ATOM   5043  HA  THR A 334     143.950  -4.030 146.690  1.00  0.00           H
ATOM   5044  CB  THR A 334     142.350  -5.280 146.170  1.00  0.00           C
ATOM   5045  HB  THR A 334     143.050  -5.870 145.580  1.00  0.00           H
ATOM   5046  CG2 THR A 334     142.320  -5.900 147.570  1.00  0.00           C
ATOM   5047 1HG2 THR A 334     141.740  -6.820 147.520  1.00  0.00           H
ATOM   5048 2HG2 THR A 334     143.340  -6.020 147.930  1.00  0.00           H
ATOM   5049 3HG2 THR A 334     141.830  -5.230 148.280  1.00  0.00           H
ATOM   5050  OG1 THR A 334     141.040  -5.320 145.680  1.00  0.00           O
ATOM   5051  HG1 THR A 334     140.430  -4.970 146.330  1.00  0.00           H
ATOM   5052  C   THR A 334     143.250  -3.460 144.760  1.00  0.00           C
ATOM   5053  O   THR A 334     144.340  -3.720 144.210  1.00  0.00           O
ATOM   5054  N   ILE A 335     142.270  -2.760 144.140  1.00  0.00           N
ATOM   5055  H   ILE A 335     141.420  -2.770 144.690  1.00  0.00           H
ATOM   5056  CA  ILE A 335     142.460  -2.110 142.870  1.00  0.00           C
ATOM   5057  HA  ILE A 335     142.740  -2.870 142.130  1.00  0.00           H
ATOM   5058  CB  ILE A 335     141.150  -1.500 142.410  1.00  0.00           C
ATOM   5059  HB  ILE A 335     141.240  -1.220 141.350  1.00  0.00           H
ATOM   5060  CG2 ILE A 335     139.990  -2.480 142.420  1.00  0.00           C
[truncated: 718,912 more chars]
