# Supplementary material for: Identification and validation of novel microtubule suppressors with an imidazopyridine scaffold through structure-based virtual screening and docking
Source: RSC Med Chem. 2022 May 18;13(8):929–43. doi: 10.1039/d1md00392e (PMC9384815; doi:10.1039/d1md00392e)
Supplement: MD-013-D1MD00392E-s007 [file MD-013-D1MD00392E-s007.pdb]

REMARK    GENERATED BY TRJCONV
TITLE     TUBULIN ALPHA-1B CHAIN t= 500000.00000 step= 250000000
REMARK    THIS IS A SIMULATION BOX
CRYST1  135.560  109.909   96.362  90.00  90.00  90.00 P 1           1
MODEL        1
ATOM      1  N   MET A   1      57.570  34.090  99.790  1.00  0.00           N
ATOM      2  H1  MET A   1      57.450  34.120 100.790  1.00  0.00           H
ATOM      3  H2  MET A   1      58.470  34.530  99.670  1.00  0.00           H
ATOM      4  H3  MET A   1      56.880  34.600  99.250  1.00  0.00           H
ATOM      5  CA  MET A   1      57.630  32.640  99.340  1.00  0.00           C
ATOM      6  HA  MET A   1      58.680  32.360  99.300  1.00  0.00           H
ATOM      7  CB  MET A   1      56.770  31.700 100.200  1.00  0.00           C
ATOM      8  HB1 MET A   1      55.730  31.790  99.880  1.00  0.00           H
ATOM      9  HB2 MET A   1      56.960  32.090 101.200  1.00  0.00           H
ATOM     10  CG  MET A   1      57.300  30.310 100.070  1.00  0.00           C
ATOM     11  HG1 MET A   1      57.270  29.890  99.060  1.00  0.00           H
ATOM     12  HG2 MET A   1      56.670  29.690 100.700  1.00  0.00           H
ATOM     13  SD  MET A   1      58.930  30.170 100.830  1.00  0.00           S
ATOM     14  CE  MET A   1      59.150  28.390 100.730  1.00  0.00           C
ATOM     15  HE1 MET A   1      60.100  27.990 101.090  1.00  0.00           H
ATOM     16  HE2 MET A   1      58.370  27.970 101.370  1.00  0.00           H
ATOM     17  HE3 MET A   1      59.070  28.090  99.680  1.00  0.00           H
ATOM     18  C   MET A   1      57.230  32.590  97.860  1.00  0.00           C
ATOM     19  O   MET A   1      56.600  33.540  97.410  1.00  0.00           O
ATOM     20  N   ARG A   2      57.620  31.550  97.150  1.00  0.00           N
ATOM     21  H   ARG A   2      58.210  30.830  97.540  1.00  0.00           H
ATOM     22  CA  ARG A   2      57.200  31.290  95.760  1.00  0.00           C
ATOM     23  HA  ARG A   2      57.840  30.430  95.560  1.00  0.00           H
ATOM     24  CB  ARG A   2      55.680  30.940  95.720  1.00  0.00           C
ATOM     25  HB1 ARG A   2      55.400  30.520  94.750  1.00  0.00           H
ATOM     26  HB2 ARG A   2      55.040  31.790  95.940  1.00  0.00           H
ATOM     27  CG  ARG A   2      55.180  29.880  96.660  1.00  0.00           C
ATOM     28  HG1 ARG A   2      55.190  30.310  97.660  1.00  0.00           H
ATOM     29  HG2 ARG A   2      55.820  29.000  96.640  1.00  0.00           H
ATOM     30  CD  ARG A   2      53.760  29.450  96.300  1.00  0.00           C
ATOM     31  HD1 ARG A   2      53.320  28.590  96.820  1.00  0.00           H
ATOM     32  HD2 ARG A   2      53.800  29.090  95.270  1.00  0.00           H
ATOM     33  NE  ARG A   2      52.760  30.530  96.430  1.00  0.00           N
ATOM     34  HE  ARG A   2      52.820  31.170  97.220  1.00  0.00           H
ATOM     35  CZ  ARG A   2      52.000  31.030  95.440  1.00  0.00           C
ATOM     36  NH1 ARG A   2      51.830  30.580  94.240  1.00  0.00           N
ATOM     37 1HH1 ARG A   2      52.350  29.780  93.900  1.00  0.00           H
ATOM     38 2HH1 ARG A   2      50.990  30.890  93.760  1.00  0.00           H
ATOM     39  NH2 ARG A   2      51.290  32.100  95.690  1.00  0.00           N
ATOM     40 1HH2 ARG A   2      51.330  32.480  96.620  1.00  0.00           H
ATOM     41 2HH2 ARG A   2      50.800  32.500  94.900  1.00  0.00           H
ATOM     42  C   ARG A   2      57.560  32.380  94.760  1.00  0.00           C
ATOM     43  O   ARG A   2      56.920  32.500  93.770  1.00  0.00           O
ATOM     44  N   GLU A   3      58.680  33.100  94.990  1.00  0.00           N
ATOM     45  H   GLU A   3      59.290  32.920  95.770  1.00  0.00           H
ATOM     46  CA  GLU A   3      59.090  34.230  94.200  1.00  0.00           C
ATOM     47  HA  GLU A   3      58.250  34.920  94.120  1.00  0.00           H
ATOM     48  CB  GLU A   3      60.120  35.090  94.910  1.00  0.00           C
ATOM     49  HB1 GLU A   3      60.460  35.910  94.280  1.00  0.00           H
ATOM     50  HB2 GLU A   3      61.060  34.550  95.010  1.00  0.00           H
ATOM     51  CG  GLU A   3      59.620  35.680  96.270  1.00  0.00           C
ATOM     52  HG1 GLU A   3      58.580  35.980  96.130  1.00  0.00           H
ATOM     53  HG2 GLU A   3      60.240  36.560  96.460  1.00  0.00           H
ATOM     54  CD  GLU A   3      59.830  34.800  97.460  1.00  0.00           C
ATOM     55  OE1 GLU A   3      59.780  35.200  98.620  1.00  0.00           O
ATOM     56  OE2 GLU A   3      60.130  33.570  97.330  1.00  0.00           O
ATOM     57  C   GLU A   3      59.610  33.770  92.800  1.00  0.00           C
ATOM     58  O   GLU A   3      60.050  32.660  92.630  1.00  0.00           O
ATOM     59  N   CYS A   4      59.580  34.680  91.830  1.00  0.00           N
ATOM     60  H   CYS A   4      59.200  35.610  91.950  1.00  0.00           H
ATOM     61  CA  CYS A   4      60.130  34.460  90.510  1.00  0.00           C
ATOM     62  HA  CYS A   4      60.800  33.600  90.530  1.00  0.00           H
ATOM     63  CB  CYS A   4      59.060  34.170  89.380  1.00  0.00           C
ATOM     64  HB1 CYS A   4      59.520  34.240  88.390  1.00  0.00           H
ATOM     65  HB2 CYS A   4      58.350  34.990  89.380  1.00  0.00           H
ATOM     66  SG  CYS A   4      58.200  32.600  89.600  1.00  0.00           S
ATOM     67  HG  CYS A   4      57.980  32.730  90.910  1.00  0.00           H
ATOM     68  C   CYS A   4      60.820  35.700  90.090  1.00  0.00           C
ATOM     69  O   CYS A   4      60.290  36.810  90.290  1.00  0.00           O
ATOM     70  N   ILE A   5      61.910  35.560  89.350  1.00  0.00           N
ATOM     71  H   ILE A   5      62.270  34.630  89.220  1.00  0.00           H
ATOM     72  CA  ILE A   5      62.720  36.700  88.770  1.00  0.00           C
ATOM     73  HA  ILE A   5      62.180  37.580  89.120  1.00  0.00           H
ATOM     74  CB  ILE A   5      64.160  36.810  89.330  1.00  0.00           C
ATOM     75  HB  ILE A   5      64.730  35.930  89.020  1.00  0.00           H
ATOM     76  CG2 ILE A   5      64.840  38.000  88.630  1.00  0.00           C
ATOM     77 1HG2 ILE A   5      65.780  38.190  89.150  1.00  0.00           H
ATOM     78 2HG2 ILE A   5      65.060  37.710  87.600  1.00  0.00           H
ATOM     79 3HG2 ILE A   5      64.160  38.850  88.630  1.00  0.00           H
ATOM     80  CG1 ILE A   5      64.130  36.810  90.830  1.00  0.00           C
ATOM     81 1HG1 ILE A   5      63.560  35.960  91.190  1.00  0.00           H
ATOM     82 2HG1 ILE A   5      63.710  37.760  91.160  1.00  0.00           H
ATOM     83  CD  ILE A   5      65.520  36.760  91.550  1.00  0.00           C
ATOM     84  HD1 ILE A   5      66.170  37.590  91.270  1.00  0.00           H
ATOM     85  HD2 ILE A   5      65.440  36.700  92.640  1.00  0.00           H
ATOM     86  HD3 ILE A   5      66.000  35.920  91.060  1.00  0.00           H
ATOM     87  C   ILE A   5      62.610  36.650  87.310  1.00  0.00           C
ATOM     88  O   ILE A   5      63.070  35.740  86.640  1.00  0.00           O
ATOM     89  N   SER A   6      61.990  37.700  86.710  1.00  0.00           N
ATOM     90  H   SER A   6      61.620  38.400  87.330  1.00  0.00           H
ATOM     91  CA  SER A   6      61.840  37.910  85.250  1.00  0.00           C
ATOM     92  HA  SER A   6      61.840  36.960  84.710  1.00  0.00           H
ATOM     93  CB  SER A   6      60.550  38.600  84.900  1.00  0.00           C
ATOM     94  HB1 SER A   6      60.300  38.520  83.840  1.00  0.00           H
ATOM     95  HB2 SER A   6      60.530  39.670  85.130  1.00  0.00           H
ATOM     96  OG  SER A   6      59.560  37.900  85.530  1.00  0.00           O
ATOM     97  HG  SER A   6      59.580  38.120  86.470  1.00  0.00           H
ATOM     98  C   SER A   6      63.040  38.800  84.800  1.00  0.00           C
ATOM     99  O   SER A   6      63.290  39.830  85.380  1.00  0.00           O
ATOM    100  N   ILE A   7      63.750  38.290  83.800  1.00  0.00           N
ATOM    101  H   ILE A   7      63.400  37.440  83.380  1.00  0.00           H
ATOM    102  CA  ILE A   7      64.940  38.910  83.230  1.00  0.00           C
ATOM    103  HA  ILE A   7      65.110  39.880  83.700  1.00  0.00           H
ATOM    104  CB  ILE A   7      66.180  38.030  83.410  1.00  0.00           C
ATOM    105  HB  ILE A   7      65.990  37.070  82.930  1.00  0.00           H
ATOM    106  CG2 ILE A   7      67.470  38.660  82.740  1.00  0.00           C
ATOM    107 1HG2 ILE A   7      67.810  39.500  83.330  1.00  0.00           H
ATOM    108 2HG2 ILE A   7      68.230  37.910  82.970  1.00  0.00           H
ATOM    109 3HG2 ILE A   7      67.450  39.000  81.700  1.00  0.00           H
ATOM    110  CG1 ILE A   7      66.550  37.720  84.830  1.00  0.00           C
ATOM    111 1HG1 ILE A   7      65.680  37.250  85.290  1.00  0.00           H
ATOM    112 2HG1 ILE A   7      66.800  38.590  85.440  1.00  0.00           H
ATOM    113  CD  ILE A   7      67.720  36.830  85.110  1.00  0.00           C
ATOM    114  HD1 ILE A   7      67.570  35.930  84.500  1.00  0.00           H
ATOM    115  HD2 ILE A   7      68.710  37.220  84.890  1.00  0.00           H
ATOM    116  HD3 ILE A   7      67.820  36.460  86.130  1.00  0.00           H
ATOM    117  C   ILE A   7      64.780  39.210  81.700  1.00  0.00           C
ATOM    118  O   ILE A   7      64.410  38.360  80.960  1.00  0.00           O
ATOM    119  N   HIS A   8      65.050  40.420  81.360  1.00  0.00           N
ATOM    120  H   HIS A   8      65.260  41.140  82.040  1.00  0.00           H
ATOM    121  CA  HIS A   8      64.510  41.010  80.130  1.00  0.00           C
ATOM    122  HA  HIS A   8      63.960  40.290  79.530  1.00  0.00           H
ATOM    123  CB  HIS A   8      63.510  42.150  80.490  1.00  0.00           C
ATOM    124  HB1 HIS A   8      63.400  42.830  79.640  1.00  0.00           H
ATOM    125  HB2 HIS A   8      63.800  42.730  81.360  1.00  0.00           H
ATOM    126  CG  HIS A   8      62.210  41.610  81.040  1.00  0.00           C
ATOM    127  ND1 HIS A   8      61.690  41.680  82.300  1.00  0.00           N
ATOM    128  CE1 HIS A   8      60.470  41.210  82.170  1.00  0.00           C
ATOM    129  HE1 HIS A   8      59.800  41.080  83.010  1.00  0.00           H
ATOM    130  NE2 HIS A   8      60.220  40.700  80.950  1.00  0.00           N
ATOM    131  HE2 HIS A   8      59.430  40.160  80.620  1.00  0.00           H
ATOM    132  CD2 HIS A   8      61.250  41.040  80.160  1.00  0.00           C
ATOM    133  HD2 HIS A   8      61.340  40.800  79.110  1.00  0.00           H
ATOM    134  C   HIS A   8      65.670  41.390  79.260  1.00  0.00           C
ATOM    135  O   HIS A   8      66.230  42.430  79.460  1.00  0.00           O
ATOM    136  N   VAL A   9      66.080  40.650  78.220  1.00  0.00           N
ATOM    137  H   VAL A   9      65.590  39.780  78.100  1.00  0.00           H
ATOM    138  CA  VAL A   9      67.380  40.710  77.530  1.00  0.00           C
ATOM    139  HA  VAL A   9      67.920  41.480  78.080  1.00  0.00           H
ATOM    140  CB  VAL A   9      68.330  39.440  77.680  1.00  0.00           C
ATOM    141  HB  VAL A   9      67.990  38.640  77.030  1.00  0.00           H
ATOM    142  CG1 VAL A   9      69.740  39.690  77.130  1.00  0.00           C
ATOM    143 1HG1 VAL A   9      70.120  40.580  77.620  1.00  0.00           H
ATOM    144 2HG1 VAL A   9      70.470  38.930  77.420  1.00  0.00           H
ATOM    145 3HG1 VAL A   9      69.750  39.850  76.050  1.00  0.00           H
ATOM    146  CG2 VAL A   9      68.490  39.040  79.100  1.00  0.00           C
ATOM    147 1HG2 VAL A   9      69.160  38.190  79.230  1.00  0.00           H
ATOM    148 2HG2 VAL A   9      69.010  39.870  79.590  1.00  0.00           H
ATOM    149 3HG2 VAL A   9      67.480  38.880  79.480  1.00  0.00           H
ATOM    150  C   VAL A   9      67.400  40.990  76.060  1.00  0.00           C
ATOM    151  O   VAL A   9      66.790  40.260  75.290  1.00  0.00           O
ATOM    152  N   GLY A  10      68.120  42.040  75.610  1.00  0.00           N
ATOM    153  H   GLY A  10      68.700  42.570  76.250  1.00  0.00           H
ATOM    154  CA  GLY A  10      68.280  42.390  74.150  1.00  0.00           C
ATOM    155  HA1 GLY A  10      68.490  41.550  73.490  1.00  0.00           H
ATOM    156  HA2 GLY A  10      69.170  43.020  74.130  1.00  0.00           H
ATOM    157  C   GLY A  10      67.020  43.140  73.610  1.00  0.00           C
ATOM    158  O   GLY A  10      66.090  43.390  74.400  1.00  0.00           O
ATOM    159  N   GLN A  11      66.960  43.380  72.280  1.00  0.00           N
ATOM    160  H   GLN A  11      67.680  42.980  71.690  1.00  0.00           H
ATOM    161  CA  GLN A  11      65.870  44.100  71.670  1.00  0.00           C
ATOM    162  HA  GLN A  11      65.820  45.040  72.220  1.00  0.00           H
ATOM    163  CB  GLN A  11      66.230  44.570  70.290  1.00  0.00           C
ATOM    164  HB1 GLN A  11      66.230  43.690  69.650  1.00  0.00           H
ATOM    165  HB2 GLN A  11      67.260  44.930  70.230  1.00  0.00           H
ATOM    166  CG  GLN A  11      65.330  45.680  69.740  1.00  0.00           C
ATOM    167  HG1 GLN A  11      65.300  46.470  70.480  1.00  0.00           H
ATOM    168  HG2 GLN A  11      64.320  45.280  69.580  1.00  0.00           H
ATOM    169  CD  GLN A  11      65.880  46.380  68.480  1.00  0.00           C
ATOM    170  OE1 GLN A  11      65.270  46.260  67.470  1.00  0.00           O
ATOM    171  NE2 GLN A  11      66.930  47.120  68.550  1.00  0.00           N
ATOM    172 1HE2 GLN A  11      67.150  47.480  69.460  1.00  0.00           H
ATOM    173 2HE2 GLN A  11      67.220  47.540  67.680  1.00  0.00           H
ATOM    174  C   GLN A  11      64.480  43.450  71.840  1.00  0.00           C
ATOM    175  O   GLN A  11      63.570  44.230  72.190  1.00  0.00           O
ATOM    176  N   ALA A  12      64.300  42.130  71.700  1.00  0.00           N
ATOM    177  H   ALA A  12      65.000  41.600  71.200  1.00  0.00           H
ATOM    178  CA  ALA A  12      63.040  41.470  72.000  1.00  0.00           C
ATOM    179  HA  ALA A  12      62.240  42.080  71.590  1.00  0.00           H
ATOM    180  CB  ALA A  12      63.030  40.050  71.400  1.00  0.00           C
ATOM    181  HB1 ALA A  12      62.090  39.540  71.600  1.00  0.00           H
ATOM    182  HB2 ALA A  12      63.130  40.170  70.320  1.00  0.00           H
ATOM    183  HB3 ALA A  12      63.850  39.450  71.780  1.00  0.00           H
ATOM    184  C   ALA A  12      62.760  41.470  73.520  1.00  0.00           C
ATOM    185  O   ALA A  12      61.710  41.930  74.020  1.00  0.00           O
ATOM    186  N   GLY A  13      63.780  41.130  74.400  1.00  0.00           N
ATOM    187  H   GLY A  13      64.680  40.910  73.990  1.00  0.00           H
ATOM    188  CA  GLY A  13      63.500  40.800  75.750  1.00  0.00           C
ATOM    189  HA1 GLY A  13      64.400  40.380  76.190  1.00  0.00           H
ATOM    190  HA2 GLY A  13      62.740  40.010  75.790  1.00  0.00           H
ATOM    191  C   GLY A  13      63.180  42.110  76.520  1.00  0.00           C
ATOM    192  O   GLY A  13      62.210  42.190  77.310  1.00  0.00           O
ATOM    193  N   VAL A  14      63.970  43.180  76.410  1.00  0.00           N
ATOM    194  H   VAL A  14      64.820  43.040  75.890  1.00  0.00           H
ATOM    195  CA  VAL A  14      63.740  44.530  77.000  1.00  0.00           C
ATOM    196  HA  VAL A  14      63.660  44.450  78.080  1.00  0.00           H
ATOM    197  CB  VAL A  14      65.010  45.340  76.600  1.00  0.00           C
ATOM    198  HB  VAL A  14      65.240  45.080  75.570  1.00  0.00           H
ATOM    199  CG1 VAL A  14      64.970  46.870  76.700  1.00  0.00           C
ATOM    200 1HG1 VAL A  14      65.910  47.240  76.280  1.00  0.00           H
ATOM    201 2HG1 VAL A  14      64.160  47.170  76.040  1.00  0.00           H
ATOM    202 3HG1 VAL A  14      64.890  47.080  77.770  1.00  0.00           H
ATOM    203  CG2 VAL A  14      66.250  44.970  77.370  1.00  0.00           C
ATOM    204 1HG2 VAL A  14      66.100  45.180  78.430  1.00  0.00           H
ATOM    205 2HG2 VAL A  14      66.460  43.900  77.290  1.00  0.00           H
ATOM    206 3HG2 VAL A  14      67.140  45.500  77.040  1.00  0.00           H
ATOM    207  C   VAL A  14      62.440  45.190  76.520  1.00  0.00           C
ATOM    208  O   VAL A  14      61.770  45.760  77.390  1.00  0.00           O
ATOM    209  N   GLN A  15      61.980  44.990  75.310  1.00  0.00           N
ATOM    210  H   GLN A  15      62.480  44.380  74.690  1.00  0.00           H
ATOM    211  CA  GLN A  15      60.700  45.650  74.830  1.00  0.00           C
ATOM    212  HA  GLN A  15      60.630  46.620  75.320  1.00  0.00           H
ATOM    213  CB  GLN A  15      60.800  45.930  73.340  1.00  0.00           C
ATOM    214  HB1 GLN A  15      59.820  46.270  72.980  1.00  0.00           H
ATOM    215  HB2 GLN A  15      61.030  44.960  72.910  1.00  0.00           H
ATOM    216  CG  GLN A  15      61.950  46.840  72.970  1.00  0.00           C
ATOM    217  HG1 GLN A  15      62.910  46.360  73.140  1.00  0.00           H
ATOM    218  HG2 GLN A  15      61.870  47.760  73.550  1.00  0.00           H
ATOM    219  CD  GLN A  15      61.750  47.130  71.500  1.00  0.00           C
ATOM    220  OE1 GLN A  15      61.280  48.170  71.090  1.00  0.00           O
ATOM    221  NE2 GLN A  15      62.110  46.210  70.600  1.00  0.00           N
ATOM    222 1HE2 GLN A  15      62.360  45.330  71.030  1.00  0.00           H
ATOM    223 2HE2 GLN A  15      61.900  46.310  69.620  1.00  0.00           H
ATOM    224  C   GLN A  15      59.480  44.820  75.210  1.00  0.00           C
ATOM    225  O   GLN A  15      58.400  45.380  75.530  1.00  0.00           O
ATOM    226  N   ILE A  16      59.660  43.460  75.300  1.00  0.00           N
ATOM    227  H   ILE A  16      60.600  43.120  75.230  1.00  0.00           H
ATOM    228  CA  ILE A  16      58.630  42.610  75.910  1.00  0.00           C
ATOM    229  HA  ILE A  16      57.680  42.780  75.410  1.00  0.00           H
ATOM    230  CB  ILE A  16      58.950  41.130  75.630  1.00  0.00           C
ATOM    231  HB  ILE A  16      59.950  40.870  75.980  1.00  0.00           H
ATOM    232  CG2 ILE A  16      58.010  40.120  76.400  1.00  0.00           C
ATOM    233 1HG2 ILE A  16      56.950  40.220  76.130  1.00  0.00           H
ATOM    234 2HG2 ILE A  16      58.200  39.060  76.200  1.00  0.00           H
ATOM    235 3HG2 ILE A  16      58.140  40.330  77.460  1.00  0.00           H
ATOM    236  CG1 ILE A  16      58.670  40.900  74.130  1.00  0.00           C
ATOM    237 1HG1 ILE A  16      59.100  41.660  73.480  1.00  0.00           H
ATOM    238 2HG1 ILE A  16      57.590  40.960  73.950  1.00  0.00           H
ATOM    239  CD  ILE A  16      59.230  39.590  73.610  1.00  0.00           C
ATOM    240  HD1 ILE A  16      59.170  39.380  72.540  1.00  0.00           H
ATOM    241  HD2 ILE A  16      60.250  39.410  73.950  1.00  0.00           H
ATOM    242  HD3 ILE A  16      58.550  38.890  74.090  1.00  0.00           H
ATOM    243  C   ILE A  16      58.490  42.870  77.400  1.00  0.00           C
ATOM    244  O   ILE A  16      57.360  43.050  77.840  1.00  0.00           O
ATOM    245  N   GLY A  17      59.580  43.080  78.110  1.00  0.00           N
ATOM    246  H   GLY A  17      60.480  42.840  77.710  1.00  0.00           H
ATOM    247  CA  GLY A  17      59.500  43.530  79.510  1.00  0.00           C
ATOM    248  HA1 GLY A  17      60.530  43.510  79.870  1.00  0.00           H
ATOM    249  HA2 GLY A  17      59.010  42.820  80.180  1.00  0.00           H
ATOM    250  C   GLY A  17      58.840  44.910  79.640  1.00  0.00           C
ATOM    251  O   GLY A  17      58.000  45.050  80.560  1.00  0.00           O
ATOM    252  N   ASN A  18      59.030  45.830  78.680  1.00  0.00           N
ATOM    253  H   ASN A  18      59.770  45.690  78.010  1.00  0.00           H
ATOM    254  CA  ASN A  18      58.330  47.090  78.790  1.00  0.00           C
ATOM    255  HA  ASN A  18      58.610  47.570  79.740  1.00  0.00           H
ATOM    256  CB  ASN A  18      58.880  47.970  77.710  1.00  0.00           C
ATOM    257  HB1 ASN A  18      58.740  47.520  76.730  1.00  0.00           H
ATOM    258  HB2 ASN A  18      59.970  47.970  77.820  1.00  0.00           H
ATOM    259  CG  ASN A  18      58.490  49.430  77.780  1.00  0.00           C
ATOM    260  OD1 ASN A  18      58.300  49.950  78.880  1.00  0.00           O
ATOM    261  ND2 ASN A  18      58.310  50.150  76.700  1.00  0.00           N
ATOM    262 1HD2 ASN A  18      58.490  49.710  75.810  1.00  0.00           H
ATOM    263 2HD2 ASN A  18      58.030  51.120  76.760  1.00  0.00           H
ATOM    264  C   ASN A  18      56.830  46.990  78.690  1.00  0.00           C
ATOM    265  O   ASN A  18      56.140  47.670  79.430  1.00  0.00           O
ATOM    266  N   ALA A  19      56.300  46.030  77.890  1.00  0.00           N
ATOM    267  H   ALA A  19      56.960  45.480  77.370  1.00  0.00           H
ATOM    268  CA  ALA A  19      54.850  45.750  77.790  1.00  0.00           C
ATOM    269  HA  ALA A  19      54.250  46.660  77.870  1.00  0.00           H
ATOM    270  CB  ALA A  19      54.570  45.190  76.390  1.00  0.00           C
ATOM    271  HB1 ALA A  19      53.480  45.100  76.340  1.00  0.00           H
ATOM    272  HB2 ALA A  19      55.050  45.820  75.640  1.00  0.00           H
ATOM    273  HB3 ALA A  19      55.010  44.190  76.330  1.00  0.00           H
ATOM    274  C   ALA A  19      54.330  44.730  78.810  1.00  0.00           C
ATOM    275  O   ALA A  19      53.120  44.690  79.020  1.00  0.00           O
ATOM    276  N   CYS A  20      55.150  43.850  79.430  1.00  0.00           N
ATOM    277  H   CYS A  20      56.120  43.900  79.120  1.00  0.00           H
ATOM    278  CA  CYS A  20      54.660  42.910  80.460  1.00  0.00           C
ATOM    279  HA  CYS A  20      53.670  42.530  80.220  1.00  0.00           H
ATOM    280  CB  CYS A  20      55.540  41.690  80.540  1.00  0.00           C
ATOM    281  HB1 CYS A  20      55.100  40.960  81.220  1.00  0.00           H
ATOM    282  HB2 CYS A  20      56.500  42.000  80.950  1.00  0.00           H
ATOM    283  SG  CYS A  20      55.460  41.050  78.830  1.00  0.00           S
ATOM    284  HG  CYS A  20      56.030  42.070  78.180  1.00  0.00           H
ATOM    285  C   CYS A  20      54.620  43.530  81.820  1.00  0.00           C
ATOM    286  O   CYS A  20      53.740  43.200  82.650  1.00  0.00           O
ATOM    287  N   TRP A  21      55.550  44.360  82.220  1.00  0.00           N
ATOM    288  H   TRP A  21      56.320  44.650  81.640  1.00  0.00           H
ATOM    289  CA  TRP A  21      55.430  45.020  83.540  1.00  0.00           C
ATOM    290  HA  TRP A  21      55.130  44.250  84.240  1.00  0.00           H
ATOM    291  CB  TRP A  21      56.770  45.630  83.980  1.00  0.00           C
ATOM    292  HB1 TRP A  21      56.600  46.280  84.840  1.00  0.00           H
ATOM    293  HB2 TRP A  21      57.220  46.200  83.160  1.00  0.00           H
ATOM    294  CG  TRP A  21      57.740  44.580  84.400  1.00  0.00           C
ATOM    295  CD1 TRP A  21      58.940  44.420  83.930  1.00  0.00           C
ATOM    296  HD1 TRP A  21      59.210  44.930  83.020  1.00  0.00           H
ATOM    297  NE1 TRP A  21      59.560  43.280  84.530  1.00  0.00           N
ATOM    298  HE1 TRP A  21      60.400  42.760  84.300  1.00  0.00           H
ATOM    299  CE2 TRP A  21      58.700  42.820  85.580  1.00  0.00           C
ATOM    300  CZ2 TRP A  21      58.810  41.760  86.510  1.00  0.00           C
ATOM    301  HZ2 TRP A  21      59.770  41.270  86.520  1.00  0.00           H
ATOM    302  CH2 TRP A  21      57.710  41.470  87.340  1.00  0.00           C
ATOM    303  HH2 TRP A  21      57.790  40.770  88.150  1.00  0.00           H
ATOM    304  CZ3 TRP A  21      56.520  42.250  87.280  1.00  0.00           C
ATOM    305  HZ3 TRP A  21      55.760  42.070  88.020  1.00  0.00           H
ATOM    306  CE3 TRP A  21      56.450  43.260  86.300  1.00  0.00           C
ATOM    307  HE3 TRP A  21      55.670  44.000  86.400  1.00  0.00           H
ATOM    308  CD2 TRP A  21      57.560  43.650  85.520  1.00  0.00           C
ATOM    309  C   TRP A  21      54.220  45.930  83.430  1.00  0.00           C
ATOM    310  O   TRP A  21      53.490  46.100  84.450  1.00  0.00           O
ATOM    311  N   GLU A  22      53.840  46.520  82.290  1.00  0.00           N
ATOM    312  H   GLU A  22      54.480  46.360  81.520  1.00  0.00           H
ATOM    313  CA  GLU A  22      52.700  47.430  82.080  1.00  0.00           C
ATOM    314  HA  GLU A  22      52.770  48.150  82.890  1.00  0.00           H
ATOM    315  CB  GLU A  22      52.630  48.120  80.690  1.00  0.00           C
ATOM    316  HB1 GLU A  22      53.590  47.930  80.210  1.00  0.00           H
ATOM    317  HB2 GLU A  22      52.580  49.190  80.860  1.00  0.00           H
ATOM    318  CG  GLU A  22      51.480  47.660  79.730  1.00  0.00           C
ATOM    319  HG1 GLU A  22      50.510  47.970  80.120  1.00  0.00           H
ATOM    320  HG2 GLU A  22      51.590  46.580  79.620  1.00  0.00           H
ATOM    321  CD  GLU A  22      51.690  48.310  78.330  1.00  0.00           C
ATOM    322  OE1 GLU A  22      51.430  47.640  77.320  1.00  0.00           O
ATOM    323  OE2 GLU A  22      51.940  49.490  78.200  1.00  0.00           O
ATOM    324  C   GLU A  22      51.400  46.650  82.390  1.00  0.00           C
ATOM    325  O   GLU A  22      50.430  47.140  82.950  1.00  0.00           O
ATOM    326  N   LEU A  23      51.300  45.410  82.040  1.00  0.00           N
ATOM    327  H   LEU A  23      52.060  44.980  81.530  1.00  0.00           H
ATOM    328  CA  LEU A  23      50.110  44.550  82.280  1.00  0.00           C
ATOM    329  HA  LEU A  23      49.200  45.140  82.200  1.00  0.00           H
ATOM    330  CB  LEU A  23      50.160  43.500  81.140  1.00  0.00           C
ATOM    331  HB1 LEU A  23      51.120  43.000  81.090  1.00  0.00           H
ATOM    332  HB2 LEU A  23      50.110  44.050  80.200  1.00  0.00           H
ATOM    333  CG  LEU A  23      49.030  42.480  81.130  1.00  0.00           C
ATOM    334  HG  LEU A  23      49.000  41.840  82.000  1.00  0.00           H
ATOM    335  CD1 LEU A  23      47.700  43.320  81.090  1.00  0.00           C
ATOM    336 1HD1 LEU A  23      47.570  43.780  82.070  1.00  0.00           H
ATOM    337 2HD1 LEU A  23      47.740  43.940  80.190  1.00  0.00           H
ATOM    338 3HD1 LEU A  23      46.920  42.570  81.180  1.00  0.00           H
ATOM    339  CD2 LEU A  23      49.100  41.540  79.950  1.00  0.00           C
ATOM    340 1HD2 LEU A  23      48.300  40.820  80.110  1.00  0.00           H
ATOM    341 2HD2 LEU A  23      48.950  42.040  79.000  1.00  0.00           H
ATOM    342 3HD2 LEU A  23      50.070  41.040  79.980  1.00  0.00           H
ATOM    343  C   LEU A  23      50.140  43.980  83.690  1.00  0.00           C
ATOM    344  O   LEU A  23      49.080  43.850  84.250  1.00  0.00           O
ATOM    345  N   TYR A  24      51.290  43.700  84.180  1.00  0.00           N
ATOM    346  H   TYR A  24      52.150  43.810  83.660  1.00  0.00           H
ATOM    347  CA  TYR A  24      51.320  43.120  85.520  1.00  0.00           C
ATOM    348  HA  TYR A  24      50.610  42.300  85.560  1.00  0.00           H
ATOM    349  CB  TYR A  24      52.800  42.530  85.700  1.00  0.00           C
ATOM    350  HB1 TYR A  24      52.790  42.390  86.780  1.00  0.00           H
ATOM    351  HB2 TYR A  24      53.670  43.160  85.500  1.00  0.00           H
ATOM    352  CG  TYR A  24      53.110  41.140  85.120  1.00  0.00           C
ATOM    353  CD1 TYR A  24      52.440  40.750  83.890  1.00  0.00           C
ATOM    354  HD1 TYR A  24      51.710  41.390  83.420  1.00  0.00           H
ATOM    355  CE1 TYR A  24      52.790  39.460  83.340  1.00  0.00           C
ATOM    356  HE1 TYR A  24      52.350  39.020  82.460  1.00  0.00           H
ATOM    357  CZ  TYR A  24      53.720  38.590  83.960  1.00  0.00           C
ATOM    358  OH  TYR A  24      54.170  37.480  83.350  1.00  0.00           O
ATOM    359  HH  TYR A  24      54.980  37.120  83.710  1.00  0.00           H
ATOM    360  CE2 TYR A  24      54.330  39.030  85.120  1.00  0.00           C
ATOM    361  HE2 TYR A  24      55.030  38.410  85.660  1.00  0.00           H
ATOM    362  CD2 TYR A  24      54.070  40.300  85.670  1.00  0.00           C
ATOM    363  HD2 TYR A  24      54.620  40.570  86.560  1.00  0.00           H
ATOM    364  C   TYR A  24      50.960  44.120  86.560  1.00  0.00           C
ATOM    365  O   TYR A  24      50.240  43.760  87.530  1.00  0.00           O
ATOM    366  N   CYS A  25      51.340  45.370  86.330  1.00  0.00           N
ATOM    367  H   CYS A  25      52.030  45.510  85.600  1.00  0.00           H
ATOM    368  CA  CYS A  25      50.790  46.530  87.090  1.00  0.00           C
ATOM    369  HA  CYS A  25      50.900  46.270  88.150  1.00  0.00           H
ATOM    370  CB  CYS A  25      51.610  47.750  86.740  1.00  0.00           C
ATOM    371  HB1 CYS A  25      51.270  48.600  87.340  1.00  0.00           H
ATOM    372  HB2 CYS A  25      51.540  47.990  85.680  1.00  0.00           H
ATOM    373  SG  CYS A  25      53.330  47.530  87.170  1.00  0.00           S
ATOM    374  HG  CYS A  25      53.640  46.770  86.110  1.00  0.00           H
ATOM    375  C   CYS A  25      49.240  46.650  86.950  1.00  0.00           C
ATOM    376  O   CYS A  25      48.580  46.700  87.970  1.00  0.00           O
ATOM    377  N   LEU A  26      48.730  46.730  85.740  1.00  0.00           N
ATOM    378  H   LEU A  26      49.320  46.360  85.000  1.00  0.00           H
ATOM    379  CA  LEU A  26      47.310  46.830  85.440  1.00  0.00           C
ATOM    380  HA  LEU A  26      46.930  47.710  85.950  1.00  0.00           H
ATOM    381  CB  LEU A  26      47.150  47.030  83.940  1.00  0.00           C
ATOM    382  HB1 LEU A  26      46.150  46.750  83.620  1.00  0.00           H
ATOM    383  HB2 LEU A  26      47.770  46.360  83.340  1.00  0.00           H
ATOM    384  CG  LEU A  26      47.450  48.490  83.540  1.00  0.00           C
ATOM    385  HG  LEU A  26      48.430  48.770  83.920  1.00  0.00           H
ATOM    386  CD1 LEU A  26      47.450  48.770  82.100  1.00  0.00           C
ATOM    387 1HD1 LEU A  26      47.690  49.820  81.910  1.00  0.00           H
ATOM    388 2HD1 LEU A  26      48.230  48.170  81.630  1.00  0.00           H
ATOM    389 3HD1 LEU A  26      46.500  48.470  81.650  1.00  0.00           H
ATOM    390  CD2 LEU A  26      46.370  49.450  84.050  1.00  0.00           C
ATOM    391 1HD2 LEU A  26      46.420  49.450  85.140  1.00  0.00           H
ATOM    392 2HD2 LEU A  26      46.500  50.410  83.550  1.00  0.00           H
ATOM    393 3HD2 LEU A  26      45.380  49.050  83.820  1.00  0.00           H
ATOM    394  C   LEU A  26      46.500  45.660  85.910  1.00  0.00           C
ATOM    395  O   LEU A  26      45.440  45.850  86.550  1.00  0.00           O
ATOM    396  N   GLU A  27      47.050  44.490  85.980  1.00  0.00           N
ATOM    397  H   GLU A  27      47.870  44.380  85.400  1.00  0.00           H
ATOM    398  CA  GLU A  27      46.370  43.310  86.640  1.00  0.00           C
ATOM    399  HA  GLU A  27      45.320  43.480  86.430  1.00  0.00           H
ATOM    400  CB  GLU A  27      46.950  42.010  85.980  1.00  0.00           C
ATOM    401  HB1 GLU A  27      46.560  41.150  86.520  1.00  0.00           H
ATOM    402  HB2 GLU A  27      48.040  41.950  86.070  1.00  0.00           H
ATOM    403  CG  GLU A  27      46.540  41.910  84.510  1.00  0.00           C
ATOM    404  HG1 GLU A  27      46.820  42.770  83.890  1.00  0.00           H
ATOM    405  HG2 GLU A  27      45.450  41.900  84.600  1.00  0.00           H
ATOM    406  CD  GLU A  27      47.040  40.620  83.830  1.00  0.00           C
ATOM    407  OE1 GLU A  27      46.980  40.440  82.560  1.00  0.00           O
ATOM    408  OE2 GLU A  27      47.580  39.640  84.430  1.00  0.00           O
ATOM    409  C   GLU A  27      46.500  43.260  88.150  1.00  0.00           C
ATOM    410  O   GLU A  27      45.490  42.950  88.780  1.00  0.00           O
ATOM    411  N   HIS A  28      47.540  43.750  88.800  1.00  0.00           N
ATOM    412  H   HIS A  28      48.320  43.970  88.200  1.00  0.00           H
ATOM    413  CA  HIS A  28      47.590  43.900  90.250  1.00  0.00           C
ATOM    414  HA  HIS A  28      47.010  43.050  90.600  1.00  0.00           H
ATOM    415  CB  HIS A  28      49.050  43.770  90.820  1.00  0.00           C
ATOM    416  HB1 HIS A  28      49.210  44.450  91.660  1.00  0.00           H
ATOM    417  HB2 HIS A  28      49.760  44.040  90.040  1.00  0.00           H
ATOM    418  CG  HIS A  28      49.460  42.340  91.270  1.00  0.00           C
ATOM    419  ND1 HIS A  28      48.830  41.150  90.930  1.00  0.00           N
ATOM    420  CE1 HIS A  28      49.390  40.190  91.700  1.00  0.00           C
ATOM    421  HE1 HIS A  28      49.040  39.170  91.750  1.00  0.00           H
ATOM    422  NE2 HIS A  28      50.310  40.720  92.480  1.00  0.00           N
ATOM    423  HE2 HIS A  28      50.900  40.180  93.090  1.00  0.00           H
ATOM    424  CD2 HIS A  28      50.420  42.070  92.200  1.00  0.00           C
ATOM    425  HD2 HIS A  28      51.100  42.780  92.650  1.00  0.00           H
ATOM    426  C   HIS A  28      46.860  45.220  90.730  1.00  0.00           C
ATOM    427  O   HIS A  28      46.350  45.230  91.890  1.00  0.00           O
ATOM    428  N   GLY A  29      46.950  46.280  89.950  1.00  0.00           N
ATOM    429  H   GLY A  29      47.260  46.010  89.030  1.00  0.00           H
ATOM    430  CA  GLY A  29      46.550  47.660  90.290  1.00  0.00           C
ATOM    431  HA1 GLY A  29      45.640  47.510  90.880  1.00  0.00           H
ATOM    432  HA2 GLY A  29      46.330  48.220  89.380  1.00  0.00           H
ATOM    433  C   GLY A  29      47.640  48.360  91.120  1.00  0.00           C
ATOM    434  O   GLY A  29      47.280  49.350  91.780  1.00  0.00           O
ATOM    435  N   ILE A  30      48.920  48.070  90.960  1.00  0.00           N
ATOM    436  H   ILE A  30      49.100  47.420  90.210  1.00  0.00           H
ATOM    437  CA  ILE A  30      50.000  48.980  91.170  1.00  0.00           C
ATOM    438  HA  ILE A  30      49.910  49.510  92.120  1.00  0.00           H
ATOM    439  CB  ILE A  30      51.300  48.130  91.260  1.00  0.00           C
ATOM    440  HB  ILE A  30      51.260  47.370  90.480  1.00  0.00           H
ATOM    441  CG2 ILE A  30      52.540  48.990  90.870  1.00  0.00           C
ATOM    442 1HG2 ILE A  30      52.580  49.910  91.450  1.00  0.00           H
ATOM    443 2HG2 ILE A  30      53.400  48.400  91.200  1.00  0.00           H
ATOM    444 3HG2 ILE A  30      52.690  49.260  89.830  1.00  0.00           H
ATOM    445  CG1 ILE A  30      51.390  47.420  92.600  1.00  0.00           C
ATOM    446 1HG1 ILE A  30      50.390  47.080  92.860  1.00  0.00           H
ATOM    447 2HG1 ILE A  30      51.670  48.170  93.340  1.00  0.00           H
ATOM    448  CD  ILE A  30      52.250  46.170  92.660  1.00  0.00           C
ATOM    449  HD1 ILE A  30      52.290  45.830  93.700  1.00  0.00           H
ATOM    450  HD2 ILE A  30      51.820  45.320  92.140  1.00  0.00           H
ATOM    451  HD3 ILE A  30      53.280  46.400  92.360  1.00  0.00           H
ATOM    452  C   ILE A  30      49.940  50.050  90.040  1.00  0.00           C
ATOM    453  O   ILE A  30      49.700  49.790  88.850  1.00  0.00           O
ATOM    454  N   GLN A  31      50.140  51.360  90.450  1.00  0.00           N
ATOM    455  H   GLN A  31      50.130  51.510  91.450  1.00  0.00           H
ATOM    456  CA  GLN A  31      50.140  52.540  89.600  1.00  0.00           C
ATOM    457  HA  GLN A  31      49.340  52.330  88.890  1.00  0.00           H
ATOM    458  CB  GLN A  31      49.860  53.780  90.390  1.00  0.00           C
ATOM    459  HB1 GLN A  31      50.020  54.590  89.670  1.00  0.00           H
ATOM    460  HB2 GLN A  31      50.550  53.860  91.230  1.00  0.00           H
ATOM    461  CG  GLN A  31      48.430  53.820  90.870  1.00  0.00           C
ATOM    462  HG1 GLN A  31      48.140  52.930  91.420  1.00  0.00           H
ATOM    463  HG2 GLN A  31      47.800  53.730  89.990  1.00  0.00           H
ATOM    464  CD  GLN A  31      47.900  55.090  91.650  1.00  0.00           C
ATOM    465  OE1 GLN A  31      48.680  55.770  92.320  1.00  0.00           O
ATOM    466  NE2 GLN A  31      46.650  55.370  91.630  1.00  0.00           N
ATOM    467 1HE2 GLN A  31      46.060  54.910  90.940  1.00  0.00           H
ATOM    468 2HE2 GLN A  31      46.280  56.070  92.250  1.00  0.00           H
ATOM    469  C   GLN A  31      51.540  52.750  88.960  1.00  0.00           C
ATOM    470  O   GLN A  31      52.510  52.120  89.450  1.00  0.00           O
ATOM    471  N   PRO A  32      51.800  53.550  87.890  1.00  0.00           N
ATOM    472  CD  PRO A  32      50.790  54.310  87.120  1.00  0.00           C
ATOM    473  HD1 PRO A  32      50.840  55.390  87.250  1.00  0.00           H
ATOM    474  HD2 PRO A  32      49.770  53.950  87.250  1.00  0.00           H
ATOM    475  CG  PRO A  32      51.170  54.110  85.670  1.00  0.00           C
ATOM    476  HG1 PRO A  32      50.930  55.000  85.090  1.00  0.00           H
ATOM    477  HG2 PRO A  32      50.830  53.140  85.320  1.00  0.00           H
ATOM    478  CB  PRO A  32      52.680  54.010  85.640  1.00  0.00           C
ATOM    479  HB1 PRO A  32      53.170  54.970  85.470  1.00  0.00           H
ATOM    480  HB2 PRO A  32      52.890  53.310  84.830  1.00  0.00           H
ATOM    481  CA  PRO A  32      52.990  53.370  87.070  1.00  0.00           C
ATOM    482  HA  PRO A  32      53.050  52.290  86.980  1.00  0.00           H
ATOM    483  C   PRO A  32      54.270  53.890  87.690  1.00  0.00           C
ATOM    484  O   PRO A  32      55.350  53.750  87.030  1.00  0.00           O
ATOM    485  N   ASP A  33      54.170  54.360  88.930  1.00  0.00           N
ATOM    486  H   ASP A  33      53.260  54.240  89.370  1.00  0.00           H
ATOM    487  CA  ASP A  33      55.300  54.790  89.740  1.00  0.00           C
ATOM    488  HA  ASP A  33      56.180  54.770  89.100  1.00  0.00           H
ATOM    489  CB  ASP A  33      55.140  56.260  90.220  1.00  0.00           C
ATOM    490  HB1 ASP A  33      55.160  56.940  89.370  1.00  0.00           H
ATOM    491  HB2 ASP A  33      56.020  56.420  90.850  1.00  0.00           H
ATOM    492  CG  ASP A  33      53.940  56.570  91.150  1.00  0.00           C
ATOM    493  OD1 ASP A  33      54.020  57.680  91.740  1.00  0.00           O
ATOM    494  OD2 ASP A  33      53.150  55.660  91.400  1.00  0.00           O
ATOM    495  C   ASP A  33      55.610  53.840  90.900  1.00  0.00           C
ATOM    496  O   ASP A  33      56.490  54.110  91.720  1.00  0.00           O
ATOM    497  N   GLY A  34      54.880  52.730  91.100  1.00  0.00           N
ATOM    498  H   GLY A  34      54.210  52.570  90.360  1.00  0.00           H
ATOM    499  CA  GLY A  34      54.870  51.770  92.160  1.00  0.00           C
ATOM    500  HA1 GLY A  34      55.920  51.760  92.480  1.00  0.00           H
ATOM    501  HA2 GLY A  34      54.700  50.760  91.780  1.00  0.00           H
ATOM    502  C   GLY A  34      54.000  52.060  93.360  1.00  0.00           C
ATOM    503  O   GLY A  34      53.830  51.170  94.210  1.00  0.00           O
ATOM    504  N   GLN A  35      53.360  53.270  93.440  1.00  0.00           N
ATOM    505  H   GLN A  35      53.550  54.060  92.840  1.00  0.00           H
ATOM    506  CA  GLN A  35      52.260  53.430  94.430  1.00  0.00           C
ATOM    507  HA  GLN A  35      52.640  53.260  95.440  1.00  0.00           H
ATOM    508  CB  GLN A  35      51.600  54.890  94.410  1.00  0.00           C
ATOM    509  HB1 GLN A  35      50.710  54.910  95.040  1.00  0.00           H
ATOM    510  HB2 GLN A  35      51.280  55.240  93.430  1.00  0.00           H
ATOM    511  CG  GLN A  35      52.670  55.830  94.970  1.00  0.00           C
ATOM    512  HG1 GLN A  35      53.570  55.800  94.350  1.00  0.00           H
ATOM    513  HG2 GLN A  35      53.030  55.340  95.880  1.00  0.00           H
ATOM    514  CD  GLN A  35      52.060  57.190  94.980  1.00  0.00           C
ATOM    515  OE1 GLN A  35      51.540  57.590  96.030  1.00  0.00           O
ATOM    516  NE2 GLN A  35      51.960  57.760  93.780  1.00  0.00           N
ATOM    517 1HE2 GLN A  35      52.360  57.340  92.960  1.00  0.00           H
ATOM    518 2HE2 GLN A  35      51.340  58.560  93.760  1.00  0.00           H
ATOM    519  C   GLN A  35      51.180  52.360  94.220  1.00  0.00           C
ATOM    520  O   GLN A  35      50.730  52.130  93.090  1.00  0.00           O
ATOM    521  N   MET A  36      50.710  51.720  95.280  1.00  0.00           N
ATOM    522  H   MET A  36      51.010  52.010  96.200  1.00  0.00           H
ATOM    523  CA  MET A  36      49.640  50.810  95.180  1.00  0.00           C
ATOM    524  HA  MET A  36      49.340  50.570  94.160  1.00  0.00           H
ATOM    525  CB  MET A  36      50.070  49.460  95.790  1.00  0.00           C
ATOM    526  HB1 MET A  36      50.330  49.400  96.840  1.00  0.00           H
ATOM    527  HB2 MET A  36      50.970  49.180  95.250  1.00  0.00           H
ATOM    528  CG  MET A  36      49.160  48.390  95.370  1.00  0.00           C
ATOM    529  HG1 MET A  36      49.510  47.520  95.920  1.00  0.00           H
ATOM    530  HG2 MET A  36      49.380  48.310  94.310  1.00  0.00           H
ATOM    531  SD  MET A  36      47.390  48.670  95.460  1.00  0.00           S
ATOM    532  CE  MET A  36      46.810  47.110  94.800  1.00  0.00           C
ATOM    533  HE1 MET A  36      46.980  46.390  95.600  1.00  0.00           H
ATOM    534  HE2 MET A  36      45.750  47.060  94.570  1.00  0.00           H
ATOM    535  HE3 MET A  36      47.390  46.950  93.880  1.00  0.00           H
ATOM    536  C   MET A  36      48.530  51.500  96.030  1.00  0.00           C
ATOM    537  O   MET A  36      48.720  51.510  97.240  1.00  0.00           O
ATOM    538  N   PRO A  37      47.450  52.150  95.560  1.00  0.00           N
ATOM    539  CD  PRO A  37      46.990  51.980  94.160  1.00  0.00           C
ATOM    540  HD1 PRO A  37      46.770  50.930  93.980  1.00  0.00           H
ATOM    541  HD2 PRO A  37      47.590  52.310  93.310  1.00  0.00           H
ATOM    542  CG  PRO A  37      45.630  52.710  94.090  1.00  0.00           C
ATOM    543  HG1 PRO A  37      44.980  51.840  94.190  1.00  0.00           H
ATOM    544  HG2 PRO A  37      45.440  53.260  93.170  1.00  0.00           H
ATOM    545  CB  PRO A  37      45.520  53.570  95.360  1.00  0.00           C
ATOM    546  HB1 PRO A  37      44.490  53.640  95.710  1.00  0.00           H
ATOM    547  HB2 PRO A  37      45.840  54.610  95.240  1.00  0.00           H
ATOM    548  CA  PRO A  37      46.440  52.820  96.390  1.00  0.00           C
ATOM    549  HA  PRO A  37      46.980  53.550  97.000  1.00  0.00           H
ATOM    550  C   PRO A  37      45.670  51.910  97.380  1.00  0.00           C
ATOM    551  O   PRO A  37      45.100  52.380  98.360  1.00  0.00           O
ATOM    552  N   SER A  38      45.580  50.630  97.090  1.00  0.00           N
ATOM    553  H   SER A  38      46.040  50.360  96.230  1.00  0.00           H
ATOM    554  CA  SER A  38      44.890  49.710  97.890  1.00  0.00           C
ATOM    555  HA  SER A  38      44.080  50.220  98.410  1.00  0.00           H
ATOM    556  CB  SER A  38      44.270  48.550  97.080  1.00  0.00           C
ATOM    557  HB1 SER A  38      43.760  47.950  97.830  1.00  0.00           H
ATOM    558  HB2 SER A  38      44.960  48.010  96.440  1.00  0.00           H
ATOM    559  OG  SER A  38      43.290  49.130  96.110  1.00  0.00           O
ATOM    560  HG  SER A  38      42.940  48.340  95.680  1.00  0.00           H
ATOM    561  C   SER A  38      45.870  49.080  98.950  1.00  0.00           C
ATOM    562  O   SER A  38      45.460  48.360  99.820  1.00  0.00           O
ATOM    563  N   ASP A  39      47.180  49.380  98.880  1.00  0.00           N
ATOM    564  H   ASP A  39      47.520  50.040  98.200  1.00  0.00           H
ATOM    565  CA  ASP A  39      48.050  48.940  99.870  1.00  0.00           C
ATOM    566  HA  ASP A  39      47.460  48.850 100.780  1.00  0.00           H
ATOM    567  CB  ASP A  39      48.720  47.620  99.510  1.00  0.00           C
ATOM    568  HB1 ASP A  39      49.190  47.660  98.530  1.00  0.00           H
ATOM    569  HB2 ASP A  39      47.980  46.820  99.460  1.00  0.00           H
ATOM    570  CG  ASP A  39      49.750  47.200 100.620  1.00  0.00           C
ATOM    571  OD1 ASP A  39      50.590  46.300 100.450  1.00  0.00           O
ATOM    572  OD2 ASP A  39      49.830  47.840 101.670  1.00  0.00           O
ATOM    573  C   ASP A  39      49.090  50.030 100.040  1.00  0.00           C
ATOM    574  O   ASP A  39      50.190  49.970  99.420  1.00  0.00           O
ATOM    575  N   LYS A  40      48.710  51.070 100.760  1.00  0.00           N
ATOM    576  H   LYS A  40      47.820  51.140 101.230  1.00  0.00           H
ATOM    577  CA  LYS A  40      49.670  52.140 100.970  1.00  0.00           C
ATOM    578  HA  LYS A  40      50.360  52.290 100.140  1.00  0.00           H
ATOM    579  CB  LYS A  40      48.870  53.490 101.070  1.00  0.00           C
ATOM    580  HB1 LYS A  40      49.520  54.370 101.090  1.00  0.00           H
ATOM    581  HB2 LYS A  40      48.220  53.410 101.940  1.00  0.00           H
ATOM    582  CG  LYS A  40      47.860  53.830  99.880  1.00  0.00           C
ATOM    583  HG1 LYS A  40      47.380  52.940  99.480  1.00  0.00           H
ATOM    584  HG2 LYS A  40      48.400  54.270  99.040  1.00  0.00           H
ATOM    585  CD  LYS A  40      46.780  54.860 100.330  1.00  0.00           C
ATOM    586  HD1 LYS A  40      47.330  55.720 100.720  1.00  0.00           H
ATOM    587  HD2 LYS A  40      46.240  54.280 101.080  1.00  0.00           H
ATOM    588  CE  LYS A  40      45.900  55.290  99.110  1.00  0.00           C
ATOM    589  HE1 LYS A  40      45.430  54.430  98.640  1.00  0.00           H
ATOM    590  HE2 LYS A  40      46.570  55.800  98.420  1.00  0.00           H
ATOM    591  NZ  LYS A  40      44.890  56.290  99.470  1.00  0.00           N
ATOM    592  HZ1 LYS A  40      44.280  55.880 100.170  1.00  0.00           H
ATOM    593  HZ2 LYS A  40      45.230  57.200  99.750  1.00  0.00           H
ATOM    594  HZ3 LYS A  40      44.290  56.400  98.670  1.00  0.00           H
ATOM    595  C   LYS A  40      50.570  51.960 102.220  1.00  0.00           C
ATOM    596  O   LYS A  40      51.600  52.700 102.310  1.00  0.00           O
ATOM    597  N   THR A  41      50.250  51.160 103.200  1.00  0.00           N
ATOM    598  H   THR A  41      49.420  50.600 103.050  1.00  0.00           H
ATOM    599  CA  THR A  41      50.830  51.160 104.610  1.00  0.00           C
ATOM    600  HA  THR A  41      51.080  52.190 104.860  1.00  0.00           H
ATOM    601  CB  THR A  41      49.840  50.730 105.660  1.00  0.00           C
ATOM    602  HB  THR A  41      49.660  49.660 105.550  1.00  0.00           H
ATOM    603  CG2 THR A  41      50.310  50.930 107.080  1.00  0.00           C
ATOM    604 1HG2 THR A  41      51.010  50.110 107.240  1.00  0.00           H
ATOM    605 2HG2 THR A  41      50.700  51.930 107.270  1.00  0.00           H
ATOM    606 3HG2 THR A  41      49.480  50.700 107.750  1.00  0.00           H
ATOM    607  OG1 THR A  41      48.730  51.460 105.430  1.00  0.00           O
ATOM    608  HG1 THR A  41      48.240  51.140 104.670  1.00  0.00           H
ATOM    609  C   THR A  41      52.120  50.400 104.680  1.00  0.00           C
ATOM    610  O   THR A  41      52.100  49.280 104.240  1.00  0.00           O
ATOM    611  N   ILE A  42      53.140  50.970 105.280  1.00  0.00           N
ATOM    612  H   ILE A  42      52.990  51.900 105.650  1.00  0.00           H
ATOM    613  CA  ILE A  42      54.510  50.240 105.460  1.00  0.00           C
ATOM    614  HA  ILE A  42      54.910  50.050 104.470  1.00  0.00           H
ATOM    615  CB  ILE A  42      55.500  51.130 106.160  1.00  0.00           C
ATOM    616  HB  ILE A  42      56.470  50.630 106.110  1.00  0.00           H
ATOM    617  CG2 ILE A  42      55.550  52.480 105.450  1.00  0.00           C
ATOM    618 1HG2 ILE A  42      55.480  52.440 104.360  1.00  0.00           H
ATOM    619 2HG2 ILE A  42      54.680  53.090 105.670  1.00  0.00           H
ATOM    620 3HG2 ILE A  42      56.420  53.060 105.780  1.00  0.00           H
ATOM    621  CG1 ILE A  42      55.170  51.440 107.630  1.00  0.00           C
ATOM    622 1HG1 ILE A  42      55.090  50.550 108.250  1.00  0.00           H
ATOM    623 2HG1 ILE A  42      54.360  52.170 107.750  1.00  0.00           H
ATOM    624  CD  ILE A  42      56.400  52.230 108.270  1.00  0.00           C
ATOM    625  HD1 ILE A  42      56.220  52.340 109.340  1.00  0.00           H
ATOM    626  HD2 ILE A  42      57.330  51.710 108.030  1.00  0.00           H
ATOM    627  HD3 ILE A  42      56.500  53.250 107.910  1.00  0.00           H
ATOM    628  C   ILE A  42      54.280  48.900 106.150  1.00  0.00           C
ATOM    629  O   ILE A  42      53.430  48.790 107.070  1.00  0.00           O
ATOM    630  N   GLY A  43      55.140  47.930 105.860  1.00  0.00           N
ATOM    631  H   GLY A  43      55.980  48.250 105.390  1.00  0.00           H
ATOM    632  CA  GLY A  43      55.080  46.580 106.410  1.00  0.00           C
ATOM    633  HA1 GLY A  43      54.470  46.570 107.310  1.00  0.00           H
ATOM    634  HA2 GLY A  43      56.080  46.260 106.690  1.00  0.00           H
ATOM    635  C   GLY A  43      54.380  45.640 105.460  1.00  0.00           C
ATOM    636  O   GLY A  43      53.510  46.110 104.740  1.00  0.00           O
ATOM    637  N   GLY A  44      54.720  44.360 105.420  1.00  0.00           N
ATOM    638  H   GLY A  44      55.290  43.900 106.110  1.00  0.00           H
ATOM    639  CA  GLY A  44      54.370  43.410 104.370  1.00  0.00           C
ATOM    640  HA1 GLY A  44      53.500  43.880 103.900  1.00  0.00           H
ATOM    641  HA2 GLY A  44      54.090  42.470 104.830  1.00  0.00           H
ATOM    642  C   GLY A  44      55.510  43.260 103.320  1.00  0.00           C
ATOM    643  O   GLY A  44      56.360  44.170 103.190  1.00  0.00           O
ATOM    644  N   GLY A  45      55.640  42.170 102.540  1.00  0.00           N
ATOM    645  H   GLY A  45      54.830  41.560 102.540  1.00  0.00           H
ATOM    646  CA  GLY A  45      56.650  42.060 101.510  1.00  0.00           C
ATOM    647  HA1 GLY A  45      57.540  42.250 102.100  1.00  0.00           H
ATOM    648  HA2 GLY A  45      56.550  42.880 100.780  1.00  0.00           H
ATOM    649  C   GLY A  45      56.860  40.690 100.910  1.00  0.00           C
ATOM    650  O   GLY A  45      57.640  40.540  99.950  1.00  0.00           O
ATOM    651  N   ASP A  46      56.190  39.600 101.380  1.00  0.00           N
ATOM    652  H   ASP A  46      55.550  39.790 102.140  1.00  0.00           H
ATOM    653  CA  ASP A  46      56.390  38.120 101.130  1.00  0.00           C
ATOM    654  HA  ASP A  46      56.920  37.990 100.190  1.00  0.00           H
ATOM    655  CB  ASP A  46      57.320  37.470 102.150  1.00  0.00           C
ATOM    656  HB1 ASP A  46      57.540  36.470 101.770  1.00  0.00           H
ATOM    657  HB2 ASP A  46      56.710  37.410 103.050  1.00  0.00           H
ATOM    658  CG  ASP A  46      58.630  38.170 102.370  1.00  0.00           C
ATOM    659  OD1 ASP A  46      58.880  38.650 103.470  1.00  0.00           O
ATOM    660  OD2 ASP A  46      59.520  38.170 101.490  1.00  0.00           O
ATOM    661  C   ASP A  46      55.070  37.380 101.000  1.00  0.00           C
ATOM    662  O   ASP A  46      55.020  36.160 100.930  1.00  0.00           O
ATOM    663  N   ASP A  47      53.930  38.100 100.900  1.00  0.00           N
ATOM    664  H   ASP A  47      54.000  39.100 100.760  1.00  0.00           H
ATOM    665  CA  ASP A  47      52.700  37.430 100.530  1.00  0.00           C
ATOM    666  HA  ASP A  47      52.520  36.580 101.190  1.00  0.00           H
ATOM    667  CB  ASP A  47      51.510  38.420 100.830  1.00  0.00           C
ATOM    668  HB1 ASP A  47      50.610  37.810 100.700  1.00  0.00           H
ATOM    669  HB2 ASP A  47      51.480  39.150 100.030  1.00  0.00           H
ATOM    670  CG  ASP A  47      51.640  38.940 102.210  1.00  0.00           C
ATOM    671  OD1 ASP A  47      51.330  40.150 102.370  1.00  0.00           O
ATOM    672  OD2 ASP A  47      52.000  38.230 103.140  1.00  0.00           O
ATOM    673  C   ASP A  47      52.640  36.880  99.130  1.00  0.00           C
ATOM    674  O   ASP A  47      53.470  37.080  98.220  1.00  0.00           O
ATOM    675  N   SER A  48      51.520  36.130  98.860  1.00  0.00           N
ATOM    676  H   SER A  48      50.840  35.940  99.580  1.00  0.00           H
ATOM    677  CA  SER A  48      51.120  35.530  97.570  1.00  0.00           C
ATOM    678  HA  SER A  48      51.920  34.880  97.200  1.00  0.00           H
ATOM    679  CB  SER A  48      49.900  34.640  97.660  1.00  0.00           C
ATOM    680  HB1 SER A  48      49.470  34.470  96.670  1.00  0.00           H
ATOM    681  HB2 SER A  48      49.170  35.160  98.280  1.00  0.00           H
ATOM    682  OG  SER A  48      50.240  33.360  98.150  1.00  0.00           O
ATOM    683  HG  SER A  48      50.370  33.280  99.090  1.00  0.00           H
ATOM    684  C   SER A  48      50.880  36.660  96.480  1.00  0.00           C
ATOM    685  O   SER A  48      51.210  36.380  95.310  1.00  0.00           O
ATOM    686  N   PHE A  49      50.580  37.910  96.880  1.00  0.00           N
ATOM    687  H   PHE A  49      50.340  37.960  97.850  1.00  0.00           H
ATOM    688  CA  PHE A  49      50.560  39.230  96.100  1.00  0.00           C
ATOM    689  HA  PHE A  49      50.120  38.970  95.130  1.00  0.00           H
ATOM    690  CB  PHE A  49      49.740  40.280  96.860  1.00  0.00           C
ATOM    691  HB1 PHE A  49      50.170  40.340  97.860  1.00  0.00           H
ATOM    692  HB2 PHE A  49      48.740  39.870  97.030  1.00  0.00           H
ATOM    693  CG  PHE A  49      49.670  41.630  96.220  1.00  0.00           C
ATOM    694  CD1 PHE A  49      50.680  42.590  96.390  1.00  0.00           C
ATOM    695  HD1 PHE A  49      51.460  42.320  97.080  1.00  0.00           H
ATOM    696  CE1 PHE A  49      50.410  43.910  96.020  1.00  0.00           C
ATOM    697  HE1 PHE A  49      51.080  44.740  96.220  1.00  0.00           H
ATOM    698  CZ  PHE A  49      49.330  44.290  95.200  1.00  0.00           C
ATOM    699  HZ  PHE A  49      49.240  45.250  94.730  1.00  0.00           H
ATOM    700  CE2 PHE A  49      48.460  43.270  94.820  1.00  0.00           C
ATOM    701  HE2 PHE A  49      47.640  43.570  94.190  1.00  0.00           H
ATOM    702  CD2 PHE A  49      48.610  41.940  95.330  1.00  0.00           C
ATOM    703  HD2 PHE A  49      47.980  41.120  94.990  1.00  0.00           H
ATOM    704  C   PHE A  49      51.980  39.770  95.790  1.00  0.00           C
ATOM    705  O   PHE A  49      52.100  40.540  94.820  1.00  0.00           O
ATOM    706  N   ASN A  50      53.030  39.280  96.480  1.00  0.00           N
ATOM    707  H   ASN A  50      52.850  38.690  97.270  1.00  0.00           H
ATOM    708  CA  ASN A  50      54.440  39.690  96.190  1.00  0.00           C
ATOM    709  HA  ASN A  50      54.510  40.650  95.670  1.00  0.00           H
ATOM    710  CB  ASN A  50      55.160  39.970  97.580  1.00  0.00           C
ATOM    711  HB1 ASN A  50      56.130  40.430  97.430  1.00  0.00           H
ATOM    712  HB2 ASN A  50      55.230  39.110  98.250  1.00  0.00           H
ATOM    713  CG  ASN A  50      54.430  41.150  98.320  1.00  0.00           C
ATOM    714  OD1 ASN A  50      53.820  40.940  99.390  1.00  0.00           O
ATOM    715  ND2 ASN A  50      54.680  42.340  97.860  1.00  0.00           N
ATOM    716 1HD2 ASN A  50      55.190  42.470  96.990  1.00  0.00           H
ATOM    717 2HD2 ASN A  50      54.240  43.090  98.380  1.00  0.00           H
ATOM    718  C   ASN A  50      55.290  38.650  95.480  1.00  0.00           C
ATOM    719  O   ASN A  50      56.490  38.730  95.350  1.00  0.00           O
ATOM    720  N   THR A  51      54.740  37.650  94.690  1.00  0.00           N
ATOM    721  H   THR A  51      53.730  37.590  94.710  1.00  0.00           H
ATOM    722  CA  THR A  51      55.480  36.580  93.980  1.00  0.00           C
ATOM    723  HA  THR A  51      56.200  36.150  94.680  1.00  0.00           H
ATOM    724  CB  THR A  51      54.690  35.320  93.520  1.00  0.00           C
ATOM    725  HB  THR A  51      55.360  34.670  92.940  1.00  0.00           H
ATOM    726  CG2 THR A  51      54.200  34.540  94.730  1.00  0.00           C
ATOM    727 1HG2 THR A  51      53.870  35.340  95.400  1.00  0.00           H
ATOM    728 2HG2 THR A  51      53.380  33.880  94.430  1.00  0.00           H
ATOM    729 3HG2 THR A  51      55.060  34.020  95.140  1.00  0.00           H
ATOM    730  OG1 THR A  51      53.570  35.820  92.830  1.00  0.00           O
ATOM    731  HG1 THR A  51      53.200  35.050  92.390  1.00  0.00           H
ATOM    732  C   THR A  51      56.280  37.230  92.810  1.00  0.00           C
ATOM    733  O   THR A  51      57.330  36.720  92.460  1.00  0.00           O
ATOM    734  N   PHE A  52      55.750  38.370  92.280  1.00  0.00           N
ATOM    735  H   PHE A  52      54.810  38.620  92.570  1.00  0.00           H
ATOM    736  CA  PHE A  52      56.430  39.160  91.240  1.00  0.00           C
ATOM    737  HA  PHE A  52      57.360  38.620  91.090  1.00  0.00           H
ATOM    738  CB  PHE A  52      55.660  39.150  89.910  1.00  0.00           C
ATOM    739  HB1 PHE A  52      56.030  39.960  89.290  1.00  0.00           H
ATOM    740  HB2 PHE A  52      54.580  39.220  90.050  1.00  0.00           H
ATOM    741  CG  PHE A  52      55.710  37.810  89.140  1.00  0.00           C
ATOM    742  CD1 PHE A  52      55.020  36.730  89.620  1.00  0.00           C
ATOM    743  HD1 PHE A  52      54.350  36.870  90.460  1.00  0.00           H
ATOM    744  CE1 PHE A  52      55.070  35.450  88.960  1.00  0.00           C
ATOM    745  HE1 PHE A  52      54.700  34.580  89.480  1.00  0.00           H
ATOM    746  CZ  PHE A  52      55.910  35.280  87.850  1.00  0.00           C
ATOM    747  HZ  PHE A  52      56.020  34.340  87.330  1.00  0.00           H
ATOM    748  CE2 PHE A  52      56.470  36.450  87.290  1.00  0.00           C
ATOM    749  HE2 PHE A  52      57.070  36.270  86.410  1.00  0.00           H
ATOM    750  CD2 PHE A  52      56.340  37.740  87.900  1.00  0.00           C
ATOM    751  HD2 PHE A  52      56.790  38.630  87.490  1.00  0.00           H
ATOM    752  C   PHE A  52      56.860  40.610  91.700  1.00  0.00           C
ATOM    753  O   PHE A  52      57.530  41.320  90.940  1.00  0.00           O
ATOM    754  N   PHE A  53      56.470  41.030  92.890  1.00  0.00           N
ATOM    755  H   PHE A  53      56.040  40.330  93.490  1.00  0.00           H
ATOM    756  CA  PHE A  53      56.720  42.410  93.390  1.00  0.00           C
ATOM    757  HA  PHE A  53      57.450  42.880  92.730  1.00  0.00           H
ATOM    758  CB  PHE A  53      55.340  43.110  93.400  1.00  0.00           C
ATOM    759  HB1 PHE A  53      55.450  44.050  93.920  1.00  0.00           H
ATOM    760  HB2 PHE A  53      54.670  42.570  94.070  1.00  0.00           H
ATOM    761  CG  PHE A  53      54.750  43.350  92.020  1.00  0.00           C
ATOM    762  CD1 PHE A  53      53.870  42.450  91.370  1.00  0.00           C
ATOM    763  HD1 PHE A  53      53.640  41.550  91.910  1.00  0.00           H
ATOM    764  CE1 PHE A  53      53.390  42.720  90.060  1.00  0.00           C
ATOM    765  HE1 PHE A  53      52.660  42.090  89.570  1.00  0.00           H
ATOM    766  CZ  PHE A  53      53.770  43.900  89.420  1.00  0.00           C
ATOM    767  HZ  PHE A  53      53.360  44.130  88.450  1.00  0.00           H
ATOM    768  CE2 PHE A  53      54.700  44.820  90.020  1.00  0.00           C
ATOM    769  HE2 PHE A  53      55.050  45.730  89.560  1.00  0.00           H
ATOM    770  CD2 PHE A  53      55.240  44.520  91.300  1.00  0.00           C
ATOM    771  HD2 PHE A  53      56.020  45.100  91.780  1.00  0.00           H
ATOM    772  C   PHE A  53      57.380  42.460  94.780  1.00  0.00           C
ATOM    773  O   PHE A  53      57.050  41.650  95.620  1.00  0.00           O
ATOM    774  N   SER A  54      58.210  43.430  95.090  1.00  0.00           N
ATOM    775  H   SER A  54      58.450  44.110  94.390  1.00  0.00           H
ATOM    776  CA  SER A  54      58.680  43.770  96.430  1.00  0.00           C
ATOM    777  HA  SER A  54      58.250  43.070  97.140  1.00  0.00           H
ATOM    778  CB  SER A  54      60.220  43.690  96.460  1.00  0.00           C
ATOM    779  HB1 SER A  54      60.520  44.240  97.350  1.00  0.00           H
ATOM    780  HB2 SER A  54      60.580  44.240  95.590  1.00  0.00           H
ATOM    781  OG  SER A  54      60.630  42.340  96.410  1.00  0.00           O
ATOM    782  HG  SER A  54      60.560  41.880  97.250  1.00  0.00           H
ATOM    783  C   SER A  54      58.350  45.120  96.930  1.00  0.00           C
ATOM    784  O   SER A  54      57.980  45.890  96.060  1.00  0.00           O
ATOM    785  N   GLU A  55      58.310  45.410  98.250  1.00  0.00           N
ATOM    786  H   GLU A  55      58.700  44.630  98.770  1.00  0.00           H
ATOM    787  CA  GLU A  55      57.860  46.640  98.950  1.00  0.00           C
ATOM    788  HA  GLU A  55      57.380  47.290  98.220  1.00  0.00           H
ATOM    789  CB  GLU A  55      56.710  46.280  99.910  1.00  0.00           C
ATOM    790  HB1 GLU A  55      57.090  45.700 100.750  1.00  0.00           H
ATOM    791  HB2 GLU A  55      56.000  45.810  99.220  1.00  0.00           H
ATOM    792  CG  GLU A  55      56.070  47.600 100.420  1.00  0.00           C
ATOM    793  HG1 GLU A  55      55.690  48.170  99.570  1.00  0.00           H
ATOM    794  HG2 GLU A  55      56.800  48.190 100.980  1.00  0.00           H
ATOM    795  CD  GLU A  55      54.840  47.290 101.270  1.00  0.00           C
ATOM    796  OE1 GLU A  55      54.770  47.960 102.340  1.00  0.00           O
ATOM    797  OE2 GLU A  55      53.980  46.500 100.930  1.00  0.00           O
ATOM    798  C   GLU A  55      59.070  47.370  99.520  1.00  0.00           C
ATOM    799  O   GLU A  55      59.960  46.760 100.040  1.00  0.00           O
ATOM    800  N   THR A  56      59.070  48.720  99.490  1.00  0.00           N
ATOM    801  H   THR A  56      58.250  49.130  99.080  1.00  0.00           H
ATOM    802  CA  THR A  56      60.260  49.620  99.830  1.00  0.00           C
ATOM    803  HA  THR A  56      61.140  49.050 100.130  1.00  0.00           H
ATOM    804  CB  THR A  56      60.560  50.490  98.610  1.00  0.00           C
ATOM    805  HB  THR A  56      61.490  51.030  98.790  1.00  0.00           H
ATOM    806  CG2 THR A  56      60.650  49.660  97.300  1.00  0.00           C
ATOM    807 1HG2 THR A  56      59.710  49.370  96.830  1.00  0.00           H
ATOM    808 2HG2 THR A  56      61.240  50.190  96.570  1.00  0.00           H
ATOM    809 3HG2 THR A  56      61.200  48.730  97.460  1.00  0.00           H
ATOM    810  OG1 THR A  56      59.660  51.560  98.500  1.00  0.00           O
ATOM    811  HG1 THR A  56      59.800  51.710  97.560  1.00  0.00           H
ATOM    812  C   THR A  56      59.970  50.420 101.130  1.00  0.00           C
ATOM    813  O   THR A  56      58.870  50.220 101.720  1.00  0.00           O
ATOM    814  N   GLY A  57      60.890  51.270 101.700  1.00  0.00           N
ATOM    815  H   GLY A  57      61.840  51.170 101.380  1.00  0.00           H
ATOM    816  CA  GLY A  57      60.780  51.940 103.040  1.00  0.00           C
ATOM    817  HA1 GLY A  57      61.630  52.610 103.130  1.00  0.00           H
ATOM    818  HA2 GLY A  57      60.950  51.210 103.820  1.00  0.00           H
ATOM    819  C   GLY A  57      59.540  52.840 103.310  1.00  0.00           C
ATOM    820  O   GLY A  57      58.990  52.860 104.430  1.00  0.00           O
ATOM    821  N   ALA A  58      59.070  53.520 102.300  1.00  0.00           N
ATOM    822  H   ALA A  58      59.600  53.440 101.450  1.00  0.00           H
ATOM    823  CA  ALA A  58      57.830  54.210 102.230  1.00  0.00           C
ATOM    824  HA  ALA A  58      57.640  54.760 103.160  1.00  0.00           H
ATOM    825  CB  ALA A  58      58.070  55.200 101.060  1.00  0.00           C
ATOM    826  HB1 ALA A  58      57.310  55.950 100.850  1.00  0.00           H
ATOM    827  HB2 ALA A  58      58.980  55.780 101.220  1.00  0.00           H
ATOM    828  HB3 ALA A  58      58.230  54.750 100.080  1.00  0.00           H
ATOM    829  C   ALA A  58      56.590  53.400 101.970  1.00  0.00           C
ATOM    830  O   ALA A  58      55.550  53.950 102.140  1.00  0.00           O
ATOM    831  N   GLY A  59      56.730  52.120 101.560  1.00  0.00           N
ATOM    832  H   GLY A  59      57.680  51.800 101.430  1.00  0.00           H
ATOM    833  CA  GLY A  59      55.620  51.150 101.400  1.00  0.00           C
ATOM    834  HA1 GLY A  59      54.850  51.310 102.160  1.00  0.00           H
ATOM    835  HA2 GLY A  59      55.980  50.120 101.460  1.00  0.00           H
ATOM    836  C   GLY A  59      55.000  51.110 100.020  1.00  0.00           C
ATOM    837  O   GLY A  59      53.840  50.760  99.840  1.00  0.00           O
ATOM    838  N   LYS A  60      55.740  51.650  99.010  1.00  0.00           N
ATOM    839  H   LYS A  60      56.630  52.040  99.280  1.00  0.00           H
ATOM    840  CA  LYS A  60      55.440  51.480  97.600  1.00  0.00           C
ATOM    841  HA  LYS A  60      54.380  51.490  97.350  1.00  0.00           H
ATOM    842  CB  LYS A  60      56.120  52.580  96.780  1.00  0.00           C
ATOM    843  HB1 LYS A  60      55.980  52.330  95.730  1.00  0.00           H
ATOM    844  HB2 LYS A  60      57.120  52.620  97.200  1.00  0.00           H
ATOM    845  CG  LYS A  60      55.400  53.880  97.160  1.00  0.00           C
ATOM    846  HG1 LYS A  60      55.460  54.130  98.220  1.00  0.00           H
ATOM    847  HG2 LYS A  60      54.340  53.880  96.920  1.00  0.00           H
ATOM    848  CD  LYS A  60      55.980  55.080  96.380  1.00  0.00           C
ATOM    849  HD1 LYS A  60      55.530  56.020  96.710  1.00  0.00           H
ATOM    850  HD2 LYS A  60      55.800  54.860  95.330  1.00  0.00           H
ATOM    851  CE  LYS A  60      57.470  55.260  96.580  1.00  0.00           C
ATOM    852  HE1 LYS A  60      57.910  54.300  96.320  1.00  0.00           H
ATOM    853  HE2 LYS A  60      57.580  55.410  97.650  1.00  0.00           H
ATOM    854  NZ  LYS A  60      58.120  56.400  96.000  1.00  0.00           N
ATOM    855  HZ1 LYS A  60      58.380  56.280  95.030  1.00  0.00           H
ATOM    856  HZ2 LYS A  60      57.630  57.260  96.190  1.00  0.00           H
ATOM    857  HZ3 LYS A  60      59.030  56.480  96.450  1.00  0.00           H
ATOM    858  C   LYS A  60      56.000  50.170  97.130  1.00  0.00           C
ATOM    859  O   LYS A  60      56.750  49.500  97.840  1.00  0.00           O
ATOM    860  N   HIS A  61      55.750  49.780  95.890  1.00  0.00           N
ATOM    861  H   HIS A  61      55.180  50.400  95.320  1.00  0.00           H
ATOM    862  CA  HIS A  61      56.120  48.550  95.240  1.00  0.00           C
ATOM    863  HA  HIS A  61      56.610  47.940  96.000  1.00  0.00           H
ATOM    864  CB  HIS A  61      54.840  47.770  94.790  1.00  0.00           C
ATOM    865  HB1 HIS A  61      55.160  46.850  94.310  1.00  0.00           H
ATOM    866  HB2 HIS A  61      54.280  48.420  94.120  1.00  0.00           H
ATOM    867  CG  HIS A  61      53.980  47.470  95.930  1.00  0.00           C
ATOM    868  ND1 HIS A  61      53.820  46.120  96.350  1.00  0.00           N
ATOM    869  CE1 HIS A  61      53.140  46.180  97.520  1.00  0.00           C
ATOM    870  HE1 HIS A  61      53.020  45.320  98.160  1.00  0.00           H
ATOM    871  NE2 HIS A  61      52.870  47.490  97.820  1.00  0.00           N
ATOM    872  HE2 HIS A  61      52.280  47.810  98.570  1.00  0.00           H
ATOM    873  CD2 HIS A  61      53.370  48.320  96.810  1.00  0.00           C
ATOM    874  HD2 HIS A  61      53.270  49.390  96.850  1.00  0.00           H
ATOM    875  C   HIS A  61      56.940  48.700  93.960  1.00  0.00           C
ATOM    876  O   HIS A  61      56.720  49.590  93.160  1.00  0.00           O
ATOM    877  N   VAL A  62      57.900  47.780  93.820  1.00  0.00           N
ATOM    878  H   VAL A  62      58.120  47.160  94.590  1.00  0.00           H
ATOM    879  CA  VAL A  62      58.660  47.600  92.590  1.00  0.00           C
ATOM    880  HA  VAL A  62      58.190  48.270  91.870  1.00  0.00           H
ATOM    881  CB  VAL A  62      60.140  48.080  92.690  1.00  0.00           C
ATOM    882  HB  VAL A  62      60.690  48.020  91.750  1.00  0.00           H
ATOM    883  CG1 VAL A  62      60.240  49.530  93.160  1.00  0.00           C
ATOM    884 1HG1 VAL A  62      59.580  50.160  92.570  1.00  0.00           H
ATOM    885 2HG1 VAL A  62      60.100  49.670  94.230  1.00  0.00           H
ATOM    886 3HG1 VAL A  62      61.210  49.970  92.920  1.00  0.00           H
ATOM    887  CG2 VAL A  62      61.020  47.290  93.750  1.00  0.00           C
ATOM    888 1HG2 VAL A  62      60.420  47.090  94.640  1.00  0.00           H
ATOM    889 2HG2 VAL A  62      61.300  46.330  93.310  1.00  0.00           H
ATOM    890 3HG2 VAL A  62      61.920  47.810  94.060  1.00  0.00           H
ATOM    891  C   VAL A  62      58.610  46.120  92.100  1.00  0.00           C
ATOM    892  O   VAL A  62      58.610  45.190  92.900  1.00  0.00           O
ATOM    893  N   PRO A  63      58.710  45.920  90.810  1.00  0.00           N
ATOM    894  CD  PRO A  63      58.730  46.940  89.720  1.00  0.00           C
ATOM    895  HD1 PRO A  63      59.400  47.770  89.940  1.00  0.00           H
ATOM    896  HD2 PRO A  63      57.710  47.310  89.580  1.00  0.00           H
ATOM    897  CG  PRO A  63      59.070  46.230  88.430  1.00  0.00           C
ATOM    898  HG1 PRO A  63      60.160  46.220  88.450  1.00  0.00           H
ATOM    899  HG2 PRO A  63      58.660  46.760  87.570  1.00  0.00           H
ATOM    900  CB  PRO A  63      58.580  44.790  88.720  1.00  0.00           C
ATOM    901  HB1 PRO A  63      59.100  44.120  88.040  1.00  0.00           H
ATOM    902  HB2 PRO A  63      57.500  44.720  88.600  1.00  0.00           H
ATOM    903  CA  PRO A  63      58.930  44.640  90.180  1.00  0.00           C
ATOM    904  HA  PRO A  63      58.190  43.980  90.640  1.00  0.00           H
ATOM    905  C   PRO A  63      60.290  43.900  90.380  1.00  0.00           C
ATOM    906  O   PRO A  63      61.350  44.540  90.330  1.00  0.00           O
ATOM    907  N   ARG A  64      60.280  42.630  90.700  1.00  0.00           N
ATOM    908  H   ARG A  64      59.370  42.200  90.720  1.00  0.00           H
ATOM    909  CA  ARG A  64      61.450  41.790  91.040  1.00  0.00           C
ATOM    910  HA  ARG A  64      62.140  42.410  91.620  1.00  0.00           H
ATOM    911  CB  ARG A  64      61.040  40.460  91.790  1.00  0.00           C
ATOM    912  HB1 ARG A  64      61.890  39.790  91.920  1.00  0.00           H
ATOM    913  HB2 ARG A  64      60.300  39.970  91.160  1.00  0.00           H
ATOM    914  CG  ARG A  64      60.450  40.640  93.180  1.00  0.00           C
ATOM    915  HG1 ARG A  64      59.490  41.140  93.010  1.00  0.00           H
ATOM    916  HG2 ARG A  64      61.080  41.190  93.880  1.00  0.00           H
ATOM    917  CD  ARG A  64      60.000  39.330  93.690  1.00  0.00           C
ATOM    918  HD1 ARG A  64      60.840  38.640  93.790  1.00  0.00           H
ATOM    919  HD2 ARG A  64      59.340  38.840  92.970  1.00  0.00           H
ATOM    920  NE  ARG A  64      59.300  39.560  95.010  1.00  0.00           N
ATOM    921  HE  ARG A  64      58.300  39.680  95.070  1.00  0.00           H
ATOM    922  CZ  ARG A  64      59.860  39.380  96.140  1.00  0.00           C
ATOM    923  NH1 ARG A  64      61.120  39.070  96.260  1.00  0.00           N
ATOM    924 1HH1 ARG A  64      61.790  39.130  95.510  1.00  0.00           H
ATOM    925 2HH1 ARG A  64      61.530  38.860  97.160  1.00  0.00           H
ATOM    926  NH2 ARG A  64      59.070  39.290  97.180  1.00  0.00           N
ATOM    927 1HH2 ARG A  64      58.090  39.280  96.960  1.00  0.00           H
ATOM    928 2HH2 ARG A  64      59.450  38.990  98.070  1.00  0.00           H
ATOM    929  C   ARG A  64      62.130  41.400  89.710  1.00  0.00           C
ATOM    930  O   ARG A  64      61.980  40.320  89.130  1.00  0.00           O
ATOM    931  N   ALA A  65      62.780  42.380  89.140  1.00  0.00           N
ATOM    932  H   ALA A  65      62.870  43.260  89.640  1.00  0.00           H
ATOM    933  CA  ALA A  65      63.060  42.400  87.680  1.00  0.00           C
ATOM    934  HA  ALA A  65      63.060  41.400  87.240  1.00  0.00           H
ATOM    935  CB  ALA A  65      61.960  43.260  87.030  1.00  0.00           C
ATOM    936  HB1 ALA A  65      61.000  42.830  87.330  1.00  0.00           H
ATOM    937  HB2 ALA A  65      62.040  44.310  87.310  1.00  0.00           H
ATOM    938  HB3 ALA A  65      62.100  43.070  85.970  1.00  0.00           H
ATOM    939  C   ALA A  65      64.470  42.950  87.480  1.00  0.00           C
ATOM    940  O   ALA A  65      65.070  43.780  88.150  1.00  0.00           O
ATOM    941  N   VAL A  66      65.040  42.420  86.370  1.00  0.00           N
ATOM    942  H   VAL A  66      64.570  41.720  85.810  1.00  0.00           H
ATOM    943  CA  VAL A  66      66.320  42.880  85.810  1.00  0.00           C
ATOM    944  HA  VAL A  66      66.530  43.890  86.150  1.00  0.00           H
ATOM    945  CB  VAL A  66      67.550  41.920  86.040  1.00  0.00           C
ATOM    946  HB  VAL A  66      67.340  40.870  85.810  1.00  0.00           H
ATOM    947  CG1 VAL A  66      68.870  42.310  85.330  1.00  0.00           C
ATOM    948 1HG1 VAL A  66      69.050  43.390  85.320  1.00  0.00           H
ATOM    949 2HG1 VAL A  66      69.720  41.820  85.790  1.00  0.00           H
ATOM    950 3HG1 VAL A  66      68.830  41.970  84.290  1.00  0.00           H
ATOM    951  CG2 VAL A  66      67.870  42.140  87.450  1.00  0.00           C
ATOM    952 1HG2 VAL A  66      68.240  43.150  87.630  1.00  0.00           H
ATOM    953 2HG2 VAL A  66      67.020  41.980  88.100  1.00  0.00           H
ATOM    954 3HG2 VAL A  66      68.630  41.440  87.820  1.00  0.00           H
ATOM    955  C   VAL A  66      66.180  43.020  84.310  1.00  0.00           C
ATOM    956  O   VAL A  66      65.630  42.200  83.590  1.00  0.00           O
ATOM    957  N   PHE A  67      66.660  44.130  83.780  1.00  0.00           N
ATOM    958  H   PHE A  67      67.150  44.800  84.350  1.00  0.00           H
ATOM    959  CA  PHE A  67      66.720  44.440  82.290  1.00  0.00           C
ATOM    960  HA  PHE A  67      66.160  43.780  81.640  1.00  0.00           H
ATOM    961  CB  PHE A  67      66.120  45.780  82.070  1.00  0.00           C
ATOM    962  HB1 PHE A  67      66.540  46.190  81.150  1.00  0.00           H
ATOM    963  HB2 PHE A  67      66.470  46.470  82.840  1.00  0.00           H
ATOM    964  CG  PHE A  67      64.610  45.800  82.080  1.00  0.00           C
ATOM    965  CD1 PHE A  67      63.820  45.530  83.230  1.00  0.00           C
ATOM    966  HD1 PHE A  67      64.340  45.320  84.160  1.00  0.00           H
ATOM    967  CE1 PHE A  67      62.400  45.660  83.120  1.00  0.00           C
ATOM    968  HE1 PHE A  67      61.770  45.460  83.970  1.00  0.00           H
ATOM    969  CZ  PHE A  67      61.760  46.030  81.930  1.00  0.00           C
ATOM    970  HZ  PHE A  67      60.690  46.170  81.960  1.00  0.00           H
ATOM    971  CE2 PHE A  67      62.490  46.310  80.780  1.00  0.00           C
ATOM    972  HE2 PHE A  67      62.010  46.650  79.870  1.00  0.00           H
ATOM    973  CD2 PHE A  67      63.960  46.200  80.870  1.00  0.00           C
ATOM    974  HD2 PHE A  67      64.530  46.360  79.970  1.00  0.00           H
ATOM    975  C   PHE A  67      68.190  44.470  81.920  1.00  0.00           C
ATOM    976  O   PHE A  67      69.030  44.920  82.760  1.00  0.00           O
ATOM    977  N   VAL A  68      68.570  43.990  80.690  1.00  0.00           N
ATOM    978  H   VAL A  68      67.950  43.460  80.100  1.00  0.00           H
ATOM    979  CA  VAL A  68      69.900  44.320  80.100  1.00  0.00           C
ATOM    980  HA  VAL A  68      70.140  45.350  80.380  1.00  0.00           H
ATOM    981  CB  VAL A  68      71.100  43.500  80.620  1.00  0.00           C
ATOM    982  HB  VAL A  68      71.230  43.760  81.680  1.00  0.00           H
ATOM    983  CG1 VAL A  68      70.830  41.990  80.580  1.00  0.00           C
ATOM    984 1HG1 VAL A  68      71.390  41.560  81.410  1.00  0.00           H
ATOM    985 2HG1 VAL A  68      69.810  41.680  80.800  1.00  0.00           H
ATOM    986 3HG1 VAL A  68      71.120  41.570  79.610  1.00  0.00           H
ATOM    987  CG2 VAL A  68      72.460  43.760  79.990  1.00  0.00           C
ATOM    988 1HG2 VAL A  68      73.230  43.220  80.550  1.00  0.00           H
ATOM    989 2HG2 VAL A  68      72.460  43.400  78.960  1.00  0.00           H
ATOM    990 3HG2 VAL A  68      72.760  44.810  79.990  1.00  0.00           H
ATOM    991  C   VAL A  68      69.840  44.470  78.580  1.00  0.00           C
ATOM    992  O   VAL A  68      69.340  43.540  77.930  1.00  0.00           O
ATOM    993  N   ASP A  69      70.620  45.410  78.010  1.00  0.00           N
ATOM    994  H   ASP A  69      71.080  46.070  78.620  1.00  0.00           H
ATOM    995  CA  ASP A  69      71.030  45.340  76.610  1.00  0.00           C
ATOM    996  HA  ASP A  69      70.970  44.290  76.320  1.00  0.00           H
ATOM    997  CB  ASP A  69      70.070  46.200  75.790  1.00  0.00           C
ATOM    998  HB1 ASP A  69      70.100  47.230  76.150  1.00  0.00           H
ATOM    999  HB2 ASP A  69      69.080  45.800  75.980  1.00  0.00           H
ATOM   1000  CG  ASP A  69      70.170  46.200  74.290  1.00  0.00           C
ATOM   1001  OD1 ASP A  69      71.050  45.510  73.740  1.00  0.00           O
ATOM   1002  OD2 ASP A  69      69.320  46.850  73.630  1.00  0.00           O
ATOM   1003  C   ASP A  69      72.430  45.900  76.530  1.00  0.00           C
ATOM   1004  O   ASP A  69      72.880  46.690  77.400  1.00  0.00           O
ATOM   1005  N   LEU A  70      73.240  45.480  75.520  1.00  0.00           N
ATOM   1006  H   LEU A  70      72.820  44.910  74.800  1.00  0.00           H
ATOM   1007  CA  LEU A  70      74.650  46.000  75.340  1.00  0.00           C
ATOM   1008  HA  LEU A  70      75.140  46.160  76.300  1.00  0.00           H
ATOM   1009  CB  LEU A  70      75.670  45.010  74.730  1.00  0.00           C
ATOM   1010  HB1 LEU A  70      76.650  45.490  74.810  1.00  0.00           H
ATOM   1011  HB2 LEU A  70      75.630  44.950  73.640  1.00  0.00           H
ATOM   1012  CG  LEU A  70      75.740  43.590  75.460  1.00  0.00           C
ATOM   1013  HG  LEU A  70      74.770  43.130  75.670  1.00  0.00           H
ATOM   1014  CD1 LEU A  70      76.700  42.670  74.730  1.00  0.00           C
ATOM   1015 1HD1 LEU A  70      77.620  43.110  74.330  1.00  0.00           H
ATOM   1016 2HD1 LEU A  70      76.790  41.800  75.380  1.00  0.00           H
ATOM   1017 3HD1 LEU A  70      76.200  42.290  73.840  1.00  0.00           H
ATOM   1018  CD2 LEU A  70      76.340  43.800  76.900  1.00  0.00           C
ATOM   1019 1HD2 LEU A  70      76.550  42.900  77.480  1.00  0.00           H
ATOM   1020 2HD2 LEU A  70      77.310  44.290  76.840  1.00  0.00           H
ATOM   1021 3HD2 LEU A  70      75.680  44.430  77.500  1.00  0.00           H
ATOM   1022  C   LEU A  70      74.690  47.380  74.610  1.00  0.00           C
ATOM   1023  O   LEU A  70      75.740  47.910  74.280  1.00  0.00           O
ATOM   1024  N   GLU A  71      73.500  47.900  74.310  1.00  0.00           N
ATOM   1025  H   GLU A  71      72.770  47.360  74.750  1.00  0.00           H
ATOM   1026  CA  GLU A  71      73.290  49.310  73.960  1.00  0.00           C
ATOM   1027  HA  GLU A  71      74.190  49.840  74.250  1.00  0.00           H
ATOM   1028  CB  GLU A  71      73.070  49.590  72.470  1.00  0.00           C
ATOM   1029  HB1 GLU A  71      74.020  49.280  72.040  1.00  0.00           H
ATOM   1030  HB2 GLU A  71      72.980  50.660  72.310  1.00  0.00           H
ATOM   1031  CG  GLU A  71      71.960  48.740  71.870  1.00  0.00           C
ATOM   1032  HG1 GLU A  71      71.050  48.990  72.410  1.00  0.00           H
ATOM   1033  HG2 GLU A  71      72.200  47.680  72.010  1.00  0.00           H
ATOM   1034  CD  GLU A  71      71.480  49.070  70.420  1.00  0.00           C
ATOM   1035  OE1 GLU A  71      72.000  50.100  69.920  1.00  0.00           O
ATOM   1036  OE2 GLU A  71      70.670  48.370  69.810  1.00  0.00           O
ATOM   1037  C   GLU A  71      72.140  49.870  74.830  1.00  0.00           C
ATOM   1038  O   GLU A  71      71.240  49.110  75.270  1.00  0.00           O
ATOM   1039  N   PRO A  72      72.140  51.200  75.150  1.00  0.00           N
ATOM   1040  CD  PRO A  72      73.150  52.200  74.780  1.00  0.00           C
ATOM   1041  HD1 PRO A  72      73.350  52.240  73.710  1.00  0.00           H
ATOM   1042  HD2 PRO A  72      74.000  51.960  75.420  1.00  0.00           H
ATOM   1043  CG  PRO A  72      72.620  53.570  75.180  1.00  0.00           C
ATOM   1044  HG1 PRO A  72      72.140  53.950  74.280  1.00  0.00           H
ATOM   1045  HG2 PRO A  72      73.380  54.260  75.540  1.00  0.00           H
ATOM   1046  CB  PRO A  72      71.600  53.170  76.300  1.00  0.00           C
ATOM   1047  HB1 PRO A  72      70.860  53.930  76.520  1.00  0.00           H
ATOM   1048  HB2 PRO A  72      72.130  53.080  77.250  1.00  0.00           H
ATOM   1049  CA  PRO A  72      71.020  51.830  75.820  1.00  0.00           C
ATOM   1050  HA  PRO A  72      70.640  51.190  76.610  1.00  0.00           H
ATOM   1051  C   PRO A  72      69.760  52.010  74.980  1.00  0.00           C
ATOM   1052  O   PRO A  72      68.790  52.350  75.580  1.00  0.00           O
ATOM   1053  N   THR A  73      69.790  51.830  73.680  1.00  0.00           N
ATOM   1054  H   THR A  73      70.700  51.650  73.280  1.00  0.00           H
ATOM   1055  CA  THR A  73      68.830  52.350  72.600  1.00  0.00           C
ATOM   1056  HA  THR A  73      68.920  53.440  72.600  1.00  0.00           H
ATOM   1057  CB  THR A  73      69.360  51.930  71.240  1.00  0.00           C
ATOM   1058  HB  THR A  73      69.100  50.900  71.010  1.00  0.00           H
ATOM   1059  CG2 THR A  73      68.840  52.780  70.090  1.00  0.00           C
ATOM   1060 1HG2 THR A  73      67.750  52.820  70.000  1.00  0.00           H
ATOM   1061 2HG2 THR A  73      69.240  53.790  70.170  1.00  0.00           H
ATOM   1062 3HG2 THR A  73      69.270  52.440  69.150  1.00  0.00           H
ATOM   1063  OG1 THR A  73      70.790  52.130  71.190  1.00  0.00           O
ATOM   1064  HG1 THR A  73      71.150  51.430  70.650  1.00  0.00           H
ATOM   1065  C   THR A  73      67.290  52.020  72.670  1.00  0.00           C
ATOM   1066  O   THR A  73      66.570  52.750  71.990  1.00  0.00           O
ATOM   1067  N   VAL A  74      66.790  51.120  73.570  1.00  0.00           N
ATOM   1068  H   VAL A  74      67.370  50.500  74.100  1.00  0.00           H
ATOM   1069  CA  VAL A  74      65.300  51.110  73.860  1.00  0.00           C
ATOM   1070  HA  VAL A  74      64.760  52.020  73.580  1.00  0.00           H
ATOM   1071  CB  VAL A  74      64.630  49.940  73.120  1.00  0.00           C
ATOM   1072  HB  VAL A  74      63.600  49.810  73.450  1.00  0.00           H
ATOM   1073  CG1 VAL A  74      64.600  50.350  71.620  1.00  0.00           C
ATOM   1074 1HG1 VAL A  74      64.050  51.280  71.490  1.00  0.00           H
ATOM   1075 2HG1 VAL A  74      65.570  50.350  71.120  1.00  0.00           H
ATOM   1076 3HG1 VAL A  74      64.060  49.580  71.060  1.00  0.00           H
ATOM   1077  CG2 VAL A  74      65.350  48.560  73.210  1.00  0.00           C
ATOM   1078 1HG2 VAL A  74      65.500  48.240  74.240  1.00  0.00           H
ATOM   1079 2HG2 VAL A  74      64.700  47.800  72.780  1.00  0.00           H
ATOM   1080 3HG2 VAL A  74      66.320  48.610  72.730  1.00  0.00           H
ATOM   1081  C   VAL A  74      65.070  50.910  75.370  1.00  0.00           C
ATOM   1082  O   VAL A  74      63.960  51.000  75.870  1.00  0.00           O
ATOM   1083  N   ILE A  75      66.150  50.590  76.180  1.00  0.00           N
ATOM   1084  H   ILE A  75      67.010  50.330  75.710  1.00  0.00           H
ATOM   1085  CA  ILE A  75      66.190  50.980  77.650  1.00  0.00           C
ATOM   1086  HA  ILE A  75      65.410  50.340  78.060  1.00  0.00           H
ATOM   1087  CB  ILE A  75      67.550  50.490  78.310  1.00  0.00           C
ATOM   1088  HB  ILE A  75      68.430  50.760  77.740  1.00  0.00           H
ATOM   1089  CG2 ILE A  75      67.660  51.130  79.700  1.00  0.00           C
ATOM   1090 1HG2 ILE A  75      66.850  50.640  80.250  1.00  0.00           H
ATOM   1091 2HG2 ILE A  75      68.590  50.890  80.210  1.00  0.00           H
ATOM   1092 3HG2 ILE A  75      67.570  52.210  79.720  1.00  0.00           H
ATOM   1093  CG1 ILE A  75      67.410  48.980  78.300  1.00  0.00           C
ATOM   1094 1HG1 ILE A  75      67.490  48.590  77.280  1.00  0.00           H
ATOM   1095 2HG1 ILE A  75      66.470  48.800  78.810  1.00  0.00           H
ATOM   1096  CD  ILE A  75      68.480  48.150  79.110  1.00  0.00           C
ATOM   1097  HD1 ILE A  75      68.360  48.360  80.170  1.00  0.00           H
ATOM   1098  HD2 ILE A  75      68.370  47.080  78.920  1.00  0.00           H
ATOM   1099  HD3 ILE A  75      69.440  48.470  78.690  1.00  0.00           H
ATOM   1100  C   ILE A  75      65.880  52.500  77.870  1.00  0.00           C
ATOM   1101  O   ILE A  75      65.150  52.920  78.790  1.00  0.00           O
ATOM   1102  N   ASP A  76      66.220  53.300  76.880  1.00  0.00           N
ATOM   1103  H   ASP A  76      66.710  52.830  76.130  1.00  0.00           H
ATOM   1104  CA  ASP A  76      65.720  54.740  76.780  1.00  0.00           C
ATOM   1105  HA  ASP A  76      66.140  55.350  77.580  1.00  0.00           H
ATOM   1106  CB  ASP A  76      66.330  55.330  75.440  1.00  0.00           C
ATOM   1107  HB1 ASP A  76      65.960  54.720  74.620  1.00  0.00           H
ATOM   1108  HB2 ASP A  76      67.400  55.160  75.570  1.00  0.00           H
ATOM   1109  CG  ASP A  76      66.020  56.820  75.240  1.00  0.00           C
ATOM   1110  OD1 ASP A  76      65.110  57.250  74.500  1.00  0.00           O
ATOM   1111  OD2 ASP A  76      66.830  57.620  75.730  1.00  0.00           O
ATOM   1112  C   ASP A  76      64.140  54.880  76.790  1.00  0.00           C
ATOM   1113  O   ASP A  76      63.590  55.830  77.320  1.00  0.00           O
ATOM   1114  N   GLU A  77      63.400  53.920  76.210  1.00  0.00           N
ATOM   1115  H   GLU A  77      63.910  53.200  75.730  1.00  0.00           H
ATOM   1116  CA  GLU A  77      61.900  53.850  76.210  1.00  0.00           C
ATOM   1117  HA  GLU A  77      61.500  54.860  76.110  1.00  0.00           H
ATOM   1118  CB  GLU A  77      61.330  52.850  75.170  1.00  0.00           C
ATOM   1119  HB1 GLU A  77      60.240  52.860  75.150  1.00  0.00           H
ATOM   1120  HB2 GLU A  77      61.720  51.850  75.380  1.00  0.00           H
ATOM   1121  CG  GLU A  77      61.770  53.220  73.750  1.00  0.00           C
ATOM   1122  HG1 GLU A  77      61.490  52.440  73.030  1.00  0.00           H
ATOM   1123  HG2 GLU A  77      62.830  53.430  73.740  1.00  0.00           H
ATOM   1124  CD  GLU A  77      61.000  54.550  73.330  1.00  0.00           C
ATOM   1125  OE1 GLU A  77      61.620  55.400  72.560  1.00  0.00           O
ATOM   1126  OE2 GLU A  77      59.780  54.770  73.640  1.00  0.00           O
ATOM   1127  C   GLU A  77      61.430  53.430  77.640  1.00  0.00           C
ATOM   1128  O   GLU A  77      60.440  53.970  78.130  1.00  0.00           O
ATOM   1129  N   VAL A  78      62.190  52.570  78.350  1.00  0.00           N
ATOM   1130  H   VAL A  78      63.070  52.200  78.030  1.00  0.00           H
ATOM   1131  CA  VAL A  78      61.760  52.110  79.620  1.00  0.00           C
ATOM   1132  HA  VAL A  78      60.700  51.860  79.650  1.00  0.00           H
ATOM   1133  CB  VAL A  78      62.530  50.910  80.090  1.00  0.00           C
ATOM   1134  HB  VAL A  78      63.530  51.280  80.350  1.00  0.00           H
ATOM   1135  CG1 VAL A  78      62.110  50.310  81.440  1.00  0.00           C
ATOM   1136 1HG1 VAL A  78      62.010  51.130  82.150  1.00  0.00           H
ATOM   1137 2HG1 VAL A  78      61.180  49.750  81.470  1.00  0.00           H
ATOM   1138 3HG1 VAL A  78      62.910  49.680  81.840  1.00  0.00           H
ATOM   1139  CG2 VAL A  78      62.680  49.780  79.050  1.00  0.00           C
ATOM   1140 1HG2 VAL A  78      62.950  50.170  78.060  1.00  0.00           H
ATOM   1141 2HG2 VAL A  78      63.370  49.000  79.370  1.00  0.00           H
ATOM   1142 3HG2 VAL A  78      61.800  49.170  78.830  1.00  0.00           H
ATOM   1143  C   VAL A  78      61.970  53.270  80.680  1.00  0.00           C
ATOM   1144  O   VAL A  78      60.970  53.510  81.350  1.00  0.00           O
ATOM   1145  N   ARG A  79      63.020  54.040  80.640  1.00  0.00           N
ATOM   1146  H   ARG A  79      63.800  53.630  80.140  1.00  0.00           H
ATOM   1147  CA  ARG A  79      63.200  55.220  81.420  1.00  0.00           C
ATOM   1148  HA  ARG A  79      62.630  55.110  82.340  1.00  0.00           H
ATOM   1149  CB  ARG A  79      64.720  55.240  81.680  1.00  0.00           C
ATOM   1150  HB1 ARG A  79      65.030  54.260  82.020  1.00  0.00           H
ATOM   1151  HB2 ARG A  79      64.830  56.070  82.380  1.00  0.00           H
ATOM   1152  CG  ARG A  79      65.570  55.780  80.410  1.00  0.00           C
ATOM   1153  HG1 ARG A  79      65.600  56.870  80.390  1.00  0.00           H
ATOM   1154  HG2 ARG A  79      65.270  55.340  79.460  1.00  0.00           H
ATOM   1155  CD  ARG A  79      67.030  55.390  80.520  1.00  0.00           C
ATOM   1156  HD1 ARG A  79      67.100  54.310  80.470  1.00  0.00           H
ATOM   1157  HD2 ARG A  79      67.330  55.700  81.520  1.00  0.00           H
ATOM   1158  NE  ARG A  79      67.940  55.960  79.530  1.00  0.00           N
ATOM   1159  HE  ARG A  79      67.720  56.820  79.070  1.00  0.00           H
ATOM   1160  CZ  ARG A  79      69.160  55.470  79.220  1.00  0.00           C
ATOM   1161  NH1 ARG A  79      69.780  54.390  79.740  1.00  0.00           N
ATOM   1162 1HH1 ARG A  79      69.460  53.970  80.600  1.00  0.00           H
ATOM   1163 2HH1 ARG A  79      70.790  54.410  79.660  1.00  0.00           H
ATOM   1164  NH2 ARG A  79      69.950  56.050  78.370  1.00  0.00           N
ATOM   1165 1HH2 ARG A  79      69.490  56.690  77.750  1.00  0.00           H
ATOM   1166 2HH2 ARG A  79      70.930  55.790  78.270  1.00  0.00           H
ATOM   1167  C   ARG A  79      62.650  56.560  80.840  1.00  0.00           C
ATOM   1168  O   ARG A  79      62.710  57.530  81.620  1.00  0.00           O
ATOM   1169  N   THR A  80      61.860  56.560  79.790  1.00  0.00           N
ATOM   1170  H   THR A  80      61.990  55.810  79.130  1.00  0.00           H
ATOM   1171  CA  THR A  80      61.090  57.810  79.310  1.00  0.00           C
ATOM   1172  HA  THR A  80      61.100  58.560  80.100  1.00  0.00           H
ATOM   1173  CB  THR A  80      61.740  58.450  78.060  1.00  0.00           C
ATOM   1174  HB  THR A  80      61.090  59.270  77.770  1.00  0.00           H
ATOM   1175  CG2 THR A  80      63.260  58.840  78.230  1.00  0.00           C
ATOM   1176 1HG2 THR A  80      63.480  59.430  79.120  1.00  0.00           H
ATOM   1177 2HG2 THR A  80      63.980  58.030  78.230  1.00  0.00           H
ATOM   1178 3HG2 THR A  80      63.460  59.400  77.310  1.00  0.00           H
ATOM   1179  OG1 THR A  80      61.660  57.680  76.860  1.00  0.00           O
ATOM   1180  HG1 THR A  80      62.460  57.140  76.850  1.00  0.00           H
ATOM   1181  C   THR A  80      59.630  57.530  79.100  1.00  0.00           C
ATOM   1182  O   THR A  80      58.810  58.460  79.000  1.00  0.00           O
ATOM   1183  N   GLY A  81      59.200  56.280  79.180  1.00  0.00           N
ATOM   1184  H   GLY A  81      59.900  55.560  79.100  1.00  0.00           H
ATOM   1185  CA  GLY A  81      57.760  55.890  79.080  1.00  0.00           C
ATOM   1186  HA1 GLY A  81      57.710  54.810  79.030  1.00  0.00           H
ATOM   1187  HA2 GLY A  81      57.300  56.090  78.110  1.00  0.00           H
ATOM   1188  C   GLY A  81      56.920  56.260  80.220  1.00  0.00           C
ATOM   1189  O   GLY A  81      57.380  56.820  81.240  1.00  0.00           O
ATOM   1190  N   THR A  82      55.620  55.910  80.170  1.00  0.00           N
ATOM   1191  H   THR A  82      55.240  55.720  79.250  1.00  0.00           H
ATOM   1192  CA  THR A  82      54.710  56.270  81.300  1.00  0.00           C
ATOM   1193  HA  THR A  82      54.710  57.340  81.540  1.00  0.00           H
ATOM   1194  CB  THR A  82      53.300  55.970  80.940  1.00  0.00           C
ATOM   1195  HB  THR A  82      52.660  56.280  81.770  1.00  0.00           H
ATOM   1196  CG2 THR A  82      52.830  56.600  79.640  1.00  0.00           C
ATOM   1197 1HG2 THR A  82      51.750  56.480  79.480  1.00  0.00           H
ATOM   1198 2HG2 THR A  82      53.070  57.660  79.690  1.00  0.00           H
ATOM   1199 3HG2 THR A  82      53.450  56.130  78.880  1.00  0.00           H
ATOM   1200  OG1 THR A  82      53.070  54.590  80.770  1.00  0.00           O
ATOM   1201  HG1 THR A  82      52.150  54.330  80.660  1.00  0.00           H
ATOM   1202  C   THR A  82      54.970  55.490  82.620  1.00  0.00           C
ATOM   1203  O   THR A  82      54.560  55.990  83.670  1.00  0.00           O
ATOM   1204  N   TYR A  83      55.620  54.280  82.570  1.00  0.00           N
ATOM   1205  H   TYR A  83      55.750  54.010  81.610  1.00  0.00           H
ATOM   1206  CA  TYR A  83      55.930  53.370  83.770  1.00  0.00           C
ATOM   1207  HA  TYR A  83      55.300  53.610  84.630  1.00  0.00           H
ATOM   1208  CB  TYR A  83      55.740  51.870  83.390  1.00  0.00           C
ATOM   1209  HB1 TYR A  83      56.230  51.270  84.160  1.00  0.00           H
ATOM   1210  HB2 TYR A  83      56.280  51.650  82.470  1.00  0.00           H
ATOM   1211  CG  TYR A  83      54.320  51.510  83.430  1.00  0.00           C
ATOM   1212  CD1 TYR A  83      53.500  51.730  82.270  1.00  0.00           C
ATOM   1213  HD1 TYR A  83      53.860  52.200  81.360  1.00  0.00           H
ATOM   1214  CE1 TYR A  83      52.140  51.550  82.310  1.00  0.00           C
ATOM   1215  HE1 TYR A  83      51.570  51.780  81.430  1.00  0.00           H
ATOM   1216  CZ  TYR A  83      51.470  51.100  83.510  1.00  0.00           C
ATOM   1217  OH  TYR A  83      50.090  51.070  83.560  1.00  0.00           O
ATOM   1218  HH  TYR A  83      49.670  50.790  84.380  1.00  0.00           H
ATOM   1219  CE2 TYR A  83      52.320  50.710  84.560  1.00  0.00           C
ATOM   1220  HE2 TYR A  83      51.830  50.300  85.440  1.00  0.00           H
ATOM   1221  CD2 TYR A  83      53.770  50.920  84.560  1.00  0.00           C
ATOM   1222  HD2 TYR A  83      54.380  50.680  85.410  1.00  0.00           H
ATOM   1223  C   TYR A  83      57.420  53.550  84.230  1.00  0.00           C
ATOM   1224  O   TYR A  83      57.890  52.930  85.190  1.00  0.00           O
ATOM   1225  N   ARG A  84      58.140  54.470  83.660  1.00  0.00           N
ATOM   1226  H   ARG A  84      57.900  54.950  82.800  1.00  0.00           H
ATOM   1227  CA  ARG A  84      59.530  54.780  83.990  1.00  0.00           C
ATOM   1228  HA  ARG A  84      60.150  54.000  83.550  1.00  0.00           H
ATOM   1229  CB  ARG A  84      60.100  56.080  83.320  1.00  0.00           C
ATOM   1230  HB1 ARG A  84      60.090  55.920  82.240  1.00  0.00           H
ATOM   1231  HB2 ARG A  84      61.150  56.130  83.590  1.00  0.00           H
ATOM   1232  CG  ARG A  84      59.440  57.470  83.700  1.00  0.00           C
ATOM   1233  HG1 ARG A  84      59.750  57.780  84.700  1.00  0.00           H
ATOM   1234  HG2 ARG A  84      58.370  57.300  83.700  1.00  0.00           H
ATOM   1235  CD  ARG A  84      59.700  58.600  82.740  1.00  0.00           C
ATOM   1236  HD1 ARG A  84      59.420  58.300  81.730  1.00  0.00           H
ATOM   1237  HD2 ARG A  84      60.740  58.920  82.750  1.00  0.00           H
ATOM   1238  NE  ARG A  84      58.890  59.770  83.190  1.00  0.00           N
ATOM   1239  HE  ARG A  84      59.240  60.270  84.000  1.00  0.00           H
ATOM   1240  CZ  ARG A  84      57.840  60.310  82.490  1.00  0.00           C
ATOM   1241  NH1 ARG A  84      57.220  59.550  81.710  1.00  0.00           N
ATOM   1242 1HH1 ARG A  84      57.500  58.590  81.700  1.00  0.00           H
ATOM   1243 2HH1 ARG A  84      56.530  59.910  81.060  1.00  0.00           H
ATOM   1244  NH2 ARG A  84      57.600  61.580  82.510  1.00  0.00           N
ATOM   1245 1HH2 ARG A  84      58.130  62.130  83.160  1.00  0.00           H
ATOM   1246 2HH2 ARG A  84      56.810  61.890  81.960  1.00  0.00           H
ATOM   1247  C   ARG A  84      59.860  54.870  85.530  1.00  0.00           C
ATOM   1248  O   ARG A  84      60.990  54.520  85.830  1.00  0.00           O
ATOM   1249  N   GLN A  85      59.020  55.300  86.440  1.00  0.00           N
ATOM   1250  H   GLN A  85      58.100  55.590  86.150  1.00  0.00           H
ATOM   1251  CA  GLN A  85      59.400  55.490  87.840  1.00  0.00           C
ATOM   1252  HA  GLN A  85      60.470  55.710  87.780  1.00  0.00           H
ATOM   1253  CB  GLN A  85      58.800  56.750  88.420  1.00  0.00           C
ATOM   1254  HB1 GLN A  85      57.750  56.670  88.110  1.00  0.00           H
ATOM   1255  HB2 GLN A  85      59.250  57.590  87.910  1.00  0.00           H
ATOM   1256  CG  GLN A  85      59.050  56.950  89.930  1.00  0.00           C
ATOM   1257  HG1 GLN A  85      60.130  57.060  90.030  1.00  0.00           H
ATOM   1258  HG2 GLN A  85      58.600  56.140  90.490  1.00  0.00           H
ATOM   1259  CD  GLN A  85      58.440  58.280  90.460  1.00  0.00           C
ATOM   1260  OE1 GLN A  85      57.730  58.960  89.720  1.00  0.00           O
ATOM   1261  NE2 GLN A  85      58.520  58.560  91.730  1.00  0.00           N
ATOM   1262 1HE2 GLN A  85      59.060  57.970  92.360  1.00  0.00           H
ATOM   1263 2HE2 GLN A  85      57.930  59.310  92.040  1.00  0.00           H
ATOM   1264  C   GLN A  85      59.120  54.130  88.660  1.00  0.00           C
ATOM   1265  O   GLN A  85      59.580  54.000  89.800  1.00  0.00           O
ATOM   1266  N   LEU A  86      58.490  53.130  88.050  1.00  0.00           N
ATOM   1267  H   LEU A  86      58.150  53.260  87.110  1.00  0.00           H
ATOM   1268  CA  LEU A  86      58.250  51.850  88.670  1.00  0.00           C
ATOM   1269  HA  LEU A  86      57.610  52.090  89.520  1.00  0.00           H
ATOM   1270  CB  LEU A  86      57.440  51.030  87.650  1.00  0.00           C
ATOM   1271  HB1 LEU A  86      58.090  50.920  86.780  1.00  0.00           H
ATOM   1272  HB2 LEU A  86      56.550  51.600  87.370  1.00  0.00           H
ATOM   1273  CG  LEU A  86      57.130  49.570  88.090  1.00  0.00           C
ATOM   1274  HG  LEU A  86      58.010  49.030  88.430  1.00  0.00           H
ATOM   1275  CD1 LEU A  86      56.060  49.510  89.210  1.00  0.00           C
ATOM   1276 1HD1 LEU A  86      56.600  49.630  90.140  1.00  0.00           H
ATOM   1277 2HD1 LEU A  86      55.240  50.210  89.090  1.00  0.00           H
ATOM   1278 3HD1 LEU A  86      55.600  48.520  89.340  1.00  0.00           H
ATOM   1279  CD2 LEU A  86      56.490  48.760  86.930  1.00  0.00           C
ATOM   1280 1HD2 LEU A  86      55.450  49.080  86.880  1.00  0.00           H
ATOM   1281 2HD2 LEU A  86      57.010  48.870  85.980  1.00  0.00           H
ATOM   1282 3HD2 LEU A  86      56.520  47.710  87.230  1.00  0.00           H
ATOM   1283  C   LEU A  86      59.520  51.110  89.170  1.00  0.00           C
ATOM   1284  O   LEU A  86      59.490  50.340  90.130  1.00  0.00           O
ATOM   1285  N   PHE A  87      60.610  51.220  88.410  1.00  0.00           N
ATOM   1286  H   PHE A  87      60.470  51.780  87.580  1.00  0.00           H
ATOM   1287  CA  PHE A  87      61.860  50.460  88.590  1.00  0.00           C
ATOM   1288  HA  PHE A  87      61.690  49.580  89.210  1.00  0.00           H
ATOM   1289  CB  PHE A  87      62.380  49.990  87.280  1.00  0.00           C
ATOM   1290  HB1 PHE A  87      62.930  49.110  87.610  1.00  0.00           H
ATOM   1291  HB2 PHE A  87      63.260  50.480  86.860  1.00  0.00           H
ATOM   1292  CG  PHE A  87      61.330  49.620  86.210  1.00  0.00           C
ATOM   1293  CD1 PHE A  87      60.810  50.670  85.440  1.00  0.00           C
ATOM   1294  HD1 PHE A  87      61.250  51.660  85.470  1.00  0.00           H
ATOM   1295  CE1 PHE A  87      59.800  50.420  84.480  1.00  0.00           C
ATOM   1296  HE1 PHE A  87      59.370  51.190  83.860  1.00  0.00           H
ATOM   1297  CZ  PHE A  87      59.340  49.080  84.320  1.00  0.00           C
ATOM   1298  HZ  PHE A  87      58.650  48.870  83.520  1.00  0.00           H
ATOM   1299  CE2 PHE A  87      59.910  48.060  85.120  1.00  0.00           C
ATOM   1300  HE2 PHE A  87      59.370  47.130  85.050  1.00  0.00           H
ATOM   1301  CD2 PHE A  87      60.930  48.350  86.040  1.00  0.00           C
ATOM   1302  HD2 PHE A  87      61.340  47.550  86.630  1.00  0.00           H
ATOM   1303  C   PHE A  87      62.780  51.340  89.440  1.00  0.00           C
ATOM   1304  O   PHE A  87      62.780  52.560  89.360  1.00  0.00           O
ATOM   1305  N   HIS A  88      63.560  50.720  90.370  1.00  0.00           N
ATOM   1306  H   HIS A  88      63.510  49.720  90.480  1.00  0.00           H
ATOM   1307  CA  HIS A  88      64.880  51.260  90.630  1.00  0.00           C
ATOM   1308  HA  HIS A  88      64.640  52.260  91.000  1.00  0.00           H
ATOM   1309  CB  HIS A  88      65.660  50.510  91.650  1.00  0.00           C
ATOM   1310  HB1 HIS A  88      66.560  51.070  91.880  1.00  0.00           H
ATOM   1311  HB2 HIS A  88      65.990  49.510  91.370  1.00  0.00           H
ATOM   1312  CG  HIS A  88      64.930  50.330  93.000  1.00  0.00           C
ATOM   1313  ND1 HIS A  88      64.490  49.130  93.460  1.00  0.00           N
ATOM   1314  HD1 HIS A  88      64.410  48.250  92.980  1.00  0.00           H
ATOM   1315  CE1 HIS A  88      64.250  49.280  94.780  1.00  0.00           C
ATOM   1316  HE1 HIS A  88      63.890  48.440  95.360  1.00  0.00           H
ATOM   1317  NE2 HIS A  88      64.460  50.540  95.190  1.00  0.00           N
ATOM   1318  CD2 HIS A  88      65.000  51.180  94.090  1.00  0.00           C
ATOM   1319  HD2 HIS A  88      65.390  52.180  94.100  1.00  0.00           H
ATOM   1320  C   HIS A  88      65.610  51.420  89.280  1.00  0.00           C
ATOM   1321  O   HIS A  88      65.510  50.520  88.390  1.00  0.00           O
ATOM   1322  N   PRO A  89      66.280  52.560  89.000  1.00  0.00           N
ATOM   1323  CD  PRO A  89      66.190  53.790  89.710  1.00  0.00           C
ATOM   1324  HD1 PRO A  89      66.890  53.790  90.540  1.00  0.00           H
ATOM   1325  HD2 PRO A  89      65.200  54.000  90.120  1.00  0.00           H
ATOM   1326  CG  PRO A  89      66.550  54.950  88.700  1.00  0.00           C
ATOM   1327  HG1 PRO A  89      67.060  55.760  89.220  1.00  0.00           H
ATOM   1328  HG2 PRO A  89      65.650  55.320  88.210  1.00  0.00           H
ATOM   1329  CB  PRO A  89      67.490  54.210  87.740  1.00  0.00           C
ATOM   1330  HB1 PRO A  89      68.510  54.160  88.120  1.00  0.00           H
ATOM   1331  HB2 PRO A  89      67.530  54.570  86.710  1.00  0.00           H
ATOM   1332  CA  PRO A  89      66.980  52.770  87.710  1.00  0.00           C
ATOM   1333  HA  PRO A  89      66.310  52.660  86.860  1.00  0.00           H
ATOM   1334  C   PRO A  89      68.150  51.790  87.510  1.00  0.00           C
ATOM   1335  O   PRO A  89      68.470  51.470  86.350  1.00  0.00           O
ATOM   1336  N   GLU A  90      68.740  51.250  88.600  1.00  0.00           N
ATOM   1337  H   GLU A  90      68.470  51.620  89.510  1.00  0.00           H
ATOM   1338  CA  GLU A  90      69.850  50.270  88.580  1.00  0.00           C
ATOM   1339  HA  GLU A  90      70.530  50.640  87.810  1.00  0.00           H
ATOM   1340  CB  GLU A  90      70.550  50.230  89.960  1.00  0.00           C
ATOM   1341  HB1 GLU A  90      71.320  49.480  89.770  1.00  0.00           H
ATOM   1342  HB2 GLU A  90      69.860  50.020  90.770  1.00  0.00           H
ATOM   1343  CG  GLU A  90      71.240  51.560  90.210  1.00  0.00           C
ATOM   1344  HG1 GLU A  90      71.810  51.910  89.350  1.00  0.00           H
ATOM   1345  HG2 GLU A  90      71.880  51.400  91.080  1.00  0.00           H
ATOM   1346  CD  GLU A  90      70.250  52.670  90.670  1.00  0.00           C
ATOM   1347  OE1 GLU A  90      70.520  53.900  90.640  1.00  0.00           O
ATOM   1348  OE2 GLU A  90      69.240  52.390  91.350  1.00  0.00           O
ATOM   1349  C   GLU A  90      69.340  48.900  88.220  1.00  0.00           C
ATOM   1350  O   GLU A  90      70.120  47.970  88.110  1.00  0.00           O
ATOM   1351  N   GLN A  91      68.110  48.660  87.930  1.00  0.00           N
ATOM   1352  H   GLN A  91      67.460  49.390  88.180  1.00  0.00           H
ATOM   1353  CA  GLN A  91      67.530  47.430  87.370  1.00  0.00           C
ATOM   1354  HA  GLN A  91      68.090  46.550  87.680  1.00  0.00           H
ATOM   1355  CB  GLN A  91      66.040  47.310  87.810  1.00  0.00           C
ATOM   1356  HB1 GLN A  91      65.690  46.420  87.280  1.00  0.00           H
ATOM   1357  HB2 GLN A  91      65.410  48.150  87.510  1.00  0.00           H
ATOM   1358  CG  GLN A  91      65.900  47.190  89.310  1.00  0.00           C
ATOM   1359  HG1 GLN A  91      66.330  48.140  89.630  1.00  0.00           H
ATOM   1360  HG2 GLN A  91      66.520  46.430  89.790  1.00  0.00           H
ATOM   1361  CD  GLN A  91      64.390  47.040  89.830  1.00  0.00           C
ATOM   1362  OE1 GLN A  91      63.690  47.970  90.220  1.00  0.00           O
ATOM   1363  NE2 GLN A  91      63.960  45.810  89.860  1.00  0.00           N
ATOM   1364 1HE2 GLN A  91      64.380  45.080  89.310  1.00  0.00           H
ATOM   1365 2HE2 GLN A  91      63.010  45.590  90.120  1.00  0.00           H
ATOM   1366  C   GLN A  91      67.730  47.430  85.840  1.00  0.00           C
ATOM   1367  O   GLN A  91      67.640  46.370  85.230  1.00  0.00           O
ATOM   1368  N   LEU A  92      68.010  48.570  85.210  1.00  0.00           N
ATOM   1369  H   LEU A  92      68.000  49.370  85.830  1.00  0.00           H
ATOM   1370  CA  LEU A  92      68.080  48.960  83.830  1.00  0.00           C
ATOM   1371  HA  LEU A  92      67.720  48.120  83.230  1.00  0.00           H
ATOM   1372  CB  LEU A  92      67.240  50.210  83.580  1.00  0.00           C
ATOM   1373  HB1 LEU A  92      67.070  50.360  82.510  1.00  0.00           H
ATOM   1374  HB2 LEU A  92      67.770  51.100  83.930  1.00  0.00           H
ATOM   1375  CG  LEU A  92      65.840  50.190  84.160  1.00  0.00           C
ATOM   1376  HG  LEU A  92      65.910  50.160  85.240  1.00  0.00           H
ATOM   1377  CD1 LEU A  92      65.150  51.560  83.980  1.00  0.00           C
ATOM   1378 1HD1 LEU A  92      64.910  51.650  82.920  1.00  0.00           H
ATOM   1379 2HD1 LEU A  92      64.280  51.610  84.640  1.00  0.00           H
ATOM   1380 3HD1 LEU A  92      65.760  52.390  84.330  1.00  0.00           H
ATOM   1381  CD2 LEU A  92      65.000  48.940  83.790  1.00  0.00           C
ATOM   1382 1HD2 LEU A  92      64.900  48.880  82.700  1.00  0.00           H
ATOM   1383 2HD2 LEU A  92      65.520  48.070  84.180  1.00  0.00           H
ATOM   1384 3HD2 LEU A  92      64.050  49.130  84.290  1.00  0.00           H
ATOM   1385  C   LEU A  92      69.530  49.050  83.340  1.00  0.00           C
ATOM   1386  O   LEU A  92      69.990  50.110  82.930  1.00  0.00           O
ATOM   1387  N   ILE A  93      70.310  47.980  83.290  1.00  0.00           N
ATOM   1388  H   ILE A  93      69.900  47.080  83.490  1.00  0.00           H
ATOM   1389  CA  ILE A  93      71.720  47.960  82.910  1.00  0.00           C
ATOM   1390  HA  ILE A  93      72.090  48.820  83.470  1.00  0.00           H
ATOM   1391  CB  ILE A  93      72.430  46.800  83.490  1.00  0.00           C
ATOM   1392  HB  ILE A  93      72.040  45.860  83.090  1.00  0.00           H
ATOM   1393  CG2 ILE A  93      73.970  46.820  83.130  1.00  0.00           C
ATOM   1394 1HG2 ILE A  93      74.000  46.750  82.040  1.00  0.00           H
ATOM   1395 2HG2 ILE A  93      74.350  47.770  83.510  1.00  0.00           H
ATOM   1396 3HG2 ILE A  93      74.480  45.940  83.520  1.00  0.00           H
ATOM   1397  CG1 ILE A  93      72.170  46.670  85.000  1.00  0.00           C
ATOM   1398 1HG1 ILE A  93      71.160  46.250  85.040  1.00  0.00           H
ATOM   1399 2HG1 ILE A  93      72.120  47.680  85.390  1.00  0.00           H
ATOM   1400  CD  ILE A  93      73.180  45.760  85.750  1.00  0.00           C
ATOM   1401  HD1 ILE A  93      72.820  45.280  86.660  1.00  0.00           H
ATOM   1402  HD2 ILE A  93      73.490  44.890  85.180  1.00  0.00           H
ATOM   1403  HD3 ILE A  93      74.040  46.420  85.890  1.00  0.00           H
ATOM   1404  C   ILE A  93      72.000  48.110  81.330  1.00  0.00           C
ATOM   1405  O   ILE A  93      71.360  47.430  80.570  1.00  0.00           O
ATOM   1406  N   THR A  94      72.930  49.000  80.990  1.00  0.00           N
ATOM   1407  H   THR A  94      73.390  49.470  81.760  1.00  0.00           H
ATOM   1408  CA  THR A  94      73.300  49.350  79.630  1.00  0.00           C
ATOM   1409  HA  THR A  94      72.790  48.660  78.960  1.00  0.00           H
ATOM   1410  CB  THR A  94      72.720  50.710  79.140  1.00  0.00           C
ATOM   1411  HB  THR A  94      72.900  50.780  78.070  1.00  0.00           H
ATOM   1412  CG2 THR A  94      71.190  50.650  79.190  1.00  0.00           C
ATOM   1413 1HG2 THR A  94      70.780  50.240  80.110  1.00  0.00           H
ATOM   1414 2HG2 THR A  94      70.740  51.630  79.040  1.00  0.00           H
ATOM   1415 3HG2 THR A  94      70.830  50.070  78.340  1.00  0.00           H
ATOM   1416  OG1 THR A  94      73.020  51.840  79.790  1.00  0.00           O
ATOM   1417  HG1 THR A  94      73.750  52.280  79.350  1.00  0.00           H
ATOM   1418  C   THR A  94      74.770  49.270  79.350  1.00  0.00           C
ATOM   1419  O   THR A  94      75.610  49.730  80.130  1.00  0.00           O
ATOM   1420  N   GLY A  95      75.100  48.600  78.250  1.00  0.00           N
ATOM   1421  H   GLY A  95      74.400  48.110  77.710  1.00  0.00           H
ATOM   1422  CA  GLY A  95      76.550  48.340  77.990  1.00  0.00           C
ATOM   1423  HA1 GLY A  95      76.610  47.590  77.200  1.00  0.00           H
ATOM   1424  HA2 GLY A  95      77.040  48.120  78.930  1.00  0.00           H
ATOM   1425  C   GLY A  95      77.250  49.630  77.510  1.00  0.00           C
ATOM   1426  O   GLY A  95      76.690  50.700  77.390  1.00  0.00           O
ATOM   1427  N   LYS A  96      78.580  49.510  77.480  1.00  0.00           N
ATOM   1428  H   LYS A  96      78.990  48.630  77.750  1.00  0.00           H
ATOM   1429  CA  LYS A  96      79.460  50.580  77.020  1.00  0.00           C
ATOM   1430  HA  LYS A  96      79.100  51.610  77.080  1.00  0.00           H
ATOM   1431  CB  LYS A  96      80.820  50.570  77.800  1.00  0.00           C
ATOM   1432  HB1 LYS A  96      81.290  51.530  77.580  1.00  0.00           H
ATOM   1433  HB2 LYS A  96      81.400  49.780  77.350  1.00  0.00           H
ATOM   1434  CG  LYS A  96      80.770  50.490  79.290  1.00  0.00           C
ATOM   1435  HG1 LYS A  96      81.800  50.270  79.600  1.00  0.00           H
ATOM   1436  HG2 LYS A  96      80.100  49.710  79.630  1.00  0.00           H
ATOM   1437  CD  LYS A  96      80.340  51.750  80.070  1.00  0.00           C
ATOM   1438  HD1 LYS A  96      80.750  52.700  79.720  1.00  0.00           H
ATOM   1439  HD2 LYS A  96      80.720  51.640  81.090  1.00  0.00           H
ATOM   1440  CE  LYS A  96      78.820  52.000  80.160  1.00  0.00           C
ATOM   1441  HE1 LYS A  96      78.150  51.150  80.230  1.00  0.00           H
ATOM   1442  HE2 LYS A  96      78.550  52.500  79.230  1.00  0.00           H
ATOM   1443  NZ  LYS A  96      78.560  52.900  81.280  1.00  0.00           N
ATOM   1444  HZ1 LYS A  96      77.590  53.160  81.220  1.00  0.00           H
ATOM   1445  HZ2 LYS A  96      78.640  52.520  82.220  1.00  0.00           H
ATOM   1446  HZ3 LYS A  96      79.130  53.730  81.200  1.00  0.00           H
ATOM   1447  C   LYS A  96      79.700  50.550  75.540  1.00  0.00           C
ATOM   1448  O   LYS A  96      79.880  51.660  74.910  1.00  0.00           O
ATOM   1449  N   GLU A  97      79.730  49.380  74.920  1.00  0.00           N
ATOM   1450  H   GLU A  97      79.790  48.520  75.460  1.00  0.00           H
ATOM   1451  CA  GLU A  97      79.950  49.090  73.470  1.00  0.00           C
ATOM   1452  HA  GLU A  97      79.520  49.940  72.950  1.00  0.00           H
ATOM   1453  CB  GLU A  97      81.520  49.010  73.200  1.00  0.00           C
ATOM   1454  HB1 GLU A  97      81.890  48.160  73.770  1.00  0.00           H
ATOM   1455  HB2 GLU A  97      81.850  49.950  73.650  1.00  0.00           H
ATOM   1456  CG  GLU A  97      81.830  48.770  71.790  1.00  0.00           C
ATOM   1457  HG1 GLU A  97      81.360  49.520  71.160  1.00  0.00           H
ATOM   1458  HG2 GLU A  97      81.460  47.780  71.520  1.00  0.00           H
ATOM   1459  CD  GLU A  97      83.320  48.890  71.490  1.00  0.00           C
ATOM   1460  OE1 GLU A  97      83.900  47.990  70.870  1.00  0.00           O
ATOM   1461  OE2 GLU A  97      83.930  49.940  71.690  1.00  0.00           O
ATOM   1462  C   GLU A  97      79.280  47.760  73.040  1.00  0.00           C
ATOM   1463  O   GLU A  97      79.330  46.830  73.880  1.00  0.00           O
ATOM   1464  N   ASP A  98      78.660  47.640  71.880  1.00  0.00           N
ATOM   1465  H   ASP A  98      78.840  48.370  71.200  1.00  0.00           H
ATOM   1466  CA  ASP A  98      77.840  46.510  71.430  1.00  0.00           C
ATOM   1467  HA  ASP A  98      77.290  46.000  72.210  1.00  0.00           H
ATOM   1468  CB  ASP A  98      76.680  47.130  70.520  1.00  0.00           C
ATOM   1469  HB1 ASP A  98      76.060  47.710  71.190  1.00  0.00           H
ATOM   1470  HB2 ASP A  98      76.190  46.210  70.180  1.00  0.00           H
ATOM   1471  CG  ASP A  98      77.060  47.970  69.310  1.00  0.00           C
ATOM   1472  OD1 ASP A  98      76.150  48.320  68.480  1.00  0.00           O
ATOM   1473  OD2 ASP A  98      78.280  48.320  69.080  1.00  0.00           O
ATOM   1474  C   ASP A  98      78.630  45.450  70.660  1.00  0.00           C
ATOM   1475  O   ASP A  98      79.790  45.670  70.390  1.00  0.00           O
ATOM   1476  N   ALA A  99      78.000  44.370  70.280  1.00  0.00           N
ATOM   1477  H   ALA A  99      77.000  44.330  70.390  1.00  0.00           H
ATOM   1478  CA  ALA A  99      78.640  43.220  69.820  1.00  0.00           C
ATOM   1479  HA  ALA A  99      79.710  43.430  69.800  1.00  0.00           H
ATOM   1480  CB  ALA A  99      78.390  42.060  70.800  1.00  0.00           C
ATOM   1481  HB1 ALA A  99      77.330  41.810  70.800  1.00  0.00           H
ATOM   1482  HB2 ALA A  99      78.970  41.180  70.510  1.00  0.00           H
ATOM   1483  HB3 ALA A  99      78.700  42.430  71.780  1.00  0.00           H
ATOM   1484  C   ALA A  99      78.210  42.830  68.400  1.00  0.00           C
ATOM   1485  O   ALA A  99      78.080  41.670  68.100  1.00  0.00           O
ATOM   1486  N   ALA A 100      78.040  43.790  67.490  1.00  0.00           N
ATOM   1487  H   ALA A 100      78.090  44.700  67.920  1.00  0.00           H
ATOM   1488  CA  ALA A 100      77.660  43.600  66.100  1.00  0.00           C
ATOM   1489  HA  ALA A 100      77.320  44.560  65.710  1.00  0.00           H
ATOM   1490  CB  ALA A 100      78.950  43.160  65.430  1.00  0.00           C
ATOM   1491  HB1 ALA A 100      78.810  43.400  64.370  1.00  0.00           H
ATOM   1492  HB2 ALA A 100      79.750  43.770  65.850  1.00  0.00           H
ATOM   1493  HB3 ALA A 100      79.200  42.110  65.520  1.00  0.00           H
ATOM   1494  C   ALA A 100      76.490  42.660  65.800  1.00  0.00           C
ATOM   1495  O   ALA A 100      76.550  41.940  64.810  1.00  0.00           O
ATOM   1496  N   ASN A 101      75.520  42.350  66.670  1.00  0.00           N
ATOM   1497  H   ASN A 101      75.410  43.010  67.430  1.00  0.00           H
ATOM   1498  CA  ASN A 101      74.530  41.230  66.570  1.00  0.00           C
ATOM   1499  HA  ASN A 101      74.010  41.280  67.520  1.00  0.00           H
ATOM   1500  CB  ASN A 101      73.500  41.570  65.420  1.00  0.00           C
ATOM   1501  HB1 ASN A 101      73.960  41.460  64.440  1.00  0.00           H
ATOM   1502  HB2 ASN A 101      73.170  42.610  65.530  1.00  0.00           H
ATOM   1503  CG  ASN A 101      72.260  40.740  65.630  1.00  0.00           C
ATOM   1504  OD1 ASN A 101      71.860  40.000  64.750  1.00  0.00           O
ATOM   1505  ND2 ASN A 101      71.420  41.060  66.620  1.00  0.00           N
ATOM   1506 1HD2 ASN A 101      71.720  41.650  67.380  1.00  0.00           H
ATOM   1507 2HD2 ASN A 101      70.460  40.910  66.340  1.00  0.00           H
ATOM   1508  C   ASN A 101      75.160  39.830  66.490  1.00  0.00           C
ATOM   1509  O   ASN A 101      74.490  38.880  66.130  1.00  0.00           O
ATOM   1510  N   ASN A 102      76.390  39.640  66.890  1.00  0.00           N
ATOM   1511  H   ASN A 102      76.870  40.440  67.280  1.00  0.00           H
ATOM   1512  CA  ASN A 102      77.180  38.400  66.670  1.00  0.00           C
ATOM   1513  HA  ASN A 102      76.640  37.680  66.060  1.00  0.00           H
ATOM   1514  CB  ASN A 102      78.470  38.850  65.990  1.00  0.00           C
ATOM   1515  HB1 ASN A 102      78.800  39.710  66.580  1.00  0.00           H
ATOM   1516  HB2 ASN A 102      78.260  39.200  64.980  1.00  0.00           H
ATOM   1517  CG  ASN A 102      79.550  37.770  65.950  1.00  0.00           C
ATOM   1518  OD1 ASN A 102      80.010  37.260  66.970  1.00  0.00           O
ATOM   1519  ND2 ASN A 102      80.070  37.520  64.740  1.00  0.00           N
ATOM   1520 1HD2 ASN A 102      79.530  37.970  64.020  1.00  0.00           H
ATOM   1521 2HD2 ASN A 102      80.830  36.860  64.680  1.00  0.00           H
ATOM   1522  C   ASN A 102      77.350  37.630  67.960  1.00  0.00           C
ATOM   1523  O   ASN A 102      77.750  38.300  68.930  1.00  0.00           O
ATOM   1524  N   TYR A 103      77.160  36.310  68.030  1.00  0.00           N
ATOM   1525  H   TYR A 103      76.660  35.990  67.210  1.00  0.00           H
ATOM   1526  CA  TYR A 103      77.310  35.430  69.170  1.00  0.00           C
ATOM   1527  HA  TYR A 103      76.560  35.740  69.910  1.00  0.00           H
ATOM   1528  CB  TYR A 103      76.980  33.980  68.770  1.00  0.00           C
ATOM   1529  HB1 TYR A 103      77.810  33.700  68.130  1.00  0.00           H
ATOM   1530  HB2 TYR A 103      76.040  34.040  68.220  1.00  0.00           H
ATOM   1531  CG  TYR A 103      76.870  33.000  69.860  1.00  0.00           C
ATOM   1532  CD1 TYR A 103      77.950  32.570  70.650  1.00  0.00           C
ATOM   1533  HD1 TYR A 103      78.980  32.870  70.490  1.00  0.00           H
ATOM   1534  CE1 TYR A 103      77.750  31.630  71.680  1.00  0.00           C
ATOM   1535  HE1 TYR A 103      78.580  31.380  72.320  1.00  0.00           H
ATOM   1536  CZ  TYR A 103      76.480  31.330  72.070  1.00  0.00           C
ATOM   1537  OH  TYR A 103      76.390  30.430  73.120  1.00  0.00           O
ATOM   1538  HH  TYR A 103      77.270  30.070  73.280  1.00  0.00           H
ATOM   1539  CE2 TYR A 103      75.360  31.680  71.260  1.00  0.00           C
ATOM   1540  HE2 TYR A 103      74.390  31.340  71.590  1.00  0.00           H
ATOM   1541  CD2 TYR A 103      75.600  32.500  70.160  1.00  0.00           C
ATOM   1542  HD2 TYR A 103      74.730  32.820  69.600  1.00  0.00           H
ATOM   1543  C   TYR A 103      78.690  35.420  69.790  1.00  0.00           C
ATOM   1544  O   TYR A 103      78.780  35.560  71.010  1.00  0.00           O
ATOM   1545  N   ALA A 104      79.730  35.280  69.010  1.00  0.00           N
ATOM   1546  H   ALA A 104      79.630  35.250  68.010  1.00  0.00           H
ATOM   1547  CA  ALA A 104      81.110  35.290  69.590  1.00  0.00           C
ATOM   1548  HA  ALA A 104      81.220  34.540  70.370  1.00  0.00           H
ATOM   1549  CB  ALA A 104      82.050  34.690  68.540  1.00  0.00           C
ATOM   1550  HB1 ALA A 104      82.170  35.360  67.690  1.00  0.00           H
ATOM   1551  HB2 ALA A 104      82.990  34.390  68.990  1.00  0.00           H
ATOM   1552  HB3 ALA A 104      81.660  33.800  68.060  1.00  0.00           H
ATOM   1553  C   ALA A 104      81.610  36.620  70.160  1.00  0.00           C
ATOM   1554  O   ALA A 104      82.210  36.640  71.240  1.00  0.00           O
ATOM   1555  N   ARG A 105      81.320  37.720  69.490  1.00  0.00           N
ATOM   1556  H   ARG A 105      80.950  37.610  68.560  1.00  0.00           H
ATOM   1557  CA  ARG A 105      81.460  39.100  69.950  1.00  0.00           C
ATOM   1558  HA  ARG A 105      82.510  39.380  70.040  1.00  0.00           H
ATOM   1559  CB  ARG A 105      80.920  40.000  68.810  1.00  0.00           C
ATOM   1560  HB1 ARG A 105      79.830  40.000  68.940  1.00  0.00           H
ATOM   1561  HB2 ARG A 105      81.230  39.600  67.850  1.00  0.00           H
ATOM   1562  CG  ARG A 105      81.400  41.470  68.810  1.00  0.00           C
ATOM   1563  HG1 ARG A 105      81.400  41.840  69.830  1.00  0.00           H
ATOM   1564  HG2 ARG A 105      80.730  42.160  68.290  1.00  0.00           H
ATOM   1565  CD  ARG A 105      82.770  41.630  68.230  1.00  0.00           C
ATOM   1566  HD1 ARG A 105      82.730  41.450  67.160  1.00  0.00           H
ATOM   1567  HD2 ARG A 105      83.410  40.910  68.750  1.00  0.00           H
ATOM   1568  NE  ARG A 105      83.200  43.000  68.400  1.00  0.00           N
ATOM   1569  HE  ARG A 105      82.460  43.680  68.400  1.00  0.00           H
ATOM   1570  CZ  ARG A 105      84.400  43.460  68.330  1.00  0.00           C
ATOM   1571  NH1 ARG A 105      85.450  42.720  68.300  1.00  0.00           N
ATOM   1572 1HH1 ARG A 105      85.330  41.730  68.160  1.00  0.00           H
ATOM   1573 2HH1 ARG A 105      86.320  43.230  68.270  1.00  0.00           H
ATOM   1574  NH2 ARG A 105      84.580  44.750  68.500  1.00  0.00           N
ATOM   1575 1HH2 ARG A 105      83.720  45.250  68.650  1.00  0.00           H
ATOM   1576 2HH2 ARG A 105      85.470  45.170  68.720  1.00  0.00           H
ATOM   1577  C   ARG A 105      80.680  39.250  71.240  1.00  0.00           C
ATOM   1578  O   ARG A 105      81.190  39.940  72.170  1.00  0.00           O
ATOM   1579  N   GLY A 106      79.450  38.750  71.320  1.00  0.00           N
ATOM   1580  H   GLY A 106      78.980  38.470  70.470  1.00  0.00           H
ATOM   1581  CA  GLY A 106      78.770  38.840  72.650  1.00  0.00           C
ATOM   1582  HA1 GLY A 106      77.700  38.720  72.530  1.00  0.00           H
ATOM   1583  HA2 GLY A 106      78.900  39.830  73.080  1.00  0.00           H
ATOM   1584  C   GLY A 106      79.320  37.890  73.730  1.00  0.00           C
ATOM   1585  O   GLY A 106      79.500  38.260  74.840  1.00  0.00           O
ATOM   1586  N   HIS A 107      79.560  36.600  73.380  1.00  0.00           N
ATOM   1587  H   HIS A 107      79.430  36.330  72.420  1.00  0.00           H
ATOM   1588  CA  HIS A 107      79.900  35.490  74.240  1.00  0.00           C
ATOM   1589  HA  HIS A 107      79.270  35.550  75.130  1.00  0.00           H
ATOM   1590  CB  HIS A 107      79.720  34.120  73.580  1.00  0.00           C
ATOM   1591  HB1 HIS A 107      80.580  33.910  72.940  1.00  0.00           H
ATOM   1592  HB2 HIS A 107      78.860  34.090  72.920  1.00  0.00           H
ATOM   1593  CG  HIS A 107      79.520  33.000  74.610  1.00  0.00           C
ATOM   1594  ND1 HIS A 107      78.350  32.770  75.290  1.00  0.00           N
ATOM   1595  HD1 HIS A 107      77.590  33.440  75.310  1.00  0.00           H
ATOM   1596  CE1 HIS A 107      78.560  31.630  75.970  1.00  0.00           C
ATOM   1597  HE1 HIS A 107      77.810  31.160  76.580  1.00  0.00           H
ATOM   1598  NE2 HIS A 107      79.840  31.220  75.740  1.00  0.00           N
ATOM   1599  CD2 HIS A 107      80.470  32.050  74.850  1.00  0.00           C
ATOM   1600  HD2 HIS A 107      81.450  31.990  74.410  1.00  0.00           H
ATOM   1601  C   HIS A 107      81.330  35.530  74.820  1.00  0.00           C
ATOM   1602  O   HIS A 107      81.610  34.950  75.850  1.00  0.00           O
ATOM   1603  N   TYR A 108      82.270  36.190  74.100  1.00  0.00           N
ATOM   1604  H   TYR A 108      81.970  36.390  73.160  1.00  0.00           H
ATOM   1605  CA  TYR A 108      83.710  36.130  74.400  1.00  0.00           C
ATOM   1606  HA  TYR A 108      83.900  35.760  75.410  1.00  0.00           H
ATOM   1607  CB  TYR A 108      84.300  35.020  73.420  1.00  0.00           C
ATOM   1608  HB1 TYR A 108      85.380  35.070  73.610  1.00  0.00           H
ATOM   1609  HB2 TYR A 108      84.260  35.390  72.400  1.00  0.00           H
ATOM   1610  CG  TYR A 108      83.930  33.530  73.570  1.00  0.00           C
ATOM   1611  CD1 TYR A 108      84.290  32.830  74.790  1.00  0.00           C
ATOM   1612  HD1 TYR A 108      84.560  33.490  75.610  1.00  0.00           H
ATOM   1613  CE1 TYR A 108      84.060  31.460  74.900  1.00  0.00           C
ATOM   1614  HE1 TYR A 108      84.270  30.970  75.850  1.00  0.00           H
ATOM   1615  CZ  TYR A 108      83.610  30.720  73.780  1.00  0.00           C
ATOM   1616  OH  TYR A 108      83.360  29.400  73.910  1.00  0.00           O
ATOM   1617  HH  TYR A 108      83.150  28.870  73.130  1.00  0.00           H
ATOM   1618  CE2 TYR A 108      83.240  31.410  72.580  1.00  0.00           C
ATOM   1619  HE2 TYR A 108      82.950  30.880  71.680  1.00  0.00           H
ATOM   1620  CD2 TYR A 108      83.350  32.820  72.510  1.00  0.00           C
ATOM   1621  HD2 TYR A 108      83.080  33.320  71.590  1.00  0.00           H
ATOM   1622  C   TYR A 108      84.490  37.420  74.330  1.00  0.00           C
ATOM   1623  O   TYR A 108      85.610  37.400  74.810  1.00  0.00           O
ATOM   1624  N   THR A 109      83.990  38.510  73.750  1.00  0.00           N
ATOM   1625  H   THR A 109      83.070  38.470  73.350  1.00  0.00           H
ATOM   1626  CA  THR A 109      84.800  39.690  73.450  1.00  0.00           C
ATOM   1627  HA  THR A 109      85.840  39.590  73.760  1.00  0.00           H
ATOM   1628  CB  THR A 109      84.850  39.930  71.900  1.00  0.00           C
ATOM   1629  HB  THR A 109      83.870  39.950  71.430  1.00  0.00           H
ATOM   1630  CG2 THR A 109      85.710  41.130  71.430  1.00  0.00           C
ATOM   1631 1HG2 THR A 109      85.410  41.990  72.030  1.00  0.00           H
ATOM   1632 2HG2 THR A 109      86.770  40.880  71.560  1.00  0.00           H
ATOM   1633 3HG2 THR A 109      85.520  41.290  70.370  1.00  0.00           H
ATOM   1634  OG1 THR A 109      85.380  38.730  71.360  1.00  0.00           O
ATOM   1635  HG1 THR A 109      85.390  38.900  70.410  1.00  0.00           H
ATOM   1636  C   THR A 109      84.390  40.870  74.200  1.00  0.00           C
ATOM   1637  O   THR A 109      85.120  41.500  74.940  1.00  0.00           O
ATOM   1638  N   ILE A 110      83.080  41.210  74.070  1.00  0.00           N
ATOM   1639  H   ILE A 110      82.440  40.590  73.610  1.00  0.00           H
ATOM   1640  CA  ILE A 110      82.570  42.520  74.520  1.00  0.00           C
ATOM   1641  HA  ILE A 110      83.350  43.240  74.740  1.00  0.00           H
ATOM   1642  CB  ILE A 110      81.820  43.130  73.330  1.00  0.00           C
ATOM   1643  HB  ILE A 110      81.070  42.420  72.990  1.00  0.00           H
ATOM   1644  CG2 ILE A 110      81.000  44.400  73.650  1.00  0.00           C
ATOM   1645 1HG2 ILE A 110      80.450  44.710  72.760  1.00  0.00           H
ATOM   1646 2HG2 ILE A 110      80.210  44.200  74.380  1.00  0.00           H
ATOM   1647 3HG2 ILE A 110      81.490  45.260  74.120  1.00  0.00           H
ATOM   1648  CG1 ILE A 110      82.690  43.440  72.140  1.00  0.00           C
ATOM   1649 1HG1 ILE A 110      82.060  43.850  71.350  1.00  0.00           H
ATOM   1650 2HG1 ILE A 110      83.080  42.560  71.630  1.00  0.00           H
ATOM   1651  CD  ILE A 110      83.860  44.370  72.320  1.00  0.00           C
ATOM   1652  HD1 ILE A 110      83.670  45.330  72.810  1.00  0.00           H
ATOM   1653  HD2 ILE A 110      84.670  43.890  72.860  1.00  0.00           H
ATOM   1654  HD3 ILE A 110      84.300  44.720  71.390  1.00  0.00           H
ATOM   1655  C   ILE A 110      81.600  42.420  75.710  1.00  0.00           C
ATOM   1656  O   ILE A 110      81.000  41.310  75.870  1.00  0.00           O
ATOM   1657  N   GLY A 111      81.470  43.440  76.580  1.00  0.00           N
ATOM   1658  H   GLY A 111      82.050  44.250  76.410  1.00  0.00           H
ATOM   1659  CA  GLY A 111      80.500  43.360  77.730  1.00  0.00           C
ATOM   1660  HA1 GLY A 111      79.460  43.280  77.430  1.00  0.00           H
ATOM   1661  HA2 GLY A 111      80.520  44.300  78.280  1.00  0.00           H
ATOM   1662  C   GLY A 111      80.800  42.320  78.810  1.00  0.00           C
ATOM   1663  O   GLY A 111      79.890  41.910  79.580  1.00  0.00           O
ATOM   1664  N   LYS A 112      82.090  41.820  78.920  1.00  0.00           N
ATOM   1665  H   LYS A 112      82.790  42.370  78.440  1.00  0.00           H
ATOM   1666  CA  LYS A 112      82.610  40.800  79.840  1.00  0.00           C
ATOM   1667  HA  LYS A 112      82.090  39.850  79.760  1.00  0.00           H
ATOM   1668  CB  LYS A 112      84.040  40.390  79.400  1.00  0.00           C
ATOM   1669  HB1 LYS A 112      84.300  39.530  80.010  1.00  0.00           H
ATOM   1670  HB2 LYS A 112      84.760  41.200  79.520  1.00  0.00           H
ATOM   1671  CG  LYS A 112      84.310  40.100  77.930  1.00  0.00           C
ATOM   1672  HG1 LYS A 112      84.080  40.960  77.310  1.00  0.00           H
ATOM   1673  HG2 LYS A 112      83.660  39.300  77.570  1.00  0.00           H
ATOM   1674  CD  LYS A 112      85.750  39.600  77.670  1.00  0.00           C
ATOM   1675  HD1 LYS A 112      85.820  39.440  76.600  1.00  0.00           H
ATOM   1676  HD2 LYS A 112      85.880  38.710  78.280  1.00  0.00           H
ATOM   1677  CE  LYS A 112      86.960  40.510  78.000  1.00  0.00           C
ATOM   1678  HE1 LYS A 112      87.710  39.730  78.120  1.00  0.00           H
ATOM   1679  HE2 LYS A 112      86.880  40.750  79.060  1.00  0.00           H
ATOM   1680  NZ  LYS A 112      87.140  41.660  77.020  1.00  0.00           N
ATOM   1681  HZ1 LYS A 112      86.860  41.460  76.070  1.00  0.00           H
ATOM   1682  HZ2 LYS A 112      86.540  42.440  77.260  1.00  0.00           H
ATOM   1683  HZ3 LYS A 112      88.090  42.010  77.050  1.00  0.00           H
ATOM   1684  C   LYS A 112      82.500  41.180  81.260  1.00  0.00           C
ATOM   1685  O   LYS A 112      82.540  40.230  82.060  1.00  0.00           O
ATOM   1686  N   GLU A 113      82.330  42.460  81.590  1.00  0.00           N
ATOM   1687  H   GLU A 113      82.430  43.120  80.840  1.00  0.00           H
ATOM   1688  CA  GLU A 113      82.160  43.080  82.890  1.00  0.00           C
ATOM   1689  HA  GLU A 113      82.590  42.460  83.680  1.00  0.00           H
ATOM   1690  CB  GLU A 113      82.890  44.440  83.040  1.00  0.00           C
ATOM   1691  HB1 GLU A 113      83.950  44.220  83.140  1.00  0.00           H
ATOM   1692  HB2 GLU A 113      82.580  44.900  83.970  1.00  0.00           H
ATOM   1693  CG  GLU A 113      82.580  45.450  81.890  1.00  0.00           C
ATOM   1694  HG1 GLU A 113      82.960  46.410  82.240  1.00  0.00           H
ATOM   1695  HG2 GLU A 113      81.510  45.510  81.710  1.00  0.00           H
ATOM   1696  CD  GLU A 113      83.330  45.170  80.570  1.00  0.00           C
ATOM   1697  OE1 GLU A 113      84.570  45.350  80.560  1.00  0.00           O
ATOM   1698  OE2 GLU A 113      82.720  44.770  79.560  1.00  0.00           O
ATOM   1699  C   GLU A 113      80.610  43.240  83.210  1.00  0.00           C
ATOM   1700  O   GLU A 113      80.230  43.270  84.360  1.00  0.00           O
ATOM   1701  N   ILE A 114      79.770  43.350  82.180  1.00  0.00           N
ATOM   1702  H   ILE A 114      80.170  43.260  81.250  1.00  0.00           H
ATOM   1703  CA  ILE A 114      78.370  43.790  82.290  1.00  0.00           C
ATOM   1704  HA  ILE A 114      78.230  44.600  83.000  1.00  0.00           H
ATOM   1705  CB  ILE A 114      77.900  44.300  80.970  1.00  0.00           C
ATOM   1706  HB  ILE A 114      78.050  43.410  80.360  1.00  0.00           H
ATOM   1707  CG2 ILE A 114      76.390  44.600  80.920  1.00  0.00           C
ATOM   1708 1HG2 ILE A 114      76.010  45.360  81.600  1.00  0.00           H
ATOM   1709 2HG2 ILE A 114      76.190  44.910  79.890  1.00  0.00           H
ATOM   1710 3HG2 ILE A 114      75.840  43.670  81.070  1.00  0.00           H
ATOM   1711  CG1 ILE A 114      78.670  45.470  80.260  1.00  0.00           C
ATOM   1712 1HG1 ILE A 114      78.180  45.550  79.300  1.00  0.00           H
ATOM   1713 2HG1 ILE A 114      79.710  45.180  80.100  1.00  0.00           H
ATOM   1714  CD  ILE A 114      78.660  46.850  80.930  1.00  0.00           C
ATOM   1715  HD1 ILE A 114      77.660  47.260  80.950  1.00  0.00           H
ATOM   1716  HD2 ILE A 114      79.020  46.920  81.960  1.00  0.00           H
ATOM   1717  HD3 ILE A 114      79.310  47.430  80.280  1.00  0.00           H
ATOM   1718  C   ILE A 114      77.490  42.620  82.730  1.00  0.00           C
ATOM   1719  O   ILE A 114      76.550  42.800  83.470  1.00  0.00           O
ATOM   1720  N   ILE A 115      77.820  41.410  82.310  1.00  0.00           N
ATOM   1721  H   ILE A 115      78.330  41.290  81.440  1.00  0.00           H
ATOM   1722  CA  ILE A 115      77.310  40.170  82.920  1.00  0.00           C
ATOM   1723  HA  ILE A 115      76.260  39.940  82.780  1.00  0.00           H
ATOM   1724  CB  ILE A 115      78.030  39.040  82.210  1.00  0.00           C
ATOM   1725  HB  ILE A 115      77.740  39.140  81.160  1.00  0.00           H
ATOM   1726  CG2 ILE A 115      79.600  39.220  82.340  1.00  0.00           C
ATOM   1727 1HG2 ILE A 115      79.970  40.160  81.950  1.00  0.00           H
ATOM   1728 2HG2 ILE A 115      79.820  39.040  83.400  1.00  0.00           H
ATOM   1729 3HG2 ILE A 115      80.050  38.450  81.710  1.00  0.00           H
ATOM   1730  CG1 ILE A 115      77.710  37.630  82.750  1.00  0.00           C
ATOM   1731 1HG1 ILE A 115      77.930  37.560  83.820  1.00  0.00           H
ATOM   1732 2HG1 ILE A 115      78.490  36.980  82.350  1.00  0.00           H
ATOM   1733  CD  ILE A 115      76.310  37.210  82.370  1.00  0.00           C
ATOM   1734  HD1 ILE A 115      76.130  36.250  82.860  1.00  0.00           H
ATOM   1735  HD2 ILE A 115      75.570  37.900  82.770  1.00  0.00           H
ATOM   1736  HD3 ILE A 115      76.260  37.100  81.290  1.00  0.00           H
ATOM   1737  C   ILE A 115      77.500  40.070  84.470  1.00  0.00           C
ATOM   1738  O   ILE A 115      76.710  39.510  85.180  1.00  0.00           O
ATOM   1739  N   ASP A 116      78.610  40.670  84.960  1.00  0.00           N
ATOM   1740  H   ASP A 116      79.330  40.980  84.320  1.00  0.00           H
ATOM   1741  CA  ASP A 116      79.020  40.600  86.390  1.00  0.00           C
ATOM   1742  HA  ASP A 116      78.520  39.680  86.680  1.00  0.00           H
ATOM   1743  CB  ASP A 116      80.530  40.430  86.510  1.00  0.00           C
ATOM   1744  HB1 ASP A 116      81.000  41.410  86.500  1.00  0.00           H
ATOM   1745  HB2 ASP A 116      80.930  39.850  85.680  1.00  0.00           H
ATOM   1746  CG  ASP A 116      80.850  39.760  87.830  1.00  0.00           C
ATOM   1747  OD1 ASP A 116      80.500  38.570  87.940  1.00  0.00           O
ATOM   1748  OD2 ASP A 116      81.370  40.330  88.760  1.00  0.00           O
ATOM   1749  C   ASP A 116      78.360  41.760  87.240  1.00  0.00           C
ATOM   1750  O   ASP A 116      78.080  41.510  88.440  1.00  0.00           O
ATOM   1751  N   LEU A 117      78.010  42.880  86.660  1.00  0.00           N
ATOM   1752  H   LEU A 117      78.270  43.050  85.700  1.00  0.00           H
ATOM   1753  CA  LEU A 117      76.970  43.830  87.160  1.00  0.00           C
ATOM   1754  HA  LEU A 117      77.230  44.270  88.120  1.00  0.00           H
ATOM   1755  CB  LEU A 117      76.870  45.010  86.160  1.00  0.00           C
ATOM   1756  HB1 LEU A 117      76.070  45.670  86.500  1.00  0.00           H
ATOM   1757  HB2 LEU A 117      76.590  44.660  85.170  1.00  0.00           H
ATOM   1758  CG  LEU A 117      78.120  45.880  85.940  1.00  0.00           C
ATOM   1759  HG  LEU A 117      78.900  45.190  85.590  1.00  0.00           H
ATOM   1760  CD1 LEU A 117      77.860  46.930  84.910  1.00  0.00           C
ATOM   1761 1HD1 LEU A 117      78.800  47.370  84.580  1.00  0.00           H
ATOM   1762 2HD1 LEU A 117      77.430  46.510  84.000  1.00  0.00           H
ATOM   1763 3HD1 LEU A 117      77.280  47.760  85.320  1.00  0.00           H
ATOM   1764  CD2 LEU A 117      78.750  46.550  87.180  1.00  0.00           C
ATOM   1765 1HD2 LEU A 117      78.080  47.310  87.590  1.00  0.00           H
ATOM   1766 2HD2 LEU A 117      79.030  45.890  88.000  1.00  0.00           H
ATOM   1767 3HD2 LEU A 117      79.640  47.130  86.920  1.00  0.00           H
ATOM   1768  C   LEU A 117      75.530  43.250  87.200  1.00  0.00           C
ATOM   1769  O   LEU A 117      74.760  43.380  88.160  1.00  0.00           O
ATOM   1770  N   VAL A 118      75.170  42.470  86.120  1.00  0.00           N
ATOM   1771  H   VAL A 118      75.780  42.460  85.320  1.00  0.00           H
ATOM   1772  CA  VAL A 118      73.850  41.740  86.060  1.00  0.00           C
ATOM   1773  HA  VAL A 118      73.060  42.440  86.290  1.00  0.00           H
ATOM   1774  CB  VAL A 118      73.590  41.210  84.630  1.00  0.00           C
ATOM   1775  HB  VAL A 118      74.430  40.610  84.250  1.00  0.00           H
ATOM   1776  CG1 VAL A 118      72.340  40.330  84.530  1.00  0.00           C
ATOM   1777 1HG1 VAL A 118      72.460  39.380  85.050  1.00  0.00           H
ATOM   1778 2HG1 VAL A 118      71.510  40.840  85.020  1.00  0.00           H
ATOM   1779 3HG1 VAL A 118      72.090  40.180  83.480  1.00  0.00           H
ATOM   1780  CG2 VAL A 118      73.350  42.420  83.690  1.00  0.00           C
ATOM   1781 1HG2 VAL A 118      73.360  42.020  82.670  1.00  0.00           H
ATOM   1782 2HG2 VAL A 118      72.340  42.840  83.750  1.00  0.00           H
ATOM   1783 3HG2 VAL A 118      74.060  43.240  83.650  1.00  0.00           H
ATOM   1784  C   VAL A 118      73.740  40.710  87.210  1.00  0.00           C
ATOM   1785  O   VAL A 118      72.880  40.950  88.020  1.00  0.00           O
ATOM   1786  N   LEU A 119      74.570  39.660  87.340  1.00  0.00           N
ATOM   1787  H   LEU A 119      75.390  39.630  86.750  1.00  0.00           H
ATOM   1788  CA  LEU A 119      74.390  38.640  88.370  1.00  0.00           C
ATOM   1789  HA  LEU A 119      73.420  38.160  88.350  1.00  0.00           H
ATOM   1790  CB  LEU A 119      75.440  37.560  88.110  1.00  0.00           C
ATOM   1791  HB1 LEU A 119      75.520  36.870  88.950  1.00  0.00           H
ATOM   1792  HB2 LEU A 119      76.400  38.070  87.970  1.00  0.00           H
ATOM   1793  CG  LEU A 119      75.130  36.750  86.750  1.00  0.00           C
ATOM   1794  HG  LEU A 119      74.970  37.440  85.920  1.00  0.00           H
ATOM   1795  CD1 LEU A 119      76.350  35.960  86.380  1.00  0.00           C
ATOM   1796 1HD1 LEU A 119      76.270  35.060  86.980  1.00  0.00           H
ATOM   1797 2HD1 LEU A 119      76.200  35.640  85.350  1.00  0.00           H
ATOM   1798 3HD1 LEU A 119      77.240  36.530  86.630  1.00  0.00           H
ATOM   1799  CD2 LEU A 119      73.850  35.910  86.840  1.00  0.00           C
ATOM   1800 1HD2 LEU A 119      72.980  36.530  87.040  1.00  0.00           H
ATOM   1801 2HD2 LEU A 119      73.770  35.390  85.890  1.00  0.00           H
ATOM   1802 3HD2 LEU A 119      73.950  35.110  87.580  1.00  0.00           H
ATOM   1803  C   LEU A 119      74.490  39.110  89.860  1.00  0.00           C
ATOM   1804  O   LEU A 119      73.800  38.540  90.730  1.00  0.00           O
ATOM   1805  N   ASP A 120      75.190  40.180  90.040  1.00  0.00           N
ATOM   1806  H   ASP A 120      75.490  40.590  89.160  1.00  0.00           H
ATOM   1807  CA  ASP A 120      75.210  41.020  91.280  1.00  0.00           C
ATOM   1808  HA  ASP A 120      75.510  40.380  92.110  1.00  0.00           H
ATOM   1809  CB  ASP A 120      76.290  42.180  91.200  1.00  0.00           C
ATOM   1810  HB1 ASP A 120      76.170  42.880  90.370  1.00  0.00           H
ATOM   1811  HB2 ASP A 120      77.260  41.720  91.010  1.00  0.00           H
ATOM   1812  CG  ASP A 120      76.220  42.960  92.510  1.00  0.00           C
ATOM   1813  OD1 ASP A 120      76.750  42.390  93.450  1.00  0.00           O
ATOM   1814  OD2 ASP A 120      75.570  44.000  92.650  1.00  0.00           O
ATOM   1815  C   ASP A 120      73.810  41.520  91.670  1.00  0.00           C
ATOM   1816  O   ASP A 120      73.340  41.310  92.790  1.00  0.00           O
ATOM   1817  N   ARG A 121      73.140  42.210  90.710  1.00  0.00           N
ATOM   1818  H   ARG A 121      73.620  42.380  89.840  1.00  0.00           H
ATOM   1819  CA  ARG A 121      71.840  42.710  90.830  1.00  0.00           C
ATOM   1820  HA  ARG A 121      71.910  43.320  91.730  1.00  0.00           H
ATOM   1821  CB  ARG A 121      71.530  43.650  89.640  1.00  0.00           C
ATOM   1822  HB1 ARG A 121      71.750  43.100  88.730  1.00  0.00           H
ATOM   1823  HB2 ARG A 121      72.310  44.410  89.700  1.00  0.00           H
ATOM   1824  CG  ARG A 121      70.140  44.310  89.580  1.00  0.00           C
ATOM   1825  HG1 ARG A 121      69.420  43.520  89.380  1.00  0.00           H
ATOM   1826  HG2 ARG A 121      70.130  45.100  88.830  1.00  0.00           H
ATOM   1827  CD  ARG A 121      69.710  44.960  90.900  1.00  0.00           C
ATOM   1828  HD1 ARG A 121      69.780  44.160  91.630  1.00  0.00           H
ATOM   1829  HD2 ARG A 121      68.680  45.310  90.910  1.00  0.00           H
ATOM   1830  NE  ARG A 121      70.770  45.900  91.400  1.00  0.00           N
ATOM   1831  HE  ARG A 121      71.740  45.660  91.270  1.00  0.00           H
ATOM   1832  CZ  ARG A 121      70.690  47.140  91.880  1.00  0.00           C
ATOM   1833  NH1 ARG A 121      69.570  47.720  92.150  1.00  0.00           N
ATOM   1834 1HH1 ARG A 121      68.820  47.050  92.260  1.00  0.00           H
ATOM   1835 2HH1 ARG A 121      69.510  48.700  92.390  1.00  0.00           H
ATOM   1836  NH2 ARG A 121      71.790  47.760  92.170  1.00  0.00           N
ATOM   1837 1HH2 ARG A 121      72.660  47.250  92.170  1.00  0.00           H
ATOM   1838 2HH2 ARG A 121      71.700  48.550  92.800  1.00  0.00           H
ATOM   1839  C   ARG A 121      70.880  41.580  91.000  1.00  0.00           C
ATOM   1840  O   ARG A 121      69.960  41.720  91.830  1.00  0.00           O
ATOM   1841  N   ILE A 122      71.150  40.490  90.350  1.00  0.00           N
ATOM   1842  H   ILE A 122      71.920  40.440  89.690  1.00  0.00           H
ATOM   1843  CA  ILE A 122      70.230  39.310  90.570  1.00  0.00           C
ATOM   1844  HA  ILE A 122      69.200  39.680  90.590  1.00  0.00           H
ATOM   1845  CB  ILE A 122      70.270  38.150  89.520  1.00  0.00           C
ATOM   1846  HB  ILE A 122      71.220  37.620  89.430  1.00  0.00           H
ATOM   1847  CG2 ILE A 122      69.270  37.060  89.900  1.00  0.00           C
ATOM   1848 1HG2 ILE A 122      69.190  36.360  89.070  1.00  0.00           H
ATOM   1849 2HG2 ILE A 122      69.720  36.500  90.720  1.00  0.00           H
ATOM   1850 3HG2 ILE A 122      68.290  37.440  90.170  1.00  0.00           H
ATOM   1851  CG1 ILE A 122      69.840  38.750  88.180  1.00  0.00           C
ATOM   1852 1HG1 ILE A 122      70.080  39.810  88.130  1.00  0.00           H
ATOM   1853 2HG1 ILE A 122      68.800  38.610  87.890  1.00  0.00           H
ATOM   1854  CD  ILE A 122      70.600  38.070  86.990  1.00  0.00           C
ATOM   1855  HD1 ILE A 122      70.180  38.350  86.020  1.00  0.00           H
ATOM   1856  HD2 ILE A 122      71.610  38.500  86.970  1.00  0.00           H
ATOM   1857  HD3 ILE A 122      70.710  36.990  86.980  1.00  0.00           H
ATOM   1858  C   ILE A 122      70.380  38.730  91.960  1.00  0.00           C
ATOM   1859  O   ILE A 122      69.430  38.350  92.630  1.00  0.00           O
ATOM   1860  N   ARG A 123      71.610  38.750  92.570  1.00  0.00           N
ATOM   1861  H   ARG A 123      72.350  39.040  91.950  1.00  0.00           H
ATOM   1862  CA  ARG A 123      71.930  38.270  93.970  1.00  0.00           C
ATOM   1863  HA  ARG A 123      71.450  37.290  94.050  1.00  0.00           H
ATOM   1864  CB  ARG A 123      73.440  38.180  94.150  1.00  0.00           C
ATOM   1865  HB1 ARG A 123      73.820  39.170  93.910  1.00  0.00           H
ATOM   1866  HB2 ARG A 123      73.920  37.440  93.490  1.00  0.00           H
ATOM   1867  CG  ARG A 123      73.770  37.700  95.550  1.00  0.00           C
ATOM   1868  HG1 ARG A 123      73.440  38.410  96.310  1.00  0.00           H
ATOM   1869  HG2 ARG A 123      74.830  37.540  95.710  1.00  0.00           H
ATOM   1870  CD  ARG A 123      73.200  36.320  95.880  1.00  0.00           C
ATOM   1871  HD1 ARG A 123      72.110  36.300  95.820  1.00  0.00           H
ATOM   1872  HD2 ARG A 123      73.460  36.160  96.930  1.00  0.00           H
ATOM   1873  NE  ARG A 123      73.750  35.320  94.980  1.00  0.00           N
ATOM   1874  HE  ARG A 123      74.340  35.670  94.250  1.00  0.00           H
ATOM   1875  CZ  ARG A 123      73.540  34.050  95.060  1.00  0.00           C
ATOM   1876  NH1 ARG A 123      73.080  33.450  96.100  1.00  0.00           N
ATOM   1877 1HH1 ARG A 123      72.590  34.080  96.720  1.00  0.00           H
ATOM   1878 2HH1 ARG A 123      73.060  32.450  96.200  1.00  0.00           H
ATOM   1879  NH2 ARG A 123      73.930  33.240  94.110  1.00  0.00           N
ATOM   1880 1HH2 ARG A 123      74.330  33.650  93.270  1.00  0.00           H
ATOM   1881 2HH2 ARG A 123      73.870  32.250  94.290  1.00  0.00           H
ATOM   1882  C   ARG A 123      71.290  39.160  94.990  1.00  0.00           C
ATOM   1883  O   ARG A 123      70.780  38.650  95.960  1.00  0.00           O
ATOM   1884  N   LYS A 124      71.240  40.400  94.760  1.00  0.00           N
ATOM   1885  H   LYS A 124      71.850  40.740  94.040  1.00  0.00           H
ATOM   1886  CA  LYS A 124      70.490  41.350  95.550  1.00  0.00           C
ATOM   1887  HA  LYS A 124      70.640  41.230  96.620  1.00  0.00           H
ATOM   1888  CB  LYS A 124      70.910  42.770  95.180  1.00  0.00           C
ATOM   1889  HB1 LYS A 124      70.130  43.480  95.460  1.00  0.00           H
ATOM   1890  HB2 LYS A 124      70.900  42.800  94.090  1.00  0.00           H
ATOM   1891  CG  LYS A 124      72.140  43.280  95.770  1.00  0.00           C
ATOM   1892  HG1 LYS A 124      72.870  42.470  95.680  1.00  0.00           H
ATOM   1893  HG2 LYS A 124      71.990  43.570  96.810  1.00  0.00           H
ATOM   1894  CD  LYS A 124      72.650  44.390  94.750  1.00  0.00           C
ATOM   1895  HD1 LYS A 124      71.930  45.180  94.550  1.00  0.00           H
ATOM   1896  HD2 LYS A 124      72.980  43.900  93.830  1.00  0.00           H
ATOM   1897  CE  LYS A 124      73.920  45.060  95.280  1.00  0.00           C
ATOM   1898  HE1 LYS A 124      73.720  45.700  96.140  1.00  0.00           H
ATOM   1899  HE2 LYS A 124      74.260  45.780  94.540  1.00  0.00           H
ATOM   1900  NZ  LYS A 124      75.030  44.080  95.520  1.00  0.00           N
ATOM   1901  HZ1 LYS A 124      74.820  43.570  96.370  1.00  0.00           H
ATOM   1902  HZ2 LYS A 124      75.190  43.520  94.690  1.00  0.00           H
ATOM   1903  HZ3 LYS A 124      75.880  44.620  95.610  1.00  0.00           H
ATOM   1904  C   LYS A 124      68.960  41.160  95.400  1.00  0.00           C
ATOM   1905  O   LYS A 124      68.260  41.780  96.190  1.00  0.00           O
ATOM   1906  N   LEU A 125      68.430  40.490  94.350  1.00  0.00           N
ATOM   1907  H   LEU A 125      69.070  40.000  93.740  1.00  0.00           H
ATOM   1908  CA  LEU A 125      66.990  40.230  94.270  1.00  0.00           C
ATOM   1909  HA  LEU A 125      66.300  40.940  94.720  1.00  0.00           H
ATOM   1910  CB  LEU A 125      66.510  40.140  92.830  1.00  0.00           C
ATOM   1911  HB1 LEU A 125      65.660  39.480  92.690  1.00  0.00           H
ATOM   1912  HB2 LEU A 125      67.270  39.690  92.200  1.00  0.00           H
ATOM   1913  CG  LEU A 125      66.240  41.520  92.180  1.00  0.00           C
ATOM   1914  HG  LEU A 125      67.160  42.100  92.200  1.00  0.00           H
ATOM   1915  CD1 LEU A 125      65.810  41.330  90.710  1.00  0.00           C
ATOM   1916 1HD1 LEU A 125      65.550  42.350  90.400  1.00  0.00           H
ATOM   1917 2HD1 LEU A 125      66.600  40.930  90.080  1.00  0.00           H
ATOM   1918 3HD1 LEU A 125      64.970  40.640  90.630  1.00  0.00           H
ATOM   1919  CD2 LEU A 125      65.110  42.350  92.810  1.00  0.00           C
ATOM   1920 1HD2 LEU A 125      64.950  43.360  92.420  1.00  0.00           H
ATOM   1921 2HD2 LEU A 125      64.200  41.750  92.860  1.00  0.00           H
ATOM   1922 3HD2 LEU A 125      65.280  42.630  93.850  1.00  0.00           H
ATOM   1923  C   LEU A 125      66.750  38.880  94.930  1.00  0.00           C
ATOM   1924  O   LEU A 125      65.760  38.820  95.700  1.00  0.00           O
ATOM   1925  N   ALA A 126      67.590  37.860  94.780  1.00  0.00           N
ATOM   1926  H   ALA A 126      68.500  37.950  94.350  1.00  0.00           H
ATOM   1927  CA  ALA A 126      67.290  36.610  95.450  1.00  0.00           C
ATOM   1928  HA  ALA A 126      66.280  36.260  95.220  1.00  0.00           H
ATOM   1929  CB  ALA A 126      68.210  35.590  94.790  1.00  0.00           C
ATOM   1930  HB1 ALA A 126      69.260  35.800  95.020  1.00  0.00           H
ATOM   1931  HB2 ALA A 126      68.060  34.560  95.110  1.00  0.00           H
ATOM   1932  HB3 ALA A 126      68.000  35.600  93.720  1.00  0.00           H
ATOM   1933  C   ALA A 126      67.400  36.690  96.970  1.00  0.00           C
ATOM   1934  O   ALA A 126      66.670  36.100  97.760  1.00  0.00           O
ATOM   1935  N   ASP A 127      68.280  37.540  97.480  1.00  0.00           N
ATOM   1936  H   ASP A 127      68.950  37.880  96.810  1.00  0.00           H
ATOM   1937  CA  ASP A 127      68.400  37.920  98.890  1.00  0.00           C
ATOM   1938  HA  ASP A 127      68.560  37.000  99.440  1.00  0.00           H
ATOM   1939  CB  ASP A 127      69.750  38.750  98.890  1.00  0.00           C
ATOM   1940  HB1 ASP A 127      69.550  39.670  98.340  1.00  0.00           H
ATOM   1941  HB2 ASP A 127      70.560  38.350  98.280  1.00  0.00           H
ATOM   1942  CG  ASP A 127      70.290  39.200 100.250  1.00  0.00           C
ATOM   1943  OD1 ASP A 127      70.270  38.480 101.290  1.00  0.00           O
ATOM   1944  OD2 ASP A 127      70.930  40.310 100.140  1.00  0.00           O
ATOM   1945  C   ASP A 127      67.170  38.600  99.530  1.00  0.00           C
ATOM   1946  O   ASP A 127      66.930  38.490 100.760  1.00  0.00           O
ATOM   1947  N   GLN A 128      66.340  39.200  98.700  1.00  0.00           N
ATOM   1948  H   GLN A 128      66.550  39.030  97.730  1.00  0.00           H
ATOM   1949  CA  GLN A 128      65.040  39.620  99.040  1.00  0.00           C
ATOM   1950  HA  GLN A 128      64.900  39.740 100.120  1.00  0.00           H
ATOM   1951  CB  GLN A 128      64.790  40.960  98.340  1.00  0.00           C
ATOM   1952  HB1 GLN A 128      63.750  41.180  98.570  1.00  0.00           H
ATOM   1953  HB2 GLN A 128      64.920  40.960  97.260  1.00  0.00           H
ATOM   1954  CG  GLN A 128      65.690  42.110  98.870  1.00  0.00           C
ATOM   1955  HG1 GLN A 128      66.730  41.840  98.740  1.00  0.00           H
ATOM   1956  HG2 GLN A 128      65.440  42.360  99.900  1.00  0.00           H
ATOM   1957  CD  GLN A 128      65.340  43.460  98.230  1.00  0.00           C
ATOM   1958  OE1 GLN A 128      64.720  43.700  97.170  1.00  0.00           O
ATOM   1959  NE2 GLN A 128      65.710  44.570  98.890  1.00  0.00           N
ATOM   1960 1HE2 GLN A 128      66.260  44.490  99.730  1.00  0.00           H
ATOM   1961 2HE2 GLN A 128      65.500  45.490  98.520  1.00  0.00           H
ATOM   1962  C   GLN A 128      63.920  38.610  98.660  1.00  0.00           C
ATOM   1963  O   GLN A 128      62.750  39.010  98.520  1.00  0.00           O
ATOM   1964  N   CYS A 129      64.160  37.340  98.720  1.00  0.00           N
ATOM   1965  H   CYS A 129      65.100  36.980  98.840  1.00  0.00           H
ATOM   1966  CA  CYS A 129      63.220  36.230  98.580  1.00  0.00           C
ATOM   1967  HA  CYS A 129      62.200  36.610  98.670  1.00  0.00           H
ATOM   1968  CB  CYS A 129      63.400  35.510  97.180  1.00  0.00           C
ATOM   1969  HB1 CYS A 129      62.600  34.810  96.930  1.00  0.00           H
ATOM   1970  HB2 CYS A 129      64.280  34.880  97.330  1.00  0.00           H
ATOM   1971  SG  CYS A 129      63.540  36.720  95.830  1.00  0.00           S
ATOM   1972  HG  CYS A 129      64.820  37.060  95.930  1.00  0.00           H
ATOM   1973  C   CYS A 129      63.250  35.280  99.760  1.00  0.00           C
ATOM   1974  O   CYS A 129      64.310  35.110 100.410  1.00  0.00           O
ATOM   1975  N   THR A 130      62.190  34.590 100.070  1.00  0.00           N
ATOM   1976  H   THR A 130      61.330  34.760  99.560  1.00  0.00           H
ATOM   1977  CA  THR A 130      62.090  33.440 101.060  1.00  0.00           C
ATOM   1978  HA  THR A 130      63.030  33.380 101.610  1.00  0.00           H
ATOM   1979  CB  THR A 130      60.940  33.610 102.020  1.00  0.00           C
ATOM   1980  HB  THR A 130      61.160  32.770 102.680  1.00  0.00           H
ATOM   1981  CG2 THR A 130      61.070  34.940 102.770  1.00  0.00           C
ATOM   1982 1HG2 THR A 130      62.150  35.020 102.940  1.00  0.00           H
ATOM   1983 2HG2 THR A 130      60.830  35.750 102.070  1.00  0.00           H
ATOM   1984 3HG2 THR A 130      60.370  34.940 103.600  1.00  0.00           H
ATOM   1985  OG1 THR A 130      59.650  33.240 101.640  1.00  0.00           O
ATOM   1986  HG1 THR A 130      59.040  33.680 102.220  1.00  0.00           H
ATOM   1987  C   THR A 130      61.970  32.030 100.400  1.00  0.00           C
ATOM   1988  O   THR A 130      62.300  31.010 101.040  1.00  0.00           O
ATOM   1989  N   GLY A 131      61.580  31.980  99.150  1.00  0.00           N
ATOM   1990  H   GLY A 131      61.240  32.820  98.700  1.00  0.00           H
ATOM   1991  CA  GLY A 131      61.310  30.780  98.390  1.00  0.00           C
ATOM   1992  HA1 GLY A 131      60.450  30.240  98.770  1.00  0.00           H
ATOM   1993  HA2 GLY A 131      62.170  30.140  98.610  1.00  0.00           H
ATOM   1994  C   GLY A 131      61.250  30.980  96.910  1.00  0.00           C
ATOM   1995  O   GLY A 131      60.350  30.420  96.210  1.00  0.00           O
ATOM   1996  N   LEU A 132      62.310  31.500  96.330  1.00  0.00           N
ATOM   1997  H   LEU A 132      63.020  31.910  96.920  1.00  0.00           H
ATOM   1998  CA  LEU A 132      62.420  31.740  94.870  1.00  0.00           C
ATOM   1999  HA  LEU A 132      61.560  32.280  94.480  1.00  0.00           H
ATOM   2000  CB  LEU A 132      63.700  32.510  94.780  1.00  0.00           C
ATOM   2001  HB1 LEU A 132      64.430  31.980  95.390  1.00  0.00           H
ATOM   2002  HB2 LEU A 132      63.500  33.480  95.240  1.00  0.00           H
ATOM   2003  CG  LEU A 132      64.320  32.790  93.390  1.00  0.00           C
ATOM   2004  HG  LEU A 132      64.620  31.790  93.050  1.00  0.00           H
ATOM   2005  CD1 LEU A 132      63.300  33.510  92.500  1.00  0.00           C
ATOM   2006 1HD1 LEU A 132      62.420  32.860  92.470  1.00  0.00           H
ATOM   2007 2HD1 LEU A 132      63.060  34.390  93.090  1.00  0.00           H
ATOM   2008 3HD1 LEU A 132      63.820  33.670  91.560  1.00  0.00           H
ATOM   2009  CD2 LEU A 132      65.560  33.720  93.490  1.00  0.00           C
ATOM   2010 1HD2 LEU A 132      65.190  34.730  93.650  1.00  0.00           H
ATOM   2011 2HD2 LEU A 132      66.140  33.470  94.390  1.00  0.00           H
ATOM   2012 3HD2 LEU A 132      66.170  33.680  92.590  1.00  0.00           H
ATOM   2013  C   LEU A 132      62.510  30.470  94.080  1.00  0.00           C
ATOM   2014  O   LEU A 132      63.470  29.700  94.140  1.00  0.00           O
ATOM   2015  N   GLN A 133      61.510  30.340  93.190  1.00  0.00           N
ATOM   2016  H   GLN A 133      60.970  31.170  93.020  1.00  0.00           H
ATOM   2017  CA  GLN A 133      61.220  29.170  92.350  1.00  0.00           C
ATOM   2018  HA  GLN A 133      61.400  28.320  93.020  1.00  0.00           H
ATOM   2019  CB  GLN A 133      59.790  29.050  91.830  1.00  0.00           C
ATOM   2020  HB1 GLN A 133      59.750  28.160  91.200  1.00  0.00           H
ATOM   2021  HB2 GLN A 133      59.510  29.920  91.220  1.00  0.00           H
ATOM   2022  CG  GLN A 133      58.710  29.180  92.900  1.00  0.00           C
ATOM   2023  HG1 GLN A 133      58.860  30.190  93.290  1.00  0.00           H
ATOM   2024  HG2 GLN A 133      58.980  28.430  93.650  1.00  0.00           H
ATOM   2025  CD  GLN A 133      57.250  28.920  92.390  1.00  0.00           C
ATOM   2026  OE1 GLN A 133      56.960  27.930  91.740  1.00  0.00           O
ATOM   2027  NE2 GLN A 133      56.340  29.900  92.530  1.00  0.00           N
ATOM   2028 1HE2 GLN A 133      56.510  30.760  93.030  1.00  0.00           H
ATOM   2029 2HE2 GLN A 133      55.400  29.610  92.300  1.00  0.00           H
ATOM   2030  C   GLN A 133      62.220  29.040  91.220  1.00  0.00           C
ATOM   2031  O   GLN A 133      62.780  27.960  91.060  1.00  0.00           O
ATOM   2032  N   GLY A 134      62.520  30.230  90.610  1.00  0.00           N
ATOM   2033  H   GLY A 134      62.220  31.080  91.070  1.00  0.00           H
ATOM   2034  CA  GLY A 134      63.390  30.310  89.420  1.00  0.00           C
ATOM   2035  HA1 GLY A 134      62.910  29.500  88.880  1.00  0.00           H
ATOM   2036  HA2 GLY A 134      64.460  30.100  89.540  1.00  0.00           H
ATOM   2037  C   GLY A 134      63.300  31.510  88.520  1.00  0.00           C
ATOM   2038  O   GLY A 134      62.710  32.450  89.030  1.00  0.00           O
ATOM   2039  N   PHE A 135      63.890  31.420  87.320  1.00  0.00           N
ATOM   2040  H   PHE A 135      64.220  30.480  87.140  1.00  0.00           H
ATOM   2041  CA  PHE A 135      64.130  32.410  86.330  1.00  0.00           C
ATOM   2042  HA  PHE A 135      64.040  33.360  86.860  1.00  0.00           H
ATOM   2043  CB  PHE A 135      65.600  32.270  86.020  1.00  0.00           C
ATOM   2044  HB1 PHE A 135      65.940  33.040  85.320  1.00  0.00           H
ATOM   2045  HB2 PHE A 135      65.690  31.320  85.500  1.00  0.00           H
ATOM   2046  CG  PHE A 135      66.440  32.370  87.280  1.00  0.00           C
ATOM   2047  CD1 PHE A 135      66.580  33.630  87.860  1.00  0.00           C
ATOM   2048  HD1 PHE A 135      66.180  34.540  87.430  1.00  0.00           H
ATOM   2049  CE1 PHE A 135      67.340  33.700  89.070  1.00  0.00           C
ATOM   2050  HE1 PHE A 135      67.470  34.680  89.490  1.00  0.00           H
ATOM   2051  CZ  PHE A 135      67.940  32.600  89.630  1.00  0.00           C
ATOM   2052  HZ  PHE A 135      68.520  32.710  90.530  1.00  0.00           H
ATOM   2053  CE2 PHE A 135      67.850  31.320  89.020  1.00  0.00           C
ATOM   2054  HE2 PHE A 135      68.330  30.420  89.380  1.00  0.00           H
ATOM   2055  CD2 PHE A 135      67.100  31.200  87.800  1.00  0.00           C
ATOM   2056  HD2 PHE A 135      66.930  30.230  87.360  1.00  0.00           H
ATOM   2057  C   PHE A 135      63.340  32.380  85.040  1.00  0.00           C
ATOM   2058  O   PHE A 135      62.990  31.380  84.430  1.00  0.00           O
ATOM   2059  N   LEU A 136      62.880  33.580  84.650  1.00  0.00           N
ATOM   2060  H   LEU A 136      63.030  34.420  85.180  1.00  0.00           H
ATOM   2061  CA  LEU A 136      62.110  33.750  83.420  1.00  0.00           C
ATOM   2062  HA  LEU A 136      62.090  32.790  82.910  1.00  0.00           H
ATOM   2063  CB  LEU A 136      60.630  34.230  83.750  1.00  0.00           C
ATOM   2064  HB1 LEU A 136      60.120  34.540  82.840  1.00  0.00           H
ATOM   2065  HB2 LEU A 136      60.740  35.140  84.350  1.00  0.00           H
ATOM   2066  CG  LEU A 136      59.740  33.380  84.690  1.00  0.00           C
ATOM   2067  HG  LEU A 136      60.280  33.020  85.560  1.00  0.00           H
ATOM   2068  CD1 LEU A 136      58.520  34.150  85.190  1.00  0.00           C
ATOM   2069 1HD1 LEU A 136      58.890  34.960  85.830  1.00  0.00           H
ATOM   2070 2HD1 LEU A 136      57.850  34.440  84.380  1.00  0.00           H
ATOM   2071 3HD1 LEU A 136      57.960  33.500  85.860  1.00  0.00           H
ATOM   2072  CD2 LEU A 136      59.180  32.130  84.010  1.00  0.00           C
ATOM   2073 1HD2 LEU A 136      60.030  31.670  83.500  1.00  0.00           H
ATOM   2074 2HD2 LEU A 136      58.780  31.390  84.690  1.00  0.00           H
ATOM   2075 3HD2 LEU A 136      58.470  32.360  83.210  1.00  0.00           H
ATOM   2076  C   LEU A 136      62.890  34.710  82.470  1.00  0.00           C
ATOM   2077  O   LEU A 136      63.130  35.850  82.800  1.00  0.00           O
ATOM   2078  N   VAL A 137      63.450  34.140  81.360  1.00  0.00           N
ATOM   2079  H   VAL A 137      63.150  33.210  81.100  1.00  0.00           H
ATOM   2080  CA  VAL A 137      64.500  34.720  80.560  1.00  0.00           C
ATOM   2081  HA  VAL A 137      64.890  35.630  81.020  1.00  0.00           H
ATOM   2082  CB  VAL A 137      65.750  33.780  80.460  1.00  0.00           C
ATOM   2083  HB  VAL A 137      65.480  32.880  79.910  1.00  0.00           H
ATOM   2084  CG1 VAL A 137      66.980  34.220  79.630  1.00  0.00           C
ATOM   2085 1HG1 VAL A 137      67.740  33.440  79.660  1.00  0.00           H
ATOM   2086 2HG1 VAL A 137      66.790  34.380  78.570  1.00  0.00           H
ATOM   2087 3HG1 VAL A 137      67.320  35.140  80.110  1.00  0.00           H
ATOM   2088  CG2 VAL A 137      66.170  33.260  81.810  1.00  0.00           C
ATOM   2089 1HG2 VAL A 137      65.370  32.650  82.190  1.00  0.00           H
ATOM   2090 2HG2 VAL A 137      67.090  32.670  81.800  1.00  0.00           H
ATOM   2091 3HG2 VAL A 137      66.230  34.240  82.280  1.00  0.00           H
ATOM   2092  C   VAL A 137      63.890  35.110  79.230  1.00  0.00           C
ATOM   2093  O   VAL A 137      63.550  34.190  78.450  1.00  0.00           O
ATOM   2094  N   PHE A 138      63.800  36.390  78.950  1.00  0.00           N
ATOM   2095  H   PHE A 138      64.170  37.070  79.610  1.00  0.00           H
ATOM   2096  CA  PHE A 138      63.170  36.850  77.780  1.00  0.00           C
ATOM   2097  HA  PHE A 138      62.670  36.010  77.310  1.00  0.00           H
ATOM   2098  CB  PHE A 138      62.020  37.830  78.110  1.00  0.00           C
ATOM   2099  HB1 PHE A 138      61.730  38.330  77.180  1.00  0.00           H
ATOM   2100  HB2 PHE A 138      62.420  38.600  78.760  1.00  0.00           H
ATOM   2101  CG  PHE A 138      60.790  37.250  78.730  1.00  0.00           C
ATOM   2102  CD1 PHE A 138      60.500  37.070  80.060  1.00  0.00           C
ATOM   2103  HD1 PHE A 138      61.270  37.210  80.810  1.00  0.00           H
ATOM   2104  CE1 PHE A 138      59.300  36.450  80.490  1.00  0.00           C
ATOM   2105  HE1 PHE A 138      59.060  36.340  81.540  1.00  0.00           H
ATOM   2106  CZ  PHE A 138      58.240  36.190  79.630  1.00  0.00           C
ATOM   2107  HZ  PHE A 138      57.280  35.860  80.000  1.00  0.00           H
ATOM   2108  CE2 PHE A 138      58.520  36.410  78.290  1.00  0.00           C
ATOM   2109  HE2 PHE A 138      57.790  36.210  77.520  1.00  0.00           H
ATOM   2110  CD2 PHE A 138      59.790  36.840  77.850  1.00  0.00           C
ATOM   2111  HD2 PHE A 138      60.010  36.850  76.790  1.00  0.00           H
ATOM   2112  C   PHE A 138      64.170  37.300  76.740  1.00  0.00           C
ATOM   2113  O   PHE A 138      65.040  38.120  77.000  1.00  0.00           O
ATOM   2114  N   HIS A 139      64.120  36.790  75.500  1.00  0.00           N
ATOM   2115  H   HIS A 139      63.380  36.160  75.230  1.00  0.00           H
ATOM   2116  CA  HIS A 139      65.110  37.070  74.510  1.00  0.00           C
ATOM   2117  HA  HIS A 139      65.410  38.110  74.580  1.00  0.00           H
ATOM   2118  CB  HIS A 139      66.440  36.350  74.820  1.00  0.00           C
ATOM   2119  HB1 HIS A 139      66.740  36.480  75.860  1.00  0.00           H
ATOM   2120  HB2 HIS A 139      67.260  36.840  74.310  1.00  0.00           H
ATOM   2121  CG  HIS A 139      66.500  34.870  74.580  1.00  0.00           C
ATOM   2122  ND1 HIS A 139      67.330  34.110  73.760  1.00  0.00           N
ATOM   2123  HD1 HIS A 139      68.190  34.490  73.390  1.00  0.00           H
ATOM   2124  CE1 HIS A 139      66.960  32.820  73.800  1.00  0.00           C
ATOM   2125  HE1 HIS A 139      67.430  32.020  73.260  1.00  0.00           H
ATOM   2126  NE2 HIS A 139      66.010  32.640  74.720  1.00  0.00           N
ATOM   2127  HE2 HIS A 139      65.620  31.720  74.920  1.00  0.00           H
ATOM   2128  CD2 HIS A 139      65.650  33.940  75.140  1.00  0.00           C
ATOM   2129  HD2 HIS A 139      64.790  34.150  75.750  1.00  0.00           H
ATOM   2130  C   HIS A 139      64.740  36.650  73.060  1.00  0.00           C
ATOM   2131  O   HIS A 139      63.820  35.900  72.970  1.00  0.00           O
ATOM   2132  N   SER A 140      65.520  36.990  72.020  1.00  0.00           N
ATOM   2133  H   SER A 140      66.310  37.590  72.230  1.00  0.00           H
ATOM   2134  CA  SER A 140      65.520  36.450  70.660  1.00  0.00           C
ATOM   2135  HA  SER A 140      64.540  35.990  70.490  1.00  0.00           H
ATOM   2136  CB  SER A 140      65.560  37.500  69.600  1.00  0.00           C
ATOM   2137  HB1 SER A 140      64.690  38.150  69.660  1.00  0.00           H
ATOM   2138  HB2 SER A 140      65.410  37.020  68.630  1.00  0.00           H
ATOM   2139  OG  SER A 140      66.830  38.190  69.530  1.00  0.00           O
ATOM   2140  HG  SER A 140      66.610  39.120  69.570  1.00  0.00           H
ATOM   2141  C   SER A 140      66.560  35.310  70.330  1.00  0.00           C
ATOM   2142  O   SER A 140      67.680  35.340  70.800  1.00  0.00           O
ATOM   2143  N   PHE A 141      66.200  34.290  69.530  1.00  0.00           N
ATOM   2144  H   PHE A 141      65.310  34.370  69.050  1.00  0.00           H
ATOM   2145  CA  PHE A 141      67.090  33.180  69.140  1.00  0.00           C
ATOM   2146  HA  PHE A 141      67.570  32.650  69.970  1.00  0.00           H
ATOM   2147  CB  PHE A 141      66.260  32.230  68.350  1.00  0.00           C
ATOM   2148  HB1 PHE A 141      65.950  32.670  67.410  1.00  0.00           H
ATOM   2149  HB2 PHE A 141      65.310  32.080  68.860  1.00  0.00           H
ATOM   2150  CG  PHE A 141      66.880  30.820  68.120  1.00  0.00           C
ATOM   2151  CD1 PHE A 141      67.140  30.450  66.770  1.00  0.00           C
ATOM   2152  HD1 PHE A 141      67.210  31.210  66.010  1.00  0.00           H
ATOM   2153  CE1 PHE A 141      67.410  29.130  66.490  1.00  0.00           C
ATOM   2154  HE1 PHE A 141      67.580  28.860  65.460  1.00  0.00           H
ATOM   2155  CZ  PHE A 141      67.580  28.250  67.530  1.00  0.00           C
ATOM   2156  HZ  PHE A 141      67.780  27.220  67.280  1.00  0.00           H
ATOM   2157  CE2 PHE A 141      67.290  28.560  68.890  1.00  0.00           C
ATOM   2158  HE2 PHE A 141      67.340  27.780  69.640  1.00  0.00           H
ATOM   2159  CD2 PHE A 141      66.900  29.900  69.190  1.00  0.00           C
ATOM   2160  HD2 PHE A 141      66.740  30.240  70.200  1.00  0.00           H
ATOM   2161  C   PHE A 141      68.240  33.640  68.230  1.00  0.00           C
ATOM   2162  O   PHE A 141      69.350  33.090  68.310  1.00  0.00           O
ATOM   2163  N   GLY A 142      67.890  34.530  67.290  1.00  0.00           N
ATOM   2164  H   GLY A 142      66.970  34.940  67.360  1.00  0.00           H
ATOM   2165  CA  GLY A 142      68.720  34.760  66.140  1.00  0.00           C
ATOM   2166  HA1 GLY A 142      68.010  34.860  65.320  1.00  0.00           H
ATOM   2167  HA2 GLY A 142      69.310  33.860  66.000  1.00  0.00           H
ATOM   2168  C   GLY A 142      69.700  35.950  66.380  1.00  0.00           C
ATOM   2169  O   GLY A 142      70.710  36.120  65.610  1.00  0.00           O
ATOM   2170  N   GLY A 143      69.360  36.910  67.250  1.00  0.00           N
ATOM   2171  H   GLY A 143      68.590  36.740  67.890  1.00  0.00           H
ATOM   2172  CA  GLY A 143      70.230  38.080  67.390  1.00  0.00           C
ATOM   2173  HA1 GLY A 143      69.620  38.800  67.940  1.00  0.00           H
ATOM   2174  HA2 GLY A 143      70.680  38.450  66.460  1.00  0.00           H
ATOM   2175  C   GLY A 143      71.520  37.780  68.270  1.00  0.00           C
ATOM   2176  O   GLY A 143      71.770  36.620  68.680  1.00  0.00           O
ATOM   2177  N   GLY A 144      72.350  38.850  68.510  1.00  0.00           N
ATOM   2178  H   GLY A 144      71.980  39.760  68.270  1.00  0.00           H
ATOM   2179  CA  GLY A 144      73.650  38.770  69.250  1.00  0.00           C
ATOM   2180  HA1 GLY A 144      74.200  39.600  68.800  1.00  0.00           H
ATOM   2181  HA2 GLY A 144      74.160  37.870  68.900  1.00  0.00           H
ATOM   2182  C   GLY A 144      73.590  38.780  70.750  1.00  0.00           C
ATOM   2183  O   GLY A 144      73.860  37.760  71.400  1.00  0.00           O
ATOM   2184  N   THR A 145      73.080  39.830  71.360  1.00  0.00           N
ATOM   2185  H   THR A 145      72.850  40.660  70.830  1.00  0.00           H
ATOM   2186  CA  THR A 145      72.800  39.840  72.810  1.00  0.00           C
ATOM   2187  HA  THR A 145      73.760  39.620  73.280  1.00  0.00           H
ATOM   2188  CB  THR A 145      72.260  41.220  73.270  1.00  0.00           C
ATOM   2189  HB  THR A 145      71.240  41.380  72.900  1.00  0.00           H
ATOM   2190  CG2 THR A 145      72.400  41.330  74.800  1.00  0.00           C
ATOM   2191 1HG2 THR A 145      71.980  42.280  75.130  1.00  0.00           H
ATOM   2192 2HG2 THR A 145      71.960  40.550  75.420  1.00  0.00           H
ATOM   2193 3HG2 THR A 145      73.430  41.200  75.130  1.00  0.00           H
ATOM   2194  OG1 THR A 145      73.110  42.210  72.780  1.00  0.00           O
ATOM   2195  HG1 THR A 145      72.780  42.510  71.930  1.00  0.00           H
ATOM   2196  C   THR A 145      71.730  38.770  73.170  1.00  0.00           C
ATOM   2197  O   THR A 145      71.790  38.030  74.140  1.00  0.00           O
ATOM   2198  N   GLY A 146      70.770  38.680  72.200  1.00  0.00           N
ATOM   2199  H   GLY A 146      70.700  39.390  71.490  1.00  0.00           H
ATOM   2200  CA  GLY A 146      69.810  37.590  72.180  1.00  0.00           C
ATOM   2201  HA1 GLY A 146      69.300  37.700  71.230  1.00  0.00           H
ATOM   2202  HA2 GLY A 146      69.040  37.810  72.920  1.00  0.00           H
ATOM   2203  C   GLY A 146      70.300  36.160  72.280  1.00  0.00           C
ATOM   2204  O   GLY A 146      69.620  35.330  72.890  1.00  0.00           O
ATOM   2205  N   SER A 147      71.470  35.870  71.740  1.00  0.00           N
ATOM   2206  H   SER A 147      72.050  36.580  71.310  1.00  0.00           H
ATOM   2207  CA  SER A 147      72.000  34.550  71.720  1.00  0.00           C
ATOM   2208  HA  SER A 147      71.300  33.820  72.120  1.00  0.00           H
ATOM   2209  CB  SER A 147      72.250  33.990  70.320  1.00  0.00           C
ATOM   2210  HB1 SER A 147      71.310  33.880  69.790  1.00  0.00           H
ATOM   2211  HB2 SER A 147      72.720  33.000  70.370  1.00  0.00           H
ATOM   2212  OG  SER A 147      73.180  34.710  69.610  1.00  0.00           O
ATOM   2213  HG  SER A 147      72.610  35.330  69.140  1.00  0.00           H
ATOM   2214  C   SER A 147      73.390  34.370  72.450  1.00  0.00           C
ATOM   2215  O   SER A 147      73.350  33.730  73.470  1.00  0.00           O
ATOM   2216  N   GLY A 148      74.480  35.080  72.090  1.00  0.00           N
ATOM   2217  H   GLY A 148      74.380  35.610  71.230  1.00  0.00           H
ATOM   2218  CA  GLY A 148      75.740  35.110  72.840  1.00  0.00           C
ATOM   2219  HA1 GLY A 148      76.450  35.760  72.340  1.00  0.00           H
ATOM   2220  HA2 GLY A 148      76.190  34.120  72.910  1.00  0.00           H
ATOM   2221  C   GLY A 148      75.610  35.570  74.280  1.00  0.00           C
ATOM   2222  O   GLY A 148      76.000  34.820  75.170  1.00  0.00           O
ATOM   2223  N   PHE A 149      75.140  36.750  74.500  1.00  0.00           N
ATOM   2224  H   PHE A 149      74.790  37.240  73.700  1.00  0.00           H
ATOM   2225  CA  PHE A 149      75.110  37.360  75.840  1.00  0.00           C
ATOM   2226  HA  PHE A 149      76.050  37.210  76.380  1.00  0.00           H
ATOM   2227  CB  PHE A 149      74.990  38.920  75.730  1.00  0.00           C
ATOM   2228  HB1 PHE A 149      74.010  39.180  75.350  1.00  0.00           H
ATOM   2229  HB2 PHE A 149      75.630  39.320  74.950  1.00  0.00           H
ATOM   2230  CG  PHE A 149      75.090  39.550  77.130  1.00  0.00           C
ATOM   2231  CD1 PHE A 149      76.350  40.050  77.510  1.00  0.00           C
ATOM   2232  HD1 PHE A 149      77.160  40.080  76.800  1.00  0.00           H
ATOM   2233  CE1 PHE A 149      76.510  40.720  78.710  1.00  0.00           C
ATOM   2234  HE1 PHE A 149      77.470  41.160  78.930  1.00  0.00           H
ATOM   2235  CZ  PHE A 149      75.420  40.970  79.520  1.00  0.00           C
ATOM   2236  HZ  PHE A 149      75.470  41.530  80.440  1.00  0.00           H
ATOM   2237  CE2 PHE A 149      74.160  40.460  79.110  1.00  0.00           C
ATOM   2238  HE2 PHE A 149      73.330  40.530  79.790  1.00  0.00           H
ATOM   2239  CD2 PHE A 149      73.970  39.810  77.910  1.00  0.00           C
ATOM   2240  HD2 PHE A 149      72.960  39.470  77.710  1.00  0.00           H
ATOM   2241  C   PHE A 149      74.010  36.660  76.670  1.00  0.00           C
ATOM   2242  O   PHE A 149      74.310  36.340  77.800  1.00  0.00           O
ATOM   2243  N   THR A 150      72.800  36.390  76.160  1.00  0.00           N
ATOM   2244  H   THR A 150      72.670  36.740  75.230  1.00  0.00           H
ATOM   2245  CA  THR A 150      71.740  35.590  76.910  1.00  0.00           C
ATOM   2246  HA  THR A 150      71.570  36.140  77.840  1.00  0.00           H
ATOM   2247  CB  THR A 150      70.440  35.520  76.030  1.00  0.00           C
ATOM   2248  HB  THR A 150      70.560  35.000  75.080  1.00  0.00           H
ATOM   2249  CG2 THR A 150      69.260  34.850  76.830  1.00  0.00           C
ATOM   2250 1HG2 THR A 150      68.510  34.430  76.150  1.00  0.00           H
ATOM   2251 2HG2 THR A 150      69.550  33.920  77.310  1.00  0.00           H
ATOM   2252 3HG2 THR A 150      68.990  35.540  77.630  1.00  0.00           H
ATOM   2253  OG1 THR A 150      69.890  36.840  75.800  1.00  0.00           O
ATOM   2254  HG1 THR A 150      70.610  37.320  75.380  1.00  0.00           H
ATOM   2255  C   THR A 150      72.190  34.220  77.250  1.00  0.00           C
ATOM   2256  O   THR A 150      72.120  33.740  78.350  1.00  0.00           O
ATOM   2257  N   SER A 151      72.890  33.490  76.350  1.00  0.00           N
ATOM   2258  H   SER A 151      73.060  33.860  75.420  1.00  0.00           H
ATOM   2259  CA  SER A 151      73.620  32.190  76.630  1.00  0.00           C
ATOM   2260  HA  SER A 151      72.890  31.450  76.980  1.00  0.00           H
ATOM   2261  CB  SER A 151      74.090  31.490  75.350  1.00  0.00           C
ATOM   2262  HB1 SER A 151      74.520  30.530  75.630  1.00  0.00           H
ATOM   2263  HB2 SER A 151      74.920  32.100  74.990  1.00  0.00           H
ATOM   2264  OG  SER A 151      73.030  31.320  74.390  1.00  0.00           O
ATOM   2265  HG  SER A 151      73.020  32.190  73.980  1.00  0.00           H
ATOM   2266  C   SER A 151      74.770  32.290  77.670  1.00  0.00           C
ATOM   2267  O   SER A 151      75.040  31.280  78.360  1.00  0.00           O
ATOM   2268  N   LEU A 152      75.470  33.450  77.750  1.00  0.00           N
ATOM   2269  H   LEU A 152      75.170  34.180  77.120  1.00  0.00           H
ATOM   2270  CA  LEU A 152      76.440  33.740  78.800  1.00  0.00           C
ATOM   2271  HA  LEU A 152      77.050  32.850  78.960  1.00  0.00           H
ATOM   2272  CB  LEU A 152      77.260  34.980  78.390  1.00  0.00           C
ATOM   2273  HB1 LEU A 152      76.600  35.850  78.430  1.00  0.00           H
ATOM   2274  HB2 LEU A 152      77.630  34.780  77.390  1.00  0.00           H
ATOM   2275  CG  LEU A 152      78.480  35.210  79.250  1.00  0.00           C
ATOM   2276  HG  LEU A 152      78.340  35.210  80.330  1.00  0.00           H
ATOM   2277  CD1 LEU A 152      79.500  34.200  78.920  1.00  0.00           C
ATOM   2278 1HD1 LEU A 152      79.340  33.290  79.510  1.00  0.00           H
ATOM   2279 2HD1 LEU A 152      79.520  33.980  77.850  1.00  0.00           H
ATOM   2280 3HD1 LEU A 152      80.470  34.650  79.160  1.00  0.00           H
ATOM   2281  CD2 LEU A 152      79.030  36.580  78.850  1.00  0.00           C
ATOM   2282 1HD2 LEU A 152      79.740  36.930  79.590  1.00  0.00           H
ATOM   2283 2HD2 LEU A 152      79.500  36.560  77.870  1.00  0.00           H
ATOM   2284 3HD2 LEU A 152      78.250  37.340  78.880  1.00  0.00           H
ATOM   2285  C   LEU A 152      75.860  33.950  80.180  1.00  0.00           C
ATOM   2286  O   LEU A 152      76.350  33.670  81.290  1.00  0.00           O
ATOM   2287  N   LEU A 153      74.720  34.620  80.180  1.00  0.00           N
ATOM   2288  H   LEU A 153      74.460  35.070  79.310  1.00  0.00           H
ATOM   2289  CA  LEU A 153      73.820  34.690  81.280  1.00  0.00           C
ATOM   2290  HA  LEU A 153      74.350  35.000  82.180  1.00  0.00           H
ATOM   2291  CB  LEU A 153      72.720  35.760  80.910  1.00  0.00           C
ATOM   2292  HB1 LEU A 153      72.280  35.620  79.920  1.00  0.00           H
ATOM   2293  HB2 LEU A 153      73.270  36.710  80.900  1.00  0.00           H
ATOM   2294  CG  LEU A 153      71.500  35.880  81.870  1.00  0.00           C
ATOM   2295  HG  LEU A 153      70.900  36.660  81.400  1.00  0.00           H
ATOM   2296  CD1 LEU A 153      70.560  34.690  81.910  1.00  0.00           C
ATOM   2297 1HD1 LEU A 153      70.270  34.410  80.900  1.00  0.00           H
ATOM   2298 2HD1 LEU A 153      71.180  33.950  82.420  1.00  0.00           H
ATOM   2299 3HD1 LEU A 153      69.680  34.940  82.510  1.00  0.00           H
ATOM   2300  CD2 LEU A 153      71.790  36.330  83.290  1.00  0.00           C
ATOM   2301 1HD2 LEU A 153      72.400  37.230  83.400  1.00  0.00           H
ATOM   2302 2HD2 LEU A 153      70.840  36.640  83.750  1.00  0.00           H
ATOM   2303 3HD2 LEU A 153      72.350  35.550  83.810  1.00  0.00           H
ATOM   2304  C   LEU A 153      73.320  33.350  81.700  1.00  0.00           C
ATOM   2305  O   LEU A 153      73.570  33.040  82.920  1.00  0.00           O
ATOM   2306  N   MET A 154      72.860  32.460  80.810  1.00  0.00           N
ATOM   2307  H   MET A 154      72.570  32.840  79.920  1.00  0.00           H
ATOM   2308  CA  MET A 154      72.280  31.200  81.220  1.00  0.00           C
ATOM   2309  HA  MET A 154      71.590  31.280  82.060  1.00  0.00           H
ATOM   2310  CB  MET A 154      71.590  30.640  79.960  1.00  0.00           C
ATOM   2311  HB1 MET A 154      71.380  29.570  80.010  1.00  0.00           H
ATOM   2312  HB2 MET A 154      72.290  30.790  79.140  1.00  0.00           H
ATOM   2313  CG  MET A 154      70.230  31.310  79.740  1.00  0.00           C
ATOM   2314  HG1 MET A 154      69.960  30.710  78.870  1.00  0.00           H
ATOM   2315  HG2 MET A 154      70.300  32.380  79.560  1.00  0.00           H
ATOM   2316  SD  MET A 154      69.110  31.010  81.190  1.00  0.00           S
ATOM   2317  CE  MET A 154      67.600  30.490  80.380  1.00  0.00           C
ATOM   2318  HE1 MET A 154      66.870  30.400  81.180  1.00  0.00           H
ATOM   2319  HE2 MET A 154      67.240  31.160  79.600  1.00  0.00           H
ATOM   2320  HE3 MET A 154      67.720  29.500  79.930  1.00  0.00           H
ATOM   2321  C   MET A 154      73.380  30.220  81.690  1.00  0.00           C
ATOM   2322  O   MET A 154      73.160  29.380  82.560  1.00  0.00           O
ATOM   2323  N   GLU A 155      74.550  30.310  81.050  1.00  0.00           N
ATOM   2324  H   GLU A 155      74.610  30.860  80.210  1.00  0.00           H
ATOM   2325  CA  GLU A 155      75.700  29.500  81.430  1.00  0.00           C
ATOM   2326  HA  GLU A 155      75.500  28.440  81.270  1.00  0.00           H
ATOM   2327  CB  GLU A 155      76.960  29.860  80.550  1.00  0.00           C
ATOM   2328  HB1 GLU A 155      77.180  30.920  80.650  1.00  0.00           H
ATOM   2329  HB2 GLU A 155      76.660  29.730  79.510  1.00  0.00           H
ATOM   2330  CG  GLU A 155      78.250  29.030  80.690  1.00  0.00           C
ATOM   2331  HG1 GLU A 155      78.490  29.150  81.750  1.00  0.00           H
ATOM   2332  HG2 GLU A 155      79.090  29.330  80.070  1.00  0.00           H
ATOM   2333  CD  GLU A 155      78.050  27.580  80.350  1.00  0.00           C
ATOM   2334  OE1 GLU A 155      78.390  27.170  79.200  1.00  0.00           O
ATOM   2335  OE2 GLU A 155      77.900  26.770  81.270  1.00  0.00           O
ATOM   2336  C   GLU A 155      76.170  29.600  82.950  1.00  0.00           C
ATOM   2337  O   GLU A 155      76.350  28.640  83.670  1.00  0.00           O
ATOM   2338  N   ARG A 156      76.370  30.850  83.360  1.00  0.00           N
ATOM   2339  H   ARG A 156      76.350  31.550  82.630  1.00  0.00           H
ATOM   2340  CA  ARG A 156      76.700  31.240  84.770  1.00  0.00           C
ATOM   2341  HA  ARG A 156      77.390  30.500  85.170  1.00  0.00           H
ATOM   2342  CB  ARG A 156      77.320  32.650  84.720  1.00  0.00           C
ATOM   2343  HB1 ARG A 156      77.210  33.170  85.670  1.00  0.00           H
ATOM   2344  HB2 ARG A 156      76.740  33.230  84.010  1.00  0.00           H
ATOM   2345  CG  ARG A 156      78.800  32.570  84.310  1.00  0.00           C
ATOM   2346  HG1 ARG A 156      78.770  32.340  83.240  1.00  0.00           H
ATOM   2347  HG2 ARG A 156      79.360  31.860  84.910  1.00  0.00           H
ATOM   2348  CD  ARG A 156      79.450  33.960  84.440  1.00  0.00           C
ATOM   2349  HD1 ARG A 156      78.840  34.670  83.870  1.00  0.00           H
ATOM   2350  HD2 ARG A 156      80.480  33.930  84.080  1.00  0.00           H
ATOM   2351  NE  ARG A 156      79.540  34.400  85.850  1.00  0.00           N
ATOM   2352  HE  ARG A 156      79.190  33.790  86.570  1.00  0.00           H
ATOM   2353  CZ  ARG A 156      80.000  35.590  86.260  1.00  0.00           C
ATOM   2354  NH1 ARG A 156      80.840  36.220  85.480  1.00  0.00           N
ATOM   2355 1HH1 ARG A 156      81.240  35.720  84.710  1.00  0.00           H
ATOM   2356 2HH1 ARG A 156      81.200  37.140  85.680  1.00  0.00           H
ATOM   2357  NH2 ARG A 156      79.720  36.000  87.460  1.00  0.00           N
ATOM   2358 1HH2 ARG A 156      79.160  35.490  88.130  1.00  0.00           H
ATOM   2359 2HH2 ARG A 156      80.040  36.930  87.690  1.00  0.00           H
ATOM   2360  C   ARG A 156      75.520  31.220  85.720  1.00  0.00           C
ATOM   2361  O   ARG A 156      75.830  30.770  86.880  1.00  0.00           O
ATOM   2362  N   LEU A 157      74.270  31.350  85.230  1.00  0.00           N
ATOM   2363  H   LEU A 157      74.080  31.720  84.310  1.00  0.00           H
ATOM   2364  CA  LEU A 157      73.070  31.110  86.080  1.00  0.00           C
ATOM   2365  HA  LEU A 157      73.320  31.730  86.940  1.00  0.00           H
ATOM   2366  CB  LEU A 157      71.920  31.820  85.210  1.00  0.00           C
ATOM   2367  HB1 LEU A 157      71.840  31.190  84.320  1.00  0.00           H
ATOM   2368  HB2 LEU A 157      72.200  32.840  84.950  1.00  0.00           H
ATOM   2369  CG  LEU A 157      70.510  32.070  85.730  1.00  0.00           C
ATOM   2370  HG  LEU A 157      70.150  31.130  86.170  1.00  0.00           H
ATOM   2371  CD1 LEU A 157      70.560  33.070  86.900  1.00  0.00           C
ATOM   2372 1HD1 LEU A 157      71.410  32.810  87.530  1.00  0.00           H
ATOM   2373 2HD1 LEU A 157      70.720  34.070  86.500  1.00  0.00           H
ATOM   2374 3HD1 LEU A 157      69.630  33.000  87.460  1.00  0.00           H
ATOM   2375  CD2 LEU A 157      69.480  32.410  84.610  1.00  0.00           C
ATOM   2376 1HD2 LEU A 157      69.300  31.550  83.950  1.00  0.00           H
ATOM   2377 2HD2 LEU A 157      68.490  32.470  85.080  1.00  0.00           H
ATOM   2378 3HD2 LEU A 157      69.830  33.310  84.110  1.00  0.00           H
ATOM   2379  C   LEU A 157      72.960  29.620  86.450  1.00  0.00           C
ATOM   2380  O   LEU A 157      72.480  29.300  87.520  1.00  0.00           O
ATOM   2381  N   SER A 158      73.520  28.730  85.610  1.00  0.00           N
ATOM   2382  H   SER A 158      73.750  28.990  84.660  1.00  0.00           H
ATOM   2383  CA  SER A 158      73.670  27.290  85.940  1.00  0.00           C
ATOM   2384  HA  SER A 158      72.730  26.920  86.360  1.00  0.00           H
ATOM   2385  CB  SER A 158      73.980  26.490  84.670  1.00  0.00           C
ATOM   2386  HB1 SER A 158      73.700  25.470  84.930  1.00  0.00           H
ATOM   2387  HB2 SER A 158      75.010  26.650  84.350  1.00  0.00           H
ATOM   2388  OG  SER A 158      73.080  26.760  83.640  1.00  0.00           O
ATOM   2389  HG  SER A 158      73.120  27.610  83.180  1.00  0.00           H
ATOM   2390  C   SER A 158      74.650  26.960  87.040  1.00  0.00           C
ATOM   2391  O   SER A 158      74.360  26.160  87.920  1.00  0.00           O
ATOM   2392  N   VAL A 159      75.750  27.730  87.140  1.00  0.00           N
ATOM   2393  H   VAL A 159      75.970  28.370  86.380  1.00  0.00           H
ATOM   2394  CA  VAL A 159      76.560  27.720  88.380  1.00  0.00           C
ATOM   2395  HA  VAL A 159      76.440  26.720  88.820  1.00  0.00           H
ATOM   2396  CB  VAL A 159      78.110  27.700  87.940  1.00  0.00           C
ATOM   2397  HB  VAL A 159      78.760  27.990  88.770  1.00  0.00           H
ATOM   2398  CG1 VAL A 159      78.490  26.290  87.470  1.00  0.00           C
ATOM   2399 1HG1 VAL A 159      78.430  25.560  88.280  1.00  0.00           H
ATOM   2400 2HG1 VAL A 159      77.760  25.970  86.730  1.00  0.00           H
ATOM   2401 3HG1 VAL A 159      79.440  26.390  86.960  1.00  0.00           H
ATOM   2402  CG2 VAL A 159      78.490  28.690  86.840  1.00  0.00           C
ATOM   2403 1HG2 VAL A 159      78.060  28.320  85.910  1.00  0.00           H
ATOM   2404 2HG2 VAL A 159      78.060  29.620  87.200  1.00  0.00           H
ATOM   2405 3HG2 VAL A 159      79.560  28.800  86.660  1.00  0.00           H
ATOM   2406  C   VAL A 159      76.200  28.620  89.530  1.00  0.00           C
ATOM   2407  O   VAL A 159      76.620  28.250  90.620  1.00  0.00           O
ATOM   2408  N   ASP A 160      75.400  29.720  89.390  1.00  0.00           N
ATOM   2409  H   ASP A 160      75.220  30.020  88.440  1.00  0.00           H
ATOM   2410  CA  ASP A 160      75.080  30.660  90.460  1.00  0.00           C
ATOM   2411  HA  ASP A 160      75.910  30.700  91.170  1.00  0.00           H
ATOM   2412  CB  ASP A 160      75.020  32.100  89.850  1.00  0.00           C
ATOM   2413  HB1 ASP A 160      74.000  32.340  89.550  1.00  0.00           H
ATOM   2414  HB2 ASP A 160      75.610  32.170  88.930  1.00  0.00           H
ATOM   2415  CG  ASP A 160      75.650  33.080  90.830  1.00  0.00           C
ATOM   2416  OD1 ASP A 160      76.890  33.110  91.050  1.00  0.00           O
ATOM   2417  OD2 ASP A 160      74.860  33.780  91.480  1.00  0.00           O
ATOM   2418  C   ASP A 160      73.870  30.220  91.320  1.00  0.00           C
ATOM   2419  O   ASP A 160      73.860  30.540  92.520  1.00  0.00           O
ATOM   2420  N   TYR A 161      72.950  29.390  90.780  1.00  0.00           N
ATOM   2421  H   TYR A 161      72.910  29.360  89.770  1.00  0.00           H
ATOM   2422  CA  TYR A 161      71.780  28.790  91.530  1.00  0.00           C
ATOM   2423  HA  TYR A 161      72.040  28.560  92.560  1.00  0.00           H
ATOM   2424  CB  TYR A 161      70.530  29.650  91.500  1.00  0.00           C
ATOM   2425  HB1 TYR A 161      69.720  29.200  92.070  1.00  0.00           H
ATOM   2426  HB2 TYR A 161      70.130  29.680  90.480  1.00  0.00           H
ATOM   2427  CG  TYR A 161      70.660  31.070  91.920  1.00  0.00           C
ATOM   2428  CD1 TYR A 161      70.220  31.460  93.180  1.00  0.00           C
ATOM   2429  HD1 TYR A 161      69.810  30.760  93.880  1.00  0.00           H
ATOM   2430  CE1 TYR A 161      70.250  32.800  93.550  1.00  0.00           C
ATOM   2431  HE1 TYR A 161      69.950  33.080  94.550  1.00  0.00           H
ATOM   2432  CZ  TYR A 161      70.800  33.760  92.720  1.00  0.00           C
ATOM   2433  OH  TYR A 161      71.110  34.970  93.180  1.00  0.00           O
ATOM   2434  HH  TYR A 161      71.750  35.440  92.640  1.00  0.00           H
ATOM   2435  CE2 TYR A 161      71.320  33.380  91.490  1.00  0.00           C
ATOM   2436  HE2 TYR A 161      71.750  34.150  90.870  1.00  0.00           H
ATOM   2437  CD2 TYR A 161      71.180  32.060  91.030  1.00  0.00           C
ATOM   2438  HD2 TYR A 161      71.460  31.760  90.030  1.00  0.00           H
ATOM   2439  C   TYR A 161      71.480  27.320  90.940  1.00  0.00           C
ATOM   2440  O   TYR A 161      70.430  27.150  90.260  1.00  0.00           O
ATOM   2441  N   GLY A 162      72.320  26.330  91.220  1.00  0.00           N
ATOM   2442  H   GLY A 162      73.070  26.500  91.870  1.00  0.00           H
ATOM   2443  CA  GLY A 162      72.380  25.010  90.520  1.00  0.00           C
ATOM   2444  HA1 GLY A 162      73.190  24.480  91.020  1.00  0.00           H
ATOM   2445  HA2 GLY A 162      72.690  25.050  89.480  1.00  0.00           H
ATOM   2446  C   GLY A 162      71.190  24.110  90.760  1.00  0.00           C
ATOM   2447  O   GLY A 162      71.010  23.080  90.090  1.00  0.00           O
ATOM   2448  N   LYS A 163      70.170  24.530  91.580  1.00  0.00           N
ATOM   2449  H   LYS A 163      70.290  25.440  92.000  1.00  0.00           H
ATOM   2450  CA  LYS A 163      68.900  23.890  91.810  1.00  0.00           C
ATOM   2451  HA  LYS A 163      68.580  23.210  91.020  1.00  0.00           H
ATOM   2452  CB  LYS A 163      68.950  23.070  93.190  1.00  0.00           C
ATOM   2453  HB1 LYS A 163      68.570  23.660  94.020  1.00  0.00           H
ATOM   2454  HB2 LYS A 163      69.980  22.720  93.260  1.00  0.00           H
ATOM   2455  CG  LYS A 163      68.140  21.790  93.170  1.00  0.00           C
ATOM   2456  HG1 LYS A 163      68.540  21.190  92.360  1.00  0.00           H
ATOM   2457  HG2 LYS A 163      67.110  22.000  92.870  1.00  0.00           H
ATOM   2458  CD  LYS A 163      68.220  20.960  94.480  1.00  0.00           C
ATOM   2459  HD1 LYS A 163      67.760  21.550  95.270  1.00  0.00           H
ATOM   2460  HD2 LYS A 163      69.240  20.730  94.760  1.00  0.00           H
ATOM   2461  CE  LYS A 163      67.520  19.610  94.410  1.00  0.00           C
ATOM   2462  HE1 LYS A 163      67.710  19.160  93.430  1.00  0.00           H
ATOM   2463  HE2 LYS A 163      66.450  19.820  94.430  1.00  0.00           H
ATOM   2464  NZ  LYS A 163      68.010  18.680  95.520  1.00  0.00           N
ATOM   2465  HZ1 LYS A 163      69.010  18.530  95.580  1.00  0.00           H
ATOM   2466  HZ2 LYS A 163      67.810  18.890  96.490  1.00  0.00           H
ATOM   2467  HZ3 LYS A 163      67.600  17.790  95.260  1.00  0.00           H
ATOM   2468  C   LYS A 163      67.640  24.840  91.650  1.00  0.00           C
ATOM   2469  O   LYS A 163      66.540  24.290  91.900  1.00  0.00           O
ATOM   2470  N   LYS A 164      67.700  26.090  91.320  1.00  0.00           N
ATOM   2471  H   LYS A 164      68.650  26.440  91.280  1.00  0.00           H
ATOM   2472  CA  LYS A 164      66.530  26.910  90.940  1.00  0.00           C
ATOM   2473  HA  LYS A 164      65.650  26.620  91.520  1.00  0.00           H
ATOM   2474  CB  LYS A 164      66.790  28.400  91.280  1.00  0.00           C
ATOM   2475  HB1 LYS A 164      66.210  29.000  90.590  1.00  0.00           H
ATOM   2476  HB2 LYS A 164      67.850  28.630  91.150  1.00  0.00           H
ATOM   2477  CG  LYS A 164      66.410  28.800  92.680  1.00  0.00           C
ATOM   2478  HG1 LYS A 164      65.340  28.610  92.810  1.00  0.00           H
ATOM   2479  HG2 LYS A 164      66.550  29.880  92.800  1.00  0.00           H
ATOM   2480  CD  LYS A 164      67.190  28.000  93.780  1.00  0.00           C
ATOM   2481  HD1 LYS A 164      68.230  28.280  93.870  1.00  0.00           H
ATOM   2482  HD2 LYS A 164      67.050  26.920  93.730  1.00  0.00           H
ATOM   2483  CE  LYS A 164      66.630  28.640  95.060  1.00  0.00           C
ATOM   2484  HE1 LYS A 164      66.420  29.700  95.000  1.00  0.00           H
ATOM   2485  HE2 LYS A 164      67.320  28.510  95.890  1.00  0.00           H
ATOM   2486  NZ  LYS A 164      65.350  27.940  95.390  1.00  0.00           N
ATOM   2487  HZ1 LYS A 164      64.660  28.100  94.670  1.00  0.00           H
ATOM   2488  HZ2 LYS A 164      65.480  26.940  95.400  1.00  0.00           H
ATOM   2489  HZ3 LYS A 164      64.970  28.350  96.230  1.00  0.00           H
ATOM   2490  C   LYS A 164      66.120  26.790  89.440  1.00  0.00           C
ATOM   2491  O   LYS A 164      67.060  26.780  88.650  1.00  0.00           O
ATOM   2492  N   SER A 165      64.880  26.700  89.110  1.00  0.00           N
ATOM   2493  H   SER A 165      64.210  26.680  89.870  1.00  0.00           H
ATOM   2494  CA  SER A 165      64.360  26.470  87.690  1.00  0.00           C
ATOM   2495  HA  SER A 165      64.900  25.610  87.280  1.00  0.00           H
ATOM   2496  CB  SER A 165      62.870  26.140  87.680  1.00  0.00           C
ATOM   2497  HB1 SER A 165      62.590  25.690  86.730  1.00  0.00           H
ATOM   2498  HB2 SER A 165      62.210  27.000  87.860  1.00  0.00           H
ATOM   2499  OG  SER A 165      62.390  25.190  88.640  1.00  0.00           O
ATOM   2500  HG  SER A 165      62.790  24.400  88.280  1.00  0.00           H
ATOM   2501  C   SER A 165      64.720  27.650  86.720  1.00  0.00           C
ATOM   2502  O   SER A 165      64.600  28.830  87.070  1.00  0.00           O
ATOM   2503  N   LYS A 166      65.160  27.330  85.500  1.00  0.00           N
ATOM   2504  H   LYS A 166      65.260  26.340  85.340  1.00  0.00           H
ATOM   2505  CA  LYS A 166      65.450  28.310  84.410  1.00  0.00           C
ATOM   2506  HA  LYS A 166      65.330  29.350  84.700  1.00  0.00           H
ATOM   2507  CB  LYS A 166      66.920  28.120  83.960  1.00  0.00           C
ATOM   2508  HB1 LYS A 166      67.190  28.530  82.980  1.00  0.00           H
ATOM   2509  HB2 LYS A 166      67.120  27.050  83.920  1.00  0.00           H
ATOM   2510  CG  LYS A 166      67.890  28.620  84.960  1.00  0.00           C
ATOM   2511  HG1 LYS A 166      67.820  28.160  85.940  1.00  0.00           H
ATOM   2512  HG2 LYS A 166      67.630  29.640  85.230  1.00  0.00           H
ATOM   2513  CD  LYS A 166      69.290  28.520  84.410  1.00  0.00           C
ATOM   2514  HD1 LYS A 166      70.040  28.890  85.110  1.00  0.00           H
ATOM   2515  HD2 LYS A 166      69.430  29.150  83.540  1.00  0.00           H
ATOM   2516  CE  LYS A 166      69.740  27.120  84.090  1.00  0.00           C
ATOM   2517  HE1 LYS A 166      70.800  27.220  83.840  1.00  0.00           H
ATOM   2518  HE2 LYS A 166      69.230  26.770  83.190  1.00  0.00           H
ATOM   2519  NZ  LYS A 166      69.650  26.190  85.220  1.00  0.00           N
ATOM   2520  HZ1 LYS A 166      70.010  26.630  86.060  1.00  0.00           H
ATOM   2521  HZ2 LYS A 166      68.680  26.000  85.450  1.00  0.00           H
ATOM   2522  HZ3 LYS A 166      70.100  25.300  85.090  1.00  0.00           H
ATOM   2523  C   LYS A 166      64.480  28.090  83.300  1.00  0.00           C
ATOM   2524  O   LYS A 166      64.650  27.160  82.430  1.00  0.00           O
ATOM   2525  N   LEU A 167      63.460  28.880  83.130  1.00  0.00           N
ATOM   2526  H   LEU A 167      63.400  29.710  83.710  1.00  0.00           H
ATOM   2527  CA  LEU A 167      62.610  28.930  81.920  1.00  0.00           C
ATOM   2528  HA  LEU A 167      62.830  27.990  81.420  1.00  0.00           H
ATOM   2529  CB  LEU A 167      61.180  28.950  82.450  1.00  0.00           C
ATOM   2530  HB1 LEU A 167      60.480  29.260  81.670  1.00  0.00           H
ATOM   2531  HB2 LEU A 167      61.070  29.730  83.200  1.00  0.00           H
ATOM   2532  CG  LEU A 167      60.690  27.630  83.050  1.00  0.00           C
ATOM   2533  HG  LEU A 167      61.090  26.780  82.490  1.00  0.00           H
ATOM   2534  CD1 LEU A 167      60.840  27.370  84.580  1.00  0.00           C
ATOM   2535 1HD1 LEU A 167      60.400  28.210  85.130  1.00  0.00           H
ATOM   2536 2HD1 LEU A 167      60.440  26.380  84.780  1.00  0.00           H
ATOM   2537 3HD1 LEU A 167      61.920  27.290  84.710  1.00  0.00           H
ATOM   2538  CD2 LEU A 167      59.180  27.620  82.850  1.00  0.00           C
ATOM   2539 1HD2 LEU A 167      58.700  26.700  83.160  1.00  0.00           H
ATOM   2540 2HD2 LEU A 167      58.680  28.440  83.360  1.00  0.00           H
ATOM   2541 3HD2 LEU A 167      58.950  27.730  81.790  1.00  0.00           H
ATOM   2542  C   LEU A 167      62.900  30.150  81.020  1.00  0.00           C
ATOM   2543  O   LEU A 167      63.380  31.130  81.630  1.00  0.00           O
ATOM   2544  N   GLU A 168      62.640  30.040  79.720  1.00  0.00           N
ATOM   2545  H   GLU A 168      62.210  29.170  79.460  1.00  0.00           H
ATOM   2546  CA  GLU A 168      62.890  31.080  78.710  1.00  0.00           C
ATOM   2547  HA  GLU A 168      62.980  32.010  79.280  1.00  0.00           H
ATOM   2548  CB  GLU A 168      64.250  30.840  78.020  1.00  0.00           C
ATOM   2549  HB1 GLU A 168      65.060  30.640  78.720  1.00  0.00           H
ATOM   2550  HB2 GLU A 168      64.520  31.740  77.460  1.00  0.00           H
ATOM   2551  CG  GLU A 168      64.220  29.600  77.100  1.00  0.00           C
ATOM   2552  HG1 GLU A 168      63.450  29.790  76.360  1.00  0.00           H
ATOM   2553  HG2 GLU A 168      64.060  28.710  77.700  1.00  0.00           H
ATOM   2554  CD  GLU A 168      65.580  29.580  76.400  1.00  0.00           C
ATOM   2555  OE1 GLU A 168      65.490  29.980  75.230  1.00  0.00           O
ATOM   2556  OE2 GLU A 168      66.610  29.440  77.090  1.00  0.00           O
ATOM   2557  C   GLU A 168      61.720  31.290  77.780  1.00  0.00           C
ATOM   2558  O   GLU A 168      60.850  30.480  77.550  1.00  0.00           O
ATOM   2559  N   PHE A 169      61.710  32.460  77.130  1.00  0.00           N
ATOM   2560  H   PHE A 169      62.440  33.130  77.320  1.00  0.00           H
ATOM   2561  CA  PHE A 169      60.770  32.710  75.990  1.00  0.00           C
ATOM   2562  HA  PHE A 169      60.240  31.830  75.630  1.00  0.00           H
ATOM   2563  CB  PHE A 169      59.760  33.780  76.450  1.00  0.00           C
ATOM   2564  HB1 PHE A 169      60.130  34.790  76.330  1.00  0.00           H
ATOM   2565  HB2 PHE A 169      59.540  33.670  77.520  1.00  0.00           H
ATOM   2566  CG  PHE A 169      58.420  33.830  75.690  1.00  0.00           C
ATOM   2567  CD1 PHE A 169      58.350  34.450  74.400  1.00  0.00           C
ATOM   2568  HD1 PHE A 169      59.210  34.910  73.950  1.00  0.00           H
ATOM   2569  CE1 PHE A 169      57.130  34.480  73.730  1.00  0.00           C
ATOM   2570  HE1 PHE A 169      56.940  34.850  72.730  1.00  0.00           H
ATOM   2571  CZ  PHE A 169      55.960  34.060  74.340  1.00  0.00           C
ATOM   2572  HZ  PHE A 169      55.000  34.150  73.850  1.00  0.00           H
ATOM   2573  CE2 PHE A 169      56.010  33.540  75.650  1.00  0.00           C
ATOM   2574  HE2 PHE A 169      55.110  33.060  76.010  1.00  0.00           H
ATOM   2575  CD2 PHE A 169      57.240  33.350  76.330  1.00  0.00           C
ATOM   2576  HD2 PHE A 169      57.330  32.930  77.320  1.00  0.00           H
ATOM   2577  C   PHE A 169      61.650  33.180  74.850  1.00  0.00           C
ATOM   2578  O   PHE A 169      62.150  34.320  74.880  1.00  0.00           O
ATOM   2579  N   SER A 170      61.630  32.460  73.710  1.00  0.00           N
ATOM   2580  H   SER A 170      61.140  31.600  73.880  1.00  0.00           H
ATOM   2581  CA  SER A 170      62.570  32.560  72.620  1.00  0.00           C
ATOM   2582  HA  SER A 170      63.310  33.350  72.740  1.00  0.00           H
ATOM   2583  CB  SER A 170      63.390  31.260  72.580  1.00  0.00           C
ATOM   2584  HB1 SER A 170      62.760  30.500  72.120  1.00  0.00           H
ATOM   2585  HB2 SER A 170      63.690  30.970  73.590  1.00  0.00           H
ATOM   2586  OG  SER A 170      64.490  31.520  71.800  1.00  0.00           O
ATOM   2587  HG  SER A 170      65.040  30.740  71.870  1.00  0.00           H
ATOM   2588  C   SER A 170      61.830  32.970  71.330  1.00  0.00           C
ATOM   2589  O   SER A 170      61.040  32.230  70.900  1.00  0.00           O
ATOM   2590  N   ILE A 171      62.140  34.090  70.680  1.00  0.00           N
ATOM   2591  H   ILE A 171      62.860  34.690  71.080  1.00  0.00           H
ATOM   2592  CA  ILE A 171      61.630  34.370  69.310  1.00  0.00           C
ATOM   2593  HA  ILE A 171      60.540  34.310  69.330  1.00  0.00           H
ATOM   2594  CB  ILE A 171      61.910  35.880  69.020  1.00  0.00           C
ATOM   2595  HB  ILE A 171      62.990  35.970  68.860  1.00  0.00           H
ATOM   2596  CG2 ILE A 171      61.150  36.270  67.660  1.00  0.00           C
ATOM   2597 1HG2 ILE A 171      60.310  35.640  67.380  1.00  0.00           H
ATOM   2598 2HG2 ILE A 171      60.890  37.330  67.730  1.00  0.00           H
ATOM   2599 3HG2 ILE A 171      61.850  36.050  66.860  1.00  0.00           H
ATOM   2600  CG1 ILE A 171      61.590  36.830  70.230  1.00  0.00           C
ATOM   2601 1HG1 ILE A 171      61.750  37.870  69.960  1.00  0.00           H
ATOM   2602 2HG1 ILE A 171      62.250  36.630  71.080  1.00  0.00           H
ATOM   2603  CD  ILE A 171      60.200  36.760  70.930  1.00  0.00           C
ATOM   2604  HD1 ILE A 171      59.460  36.690  70.130  1.00  0.00           H
ATOM   2605  HD2 ILE A 171      60.060  35.870  71.550  1.00  0.00           H
ATOM   2606  HD3 ILE A 171      60.070  37.710  71.440  1.00  0.00           H
ATOM   2607  C   ILE A 171      62.250  33.420  68.280  1.00  0.00           C
ATOM   2608  O   ILE A 171      63.440  33.510  68.070  1.00  0.00           O
ATOM   2609  N   TYR A 172      61.520  32.520  67.590  1.00  0.00           N
ATOM   2610  H   TYR A 172      60.520  32.500  67.730  1.00  0.00           H
ATOM   2611  CA  TYR A 172      62.030  31.540  66.650  1.00  0.00           C
ATOM   2612  HA  TYR A 172      63.040  31.410  67.020  1.00  0.00           H
ATOM   2613  CB  TYR A 172      61.270  30.200  66.770  1.00  0.00           C
ATOM   2614  HB1 TYR A 172      60.280  30.310  66.320  1.00  0.00           H
ATOM   2615  HB2 TYR A 172      61.060  30.140  67.840  1.00  0.00           H
ATOM   2616  CG  TYR A 172      62.060  28.940  66.370  1.00  0.00           C
ATOM   2617  CD1 TYR A 172      61.680  28.180  65.230  1.00  0.00           C
ATOM   2618  HD1 TYR A 172      60.920  28.530  64.550  1.00  0.00           H
ATOM   2619  CE1 TYR A 172      62.340  26.960  64.940  1.00  0.00           C
ATOM   2620  HE1 TYR A 172      62.090  26.490  64.000  1.00  0.00           H
ATOM   2621  CZ  TYR A 172      63.330  26.470  65.790  1.00  0.00           C
ATOM   2622  OH  TYR A 172      63.960  25.250  65.570  1.00  0.00           O
ATOM   2623  HH  TYR A 172      64.400  24.930  66.360  1.00  0.00           H
ATOM   2624  CE2 TYR A 172      63.720  27.250  66.930  1.00  0.00           C
ATOM   2625  HE2 TYR A 172      64.440  26.860  67.640  1.00  0.00           H
ATOM   2626  CD2 TYR A 172      63.060  28.450  67.160  1.00  0.00           C
ATOM   2627  HD2 TYR A 172      63.430  29.080  67.950  1.00  0.00           H
ATOM   2628  C   TYR A 172      62.160  32.100  65.200  1.00  0.00           C
ATOM   2629  O   TYR A 172      61.250  32.740  64.690  1.00  0.00           O
ATOM   2630  N   PRO A 173      63.230  31.940  64.470  1.00  0.00           N
ATOM   2631  CD  PRO A 173      64.490  31.440  64.960  1.00  0.00           C
ATOM   2632  HD1 PRO A 173      64.540  30.360  65.060  1.00  0.00           H
ATOM   2633  HD2 PRO A 173      64.770  31.900  65.900  1.00  0.00           H
ATOM   2634  CG  PRO A 173      65.620  31.890  64.020  1.00  0.00           C
ATOM   2635  HG1 PRO A 173      66.450  31.180  63.910  1.00  0.00           H
ATOM   2636  HG2 PRO A 173      65.970  32.910  64.200  1.00  0.00           H
ATOM   2637  CB  PRO A 173      64.820  31.830  62.750  1.00  0.00           C
ATOM   2638  HB1 PRO A 173      64.760  30.770  62.480  1.00  0.00           H
ATOM   2639  HB2 PRO A 173      65.260  32.230  61.840  1.00  0.00           H
ATOM   2640  CA  PRO A 173      63.390  32.240  63.050  1.00  0.00           C
ATOM   2641  HA  PRO A 173      63.280  33.310  62.920  1.00  0.00           H
ATOM   2642  C   PRO A 173      62.400  31.380  62.180  1.00  0.00           C
ATOM   2643  O   PRO A 173      61.910  30.280  62.520  1.00  0.00           O
ATOM   2644  N   ALA A 174      62.130  31.890  61.010  1.00  0.00           N
ATOM   2645  H   ALA A 174      62.440  32.830  60.800  1.00  0.00           H
ATOM   2646  CA  ALA A 174      61.510  31.150  59.940  1.00  0.00           C
ATOM   2647  HA  ALA A 174      60.590  30.740  60.360  1.00  0.00           H
ATOM   2648  CB  ALA A 174      61.300  32.190  58.790  1.00  0.00           C
ATOM   2649  HB1 ALA A 174      62.250  32.670  58.570  1.00  0.00           H
ATOM   2650  HB2 ALA A 174      60.790  31.650  57.990  1.00  0.00           H
ATOM   2651  HB3 ALA A 174      60.650  32.990  59.160  1.00  0.00           H
ATOM   2652  C   ALA A 174      62.320  29.920  59.290  1.00  0.00           C
ATOM   2653  O   ALA A 174      63.520  30.150  58.980  1.00  0.00           O
ATOM   2654  N   PRO A 175      61.660  28.770  58.920  1.00  0.00           N
ATOM   2655  CD  PRO A 175      60.280  28.390  59.180  1.00  0.00           C
ATOM   2656  HD1 PRO A 175      59.680  28.880  58.420  1.00  0.00           H
ATOM   2657  HD2 PRO A 175      59.980  28.660  60.190  1.00  0.00           H
ATOM   2658  CG  PRO A 175      60.080  26.920  59.030  1.00  0.00           C
ATOM   2659  HG1 PRO A 175      59.100  26.700  58.600  1.00  0.00           H
ATOM   2660  HG2 PRO A 175      60.200  26.470  60.010  1.00  0.00           H
ATOM   2661  CB  PRO A 175      61.300  26.520  58.210  1.00  0.00           C
ATOM   2662  HB1 PRO A 175      61.020  26.630  57.170  1.00  0.00           H
ATOM   2663  HB2 PRO A 175      61.570  25.480  58.430  1.00  0.00           H
ATOM   2664  CA  PRO A 175      62.330  27.510  58.500  1.00  0.00           C
ATOM   2665  HA  PRO A 175      62.990  27.210  59.310  1.00  0.00           H
ATOM   2666  C   PRO A 175      63.230  27.700  57.290  1.00  0.00           C
ATOM   2667  O   PRO A 175      64.410  27.370  57.320  1.00  0.00           O
ATOM   2668  N   GLN A 176      62.710  28.250  56.200  1.00  0.00           N
ATOM   2669  H   GLN A 176      61.790  28.680  56.210  1.00  0.00           H
ATOM   2670  CA  GLN A 176      63.360  28.080  54.920  1.00  0.00           C
ATOM   2671  HA  GLN A 176      64.070  27.270  54.820  1.00  0.00           H
ATOM   2672  CB  GLN A 176      62.300  27.740  53.850  1.00  0.00           C
ATOM   2673  HB1 GLN A 176      62.840  27.570  52.920  1.00  0.00           H
ATOM   2674  HB2 GLN A 176      61.740  28.650  53.610  1.00  0.00           H
ATOM   2675  CG  GLN A 176      61.460  26.570  54.220  1.00  0.00           C
ATOM   2676  HG1 GLN A 176      60.770  26.830  55.020  1.00  0.00           H
ATOM   2677  HG2 GLN A 176      62.010  25.720  54.640  1.00  0.00           H
ATOM   2678  CD  GLN A 176      60.670  26.010  53.020  1.00  0.00           C
ATOM   2679  OE1 GLN A 176      60.720  26.420  51.870  1.00  0.00           O
ATOM   2680  NE2 GLN A 176      59.870  25.010  53.290  1.00  0.00           N
ATOM   2681 1HE2 GLN A 176      59.860  24.660  54.240  1.00  0.00           H
ATOM   2682 2HE2 GLN A 176      59.360  24.630  52.500  1.00  0.00           H
ATOM   2683  C   GLN A 176      64.080  29.440  54.450  1.00  0.00           C
ATOM   2684  O   GLN A 176      64.680  29.540  53.370  1.00  0.00           O
ATOM   2685  N   VAL A 177      64.060  30.460  55.290  1.00  0.00           N
ATOM   2686  H   VAL A 177      63.590  30.260  56.160  1.00  0.00           H
ATOM   2687  CA  VAL A 177      64.410  31.840  54.910  1.00  0.00           C
ATOM   2688  HA  VAL A 177      65.060  31.870  54.040  1.00  0.00           H
ATOM   2689  CB  VAL A 177      63.210  32.770  54.750  1.00  0.00           C
ATOM   2690  HB  VAL A 177      62.600  32.810  55.650  1.00  0.00           H
ATOM   2691  CG1 VAL A 177      63.500  34.190  54.200  1.00  0.00           C
ATOM   2692 1HG1 VAL A 177      62.600  34.770  54.020  1.00  0.00           H
ATOM   2693 2HG1 VAL A 177      64.060  34.850  54.860  1.00  0.00           H
ATOM   2694 3HG1 VAL A 177      63.960  34.140  53.210  1.00  0.00           H
ATOM   2695  CG2 VAL A 177      62.350  32.150  53.610  1.00  0.00           C
ATOM   2696 1HG2 VAL A 177      61.940  31.160  53.820  1.00  0.00           H
ATOM   2697 2HG2 VAL A 177      61.440  32.710  53.380  1.00  0.00           H
ATOM   2698 3HG2 VAL A 177      63.000  31.950  52.760  1.00  0.00           H
ATOM   2699  C   VAL A 177      65.240  32.380  56.100  1.00  0.00           C
ATOM   2700  O   VAL A 177      65.000  31.930  57.240  1.00  0.00           O
ATOM   2701  N   SER A 178      66.200  33.260  55.830  1.00  0.00           N
ATOM   2702  H   SER A 178      66.390  33.550  54.890  1.00  0.00           H
ATOM   2703  CA  SER A 178      67.190  33.810  56.840  1.00  0.00           C
ATOM   2704  HA  SER A 178      67.090  33.310  57.800  1.00  0.00           H
ATOM   2705  CB  SER A 178      68.600  33.440  56.440  1.00  0.00           C
ATOM   2706  HB1 SER A 178      69.160  33.700  57.340  1.00  0.00           H
ATOM   2707  HB2 SER A 178      68.910  34.020  55.570  1.00  0.00           H
ATOM   2708  OG  SER A 178      68.690  32.100  56.300  1.00  0.00           O
ATOM   2709  HG  SER A 178      68.260  31.850  55.480  1.00  0.00           H
ATOM   2710  C   SER A 178      66.970  35.350  57.060  1.00  0.00           C
ATOM   2711  O   SER A 178      66.970  36.060  56.010  1.00  0.00           O
ATOM   2712  N   THR A 179      66.750  35.880  58.270  1.00  0.00           N
ATOM   2713  H   THR A 179      66.650  35.250  59.050  1.00  0.00           H
ATOM   2714  CA  THR A 179      66.610  37.280  58.570  1.00  0.00           C
ATOM   2715  HA  THR A 179      65.830  37.730  57.940  1.00  0.00           H
ATOM   2716  CB  THR A 179      66.200  37.460  60.040  1.00  0.00           C
ATOM   2717  HB  THR A 179      67.010  37.100  60.680  1.00  0.00           H
ATOM   2718  CG2 THR A 179      65.720  38.850  60.390  1.00  0.00           C
ATOM   2719 1HG2 THR A 179      66.490  39.600  60.560  1.00  0.00           H
ATOM   2720 2HG2 THR A 179      65.050  39.140  59.580  1.00  0.00           H
ATOM   2721 3HG2 THR A 179      65.130  38.860  61.310  1.00  0.00           H
ATOM   2722  OG1 THR A 179      65.020  36.660  60.220  1.00  0.00           O
ATOM   2723  HG1 THR A 179      65.400  35.930  60.720  1.00  0.00           H
ATOM   2724  C   THR A 179      67.850  38.130  58.450  1.00  0.00           C
ATOM   2725  O   THR A 179      67.780  39.240  57.930  1.00  0.00           O
ATOM   2726  N   ALA A 180      68.900  37.500  58.890  1.00  0.00           N
ATOM   2727  H   ALA A 180      68.810  36.550  59.220  1.00  0.00           H
ATOM   2728  CA  ALA A 180      70.190  37.970  58.450  1.00  0.00           C
ATOM   2729  HA  ALA A 180      70.050  38.570  57.550  1.00  0.00           H
ATOM   2730  CB  ALA A 180      70.650  38.880  59.610  1.00  0.00           C
ATOM   2731  HB1 ALA A 180      71.680  39.210  59.490  1.00  0.00           H
ATOM   2732  HB2 ALA A 180      70.030  39.770  59.570  1.00  0.00           H
ATOM   2733  HB3 ALA A 180      70.510  38.280  60.500  1.00  0.00           H
ATOM   2734  C   ALA A 180      71.170  36.870  58.220  1.00  0.00           C
ATOM   2735  O   ALA A 180      70.950  35.740  58.730  1.00  0.00           O
ATOM   2736  N   VAL A 181      72.280  37.120  57.520  1.00  0.00           N
ATOM   2737  H   VAL A 181      72.400  38.070  57.200  1.00  0.00           H
ATOM   2738  CA  VAL A 181      73.410  36.160  57.500  1.00  0.00           C
ATOM   2739  HA  VAL A 181      73.100  35.250  56.990  1.00  0.00           H
ATOM   2740  CB  VAL A 181      74.510  36.820  56.640  1.00  0.00           C
ATOM   2741  HB  VAL A 181      74.740  37.830  56.970  1.00  0.00           H
ATOM   2742  CG1 VAL A 181      75.890  36.190  56.630  1.00  0.00           C
ATOM   2743 1HG1 VAL A 181      76.570  36.690  55.940  1.00  0.00           H
ATOM   2744 2HG1 VAL A 181      76.280  36.400  57.630  1.00  0.00           H
ATOM   2745 3HG1 VAL A 181      75.690  35.130  56.510  1.00  0.00           H
ATOM   2746  CG2 VAL A 181      74.050  36.930  55.190  1.00  0.00           C
ATOM   2747 1HG2 VAL A 181      73.930  35.960  54.700  1.00  0.00           H
ATOM   2748 2HG2 VAL A 181      73.120  37.490  55.180  1.00  0.00           H
ATOM   2749 3HG2 VAL A 181      74.730  37.490  54.550  1.00  0.00           H
ATOM   2750  C   VAL A 181      73.950  35.630  58.780  1.00  0.00           C
ATOM   2751  O   VAL A 181      74.370  34.480  58.870  1.00  0.00           O
ATOM   2752  N   VAL A 182      74.140  36.490  59.730  1.00  0.00           N
ATOM   2753  H   VAL A 182      73.800  37.410  59.490  1.00  0.00           H
ATOM   2754  CA  VAL A 182      74.550  36.220  61.090  1.00  0.00           C
ATOM   2755  HA  VAL A 182      75.370  35.520  60.980  1.00  0.00           H
ATOM   2756  CB  VAL A 182      75.160  37.440  61.840  1.00  0.00           C
ATOM   2757  HB  VAL A 182      75.370  37.160  62.870  1.00  0.00           H
ATOM   2758  CG1 VAL A 182      76.470  37.960  61.170  1.00  0.00           C
ATOM   2759 1HG1 VAL A 182      76.890  38.830  61.680  1.00  0.00           H
ATOM   2760 2HG1 VAL A 182      77.170  37.130  61.150  1.00  0.00           H
ATOM   2761 3HG1 VAL A 182      76.320  38.130  60.110  1.00  0.00           H
ATOM   2762  CG2 VAL A 182      74.170  38.550  61.980  1.00  0.00           C
ATOM   2763 1HG2 VAL A 182      73.280  38.190  62.490  1.00  0.00           H
ATOM   2764 2HG2 VAL A 182      74.520  39.350  62.620  1.00  0.00           H
ATOM   2765 3HG2 VAL A 182      74.030  38.930  60.970  1.00  0.00           H
ATOM   2766  C   VAL A 182      73.500  35.440  61.870  1.00  0.00           C
ATOM   2767  O   VAL A 182      73.820  34.800  62.870  1.00  0.00           O
ATOM   2768  N   GLU A 183      72.210  35.450  61.500  1.00  0.00           N
ATOM   2769  H   GLU A 183      71.940  36.000  60.700  1.00  0.00           H
ATOM   2770  CA  GLU A 183      71.140  34.670  62.200  1.00  0.00           C
ATOM   2771  HA  GLU A 183      71.180  34.820  63.280  1.00  0.00           H
ATOM   2772  CB  GLU A 183      69.770  34.990  61.770  1.00  0.00           C
ATOM   2773  HB1 GLU A 183      69.860  35.180  60.700  1.00  0.00           H
ATOM   2774  HB2 GLU A 183      69.550  36.000  62.100  1.00  0.00           H
ATOM   2775  CG  GLU A 183      68.640  33.990  62.020  1.00  0.00           C
ATOM   2776  HG1 GLU A 183      68.460  33.970  63.100  1.00  0.00           H
ATOM   2777  HG2 GLU A 183      69.070  33.060  61.650  1.00  0.00           H
ATOM   2778  CD  GLU A 183      67.320  34.330  61.290  1.00  0.00           C
ATOM   2779  OE1 GLU A 183      66.440  35.150  61.770  1.00  0.00           O
ATOM   2780  OE2 GLU A 183      67.220  33.800  60.170  1.00  0.00           O
ATOM   2781  C   GLU A 183      71.540  33.200  62.230  1.00  0.00           C
ATOM   2782  O   GLU A 183      71.530  32.650  63.330  1.00  0.00           O
ATOM   2783  N   PRO A 184      71.860  32.490  61.100  1.00  0.00           N
ATOM   2784  CD  PRO A 184      71.510  32.770  59.730  1.00  0.00           C
ATOM   2785  HD1 PRO A 184      72.230  33.370  59.170  1.00  0.00           H
ATOM   2786  HD2 PRO A 184      70.550  33.270  59.740  1.00  0.00           H
ATOM   2787  CG  PRO A 184      71.340  31.420  58.980  1.00  0.00           C
ATOM   2788  HG1 PRO A 184      71.800  31.500  57.990  1.00  0.00           H
ATOM   2789  HG2 PRO A 184      70.300  31.120  58.880  1.00  0.00           H
ATOM   2790  CB  PRO A 184      72.180  30.510  59.810  1.00  0.00           C
ATOM   2791  HB1 PRO A 184      73.200  30.520  59.410  1.00  0.00           H
ATOM   2792  HB2 PRO A 184      71.850  29.470  59.800  1.00  0.00           H
ATOM   2793  CA  PRO A 184      72.150  31.040  61.240  1.00  0.00           C
ATOM   2794  HA  PRO A 184      71.290  30.580  61.730  1.00  0.00           H
ATOM   2795  C   PRO A 184      73.320  30.650  62.140  1.00  0.00           C
ATOM   2796  O   PRO A 184      73.290  29.670  62.870  1.00  0.00           O
ATOM   2797  N   TYR A 185      74.400  31.450  62.050  1.00  0.00           N
ATOM   2798  H   TYR A 185      74.310  32.210  61.390  1.00  0.00           H
ATOM   2799  CA  TYR A 185      75.700  31.130  62.720  1.00  0.00           C
ATOM   2800  HA  TYR A 185      76.000  30.100  62.540  1.00  0.00           H
ATOM   2801  CB  TYR A 185      76.780  31.990  61.990  1.00  0.00           C
ATOM   2802  HB1 TYR A 185      77.600  32.020  62.710  1.00  0.00           H
ATOM   2803  HB2 TYR A 185      76.420  33.000  61.770  1.00  0.00           H
ATOM   2804  CG  TYR A 185      77.440  31.420  60.770  1.00  0.00           C
ATOM   2805  CD1 TYR A 185      78.600  32.070  60.280  1.00  0.00           C
ATOM   2806  HD1 TYR A 185      79.000  32.940  60.770  1.00  0.00           H
ATOM   2807  CE1 TYR A 185      79.260  31.630  59.120  1.00  0.00           C
ATOM   2808  HE1 TYR A 185      80.100  32.210  58.770  1.00  0.00           H
ATOM   2809  CZ  TYR A 185      78.860  30.410  58.480  1.00  0.00           C
ATOM   2810  OH  TYR A 185      79.560  29.930  57.400  1.00  0.00           O
ATOM   2811  HH  TYR A 185      80.270  30.550  57.200  1.00  0.00           H
ATOM   2812  CE2 TYR A 185      77.670  29.820  58.980  1.00  0.00           C
ATOM   2813  HE2 TYR A 185      77.200  28.960  58.510  1.00  0.00           H
ATOM   2814  CD2 TYR A 185      76.960  30.290  60.080  1.00  0.00           C
ATOM   2815  HD2 TYR A 185      76.020  29.860  60.380  1.00  0.00           H
ATOM   2816  C   TYR A 185      75.550  31.460  64.170  1.00  0.00           C
ATOM   2817  O   TYR A 185      76.210  30.880  65.020  1.00  0.00           O
ATOM   2818  N   ASN A 186      74.720  32.480  64.600  1.00  0.00           N
ATOM   2819  H   ASN A 186      74.280  33.060  63.910  1.00  0.00           H
ATOM   2820  CA  ASN A 186      74.280  32.640  66.000  1.00  0.00           C
ATOM   2821  HA  ASN A 186      75.140  32.600  66.670  1.00  0.00           H
ATOM   2822  CB  ASN A 186      73.470  33.950  66.170  1.00  0.00           C
ATOM   2823  HB1 ASN A 186      73.190  33.970  67.230  1.00  0.00           H
ATOM   2824  HB2 ASN A 186      72.590  33.920  65.530  1.00  0.00           H
ATOM   2825  CG  ASN A 186      74.320  35.240  65.870  1.00  0.00           C
ATOM   2826  OD1 ASN A 186      75.530  35.260  65.900  1.00  0.00           O
ATOM   2827  ND2 ASN A 186      73.560  36.260  65.710  1.00  0.00           N
ATOM   2828 1HD2 ASN A 186      72.550  36.230  65.760  1.00  0.00           H
ATOM   2829 2HD2 ASN A 186      73.920  37.210  65.710  1.00  0.00           H
ATOM   2830  C   ASN A 186      73.440  31.440  66.370  1.00  0.00           C
ATOM   2831  O   ASN A 186      73.670  30.750  67.370  1.00  0.00           O
ATOM   2832  N   SER A 187      72.470  31.130  65.560  1.00  0.00           N
ATOM   2833  H   SER A 187      72.360  31.620  64.680  1.00  0.00           H
ATOM   2834  CA  SER A 187      71.490  30.180  65.930  1.00  0.00           C
ATOM   2835  HA  SER A 187      71.060  30.530  66.860  1.00  0.00           H
ATOM   2836  CB  SER A 187      70.430  30.150  64.920  1.00  0.00           C
ATOM   2837  HB1 SER A 187      69.760  29.330  65.150  1.00  0.00           H
ATOM   2838  HB2 SER A 187      70.850  30.070  63.920  1.00  0.00           H
ATOM   2839  OG  SER A 187      69.700  31.360  64.920  1.00  0.00           O
ATOM   2840  HG  SER A 187      70.250  32.020  64.510  1.00  0.00           H
ATOM   2841  C   SER A 187      71.920  28.720  66.220  1.00  0.00           C
ATOM   2842  O   SER A 187      71.330  28.050  67.070  1.00  0.00           O
ATOM   2843  N   ILE A 188      72.950  28.210  65.560  1.00  0.00           N
ATOM   2844  H   ILE A 188      73.360  28.640  64.740  1.00  0.00           H
ATOM   2845  CA  ILE A 188      73.460  26.860  65.790  1.00  0.00           C
ATOM   2846  HA  ILE A 188      72.580  26.220  65.790  1.00  0.00           H
ATOM   2847  CB  ILE A 188      74.270  26.390  64.490  1.00  0.00           C
ATOM   2848  HB  ILE A 188      73.580  26.580  63.670  1.00  0.00           H
ATOM   2849  CG2 ILE A 188      75.510  27.370  64.300  1.00  0.00           C
ATOM   2850 1HG2 ILE A 188      75.250  28.430  64.330  1.00  0.00           H
ATOM   2851 2HG2 ILE A 188      76.240  27.070  65.050  1.00  0.00           H
ATOM   2852 3HG2 ILE A 188      75.930  27.200  63.310  1.00  0.00           H
ATOM   2853  CG1 ILE A 188      74.700  24.930  64.560  1.00  0.00           C
ATOM   2854 1HG1 ILE A 188      73.770  24.460  64.880  1.00  0.00           H
ATOM   2855 2HG1 ILE A 188      75.490  24.830  65.300  1.00  0.00           H
ATOM   2856  CD  ILE A 188      75.170  24.260  63.270  1.00  0.00           C
ATOM   2857  HD1 ILE A 188      75.370  23.220  63.530  1.00  0.00           H
ATOM   2858  HD2 ILE A 188      74.370  24.260  62.540  1.00  0.00           H
ATOM   2859  HD3 ILE A 188      76.100  24.710  62.920  1.00  0.00           H
ATOM   2860  C   ILE A 188      74.280  26.700  67.110  1.00  0.00           C
ATOM   2861  O   ILE A 188      74.290  25.650  67.670  1.00  0.00           O
ATOM   2862  N   LEU A 189      74.830  27.780  67.590  1.00  0.00           N
ATOM   2863  H   LEU A 189      74.760  28.560  66.960  1.00  0.00           H
ATOM   2864  CA  LEU A 189      75.190  27.970  69.010  1.00  0.00           C
ATOM   2865  HA  LEU A 189      75.640  27.040  69.350  1.00  0.00           H
ATOM   2866  CB  LEU A 189      76.270  29.080  69.150  1.00  0.00           C
ATOM   2867  HB1 LEU A 189      76.650  29.100  70.170  1.00  0.00           H
ATOM   2868  HB2 LEU A 189      75.750  30.030  69.060  1.00  0.00           H
ATOM   2869  CG  LEU A 189      77.390  29.090  68.080  1.00  0.00           C
ATOM   2870  HG  LEU A 189      76.830  29.240  67.160  1.00  0.00           H
ATOM   2871  CD1 LEU A 189      78.450  30.230  68.240  1.00  0.00           C
ATOM   2872 1HD1 LEU A 189      79.190  30.170  67.450  1.00  0.00           H
ATOM   2873 2HD1 LEU A 189      77.880  31.140  68.100  1.00  0.00           H
ATOM   2874 3HD1 LEU A 189      78.950  30.180  69.210  1.00  0.00           H
ATOM   2875  CD2 LEU A 189      78.170  27.750  68.010  1.00  0.00           C
ATOM   2876 1HD2 LEU A 189      78.840  27.700  67.160  1.00  0.00           H
ATOM   2877 2HD2 LEU A 189      78.630  27.660  68.990  1.00  0.00           H
ATOM   2878 3HD2 LEU A 189      77.460  26.930  67.930  1.00  0.00           H
ATOM   2879  C   LEU A 189      74.010  28.190  70.010  1.00  0.00           C
ATOM   2880  O   LEU A 189      73.790  27.400  70.950  1.00  0.00           O
ATOM   2881  N   THR A 190      73.070  29.080  69.670  1.00  0.00           N
ATOM   2882  H   THR A 190      73.360  29.740  68.960  1.00  0.00           H
ATOM   2883  CA  THR A 190      71.820  29.230  70.510  1.00  0.00           C
ATOM   2884  HA  THR A 190      72.060  29.510  71.540  1.00  0.00           H
ATOM   2885  CB  THR A 190      70.830  30.270  69.930  1.00  0.00           C
ATOM   2886  HB  THR A 190      70.170  29.750  69.240  1.00  0.00           H
ATOM   2887  CG2 THR A 190      70.010  30.920  70.970  1.00  0.00           C
ATOM   2888 1HG2 THR A 190      69.710  30.330  71.830  1.00  0.00           H
ATOM   2889 2HG2 THR A 190      70.570  31.810  71.260  1.00  0.00           H
ATOM   2890 3HG2 THR A 190      69.110  31.360  70.550  1.00  0.00           H
ATOM   2891  OG1 THR A 190      71.390  31.270  69.120  1.00  0.00           O
ATOM   2892  HG1 THR A 190      70.680  31.800  68.770  1.00  0.00           H
ATOM   2893  C   THR A 190      71.080  27.940  70.650  1.00  0.00           C
ATOM   2894  O   THR A 190      70.360  27.700  71.610  1.00  0.00           O
ATOM   2895  N   THR A 191      71.250  26.940  69.740  1.00  0.00           N
ATOM   2896  H   THR A 191      71.930  27.130  69.010  1.00  0.00           H
ATOM   2897  CA  THR A 191      70.640  25.690  69.830  1.00  0.00           C
ATOM   2898  HA  THR A 191      69.620  25.850  70.170  1.00  0.00           H
ATOM   2899  CB  THR A 191      70.500  24.930  68.470  1.00  0.00           C
ATOM   2900  HB  THR A 191      71.470  24.610  68.080  1.00  0.00           H
ATOM   2901  CG2 THR A 191      69.680  23.630  68.560  1.00  0.00           C
ATOM   2902 1HG2 THR A 191      70.300  22.740  68.620  1.00  0.00           H
ATOM   2903 2HG2 THR A 191      68.870  23.650  69.290  1.00  0.00           H
ATOM   2904 3HG2 THR A 191      69.190  23.430  67.600  1.00  0.00           H
ATOM   2905  OG1 THR A 191      69.780  25.810  67.590  1.00  0.00           O
ATOM   2906  HG1 THR A 191      70.310  26.610  67.630  1.00  0.00           H
ATOM   2907  C   THR A 191      71.220  24.760  70.940  1.00  0.00           C
ATOM   2908  O   THR A 191      70.490  24.450  71.840  1.00  0.00           O
ATOM   2909  N   HIS A 192      72.550  24.620  70.950  1.00  0.00           N
ATOM   2910  H   HIS A 192      73.070  24.930  70.150  1.00  0.00           H
ATOM   2911  CA  HIS A 192      73.330  23.810  71.910  1.00  0.00           C
ATOM   2912  HA  HIS A 192      73.030  22.760  71.940  1.00  0.00           H
ATOM   2913  CB  HIS A 192      74.790  23.910  71.460  1.00  0.00           C
ATOM   2914  HB1 HIS A 192      75.100  24.950  71.550  1.00  0.00           H
ATOM   2915  HB2 HIS A 192      74.850  23.700  70.390  1.00  0.00           H
ATOM   2916  CG  HIS A 192      75.790  22.990  72.090  1.00  0.00           C
ATOM   2917  ND1 HIS A 192      75.700  21.680  72.450  1.00  0.00           N
ATOM   2918  HD1 HIS A 192      74.870  21.110  72.410  1.00  0.00           H
ATOM   2919  CE1 HIS A 192      76.840  21.270  73.010  1.00  0.00           C
ATOM   2920  HE1 HIS A 192      77.000  20.270  73.390  1.00  0.00           H
ATOM   2921  NE2 HIS A 192      77.710  22.260  72.930  1.00  0.00           N
ATOM   2922  HE2 HIS A 192      78.690  22.260  73.200  1.00  0.00           H
ATOM   2923  CD2 HIS A 192      77.080  23.310  72.280  1.00  0.00           C
ATOM   2924  HD2 HIS A 192      77.510  24.280  72.070  1.00  0.00           H
ATOM   2925  C   HIS A 192      73.250  24.430  73.410  1.00  0.00           C
ATOM   2926  O   HIS A 192      73.220  23.650  74.370  1.00  0.00           O
ATOM   2927  N   THR A 193      73.220  25.740  73.530  1.00  0.00           N
ATOM   2928  H   THR A 193      73.380  26.310  72.700  1.00  0.00           H
ATOM   2929  CA  THR A 193      72.950  26.360  74.860  1.00  0.00           C
ATOM   2930  HA  THR A 193      73.510  25.820  75.620  1.00  0.00           H
ATOM   2931  CB  THR A 193      73.450  27.780  74.820  1.00  0.00           C
ATOM   2932  HB  THR A 193      73.390  28.170  75.840  1.00  0.00           H
ATOM   2933  CG2 THR A 193      74.880  27.770  74.390  1.00  0.00           C
ATOM   2934 1HG2 THR A 193      75.350  26.790  74.530  1.00  0.00           H
ATOM   2935 2HG2 THR A 193      74.980  27.910  73.310  1.00  0.00           H
ATOM   2936 3HG2 THR A 193      75.390  28.600  74.860  1.00  0.00           H
ATOM   2937  OG1 THR A 193      72.660  28.660  73.920  1.00  0.00           O
ATOM   2938  HG1 THR A 193      72.860  29.570  74.160  1.00  0.00           H
ATOM   2939  C   THR A 193      71.490  26.150  75.290  1.00  0.00           C
ATOM   2940  O   THR A 193      71.230  25.890  76.460  1.00  0.00           O
ATOM   2941  N   THR A 194      70.480  26.180  74.410  1.00  0.00           N
ATOM   2942  H   THR A 194      70.750  26.410  73.460  1.00  0.00           H
ATOM   2943  CA  THR A 194      69.080  26.050  74.720  1.00  0.00           C
ATOM   2944  HA  THR A 194      68.920  26.660  75.620  1.00  0.00           H
ATOM   2945  CB  THR A 194      68.140  26.520  73.640  1.00  0.00           C
ATOM   2946  HB  THR A 194      68.370  26.010  72.700  1.00  0.00           H
ATOM   2947  CG2 THR A 194      66.680  26.440  73.990  1.00  0.00           C
ATOM   2948 1HG2 THR A 194      66.560  26.770  75.030  1.00  0.00           H
ATOM   2949 2HG2 THR A 194      66.120  26.990  73.240  1.00  0.00           H
ATOM   2950 3HG2 THR A 194      66.340  25.400  73.980  1.00  0.00           H
ATOM   2951  OG1 THR A 194      68.470  27.880  73.400  1.00  0.00           O
ATOM   2952  HG1 THR A 194      69.340  27.790  73.000  1.00  0.00           H
ATOM   2953  C   THR A 194      68.770  24.630  75.130  1.00  0.00           C
ATOM   2954  O   THR A 194      68.100  24.380  76.140  1.00  0.00           O
ATOM   2955  N   LEU A 195      69.430  23.700  74.420  1.00  0.00           N
ATOM   2956  H   LEU A 195      69.960  24.100  73.660  1.00  0.00           H
ATOM   2957  CA  LEU A 195      69.600  22.280  74.810  1.00  0.00           C
ATOM   2958  HA  LEU A 195      68.620  21.830  74.980  1.00  0.00           H
ATOM   2959  CB  LEU A 195      70.290  21.610  73.590  1.00  0.00           C
ATOM   2960  HB1 LEU A 195      70.710  20.650  73.870  1.00  0.00           H
ATOM   2961  HB2 LEU A 195      71.090  22.280  73.270  1.00  0.00           H
ATOM   2962  CG  LEU A 195      69.320  21.500  72.430  1.00  0.00           C
ATOM   2963  HG  LEU A 195      68.940  22.470  72.090  1.00  0.00           H
ATOM   2964  CD1 LEU A 195      70.220  20.860  71.350  1.00  0.00           C
ATOM   2965 1HD1 LEU A 195      70.720  19.980  71.750  1.00  0.00           H
ATOM   2966 2HD1 LEU A 195      69.570  20.550  70.530  1.00  0.00           H
ATOM   2967 3HD1 LEU A 195      70.910  21.670  71.080  1.00  0.00           H
ATOM   2968  CD2 LEU A 195      68.220  20.490  72.760  1.00  0.00           C
ATOM   2969 1HD2 LEU A 195      67.330  20.970  73.160  1.00  0.00           H
ATOM   2970 2HD2 LEU A 195      67.850  20.050  71.830  1.00  0.00           H
ATOM   2971 3HD2 LEU A 195      68.560  19.760  73.490  1.00  0.00           H
ATOM   2972  C   LEU A 195      70.350  22.000  76.080  1.00  0.00           C
ATOM   2973  O   LEU A 195      70.410  20.810  76.460  1.00  0.00           O
ATOM   2974  N   GLU A 196      70.900  23.010  76.760  1.00  0.00           N
ATOM   2975  H   GLU A 196      70.660  23.980  76.600  1.00  0.00           H
ATOM   2976  CA  GLU A 196      71.620  22.750  78.020  1.00  0.00           C
ATOM   2977  HA  GLU A 196      71.740  21.690  78.210  1.00  0.00           H
ATOM   2978  CB  GLU A 196      73.030  23.300  77.840  1.00  0.00           C
ATOM   2979  HB1 GLU A 196      72.980  24.380  77.700  1.00  0.00           H
ATOM   2980  HB2 GLU A 196      73.560  22.850  77.000  1.00  0.00           H
ATOM   2981  CG  GLU A 196      73.970  23.120  78.980  1.00  0.00           C
ATOM   2982  HG1 GLU A 196      73.570  23.740  79.780  1.00  0.00           H
ATOM   2983  HG2 GLU A 196      74.960  23.500  78.710  1.00  0.00           H
ATOM   2984  CD  GLU A 196      74.100  21.730  79.510  1.00  0.00           C
ATOM   2985  OE1 GLU A 196      74.790  20.950  78.820  1.00  0.00           O
ATOM   2986  OE2 GLU A 196      73.610  21.430  80.570  1.00  0.00           O
ATOM   2987  C   GLU A 196      70.990  23.370  79.180  1.00  0.00           C
ATOM   2988  O   GLU A 196      70.810  22.620  80.170  1.00  0.00           O
ATOM   2989  N   HIS A 197      70.610  24.640  79.160  1.00  0.00           N
ATOM   2990  H   HIS A 197      70.580  25.230  78.350  1.00  0.00           H
ATOM   2991  CA  HIS A 197      70.250  25.340  80.380  1.00  0.00           C
ATOM   2992  HA  HIS A 197      70.680  24.840  81.250  1.00  0.00           H
ATOM   2993  CB  HIS A 197      70.810  26.730  80.260  1.00  0.00           C
ATOM   2994  HB1 HIS A 197      70.710  27.220  81.220  1.00  0.00           H
ATOM   2995  HB2 HIS A 197      70.320  27.320  79.490  1.00  0.00           H
ATOM   2996  CG  HIS A 197      72.280  26.780  79.900  1.00  0.00           C
ATOM   2997  ND1 HIS A 197      72.890  27.570  78.910  1.00  0.00           N
ATOM   2998  HD1 HIS A 197      72.420  28.050  78.150  1.00  0.00           H
ATOM   2999  CE1 HIS A 197      74.200  27.490  78.930  1.00  0.00           C
ATOM   3000  HE1 HIS A 197      74.780  28.090  78.240  1.00  0.00           H
ATOM   3001  NE2 HIS A 197      74.520  26.690  79.990  1.00  0.00           N
ATOM   3002  CD2 HIS A 197      73.310  26.300  80.640  1.00  0.00           C
ATOM   3003  HD2 HIS A 197      73.190  25.700  81.520  1.00  0.00           H
ATOM   3004  C   HIS A 197      68.710  25.350  80.650  1.00  0.00           C
ATOM   3005  O   HIS A 197      68.290  25.350  81.800  1.00  0.00           O
ATOM   3006  N   SER A 198      67.830  25.430  79.650  1.00  0.00           N
ATOM   3007  H   SER A 198      68.220  25.770  78.790  1.00  0.00           H
ATOM   3008  CA  SER A 198      66.390  25.680  79.960  1.00  0.00           C
ATOM   3009  HA  SER A 198      66.290  26.350  80.820  1.00  0.00           H
ATOM   3010  CB  SER A 198      65.620  26.400  78.770  1.00  0.00           C
ATOM   3011  HB1 SER A 198      65.810  27.450  79.020  1.00  0.00           H
ATOM   3012  HB2 SER A 198      64.610  26.010  78.880  1.00  0.00           H
ATOM   3013  OG  SER A 198      66.190  26.060  77.530  1.00  0.00           O
ATOM   3014  HG  SER A 198      65.760  25.250  77.250  1.00  0.00           H
ATOM   3015  C   SER A 198      65.580  24.440  80.450  1.00  0.00           C
ATOM   3016  O   SER A 198      65.730  23.320  79.940  1.00  0.00           O
ATOM   3017  N   ASP A 199      64.670  24.600  81.450  1.00  0.00           N
ATOM   3018  H   ASP A 199      64.530  25.500  81.880  1.00  0.00           H
ATOM   3019  CA  ASP A 199      63.730  23.600  81.750  1.00  0.00           C
ATOM   3020  HA  ASP A 199      64.130  22.590  81.750  1.00  0.00           H
ATOM   3021  CB  ASP A 199      63.290  23.770  83.250  1.00  0.00           C
ATOM   3022  HB1 ASP A 199      62.750  22.890  83.590  1.00  0.00           H
ATOM   3023  HB2 ASP A 199      62.750  24.690  83.470  1.00  0.00           H
ATOM   3024  CG  ASP A 199      64.520  23.600  84.190  1.00  0.00           C
ATOM   3025  OD1 ASP A 199      64.640  24.370  85.180  1.00  0.00           O
ATOM   3026  OD2 ASP A 199      65.290  22.640  84.020  1.00  0.00           O
ATOM   3027  C   ASP A 199      62.560  23.620  80.720  1.00  0.00           C
ATOM   3028  O   ASP A 199      62.150  22.620  80.170  1.00  0.00           O
ATOM   3029  N   CYS A 200      62.000  24.790  80.450  1.00  0.00           N
ATOM   3030  H   CYS A 200      62.370  25.650  80.850  1.00  0.00           H
ATOM   3031  CA  CYS A 200      61.010  24.990  79.380  1.00  0.00           C
ATOM   3032  HA  CYS A 200      61.180  24.130  78.730  1.00  0.00           H
ATOM   3033  CB  CYS A 200      59.640  24.910  80.050  1.00  0.00           C
ATOM   3034  HB1 CYS A 200      59.400  25.940  80.310  1.00  0.00           H
ATOM   3035  HB2 CYS A 200      59.720  24.390  81.010  1.00  0.00           H
ATOM   3036  SG  CYS A 200      58.380  24.220  78.990  1.00  0.00           S
ATOM   3037  HG  CYS A 200      58.640  22.910  79.030  1.00  0.00           H
ATOM   3038  C   CYS A 200      61.230  26.320  78.560  1.00  0.00           C
ATOM   3039  O   CYS A 200      61.650  27.300  79.090  1.00  0.00           O
ATOM   3040  N   ALA A 201      61.140  26.210  77.230  1.00  0.00           N
ATOM   3041  H   ALA A 201      61.020  25.300  76.800  1.00  0.00           H
ATOM   3042  CA  ALA A 201      61.540  27.330  76.380  1.00  0.00           C
ATOM   3043  HA  ALA A 201      61.690  28.310  76.840  1.00  0.00           H
ATOM   3044  CB  ALA A 201      62.890  26.990  75.670  1.00  0.00           C
ATOM   3045  HB1 ALA A 201      63.600  26.890  76.490  1.00  0.00           H
ATOM   3046  HB2 ALA A 201      62.800  26.060  75.110  1.00  0.00           H
ATOM   3047  HB3 ALA A 201      63.110  27.800  74.980  1.00  0.00           H
ATOM   3048  C   ALA A 201      60.400  27.590  75.370  1.00  0.00           C
ATOM   3049  O   ALA A 201      60.390  26.920  74.320  1.00  0.00           O
ATOM   3050  N   PHE A 202      59.600  28.670  75.570  1.00  0.00           N
ATOM   3051  H   PHE A 202      59.760  29.230  76.400  1.00  0.00           H
ATOM   3052  CA  PHE A 202      58.370  29.010  74.820  1.00  0.00           C
ATOM   3053  HA  PHE A 202      57.810  28.080  74.660  1.00  0.00           H
ATOM   3054  CB  PHE A 202      57.450  30.020  75.470  1.00  0.00           C
ATOM   3055  HB1 PHE A 202      56.640  30.130  74.740  1.00  0.00           H
ATOM   3056  HB2 PHE A 202      57.940  30.980  75.610  1.00  0.00           H
ATOM   3057  CG  PHE A 202      56.790  29.500  76.790  1.00  0.00           C
ATOM   3058  CD1 PHE A 202      55.660  28.680  76.750  1.00  0.00           C
ATOM   3059  HD1 PHE A 202      55.220  28.460  75.790  1.00  0.00           H
ATOM   3060  CE1 PHE A 202      55.240  28.090  77.930  1.00  0.00           C
ATOM   3061  HE1 PHE A 202      54.360  27.470  77.950  1.00  0.00           H
ATOM   3062  CZ  PHE A 202      55.920  28.350  79.180  1.00  0.00           C
ATOM   3063  HZ  PHE A 202      55.660  27.820  80.080  1.00  0.00           H
ATOM   3064  CE2 PHE A 202      57.070  29.140  79.170  1.00  0.00           C
ATOM   3065  HE2 PHE A 202      57.610  29.430  80.060  1.00  0.00           H
ATOM   3066  CD2 PHE A 202      57.520  29.660  78.020  1.00  0.00           C
ATOM   3067  HD2 PHE A 202      58.500  30.120  78.060  1.00  0.00           H
ATOM   3068  C   PHE A 202      58.800  29.640  73.440  1.00  0.00           C
ATOM   3069  O   PHE A 202      59.570  30.610  73.360  1.00  0.00           O
ATOM   3070  N   MET A 203      58.490  28.980  72.340  1.00  0.00           N
ATOM   3071  H   MET A 203      57.870  28.180  72.350  1.00  0.00           H
ATOM   3072  CA  MET A 203      58.860  29.490  71.000  1.00  0.00           C
ATOM   3073  HA  MET A 203      59.640  30.250  71.100  1.00  0.00           H
ATOM   3074  CB  MET A 203      59.320  28.290  70.120  1.00  0.00           C
ATOM   3075  HB1 MET A 203      59.510  28.680  69.120  1.00  0.00           H
ATOM   3076  HB2 MET A 203      58.540  27.530  70.080  1.00  0.00           H
ATOM   3077  CG  MET A 203      60.610  27.710  70.660  1.00  0.00           C
ATOM   3078  HG1 MET A 203      60.760  26.830  70.030  1.00  0.00           H
ATOM   3079  HG2 MET A 203      60.540  27.520  71.730  1.00  0.00           H
ATOM   3080  SD  MET A 203      61.890  28.860  70.270  1.00  0.00           S
ATOM   3081  CE  MET A 203      63.430  27.990  70.890  1.00  0.00           C
ATOM   3082  HE1 MET A 203      64.240  28.720  70.870  1.00  0.00           H
ATOM   3083  HE2 MET A 203      63.310  27.540  71.880  1.00  0.00           H
ATOM   3084  HE3 MET A 203      63.660  27.220  70.150  1.00  0.00           H
ATOM   3085  C   MET A 203      57.560  30.190  70.320  1.00  0.00           C
ATOM   3086  O   MET A 203      56.450  29.660  70.320  1.00  0.00           O
ATOM   3087  N   VAL A 204      57.780  31.280  69.600  1.00  0.00           N
ATOM   3088  H   VAL A 204      58.720  31.650  69.580  1.00  0.00           H
ATOM   3089  CA  VAL A 204      56.860  32.060  68.750  1.00  0.00           C
ATOM   3090  HA  VAL A 204      56.090  31.410  68.320  1.00  0.00           H
ATOM   3091  CB  VAL A 204      56.100  33.230  69.470  1.00  0.00           C
ATOM   3092  HB  VAL A 204      55.320  33.590  68.790  1.00  0.00           H
ATOM   3093  CG1 VAL A 204      55.330  32.670  70.700  1.00  0.00           C
ATOM   3094 1HG1 VAL A 204      54.590  33.410  71.010  1.00  0.00           H
ATOM   3095 2HG1 VAL A 204      54.800  31.740  70.490  1.00  0.00           H
ATOM   3096 3HG1 VAL A 204      56.000  32.420  71.520  1.00  0.00           H
ATOM   3097  CG2 VAL A 204      56.970  34.370  69.950  1.00  0.00           C
ATOM   3098 1HG2 VAL A 204      57.640  33.970  70.700  1.00  0.00           H
ATOM   3099 2HG2 VAL A 204      57.570  34.790  69.140  1.00  0.00           H
ATOM   3100 3HG2 VAL A 204      56.310  35.180  70.270  1.00  0.00           H
ATOM   3101  C   VAL A 204      57.620  32.630  67.540  1.00  0.00           C
ATOM   3102  O   VAL A 204      58.780  33.050  67.760  1.00  0.00           O
ATOM   3103  N   ASP A 205      57.100  32.740  66.300  1.00  0.00           N
ATOM   3104  H   ASP A 205      56.250  32.230  66.120  1.00  0.00           H
ATOM   3105  CA  ASP A 205      57.680  33.630  65.220  1.00  0.00           C
ATOM   3106  HA  ASP A 205      58.760  33.680  65.390  1.00  0.00           H
ATOM   3107  CB  ASP A 205      57.510  32.900  63.890  1.00  0.00           C
ATOM   3108  HB1 ASP A 205      56.470  32.680  63.660  1.00  0.00           H
ATOM   3109  HB2 ASP A 205      57.960  31.920  64.070  1.00  0.00           H
ATOM   3110  CG  ASP A 205      58.260  33.390  62.670  1.00  0.00           C
ATOM   3111  OD1 ASP A 205      58.560  34.570  62.640  1.00  0.00           O
ATOM   3112  OD2 ASP A 205      58.500  32.650  61.700  1.00  0.00           O
ATOM   3113  C   ASP A 205      57.190  35.060  65.300  1.00  0.00           C
ATOM   3114  O   ASP A 205      55.980  35.290  65.230  1.00  0.00           O
ATOM   3115  N   ASN A 206      58.050  36.070  65.290  1.00  0.00           N
ATOM   3116  H   ASN A 206      59.050  35.960  65.170  1.00  0.00           H
ATOM   3117  CA  ASN A 206      57.570  37.480  65.340  1.00  0.00           C
ATOM   3118  HA  ASN A 206      56.910  37.620  66.200  1.00  0.00           H
ATOM   3119  CB  ASN A 206      58.710  38.540  65.640  1.00  0.00           C
ATOM   3120  HB1 ASN A 206      59.530  38.070  66.190  1.00  0.00           H
ATOM   3121  HB2 ASN A 206      58.250  39.420  66.090  1.00  0.00           H
ATOM   3122  CG  ASN A 206      59.530  39.080  64.530  1.00  0.00           C
ATOM   3123  OD1 ASN A 206      59.510  40.260  64.270  1.00  0.00           O
ATOM   3124  ND2 ASN A 206      60.300  38.240  63.850  1.00  0.00           N
ATOM   3125 1HD2 ASN A 206      60.440  37.270  64.080  1.00  0.00           H
ATOM   3126 2HD2 ASN A 206      60.890  38.640  63.130  1.00  0.00           H
ATOM   3127  C   ASN A 206      56.780  37.900  64.110  1.00  0.00           C
ATOM   3128  O   ASN A 206      55.760  38.550  64.260  1.00  0.00           O
ATOM   3129  N   GLU A 207      57.130  37.430  62.900  1.00  0.00           N
ATOM   3130  H   GLU A 207      57.890  36.770  62.880  1.00  0.00           H
ATOM   3131  CA  GLU A 207      56.300  37.750  61.700  1.00  0.00           C
ATOM   3132  HA  GLU A 207      56.160  38.820  61.600  1.00  0.00           H
ATOM   3133  CB  GLU A 207      56.890  37.160  60.390  1.00  0.00           C
ATOM   3134  HB1 GLU A 207      56.380  37.550  59.500  1.00  0.00           H
ATOM   3135  HB2 GLU A 207      56.900  36.080  60.470  1.00  0.00           H
ATOM   3136  CG  GLU A 207      58.330  37.710  60.110  1.00  0.00           C
ATOM   3137  HG1 GLU A 207      58.980  37.510  60.960  1.00  0.00           H
ATOM   3138  HG2 GLU A 207      58.220  38.800  60.050  1.00  0.00           H
ATOM   3139  CD  GLU A 207      58.800  37.020  58.850  1.00  0.00           C
ATOM   3140  OE1 GLU A 207      59.050  37.770  57.870  1.00  0.00           O
ATOM   3141  OE2 GLU A 207      59.110  35.780  58.920  1.00  0.00           O
ATOM   3142  C   GLU A 207      54.920  37.130  61.820  1.00  0.00           C
ATOM   3143  O   GLU A 207      54.080  37.680  61.170  1.00  0.00           O
ATOM   3144  N   ALA A 208      54.750  35.980  62.540  1.00  0.00           N
ATOM   3145  H   ALA A 208      55.550  35.550  63.000  1.00  0.00           H
ATOM   3146  CA  ALA A 208      53.440  35.430  62.640  1.00  0.00           C
ATOM   3147  HA  ALA A 208      53.110  35.410  61.600  1.00  0.00           H
ATOM   3148  CB  ALA A 208      53.480  33.970  63.210  1.00  0.00           C
ATOM   3149  HB1 ALA A 208      52.530  33.740  63.690  1.00  0.00           H
ATOM   3150  HB2 ALA A 208      53.860  33.350  62.400  1.00  0.00           H
ATOM   3151  HB3 ALA A 208      54.160  33.970  64.060  1.00  0.00           H
ATOM   3152  C   ALA A 208      52.580  36.260  63.550  1.00  0.00           C
ATOM   3153  O   ALA A 208      51.340  36.220  63.440  1.00  0.00           O
ATOM   3154  N   ILE A 209      53.160  37.160  64.340  1.00  0.00           N
ATOM   3155  H   ILE A 209      54.160  37.020  64.360  1.00  0.00           H
ATOM   3156  CA  ILE A 209      52.510  38.110  65.220  1.00  0.00           C
ATOM   3157  HA  ILE A 209      51.540  37.720  65.510  1.00  0.00           H
ATOM   3158  CB  ILE A 209      53.240  38.280  66.580  1.00  0.00           C
ATOM   3159  HB  ILE A 209      54.010  39.030  66.410  1.00  0.00           H
ATOM   3160  CG2 ILE A 209      52.280  38.940  67.630  1.00  0.00           C
ATOM   3161 1HG2 ILE A 209      52.830  39.310  68.490  1.00  0.00           H
ATOM   3162 2HG2 ILE A 209      51.850  39.860  67.240  1.00  0.00           H
ATOM   3163 3HG2 ILE A 209      51.490  38.240  67.910  1.00  0.00           H
ATOM   3164  CG1 ILE A 209      53.760  36.920  67.210  1.00  0.00           C
ATOM   3165 1HG1 ILE A 209      54.240  36.360  66.400  1.00  0.00           H
ATOM   3166 2HG1 ILE A 209      52.920  36.270  67.480  1.00  0.00           H
ATOM   3167  CD  ILE A 209      54.680  37.090  68.410  1.00  0.00           C
ATOM   3168  HD1 ILE A 209      54.840  36.080  68.790  1.00  0.00           H
ATOM   3169  HD2 ILE A 209      55.590  37.600  68.100  1.00  0.00           H
ATOM   3170  HD3 ILE A 209      54.160  37.630  69.190  1.00  0.00           H
ATOM   3171  C   ILE A 209      52.240  39.430  64.450  1.00  0.00           C
ATOM   3172  O   ILE A 209      51.230  40.060  64.520  1.00  0.00           O
ATOM   3173  N   TYR A 210      53.230  39.800  63.590  1.00  0.00           N
ATOM   3174  H   TYR A 210      54.080  39.250  63.650  1.00  0.00           H
ATOM   3175  CA  TYR A 210      53.140  40.930  62.690  1.00  0.00           C
ATOM   3176  HA  TYR A 210      52.850  41.870  63.170  1.00  0.00           H
ATOM   3177  CB  TYR A 210      54.520  41.130  61.930  1.00  0.00           C
ATOM   3178  HB1 TYR A 210      54.500  40.320  61.200  1.00  0.00           H
ATOM   3179  HB2 TYR A 210      55.420  40.870  62.490  1.00  0.00           H
ATOM   3180  CG  TYR A 210      54.760  42.370  61.200  1.00  0.00           C
ATOM   3181  CD1 TYR A 210      55.140  43.500  61.940  1.00  0.00           C
ATOM   3182  HD1 TYR A 210      55.610  43.440  62.910  1.00  0.00           H
ATOM   3183  CE1 TYR A 210      55.110  44.760  61.370  1.00  0.00           C
ATOM   3184  HE1 TYR A 210      55.460  45.600  61.960  1.00  0.00           H
ATOM   3185  CZ  TYR A 210      54.780  44.900  60.030  1.00  0.00           C
ATOM   3186  OH  TYR A 210      54.840  46.080  59.440  1.00  0.00           O
ATOM   3187  HH  TYR A 210      54.530  45.950  58.540  1.00  0.00           H
ATOM   3188  CE2 TYR A 210      54.370  43.750  59.220  1.00  0.00           C
ATOM   3189  HE2 TYR A 210      54.170  43.830  58.160  1.00  0.00           H
ATOM   3190  CD2 TYR A 210      54.390  42.440  59.820  1.00  0.00           C
ATOM   3191  HD2 TYR A 210      54.100  41.560  59.280  1.00  0.00           H
ATOM   3192  C   TYR A 210      51.940  40.830  61.740  1.00  0.00           C
ATOM   3193  O   TYR A 210      51.250  41.840  61.540  1.00  0.00           O
ATOM   3194  N   ASP A 211      51.700  39.650  61.210  1.00  0.00           N
ATOM   3195  H   ASP A 211      52.190  38.860  61.600  1.00  0.00           H
ATOM   3196  CA  ASP A 211      50.660  39.310  60.300  1.00  0.00           C
ATOM   3197  HA  ASP A 211      50.700  39.930  59.400  1.00  0.00           H
ATOM   3198  CB  ASP A 211      50.950  37.830  59.850  1.00  0.00           C
ATOM   3199  HB1 ASP A 211      51.010  37.230  60.760  1.00  0.00           H
ATOM   3200  HB2 ASP A 211      51.830  37.720  59.220  1.00  0.00           H
ATOM   3201  CG  ASP A 211      49.920  37.180  58.990  1.00  0.00           C
ATOM   3202  OD1 ASP A 211      49.290  36.200  59.420  1.00  0.00           O
ATOM   3203  OD2 ASP A 211      49.510  37.890  58.030  1.00  0.00           O
ATOM   3204  C   ASP A 211      49.240  39.600  60.880  1.00  0.00           C
ATOM   3205  O   ASP A 211      48.450  40.340  60.330  1.00  0.00           O
ATOM   3206  N   ILE A 212      49.030  39.050  62.060  1.00  0.00           N
ATOM   3207  H   ILE A 212      49.830  38.750  62.600  1.00  0.00           H
ATOM   3208  CA  ILE A 212      47.830  39.280  62.890  1.00  0.00           C
ATOM   3209  HA  ILE A 212      46.950  38.920  62.350  1.00  0.00           H
ATOM   3210  CB  ILE A 212      47.810  38.430  64.200  1.00  0.00           C
ATOM   3211  HB  ILE A 212      48.520  38.890  64.890  1.00  0.00           H
ATOM   3212  CG2 ILE A 212      46.380  38.420  64.870  1.00  0.00           C
ATOM   3213 1HG2 ILE A 212      46.210  37.870  65.800  1.00  0.00           H
ATOM   3214 2HG2 ILE A 212      46.120  39.450  65.090  1.00  0.00           H
ATOM   3215 3HG2 ILE A 212      45.640  38.020  64.180  1.00  0.00           H
ATOM   3216  CG1 ILE A 212      48.220  36.970  63.880  1.00  0.00           C
ATOM   3217 1HG1 ILE A 212      49.110  36.880  63.250  1.00  0.00           H
ATOM   3218 2HG1 ILE A 212      47.440  36.520  63.270  1.00  0.00           H
ATOM   3219  CD  ILE A 212      48.420  36.080  65.020  1.00  0.00           C
ATOM   3220  HD1 ILE A 212      49.350  36.220  65.570  1.00  0.00           H
ATOM   3221  HD2 ILE A 212      47.650  36.150  65.800  1.00  0.00           H
ATOM   3222  HD3 ILE A 212      48.460  35.050  64.670  1.00  0.00           H
ATOM   3223  C   ILE A 212      47.710  40.780  63.240  1.00  0.00           C
ATOM   3224  O   ILE A 212      46.630  41.380  62.990  1.00  0.00           O
ATOM   3225  N   CYS A 213      48.800  41.430  63.700  1.00  0.00           N
ATOM   3226  H   CYS A 213      49.610  40.910  63.990  1.00  0.00           H
ATOM   3227  CA  CYS A 213      48.870  42.880  63.900  1.00  0.00           C
ATOM   3228  HA  CYS A 213      48.110  42.990  64.680  1.00  0.00           H
ATOM   3229  CB  CYS A 213      50.210  43.380  64.460  1.00  0.00           C
ATOM   3230  HB1 CYS A 213      50.200  44.460  64.520  1.00  0.00           H
ATOM   3231  HB2 CYS A 213      51.080  43.010  63.910  1.00  0.00           H
ATOM   3232  SG  CYS A 213      50.340  42.840  66.140  1.00  0.00           S
ATOM   3233  HG  CYS A 213      50.760  41.610  65.840  1.00  0.00           H
ATOM   3234  C   CYS A 213      48.490  43.710  62.670  1.00  0.00           C
ATOM   3235  O   CYS A 213      47.810  44.720  62.820  1.00  0.00           O
ATOM   3236  N   ARG A 214      48.790  43.220  61.470  1.00  0.00           N
ATOM   3237  H   ARG A 214      49.500  42.500  61.450  1.00  0.00           H
ATOM   3238  CA  ARG A 214      48.200  43.820  60.240  1.00  0.00           C
ATOM   3239  HA  ARG A 214      48.010  44.860  60.500  1.00  0.00           H
ATOM   3240  CB  ARG A 214      49.290  43.950  59.140  1.00  0.00           C
ATOM   3241  HB1 ARG A 214      50.130  44.460  59.600  1.00  0.00           H
ATOM   3242  HB2 ARG A 214      48.780  44.620  58.450  1.00  0.00           H
ATOM   3243  CG  ARG A 214      49.770  42.720  58.380  1.00  0.00           C
ATOM   3244  HG1 ARG A 214      49.000  42.470  57.660  1.00  0.00           H
ATOM   3245  HG2 ARG A 214      50.030  41.860  59.010  1.00  0.00           H
ATOM   3246  CD  ARG A 214      51.050  43.060  57.540  1.00  0.00           C
ATOM   3247  HD1 ARG A 214      51.940  43.290  58.120  1.00  0.00           H
ATOM   3248  HD2 ARG A 214      50.900  44.040  57.090  1.00  0.00           H
ATOM   3249  NE  ARG A 214      51.360  42.070  56.480  1.00  0.00           N
ATOM   3250  HE  ARG A 214      51.230  41.090  56.680  1.00  0.00           H
ATOM   3251  CZ  ARG A 214      51.450  42.280  55.210  1.00  0.00           C
ATOM   3252  NH1 ARG A 214      51.370  43.460  54.690  1.00  0.00           N
ATOM   3253 1HH1 ARG A 214      51.180  44.260  55.290  1.00  0.00           H
ATOM   3254 2HH1 ARG A 214      51.380  43.630  53.700  1.00  0.00           H
ATOM   3255  NH2 ARG A 214      51.610  41.240  54.380  1.00  0.00           N
ATOM   3256 1HH2 ARG A 214      51.710  40.290  54.710  1.00  0.00           H
ATOM   3257 2HH2 ARG A 214      51.590  41.290  53.370  1.00  0.00           H
ATOM   3258  C   ARG A 214      46.900  43.300  59.580  1.00  0.00           C
ATOM   3259  O   ARG A 214      46.200  44.060  58.880  1.00  0.00           O
ATOM   3260  N   ARG A 215      46.390  42.150  60.010  1.00  0.00           N
ATOM   3261  H   ARG A 215      46.890  41.560  60.660  1.00  0.00           H
ATOM   3262  CA  ARG A 215      45.220  41.530  59.340  1.00  0.00           C
ATOM   3263  HA  ARG A 215      45.020  41.950  58.350  1.00  0.00           H
ATOM   3264  CB  ARG A 215      45.370  40.030  59.280  1.00  0.00           C
ATOM   3265  HB1 ARG A 215      44.320  39.750  59.210  1.00  0.00           H
ATOM   3266  HB2 ARG A 215      45.700  39.670  60.250  1.00  0.00           H
ATOM   3267  CG  ARG A 215      46.310  39.570  58.100  1.00  0.00           C
ATOM   3268  HG1 ARG A 215      47.370  39.760  58.280  1.00  0.00           H
ATOM   3269  HG2 ARG A 215      45.990  40.190  57.260  1.00  0.00           H
ATOM   3270  CD  ARG A 215      46.070  38.150  57.770  1.00  0.00           C
ATOM   3271  HD1 ARG A 215      46.530  37.910  56.810  1.00  0.00           H
ATOM   3272  HD2 ARG A 215      45.020  37.930  57.580  1.00  0.00           H
ATOM   3273  NE  ARG A 215      46.710  37.250  58.750  1.00  0.00           N
ATOM   3274  HE  ARG A 215      47.720  37.250  58.790  1.00  0.00           H
ATOM   3275  CZ  ARG A 215      46.160  36.720  59.860  1.00  0.00           C
ATOM   3276  NH1 ARG A 215      44.890  36.810  60.110  1.00  0.00           N
ATOM   3277 1HH1 ARG A 215      44.330  37.400  59.510  1.00  0.00           H
ATOM   3278 2HH1 ARG A 215      44.630  36.650  61.070  1.00  0.00           H
ATOM   3279  NH2 ARG A 215      46.930  36.130  60.710  1.00  0.00           N
ATOM   3280 1HH2 ARG A 215      47.940  36.080  60.610  1.00  0.00           H
ATOM   3281 2HH2 ARG A 215      46.520  35.530  61.400  1.00  0.00           H
ATOM   3282  C   ARG A 215      43.960  41.870  60.220  1.00  0.00           C
ATOM   3283  O   ARG A 215      42.890  42.060  59.740  1.00  0.00           O
ATOM   3284  N   ASN A 216      44.120  41.790  61.530  1.00  0.00           N
ATOM   3285  H   ASN A 216      45.060  41.660  61.860  1.00  0.00           H
ATOM   3286  CA  ASN A 216      42.940  41.600  62.430  1.00  0.00           C
ATOM   3287  HA  ASN A 216      42.030  41.530  61.830  1.00  0.00           H
ATOM   3288  CB  ASN A 216      43.120  40.370  63.270  1.00  0.00           C
ATOM   3289  HB1 ASN A 216      42.310  40.460  64.000  1.00  0.00           H
ATOM   3290  HB2 ASN A 216      44.090  40.230  63.750  1.00  0.00           H
ATOM   3291  CG  ASN A 216      42.830  39.010  62.550  1.00  0.00           C
ATOM   3292  OD1 ASN A 216      43.600  38.020  62.500  1.00  0.00           O
ATOM   3293  ND2 ASN A 216      41.760  38.830  61.880  1.00  0.00           N
ATOM   3294 1HD2 ASN A 216      41.010  39.510  61.860  1.00  0.00           H
ATOM   3295 2HD2 ASN A 216      41.500  37.880  61.640  1.00  0.00           H
ATOM   3296  C   ASN A 216      42.730  42.890  63.340  1.00  0.00           C
ATOM   3297  O   ASN A 216      41.750  43.010  64.100  1.00  0.00           O
ATOM   3298  N   LEU A 217      43.770  43.650  63.560  1.00  0.00           N
ATOM   3299  H   LEU A 217      44.610  43.530  63.010  1.00  0.00           H
ATOM   3300  CA  LEU A 217      43.750  44.700  64.620  1.00  0.00           C
ATOM   3301  HA  LEU A 217      42.950  44.430  65.310  1.00  0.00           H
ATOM   3302  CB  LEU A 217      44.970  44.550  65.410  1.00  0.00           C
ATOM   3303  HB1 LEU A 217      44.990  45.260  66.240  1.00  0.00           H
ATOM   3304  HB2 LEU A 217      45.840  44.820  64.810  1.00  0.00           H
ATOM   3305  CG  LEU A 217      45.310  43.160  66.080  1.00  0.00           C
ATOM   3306  HG  LEU A 217      45.610  42.460  65.290  1.00  0.00           H
ATOM   3307  CD1 LEU A 217      46.470  43.330  67.110  1.00  0.00           C
ATOM   3308 1HD1 LEU A 217      46.780  42.410  67.600  1.00  0.00           H
ATOM   3309 2HD1 LEU A 217      47.410  43.680  66.670  1.00  0.00           H
ATOM   3310 3HD1 LEU A 217      46.130  44.070  67.830  1.00  0.00           H
ATOM   3311  CD2 LEU A 217      44.160  42.600  66.850  1.00  0.00           C
ATOM   3312 1HD2 LEU A 217      43.290  42.530  66.200  1.00  0.00           H
ATOM   3313 2HD2 LEU A 217      44.490  41.670  67.310  1.00  0.00           H
ATOM   3314 3HD2 LEU A 217      44.010  43.370  67.610  1.00  0.00           H
ATOM   3315  C   LEU A 217      43.570  46.160  64.110  1.00  0.00           C
ATOM   3316  O   LEU A 217      43.840  47.100  64.860  1.00  0.00           O
ATOM   3317  N   ASP A 218      43.140  46.370  62.840  1.00  0.00           N
ATOM   3318  H   ASP A 218      42.920  45.530  62.330  1.00  0.00           H
ATOM   3319  CA  ASP A 218      42.850  47.550  62.130  1.00  0.00           C
ATOM   3320  HA  ASP A 218      42.750  47.270  61.080  1.00  0.00           H
ATOM   3321  CB  ASP A 218      41.550  48.180  62.570  1.00  0.00           C
ATOM   3322  HB1 ASP A 218      41.330  49.030  61.940  1.00  0.00           H
ATOM   3323  HB2 ASP A 218      41.660  48.700  63.520  1.00  0.00           H
ATOM   3324  CG  ASP A 218      40.290  47.290  62.560  1.00  0.00           C
ATOM   3325  OD1 ASP A 218      39.390  47.530  63.350  1.00  0.00           O
ATOM   3326  OD2 ASP A 218      40.120  46.500  61.600  1.00  0.00           O
ATOM   3327  C   ASP A 218      44.060  48.550  62.140  1.00  0.00           C
ATOM   3328  O   ASP A 218      43.970  49.740  62.500  1.00  0.00           O
ATOM   3329  N   ILE A 219      45.230  48.060  61.890  1.00  0.00           N
ATOM   3330  H   ILE A 219      45.310  47.060  61.910  1.00  0.00           H
ATOM   3331  CA  ILE A 219      46.530  48.860  61.740  1.00  0.00           C
ATOM   3332  HA  ILE A 219      46.330  49.920  61.590  1.00  0.00           H
ATOM   3333  CB  ILE A 219      47.490  48.490  62.920  1.00  0.00           C
ATOM   3334  HB  ILE A 219      47.780  47.440  62.880  1.00  0.00           H
ATOM   3335  CG2 ILE A 219      48.870  49.130  62.610  1.00  0.00           C
ATOM   3336 1HG2 ILE A 219      49.190  48.830  61.620  1.00  0.00           H
ATOM   3337 2HG2 ILE A 219      48.820  50.220  62.610  1.00  0.00           H
ATOM   3338 3HG2 ILE A 219      49.630  48.690  63.250  1.00  0.00           H
ATOM   3339  CG1 ILE A 219      46.900  48.830  64.310  1.00  0.00           C
ATOM   3340 1HG1 ILE A 219      45.870  48.500  64.480  1.00  0.00           H
ATOM   3341 2HG1 ILE A 219      46.970  49.910  64.430  1.00  0.00           H
ATOM   3342  CD  ILE A 219      47.830  48.230  65.320  1.00  0.00           C
ATOM   3343  HD1 ILE A 219      47.400  48.130  66.320  1.00  0.00           H
ATOM   3344  HD2 ILE A 219      48.040  47.210  65.000  1.00  0.00           H
ATOM   3345  HD3 ILE A 219      48.790  48.740  65.330  1.00  0.00           H
ATOM   3346  C   ILE A 219      47.080  48.450  60.330  1.00  0.00           C
ATOM   3347  O   ILE A 219      47.020  47.290  59.890  1.00  0.00           O
ATOM   3348  N   GLU A 220      47.410  49.440  59.480  1.00  0.00           N
ATOM   3349  H   GLU A 220      47.320  50.410  59.740  1.00  0.00           H
ATOM   3350  CA  GLU A 220      47.980  49.250  58.120  1.00  0.00           C
ATOM   3351  HA  GLU A 220      47.460  48.410  57.660  1.00  0.00           H
ATOM   3352  CB  GLU A 220      47.720  50.390  57.090  1.00  0.00           C
ATOM   3353  HB1 GLU A 220      48.320  51.270  57.330  1.00  0.00           H
ATOM   3354  HB2 GLU A 220      46.660  50.670  57.110  1.00  0.00           H
ATOM   3355  CG  GLU A 220      48.070  49.970  55.680  1.00  0.00           C
ATOM   3356  HG1 GLU A 220      47.550  49.090  55.310  1.00  0.00           H
ATOM   3357  HG2 GLU A 220      49.140  49.800  55.610  1.00  0.00           H
ATOM   3358  CD  GLU A 220      47.670  51.060  54.640  1.00  0.00           C
ATOM   3359  OE1 GLU A 220      48.540  51.550  53.850  1.00  0.00           O
ATOM   3360  OE2 GLU A 220      46.490  51.530  54.610  1.00  0.00           O
ATOM   3361  C   GLU A 220      49.470  48.880  58.320  1.00  0.00           C
ATOM   3362  O   GLU A 220      49.970  47.910  57.800  1.00  0.00           O
ATOM   3363  N   ARG A 221      50.240  49.610  59.200  1.00  0.00           N
ATOM   3364  H   ARG A 221      49.890  50.490  59.540  1.00  0.00           H
ATOM   3365  CA  ARG A 221      51.700  49.410  59.450  1.00  0.00           C
ATOM   3366  HA  ARG A 221      52.110  48.630  58.810  1.00  0.00           H
ATOM   3367  CB  ARG A 221      52.360  50.670  59.020  1.00  0.00           C
ATOM   3368  HB1 ARG A 221      53.350  50.590  59.490  1.00  0.00           H
ATOM   3369  HB2 ARG A 221      51.790  51.480  59.460  1.00  0.00           H
ATOM   3370  CG  ARG A 221      52.560  50.750  57.520  1.00  0.00           C
ATOM   3371  HG1 ARG A 221      51.600  50.400  57.140  1.00  0.00           H
ATOM   3372  HG2 ARG A 221      53.450  50.200  57.210  1.00  0.00           H
ATOM   3373  CD  ARG A 221      52.940  52.230  57.080  1.00  0.00           C
ATOM   3374  HD1 ARG A 221      53.860  52.560  57.550  1.00  0.00           H
ATOM   3375  HD2 ARG A 221      52.050  52.750  57.460  1.00  0.00           H
ATOM   3376  NE  ARG A 221      52.860  52.430  55.590  1.00  0.00           N
ATOM   3377  HE  ARG A 221      53.660  52.190  55.010  1.00  0.00           H
ATOM   3378  CZ  ARG A 221      51.730  52.610  54.880  1.00  0.00           C
ATOM   3379  NH1 ARG A 221      50.570  52.730  55.430  1.00  0.00           N
ATOM   3380 1HH1 ARG A 221      50.350  52.760  56.410  1.00  0.00           H
ATOM   3381 2HH1 ARG A 221      49.860  52.740  54.700  1.00  0.00           H
ATOM   3382  NH2 ARG A 221      51.740  52.550  53.610  1.00  0.00           N
ATOM   3383 1HH2 ARG A 221      52.560  52.220  53.120  1.00  0.00           H
ATOM   3384 2HH2 ARG A 221      50.940  52.570  53.000  1.00  0.00           H
ATOM   3385  C   ARG A 221      52.060  49.090  60.960  1.00  0.00           C
ATOM   3386  O   ARG A 221      52.380  50.090  61.640  1.00  0.00           O
ATOM   3387  N   PRO A 222      52.040  47.890  61.450  1.00  0.00           N
ATOM   3388  CD  PRO A 222      51.570  46.710  60.760  1.00  0.00           C
ATOM   3389  HD1 PRO A 222      52.320  46.330  60.070  1.00  0.00           H
ATOM   3390  HD2 PRO A 222      50.690  46.970  60.170  1.00  0.00           H
ATOM   3391  CG  PRO A 222      51.180  45.670  61.880  1.00  0.00           C
ATOM   3392  HG1 PRO A 222      51.450  44.670  61.540  1.00  0.00           H
ATOM   3393  HG2 PRO A 222      50.150  45.810  62.210  1.00  0.00           H
ATOM   3394  CB  PRO A 222      52.200  46.030  62.990  1.00  0.00           C
ATOM   3395  HB1 PRO A 222      53.130  45.500  62.790  1.00  0.00           H
ATOM   3396  HB2 PRO A 222      51.960  45.760  64.020  1.00  0.00           H
ATOM   3397  CA  PRO A 222      52.440  47.540  62.780  1.00  0.00           C
ATOM   3398  HA  PRO A 222      51.760  48.060  63.460  1.00  0.00           H
ATOM   3399  C   PRO A 222      53.870  47.820  63.150  1.00  0.00           C
ATOM   3400  O   PRO A 222      54.850  47.830  62.330  1.00  0.00           O
ATOM   3401  N   THR A 223      54.060  47.940  64.450  1.00  0.00           N
ATOM   3402  H   THR A 223      53.290  47.880  65.100  1.00  0.00           H
ATOM   3403  CA  THR A 223      55.350  48.080  65.140  1.00  0.00           C
ATOM   3404  HA  THR A 223      56.170  47.850  64.460  1.00  0.00           H
ATOM   3405  CB  THR A 223      55.560  49.470  65.740  1.00  0.00           C
ATOM   3406  HB  THR A 223      56.570  49.540  66.150  1.00  0.00           H
ATOM   3407  CG2 THR A 223      55.290  50.630  64.830  1.00  0.00           C
ATOM   3408 1HG2 THR A 223      55.330  51.550  65.410  1.00  0.00           H
ATOM   3409 2HG2 THR A 223      56.120  50.710  64.130  1.00  0.00           H
ATOM   3410 3HG2 THR A 223      54.360  50.490  64.280  1.00  0.00           H
ATOM   3411  OG1 THR A 223      54.590  49.410  66.850  1.00  0.00           O
ATOM   3412  HG1 THR A 223      53.910  50.060  66.660  1.00  0.00           H
ATOM   3413  C   THR A 223      55.430  47.050  66.290  1.00  0.00           C
ATOM   3414  O   THR A 223      54.500  46.380  66.660  1.00  0.00           O
ATOM   3415  N   TYR A 224      56.680  46.980  66.870  1.00  0.00           N
ATOM   3416  H   TYR A 224      57.490  47.530  66.610  1.00  0.00           H
ATOM   3417  CA  TYR A 224      56.990  46.120  68.050  1.00  0.00           C
ATOM   3418  HA  TYR A 224      56.900  45.080  67.730  1.00  0.00           H
ATOM   3419  CB  TYR A 224      58.440  46.240  68.480  1.00  0.00           C
ATOM   3420  HB1 TYR A 224      58.610  45.910  69.500  1.00  0.00           H
ATOM   3421  HB2 TYR A 224      58.740  47.290  68.510  1.00  0.00           H
ATOM   3422  CG  TYR A 224      59.520  45.570  67.630  1.00  0.00           C
ATOM   3423  CD1 TYR A 224      59.270  44.230  67.150  1.00  0.00           C
ATOM   3424  HD1 TYR A 224      58.380  43.680  67.390  1.00  0.00           H
ATOM   3425  CE1 TYR A 224      60.160  43.640  66.260  1.00  0.00           C
ATOM   3426  HE1 TYR A 224      60.030  42.620  65.930  1.00  0.00           H
ATOM   3427  CZ  TYR A 224      61.410  44.240  66.130  1.00  0.00           C
ATOM   3428  OH  TYR A 224      62.290  43.600  65.350  1.00  0.00           O
ATOM   3429  HH  TYR A 224      63.200  43.920  65.340  1.00  0.00           H
ATOM   3430  CE2 TYR A 224      61.800  45.500  66.740  1.00  0.00           C
ATOM   3431  HE2 TYR A 224      62.720  46.030  66.530  1.00  0.00           H
ATOM   3432  CD2 TYR A 224      60.770  46.200  67.450  1.00  0.00           C
ATOM   3433  HD2 TYR A 224      60.930  47.110  68.010  1.00  0.00           H
ATOM   3434  C   TYR A 224      56.060  46.360  69.240  1.00  0.00           C
ATOM   3435  O   TYR A 224      55.580  45.370  69.740  1.00  0.00           O
ATOM   3436  N   THR A 225      55.570  47.560  69.450  1.00  0.00           N
ATOM   3437  H   THR A 225      55.860  48.340  68.880  1.00  0.00           H
ATOM   3438  CA  THR A 225      54.570  47.860  70.490  1.00  0.00           C
ATOM   3439  HA  THR A 225      54.920  47.490  71.450  1.00  0.00           H
ATOM   3440  CB  THR A 225      54.440  49.370  70.760  1.00  0.00           C
ATOM   3441  HB  THR A 225      54.200  49.810  69.790  1.00  0.00           H
ATOM   3442  CG2 THR A 225      53.300  49.820  71.680  1.00  0.00           C
ATOM   3443 1HG2 THR A 225      53.290  50.900  71.760  1.00  0.00           H
ATOM   3444 2HG2 THR A 225      52.390  49.480  71.180  1.00  0.00           H
ATOM   3445 3HG2 THR A 225      53.310  49.410  72.690  1.00  0.00           H
ATOM   3446  OG1 THR A 225      55.670  49.970  71.270  1.00  0.00           O
ATOM   3447  HG1 THR A 225      56.370  49.750  70.640  1.00  0.00           H
ATOM   3448  C   THR A 225      53.280  47.110  70.330  1.00  0.00           C
ATOM   3449  O   THR A 225      52.660  46.590  71.250  1.00  0.00           O
ATOM   3450  N   ASN A 226      52.830  46.980  69.070  1.00  0.00           N
ATOM   3451  H   ASN A 226      53.410  47.230  68.280  1.00  0.00           H
ATOM   3452  CA  ASN A 226      51.710  46.140  68.740  1.00  0.00           C
ATOM   3453  HA  ASN A 226      50.860  46.450  69.340  1.00  0.00           H
ATOM   3454  CB  ASN A 226      51.210  46.350  67.340  1.00  0.00           C
ATOM   3455  HB1 ASN A 226      50.210  45.920  67.280  1.00  0.00           H
ATOM   3456  HB2 ASN A 226      51.900  45.900  66.630  1.00  0.00           H
ATOM   3457  CG  ASN A 226      50.920  47.850  66.990  1.00  0.00           C
ATOM   3458  OD1 ASN A 226      51.450  48.480  66.090  1.00  0.00           O
ATOM   3459  ND2 ASN A 226      50.080  48.540  67.760  1.00  0.00           N
ATOM   3460 1HD2 ASN A 226      49.460  48.160  68.470  1.00  0.00           H
ATOM   3461 2HD2 ASN A 226      50.070  49.530  67.570  1.00  0.00           H
ATOM   3462  C   ASN A 226      51.960  44.690  69.140  1.00  0.00           C
ATOM   3463  O   ASN A 226      51.220  44.120  69.990  1.00  0.00           O
ATOM   3464  N   LEU A 227      53.020  44.070  68.610  1.00  0.00           N
ATOM   3465  H   LEU A 227      53.620  44.700  68.090  1.00  0.00           H
ATOM   3466  CA  LEU A 227      53.430  42.650  68.880  1.00  0.00           C
ATOM   3467  HA  LEU A 227      52.640  41.950  68.590  1.00  0.00           H
ATOM   3468  CB  LEU A 227      54.730  42.300  68.090  1.00  0.00           C
ATOM   3469  HB1 LEU A 227      55.270  41.430  68.480  1.00  0.00           H
ATOM   3470  HB2 LEU A 227      55.470  43.090  68.240  1.00  0.00           H
ATOM   3471  CG  LEU A 227      54.500  42.060  66.540  1.00  0.00           C
ATOM   3472  HG  LEU A 227      53.730  41.320  66.310  1.00  0.00           H
ATOM   3473  CD1 LEU A 227      54.230  43.260  65.620  1.00  0.00           C
ATOM   3474 1HD1 LEU A 227      54.170  42.950  64.580  1.00  0.00           H
ATOM   3475 2HD1 LEU A 227      53.310  43.840  65.730  1.00  0.00           H
ATOM   3476 3HD1 LEU A 227      55.050  43.980  65.610  1.00  0.00           H
ATOM   3477  CD2 LEU A 227      55.870  41.480  66.020  1.00  0.00           C
ATOM   3478 1HD2 LEU A 227      56.650  42.240  66.150  1.00  0.00           H
ATOM   3479 2HD2 LEU A 227      56.050  40.590  66.620  1.00  0.00           H
ATOM   3480 3HD2 LEU A 227      55.780  41.160  64.980  1.00  0.00           H
ATOM   3481  C   LEU A 227      53.600  42.430  70.390  1.00  0.00           C
ATOM   3482  O   LEU A 227      52.930  41.560  70.910  1.00  0.00           O
ATOM   3483  N   ASN A 228      54.230  43.320  71.140  1.00  0.00           N
ATOM   3484  H   ASN A 228      54.690  44.080  70.660  1.00  0.00           H
ATOM   3485  CA  ASN A 228      54.580  43.030  72.520  1.00  0.00           C
ATOM   3486  HA  ASN A 228      54.860  41.980  72.620  1.00  0.00           H
ATOM   3487  CB  ASN A 228      55.810  43.870  72.840  1.00  0.00           C
ATOM   3488  HB1 ASN A 228      56.050  43.680  73.890  1.00  0.00           H
ATOM   3489  HB2 ASN A 228      55.620  44.910  72.580  1.00  0.00           H
ATOM   3490  CG  ASN A 228      57.050  43.520  71.980  1.00  0.00           C
ATOM   3491  OD1 ASN A 228      57.240  42.450  71.360  1.00  0.00           O
ATOM   3492  ND2 ASN A 228      57.970  44.410  71.970  1.00  0.00           N
ATOM   3493 1HD2 ASN A 228      57.780  45.290  72.420  1.00  0.00           H
ATOM   3494 2HD2 ASN A 228      58.710  44.210  71.310  1.00  0.00           H
ATOM   3495  C   ASN A 228      53.450  43.160  73.510  1.00  0.00           C
ATOM   3496  O   ASN A 228      53.530  42.370  74.540  1.00  0.00           O
ATOM   3497  N   ARG A 229      52.470  44.000  73.160  1.00  0.00           N
ATOM   3498  H   ARG A 229      52.660  44.650  72.420  1.00  0.00           H
ATOM   3499  CA  ARG A 229      51.150  44.010  73.870  1.00  0.00           C
ATOM   3500  HA  ARG A 229      51.370  44.030  74.930  1.00  0.00           H
ATOM   3501  CB  ARG A 229      50.440  45.360  73.470  1.00  0.00           C
ATOM   3502  HB1 ARG A 229      49.390  45.300  73.740  1.00  0.00           H
ATOM   3503  HB2 ARG A 229      50.540  45.520  72.400  1.00  0.00           H
ATOM   3504  CG  ARG A 229      51.140  46.530  74.200  1.00  0.00           C
ATOM   3505  HG1 ARG A 229      52.180  46.520  73.900  1.00  0.00           H
ATOM   3506  HG2 ARG A 229      50.980  46.290  75.250  1.00  0.00           H
ATOM   3507  CD  ARG A 229      50.480  47.820  73.850  1.00  0.00           C
ATOM   3508  HD1 ARG A 229      49.410  47.700  74.020  1.00  0.00           H
ATOM   3509  HD2 ARG A 229      50.760  48.000  72.810  1.00  0.00           H
ATOM   3510  NE  ARG A 229      50.970  48.800  74.800  1.00  0.00           N
ATOM   3511  HE  ARG A 229      51.130  48.420  75.720  1.00  0.00           H
ATOM   3512  CZ  ARG A 229      50.770  50.100  74.650  1.00  0.00           C
ATOM   3513  NH1 ARG A 229      50.320  50.680  73.650  1.00  0.00           N
ATOM   3514 1HH1 ARG A 229      50.170  50.180  72.780  1.00  0.00           H
ATOM   3515 2HH1 ARG A 229      50.260  51.680  73.680  1.00  0.00           H
ATOM   3516  NH2 ARG A 229      50.990  50.840  75.690  1.00  0.00           N
ATOM   3517 1HH2 ARG A 229      51.210  50.340  76.540  1.00  0.00           H
ATOM   3518 2HH2 ARG A 229      50.900  51.820  75.480  1.00  0.00           H
ATOM   3519  C   ARG A 229      50.180  42.880  73.600  1.00  0.00           C
ATOM   3520  O   ARG A 229      49.200  42.840  74.300  1.00  0.00           O
ATOM   3521  N   LEU A 230      50.490  42.000  72.630  1.00  0.00           N
ATOM   3522  H   LEU A 230      51.280  42.150  72.030  1.00  0.00           H
ATOM   3523  CA  LEU A 230      49.800  40.640  72.510  1.00  0.00           C
ATOM   3524  HA  LEU A 230      48.770  40.700  72.850  1.00  0.00           H
ATOM   3525  CB  LEU A 230      49.770  40.270  70.980  1.00  0.00           C
ATOM   3526  HB1 LEU A 230      49.470  39.230  70.940  1.00  0.00           H
ATOM   3527  HB2 LEU A 230      50.780  40.240  70.580  1.00  0.00           H
ATOM   3528  CG  LEU A 230      48.870  41.100  70.110  1.00  0.00           C
ATOM   3529  HG  LEU A 230      49.320  42.090  70.110  1.00  0.00           H
ATOM   3530  CD1 LEU A 230      49.000  40.590  68.700  1.00  0.00           C
ATOM   3531 1HD1 LEU A 230      48.650  39.560  68.590  1.00  0.00           H
ATOM   3532 2HD1 LEU A 230      48.420  41.260  68.050  1.00  0.00           H
ATOM   3533 3HD1 LEU A 230      50.050  40.520  68.440  1.00  0.00           H
ATOM   3534  CD2 LEU A 230      47.380  41.170  70.550  1.00  0.00           C
ATOM   3535 1HD2 LEU A 230      47.340  41.770  71.460  1.00  0.00           H
ATOM   3536 2HD2 LEU A 230      46.910  41.820  69.810  1.00  0.00           H
ATOM   3537 3HD2 LEU A 230      46.900  40.200  70.650  1.00  0.00           H
ATOM   3538  C   LEU A 230      50.610  39.510  73.220  1.00  0.00           C
ATOM   3539  O   LEU A 230      49.990  38.610  73.830  1.00  0.00           O
ATOM   3540  N   ILE A 231      51.930  39.580  73.200  1.00  0.00           N
ATOM   3541  H   ILE A 231      52.280  40.320  72.610  1.00  0.00           H
ATOM   3542  CA  ILE A 231      52.910  38.690  73.910  1.00  0.00           C
ATOM   3543  HA  ILE A 231      52.720  37.670  73.550  1.00  0.00           H
ATOM   3544  CB  ILE A 231      54.350  39.040  73.430  1.00  0.00           C
ATOM   3545  HB  ILE A 231      54.490  40.110  73.600  1.00  0.00           H
ATOM   3546  CG2 ILE A 231      55.340  38.230  74.250  1.00  0.00           C
ATOM   3547 1HG2 ILE A 231      55.320  38.560  75.280  1.00  0.00           H
ATOM   3548 2HG2 ILE A 231      55.240  37.140  74.160  1.00  0.00           H
ATOM   3549 3HG2 ILE A 231      56.360  38.530  73.990  1.00  0.00           H
ATOM   3550  CG1 ILE A 231      54.430  38.720  71.900  1.00  0.00           C
ATOM   3551 1HG1 ILE A 231      53.680  39.330  71.400  1.00  0.00           H
ATOM   3552 2HG1 ILE A 231      54.220  37.680  71.680  1.00  0.00           H
ATOM   3553  CD  ILE A 231      55.850  39.090  71.360  1.00  0.00           C
ATOM   3554  HD1 ILE A 231      56.570  38.320  71.610  1.00  0.00           H
ATOM   3555  HD2 ILE A 231      55.740  39.310  70.300  1.00  0.00           H
ATOM   3556  HD3 ILE A 231      56.040  40.070  71.820  1.00  0.00           H
ATOM   3557  C   ILE A 231      52.700  38.760  75.440  1.00  0.00           C
ATOM   3558  O   ILE A 231      52.680  37.740  76.120  1.00  0.00           O
ATOM   3559  N   SER A 232      52.480  39.980  75.900  1.00  0.00           N
ATOM   3560  H   SER A 232      52.830  40.760  75.360  1.00  0.00           H
ATOM   3561  CA  SER A 232      52.140  40.240  77.320  1.00  0.00           C
ATOM   3562  HA  SER A 232      52.970  39.930  77.950  1.00  0.00           H
ATOM   3563  CB  SER A 232      52.120  41.690  77.600  1.00  0.00           C
ATOM   3564  HB1 SER A 232      53.090  42.070  77.290  1.00  0.00           H
ATOM   3565  HB2 SER A 232      52.040  41.930  78.660  1.00  0.00           H
ATOM   3566  OG  SER A 232      51.160  42.280  76.820  1.00  0.00           O
ATOM   3567  HG  SER A 232      51.180  43.240  76.840  1.00  0.00           H
ATOM   3568  C   SER A 232      50.900  39.610  77.850  1.00  0.00           C
ATOM   3569  O   SER A 232      51.030  39.000  78.870  1.00  0.00           O
ATOM   3570  N   GLN A 233      49.780  39.640  77.150  1.00  0.00           N
ATOM   3571  H   GLN A 233      49.760  40.160  76.290  1.00  0.00           H
ATOM   3572  CA  GLN A 233      48.580  38.790  77.450  1.00  0.00           C
ATOM   3573  HA  GLN A 233      48.200  38.960  78.460  1.00  0.00           H
ATOM   3574  CB  GLN A 233      47.430  39.090  76.490  1.00  0.00           C
ATOM   3575  HB1 GLN A 233      46.580  38.440  76.700  1.00  0.00           H
ATOM   3576  HB2 GLN A 233      47.860  38.860  75.510  1.00  0.00           H
ATOM   3577  CG  GLN A 233      46.810  40.510  76.560  1.00  0.00           C
ATOM   3578  HG1 GLN A 233      46.010  40.490  75.820  1.00  0.00           H
ATOM   3579  HG2 GLN A 233      47.610  41.210  76.330  1.00  0.00           H
ATOM   3580  CD  GLN A 233      46.250  41.050  77.910  1.00  0.00           C
ATOM   3581  OE1 GLN A 233      45.940  40.300  78.780  1.00  0.00           O
ATOM   3582  NE2 GLN A 233      46.130  42.330  78.200  1.00  0.00           N
ATOM   3583 1HE2 GLN A 233      46.590  42.980  77.580  1.00  0.00           H
ATOM   3584 2HE2 GLN A 233      45.790  42.660  79.090  1.00  0.00           H
ATOM   3585  C   GLN A 233      48.970  37.280  77.400  1.00  0.00           C
ATOM   3586  O   GLN A 233      48.430  36.460  78.160  1.00  0.00           O
ATOM   3587  N   ILE A 234      49.950  36.860  76.590  1.00  0.00           N
ATOM   3588  H   ILE A 234      50.340  37.540  75.950  1.00  0.00           H
ATOM   3589  CA  ILE A 234      50.320  35.410  76.580  1.00  0.00           C
ATOM   3590  HA  ILE A 234      49.370  34.890  76.580  1.00  0.00           H
ATOM   3591  CB  ILE A 234      51.070  35.050  75.190  1.00  0.00           C
ATOM   3592  HB  ILE A 234      51.750  35.870  74.960  1.00  0.00           H
ATOM   3593  CG2 ILE A 234      51.740  33.670  75.380  1.00  0.00           C
ATOM   3594 1HG2 ILE A 234      52.550  33.720  76.110  1.00  0.00           H
ATOM   3595 2HG2 ILE A 234      51.070  32.900  75.780  1.00  0.00           H
ATOM   3596 3HG2 ILE A 234      52.160  33.200  74.490  1.00  0.00           H
ATOM   3597  CG1 ILE A 234      49.920  34.970  74.060  1.00  0.00           C
ATOM   3598 1HG1 ILE A 234      49.350  35.900  74.010  1.00  0.00           H
ATOM   3599 2HG1 ILE A 234      49.170  34.290  74.480  1.00  0.00           H
ATOM   3600  CD  ILE A 234      50.320  34.620  72.630  1.00  0.00           C
ATOM   3601  HD1 ILE A 234      50.620  33.570  72.660  1.00  0.00           H
ATOM   3602  HD2 ILE A 234      49.480  34.720  71.940  1.00  0.00           H
ATOM   3603  HD3 ILE A 234      51.220  35.160  72.340  1.00  0.00           H
ATOM   3604  C   ILE A 234      51.110  35.060  77.860  1.00  0.00           C
ATOM   3605  O   ILE A 234      50.770  34.060  78.550  1.00  0.00           O
ATOM   3606  N   VAL A 235      52.180  35.830  78.060  1.00  0.00           N
ATOM   3607  H   VAL A 235      52.320  36.630  77.460  1.00  0.00           H
ATOM   3608  CA  VAL A 235      53.010  35.690  79.250  1.00  0.00           C
ATOM   3609  HA  VAL A 235      53.540  34.740  79.310  1.00  0.00           H
ATOM   3610  CB  VAL A 235      54.090  36.830  79.020  1.00  0.00           C
ATOM   3611  HB  VAL A 235      53.570  37.690  78.620  1.00  0.00           H
ATOM   3612  CG1 VAL A 235      54.780  37.410  80.280  1.00  0.00           C
ATOM   3613 1HG1 VAL A 235      55.050  36.600  80.960  1.00  0.00           H
ATOM   3614 2HG1 VAL A 235      55.710  37.880  79.970  1.00  0.00           H
ATOM   3615 3HG1 VAL A 235      54.140  38.150  80.760  1.00  0.00           H
ATOM   3616  CG2 VAL A 235      55.160  36.450  77.980  1.00  0.00           C
ATOM   3617 1HG2 VAL A 235      55.920  37.240  78.050  1.00  0.00           H
ATOM   3618 2HG2 VAL A 235      55.580  35.500  78.290  1.00  0.00           H
ATOM   3619 3HG2 VAL A 235      54.700  36.400  76.990  1.00  0.00           H
ATOM   3620  C   VAL A 235      52.150  35.890  80.560  1.00  0.00           C
ATOM   3621  O   VAL A 235      52.360  35.220  81.540  1.00  0.00           O
ATOM   3622  N   SER A 236      51.130  36.730  80.520  1.00  0.00           N
ATOM   3623  H   SER A 236      51.060  37.210  79.630  1.00  0.00           H
ATOM   3624  CA  SER A 236      50.160  36.900  81.610  1.00  0.00           C
ATOM   3625  HA  SER A 236      50.770  37.210  82.450  1.00  0.00           H
ATOM   3626  CB  SER A 236      49.150  37.950  81.230  1.00  0.00           C
ATOM   3627  HB1 SER A 236      48.590  37.720  80.320  1.00  0.00           H
ATOM   3628  HB2 SER A 236      49.810  38.810  81.240  1.00  0.00           H
ATOM   3629  OG  SER A 236      48.310  38.050  82.320  1.00  0.00           O
ATOM   3630  HG  SER A 236      48.070  38.960  82.510  1.00  0.00           H
ATOM   3631  C   SER A 236      49.540  35.530  81.850  1.00  0.00           C
ATOM   3632  O   SER A 236      49.480  34.980  82.950  1.00  0.00           O
ATOM   3633  N   SER A 237      49.040  34.880  80.780  1.00  0.00           N
ATOM   3634  H   SER A 237      49.030  35.400  79.910  1.00  0.00           H
ATOM   3635  CA  SER A 237      48.410  33.580  80.860  1.00  0.00           C
ATOM   3636  HA  SER A 237      47.640  33.670  81.630  1.00  0.00           H
ATOM   3637  CB  SER A 237      47.850  33.020  79.500  1.00  0.00           C
ATOM   3638  HB1 SER A 237      47.360  32.080  79.760  1.00  0.00           H
ATOM   3639  HB2 SER A 237      48.580  32.910  78.700  1.00  0.00           H
ATOM   3640  OG  SER A 237      46.940  34.030  79.030  1.00  0.00           O
ATOM   3641  HG  SER A 237      47.440  34.840  78.910  1.00  0.00           H
ATOM   3642  C   SER A 237      49.380  32.490  81.250  1.00  0.00           C
ATOM   3643  O   SER A 237      48.890  31.580  81.940  1.00  0.00           O
ATOM   3644  N   ILE A 238      50.710  32.580  81.040  1.00  0.00           N
ATOM   3645  H   ILE A 238      51.010  33.260  80.350  1.00  0.00           H
ATOM   3646  CA  ILE A 238      51.660  31.540  81.530  1.00  0.00           C
ATOM   3647  HA  ILE A 238      51.210  30.570  81.360  1.00  0.00           H
ATOM   3648  CB  ILE A 238      53.010  31.650  80.780  1.00  0.00           C
ATOM   3649  HB  ILE A 238      53.250  32.710  80.860  1.00  0.00           H
ATOM   3650  CG2 ILE A 238      54.200  30.880  81.400  1.00  0.00           C
ATOM   3651 1HG2 ILE A 238      54.400  31.360  82.360  1.00  0.00           H
ATOM   3652 2HG2 ILE A 238      53.840  29.870  81.630  1.00  0.00           H
ATOM   3653 3HG2 ILE A 238      55.120  30.900  80.810  1.00  0.00           H
ATOM   3654  CG1 ILE A 238      52.880  31.190  79.330  1.00  0.00           C
ATOM   3655 1HG1 ILE A 238      51.920  31.360  78.860  1.00  0.00           H
ATOM   3656 2HG1 ILE A 238      53.150  30.130  79.340  1.00  0.00           H
ATOM   3657  CD  ILE A 238      53.800  31.950  78.320  1.00  0.00           C
ATOM   3658  HD1 ILE A 238      53.600  31.630  77.300  1.00  0.00           H
ATOM   3659  HD2 ILE A 238      53.500  32.990  78.360  1.00  0.00           H
ATOM   3660  HD3 ILE A 238      54.840  31.780  78.610  1.00  0.00           H
ATOM   3661  C   ILE A 238      51.890  31.580  83.050  1.00  0.00           C
ATOM   3662  O   ILE A 238      51.890  30.590  83.740  1.00  0.00           O
ATOM   3663  N   THR A 239      51.980  32.840  83.620  1.00  0.00           N
ATOM   3664  H   THR A 239      51.820  33.640  83.020  1.00  0.00           H
ATOM   3665  CA  THR A 239      52.240  33.140  85.050  1.00  0.00           C
ATOM   3666  HA  THR A 239      52.640  32.230  85.500  1.00  0.00           H
ATOM   3667  CB  THR A 239      53.190  34.310  85.200  1.00  0.00           C
ATOM   3668  HB  THR A 239      53.380  34.510  86.250  1.00  0.00           H
ATOM   3669  CG2 THR A 239      54.480  34.130  84.410  1.00  0.00           C
ATOM   3670 1HG2 THR A 239      54.320  34.480  83.390  1.00  0.00           H
ATOM   3671 2HG2 THR A 239      55.190  34.830  84.850  1.00  0.00           H
ATOM   3672 3HG2 THR A 239      54.870  33.110  84.410  1.00  0.00           H
ATOM   3673  OG1 THR A 239      52.540  35.500  84.740  1.00  0.00           O
ATOM   3674  HG1 THR A 239      53.240  35.970  84.280  1.00  0.00           H
ATOM   3675  C   THR A 239      50.990  33.340  85.850  1.00  0.00           C
ATOM   3676  O   THR A 239      51.040  33.780  87.020  1.00  0.00           O
ATOM   3677  N   ALA A 240      49.820  32.950  85.350  1.00  0.00           N
ATOM   3678  H   ALA A 240      49.790  32.670  84.380  1.00  0.00           H
ATOM   3679  CA  ALA A 240      48.610  33.350  85.930  1.00  0.00           C
ATOM   3680  HA  ALA A 240      48.670  34.430  86.070  1.00  0.00           H
ATOM   3681  CB  ALA A 240      47.480  33.020  85.030  1.00  0.00           C
ATOM   3682  HB1 ALA A 240      46.540  33.430  85.400  1.00  0.00           H
ATOM   3683  HB2 ALA A 240      47.680  33.340  84.010  1.00  0.00           H
ATOM   3684  HB3 ALA A 240      47.130  31.990  84.970  1.00  0.00           H
ATOM   3685  C   ALA A 240      48.390  32.690  87.280  1.00  0.00           C
ATOM   3686  O   ALA A 240      48.300  33.340  88.400  1.00  0.00           O
ATOM   3687  N   SER A 241      48.490  31.380  87.320  1.00  0.00           N
ATOM   3688  H   SER A 241      48.660  30.830  86.490  1.00  0.00           H
ATOM   3689  CA  SER A 241      48.460  30.590  88.600  1.00  0.00           C
ATOM   3690  HA  SER A 241      47.740  31.130  89.220  1.00  0.00           H
ATOM   3691  CB  SER A 241      47.890  29.200  88.390  1.00  0.00           C
ATOM   3692  HB1 SER A 241      47.700  28.700  89.350  1.00  0.00           H
ATOM   3693  HB2 SER A 241      48.650  28.630  87.860  1.00  0.00           H
ATOM   3694  OG  SER A 241      46.660  29.370  87.640  1.00  0.00           O
ATOM   3695  HG  SER A 241      46.970  29.360  86.730  1.00  0.00           H
ATOM   3696  C   SER A 241      49.750  30.660  89.400  1.00  0.00           C
ATOM   3697  O   SER A 241      49.820  30.080  90.480  1.00  0.00           O
ATOM   3698  N   LEU A 242      50.740  31.460  88.940  1.00  0.00           N
ATOM   3699  H   LEU A 242      50.460  32.000  88.130  1.00  0.00           H
ATOM   3700  CA  LEU A 242      51.850  31.980  89.770  1.00  0.00           C
ATOM   3701  HA  LEU A 242      52.100  31.240  90.530  1.00  0.00           H
ATOM   3702  CB  LEU A 242      53.140  32.070  88.870  1.00  0.00           C
ATOM   3703  HB1 LEU A 242      54.000  32.130  89.540  1.00  0.00           H
ATOM   3704  HB2 LEU A 242      53.050  32.960  88.250  1.00  0.00           H
ATOM   3705  CG  LEU A 242      53.460  30.960  87.850  1.00  0.00           C
ATOM   3706  HG  LEU A 242      52.670  30.850  87.110  1.00  0.00           H
ATOM   3707  CD1 LEU A 242      54.800  31.210  87.170  1.00  0.00           C
ATOM   3708 1HD1 LEU A 242      55.040  30.430  86.440  1.00  0.00           H
ATOM   3709 2HD1 LEU A 242      54.700  32.190  86.690  1.00  0.00           H
ATOM   3710 3HD1 LEU A 242      55.560  31.270  87.950  1.00  0.00           H
ATOM   3711  CD2 LEU A 242      53.550  29.600  88.570  1.00  0.00           C
ATOM   3712 1HD2 LEU A 242      52.550  29.220  88.780  1.00  0.00           H
ATOM   3713 2HD2 LEU A 242      53.920  28.940  87.790  1.00  0.00           H
ATOM   3714 3HD2 LEU A 242      54.140  29.670  89.480  1.00  0.00           H
ATOM   3715  C   LEU A 242      51.610  33.340  90.430  1.00  0.00           C
ATOM   3716  O   LEU A 242      52.430  33.850  91.200  1.00  0.00           O
ATOM   3717  N   ARG A 243      50.440  33.960  90.150  1.00  0.00           N
ATOM   3718  H   ARG A 243      49.730  33.490  89.600  1.00  0.00           H
ATOM   3719  CA  ARG A 243      50.060  35.360  90.590  1.00  0.00           C
ATOM   3720  HA  ARG A 243      50.840  35.710  91.270  1.00  0.00           H
ATOM   3721  CB  ARG A 243      50.000  36.350  89.430  1.00  0.00           C
ATOM   3722  HB1 ARG A 243      49.430  37.200  89.810  1.00  0.00           H
ATOM   3723  HB2 ARG A 243      49.370  35.930  88.650  1.00  0.00           H
ATOM   3724  CG  ARG A 243      51.380  36.880  89.090  1.00  0.00           C
ATOM   3725  HG1 ARG A 243      52.080  36.080  88.850  1.00  0.00           H
ATOM   3726  HG2 ARG A 243      51.800  37.260  90.030  1.00  0.00           H
ATOM   3727  CD  ARG A 243      51.260  37.940  88.030  1.00  0.00           C
ATOM   3728  HD1 ARG A 243      52.200  38.450  87.860  1.00  0.00           H
ATOM   3729  HD2 ARG A 243      50.630  38.710  88.480  1.00  0.00           H
ATOM   3730  NE  ARG A 243      50.850  37.360  86.750  1.00  0.00           N
ATOM   3731  HE  ARG A 243      51.180  36.430  86.540  1.00  0.00           H
ATOM   3732  CZ  ARG A 243      50.050  37.960  85.850  1.00  0.00           C
ATOM   3733  NH1 ARG A 243      49.560  39.120  86.080  1.00  0.00           N
ATOM   3734 1HH1 ARG A 243      49.770  39.660  86.900  1.00  0.00           H
ATOM   3735 2HH1 ARG A 243      48.880  39.460  85.420  1.00  0.00           H
ATOM   3736  NH2 ARG A 243      49.700  37.340  84.760  1.00  0.00           N
ATOM   3737 1HH2 ARG A 243      50.040  36.430  84.480  1.00  0.00           H
ATOM   3738 2HH2 ARG A 243      48.950  37.790  84.260  1.00  0.00           H
ATOM   3739  C   ARG A 243      48.740  35.310  91.350  1.00  0.00           C
ATOM   3740  O   ARG A 243      48.460  36.220  92.090  1.00  0.00           O
ATOM   3741  N   PHE A 244      47.930  34.300  91.030  1.00  0.00           N
ATOM   3742  H   PHE A 244      48.280  33.650  90.350  1.00  0.00           H
ATOM   3743  CA  PHE A 244      46.540  34.080  91.430  1.00  0.00           C
ATOM   3744  HA  PHE A 244      46.380  34.710  92.300  1.00  0.00           H
ATOM   3745  CB  PHE A 244      45.690  34.540  90.220  1.00  0.00           C
ATOM   3746  HB1 PHE A 244      44.620  34.440  90.410  1.00  0.00           H
ATOM   3747  HB2 PHE A 244      45.950  33.880  89.390  1.00  0.00           H
ATOM   3748  CG  PHE A 244      45.970  35.990  89.830  1.00  0.00           C
ATOM   3749  CD1 PHE A 244      45.600  37.090  90.640  1.00  0.00           C
ATOM   3750  HD1 PHE A 244      45.040  36.790  91.520  1.00  0.00           H
ATOM   3751  CE1 PHE A 244      45.920  38.400  90.210  1.00  0.00           C
ATOM   3752  HE1 PHE A 244      45.610  39.260  90.780  1.00  0.00           H
ATOM   3753  CZ  PHE A 244      46.560  38.620  88.980  1.00  0.00           C
ATOM   3754  HZ  PHE A 244      46.740  39.640  88.680  1.00  0.00           H
ATOM   3755  CE2 PHE A 244      47.000  37.520  88.240  1.00  0.00           C
ATOM   3756  HE2 PHE A 244      47.530  37.640  87.300  1.00  0.00           H
ATOM   3757  CD2 PHE A 244      46.570  36.220  88.560  1.00  0.00           C
ATOM   3758  HD2 PHE A 244      46.880  35.420  87.920  1.00  0.00           H
ATOM   3759  C   PHE A 244      46.320  32.600  91.820  1.00  0.00           C
ATOM   3760  O   PHE A 244      47.020  31.750  91.280  1.00  0.00           O
ATOM   3761  N   ASP A 245      45.340  32.310  92.660  1.00  0.00           N
ATOM   3762  H   ASP A 245      44.960  32.990  93.310  1.00  0.00           H
ATOM   3763  CA  ASP A 245      44.870  30.850  92.780  1.00  0.00           C
ATOM   3764  HA  ASP A 245      45.700  30.280  93.190  1.00  0.00           H
ATOM   3765  CB  ASP A 245      43.670  30.700  93.760  1.00  0.00           C
ATOM   3766  HB1 ASP A 245      43.340  29.660  93.760  1.00  0.00           H
ATOM   3767  HB2 ASP A 245      42.840  31.290  93.370  1.00  0.00           H
ATOM   3768  CG  ASP A 245      44.020  31.040  95.190  1.00  0.00           C
ATOM   3769  OD1 ASP A 245      45.050  30.660  95.760  1.00  0.00           O
ATOM   3770  OD2 ASP A 245      43.140  31.760  95.780  1.00  0.00           O
ATOM   3771  C   ASP A 245      44.410  30.320  91.420  1.00  0.00           C
ATOM   3772  O   ASP A 245      43.970  30.970  90.500  1.00  0.00           O
ATOM   3773  N   GLY A 246      44.580  29.040  91.300  1.00  0.00           N
ATOM   3774  H   GLY A 246      44.900  28.540  92.120  1.00  0.00           H
ATOM   3775  CA  GLY A 246      44.300  28.210  90.190  1.00  0.00           C
ATOM   3776  HA1 GLY A 246      44.950  28.480  89.360  1.00  0.00           H
ATOM   3777  HA2 GLY A 246      43.320  28.350  89.720  1.00  0.00           H
ATOM   3778  C   GLY A 246      44.550  26.670  90.380  1.00  0.00           C
ATOM   3779  O   GLY A 246      44.870  26.210  91.470  1.00  0.00           O
ATOM   3780  N   ALA A 247      44.440  25.880  89.270  1.00  0.00           N
ATOM   3781  H   ALA A 247      44.140  26.320  88.410  1.00  0.00           H
ATOM   3782  CA  ALA A 247      44.660  24.440  89.170  1.00  0.00           C
ATOM   3783  HA  ALA A 247      44.970  23.980  90.110  1.00  0.00           H
ATOM   3784  CB  ALA A 247      43.320  23.830  88.770  1.00  0.00           C
ATOM   3785  HB1 ALA A 247      43.030  24.030  87.740  1.00  0.00           H
ATOM   3786  HB2 ALA A 247      43.530  22.760  88.780  1.00  0.00           H
ATOM   3787  HB3 ALA A 247      42.550  24.150  89.470  1.00  0.00           H
ATOM   3788  C   ALA A 247      45.630  24.020  88.070  1.00  0.00           C
ATOM   3789  O   ALA A 247      46.030  22.820  88.030  1.00  0.00           O
ATOM   3790  N   LEU A 248      46.110  24.880  87.150  1.00  0.00           N
ATOM   3791  H   LEU A 248      45.730  25.810  87.140  1.00  0.00           H
ATOM   3792  CA  LEU A 248      46.980  24.540  86.050  1.00  0.00           C
ATOM   3793  HA  LEU A 248      47.310  23.510  86.190  1.00  0.00           H
ATOM   3794  CB  LEU A 248      46.150  24.660  84.740  1.00  0.00           C
ATOM   3795  HB1 LEU A 248      45.500  25.530  84.640  1.00  0.00           H
ATOM   3796  HB2 LEU A 248      45.510  23.780  84.690  1.00  0.00           H
ATOM   3797  CG  LEU A 248      47.000  24.750  83.450  1.00  0.00           C
ATOM   3798  HG  LEU A 248      47.730  25.550  83.560  1.00  0.00           H
ATOM   3799  CD1 LEU A 248      47.740  23.350  83.230  1.00  0.00           C
ATOM   3800 1HD1 LEU A 248      48.280  23.110  84.150  1.00  0.00           H
ATOM   3801 2HD1 LEU A 248      47.100  22.500  82.990  1.00  0.00           H
ATOM   3802 3HD1 LEU A 248      48.550  23.460  82.500  1.00  0.00           H
ATOM   3803  CD2 LEU A 248      46.160  25.000  82.210  1.00  0.00           C
ATOM   3804 1HD2 LEU A 248      45.800  26.030  82.200  1.00  0.00           H
ATOM   3805 2HD2 LEU A 248      46.670  24.720  81.280  1.00  0.00           H
ATOM   3806 3HD2 LEU A 248      45.290  24.350  82.290  1.00  0.00           H
ATOM   3807  C   LEU A 248      48.270  25.380  86.070  1.00  0.00           C
ATOM   3808  O   LEU A 248      48.180  26.620  86.050  1.00  0.00           O
ATOM   3809  N   ASN A 249      49.420  24.770  85.830  1.00  0.00           N
ATOM   3810  H   ASN A 249      49.460  23.770  85.910  1.00  0.00           H
ATOM   3811  CA  ASN A 249      50.690  25.540  85.750  1.00  0.00           C
ATOM   3812  HA  ASN A 249      51.450  24.750  85.710  1.00  0.00           H
ATOM   3813  CB  ASN A 249      50.750  26.390  84.490  1.00  0.00           C
ATOM   3814  HB1 ASN A 249      51.590  27.070  84.610  1.00  0.00           H
ATOM   3815  HB2 ASN A 249      49.840  26.990  84.530  1.00  0.00           H
ATOM   3816  CG  ASN A 249      50.680  25.650  83.170  1.00  0.00           C
ATOM   3817  OD1 ASN A 249      51.190  24.540  83.000  1.00  0.00           O
ATOM   3818  ND2 ASN A 249      49.850  26.110  82.240  1.00  0.00           N
ATOM   3819 1HD2 ASN A 249      49.680  27.100  82.230  1.00  0.00           H
ATOM   3820 2HD2 ASN A 249      49.860  25.530  81.410  1.00  0.00           H
ATOM   3821  C   ASN A 249      51.000  26.320  87.050  1.00  0.00           C
ATOM   3822  O   ASN A 249      51.530  27.420  86.990  1.00  0.00           O
ATOM   3823  N   VAL A 250      50.530  25.810  88.210  1.00  0.00           N
ATOM   3824  H   VAL A 250      50.240  24.840  88.220  1.00  0.00           H
ATOM   3825  CA  VAL A 250      50.610  26.590  89.470  1.00  0.00           C
ATOM   3826  HA  VAL A 250      50.370  27.620  89.240  1.00  0.00           H
ATOM   3827  CB  VAL A 250      49.540  26.070  90.400  1.00  0.00           C
ATOM   3828  HB  VAL A 250      49.340  26.930  91.030  1.00  0.00           H
ATOM   3829  CG1 VAL A 250      48.260  25.780  89.680  1.00  0.00           C
ATOM   3830 1HG1 VAL A 250      48.080  26.570  88.960  1.00  0.00           H
ATOM   3831 2HG1 VAL A 250      48.230  24.760  89.290  1.00  0.00           H
ATOM   3832 3HG1 VAL A 250      47.490  25.810  90.450  1.00  0.00           H
ATOM   3833  CG2 VAL A 250      49.960  24.840  91.280  1.00  0.00           C
ATOM   3834 1HG2 VAL A 250      50.710  25.160  92.010  1.00  0.00           H
ATOM   3835 2HG2 VAL A 250      49.150  24.450  91.890  1.00  0.00           H
ATOM   3836 3HG2 VAL A 250      50.340  24.000  90.710  1.00  0.00           H
ATOM   3837  C   VAL A 250      52.020  26.700  90.050  1.00  0.00           C
ATOM   3838  O   VAL A 250      52.160  27.070  91.230  1.00  0.00           O
ATOM   3839  N   ASP A 251      53.030  26.230  89.340  1.00  0.00           N
ATOM   3840  H   ASP A 251      52.930  26.120  88.340  1.00  0.00           H
ATOM   3841  CA  ASP A 251      54.390  26.120  89.840  1.00  0.00           C
ATOM   3842  HA  ASP A 251      54.720  27.030  90.340  1.00  0.00           H
ATOM   3843  CB  ASP A 251      54.500  24.820  90.690  1.00  0.00           C
ATOM   3844  HB1 ASP A 251      54.290  23.960  90.060  1.00  0.00           H
ATOM   3845  HB2 ASP A 251      53.750  24.790  91.490  1.00  0.00           H
ATOM   3846  CG  ASP A 251      55.860  24.580  91.390  1.00  0.00           C
ATOM   3847  OD1 ASP A 251      56.840  24.210  90.640  1.00  0.00           O
ATOM   3848  OD2 ASP A 251      55.890  24.730  92.630  1.00  0.00           O
ATOM   3849  C   ASP A 251      55.250  26.020  88.570  1.00  0.00           C
ATOM   3850  O   ASP A 251      54.860  25.520  87.540  1.00  0.00           O
ATOM   3851  N   LEU A 252      56.500  26.480  88.680  1.00  0.00           N
ATOM   3852  H   LEU A 252      56.830  26.790  89.590  1.00  0.00           H
ATOM   3853  CA  LEU A 252      57.470  26.380  87.570  1.00  0.00           C
ATOM   3854  HA  LEU A 252      57.070  26.810  86.660  1.00  0.00           H
ATOM   3855  CB  LEU A 252      58.710  27.300  87.860  1.00  0.00           C
ATOM   3856  HB1 LEU A 252      59.510  27.120  87.140  1.00  0.00           H
ATOM   3857  HB2 LEU A 252      59.120  27.010  88.830  1.00  0.00           H
ATOM   3858  CG  LEU A 252      58.540  28.800  88.030  1.00  0.00           C
ATOM   3859  HG  LEU A 252      58.000  29.120  88.920  1.00  0.00           H
ATOM   3860  CD1 LEU A 252      59.940  29.550  88.030  1.00  0.00           C
ATOM   3861 1HD1 LEU A 252      59.840  30.460  88.610  1.00  0.00           H
ATOM   3862 2HD1 LEU A 252      60.700  28.960  88.560  1.00  0.00           H
ATOM   3863 3HD1 LEU A 252      60.270  29.700  87.000  1.00  0.00           H
ATOM   3864  CD2 LEU A 252      57.700  29.410  86.940  1.00  0.00           C
ATOM   3865 1HD2 LEU A 252      56.660  29.090  86.990  1.00  0.00           H
ATOM   3866 2HD2 LEU A 252      57.820  30.490  86.900  1.00  0.00           H
ATOM   3867 3HD2 LEU A 252      58.120  29.120  85.970  1.00  0.00           H
ATOM   3868  C   LEU A 252      57.950  24.990  87.210  1.00  0.00           C
ATOM   3869  O   LEU A 252      58.220  24.720  86.050  1.00  0.00           O
ATOM   3870  N   THR A 253      57.940  24.060  88.120  1.00  0.00           N
ATOM   3871  H   THR A 253      57.770  24.420  89.040  1.00  0.00           H
ATOM   3872  CA  THR A 253      58.230  22.670  87.920  1.00  0.00           C
ATOM   3873  HA  THR A 253      59.060  22.450  87.240  1.00  0.00           H
ATOM   3874  CB  THR A 253      58.620  21.920  89.170  1.00  0.00           C
ATOM   3875  HB  THR A 253      58.780  20.870  88.950  1.00  0.00           H
ATOM   3876  CG2 THR A 253      59.860  22.510  89.960  1.00  0.00           C
ATOM   3877 1HG2 THR A 253      60.770  22.420  89.370  1.00  0.00           H
ATOM   3878 2HG2 THR A 253      59.690  23.560  90.220  1.00  0.00           H
ATOM   3879 3HG2 THR A 253      60.090  21.970  90.870  1.00  0.00           H
ATOM   3880  OG1 THR A 253      57.630  21.910  90.110  1.00  0.00           O
ATOM   3881  HG1 THR A 253      57.340  22.820  90.250  1.00  0.00           H
ATOM   3882  C   THR A 253      57.050  21.980  87.190  1.00  0.00           C
ATOM   3883  O   THR A 253      57.330  20.880  86.650  1.00  0.00           O
ATOM   3884  N   GLU A 254      55.800  22.510  87.120  1.00  0.00           N
ATOM   3885  H   GLU A 254      55.750  23.460  87.440  1.00  0.00           H
ATOM   3886  CA  GLU A 254      54.600  21.870  86.530  1.00  0.00           C
ATOM   3887  HA  GLU A 254      54.660  20.810  86.780  1.00  0.00           H
ATOM   3888  CB  GLU A 254      53.280  22.340  87.190  1.00  0.00           C
ATOM   3889  HB1 GLU A 254      52.780  23.140  86.640  1.00  0.00           H
ATOM   3890  HB2 GLU A 254      53.510  22.740  88.170  1.00  0.00           H
ATOM   3891  CG  GLU A 254      52.270  21.190  87.400  1.00  0.00           C
ATOM   3892  HG1 GLU A 254      52.770  20.600  88.170  1.00  0.00           H
ATOM   3893  HG2 GLU A 254      52.230  20.640  86.460  1.00  0.00           H
ATOM   3894  CD  GLU A 254      50.870  21.640  87.930  1.00  0.00           C
ATOM   3895  OE1 GLU A 254      50.070  21.970  86.990  1.00  0.00           O
ATOM   3896  OE2 GLU A 254      50.580  21.630  89.170  1.00  0.00           O
ATOM   3897  C   GLU A 254      54.500  21.940  85.020  1.00  0.00           C
ATOM   3898  O   GLU A 254      53.740  21.140  84.470  1.00  0.00           O
ATOM   3899  N   PHE A 255      55.180  22.870  84.380  1.00  0.00           N
ATOM   3900  H   PHE A 255      55.550  23.650  84.910  1.00  0.00           H
ATOM   3901  CA  PHE A 255      55.230  22.850  82.930  1.00  0.00           C
ATOM   3902  HA  PHE A 255      54.260  22.800  82.440  1.00  0.00           H
ATOM   3903  CB  PHE A 255      56.030  24.030  82.440  1.00  0.00           C
ATOM   3904  HB1 PHE A 255      56.150  23.990  81.360  1.00  0.00           H
ATOM   3905  HB2 PHE A 255      57.030  24.050  82.890  1.00  0.00           H
ATOM   3906  CG  PHE A 255      55.390  25.250  82.870  1.00  0.00           C
ATOM   3907  CD1 PHE A 255      55.660  25.760  84.140  1.00  0.00           C
ATOM   3908  HD1 PHE A 255      56.310  25.230  84.820  1.00  0.00           H
ATOM   3909  CE1 PHE A 255      55.060  27.000  84.540  1.00  0.00           C
ATOM   3910  HE1 PHE A 255      55.310  27.340  85.540  1.00  0.00           H
ATOM   3911  CZ  PHE A 255      54.050  27.620  83.750  1.00  0.00           C
ATOM   3912  HZ  PHE A 255      53.550  28.530  84.070  1.00  0.00           H
ATOM   3913  CE2 PHE A 255      53.790  27.090  82.470  1.00  0.00           C
ATOM   3914  HE2 PHE A 255      53.020  27.550  81.870  1.00  0.00           H
ATOM   3915  CD2 PHE A 255      54.440  25.910  82.000  1.00  0.00           C
ATOM   3916  HD2 PHE A 255      54.290  25.500  81.010  1.00  0.00           H
ATOM   3917  C   PHE A 255      56.050  21.660  82.520  1.00  0.00           C
ATOM   3918  O   PHE A 255      55.780  21.230  81.410  1.00  0.00           O
ATOM   3919  N   GLN A 256      56.890  21.040  83.380  1.00  0.00           N
ATOM   3920  H   GLN A 256      57.260  21.460  84.220  1.00  0.00           H
ATOM   3921  CA  GLN A 256      57.330  19.710  83.080  1.00  0.00           C
ATOM   3922  HA  GLN A 256      57.870  19.770  82.130  1.00  0.00           H
ATOM   3923  CB  GLN A 256      58.380  19.200  84.040  1.00  0.00           C
ATOM   3924  HB1 GLN A 256      58.780  18.250  83.690  1.00  0.00           H
ATOM   3925  HB2 GLN A 256      58.040  19.150  85.080  1.00  0.00           H
ATOM   3926  CG  GLN A 256      59.670  20.120  84.060  1.00  0.00           C
ATOM   3927  HG1 GLN A 256      60.330  19.610  84.760  1.00  0.00           H
ATOM   3928  HG2 GLN A 256      59.310  21.060  84.470  1.00  0.00           H
ATOM   3929  CD  GLN A 256      60.400  20.330  82.750  1.00  0.00           C
ATOM   3930  OE1 GLN A 256      60.730  19.390  82.020  1.00  0.00           O
ATOM   3931  NE2 GLN A 256      60.630  21.560  82.420  1.00  0.00           N
ATOM   3932 1HE2 GLN A 256      60.250  22.290  83.010  1.00  0.00           H
ATOM   3933 2HE2 GLN A 256      61.100  21.690  81.530  1.00  0.00           H
ATOM   3934  C   GLN A 256      56.190  18.680  82.870  1.00  0.00           C
ATOM   3935  O   GLN A 256      56.200  18.040  81.870  1.00  0.00           O
ATOM   3936  N   THR A 257      55.150  18.590  83.710  1.00  0.00           N
ATOM   3937  H   THR A 257      54.950  19.260  84.440  1.00  0.00           H
ATOM   3938  CA  THR A 257      54.030  17.590  83.520  1.00  0.00           C
ATOM   3939  HA  THR A 257      54.390  16.730  82.960  1.00  0.00           H
ATOM   3940  CB  THR A 257      53.710  17.050  84.920  1.00  0.00           C
ATOM   3941  HB  THR A 257      52.890  16.360  84.730  1.00  0.00           H
ATOM   3942  CG2 THR A 257      54.930  16.400  85.500  1.00  0.00           C
ATOM   3943 1HG2 THR A 257      54.620  15.890  86.410  1.00  0.00           H
ATOM   3944 2HG2 THR A 257      55.300  15.650  84.800  1.00  0.00           H
ATOM   3945 3HG2 THR A 257      55.720  17.070  85.850  1.00  0.00           H
ATOM   3946  OG1 THR A 257      53.360  18.160  85.750  1.00  0.00           O
ATOM   3947  HG1 THR A 257      52.550  18.090  86.260  1.00  0.00           H
ATOM   3948  C   THR A 257      52.830  18.100  82.770  1.00  0.00           C
ATOM   3949  O   THR A 257      52.230  17.290  82.130  1.00  0.00           O
ATOM   3950  N   ASN A 258      52.690  19.440  82.560  1.00  0.00           N
ATOM   3951  H   ASN A 258      53.320  20.040  83.090  1.00  0.00           H
ATOM   3952  CA  ASN A 258      51.790  19.960  81.580  1.00  0.00           C
ATOM   3953  HA  ASN A 258      50.920  19.310  81.590  1.00  0.00           H
ATOM   3954  CB  ASN A 258      51.280  21.280  82.100  1.00  0.00           C
ATOM   3955  HB1 ASN A 258      50.530  21.760  81.470  1.00  0.00           H
ATOM   3956  HB2 ASN A 258      52.150  21.920  82.220  1.00  0.00           H
ATOM   3957  CG  ASN A 258      50.600  21.180  83.420  1.00  0.00           C
ATOM   3958  OD1 ASN A 258      49.890  20.240  83.700  1.00  0.00           O
ATOM   3959  ND2 ASN A 258      50.620  22.200  84.290  1.00  0.00           N
ATOM   3960 1HD2 ASN A 258      51.110  23.040  84.010  1.00  0.00           H
ATOM   3961 2HD2 ASN A 258      50.310  21.980  85.230  1.00  0.00           H
ATOM   3962  C   ASN A 258      52.270  20.040  80.130  1.00  0.00           C
ATOM   3963  O   ASN A 258      51.440  19.810  79.240  1.00  0.00           O
ATOM   3964  N   LEU A 259      53.590  20.230  79.790  1.00  0.00           N
ATOM   3965  H   LEU A 259      54.290  20.390  80.500  1.00  0.00           H
ATOM   3966  CA  LEU A 259      54.050  20.550  78.430  1.00  0.00           C
ATOM   3967  HA  LEU A 259      53.340  20.330  77.630  1.00  0.00           H
ATOM   3968  CB  LEU A 259      54.360  21.990  78.410  1.00  0.00           C
ATOM   3969  HB1 LEU A 259      54.860  22.290  77.490  1.00  0.00           H
ATOM   3970  HB2 LEU A 259      55.040  22.230  79.230  1.00  0.00           H
ATOM   3971  CG  LEU A 259      53.140  22.920  78.440  1.00  0.00           C
ATOM   3972  HG  LEU A 259      52.480  22.700  79.280  1.00  0.00           H
ATOM   3973  CD1 LEU A 259      53.630  24.350  78.520  1.00  0.00           C
ATOM   3974 1HD1 LEU A 259      52.850  25.010  78.910  1.00  0.00           H
ATOM   3975 2HD1 LEU A 259      54.490  24.530  79.180  1.00  0.00           H
ATOM   3976 3HD1 LEU A 259      53.760  24.720  77.500  1.00  0.00           H
ATOM   3977  CD2 LEU A 259      52.260  22.790  77.160  1.00  0.00           C
ATOM   3978 1HD2 LEU A 259      51.810  21.790  77.170  1.00  0.00           H
ATOM   3979 2HD2 LEU A 259      51.490  23.550  77.100  1.00  0.00           H
ATOM   3980 3HD2 LEU A 259      52.970  22.900  76.340  1.00  0.00           H
ATOM   3981  C   LEU A 259      55.340  19.800  77.950  1.00  0.00           C
ATOM   3982  O   LEU A 259      55.590  19.720  76.760  1.00  0.00           O
ATOM   3983  N   VAL A 260      56.150  19.210  78.870  1.00  0.00           N
ATOM   3984  H   VAL A 260      55.930  19.260  79.850  1.00  0.00           H
ATOM   3985  CA  VAL A 260      57.510  18.560  78.520  1.00  0.00           C
ATOM   3986  HA  VAL A 260      57.630  18.700  77.440  1.00  0.00           H
ATOM   3987  CB  VAL A 260      58.660  19.280  79.210  1.00  0.00           C
ATOM   3988  HB  VAL A 260      58.760  19.020  80.270  1.00  0.00           H
ATOM   3989  CG1 VAL A 260      59.960  18.750  78.630  1.00  0.00           C
ATOM   3990 1HG1 VAL A 260      60.160  17.730  78.970  1.00  0.00           H
ATOM   3991 2HG1 VAL A 260      59.910  18.730  77.540  1.00  0.00           H
ATOM   3992 3HG1 VAL A 260      60.810  19.320  78.990  1.00  0.00           H
ATOM   3993  CG2 VAL A 260      58.650  20.840  79.020  1.00  0.00           C
ATOM   3994 1HG2 VAL A 260      59.520  21.300  79.480  1.00  0.00           H
ATOM   3995 2HG2 VAL A 260      58.590  21.020  77.950  1.00  0.00           H
ATOM   3996 3HG2 VAL A 260      57.880  21.280  79.660  1.00  0.00           H
ATOM   3997  C   VAL A 260      57.590  17.090  78.940  1.00  0.00           C
ATOM   3998  O   VAL A 260      58.030  16.750  80.040  1.00  0.00           O
ATOM   3999  N   PRO A 261      57.110  16.070  78.160  1.00  0.00           N
ATOM   4000  CD  PRO A 261      56.150  16.190  77.100  1.00  0.00           C
ATOM   4001  HD1 PRO A 261      56.450  16.820  76.270  1.00  0.00           H
ATOM   4002  HD2 PRO A 261      55.260  16.680  77.490  1.00  0.00           H
ATOM   4003  CG  PRO A 261      55.830  14.810  76.600  1.00  0.00           C
ATOM   4004  HG1 PRO A 261      56.400  14.620  75.680  1.00  0.00           H
ATOM   4005  HG2 PRO A 261      54.770  14.680  76.390  1.00  0.00           H
ATOM   4006  CB  PRO A 261      56.330  13.920  77.710  1.00  0.00           C
ATOM   4007  HB1 PRO A 261      56.620  13.010  77.180  1.00  0.00           H
ATOM   4008  HB2 PRO A 261      55.480  13.670  78.350  1.00  0.00           H
ATOM   4009  CA  PRO A 261      57.380  14.660  78.470  1.00  0.00           C
ATOM   4010  HA  PRO A 261      57.230  14.450  79.530  1.00  0.00           H
ATOM   4011  C   PRO A 261      58.740  14.070  78.120  1.00  0.00           C
ATOM   4012  O   PRO A 261      59.060  12.990  78.560  1.00  0.00           O
ATOM   4013  N   TYR A 262      59.510  14.780  77.310  1.00  0.00           N
ATOM   4014  H   TYR A 262      59.090  15.600  76.890  1.00  0.00           H
ATOM   4015  CA  TYR A 262      60.890  14.610  76.830  1.00  0.00           C
ATOM   4016  HA  TYR A 262      61.280  13.720  77.330  1.00  0.00           H
ATOM   4017  CB  TYR A 262      60.960  14.040  75.390  1.00  0.00           C
ATOM   4018  HB1 TYR A 262      61.980  13.660  75.330  1.00  0.00           H
ATOM   4019  HB2 TYR A 262      60.820  14.920  74.760  1.00  0.00           H
ATOM   4020  CG  TYR A 262      59.990  12.860  75.110  1.00  0.00           C
ATOM   4021  CD1 TYR A 262      58.800  13.140  74.480  1.00  0.00           C
ATOM   4022  HD1 TYR A 262      58.530  14.170  74.290  1.00  0.00           H
ATOM   4023  CE1 TYR A 262      57.960  12.100  74.120  1.00  0.00           C
ATOM   4024  HE1 TYR A 262      57.030  12.350  73.630  1.00  0.00           H
ATOM   4025  CZ  TYR A 262      58.250  10.750  74.470  1.00  0.00           C
ATOM   4026  OH  TYR A 262      57.360   9.810  73.980  1.00  0.00           O
ATOM   4027  HH  TYR A 262      57.680   8.950  74.250  1.00  0.00           H
ATOM   4028  CE2 TYR A 262      59.370  10.460  75.260  1.00  0.00           C
ATOM   4029  HE2 TYR A 262      59.460   9.470  75.670  1.00  0.00           H
ATOM   4030  CD2 TYR A 262      60.240  11.530  75.570  1.00  0.00           C
ATOM   4031  HD2 TYR A 262      61.090  11.380  76.220  1.00  0.00           H
ATOM   4032  C   TYR A 262      61.850  15.780  77.060  1.00  0.00           C
ATOM   4033  O   TYR A 262      61.820  16.750  76.270  1.00  0.00           O
ATOM   4034  N   PRO A 263      62.700  15.810  78.090  1.00  0.00           N
ATOM   4035  CD  PRO A 263      62.820  14.780  79.110  1.00  0.00           C
ATOM   4036  HD1 PRO A 263      63.260  13.870  78.710  1.00  0.00           H
ATOM   4037  HD2 PRO A 263      61.840  14.630  79.560  1.00  0.00           H
ATOM   4038  CG  PRO A 263      63.790  15.280  80.180  1.00  0.00           C
ATOM   4039  HG1 PRO A 263      64.480  14.450  80.340  1.00  0.00           H
ATOM   4040  HG2 PRO A 263      63.250  15.580  81.070  1.00  0.00           H
ATOM   4041  CB  PRO A 263      64.550  16.410  79.550  1.00  0.00           C
ATOM   4042  HB1 PRO A 263      65.440  15.990  79.100  1.00  0.00           H
ATOM   4043  HB2 PRO A 263      64.890  17.220  80.200  1.00  0.00           H
ATOM   4044  CA  PRO A 263      63.630  16.930  78.400  1.00  0.00           C
ATOM   4045  HA  PRO A 263      63.100  17.800  78.780  1.00  0.00           H
ATOM   4046  C   PRO A 263      64.390  17.440  77.260  1.00  0.00           C
ATOM   4047  O   PRO A 263      64.890  18.590  77.350  1.00  0.00           O
ATOM   4048  N   ARG A 264      64.780  16.670  76.190  1.00  0.00           N
ATOM   4049  H   ARG A 264      64.350  15.760  76.120  1.00  0.00           H
ATOM   4050  CA  ARG A 264      65.480  17.110  74.980  1.00  0.00           C
ATOM   4051  HA  ARG A 264      66.280  17.800  75.260  1.00  0.00           H
ATOM   4052  CB  ARG A 264      66.100  15.900  74.210  1.00  0.00           C
ATOM   4053  HB1 ARG A 264      66.390  16.180  73.200  1.00  0.00           H
ATOM   4054  HB2 ARG A 264      65.310  15.150  74.240  1.00  0.00           H
ATOM   4055  CG  ARG A 264      67.310  15.330  74.990  1.00  0.00           C
ATOM   4056  HG1 ARG A 264      67.530  14.310  74.680  1.00  0.00           H
ATOM   4057  HG2 ARG A 264      67.070  15.340  76.060  1.00  0.00           H
ATOM   4058  CD  ARG A 264      68.520  16.200  74.810  1.00  0.00           C
ATOM   4059  HD1 ARG A 264      69.330  15.820  75.440  1.00  0.00           H
ATOM   4060  HD2 ARG A 264      68.260  17.220  75.080  1.00  0.00           H
ATOM   4061  NE  ARG A 264      68.990  16.170  73.420  1.00  0.00           N
ATOM   4062  HE  ARG A 264      68.580  15.520  72.760  1.00  0.00           H
ATOM   4063  CZ  ARG A 264      69.990  16.860  72.900  1.00  0.00           C
ATOM   4064  NH1 ARG A 264      70.720  17.750  73.550  1.00  0.00           N
ATOM   4065 1HH1 ARG A 264      70.580  18.070  74.490  1.00  0.00           H
ATOM   4066 2HH1 ARG A 264      71.440  18.180  72.980  1.00  0.00           H
ATOM   4067  NH2 ARG A 264      70.230  16.690  71.660  1.00  0.00           N
ATOM   4068 1HH2 ARG A 264      69.660  16.020  71.170  1.00  0.00           H
ATOM   4069 2HH2 ARG A 264      70.920  17.250  71.170  1.00  0.00           H
ATOM   4070  C   ARG A 264      64.640  17.910  74.000  1.00  0.00           C
ATOM   4071  O   ARG A 264      65.170  18.740  73.220  1.00  0.00           O
ATOM   4072  N   ILE A 265      63.290  17.740  74.100  1.00  0.00           N
ATOM   4073  H   ILE A 265      62.890  17.370  74.950  1.00  0.00           H
ATOM   4074  CA  ILE A 265      62.330  18.360  73.180  1.00  0.00           C
ATOM   4075  HA  ILE A 265      62.920  18.920  72.450  1.00  0.00           H
ATOM   4076  CB  ILE A 265      61.650  17.250  72.420  1.00  0.00           C
ATOM   4077  HB  ILE A 265      60.910  16.750  73.040  1.00  0.00           H
ATOM   4078  CG2 ILE A 265      60.920  17.940  71.160  1.00  0.00           C
ATOM   4079 1HG2 ILE A 265      60.370  18.860  71.350  1.00  0.00           H
ATOM   4080 2HG2 ILE A 265      61.690  18.190  70.430  1.00  0.00           H
ATOM   4081 3HG2 ILE A 265      60.260  17.260  70.610  1.00  0.00           H
ATOM   4082  CG1 ILE A 265      62.600  16.040  72.000  1.00  0.00           C
ATOM   4083 1HG1 ILE A 265      62.970  15.580  72.910  1.00  0.00           H
ATOM   4084 2HG1 ILE A 265      63.420  16.610  71.560  1.00  0.00           H
ATOM   4085  CD  ILE A 265      62.100  14.820  71.150  1.00  0.00           C
ATOM   4086  HD1 ILE A 265      61.810  15.070  70.130  1.00  0.00           H
ATOM   4087  HD2 ILE A 265      62.930  14.120  71.010  1.00  0.00           H
ATOM   4088  HD3 ILE A 265      61.250  14.380  71.660  1.00  0.00           H
ATOM   4089  C   ILE A 265      61.420  19.370  73.990  1.00  0.00           C
ATOM   4090  O   ILE A 265      60.230  19.130  74.170  1.00  0.00           O
ATOM   4091  N   HIS A 266      61.950  20.390  74.640  1.00  0.00           N
ATOM   4092  H   HIS A 266      62.930  20.540  74.420  1.00  0.00           H
ATOM   4093  CA  HIS A 266      61.290  21.250  75.600  1.00  0.00           C
ATOM   4094  HA  HIS A 266      60.380  20.750  75.930  1.00  0.00           H
ATOM   4095  CB  HIS A 266      62.170  21.260  76.790  1.00  0.00           C
ATOM   4096  HB1 HIS A 266      62.300  20.220  77.080  1.00  0.00           H
ATOM   4097  HB2 HIS A 266      61.720  21.730  77.660  1.00  0.00           H
ATOM   4098  CG  HIS A 266      63.550  21.900  76.630  1.00  0.00           C
ATOM   4099  ND1 HIS A 266      64.720  21.320  76.330  1.00  0.00           N
ATOM   4100  HD1 HIS A 266      64.810  20.310  76.370  1.00  0.00           H
ATOM   4101  CE1 HIS A 266      65.630  22.260  76.070  1.00  0.00           C
ATOM   4102  HE1 HIS A 266      66.670  22.070  75.850  1.00  0.00           H
ATOM   4103  NE2 HIS A 266      65.130  23.510  76.280  1.00  0.00           N
ATOM   4104  CD2 HIS A 266      63.810  23.230  76.670  1.00  0.00           C
ATOM   4105  HD2 HIS A 266      63.090  24.000  76.920  1.00  0.00           H
ATOM   4106  C   HIS A 266      60.860  22.660  75.040  1.00  0.00           C
ATOM   4107  O   HIS A 266      60.920  23.660  75.740  1.00  0.00           O
ATOM   4108  N   PHE A 267      60.400  22.640  73.760  1.00  0.00           N
ATOM   4109  H   PHE A 267      60.190  21.780  73.270  1.00  0.00           H
ATOM   4110  CA  PHE A 267      59.970  23.840  72.920  1.00  0.00           C
ATOM   4111  HA  PHE A 267      60.210  24.760  73.460  1.00  0.00           H
ATOM   4112  CB  PHE A 267      60.790  23.770  71.660  1.00  0.00           C
ATOM   4113  HB1 PHE A 267      60.850  24.790  71.280  1.00  0.00           H
ATOM   4114  HB2 PHE A 267      60.320  23.320  70.790  1.00  0.00           H
ATOM   4115  CG  PHE A 267      62.250  23.280  71.740  1.00  0.00           C
ATOM   4116  CD1 PHE A 267      62.540  22.150  70.980  1.00  0.00           C
ATOM   4117  HD1 PHE A 267      61.710  21.670  70.490  1.00  0.00           H
ATOM   4118  CE1 PHE A 267      63.840  21.580  70.870  1.00  0.00           C
ATOM   4119  HE1 PHE A 267      63.950  20.760  70.180  1.00  0.00           H
ATOM   4120  CZ  PHE A 267      64.870  22.220  71.630  1.00  0.00           C
ATOM   4121  HZ  PHE A 267      65.870  21.830  71.460  1.00  0.00           H
ATOM   4122  CE2 PHE A 267      64.590  23.270  72.510  1.00  0.00           C
ATOM   4123  HE2 PHE A 267      65.340  23.720  73.140  1.00  0.00           H
ATOM   4124  CD2 PHE A 267      63.320  23.850  72.450  1.00  0.00           C
ATOM   4125  HD2 PHE A 267      63.060  24.700  73.060  1.00  0.00           H
ATOM   4126  C   PHE A 267      58.410  23.900  72.750  1.00  0.00           C
ATOM   4127  O   PHE A 267      57.930  23.420  71.720  1.00  0.00           O
ATOM   4128  N   PRO A 268      57.660  24.320  73.780  1.00  0.00           N
ATOM   4129  CD  PRO A 268      58.040  24.530  75.160  1.00  0.00           C
ATOM   4130  HD1 PRO A 268      58.990  25.070  75.160  1.00  0.00           H
ATOM   4131  HD2 PRO A 268      58.080  23.610  75.740  1.00  0.00           H
ATOM   4132  CG  PRO A 268      56.900  25.330  75.840  1.00  0.00           C
ATOM   4133  HG1 PRO A 268      57.120  26.390  75.870  1.00  0.00           H
ATOM   4134  HG2 PRO A 268      56.770  25.120  76.900  1.00  0.00           H
ATOM   4135  CB  PRO A 268      55.690  24.890  74.980  1.00  0.00           C
ATOM   4136  HB1 PRO A 268      54.850  25.580  74.890  1.00  0.00           H
ATOM   4137  HB2 PRO A 268      55.270  24.040  75.540  1.00  0.00           H
ATOM   4138  CA  PRO A 268      56.250  24.520  73.610  1.00  0.00           C
ATOM   4139  HA  PRO A 268      55.710  23.620  73.320  1.00  0.00           H
ATOM   4140  C   PRO A 268      55.930  25.660  72.650  1.00  0.00           C
ATOM   4141  O   PRO A 268      56.800  26.480  72.350  1.00  0.00           O
ATOM   4142  N   LEU A 269      54.700  25.650  72.050  1.00  0.00           N
ATOM   4143  H   LEU A 269      53.970  24.970  72.170  1.00  0.00           H
ATOM   4144  CA  LEU A 269      54.210  26.770  71.250  1.00  0.00           C
ATOM   4145  HA  LEU A 269      54.940  27.540  70.990  1.00  0.00           H
ATOM   4146  CB  LEU A 269      53.710  26.150  69.950  1.00  0.00           C
ATOM   4147  HB1 LEU A 269      53.350  26.970  69.340  1.00  0.00           H
ATOM   4148  HB2 LEU A 269      52.820  25.540  70.070  1.00  0.00           H
ATOM   4149  CG  LEU A 269      54.740  25.370  69.040  1.00  0.00           C
ATOM   4150  HG  LEU A 269      55.070  24.470  69.560  1.00  0.00           H
ATOM   4151  CD1 LEU A 269      54.060  25.040  67.720  1.00  0.00           C
ATOM   4152 1HD1 LEU A 269      54.640  24.210  67.320  1.00  0.00           H
ATOM   4153 2HD1 LEU A 269      53.030  24.720  67.870  1.00  0.00           H
ATOM   4154 3HD1 LEU A 269      54.160  25.890  67.030  1.00  0.00           H
ATOM   4155  CD2 LEU A 269      56.050  25.990  68.670  1.00  0.00           C
ATOM   4156 1HD2 LEU A 269      56.690  26.060  69.550  1.00  0.00           H
ATOM   4157 2HD2 LEU A 269      56.650  25.390  67.980  1.00  0.00           H
ATOM   4158 3HD2 LEU A 269      56.000  26.930  68.130  1.00  0.00           H
ATOM   4159  C   LEU A 269      53.010  27.540  71.940  1.00  0.00           C
ATOM   4160  O   LEU A 269      52.470  27.090  72.920  1.00  0.00           O
ATOM   4161  N   ALA A 270      52.650  28.790  71.430  1.00  0.00           N
ATOM   4162  H   ALA A 270      53.030  29.080  70.540  1.00  0.00           H
ATOM   4163  CA  ALA A 270      51.600  29.630  71.960  1.00  0.00           C
ATOM   4164  HA  ALA A 270      51.020  29.010  72.630  1.00  0.00           H
ATOM   4165  CB  ALA A 270      52.230  30.820  72.770  1.00  0.00           C
ATOM   4166  HB1 ALA A 270      51.490  31.410  73.310  1.00  0.00           H
ATOM   4167  HB2 ALA A 270      52.940  30.370  73.460  1.00  0.00           H
ATOM   4168  HB3 ALA A 270      52.700  31.540  72.090  1.00  0.00           H
ATOM   4169  C   ALA A 270      50.550  30.150  70.950  1.00  0.00           C
ATOM   4170  O   ALA A 270      50.940  30.540  69.850  1.00  0.00           O
ATOM   4171  N   THR A 271      49.300  30.300  71.410  1.00  0.00           N
ATOM   4172  H   THR A 271      49.140  30.070  72.380  1.00  0.00           H
ATOM   4173  CA  THR A 271      48.280  31.130  70.810  1.00  0.00           C
ATOM   4174  HA  THR A 271      48.810  31.940  70.310  1.00  0.00           H
ATOM   4175  CB  THR A 271      47.430  30.360  69.790  1.00  0.00           C
ATOM   4176  HB  THR A 271      46.650  30.950  69.300  1.00  0.00           H
ATOM   4177  CG2 THR A 271      48.290  29.900  68.640  1.00  0.00           C
ATOM   4178 1HG2 THR A 271      48.750  30.790  68.200  1.00  0.00           H
ATOM   4179 2HG2 THR A 271      49.080  29.280  69.070  1.00  0.00           H
ATOM   4180 3HG2 THR A 271      47.800  29.200  67.970  1.00  0.00           H
ATOM   4181  OG1 THR A 271      46.720  29.230  70.350  1.00  0.00           O
ATOM   4182  HG1 THR A 271      46.360  28.700  69.630  1.00  0.00           H
ATOM   4183  C   THR A 271      47.310  31.800  71.840  1.00  0.00           C
ATOM   4184  O   THR A 271      47.400  31.410  72.990  1.00  0.00           O
ATOM   4185  N   TYR A 272      46.600  32.840  71.350  1.00  0.00           N
ATOM   4186  H   TYR A 272      46.670  33.040  70.370  1.00  0.00           H
ATOM   4187  CA  TYR A 272      45.680  33.640  72.150  1.00  0.00           C
ATOM   4188  HA  TYR A 272      45.350  33.090  73.030  1.00  0.00           H
ATOM   4189  CB  TYR A 272      46.420  34.920  72.800  1.00  0.00           C
ATOM   4190  HB1 TYR A 272      46.640  35.610  71.990  1.00  0.00           H
ATOM   4191  HB2 TYR A 272      47.330  34.620  73.320  1.00  0.00           H
ATOM   4192  CG  TYR A 272      45.580  35.700  73.790  1.00  0.00           C
ATOM   4193  CD1 TYR A 272      45.870  35.590  75.130  1.00  0.00           C
ATOM   4194  HD1 TYR A 272      46.700  34.980  75.460  1.00  0.00           H
ATOM   4195  CE1 TYR A 272      45.210  36.360  76.110  1.00  0.00           C
ATOM   4196  HE1 TYR A 272      45.390  36.310  77.180  1.00  0.00           H
ATOM   4197  CZ  TYR A 272      44.290  37.380  75.630  1.00  0.00           C
ATOM   4198  OH  TYR A 272      43.720  38.230  76.550  1.00  0.00           O
ATOM   4199  HH  TYR A 272      43.000  38.770  76.230  1.00  0.00           H
ATOM   4200  CE2 TYR A 272      43.980  37.510  74.240  1.00  0.00           C
ATOM   4201  HE2 TYR A 272      43.320  38.300  73.910  1.00  0.00           H
ATOM   4202  CD2 TYR A 272      44.610  36.680  73.330  1.00  0.00           C
ATOM   4203  HD2 TYR A 272      44.500  36.820  72.270  1.00  0.00           H
ATOM   4204  C   TYR A 272      44.390  34.020  71.480  1.00  0.00           C
ATOM   4205  O   TYR A 272      44.390  34.420  70.320  1.00  0.00           O
ATOM   4206  N   ALA A 273      43.350  34.080  72.280  1.00  0.00           N
ATOM   4207  H   ALA A 273      43.490  33.910  73.270  1.00  0.00           H
ATOM   4208  CA  ALA A 273      42.060  34.230  71.760  1.00  0.00           C
ATOM   4209  HA  ALA A 273      42.060  34.970  70.950  1.00  0.00           H
ATOM   4210  CB  ALA A 273      41.600  32.860  71.230  1.00  0.00           C
ATOM   4211  HB1 ALA A 273      41.280  32.220  72.040  1.00  0.00           H
ATOM   4212  HB2 ALA A 273      40.720  32.950  70.590  1.00  0.00           H
ATOM   4213  HB3 ALA A 273      42.380  32.380  70.630  1.00  0.00           H
ATOM   4214  C   ALA A 273      41.130  34.830  72.810  1.00  0.00           C
ATOM   4215  O   ALA A 273      41.250  34.430  73.930  1.00  0.00           O
ATOM   4216  N   PRO A 274      40.230  35.770  72.480  1.00  0.00           N
ATOM   4217  CD  PRO A 274      39.270  36.360  73.410  1.00  0.00           C
ATOM   4218  HD1 PRO A 274      39.710  36.980  74.190  1.00  0.00           H
ATOM   4219  HD2 PRO A 274      38.500  35.720  73.870  1.00  0.00           H
ATOM   4220  CG  PRO A 274      38.410  37.300  72.600  1.00  0.00           C
ATOM   4221  HG1 PRO A 274      38.780  38.330  72.640  1.00  0.00           H
ATOM   4222  HG2 PRO A 274      37.370  37.200  72.920  1.00  0.00           H
ATOM   4223  CB  PRO A 274      38.690  36.870  71.170  1.00  0.00           C
ATOM   4224  HB1 PRO A 274      38.440  37.790  70.630  1.00  0.00           H
ATOM   4225  HB2 PRO A 274      38.020  36.070  70.870  1.00  0.00           H
ATOM   4226  CA  PRO A 274      40.040  36.350  71.190  1.00  0.00           C
ATOM   4227  HA  PRO A 274      40.280  35.610  70.420  1.00  0.00           H
ATOM   4228  C   PRO A 274      41.090  37.450  70.860  1.00  0.00           C
ATOM   4229  O   PRO A 274      41.780  38.040  71.710  1.00  0.00           O
ATOM   4230  N   VAL A 275      41.180  37.800  69.550  1.00  0.00           N
ATOM   4231  H   VAL A 275      40.820  37.150  68.870  1.00  0.00           H
ATOM   4232  CA  VAL A 275      41.830  39.000  69.040  1.00  0.00           C
ATOM   4233  HA  VAL A 275      42.090  39.610  69.900  1.00  0.00           H
ATOM   4234  CB  VAL A 275      43.190  38.520  68.420  1.00  0.00           C
ATOM   4235  HB  VAL A 275      43.590  39.480  68.100  1.00  0.00           H
ATOM   4236  CG1 VAL A 275      44.170  38.000  69.420  1.00  0.00           C
ATOM   4237 1HG1 VAL A 275      44.370  38.780  70.160  1.00  0.00           H
ATOM   4238 2HG1 VAL A 275      43.670  37.200  69.960  1.00  0.00           H
ATOM   4239 3HG1 VAL A 275      45.060  37.780  68.830  1.00  0.00           H
ATOM   4240  CG2 VAL A 275      43.140  37.740  67.120  1.00  0.00           C
ATOM   4241 1HG2 VAL A 275      42.490  36.880  67.200  1.00  0.00           H
ATOM   4242 2HG2 VAL A 275      42.670  38.260  66.290  1.00  0.00           H
ATOM   4243 3HG2 VAL A 275      44.160  37.420  66.900  1.00  0.00           H
ATOM   4244  C   VAL A 275      41.050  39.950  68.130  1.00  0.00           C
ATOM   4245  O   VAL A 275      41.370  41.140  68.130  1.00  0.00           O
ATOM   4246  N   ILE A 276      40.050  39.430  67.410  1.00  0.00           N
ATOM   4247  H   ILE A 276      39.840  38.450  67.550  1.00  0.00           H
ATOM   4248  CA  ILE A 276      39.180  40.170  66.480  1.00  0.00           C
ATOM   4249  HA  ILE A 276      39.760  40.940  65.970  1.00  0.00           H
ATOM   4250  CB  ILE A 276      38.630  39.230  65.350  1.00  0.00           C
ATOM   4251  HB  ILE A 276      38.150  38.430  65.910  1.00  0.00           H
ATOM   4252  CG2 ILE A 276      37.460  39.860  64.650  1.00  0.00           C
ATOM   4253 1HG2 ILE A 276      36.910  39.210  63.960  1.00  0.00           H
ATOM   4254 2HG2 ILE A 276      36.760  40.010  65.470  1.00  0.00           H
ATOM   4255 3HG2 ILE A 276      37.680  40.840  64.230  1.00  0.00           H
ATOM   4256  CG1 ILE A 276      39.730  38.650  64.370  1.00  0.00           C
ATOM   4257 1HG1 ILE A 276      40.600  39.270  64.600  1.00  0.00           H
ATOM   4258 2HG1 ILE A 276      39.490  38.920  63.340  1.00  0.00           H
ATOM   4259  CD  ILE A 276      40.290  37.190  64.630  1.00  0.00           C
ATOM   4260  HD1 ILE A 276      40.490  37.070  65.700  1.00  0.00           H
ATOM   4261  HD2 ILE A 276      39.530  36.470  64.350  1.00  0.00           H
ATOM   4262  HD3 ILE A 276      41.120  36.910  63.980  1.00  0.00           H
ATOM   4263  C   ILE A 276      38.070  40.890  67.300  1.00  0.00           C
ATOM   4264  O   ILE A 276      37.390  40.200  68.090  1.00  0.00           O
ATOM   4265  N   SER A 277      37.880  42.230  67.160  1.00  0.00           N
ATOM   4266  H   SER A 277      38.460  42.720  66.490  1.00  0.00           H
ATOM   4267  CA  SER A 277      36.780  42.970  67.850  1.00  0.00           C
ATOM   4268  HA  SER A 277      36.360  42.400  68.680  1.00  0.00           H
ATOM   4269  CB  SER A 277      37.350  44.330  68.470  1.00  0.00           C
ATOM   4270  HB1 SER A 277      38.220  44.080  69.090  1.00  0.00           H
ATOM   4271  HB2 SER A 277      36.560  44.890  68.960  1.00  0.00           H
ATOM   4272  OG  SER A 277      37.790  45.080  67.320  1.00  0.00           O
ATOM   4273  HG  SER A 277      38.750  45.020  67.340  1.00  0.00           H
ATOM   4274  C   SER A 277      35.520  43.190  66.940  1.00  0.00           C
ATOM   4275  O   SER A 277      34.490  43.560  67.400  1.00  0.00           O
ATOM   4276  N   ALA A 278      35.650  42.880  65.650  1.00  0.00           N
ATOM   4277  H   ALA A 278      36.530  42.530  65.290  1.00  0.00           H
ATOM   4278  CA  ALA A 278      34.570  43.090  64.660  1.00  0.00           C
ATOM   4279  HA  ALA A 278      34.150  44.080  64.800  1.00  0.00           H
ATOM   4280  CB  ALA A 278      35.210  42.890  63.270  1.00  0.00           C
ATOM   4281  HB1 ALA A 278      34.430  43.200  62.580  1.00  0.00           H
ATOM   4282  HB2 ALA A 278      36.060  43.560  63.200  1.00  0.00           H
ATOM   4283  HB3 ALA A 278      35.410  41.830  63.100  1.00  0.00           H
ATOM   4284  C   ALA A 278      33.480  42.010  64.760  1.00  0.00           C
ATOM   4285  O   ALA A 278      32.620  42.030  63.910  1.00  0.00           O
ATOM   4286  N   GLU A 284      33.560  40.990  65.700  1.00  0.00           N
ATOM   4287  H   GLU A 284      34.350  41.040  66.330  1.00  0.00           H
ATOM   4288  CA  GLU A 284      32.660  39.760  65.690  1.00  0.00           C
ATOM   4289  HA  GLU A 284      31.700  39.920  65.190  1.00  0.00           H
ATOM   4290  CB  GLU A 284      33.420  38.630  64.980  1.00  0.00           C
ATOM   4291  HB1 GLU A 284      32.900  37.700  65.200  1.00  0.00           H
ATOM   4292  HB2 GLU A 284      34.420  38.420  65.360  1.00  0.00           H
ATOM   4293  CG  GLU A 284      33.670  38.840  63.500  1.00  0.00           C
ATOM   4294  HG1 GLU A 284      34.310  38.090  63.040  1.00  0.00           H
ATOM   4295  HG2 GLU A 284      34.220  39.770  63.350  1.00  0.00           H
ATOM   4296  CD  GLU A 284      32.390  38.810  62.590  1.00  0.00           C
ATOM   4297  OE1 GLU A 284      31.350  38.400  63.110  1.00  0.00           O
ATOM   4298  OE2 GLU A 284      32.390  39.260  61.430  1.00  0.00           O
ATOM   4299  C   GLU A 284      32.350  39.330  67.120  1.00  0.00           C
ATOM   4300  O   GLU A 284      32.960  39.860  68.040  1.00  0.00           O
ATOM   4301  N   GLN A 285      31.560  38.260  67.330  1.00  0.00           N
ATOM   4302  H   GLN A 285      31.040  37.870  66.560  1.00  0.00           H
ATOM   4303  CA  GLN A 285      31.220  37.760  68.650  1.00  0.00           C
ATOM   4304  HA  GLN A 285      31.890  38.050  69.460  1.00  0.00           H
ATOM   4305  CB  GLN A 285      29.760  38.170  68.920  1.00  0.00           C
ATOM   4306  HB1 GLN A 285      29.360  37.700  69.820  1.00  0.00           H
ATOM   4307  HB2 GLN A 285      29.160  37.800  68.090  1.00  0.00           H
ATOM   4308  CG  GLN A 285      29.390  39.630  69.090  1.00  0.00           C
ATOM   4309  HG1 GLN A 285      28.310  39.780  69.080  1.00  0.00           H
ATOM   4310  HG2 GLN A 285      29.830  40.190  68.260  1.00  0.00           H
ATOM   4311  CD  GLN A 285      29.830  40.230  70.400  1.00  0.00           C
ATOM   4312  OE1 GLN A 285      29.530  39.740  71.520  1.00  0.00           O
ATOM   4313  NE2 GLN A 285      30.330  41.460  70.370  1.00  0.00           N
ATOM   4314 1HE2 GLN A 285      30.380  42.000  69.510  1.00  0.00           H
ATOM   4315 2HE2 GLN A 285      30.680  41.930  71.190  1.00  0.00           H
ATOM   4316  C   GLN A 285      31.310  36.230  68.690  1.00  0.00           C
ATOM   4317  O   GLN A 285      30.780  35.550  67.810  1.00  0.00           O
ATOM   4318  N   LEU A 286      32.010  35.610  69.650  1.00  0.00           N
ATOM   4319  H   LEU A 286      32.250  36.230  70.410  1.00  0.00           H
ATOM   4320  CA  LEU A 286      32.150  34.140  69.820  1.00  0.00           C
ATOM   4321  HA  LEU A 286      31.490  33.500  69.240  1.00  0.00           H
ATOM   4322  CB  LEU A 286      33.610  33.780  69.420  1.00  0.00           C
ATOM   4323  HB1 LEU A 286      33.840  32.720  69.570  1.00  0.00           H
ATOM   4324  HB2 LEU A 286      34.170  34.330  70.180  1.00  0.00           H
ATOM   4325  CG  LEU A 286      34.160  34.250  68.040  1.00  0.00           C
ATOM   4326  HG  LEU A 286      34.040  35.320  67.920  1.00  0.00           H
ATOM   4327  CD1 LEU A 286      35.630  33.820  67.960  1.00  0.00           C
ATOM   4328 1HD1 LEU A 286      35.800  32.770  68.200  1.00  0.00           H
ATOM   4329 2HD1 LEU A 286      35.950  33.890  66.920  1.00  0.00           H
ATOM   4330 3HD1 LEU A 286      36.220  34.540  68.530  1.00  0.00           H
ATOM   4331  CD2 LEU A 286      33.480  33.440  66.860  1.00  0.00           C
ATOM   4332 1HD2 LEU A 286      33.700  33.850  65.870  1.00  0.00           H
ATOM   4333 2HD2 LEU A 286      33.770  32.390  66.950  1.00  0.00           H
ATOM   4334 3HD2 LEU A 286      32.410  33.620  66.910  1.00  0.00           H
ATOM   4335  C   LEU A 286      31.930  33.760  71.300  1.00  0.00           C
ATOM   4336  O   LEU A 286      31.970  34.560  72.260  1.00  0.00           O
ATOM   4337  N   SER A 287      31.740  32.430  71.560  1.00  0.00           N
ATOM   4338  H   SER A 287      31.840  31.830  70.750  1.00  0.00           H
ATOM   4339  CA  SER A 287      31.580  31.760  72.830  1.00  0.00           C
ATOM   4340  HA  SER A 287      31.170  32.540  73.470  1.00  0.00           H
ATOM   4341  CB  SER A 287      30.600  30.620  72.840  1.00  0.00           C
ATOM   4342  HB1 SER A 287      29.660  31.020  72.460  1.00  0.00           H
ATOM   4343  HB2 SER A 287      30.420  30.180  73.830  1.00  0.00           H
ATOM   4344  OG  SER A 287      30.960  29.650  71.950  1.00  0.00           O
ATOM   4345  HG  SER A 287      30.100  29.250  71.770  1.00  0.00           H
ATOM   4346  C   SER A 287      32.890  31.160  73.450  1.00  0.00           C
ATOM   4347  O   SER A 287      33.870  31.210  72.730  1.00  0.00           O
ATOM   4348  N   VAL A 288      32.900  30.570  74.680  1.00  0.00           N
ATOM   4349  H   VAL A 288      32.060  30.690  75.220  1.00  0.00           H
ATOM   4350  CA  VAL A 288      34.030  29.850  75.210  1.00  0.00           C
ATOM   4351  HA  VAL A 288      34.930  30.470  75.290  1.00  0.00           H
ATOM   4352  CB  VAL A 288      33.610  29.300  76.670  1.00  0.00           C
ATOM   4353  HB  VAL A 288      33.390  28.240  76.520  1.00  0.00           H
ATOM   4354  CG1 VAL A 288      34.930  29.320  77.490  1.00  0.00           C
ATOM   4355 1HG1 VAL A 288      35.400  30.290  77.590  1.00  0.00           H
ATOM   4356 2HG1 VAL A 288      34.650  28.870  78.450  1.00  0.00           H
ATOM   4357 3HG1 VAL A 288      35.690  28.640  77.090  1.00  0.00           H
ATOM   4358  CG2 VAL A 288      32.480  29.950  77.420  1.00  0.00           C
ATOM   4359 1HG2 VAL A 288      32.640  31.020  77.570  1.00  0.00           H
ATOM   4360 2HG2 VAL A 288      31.570  29.960  76.810  1.00  0.00           H
ATOM   4361 3HG2 VAL A 288      32.390  29.630  78.450  1.00  0.00           H
ATOM   4362  C   VAL A 288      34.510  28.750  74.300  1.00  0.00           C
ATOM   4363  O   VAL A 288      35.720  28.660  74.050  1.00  0.00           O
ATOM   4364  N   ALA A 289      33.630  27.990  73.690  1.00  0.00           N
ATOM   4365  H   ALA A 289      32.660  28.060  73.980  1.00  0.00           H
ATOM   4366  CA  ALA A 289      33.910  27.000  72.660  1.00  0.00           C
ATOM   4367  HA  ALA A 289      34.690  26.320  73.020  1.00  0.00           H
ATOM   4368  CB  ALA A 289      32.680  26.070  72.460  1.00  0.00           C
ATOM   4369  HB1 ALA A 289      32.260  25.760  73.410  1.00  0.00           H
ATOM   4370  HB2 ALA A 289      31.860  26.630  72.010  1.00  0.00           H
ATOM   4371  HB3 ALA A 289      32.920  25.170  71.890  1.00  0.00           H
ATOM   4372  C   ALA A 289      34.480  27.570  71.380  1.00  0.00           C
ATOM   4373  O   ALA A 289      35.370  27.010  70.740  1.00  0.00           O
ATOM   4374  N   GLU A 290      33.970  28.760  70.920  1.00  0.00           N
ATOM   4375  H   GLU A 290      33.430  29.280  71.590  1.00  0.00           H
ATOM   4376  CA  GLU A 290      34.340  29.290  69.630  1.00  0.00           C
ATOM   4377  HA  GLU A 290      34.490  28.470  68.930  1.00  0.00           H
ATOM   4378  CB  GLU A 290      33.170  30.110  68.940  1.00  0.00           C
ATOM   4379  HB1 GLU A 290      33.640  30.670  68.130  1.00  0.00           H
ATOM   4380  HB2 GLU A 290      32.570  30.610  69.690  1.00  0.00           H
ATOM   4381  CG  GLU A 290      32.230  29.140  68.270  1.00  0.00           C
ATOM   4382  HG1 GLU A 290      31.750  28.520  69.030  1.00  0.00           H
ATOM   4383  HG2 GLU A 290      32.720  28.500  67.540  1.00  0.00           H
ATOM   4384  CD  GLU A 290      31.200  29.950  67.490  1.00  0.00           C
ATOM   4385  OE1 GLU A 290      30.030  29.960  67.850  1.00  0.00           O
ATOM   4386  OE2 GLU A 290      31.450  30.310  66.280  1.00  0.00           O
ATOM   4387  C   GLU A 290      35.710  30.020  69.680  1.00  0.00           C
ATOM   4388  O   GLU A 290      36.470  30.010  68.730  1.00  0.00           O
ATOM   4389  N   ILE A 291      36.040  30.610  70.830  1.00  0.00           N
ATOM   4390  H   ILE A 291      35.360  30.640  71.580  1.00  0.00           H
ATOM   4391  CA  ILE A 291      37.400  31.040  71.020  1.00  0.00           C
ATOM   4392  HA  ILE A 291      37.780  31.520  70.120  1.00  0.00           H
ATOM   4393  CB  ILE A 291      37.570  32.110  72.070  1.00  0.00           C
ATOM   4394  HB  ILE A 291      38.650  32.250  72.100  1.00  0.00           H
ATOM   4395  CG2 ILE A 291      36.860  33.400  71.500  1.00  0.00           C
ATOM   4396 1HG2 ILE A 291      37.180  33.600  70.480  1.00  0.00           H
ATOM   4397 2HG2 ILE A 291      35.780  33.300  71.650  1.00  0.00           H
ATOM   4398 3HG2 ILE A 291      37.200  34.200  72.170  1.00  0.00           H
ATOM   4399  CG1 ILE A 291      37.360  31.780  73.520  1.00  0.00           C
ATOM   4400 1HG1 ILE A 291      37.820  30.830  73.820  1.00  0.00           H
ATOM   4401 2HG1 ILE A 291      36.290  31.630  73.660  1.00  0.00           H
ATOM   4402  CD  ILE A 291      37.610  32.870  74.570  1.00  0.00           C
ATOM   4403  HD1 ILE A 291      38.680  33.100  74.500  1.00  0.00           H
ATOM   4404  HD2 ILE A 291      37.070  33.800  74.390  1.00  0.00           H
ATOM   4405  HD3 ILE A 291      37.380  32.350  75.500  1.00  0.00           H
ATOM   4406  C   ILE A 291      38.410  29.890  71.270  1.00  0.00           C
ATOM   4407  O   ILE A 291      39.550  30.050  70.890  1.00  0.00           O
ATOM   4408  N   THR A 292      37.920  28.760  71.770  1.00  0.00           N
ATOM   4409  H   THR A 292      36.950  28.770  72.060  1.00  0.00           H
ATOM   4410  CA  THR A 292      38.750  27.560  71.860  1.00  0.00           C
ATOM   4411  HA  THR A 292      39.740  27.810  72.250  1.00  0.00           H
ATOM   4412  CB  THR A 292      38.170  26.530  72.790  1.00  0.00           C
ATOM   4413  HB  THR A 292      37.210  26.120  72.480  1.00  0.00           H
ATOM   4414  CG2 THR A 292      39.160  25.380  72.990  1.00  0.00           C
ATOM   4415 1HG2 THR A 292      39.170  24.790  72.080  1.00  0.00           H
ATOM   4416 2HG2 THR A 292      40.180  25.740  73.150  1.00  0.00           H
ATOM   4417 3HG2 THR A 292      38.780  24.700  73.760  1.00  0.00           H
ATOM   4418  OG1 THR A 292      38.070  27.150  73.980  1.00  0.00           O
ATOM   4419  HG1 THR A 292      37.520  27.920  73.820  1.00  0.00           H
ATOM   4420  C   THR A 292      39.060  26.930  70.530  1.00  0.00           C
ATOM   4421  O   THR A 292      40.190  26.540  70.320  1.00  0.00           O
ATOM   4422  N   ASN A 293      38.080  26.850  69.590  1.00  0.00           N
ATOM   4423  H   ASN A 293      37.180  27.300  69.650  1.00  0.00           H
ATOM   4424  CA  ASN A 293      38.370  26.570  68.190  1.00  0.00           C
ATOM   4425  HA  ASN A 293      38.840  25.590  68.100  1.00  0.00           H
ATOM   4426  CB  ASN A 293      36.960  26.530  67.520  1.00  0.00           C
ATOM   4427  HB1 ASN A 293      36.550  27.500  67.250  1.00  0.00           H
ATOM   4428  HB2 ASN A 293      36.270  26.050  68.220  1.00  0.00           H
ATOM   4429  CG  ASN A 293      37.100  25.630  66.240  1.00  0.00           C
ATOM   4430  OD1 ASN A 293      37.630  24.530  66.260  1.00  0.00           O
ATOM   4431  ND2 ASN A 293      36.640  26.100  65.090  1.00  0.00           N
ATOM   4432 1HD2 ASN A 293      36.160  26.990  65.080  1.00  0.00           H
ATOM   4433 2HD2 ASN A 293      36.860  25.590  64.250  1.00  0.00           H
ATOM   4434  C   ASN A 293      39.310  27.600  67.440  1.00  0.00           C
ATOM   4435  O   ASN A 293      39.970  27.360  66.420  1.00  0.00           O
ATOM   4436  N   ALA A 294      39.360  28.840  67.910  1.00  0.00           N
ATOM   4437  H   ALA A 294      38.700  29.070  68.630  1.00  0.00           H
ATOM   4438  CA  ALA A 294      40.170  29.910  67.390  1.00  0.00           C
ATOM   4439  HA  ALA A 294      40.110  29.740  66.310  1.00  0.00           H
ATOM   4440  CB  ALA A 294      39.610  31.270  67.670  1.00  0.00           C
ATOM   4441  HB1 ALA A 294      39.950  31.680  68.620  1.00  0.00           H
ATOM   4442  HB2 ALA A 294      39.860  32.030  66.940  1.00  0.00           H
ATOM   4443  HB3 ALA A 294      38.540  31.190  67.870  1.00  0.00           H
ATOM   4444  C   ALA A 294      41.670  29.770  67.910  1.00  0.00           C
ATOM   4445  O   ALA A 294      42.650  30.130  67.290  1.00  0.00           O
ATOM   4446  N   CYS A 295      41.860  29.140  69.080  1.00  0.00           N
ATOM   4447  H   CYS A 295      41.130  28.990  69.760  1.00  0.00           H
ATOM   4448  CA  CYS A 295      43.290  28.760  69.440  1.00  0.00           C
ATOM   4449  HA  CYS A 295      44.010  29.590  69.420  1.00  0.00           H
ATOM   4450  CB  CYS A 295      43.440  28.100  70.810  1.00  0.00           C
ATOM   4451  HB1 CYS A 295      44.280  27.410  70.700  1.00  0.00           H
ATOM   4452  HB2 CYS A 295      42.600  27.510  71.160  1.00  0.00           H
ATOM   4453  SG  CYS A 295      43.780  29.400  71.950  1.00  0.00           S
ATOM   4454  HG  CYS A 295      43.940  28.610  73.010  1.00  0.00           H
ATOM   4455  C   CYS A 295      43.910  27.750  68.470  1.00  0.00           C
ATOM   4456  O   CYS A 295      45.170  27.740  68.470  1.00  0.00           O
ATOM   4457  N   PHE A 296      43.160  27.040  67.660  1.00  0.00           N
ATOM   4458  H   PHE A 296      42.160  27.100  67.780  1.00  0.00           H
ATOM   4459  CA  PHE A 296      43.730  26.230  66.560  1.00  0.00           C
ATOM   4460  HA  PHE A 296      44.760  25.950  66.760  1.00  0.00           H
ATOM   4461  CB  PHE A 296      42.980  24.880  66.490  1.00  0.00           C
ATOM   4462  HB1 PHE A 296      43.440  24.370  65.640  1.00  0.00           H
ATOM   4463  HB2 PHE A 296      41.950  25.050  66.190  1.00  0.00           H
ATOM   4464  CG  PHE A 296      43.070  24.010  67.780  1.00  0.00           C
ATOM   4465  CD1 PHE A 296      44.120  23.120  68.070  1.00  0.00           C
ATOM   4466  HD1 PHE A 296      44.910  23.110  67.330  1.00  0.00           H
ATOM   4467  CE1 PHE A 296      44.210  22.360  69.210  1.00  0.00           C
ATOM   4468  HE1 PHE A 296      45.030  21.660  69.210  1.00  0.00           H
ATOM   4469  CZ  PHE A 296      43.240  22.520  70.220  1.00  0.00           C
ATOM   4470  HZ  PHE A 296      43.400  21.970  71.140  1.00  0.00           H
ATOM   4471  CE2 PHE A 296      42.230  23.450  70.030  1.00  0.00           C
ATOM   4472  HE2 PHE A 296      41.520  23.630  70.820  1.00  0.00           H
ATOM   4473  CD2 PHE A 296      42.070  24.060  68.760  1.00  0.00           C
ATOM   4474  HD2 PHE A 296      41.290  24.800  68.670  1.00  0.00           H
ATOM   4475  C   PHE A 296      43.640  26.920  65.170  1.00  0.00           C
ATOM   4476  O   PHE A 296      44.070  26.340  64.200  1.00  0.00           O
ATOM   4477  N   GLU A 297      42.940  28.020  65.070  1.00  0.00           N
ATOM   4478  H   GLU A 297      42.490  28.400  65.890  1.00  0.00           H
ATOM   4479  CA  GLU A 297      42.760  28.670  63.740  1.00  0.00           C
ATOM   4480  HA  GLU A 297      42.330  27.950  63.050  1.00  0.00           H
ATOM   4481  CB  GLU A 297      41.810  29.870  63.790  1.00  0.00           C
ATOM   4482  HB1 GLU A 297      42.160  30.580  64.540  1.00  0.00           H
ATOM   4483  HB2 GLU A 297      40.840  29.500  64.110  1.00  0.00           H
ATOM   4484  CG  GLU A 297      41.650  30.660  62.490  1.00  0.00           C
ATOM   4485  HG1 GLU A 297      41.380  30.060  61.620  1.00  0.00           H
ATOM   4486  HG2 GLU A 297      42.540  31.260  62.330  1.00  0.00           H
ATOM   4487  CD  GLU A 297      40.480  31.690  62.770  1.00  0.00           C
ATOM   4488  OE1 GLU A 297      40.750  32.860  63.140  1.00  0.00           O
ATOM   4489  OE2 GLU A 297      39.320  31.320  62.660  1.00  0.00           O
ATOM   4490  C   GLU A 297      44.110  29.000  63.060  1.00  0.00           C
ATOM   4491  O   GLU A 297      45.090  29.450  63.760  1.00  0.00           O
ATOM   4492  N   PRO A 298      44.340  28.610  61.740  1.00  0.00           N
ATOM   4493  CD  PRO A 298      43.450  27.840  60.840  1.00  0.00           C
ATOM   4494  HD1 PRO A 298      42.720  28.530  60.430  1.00  0.00           H
ATOM   4495  HD2 PRO A 298      42.850  27.120  61.390  1.00  0.00           H
ATOM   4496  CG  PRO A 298      44.330  27.260  59.770  1.00  0.00           C
ATOM   4497  HG1 PRO A 298      43.710  27.020  58.910  1.00  0.00           H
ATOM   4498  HG2 PRO A 298      44.690  26.310  60.150  1.00  0.00           H
ATOM   4499  CB  PRO A 298      45.560  28.240  59.700  1.00  0.00           C
ATOM   4500  HB1 PRO A 298      45.430  28.960  58.900  1.00  0.00           H
ATOM   4501  HB2 PRO A 298      46.550  27.790  59.570  1.00  0.00           H
ATOM   4502  CA  PRO A 298      45.620  28.820  61.090  1.00  0.00           C
ATOM   4503  HA  PRO A 298      46.360  28.320  61.710  1.00  0.00           H
ATOM   4504  C   PRO A 298      45.990  30.280  60.990  1.00  0.00           C
ATOM   4505  O   PRO A 298      47.120  30.660  61.320  1.00  0.00           O
ATOM   4506  N   ALA A 299      45.000  31.160  60.680  1.00  0.00           N
ATOM   4507  H   ALA A 299      44.060  30.850  60.480  1.00  0.00           H
ATOM   4508  CA  ALA A 299      45.110  32.540  60.770  1.00  0.00           C
ATOM   4509  HA  ALA A 299      46.010  32.790  60.220  1.00  0.00           H
ATOM   4510  CB  ALA A 299      43.970  33.350  60.160  1.00  0.00           C
ATOM   4511  HB1 ALA A 299      43.030  33.030  60.600  1.00  0.00           H
ATOM   4512  HB2 ALA A 299      44.140  34.400  60.370  1.00  0.00           H
ATOM   4513  HB3 ALA A 299      43.970  33.230  59.080  1.00  0.00           H
ATOM   4514  C   ALA A 299      45.480  33.050  62.170  1.00  0.00           C
ATOM   4515  O   ALA A 299      45.780  34.230  62.300  1.00  0.00           O
ATOM   4516  N   ASN A 300      45.540  32.270  63.230  1.00  0.00           N
ATOM   4517  H   ASN A 300      45.150  31.340  63.240  1.00  0.00           H
ATOM   4518  CA  ASN A 300      45.970  32.690  64.620  1.00  0.00           C
ATOM   4519  HA  ASN A 300      46.280  33.740  64.640  1.00  0.00           H
ATOM   4520  CB  ASN A 300      44.770  32.480  65.510  1.00  0.00           C
ATOM   4521  HB1 ASN A 300      44.820  31.460  65.880  1.00  0.00           H
ATOM   4522  HB2 ASN A 300      43.870  32.770  64.950  1.00  0.00           H
ATOM   4523  CG  ASN A 300      44.830  33.490  66.690  1.00  0.00           C
ATOM   4524  OD1 ASN A 300      45.310  34.620  66.600  1.00  0.00           O
ATOM   4525  ND2 ASN A 300      44.310  33.110  67.770  1.00  0.00           N
ATOM   4526 1HD2 ASN A 300      43.920  32.190  67.920  1.00  0.00           H
ATOM   4527 2HD2 ASN A 300      44.350  33.730  68.560  1.00  0.00           H
ATOM   4528  C   ASN A 300      47.190  31.970  65.170  1.00  0.00           C
ATOM   4529  O   ASN A 300      47.620  32.080  66.310  1.00  0.00           O
ATOM   4530  N   GLN A 301      47.910  31.210  64.320  1.00  0.00           N
ATOM   4531  H   GLN A 301      47.760  31.290  63.320  1.00  0.00           H
ATOM   4532  CA  GLN A 301      49.050  30.400  64.840  1.00  0.00           C
ATOM   4533  HA  GLN A 301      48.810  30.100  65.860  1.00  0.00           H
ATOM   4534  CB  GLN A 301      49.220  29.050  64.200  1.00  0.00           C
ATOM   4535  HB1 GLN A 301      50.070  28.570  64.700  1.00  0.00           H
ATOM   4536  HB2 GLN A 301      49.410  29.080  63.130  1.00  0.00           H
ATOM   4537  CG  GLN A 301      48.070  28.020  64.290  1.00  0.00           C
ATOM   4538  HG1 GLN A 301      48.320  27.020  63.920  1.00  0.00           H
ATOM   4539  HG2 GLN A 301      47.310  28.500  63.660  1.00  0.00           H
ATOM   4540  CD  GLN A 301      47.480  27.870  65.670  1.00  0.00           C
ATOM   4541  OE1 GLN A 301      48.060  27.080  66.460  1.00  0.00           O
ATOM   4542  NE2 GLN A 301      46.370  28.420  66.060  1.00  0.00           N
ATOM   4543 1HE2 GLN A 301      45.930  28.950  65.320  1.00  0.00           H
ATOM   4544 2HE2 GLN A 301      46.080  28.150  66.990  1.00  0.00           H
ATOM   4545  C   GLN A 301      50.430  31.170  64.780  1.00  0.00           C
ATOM   4546  O   GLN A 301      50.760  31.720  63.690  1.00  0.00           O
ATOM   4547  N   MET A 302      51.200  31.150  65.890  1.00  0.00           N
ATOM   4548  H   MET A 302      50.970  30.580  66.690  1.00  0.00           H
ATOM   4549  CA  MET A 302      52.480  31.870  66.010  1.00  0.00           C
ATOM   4550  HA  MET A 302      52.470  32.740  65.350  1.00  0.00           H
ATOM   4551  CB  MET A 302      52.720  32.460  67.400  1.00  0.00           C
ATOM   4552  HB1 MET A 302      53.600  33.100  67.470  1.00  0.00           H
ATOM   4553  HB2 MET A 302      52.790  31.630  68.110  1.00  0.00           H
ATOM   4554  CG  MET A 302      51.640  33.210  68.110  1.00  0.00           C
ATOM   4555  HG1 MET A 302      50.860  32.510  68.420  1.00  0.00           H
ATOM   4556  HG2 MET A 302      51.220  33.760  67.270  1.00  0.00           H
ATOM   4557  SD  MET A 302      52.230  34.330  69.380  1.00  0.00           S
ATOM   4558  CE  MET A 302      50.860  35.520  69.460  1.00  0.00           C
ATOM   4559  HE1 MET A 302      50.640  36.030  68.520  1.00  0.00           H
ATOM   4560  HE2 MET A 302      50.010  34.910  69.770  1.00  0.00           H
ATOM   4561  HE3 MET A 302      51.170  36.290  70.150  1.00  0.00           H
ATOM   4562  C   MET A 302      53.640  31.060  65.420  1.00  0.00           C
ATOM   4563  O   MET A 302      54.640  30.750  66.080  1.00  0.00           O
ATOM   4564  N   VAL A 303      53.560  30.520  64.210  1.00  0.00           N
ATOM   4565  H   VAL A 303      52.700  30.670  63.710  1.00  0.00           H
ATOM   4566  CA  VAL A 303      54.500  29.530  63.590  1.00  0.00           C
ATOM   4567  HA  VAL A 303      55.520  29.890  63.680  1.00  0.00           H
ATOM   4568  CB  VAL A 303      54.420  28.080  64.130  1.00  0.00           C
ATOM   4569  HB  VAL A 303      54.540  27.410  63.280  1.00  0.00           H
ATOM   4570  CG1 VAL A 303      55.500  27.740  65.120  1.00  0.00           C
ATOM   4571 1HG1 VAL A 303      56.440  28.170  64.760  1.00  0.00           H
ATOM   4572 2HG1 VAL A 303      55.190  28.060  66.120  1.00  0.00           H
ATOM   4573 3HG1 VAL A 303      55.580  26.660  65.230  1.00  0.00           H
ATOM   4574  CG2 VAL A 303      53.040  27.860  64.770  1.00  0.00           C
ATOM   4575 1HG2 VAL A 303      52.880  26.790  64.820  1.00  0.00           H
ATOM   4576 2HG2 VAL A 303      52.960  28.280  65.770  1.00  0.00           H
ATOM   4577 3HG2 VAL A 303      52.240  28.290  64.170  1.00  0.00           H
ATOM   4578  C   VAL A 303      54.190  29.570  62.120  1.00  0.00           C
ATOM   4579  O   VAL A 303      53.020  29.630  61.720  1.00  0.00           O
ATOM   4580  N   LYS A 304      55.140  29.300  61.240  1.00  0.00           N
ATOM   4581  H   LYS A 304      56.060  29.190  61.650  1.00  0.00           H
ATOM   4582  CA  LYS A 304      55.030  28.870  59.810  1.00  0.00           C
ATOM   4583  HA  LYS A 304      54.130  29.360  59.460  1.00  0.00           H
ATOM   4584  CB  LYS A 304      56.250  29.390  59.030  1.00  0.00           C
ATOM   4585  HB1 LYS A 304      56.120  28.990  58.020  1.00  0.00           H
ATOM   4586  HB2 LYS A 304      57.140  28.890  59.420  1.00  0.00           H
ATOM   4587  CG  LYS A 304      56.380  30.890  58.950  1.00  0.00           C
ATOM   4588  HG1 LYS A 304      56.410  31.340  59.940  1.00  0.00           H
ATOM   4589  HG2 LYS A 304      55.590  31.310  58.330  1.00  0.00           H
ATOM   4590  CD  LYS A 304      57.730  31.250  58.240  1.00  0.00           C
ATOM   4591  HD1 LYS A 304      57.860  30.650  57.340  1.00  0.00           H
ATOM   4592  HD2 LYS A 304      58.560  30.880  58.830  1.00  0.00           H
ATOM   4593  CE  LYS A 304      57.820  32.750  57.910  1.00  0.00           C
ATOM   4594  HE1 LYS A 304      57.010  33.070  57.250  1.00  0.00           H
ATOM   4595  HE2 LYS A 304      58.810  32.920  57.490  1.00  0.00           H
ATOM   4596  NZ  LYS A 304      57.660  33.550  59.180  1.00  0.00           N
ATOM   4597  HZ1 LYS A 304      56.660  33.540  59.360  1.00  0.00           H
ATOM   4598  HZ2 LYS A 304      58.160  33.230  59.990  1.00  0.00           H
ATOM   4599  HZ3 LYS A 304      58.040  34.480  59.070  1.00  0.00           H
ATOM   4600  C   LYS A 304      54.870  27.350  59.600  1.00  0.00           C
ATOM   4601  O   LYS A 304      54.000  26.900  58.860  1.00  0.00           O
ATOM   4602  N   CYS A 305      55.670  26.590  60.410  1.00  0.00           N
ATOM   4603  H   CYS A 305      56.160  27.120  61.110  1.00  0.00           H
ATOM   4604  CA  CYS A 305      55.300  25.220  60.710  1.00  0.00           C
ATOM   4605  HA  CYS A 305      55.490  24.660  59.800  1.00  0.00           H
ATOM   4606  CB  CYS A 305      56.340  24.700  61.720  1.00  0.00           C
ATOM   4607  HB1 CYS A 305      56.230  23.620  61.830  1.00  0.00           H
ATOM   4608  HB2 CYS A 305      56.300  25.240  62.660  1.00  0.00           H
ATOM   4609  SG  CYS A 305      58.010  24.930  61.120  1.00  0.00           S
ATOM   4610  HG  CYS A 305      57.930  24.410  59.890  1.00  0.00           H
ATOM   4611  C   CYS A 305      53.830  25.040  61.270  1.00  0.00           C
ATOM   4612  O   CYS A 305      53.330  25.870  61.950  1.00  0.00           O
ATOM   4613  N   ASP A 306      53.270  23.830  61.040  1.00  0.00           N
ATOM   4614  H   ASP A 306      53.860  23.090  60.700  1.00  0.00           H
ATOM   4615  CA  ASP A 306      51.840  23.500  61.100  1.00  0.00           C
ATOM   4616  HA  ASP A 306      51.300  24.430  61.260  1.00  0.00           H
ATOM   4617  CB  ASP A 306      51.350  23.090  59.760  1.00  0.00           C
ATOM   4618  HB1 ASP A 306      51.870  22.190  59.420  1.00  0.00           H
ATOM   4619  HB2 ASP A 306      51.490  23.970  59.140  1.00  0.00           H
ATOM   4620  CG  ASP A 306      49.840  22.870  59.730  1.00  0.00           C
ATOM   4621  OD1 ASP A 306      49.370  22.290  58.650  1.00  0.00           O
ATOM   4622  OD2 ASP A 306      49.110  23.170  60.670  1.00  0.00           O
ATOM   4623  C   ASP A 306      51.650  22.580  62.310  1.00  0.00           C
ATOM   4624  O   ASP A 306      52.170  21.490  62.250  1.00  0.00           O
ATOM   4625  N   PRO A 307      50.830  22.930  63.280  1.00  0.00           N
ATOM   4626  CD  PRO A 307      50.610  24.300  63.670  1.00  0.00           C
ATOM   4627  HD1 PRO A 307      49.680  24.650  63.200  1.00  0.00           H
ATOM   4628  HD2 PRO A 307      51.460  24.960  63.490  1.00  0.00           H
ATOM   4629  CG  PRO A 307      50.310  24.270  65.190  1.00  0.00           C
ATOM   4630  HG1 PRO A 307      49.640  25.050  65.550  1.00  0.00           H
ATOM   4631  HG2 PRO A 307      51.210  24.410  65.780  1.00  0.00           H
ATOM   4632  CB  PRO A 307      49.880  22.900  65.480  1.00  0.00           C
ATOM   4633  HB1 PRO A 307      48.800  22.840  65.310  1.00  0.00           H
ATOM   4634  HB2 PRO A 307      50.210  22.600  66.480  1.00  0.00           H
ATOM   4635  CA  PRO A 307      50.550  22.040  64.390  1.00  0.00           C
ATOM   4636  HA  PRO A 307      51.430  21.610  64.860  1.00  0.00           H
ATOM   4637  C   PRO A 307      49.640  20.900  64.010  1.00  0.00           C
ATOM   4638  O   PRO A 307      49.570  19.910  64.740  1.00  0.00           O
ATOM   4639  N   ARG A 308      48.970  21.000  62.820  1.00  0.00           N
ATOM   4640  H   ARG A 308      49.110  21.880  62.340  1.00  0.00           H
ATOM   4641  CA  ARG A 308      47.970  20.080  62.160  1.00  0.00           C
ATOM   4642  HA  ARG A 308      47.470  19.430  62.880  1.00  0.00           H
ATOM   4643  CB  ARG A 308      47.110  20.830  61.180  1.00  0.00           C
ATOM   4644  HB1 ARG A 308      46.200  20.280  60.940  1.00  0.00           H
ATOM   4645  HB2 ARG A 308      47.620  20.890  60.220  1.00  0.00           H
ATOM   4646  CG  ARG A 308      46.410  22.150  61.620  1.00  0.00           C
ATOM   4647  HG1 ARG A 308      47.180  22.860  61.910  1.00  0.00           H
ATOM   4648  HG2 ARG A 308      45.680  21.970  62.410  1.00  0.00           H
ATOM   4649  CD  ARG A 308      45.640  22.770  60.510  1.00  0.00           C
ATOM   4650  HD1 ARG A 308      45.090  23.550  61.040  1.00  0.00           H
ATOM   4651  HD2 ARG A 308      44.970  22.110  59.950  1.00  0.00           H
ATOM   4652  NE  ARG A 308      46.580  23.340  59.530  1.00  0.00           N
ATOM   4653  HE  ARG A 308      47.580  23.240  59.620  1.00  0.00           H
ATOM   4654  CZ  ARG A 308      46.280  23.870  58.390  1.00  0.00           C
ATOM   4655  NH1 ARG A 308      45.090  24.190  58.120  1.00  0.00           N
ATOM   4656 1HH1 ARG A 308      44.330  24.040  58.760  1.00  0.00           H
ATOM   4657 2HH1 ARG A 308      44.940  24.820  57.340  1.00  0.00           H
ATOM   4658  NH2 ARG A 308      47.310  23.970  57.550  1.00  0.00           N
ATOM   4659 1HH2 ARG A 308      48.210  23.660  57.880  1.00  0.00           H
ATOM   4660 2HH2 ARG A 308      47.250  24.390  56.640  1.00  0.00           H
ATOM   4661  C   ARG A 308      48.580  18.970  61.350  1.00  0.00           C
ATOM   4662  O   ARG A 308      48.000  17.920  61.010  1.00  0.00           O
ATOM   4663  N   HIS A 309      49.820  19.220  61.080  1.00  0.00           N
ATOM   4664  H   HIS A 309      50.280  20.030  61.480  1.00  0.00           H
ATOM   4665  CA  HIS A 309      50.760  18.370  60.360  1.00  0.00           C
ATOM   4666  HA  HIS A 309      50.290  17.580  59.780  1.00  0.00           H
ATOM   4667  CB  HIS A 309      51.570  19.080  59.220  1.00  0.00           C
ATOM   4668  HB1 HIS A 309      52.290  19.750  59.690  1.00  0.00           H
ATOM   4669  HB2 HIS A 309      50.900  19.680  58.600  1.00  0.00           H
ATOM   4670  CG  HIS A 309      52.440  18.130  58.320  1.00  0.00           C
ATOM   4671  ND1 HIS A 309      52.040  17.550  57.060  1.00  0.00           N
ATOM   4672  CE1 HIS A 309      53.090  16.790  56.680  1.00  0.00           C
ATOM   4673  HE1 HIS A 309      53.100  16.160  55.800  1.00  0.00           H
ATOM   4674  NE2 HIS A 309      54.080  16.820  57.620  1.00  0.00           N
ATOM   4675  HE2 HIS A 309      54.870  16.190  57.640  1.00  0.00           H
ATOM   4676  CD2 HIS A 309      53.670  17.670  58.640  1.00  0.00           C
ATOM   4677  HD2 HIS A 309      54.260  17.920  59.510  1.00  0.00           H
ATOM   4678  C   HIS A 309      51.670  17.500  61.260  1.00  0.00           C
ATOM   4679  O   HIS A 309      51.630  16.260  61.220  1.00  0.00           O
ATOM   4680  N   GLY A 310      52.340  18.100  62.210  1.00  0.00           N
ATOM   4681  H   GLY A 310      52.480  19.100  62.180  1.00  0.00           H
ATOM   4682  CA  GLY A 310      52.840  17.380  63.390  1.00  0.00           C
ATOM   4683  HA1 GLY A 310      53.300  18.110  64.050  1.00  0.00           H
ATOM   4684  HA2 GLY A 310      53.650  16.680  63.170  1.00  0.00           H
ATOM   4685  C   GLY A 310      51.770  16.690  64.290  1.00  0.00           C
ATOM   4686  O   GLY A 310      50.550  16.830  64.060  1.00  0.00           O
ATOM   4687  N   LYS A 311      52.240  16.020  65.290  1.00  0.00           N
ATOM   4688  H   LYS A 311      53.240  15.840  65.240  1.00  0.00           H
ATOM   4689  CA  LYS A 311      51.440  15.310  66.310  1.00  0.00           C
ATOM   4690  HA  LYS A 311      50.430  15.720  66.290  1.00  0.00           H
ATOM   4691  CB  LYS A 311      51.630  13.780  66.200  1.00  0.00           C
ATOM   4692  HB1 LYS A 311      51.130  13.410  65.300  1.00  0.00           H
ATOM   4693  HB2 LYS A 311      51.150  13.320  67.070  1.00  0.00           H
ATOM   4694  CG  LYS A 311      53.000  13.180  66.250  1.00  0.00           C
ATOM   4695  HG1 LYS A 311      53.380  13.430  67.240  1.00  0.00           H
ATOM   4696  HG2 LYS A 311      53.580  13.680  65.480  1.00  0.00           H
ATOM   4697  CD  LYS A 311      53.040  11.590  65.980  1.00  0.00           C
ATOM   4698  HD1 LYS A 311      52.090  11.210  65.600  1.00  0.00           H
ATOM   4699  HD2 LYS A 311      53.340  11.030  66.870  1.00  0.00           H
ATOM   4700  CE  LYS A 311      54.070  11.340  64.940  1.00  0.00           C
ATOM   4701  HE1 LYS A 311      54.810  12.130  64.950  1.00  0.00           H
ATOM   4702  HE2 LYS A 311      53.700  11.310  63.910  1.00  0.00           H
ATOM   4703  NZ  LYS A 311      54.810  10.040  65.170  1.00  0.00           N
ATOM   4704  HZ1 LYS A 311      55.310  10.020  66.040  1.00  0.00           H
ATOM   4705  HZ2 LYS A 311      54.280   9.190  65.070  1.00  0.00           H
ATOM   4706  HZ3 LYS A 311      55.530   9.890  64.470  1.00  0.00           H
ATOM   4707  C   LYS A 311      51.970  15.810  67.660  1.00  0.00           C
ATOM   4708  O   LYS A 311      53.140  16.050  67.910  1.00  0.00           O
ATOM   4709  N   TYR A 312      51.060  15.950  68.660  1.00  0.00           N
ATOM   4710  H   TYR A 312      50.110  15.720  68.390  1.00  0.00           H
ATOM   4711  CA  TYR A 312      51.320  16.530  69.950  1.00  0.00           C
ATOM   4712  HA  TYR A 312      51.920  17.420  69.750  1.00  0.00           H
ATOM   4713  CB  TYR A 312      50.040  17.070  70.580  1.00  0.00           C
ATOM   4714  HB1 TYR A 312      50.360  17.440  71.560  1.00  0.00           H
ATOM   4715  HB2 TYR A 312      49.320  16.260  70.600  1.00  0.00           H
ATOM   4716  CG  TYR A 312      49.510  18.250  69.850  1.00  0.00           C
ATOM   4717  CD1 TYR A 312      49.960  19.530  70.210  1.00  0.00           C
ATOM   4718  HD1 TYR A 312      50.760  19.670  70.920  1.00  0.00           H
ATOM   4719  CE1 TYR A 312      49.520  20.590  69.440  1.00  0.00           C
ATOM   4720  HE1 TYR A 312      49.990  21.560  69.550  1.00  0.00           H
ATOM   4721  CZ  TYR A 312      48.440  20.450  68.490  1.00  0.00           C
ATOM   4722  OH  TYR A 312      47.990  21.530  67.850  1.00  0.00           O
ATOM   4723  HH  TYR A 312      48.490  22.310  68.110  1.00  0.00           H
ATOM   4724  CE2 TYR A 312      47.920  19.180  68.180  1.00  0.00           C
ATOM   4725  HE2 TYR A 312      47.170  19.050  67.420  1.00  0.00           H
ATOM   4726  CD2 TYR A 312      48.460  18.060  68.920  1.00  0.00           C
ATOM   4727  HD2 TYR A 312      48.240  17.030  68.710  1.00  0.00           H
ATOM   4728  C   TYR A 312      52.040  15.550  70.920  1.00  0.00           C
ATOM   4729  O   TYR A 312      51.780  14.320  70.900  1.00  0.00           O
ATOM   4730  N   MET A 313      52.890  16.120  71.760  1.00  0.00           N
ATOM   4731  H   MET A 313      52.860  17.120  71.620  1.00  0.00           H
ATOM   4732  CA  MET A 313      53.450  15.510  72.950  1.00  0.00           C
ATOM   4733  HA  MET A 313      53.340  14.430  72.850  1.00  0.00           H
ATOM   4734  CB  MET A 313      54.930  15.790  73.060  1.00  0.00           C
ATOM   4735  HB1 MET A 313      55.240  15.460  74.060  1.00  0.00           H
ATOM   4736  HB2 MET A 313      55.040  16.870  72.990  1.00  0.00           H
ATOM   4737  CG  MET A 313      55.700  15.010  71.990  1.00  0.00           C
ATOM   4738  HG1 MET A 313      55.280  15.370  71.050  1.00  0.00           H
ATOM   4739  HG2 MET A 313      55.590  13.930  72.080  1.00  0.00           H
ATOM   4740  SD  MET A 313      57.460  15.350  71.880  1.00  0.00           S
ATOM   4741  CE  MET A 313      57.340  17.020  71.130  1.00  0.00           C
ATOM   4742  HE1 MET A 313      57.910  16.970  70.200  1.00  0.00           H
ATOM   4743  HE2 MET A 313      56.340  17.300  70.790  1.00  0.00           H
ATOM   4744  HE3 MET A 313      57.820  17.790  71.720  1.00  0.00           H
ATOM   4745  C   MET A 313      52.700  15.980  74.230  1.00  0.00           C
ATOM   4746  O   MET A 313      52.600  15.250  75.210  1.00  0.00           O
ATOM   4747  N   ALA A 314      52.060  17.180  74.150  1.00  0.00           N
ATOM   4748  H   ALA A 314      52.130  17.620  73.240  1.00  0.00           H
ATOM   4749  CA  ALA A 314      51.240  17.940  75.140  1.00  0.00           C
ATOM   4750  HA  ALA A 314      50.590  17.220  75.630  1.00  0.00           H
ATOM   4751  CB  ALA A 314      52.170  18.600  76.190  1.00  0.00           C
ATOM   4752  HB1 ALA A 314      52.830  17.880  76.680  1.00  0.00           H
ATOM   4753  HB2 ALA A 314      52.800  19.260  75.600  1.00  0.00           H
ATOM   4754  HB3 ALA A 314      51.580  19.070  76.980  1.00  0.00           H
ATOM   4755  C   ALA A 314      50.330  19.040  74.510  1.00  0.00           C
ATOM   4756  O   ALA A 314      50.610  19.670  73.490  1.00  0.00           O
ATOM   4757  N   CYS A 315      49.300  19.370  75.320  1.00  0.00           N
ATOM   4758  H   CYS A 315      49.280  18.750  76.110  1.00  0.00           H
ATOM   4759  CA  CYS A 315      48.330  20.460  75.040  1.00  0.00           C
ATOM   4760  HA  CYS A 315      48.840  21.300  74.570  1.00  0.00           H
ATOM   4761  CB  CYS A 315      47.380  20.050  73.920  1.00  0.00           C
ATOM   4762  HB1 CYS A 315      46.830  19.190  74.300  1.00  0.00           H
ATOM   4763  HB2 CYS A 315      48.020  19.870  73.060  1.00  0.00           H
ATOM   4764  SG  CYS A 315      46.290  21.420  73.500  1.00  0.00           S
ATOM   4765  HG  CYS A 315      45.560  20.660  72.680  1.00  0.00           H
ATOM   4766  C   CYS A 315      47.610  20.790  76.350  1.00  0.00           C
ATOM   4767  O   CYS A 315      47.060  19.870  76.980  1.00  0.00           O
ATOM   4768  N   CYS A 316      47.520  22.100  76.690  1.00  0.00           N
ATOM   4769  H   CYS A 316      48.110  22.760  76.200  1.00  0.00           H
ATOM   4770  CA  CYS A 316      46.720  22.650  77.770  1.00  0.00           C
ATOM   4771  HA  CYS A 316      45.880  21.970  77.850  1.00  0.00           H
ATOM   4772  CB  CYS A 316      47.610  22.660  79.020  1.00  0.00           C
ATOM   4773  HB1 CYS A 316      48.060  21.670  79.150  1.00  0.00           H
ATOM   4774  HB2 CYS A 316      46.950  22.840  79.860  1.00  0.00           H
ATOM   4775  SG  CYS A 316      49.110  23.770  79.080  1.00  0.00           S
ATOM   4776  HG  CYS A 316      49.800  22.920  78.310  1.00  0.00           H
ATOM   4777  C   CYS A 316      46.300  24.080  77.490  1.00  0.00           C
ATOM   4778  O   CYS A 316      46.880  24.860  76.750  1.00  0.00           O
ATOM   4779  N   LEU A 317      45.120  24.520  78.000  1.00  0.00           N
ATOM   4780  H   LEU A 317      44.540  23.830  78.450  1.00  0.00           H
ATOM   4781  CA  LEU A 317      44.560  25.840  77.720  1.00  0.00           C
ATOM   4782  HA  LEU A 317      45.250  26.490  77.170  1.00  0.00           H
ATOM   4783  CB  LEU A 317      43.300  25.610  76.760  1.00  0.00           C
ATOM   4784  HB1 LEU A 317      42.860  26.540  76.400  1.00  0.00           H
ATOM   4785  HB2 LEU A 317      42.530  25.050  77.300  1.00  0.00           H
ATOM   4786  CG  LEU A 317      43.530  24.740  75.490  1.00  0.00           C
ATOM   4787  HG  LEU A 317      44.540  24.970  75.140  1.00  0.00           H
ATOM   4788  CD1 LEU A 317      43.310  23.270  75.710  1.00  0.00           C
ATOM   4789 1HD1 LEU A 317      43.680  22.810  74.790  1.00  0.00           H
ATOM   4790 2HD1 LEU A 317      43.850  22.870  76.560  1.00  0.00           H
ATOM   4791 3HD1 LEU A 317      42.260  23.000  75.800  1.00  0.00           H
ATOM   4792  CD2 LEU A 317      42.500  25.120  74.360  1.00  0.00           C
ATOM   4793 1HD2 LEU A 317      42.810  26.070  73.920  1.00  0.00           H
ATOM   4794 2HD2 LEU A 317      42.610  24.450  73.510  1.00  0.00           H
ATOM   4795 3HD2 LEU A 317      41.460  25.280  74.670  1.00  0.00           H
ATOM   4796  C   LEU A 317      44.220  26.510  79.000  1.00  0.00           C
ATOM   4797  O   LEU A 317      43.620  25.920  79.930  1.00  0.00           O
ATOM   4798  N   LEU A 318      44.570  27.800  79.170  1.00  0.00           N
ATOM   4799  H   LEU A 318      44.930  28.260  78.350  1.00  0.00           H
ATOM   4800  CA  LEU A 318      44.280  28.690  80.340  1.00  0.00           C
ATOM   4801  HA  LEU A 318      43.820  28.050  81.090  1.00  0.00           H
ATOM   4802  CB  LEU A 318      45.650  29.170  80.830  1.00  0.00           C
ATOM   4803  HB1 LEU A 318      46.320  29.420  80.010  1.00  0.00           H
ATOM   4804  HB2 LEU A 318      46.240  28.320  81.160  1.00  0.00           H
ATOM   4805  CG  LEU A 318      45.660  30.040  82.090  1.00  0.00           C
ATOM   4806  HG  LEU A 318      46.670  30.050  82.500  1.00  0.00           H
ATOM   4807  CD1 LEU A 318      45.240  31.470  81.960  1.00  0.00           C
ATOM   4808 1HD1 LEU A 318      45.670  31.930  81.070  1.00  0.00           H
ATOM   4809 2HD1 LEU A 318      44.160  31.430  82.100  1.00  0.00           H
ATOM   4810 3HD1 LEU A 318      45.660  32.050  82.780  1.00  0.00           H
ATOM   4811  CD2 LEU A 318      44.900  29.380  83.270  1.00  0.00           C
ATOM   4812 1HD2 LEU A 318      43.840  29.610  83.130  1.00  0.00           H
ATOM   4813 2HD2 LEU A 318      44.920  28.300  83.180  1.00  0.00           H
ATOM   4814 3HD2 LEU A 318      45.210  29.690  84.270  1.00  0.00           H
ATOM   4815  C   LEU A 318      43.280  29.800  80.030  1.00  0.00           C
ATOM   4816  O   LEU A 318      43.500  30.750  79.260  1.00  0.00           O
ATOM   4817  N   TYR A 319      42.140  29.790  80.780  1.00  0.00           N
ATOM   4818  H   TYR A 319      42.050  29.020  81.430  1.00  0.00           H
ATOM   4819  CA  TYR A 319      40.990  30.650  80.600  1.00  0.00           C
ATOM   4820  HA  TYR A 319      41.040  30.980  79.560  1.00  0.00           H
ATOM   4821  CB  TYR A 319      39.740  29.680  80.660  1.00  0.00           C
ATOM   4822  HB1 TYR A 319      38.840  30.300  80.670  1.00  0.00           H
ATOM   4823  HB2 TYR A 319      39.840  29.050  81.540  1.00  0.00           H
ATOM   4824  CG  TYR A 319      39.560  28.710  79.530  1.00  0.00           C
ATOM   4825  CD1 TYR A 319      40.310  27.500  79.570  1.00  0.00           C
ATOM   4826  HD1 TYR A 319      41.010  27.290  80.360  1.00  0.00           H
ATOM   4827  CE1 TYR A 319      40.180  26.600  78.510  1.00  0.00           C
ATOM   4828  HE1 TYR A 319      40.670  25.640  78.490  1.00  0.00           H
ATOM   4829  CZ  TYR A 319      39.320  26.930  77.450  1.00  0.00           C
ATOM   4830  OH  TYR A 319      39.220  26.030  76.420  1.00  0.00           O
ATOM   4831  HH  TYR A 319      38.770  26.390  75.650  1.00  0.00           H
ATOM   4832  CE2 TYR A 319      38.600  28.180  77.410  1.00  0.00           C
ATOM   4833  HE2 TYR A 319      37.980  28.440  76.560  1.00  0.00           H
ATOM   4834  CD2 TYR A 319      38.760  29.100  78.480  1.00  0.00           C
ATOM   4835  HD2 TYR A 319      38.180  30.010  78.510  1.00  0.00           H
ATOM   4836  C   TYR A 319      40.910  31.890  81.500  1.00  0.00           C
ATOM   4837  O   TYR A 319      41.440  31.800  82.630  1.00  0.00           O
ATOM   4838  N   ARG A 320      40.260  32.970  81.110  1.00  0.00           N
ATOM   4839  H   ARG A 320      39.880  32.950  80.170  1.00  0.00           H
ATOM   4840  CA  ARG A 320      39.790  34.140  81.930  1.00  0.00           C
ATOM   4841  HA  ARG A 320      39.890  33.740  82.940  1.00  0.00           H
ATOM   4842  CB  ARG A 320      40.730  35.360  81.660  1.00  0.00           C
ATOM   4843  HB1 ARG A 320      40.220  36.320  81.790  1.00  0.00           H
ATOM   4844  HB2 ARG A 320      40.920  35.380  80.590  1.00  0.00           H
ATOM   4845  CG  ARG A 320      42.060  35.430  82.490  1.00  0.00           C
ATOM   4846  HG1 ARG A 320      42.640  34.500  82.380  1.00  0.00           H
ATOM   4847  HG2 ARG A 320      41.850  35.520  83.550  1.00  0.00           H
ATOM   4848  CD  ARG A 320      43.000  36.570  82.110  1.00  0.00           C
ATOM   4849  HD1 ARG A 320      42.410  37.490  82.060  1.00  0.00           H
ATOM   4850  HD2 ARG A 320      43.520  36.340  81.180  1.00  0.00           H
ATOM   4851  NE  ARG A 320      43.970  36.810  83.140  1.00  0.00           N
ATOM   4852  HE  ARG A 320      43.980  36.130  83.890  1.00  0.00           H
ATOM   4853  CZ  ARG A 320      45.020  37.580  83.090  1.00  0.00           C
ATOM   4854  NH1 ARG A 320      45.300  38.430  82.110  1.00  0.00           N
ATOM   4855 1HH1 ARG A 320      44.700  38.600  81.310  1.00  0.00           H
ATOM   4856 2HH1 ARG A 320      46.110  39.020  82.170  1.00  0.00           H
ATOM   4857  NH2 ARG A 320      45.910  37.520  83.950  1.00  0.00           N
ATOM   4858 1HH2 ARG A 320      45.610  37.050  84.790  1.00  0.00           H
ATOM   4859 2HH2 ARG A 320      46.630  38.230  83.940  1.00  0.00           H
ATOM   4860  C   ARG A 320      38.360  34.510  81.660  1.00  0.00           C
ATOM   4861  O   ARG A 320      37.730  34.150  80.610  1.00  0.00           O
ATOM   4862  N   GLY A 321      37.740  35.200  82.610  1.00  0.00           N
ATOM   4863  H   GLY A 321      38.400  35.350  83.350  1.00  0.00           H
ATOM   4864  CA  GLY A 321      36.370  35.650  82.780  1.00  0.00           C
ATOM   4865  HA1 GLY A 321      35.930  35.760  81.790  1.00  0.00           H
ATOM   4866  HA2 GLY A 321      36.320  36.600  83.310  1.00  0.00           H
ATOM   4867  C   GLY A 321      35.350  34.760  83.580  1.00  0.00           C
ATOM   4868  O   GLY A 321      35.740  33.810  84.260  1.00  0.00           O
ATOM   4869  N   ASP A 322      34.080  35.040  83.440  1.00  0.00           N
ATOM   4870  H   ASP A 322      33.960  35.690  82.690  1.00  0.00           H
ATOM   4871  CA  ASP A 322      32.970  34.230  83.980  1.00  0.00           C
ATOM   4872  HA  ASP A 322      33.220  34.070  85.030  1.00  0.00           H
ATOM   4873  CB  ASP A 322      31.800  35.130  83.810  1.00  0.00           C
ATOM   4874  HB1 ASP A 322      31.710  35.500  82.790  1.00  0.00           H
ATOM   4875  HB2 ASP A 322      31.920  35.980  84.470  1.00  0.00           H
ATOM   4876  CG  ASP A 322      30.480  34.500  84.250  1.00  0.00           C
ATOM   4877  OD1 ASP A 322      30.300  34.250  85.460  1.00  0.00           O
ATOM   4878  OD2 ASP A 322      29.630  34.310  83.350  1.00  0.00           O
ATOM   4879  C   ASP A 322      32.920  32.770  83.370  1.00  0.00           C
ATOM   4880  O   ASP A 322      32.150  32.540  82.490  1.00  0.00           O
ATOM   4881  N   VAL A 323      33.820  31.930  83.920  1.00  0.00           N
ATOM   4882  H   VAL A 323      34.520  32.240  84.580  1.00  0.00           H
ATOM   4883  CA  VAL A 323      33.940  30.520  83.570  1.00  0.00           C
ATOM   4884  HA  VAL A 323      33.070  30.190  83.020  1.00  0.00           H
ATOM   4885  CB  VAL A 323      35.200  30.440  82.640  1.00  0.00           C
ATOM   4886  HB  VAL A 323      36.080  30.650  83.250  1.00  0.00           H
ATOM   4887  CG1 VAL A 323      35.110  29.020  81.930  1.00  0.00           C
ATOM   4888 1HG1 VAL A 323      34.270  28.940  81.250  1.00  0.00           H
ATOM   4889 2HG1 VAL A 323      36.050  28.920  81.380  1.00  0.00           H
ATOM   4890 3HG1 VAL A 323      35.130  28.310  82.760  1.00  0.00           H
ATOM   4891  CG2 VAL A 323      35.240  31.420  81.440  1.00  0.00           C
ATOM   4892 1HG2 VAL A 323      34.310  31.530  80.900  1.00  0.00           H
ATOM   4893 2HG2 VAL A 323      35.460  32.390  81.880  1.00  0.00           H
ATOM   4894 3HG2 VAL A 323      36.070  31.100  80.800  1.00  0.00           H
ATOM   4895  C   VAL A 323      34.080  29.690  84.810  1.00  0.00           C
ATOM   4896  O   VAL A 323      34.770  30.060  85.800  1.00  0.00           O
ATOM   4897  N   VAL A 324      33.550  28.420  84.680  1.00  0.00           N
ATOM   4898  H   VAL A 324      32.950  28.270  83.880  1.00  0.00           H
ATOM   4899  CA  VAL A 324      33.780  27.320  85.690  1.00  0.00           C
ATOM   4900  HA  VAL A 324      34.570  27.680  86.340  1.00  0.00           H
ATOM   4901  CB  VAL A 324      32.520  27.130  86.580  1.00  0.00           C
ATOM   4902  HB  VAL A 324      32.610  26.340  87.320  1.00  0.00           H
ATOM   4903  CG1 VAL A 324      32.080  28.360  87.350  1.00  0.00           C
ATOM   4904 1HG1 VAL A 324      31.340  28.940  86.790  1.00  0.00           H
ATOM   4905 2HG1 VAL A 324      31.540  28.020  88.240  1.00  0.00           H
ATOM   4906 3HG1 VAL A 324      32.870  29.030  87.690  1.00  0.00           H
ATOM   4907  CG2 VAL A 324      31.270  26.610  85.870  1.00  0.00           C
ATOM   4908 1HG2 VAL A 324      31.280  25.540  85.660  1.00  0.00           H
ATOM   4909 2HG2 VAL A 324      30.380  26.850  86.440  1.00  0.00           H
ATOM   4910 3HG2 VAL A 324      31.210  27.210  84.960  1.00  0.00           H
ATOM   4911  C   VAL A 324      34.160  26.060  84.940  1.00  0.00           C
ATOM   4912  O   VAL A 324      33.900  25.950  83.750  1.00  0.00           O
ATOM   4913  N   PRO A 325      34.730  24.960  85.620  1.00  0.00           N
ATOM   4914  CD  PRO A 325      35.120  25.040  87.000  1.00  0.00           C
ATOM   4915  HD1 PRO A 325      34.270  24.740  87.610  1.00  0.00           H
ATOM   4916  HD2 PRO A 325      35.650  25.970  87.160  1.00  0.00           H
ATOM   4917  CG  PRO A 325      36.180  24.000  87.120  1.00  0.00           C
ATOM   4918  HG1 PRO A 325      36.020  23.510  88.080  1.00  0.00           H
ATOM   4919  HG2 PRO A 325      37.140  24.490  86.940  1.00  0.00           H
ATOM   4920  CB  PRO A 325      35.930  22.950  86.050  1.00  0.00           C
ATOM   4921  HB1 PRO A 325      35.130  22.340  86.460  1.00  0.00           H
ATOM   4922  HB2 PRO A 325      36.800  22.390  85.710  1.00  0.00           H
ATOM   4923  CA  PRO A 325      35.440  23.880  84.960  1.00  0.00           C
ATOM   4924  HA  PRO A 325      36.240  24.280  84.350  1.00  0.00           H
ATOM   4925  C   PRO A 325      34.620  23.070  84.010  1.00  0.00           C
ATOM   4926  O   PRO A 325      35.140  22.480  83.130  1.00  0.00           O
ATOM   4927  N   LYS A 326      33.290  23.100  84.220  1.00  0.00           N
ATOM   4928  H   LYS A 326      32.930  23.710  84.940  1.00  0.00           H
ATOM   4929  CA  LYS A 326      32.230  22.500  83.330  1.00  0.00           C
ATOM   4930  HA  LYS A 326      32.360  21.430  83.160  1.00  0.00           H
ATOM   4931  CB  LYS A 326      30.830  22.690  83.800  1.00  0.00           C
ATOM   4932  HB1 LYS A 326      30.610  23.760  83.880  1.00  0.00           H
ATOM   4933  HB2 LYS A 326      30.740  22.440  84.850  1.00  0.00           H
ATOM   4934  CG  LYS A 326      29.680  21.900  83.080  1.00  0.00           C
ATOM   4935  HG1 LYS A 326      29.710  21.910  81.990  1.00  0.00           H
ATOM   4936  HG2 LYS A 326      28.800  22.470  83.390  1.00  0.00           H
ATOM   4937  CD  LYS A 326      29.590  20.380  83.490  1.00  0.00           C
ATOM   4938  HD1 LYS A 326      29.450  20.280  84.570  1.00  0.00           H
ATOM   4939  HD2 LYS A 326      30.570  19.980  83.220  1.00  0.00           H
ATOM   4940  CE  LYS A 326      28.430  19.600  82.790  1.00  0.00           C
ATOM   4941  HE1 LYS A 326      27.530  20.210  82.880  1.00  0.00           H
ATOM   4942  HE2 LYS A 326      28.430  18.680  83.360  1.00  0.00           H
ATOM   4943  NZ  LYS A 326      28.640  19.350  81.380  1.00  0.00           N
ATOM   4944  HZ1 LYS A 326      28.510  20.180  80.810  1.00  0.00           H
ATOM   4945  HZ2 LYS A 326      29.600  19.060  81.280  1.00  0.00           H
ATOM   4946  HZ3 LYS A 326      27.930  18.720  81.030  1.00  0.00           H
ATOM   4947  C   LYS A 326      32.410  23.150  81.950  1.00  0.00           C
ATOM   4948  O   LYS A 326      32.580  22.380  80.980  1.00  0.00           O
ATOM   4949  N   ASP A 327      32.430  24.470  81.810  1.00  0.00           N
ATOM   4950  H   ASP A 327      32.560  25.030  82.640  1.00  0.00           H
ATOM   4951  CA  ASP A 327      32.470  25.240  80.560  1.00  0.00           C
ATOM   4952  HA  ASP A 327      31.610  24.980  79.940  1.00  0.00           H
ATOM   4953  CB  ASP A 327      32.350  26.730  80.830  1.00  0.00           C
ATOM   4954  HB1 ASP A 327      32.320  27.380  79.950  1.00  0.00           H
ATOM   4955  HB2 ASP A 327      33.320  27.000  81.250  1.00  0.00           H
ATOM   4956  CG  ASP A 327      31.260  27.380  81.680  1.00  0.00           C
ATOM   4957  OD1 ASP A 327      31.610  28.270  82.510  1.00  0.00           O
ATOM   4958  OD2 ASP A 327      30.060  27.080  81.430  1.00  0.00           O
ATOM   4959  C   ASP A 327      33.800  24.910  79.770  1.00  0.00           C
ATOM   4960  O   ASP A 327      33.660  24.570  78.520  1.00  0.00           O
ATOM   4961  N   VAL A 328      34.960  24.780  80.460  1.00  0.00           N
ATOM   4962  H   VAL A 328      35.020  24.910  81.460  1.00  0.00           H
ATOM   4963  CA  VAL A 328      36.240  24.520  79.720  1.00  0.00           C
ATOM   4964  HA  VAL A 328      36.220  25.160  78.840  1.00  0.00           H
ATOM   4965  CB  VAL A 328      37.530  24.900  80.440  1.00  0.00           C
ATOM   4966  HB  VAL A 328      38.330  24.570  79.770  1.00  0.00           H
ATOM   4967  CG1 VAL A 328      37.510  26.390  80.630  1.00  0.00           C
ATOM   4968 1HG1 VAL A 328      37.450  26.930  79.680  1.00  0.00           H
ATOM   4969 2HG1 VAL A 328      36.660  26.600  81.280  1.00  0.00           H
ATOM   4970 3HG1 VAL A 328      38.300  26.850  81.230  1.00  0.00           H
ATOM   4971  CG2 VAL A 328      37.770  24.290  81.810  1.00  0.00           C
ATOM   4972 1HG2 VAL A 328      38.750  24.570  82.190  1.00  0.00           H
ATOM   4973 2HG2 VAL A 328      36.950  24.520  82.480  1.00  0.00           H
ATOM   4974 3HG2 VAL A 328      37.790  23.200  81.820  1.00  0.00           H
ATOM   4975  C   VAL A 328      36.300  23.140  79.140  1.00  0.00           C
ATOM   4976  O   VAL A 328      36.960  22.890  78.160  1.00  0.00           O
ATOM   4977  N   ASN A 329      35.690  22.230  79.860  1.00  0.00           N
ATOM   4978  H   ASN A 329      35.440  22.540  80.790  1.00  0.00           H
ATOM   4979  CA  ASN A 329      35.570  20.810  79.450  1.00  0.00           C
ATOM   4980  HA  ASN A 329      36.590  20.520  79.180  1.00  0.00           H
ATOM   4981  CB  ASN A 329      35.090  20.030  80.660  1.00  0.00           C
ATOM   4982  HB1 ASN A 329      34.190  20.440  81.120  1.00  0.00           H
ATOM   4983  HB2 ASN A 329      35.940  20.040  81.340  1.00  0.00           H
ATOM   4984  CG  ASN A 329      34.740  18.580  80.370  1.00  0.00           C
ATOM   4985  OD1 ASN A 329      33.530  18.260  80.370  1.00  0.00           O
ATOM   4986  ND2 ASN A 329      35.680  17.680  80.120  1.00  0.00           N
ATOM   4987 1HD2 ASN A 329      36.680  17.850  80.090  1.00  0.00           H
ATOM   4988 2HD2 ASN A 329      35.290  16.800  79.830  1.00  0.00           H
ATOM   4989  C   ASN A 329      34.700  20.720  78.170  1.00  0.00           C
ATOM   4990  O   ASN A 329      35.010  19.990  77.280  1.00  0.00           O
ATOM   4991  N   ALA A 330      33.600  21.490  78.100  1.00  0.00           N
ATOM   4992  H   ALA A 330      33.430  22.100  78.890  1.00  0.00           H
ATOM   4993  CA  ALA A 330      32.770  21.490  76.930  1.00  0.00           C
ATOM   4994  HA  ALA A 330      32.590  20.480  76.570  1.00  0.00           H
ATOM   4995  CB  ALA A 330      31.370  22.000  77.320  1.00  0.00           C
ATOM   4996  HB1 ALA A 330      31.130  21.760  78.360  1.00  0.00           H
ATOM   4997  HB2 ALA A 330      31.340  23.070  77.130  1.00  0.00           H
ATOM   4998  HB3 ALA A 330      30.660  21.550  76.630  1.00  0.00           H
ATOM   4999  C   ALA A 330      33.380  22.210  75.720  1.00  0.00           C
ATOM   5000  O   ALA A 330      33.240  21.810  74.520  1.00  0.00           O
ATOM   5001  N   ALA A 331      34.250  23.160  76.060  1.00  0.00           N
ATOM   5002  H   ALA A 331      34.280  23.450  77.020  1.00  0.00           H
ATOM   5003  CA  ALA A 331      35.000  23.970  75.050  1.00  0.00           C
ATOM   5004  HA  ALA A 331      34.240  24.290  74.330  1.00  0.00           H
ATOM   5005  CB  ALA A 331      35.650  25.180  75.720  1.00  0.00           C
ATOM   5006  HB1 ALA A 331      34.830  25.630  76.290  1.00  0.00           H
ATOM   5007  HB2 ALA A 331      36.370  24.720  76.400  1.00  0.00           H
ATOM   5008  HB3 ALA A 331      36.110  25.830  74.980  1.00  0.00           H
ATOM   5009  C   ALA A 331      35.970  23.300  74.130  1.00  0.00           C
ATOM   5010  O   ALA A 331      36.360  23.840  73.090  1.00  0.00           O
ATOM   5011  N   ILE A 332      36.280  22.060  74.510  1.00  0.00           N
ATOM   5012  H   ILE A 332      35.840  21.670  75.330  1.00  0.00           H
ATOM   5013  CA  ILE A 332      37.190  21.140  73.790  1.00  0.00           C
ATOM   5014  HA  ILE A 332      37.540  21.680  72.910  1.00  0.00           H
ATOM   5015  CB  ILE A 332      38.420  20.720  74.590  1.00  0.00           C
ATOM   5016  HB  ILE A 332      38.920  19.960  73.990  1.00  0.00           H
ATOM   5017  CG2 ILE A 332      39.430  21.810  74.810  1.00  0.00           C
ATOM   5018 1HG2 ILE A 332      40.430  21.430  74.980  1.00  0.00           H
ATOM   5019 2HG2 ILE A 332      39.460  22.450  73.930  1.00  0.00           H
ATOM   5020 3HG2 ILE A 332      39.090  22.500  75.580  1.00  0.00           H
ATOM   5021  CG1 ILE A 332      38.070  20.180  75.960  1.00  0.00           C
ATOM   5022 1HG1 ILE A 332      37.580  20.960  76.540  1.00  0.00           H
ATOM   5023 2HG1 ILE A 332      39.050  20.090  76.420  1.00  0.00           H
ATOM   5024  CD  ILE A 332      37.370  18.850  75.920  1.00  0.00           C
ATOM   5025  HD1 ILE A 332      37.920  18.240  75.210  1.00  0.00           H
ATOM   5026  HD2 ILE A 332      37.310  18.430  76.930  1.00  0.00           H
ATOM   5027  HD3 ILE A 332      36.330  18.920  75.610  1.00  0.00           H
ATOM   5028  C   ILE A 332      36.410  19.920  73.110  1.00  0.00           C
ATOM   5029  O   ILE A 332      37.040  19.180  72.280  1.00  0.00           O
ATOM   5030  N   ALA A 333      35.150  19.760  73.490  1.00  0.00           N
ATOM   5031  H   ALA A 333      34.710  20.440  74.090  1.00  0.00           H
ATOM   5032  CA  ALA A 333      34.440  18.490  73.260  1.00  0.00           C
ATOM   5033  HA  ALA A 333      34.930  17.740  73.880  1.00  0.00           H
ATOM   5034  CB  ALA A 333      33.080  18.690  73.790  1.00  0.00           C
ATOM   5035  HB1 ALA A 333      33.070  18.930  74.850  1.00  0.00           H
ATOM   5036  HB2 ALA A 333      32.500  19.450  73.270  1.00  0.00           H
ATOM   5037  HB3 ALA A 333      32.470  17.780  73.790  1.00  0.00           H
ATOM   5038  C   ALA A 333      34.270  18.000  71.840  1.00  0.00           C
ATOM   5039  O   ALA A 333      34.230  16.790  71.610  1.00  0.00           O
ATOM   5040  N   THR A 334      34.270  18.930  70.790  1.00  0.00           N
ATOM   5041  H   THR A 334      34.370  19.920  70.940  1.00  0.00           H
ATOM   5042  CA  THR A 334      34.210  18.550  69.310  1.00  0.00           C
ATOM   5043  HA  THR A 334      34.110  17.470  69.280  1.00  0.00           H
ATOM   5044  CB  THR A 334      32.970  19.270  68.660  1.00  0.00           C
ATOM   5045  HB  THR A 334      32.970  18.850  67.660  1.00  0.00           H
ATOM   5046  CG2 THR A 334      31.680  18.900  69.400  1.00  0.00           C
ATOM   5047 1HG2 THR A 334      31.560  19.500  70.290  1.00  0.00           H
ATOM   5048 2HG2 THR A 334      30.890  19.070  68.670  1.00  0.00           H
ATOM   5049 3HG2 THR A 334      31.740  17.830  69.630  1.00  0.00           H
ATOM   5050  OG1 THR A 334      33.150  20.680  68.780  1.00  0.00           O
ATOM   5051  HG1 THR A 334      32.550  21.070  69.420  1.00  0.00           H
ATOM   5052  C   THR A 334      35.510  18.820  68.520  1.00  0.00           C
ATOM   5053  O   THR A 334      35.590  18.590  67.300  1.00  0.00           O
ATOM   5054  N   ILE A 335      36.590  19.170  69.170  1.00  0.00           N
ATOM   5055  H   ILE A 335      36.450  19.360  70.160  1.00  0.00           H
ATOM   5056  CA  ILE A 335      37.790  19.600  68.500  1.00  0.00           C
ATOM   5057  HA  ILE A 335      37.460  20.330  67.760  1.00  0.00           H
ATOM   5058  CB  ILE A 335      38.770  20.340  69.470  1.00  0.00           C
ATOM   5059  HB  ILE A 335      38.890  19.590  70.260  1.00  0.00           H
ATOM   5060  CG2 ILE A 335      40.180  20.510  68.970  1.00  0.00           C
[truncated: 718,912 more chars]
