# Supplementary material for: Identification and validation of novel microtubule suppressors with an imidazopyridine scaffold through structure-based virtual screening and docking
Source: RSC Med Chem. 2022 May 18;13(8):929–43. doi: 10.1039/d1md00392e (PMC9384815; doi:10.1039/d1md00392e)
Supplement: MD-013-D1MD00392E-s008 [file MD-013-D1MD00392E-s008.pdb]

REMARK    GENERATED BY TRJCONV
TITLE     TUBULIN ALPHA-1B CHAIN t= 500000.00000 step= 250000000
REMARK    THIS IS A SIMULATION BOX
CRYST1  135.578  109.924   96.375  90.00  90.00  90.00 P 1           1
MODEL        1
ATOM      1  N   MET A   1      55.480  96.470 -43.700  1.00  0.00           N
ATOM      2  H1  MET A   1      54.960  97.300 -43.970  1.00  0.00           H
ATOM      3  H2  MET A   1      55.350  96.000 -44.590  1.00  0.00           H
ATOM      4  H3  MET A   1      55.060  95.930 -42.960  1.00  0.00           H
ATOM      5  CA  MET A   1      56.870  96.830 -43.410  1.00  0.00           C
ATOM      6  HA  MET A   1      57.250  95.950 -42.900  1.00  0.00           H
ATOM      7  CB  MET A   1      57.660  97.060 -44.660  1.00  0.00           C
ATOM      8  HB1 MET A   1      57.560  96.130 -45.230  1.00  0.00           H
ATOM      9  HB2 MET A   1      58.690  97.210 -44.350  1.00  0.00           H
ATOM     10  CG  MET A   1      57.260  98.260 -45.550  1.00  0.00           C
ATOM     11  HG1 MET A   1      57.920  98.240 -46.420  1.00  0.00           H
ATOM     12  HG2 MET A   1      57.430  99.140 -44.930  1.00  0.00           H
ATOM     13  SD  MET A   1      55.640  98.370 -46.260  1.00  0.00           S
ATOM     14  CE  MET A   1      55.630  96.910 -47.400  1.00  0.00           C
ATOM     15  HE1 MET A   1      54.690  96.860 -47.960  1.00  0.00           H
ATOM     16  HE2 MET A   1      56.420  96.910 -48.160  1.00  0.00           H
ATOM     17  HE3 MET A   1      55.730  95.980 -46.840  1.00  0.00           H
ATOM     18  C   MET A   1      56.900  97.990 -42.420  1.00  0.00           C
ATOM     19  O   MET A   1      55.950  98.800 -42.400  1.00  0.00           O
ATOM     20  N   ARG A   2      57.860  97.940 -41.490  1.00  0.00           N
ATOM     21  H   ARG A   2      58.490  97.150 -41.500  1.00  0.00           H
ATOM     22  CA  ARG A   2      58.100  98.980 -40.480  1.00  0.00           C
ATOM     23  HA  ARG A   2      58.700  98.520 -39.700  1.00  0.00           H
ATOM     24  CB  ARG A   2      58.910 100.190 -41.010  1.00  0.00           C
ATOM     25  HB1 ARG A   2      59.930  99.850 -41.210  1.00  0.00           H
ATOM     26  HB2 ARG A   2      59.030 100.950 -40.240  1.00  0.00           H
ATOM     27  CG  ARG A   2      58.330 100.870 -42.240  1.00  0.00           C
ATOM     28  HG1 ARG A   2      57.300 101.210 -42.160  1.00  0.00           H
ATOM     29  HG2 ARG A   2      58.280 100.170 -43.070  1.00  0.00           H
ATOM     30  CD  ARG A   2      59.350 101.970 -42.550  1.00  0.00           C
ATOM     31  HD1 ARG A   2      59.020 102.360 -43.510  1.00  0.00           H
ATOM     32  HD2 ARG A   2      60.330 101.520 -42.680  1.00  0.00           H
ATOM     33  NE  ARG A   2      59.500 103.130 -41.650  1.00  0.00           N
ATOM     34  HE  ARG A   2      60.110 102.960 -40.870  1.00  0.00           H
ATOM     35  CZ  ARG A   2      58.760 104.280 -41.580  1.00  0.00           C
ATOM     36  NH1 ARG A   2      57.810 104.460 -42.470  1.00  0.00           N
ATOM     37 1HH1 ARG A   2      57.670 103.730 -43.160  1.00  0.00           H
ATOM     38 2HH1 ARG A   2      57.420 105.380 -42.590  1.00  0.00           H
ATOM     39  NH2 ARG A   2      58.910 105.310 -40.750  1.00  0.00           N
ATOM     40 1HH2 ARG A   2      59.610 105.260 -40.020  1.00  0.00           H
ATOM     41 2HH2 ARG A   2      58.420 106.170 -40.920  1.00  0.00           H
ATOM     42  C   ARG A   2      56.790  99.410 -39.670  1.00  0.00           C
ATOM     43  O   ARG A   2      56.550 100.580 -39.360  1.00  0.00           O
ATOM     44  N   GLU A   3      56.080  98.440 -39.190  1.00  0.00           N
ATOM     45  H   GLU A   3      56.310  97.480 -39.410  1.00  0.00           H
ATOM     46  CA  GLU A   3      54.850  98.650 -38.360  1.00  0.00           C
ATOM     47  HA  GLU A   3      54.290  99.520 -38.700  1.00  0.00           H
ATOM     48  CB  GLU A   3      53.930  97.490 -38.710  1.00  0.00           C
ATOM     49  HB1 GLU A   3      53.240  97.370 -37.880  1.00  0.00           H
ATOM     50  HB2 GLU A   3      54.500  96.560 -38.750  1.00  0.00           H
ATOM     51  CG  GLU A   3      53.250  97.660 -40.050  1.00  0.00           C
ATOM     52  HG1 GLU A   3      53.890  98.290 -40.680  1.00  0.00           H
ATOM     53  HG2 GLU A   3      52.300  98.170 -39.930  1.00  0.00           H
ATOM     54  CD  GLU A   3      53.180  96.320 -40.790  1.00  0.00           C
ATOM     55  OE1 GLU A   3      52.060  95.940 -41.110  1.00  0.00           O
ATOM     56  OE2 GLU A   3      54.200  95.830 -41.300  1.00  0.00           O
ATOM     57  C   GLU A   3      55.170  98.920 -36.910  1.00  0.00           C
ATOM     58  O   GLU A   3      56.200  98.390 -36.440  1.00  0.00           O
ATOM     59  N   CYS A   4      54.350  99.780 -36.270  1.00  0.00           N
ATOM     60  H   CYS A   4      53.560 100.140 -36.780  1.00  0.00           H
ATOM     61  CA  CYS A   4      54.430 100.020 -34.760  1.00  0.00           C
ATOM     62  HA  CYS A   4      55.070  99.320 -34.230  1.00  0.00           H
ATOM     63  CB  CYS A   4      54.900 101.480 -34.560  1.00  0.00           C
ATOM     64  HB1 CYS A   4      54.320 102.190 -35.140  1.00  0.00           H
ATOM     65  HB2 CYS A   4      55.920 101.600 -34.920  1.00  0.00           H
ATOM     66  SG  CYS A   4      54.820 101.950 -32.810  1.00  0.00           S
ATOM     67  HG  CYS A   4      53.510 102.200 -32.780  1.00  0.00           H
ATOM     68  C   CYS A   4      52.970  99.750 -34.210  1.00  0.00           C
ATOM     69  O   CYS A   4      51.910 100.140 -34.810  1.00  0.00           O
ATOM     70  N   ILE A   5      53.000  99.210 -32.950  1.00  0.00           N
ATOM     71  H   ILE A   5      53.950  99.070 -32.630  1.00  0.00           H
ATOM     72  CA  ILE A   5      51.900  99.070 -32.010  1.00  0.00           C
ATOM     73  HA  ILE A   5      50.940  99.330 -32.460  1.00  0.00           H
ATOM     74  CB  ILE A   5      51.580  97.610 -31.520  1.00  0.00           C
ATOM     75  HB  ILE A   5      52.490  97.130 -31.170  1.00  0.00           H
ATOM     76  CG2 ILE A   5      50.550  97.500 -30.440  1.00  0.00           C
ATOM     77 1HG2 ILE A   5      49.710  98.150 -30.690  1.00  0.00           H
ATOM     78 2HG2 ILE A   5      50.110  96.510 -30.310  1.00  0.00           H
ATOM     79 3HG2 ILE A   5      50.960  97.860 -29.500  1.00  0.00           H
ATOM     80  CG1 ILE A   5      51.100  96.730 -32.720  1.00  0.00           C
ATOM     81 1HG1 ILE A   5      51.510  97.090 -33.670  1.00  0.00           H
ATOM     82 2HG1 ILE A   5      50.020  96.770 -32.830  1.00  0.00           H
ATOM     83  CD  ILE A   5      51.510  95.330 -32.630  1.00  0.00           C
ATOM     84  HD1 ILE A   5      52.590  95.220 -32.490  1.00  0.00           H
ATOM     85  HD2 ILE A   5      51.080  94.830 -31.770  1.00  0.00           H
ATOM     86  HD3 ILE A   5      51.220  94.830 -33.560  1.00  0.00           H
ATOM     87  C   ILE A   5      52.090 100.020 -30.800  1.00  0.00           C
ATOM     88  O   ILE A   5      53.060  99.870 -30.080  1.00  0.00           O
ATOM     89  N   SER A   6      51.090 100.840 -30.590  1.00  0.00           N
ATOM     90  H   SER A   6      50.210 100.720 -31.080  1.00  0.00           H
ATOM     91  CA  SER A   6      51.130 101.790 -29.450  1.00  0.00           C
ATOM     92  HA  SER A   6      52.170 101.860 -29.140  1.00  0.00           H
ATOM     93  CB  SER A   6      50.820 103.210 -29.820  1.00  0.00           C
ATOM     94  HB1 SER A   6      51.030 103.850 -28.960  1.00  0.00           H
ATOM     95  HB2 SER A   6      49.770 103.370 -30.070  1.00  0.00           H
ATOM     96  OG  SER A   6      51.710 103.590 -30.840  1.00  0.00           O
ATOM     97  HG  SER A   6      51.560 103.030 -31.600  1.00  0.00           H
ATOM     98  C   SER A   6      50.350 101.260 -28.270  1.00  0.00           C
ATOM     99  O   SER A   6      49.100 101.070 -28.350  1.00  0.00           O
ATOM    100  N   ILE A   7      51.010 101.210 -27.090  1.00  0.00           N
ATOM    101  H   ILE A   7      51.990 101.470 -27.140  1.00  0.00           H
ATOM    102  CA  ILE A   7      50.530 100.550 -25.870  1.00  0.00           C
ATOM    103  HA  ILE A   7      49.540 100.130 -26.060  1.00  0.00           H
ATOM    104  CB  ILE A   7      51.490  99.460 -25.450  1.00  0.00           C
ATOM    105  HB  ILE A   7      52.410  99.950 -25.140  1.00  0.00           H
ATOM    106  CG2 ILE A   7      50.890  98.670 -24.340  1.00  0.00           C
ATOM    107 1HG2 ILE A   7      51.740  98.440 -23.700  1.00  0.00           H
ATOM    108 2HG2 ILE A   7      50.140  99.200 -23.760  1.00  0.00           H
ATOM    109 3HG2 ILE A   7      50.380  97.770 -24.700  1.00  0.00           H
ATOM    110  CG1 ILE A   7      51.820  98.430 -26.560  1.00  0.00           C
ATOM    111 1HG1 ILE A   7      52.190  98.930 -27.460  1.00  0.00           H
ATOM    112 2HG1 ILE A   7      50.890  97.920 -26.840  1.00  0.00           H
ATOM    113  CD  ILE A   7      52.920  97.480 -26.150  1.00  0.00           C
ATOM    114  HD1 ILE A   7      52.500  96.570 -25.710  1.00  0.00           H
ATOM    115  HD2 ILE A   7      53.420  96.990 -26.980  1.00  0.00           H
ATOM    116  HD3 ILE A   7      53.610  97.940 -25.440  1.00  0.00           H
ATOM    117  C   ILE A   7      50.330 101.540 -24.750  1.00  0.00           C
ATOM    118  O   ILE A   7      51.320 102.050 -24.220  1.00  0.00           O
ATOM    119  N   HIS A   8      49.100 101.770 -24.310  1.00  0.00           N
ATOM    120  H   HIS A   8      48.380 101.310 -24.860  1.00  0.00           H
ATOM    121  CA  HIS A   8      48.770 102.850 -23.420  1.00  0.00           C
ATOM    122  HA  HIS A   8      49.620 103.520 -23.360  1.00  0.00           H
ATOM    123  CB  HIS A   8      47.730 103.700 -24.060  1.00  0.00           C
ATOM    124  HB1 HIS A   8      47.580 104.520 -23.350  1.00  0.00           H
ATOM    125  HB2 HIS A   8      46.820 103.120 -24.210  1.00  0.00           H
ATOM    126  CG  HIS A   8      48.150 104.320 -25.390  1.00  0.00           C
ATOM    127  ND1 HIS A   8      48.920 105.470 -25.520  1.00  0.00           N
ATOM    128  CE1 HIS A   8      48.880 105.800 -26.830  1.00  0.00           C
ATOM    129  HE1 HIS A   8      49.400 106.660 -27.210  1.00  0.00           H
ATOM    130  NE2 HIS A   8      48.020 105.010 -27.520  1.00  0.00           N
ATOM    131  HE2 HIS A   8      47.830 105.060 -28.510  1.00  0.00           H
ATOM    132  CD2 HIS A   8      47.670 104.000 -26.630  1.00  0.00           C
ATOM    133  HD2 HIS A   8      47.030 103.160 -26.900  1.00  0.00           H
ATOM    134  C   HIS A   8      48.420 102.360 -22.070  1.00  0.00           C
ATOM    135  O   HIS A   8      47.640 101.440 -21.940  1.00  0.00           O
ATOM    136  N   VAL A   9      49.050 102.920 -20.960  1.00  0.00           N
ATOM    137  H   VAL A   9      49.810 103.580 -21.070  1.00  0.00           H
ATOM    138  CA  VAL A   9      48.920 102.300 -19.600  1.00  0.00           C
ATOM    139  HA  VAL A   9      48.150 101.530 -19.640  1.00  0.00           H
ATOM    140  CB  VAL A   9      50.200 101.390 -19.310  1.00  0.00           C
ATOM    141  HB  VAL A   9      51.090 102.010 -19.270  1.00  0.00           H
ATOM    142  CG1 VAL A   9      50.100 100.500 -18.040  1.00  0.00           C
ATOM    143 1HG1 VAL A   9      51.080 100.040 -17.880  1.00  0.00           H
ATOM    144 2HG1 VAL A   9      49.800 101.050 -17.150  1.00  0.00           H
ATOM    145 3HG1 VAL A   9      49.320  99.760 -18.180  1.00  0.00           H
ATOM    146  CG2 VAL A   9      50.500 100.450 -20.560  1.00  0.00           C
ATOM    147 1HG2 VAL A   9      51.000 101.070 -21.300  1.00  0.00           H
ATOM    148 2HG2 VAL A   9      51.220  99.660 -20.320  1.00  0.00           H
ATOM    149 3HG2 VAL A   9      49.580 100.000 -20.920  1.00  0.00           H
ATOM    150  C   VAL A   9      48.810 103.180 -18.280  1.00  0.00           C
ATOM    151  O   VAL A   9      49.720 104.040 -18.080  1.00  0.00           O
ATOM    152  N   GLY A  10      47.870 102.980 -17.320  1.00  0.00           N
ATOM    153  H   GLY A  10      47.250 102.190 -17.460  1.00  0.00           H
ATOM    154  CA  GLY A  10      47.500 104.010 -16.370  1.00  0.00           C
ATOM    155  HA1 GLY A  10      48.460 104.400 -16.030  1.00  0.00           H
ATOM    156  HA2 GLY A  10      46.980 103.580 -15.500  1.00  0.00           H
ATOM    157  C   GLY A  10      46.760 105.190 -17.090  1.00  0.00           C
ATOM    158  O   GLY A  10      46.780 105.370 -18.300  1.00  0.00           O
ATOM    159  N   GLN A  11      46.180 106.100 -16.370  1.00  0.00           N
ATOM    160  H   GLN A  11      46.280 105.920 -15.380  1.00  0.00           H
ATOM    161  CA  GLN A  11      45.290 107.190 -16.820  1.00  0.00           C
ATOM    162  HA  GLN A  11      44.590 106.660 -17.470  1.00  0.00           H
ATOM    163  CB  GLN A  11      44.540 107.750 -15.580  1.00  0.00           C
ATOM    164  HB1 GLN A  11      45.200 108.300 -14.910  1.00  0.00           H
ATOM    165  HB2 GLN A  11      44.040 107.000 -14.960  1.00  0.00           H
ATOM    166  CG  GLN A  11      43.500 108.790 -16.050  1.00  0.00           C
ATOM    167  HG1 GLN A  11      42.640 108.270 -16.450  1.00  0.00           H
ATOM    168  HG2 GLN A  11      43.950 109.410 -16.830  1.00  0.00           H
ATOM    169  CD  GLN A  11      43.020 109.790 -14.930  1.00  0.00           C
ATOM    170  OE1 GLN A  11      42.730 109.400 -13.830  1.00  0.00           O
ATOM    171  NE2 GLN A  11      43.000 111.040 -15.150  1.00  0.00           N
ATOM    172 1HE2 GLN A  11      42.870 111.420 -16.070  1.00  0.00           H
ATOM    173 2HE2 GLN A  11      42.720 111.700 -14.430  1.00  0.00           H
ATOM    174  C   GLN A  11      46.070 108.180 -17.710  1.00  0.00           C
ATOM    175  O   GLN A  11      45.600 108.630 -18.710  1.00  0.00           O
ATOM    176  N   ALA A  12      47.320 108.510 -17.340  1.00  0.00           N
ATOM    177  H   ALA A  12      47.720 108.160 -16.480  1.00  0.00           H
ATOM    178  CA  ALA A  12      48.260 109.230 -18.150  1.00  0.00           C
ATOM    179  HA  ALA A  12      47.790 110.150 -18.500  1.00  0.00           H
ATOM    180  CB  ALA A  12      49.520 109.370 -17.340  1.00  0.00           C
ATOM    181  HB1 ALA A  12      49.110 109.680 -16.380  1.00  0.00           H
ATOM    182  HB2 ALA A  12      50.120 108.460 -17.250  1.00  0.00           H
ATOM    183  HB3 ALA A  12      50.230 110.010 -17.850  1.00  0.00           H
ATOM    184  C   ALA A  12      48.630 108.510 -19.470  1.00  0.00           C
ATOM    185  O   ALA A  12      48.940 109.130 -20.450  1.00  0.00           O
ATOM    186  N   GLY A  13      48.520 107.190 -19.430  1.00  0.00           N
ATOM    187  H   GLY A  13      48.400 106.760 -18.530  1.00  0.00           H
ATOM    188  CA  GLY A  13      48.530 106.230 -20.570  1.00  0.00           C
ATOM    189  HA1 GLY A  13      48.410 105.200 -20.240  1.00  0.00           H
ATOM    190  HA2 GLY A  13      49.390 106.330 -21.230  1.00  0.00           H
ATOM    191  C   GLY A  13      47.330 106.500 -21.460  1.00  0.00           C
ATOM    192  O   GLY A  13      47.490 107.060 -22.540  1.00  0.00           O
ATOM    193  N   VAL A  14      46.160 106.060 -20.980  1.00  0.00           N
ATOM    194  H   VAL A  14      46.180 105.590 -20.090  1.00  0.00           H
ATOM    195  CA  VAL A  14      44.860 106.010 -21.720  1.00  0.00           C
ATOM    196  HA  VAL A  14      45.020 105.610 -22.730  1.00  0.00           H
ATOM    197  CB  VAL A  14      43.940 105.020 -21.000  1.00  0.00           C
ATOM    198  HB  VAL A  14      43.730 105.450 -20.030  1.00  0.00           H
ATOM    199  CG1 VAL A  14      42.610 104.860 -21.690  1.00  0.00           C
ATOM    200 1HG1 VAL A  14      42.050 105.790 -21.550  1.00  0.00           H
ATOM    201 2HG1 VAL A  14      42.750 104.650 -22.750  1.00  0.00           H
ATOM    202 3HG1 VAL A  14      42.100 104.040 -21.200  1.00  0.00           H
ATOM    203  CG2 VAL A  14      44.580 103.690 -20.730  1.00  0.00           C
ATOM    204 1HG2 VAL A  14      45.220 103.770 -19.850  1.00  0.00           H
ATOM    205 2HG2 VAL A  14      43.840 102.930 -20.480  1.00  0.00           H
ATOM    206 3HG2 VAL A  14      45.110 103.300 -21.600  1.00  0.00           H
ATOM    207  C   VAL A  14      44.210 107.360 -22.020  1.00  0.00           C
ATOM    208  O   VAL A  14      43.820 107.540 -23.140  1.00  0.00           O
ATOM    209  N   GLN A  15      44.060 108.280 -21.080  1.00  0.00           N
ATOM    210  H   GLN A  15      44.340 108.050 -20.130  1.00  0.00           H
ATOM    211  CA  GLN A  15      43.340 109.470 -21.370  1.00  0.00           C
ATOM    212  HA  GLN A  15      42.430 109.110 -21.860  1.00  0.00           H
ATOM    213  CB  GLN A  15      42.810 110.130 -20.100  1.00  0.00           C
ATOM    214  HB1 GLN A  15      43.680 110.500 -19.570  1.00  0.00           H
ATOM    215  HB2 GLN A  15      42.520 109.290 -19.480  1.00  0.00           H
ATOM    216  CG  GLN A  15      41.560 111.130 -20.240  1.00  0.00           C
ATOM    217  HG1 GLN A  15      40.710 110.550 -20.620  1.00  0.00           H
ATOM    218  HG2 GLN A  15      41.970 111.890 -20.900  1.00  0.00           H
ATOM    219  CD  GLN A  15      41.220 111.700 -18.910  1.00  0.00           C
ATOM    220  OE1 GLN A  15      41.870 111.480 -17.910  1.00  0.00           O
ATOM    221  NE2 GLN A  15      40.060 112.350 -18.880  1.00  0.00           N
ATOM    222 1HE2 GLN A  15      39.550 112.290 -19.750  1.00  0.00           H
ATOM    223 2HE2 GLN A  15      39.650 112.760 -18.050  1.00  0.00           H
ATOM    224  C   GLN A  15      44.140 110.390 -22.360  1.00  0.00           C
ATOM    225  O   GLN A  15      43.480 111.060 -23.160  1.00  0.00           O
ATOM    226  N   ILE A  16      45.440 110.460 -22.290  1.00  0.00           N
ATOM    227  H   ILE A  16      45.900 109.920 -21.570  1.00  0.00           H
ATOM    228  CA  ILE A  16      46.410 111.070 -23.290  1.00  0.00           C
ATOM    229  HA  ILE A  16      45.980 112.020 -23.590  1.00  0.00           H
ATOM    230  CB  ILE A  16      47.790 111.260 -22.620  1.00  0.00           C
ATOM    231  HB  ILE A  16      48.280 110.290 -22.490  1.00  0.00           H
ATOM    232  CG2 ILE A  16      48.750 111.890 -23.570  1.00  0.00           C
ATOM    233 1HG2 ILE A  16      48.780 111.220 -24.430  1.00  0.00           H
ATOM    234 2HG2 ILE A  16      48.410 112.840 -24.000  1.00  0.00           H
ATOM    235 3HG2 ILE A  16      49.710 112.080 -23.090  1.00  0.00           H
ATOM    236  CG1 ILE A  16      47.630 112.090 -21.280  1.00  0.00           C
ATOM    237 1HG1 ILE A  16      47.120 111.460 -20.550  1.00  0.00           H
ATOM    238 2HG1 ILE A  16      47.160 113.010 -21.640  1.00  0.00           H
ATOM    239  CD  ILE A  16      48.960 112.480 -20.630  1.00  0.00           C
ATOM    240  HD1 ILE A  16      49.500 111.540 -20.510  1.00  0.00           H
ATOM    241  HD2 ILE A  16      49.520 113.170 -21.270  1.00  0.00           H
ATOM    242  HD3 ILE A  16      48.780 112.880 -19.630  1.00  0.00           H
ATOM    243  C   ILE A  16      46.390 110.290 -24.620  1.00  0.00           C
ATOM    244  O   ILE A  16      46.440 110.790 -25.710  1.00  0.00           O
ATOM    245  N   GLY A  17      46.400 108.980 -24.530  1.00  0.00           N
ATOM    246  H   GLY A  17      46.440 108.580 -23.600  1.00  0.00           H
ATOM    247  CA  GLY A  17      46.480 108.030 -25.650  1.00  0.00           C
ATOM    248  HA1 GLY A  17      46.450 107.020 -25.250  1.00  0.00           H
ATOM    249  HA2 GLY A  17      47.380 108.130 -26.260  1.00  0.00           H
ATOM    250  C   GLY A  17      45.250 108.290 -26.500  1.00  0.00           C
ATOM    251  O   GLY A  17      45.330 108.560 -27.750  1.00  0.00           O
ATOM    252  N   ASN A  18      44.120 108.250 -25.950  1.00  0.00           N
ATOM    253  H   ASN A  18      44.110 108.280 -24.940  1.00  0.00           H
ATOM    254  CA  ASN A  18      42.820 108.540 -26.680  1.00  0.00           C
ATOM    255  HA  ASN A  18      42.690 107.820 -27.490  1.00  0.00           H
ATOM    256  CB  ASN A  18      41.650 108.510 -25.730  1.00  0.00           C
ATOM    257  HB1 ASN A  18      41.770 109.200 -24.890  1.00  0.00           H
ATOM    258  HB2 ASN A  18      41.520 107.510 -25.300  1.00  0.00           H
ATOM    259  CG  ASN A  18      40.430 108.860 -26.620  1.00  0.00           C
ATOM    260  OD1 ASN A  18      40.010 108.130 -27.530  1.00  0.00           O
ATOM    261  ND2 ASN A  18      39.880 110.000 -26.460  1.00  0.00           N
ATOM    262 1HD2 ASN A  18      40.040 110.550 -25.620  1.00  0.00           H
ATOM    263 2HD2 ASN A  18      39.130 110.210 -27.100  1.00  0.00           H
ATOM    264  C   ASN A  18      42.890 109.900 -27.470  1.00  0.00           C
ATOM    265  O   ASN A  18      42.610 109.970 -28.700  1.00  0.00           O
ATOM    266  N   ALA A  19      43.360 110.930 -26.840  1.00  0.00           N
ATOM    267  H   ALA A  19      43.500 110.910 -25.840  1.00  0.00           H
ATOM    268  CA  ALA A  19      43.560 112.230 -27.440  1.00  0.00           C
ATOM    269  HA  ALA A  19      42.660 112.550 -27.960  1.00  0.00           H
ATOM    270  CB  ALA A  19      43.720 113.310 -26.350  1.00  0.00           C
ATOM    271  HB1 ALA A  19      44.140 114.200 -26.830  1.00  0.00           H
ATOM    272  HB2 ALA A  19      42.840 113.470 -25.740  1.00  0.00           H
ATOM    273  HB3 ALA A  19      44.540 112.970 -25.710  1.00  0.00           H
ATOM    274  C   ALA A  19      44.710 112.280 -28.440  1.00  0.00           C
ATOM    275  O   ALA A  19      44.510 112.900 -29.480  1.00  0.00           O
ATOM    276  N   CYS A  20      45.830 111.600 -28.320  1.00  0.00           N
ATOM    277  H   CYS A  20      46.010 111.140 -27.440  1.00  0.00           H
ATOM    278  CA  CYS A  20      46.910 111.450 -29.340  1.00  0.00           C
ATOM    279  HA  CYS A  20      47.240 112.460 -29.600  1.00  0.00           H
ATOM    280  CB  CYS A  20      48.090 110.730 -28.750  1.00  0.00           C
ATOM    281  HB1 CYS A  20      48.820 110.590 -29.550  1.00  0.00           H
ATOM    282  HB2 CYS A  20      47.830 109.800 -28.260  1.00  0.00           H
ATOM    283  SG  CYS A  20      48.910 111.750 -27.470  1.00  0.00           S
ATOM    284  HG  CYS A  20      47.810 111.610 -26.720  1.00  0.00           H
ATOM    285  C   CYS A  20      46.380 110.690 -30.540  1.00  0.00           C
ATOM    286  O   CYS A  20      46.530 111.100 -31.700  1.00  0.00           O
ATOM    287  N   TRP A  21      45.600 109.620 -30.320  1.00  0.00           N
ATOM    288  H   TRP A  21      45.450 109.260 -29.390  1.00  0.00           H
ATOM    289  CA  TRP A  21      45.140 108.840 -31.470  1.00  0.00           C
ATOM    290  HA  TRP A  21      45.870 108.790 -32.280  1.00  0.00           H
ATOM    291  CB  TRP A  21      44.830 107.420 -31.010  1.00  0.00           C
ATOM    292  HB1 TRP A  21      44.230 107.000 -31.820  1.00  0.00           H
ATOM    293  HB2 TRP A  21      44.290 107.430 -30.070  1.00  0.00           H
ATOM    294  CG  TRP A  21      46.130 106.710 -31.000  1.00  0.00           C
ATOM    295  CD1 TRP A  21      47.020 106.830 -30.040  1.00  0.00           C
ATOM    296  HD1 TRP A  21      46.920 107.400 -29.130  1.00  0.00           H
ATOM    297  NE1 TRP A  21      48.170 106.130 -30.380  1.00  0.00           N
ATOM    298  HE1 TRP A  21      49.020 106.350 -29.880  1.00  0.00           H
ATOM    299  CE2 TRP A  21      48.120 105.580 -31.620  1.00  0.00           C
ATOM    300  CZ2 TRP A  21      49.050 104.860 -32.410  1.00  0.00           C
ATOM    301  HZ2 TRP A  21      50.020 104.600 -32.030  1.00  0.00           H
ATOM    302  CH2 TRP A  21      48.630 104.450 -33.700  1.00  0.00           C
ATOM    303  HH2 TRP A  21      49.360 103.990 -34.350  1.00  0.00           H
ATOM    304  CZ3 TRP A  21      47.350 104.760 -34.140  1.00  0.00           C
ATOM    305  HZ3 TRP A  21      47.060 104.550 -35.160  1.00  0.00           H
ATOM    306  CE3 TRP A  21      46.440 105.490 -33.390  1.00  0.00           C
ATOM    307  HE3 TRP A  21      45.470 105.670 -33.830  1.00  0.00           H
ATOM    308  CD2 TRP A  21      46.800 105.900 -32.090  1.00  0.00           C
ATOM    309  C   TRP A  21      43.890 109.560 -32.140  1.00  0.00           C
ATOM    310  O   TRP A  21      43.660 109.340 -33.330  1.00  0.00           O
ATOM    311  N   GLU A  22      43.070 110.370 -31.430  1.00  0.00           N
ATOM    312  H   GLU A  22      43.280 110.430 -30.440  1.00  0.00           H
ATOM    313  CA  GLU A  22      42.120 111.390 -31.970  1.00  0.00           C
ATOM    314  HA  GLU A  22      41.370 110.940 -32.620  1.00  0.00           H
ATOM    315  CB  GLU A  22      41.530 112.200 -30.820  1.00  0.00           C
ATOM    316  HB1 GLU A  22      42.240 112.960 -30.500  1.00  0.00           H
ATOM    317  HB2 GLU A  22      41.240 111.580 -29.970  1.00  0.00           H
ATOM    318  CG  GLU A  22      40.270 112.950 -31.090  1.00  0.00           C
ATOM    319  HG1 GLU A  22      39.510 112.230 -31.390  1.00  0.00           H
ATOM    320  HG2 GLU A  22      40.270 113.690 -31.900  1.00  0.00           H
ATOM    321  CD  GLU A  22      39.740 113.730 -29.880  1.00  0.00           C
ATOM    322  OE1 GLU A  22      38.570 113.560 -29.570  1.00  0.00           O
ATOM    323  OE2 GLU A  22      40.480 114.480 -29.200  1.00  0.00           O
ATOM    324  C   GLU A  22      42.910 112.400 -32.880  1.00  0.00           C
ATOM    325  O   GLU A  22      42.440 112.730 -33.950  1.00  0.00           O
ATOM    326  N   LEU A  23      44.110 112.840 -32.450  1.00  0.00           N
ATOM    327  H   LEU A  23      44.400 112.660 -31.500  1.00  0.00           H
ATOM    328  CA  LEU A  23      44.980 113.710 -33.260  1.00  0.00           C
ATOM    329  HA  LEU A  23      44.290 114.430 -33.700  1.00  0.00           H
ATOM    330  CB  LEU A  23      45.980 114.440 -32.400  1.00  0.00           C
ATOM    331  HB1 LEU A  23      46.490 113.750 -31.740  1.00  0.00           H
ATOM    332  HB2 LEU A  23      45.430 115.130 -31.760  1.00  0.00           H
ATOM    333  CG  LEU A  23      47.030 115.250 -33.180  1.00  0.00           C
ATOM    334  HG  LEU A  23      47.670 114.580 -33.770  1.00  0.00           H
ATOM    335  CD1 LEU A  23      46.490 116.400 -34.110  1.00  0.00           C
ATOM    336 1HD1 LEU A  23      45.770 115.980 -34.820  1.00  0.00           H
ATOM    337 2HD1 LEU A  23      46.080 117.230 -33.540  1.00  0.00           H
ATOM    338 3HD1 LEU A  23      47.270 116.800 -34.750  1.00  0.00           H
ATOM    339  CD2 LEU A  23      47.900 115.930 -32.080  1.00  0.00           C
ATOM    340 1HD2 LEU A  23      48.240 115.150 -31.400  1.00  0.00           H
ATOM    341 2HD2 LEU A  23      48.850 116.290 -32.480  1.00  0.00           H
ATOM    342 3HD2 LEU A  23      47.340 116.680 -31.520  1.00  0.00           H
ATOM    343  C   LEU A  23      45.490 113.040 -34.510  1.00  0.00           C
ATOM    344  O   LEU A  23      45.230 113.420 -35.660  1.00  0.00           O
ATOM    345  N   TYR A  24      46.090 111.900 -34.390  1.00  0.00           N
ATOM    346  H   TYR A  24      46.230 111.570 -33.440  1.00  0.00           H
ATOM    347  CA  TYR A  24      46.510 111.040 -35.480  1.00  0.00           C
ATOM    348  HA  TYR A  24      47.350 111.540 -35.960  1.00  0.00           H
ATOM    349  CB  TYR A  24      46.980 109.770 -34.920  1.00  0.00           C
ATOM    350  HB1 TYR A  24      47.170 109.010 -35.690  1.00  0.00           H
ATOM    351  HB2 TYR A  24      46.190 109.360 -34.300  1.00  0.00           H
ATOM    352  CG  TYR A  24      48.240 109.700 -34.070  1.00  0.00           C
ATOM    353  CD1 TYR A  24      48.890 110.790 -33.480  1.00  0.00           C
ATOM    354  HD1 TYR A  24      48.530 111.810 -33.540  1.00  0.00           H
ATOM    355  CE1 TYR A  24      49.940 110.580 -32.620  1.00  0.00           C
ATOM    356  HE1 TYR A  24      50.460 111.350 -32.070  1.00  0.00           H
ATOM    357  CZ  TYR A  24      50.400 109.270 -32.370  1.00  0.00           C
ATOM    358  OH  TYR A  24      51.530 109.060 -31.580  1.00  0.00           O
ATOM    359  HH  TYR A  24      51.750 108.130 -31.470  1.00  0.00           H
ATOM    360  CE2 TYR A  24      49.700 108.160 -32.890  1.00  0.00           C
ATOM    361  HE2 TYR A  24      50.060 107.170 -32.640  1.00  0.00           H
ATOM    362  CD2 TYR A  24      48.600 108.380 -33.720  1.00  0.00           C
ATOM    363  HD2 TYR A  24      47.930 107.660 -34.180  1.00  0.00           H
ATOM    364  C   TYR A  24      45.390 110.740 -36.550  1.00  0.00           C
ATOM    365  O   TYR A  24      45.700 110.670 -37.750  1.00  0.00           O
ATOM    366  N   CYS A  25      44.100 110.610 -36.180  1.00  0.00           N
ATOM    367  H   CYS A  25      43.920 110.890 -35.220  1.00  0.00           H
ATOM    368  CA  CYS A  25      43.000 110.490 -37.120  1.00  0.00           C
ATOM    369  HA  CYS A  25      43.340 109.710 -37.800  1.00  0.00           H
ATOM    370  CB  CYS A  25      41.760 110.020 -36.380  1.00  0.00           C
ATOM    371  HB1 CYS A  25      40.830 110.040 -36.960  1.00  0.00           H
ATOM    372  HB2 CYS A  25      41.580 110.660 -35.520  1.00  0.00           H
ATOM    373  SG  CYS A  25      42.020 108.310 -35.800  1.00  0.00           S
ATOM    374  HG  CYS A  25      42.870 108.750 -34.870  1.00  0.00           H
ATOM    375  C   CYS A  25      42.810 111.810 -37.850  1.00  0.00           C
ATOM    376  O   CYS A  25      42.410 111.820 -39.040  1.00  0.00           O
ATOM    377  N   LEU A  26      42.950 113.010 -37.200  1.00  0.00           N
ATOM    378  H   LEU A  26      43.380 112.920 -36.290  1.00  0.00           H
ATOM    379  CA  LEU A  26      42.950 114.400 -37.780  1.00  0.00           C
ATOM    380  HA  LEU A  26      42.060 114.470 -38.410  1.00  0.00           H
ATOM    381  CB  LEU A  26      42.840 115.500 -36.660  1.00  0.00           C
ATOM    382  HB1 LEU A  26      43.040 116.480 -37.100  1.00  0.00           H
ATOM    383  HB2 LEU A  26      43.570 115.240 -35.900  1.00  0.00           H
ATOM    384  CG  LEU A  26      41.470 115.630 -35.990  1.00  0.00           C
ATOM    385  HG  LEU A  26      41.290 114.630 -35.590  1.00  0.00           H
ATOM    386  CD1 LEU A  26      41.640 116.660 -34.900  1.00  0.00           C
ATOM    387 1HD1 LEU A  26      42.610 116.530 -34.430  1.00  0.00           H
ATOM    388 2HD1 LEU A  26      41.510 117.650 -35.340  1.00  0.00           H
ATOM    389 3HD1 LEU A  26      40.800 116.490 -34.230  1.00  0.00           H
ATOM    390  CD2 LEU A  26      40.240 116.060 -36.900  1.00  0.00           C
ATOM    391 1HD2 LEU A  26      39.800 115.200 -37.390  1.00  0.00           H
ATOM    392 2HD2 LEU A  26      39.460 116.400 -36.220  1.00  0.00           H
ATOM    393 3HD2 LEU A  26      40.550 116.860 -37.570  1.00  0.00           H
ATOM    394  C   LEU A  26      44.270 114.610 -38.670  1.00  0.00           C
ATOM    395  O   LEU A  26      44.210 115.290 -39.680  1.00  0.00           O
ATOM    396  N   GLU A  27      45.370 113.930 -38.350  1.00  0.00           N
ATOM    397  H   GLU A  27      45.470 113.740 -37.360  1.00  0.00           H
ATOM    398  CA  GLU A  27      46.550 113.860 -39.230  1.00  0.00           C
ATOM    399  HA  GLU A  27      46.810 114.830 -39.660  1.00  0.00           H
ATOM    400  CB  GLU A  27      47.860 113.550 -38.470  1.00  0.00           C
ATOM    401  HB1 GLU A  27      48.620 113.420 -39.230  1.00  0.00           H
ATOM    402  HB2 GLU A  27      47.720 112.570 -38.000  1.00  0.00           H
ATOM    403  CG  GLU A  27      48.260 114.590 -37.420  1.00  0.00           C
ATOM    404  HG1 GLU A  27      48.270 114.180 -36.410  1.00  0.00           H
ATOM    405  HG2 GLU A  27      47.450 115.330 -37.370  1.00  0.00           H
ATOM    406  CD  GLU A  27      49.630 115.080 -37.690  1.00  0.00           C
ATOM    407  OE1 GLU A  27      49.760 116.140 -38.350  1.00  0.00           O
ATOM    408  OE2 GLU A  27      50.660 114.510 -37.250  1.00  0.00           O
ATOM    409  C   GLU A  27      46.290 113.010 -40.440  1.00  0.00           C
ATOM    410  O   GLU A  27      46.540 113.500 -41.480  1.00  0.00           O
ATOM    411  N   HIS A  28      45.580 111.890 -40.340  1.00  0.00           N
ATOM    412  H   HIS A  28      45.460 111.500 -39.420  1.00  0.00           H
ATOM    413  CA  HIS A  28      45.190 111.130 -41.590  1.00  0.00           C
ATOM    414  HA  HIS A  28      46.110 111.050 -42.170  1.00  0.00           H
ATOM    415  CB  HIS A  28      44.830 109.710 -41.200  1.00  0.00           C
ATOM    416  HB1 HIS A  28      43.820 109.730 -40.800  1.00  0.00           H
ATOM    417  HB2 HIS A  28      45.500 109.270 -40.450  1.00  0.00           H
ATOM    418  CG  HIS A  28      44.760 108.650 -42.250  1.00  0.00           C
ATOM    419  ND1 HIS A  28      45.670 108.560 -43.310  1.00  0.00           N
ATOM    420  CE1 HIS A  28      45.440 107.380 -43.840  1.00  0.00           C
ATOM    421  HE1 HIS A  28      45.920 106.980 -44.720  1.00  0.00           H
ATOM    422  NE2 HIS A  28      44.570 106.700 -43.110  1.00  0.00           N
ATOM    423  HE2 HIS A  28      44.220 105.770 -43.300  1.00  0.00           H
ATOM    424  CD2 HIS A  28      44.020 107.530 -42.110  1.00  0.00           C
ATOM    425  HD2 HIS A  28      43.280 107.280 -41.350  1.00  0.00           H
ATOM    426  C   HIS A  28      44.050 111.720 -42.380  1.00  0.00           C
ATOM    427  O   HIS A  28      44.090 111.620 -43.650  1.00  0.00           O
ATOM    428  N   GLY A  29      43.260 112.590 -41.780  1.00  0.00           N
ATOM    429  H   GLY A  29      43.520 112.840 -40.840  1.00  0.00           H
ATOM    430  CA  GLY A  29      42.140 113.310 -42.420  1.00  0.00           C
ATOM    431  HA1 GLY A  29      42.400 113.790 -43.360  1.00  0.00           H
ATOM    432  HA2 GLY A  29      41.760 114.130 -41.810  1.00  0.00           H
ATOM    433  C   GLY A  29      41.000 112.350 -42.750  1.00  0.00           C
ATOM    434  O   GLY A  29      40.480 112.190 -43.860  1.00  0.00           O
ATOM    435  N   ILE A  30      40.520 111.840 -41.630  1.00  0.00           N
ATOM    436  H   ILE A  30      41.140 111.950 -40.830  1.00  0.00           H
ATOM    437  CA  ILE A  30      39.370 110.920 -41.640  1.00  0.00           C
ATOM    438  HA  ILE A  30      38.940 110.870 -42.640  1.00  0.00           H
ATOM    439  CB  ILE A  30      39.760 109.480 -41.360  1.00  0.00           C
ATOM    440  HB  ILE A  30      38.790 108.990 -41.300  1.00  0.00           H
ATOM    441  CG2 ILE A  30      40.490 108.800 -42.510  1.00  0.00           C
ATOM    442 1HG2 ILE A  30      40.840 107.810 -42.230  1.00  0.00           H
ATOM    443 2HG2 ILE A  30      39.790 108.740 -43.350  1.00  0.00           H
ATOM    444 3HG2 ILE A  30      41.360 109.450 -42.630  1.00  0.00           H
ATOM    445  CG1 ILE A  30      40.440 109.340 -39.970  1.00  0.00           C
ATOM    446 1HG1 ILE A  30      39.960 109.940 -39.200  1.00  0.00           H
ATOM    447 2HG1 ILE A  30      41.440 109.750 -40.100  1.00  0.00           H
ATOM    448  CD  ILE A  30      40.730 107.900 -39.460  1.00  0.00           C
ATOM    449  HD1 ILE A  30      39.840 107.380 -39.120  1.00  0.00           H
ATOM    450  HD2 ILE A  30      41.360 107.350 -40.160  1.00  0.00           H
ATOM    451  HD3 ILE A  30      41.340 108.020 -38.560  1.00  0.00           H
ATOM    452  C   ILE A  30      38.270 111.380 -40.630  1.00  0.00           C
ATOM    453  O   ILE A  30      38.420 112.060 -39.650  1.00  0.00           O
ATOM    454  N   GLN A  31      37.050 110.860 -40.960  1.00  0.00           N
ATOM    455  H   GLN A  31      37.070 110.120 -41.650  1.00  0.00           H
ATOM    456  CA  GLN A  31      35.740 111.080 -40.260  1.00  0.00           C
ATOM    457  HA  GLN A  31      35.800 111.950 -39.600  1.00  0.00           H
ATOM    458  CB  GLN A  31      34.540 111.310 -41.230  1.00  0.00           C
ATOM    459  HB1 GLN A  31      33.570 111.220 -40.740  1.00  0.00           H
ATOM    460  HB2 GLN A  31      34.770 110.530 -41.950  1.00  0.00           H
ATOM    461  CG  GLN A  31      34.700 112.720 -41.890  1.00  0.00           C
ATOM    462  HG1 GLN A  31      34.440 112.690 -42.950  1.00  0.00           H
ATOM    463  HG2 GLN A  31      35.710 113.110 -41.810  1.00  0.00           H
ATOM    464  CD  GLN A  31      33.730 113.750 -41.280  1.00  0.00           C
ATOM    465  OE1 GLN A  31      33.190 113.590 -40.210  1.00  0.00           O
ATOM    466  NE2 GLN A  31      33.470 114.860 -41.860  1.00  0.00           N
ATOM    467 1HE2 GLN A  31      33.850 115.150 -42.760  1.00  0.00           H
ATOM    468 2HE2 GLN A  31      32.700 115.390 -41.480  1.00  0.00           H
ATOM    469  C   GLN A  31      35.500 109.880 -39.370  1.00  0.00           C
ATOM    470  O   GLN A  31      36.320 108.950 -39.520  1.00  0.00           O
ATOM    471  N   PRO A  32      34.550 109.910 -38.400  1.00  0.00           N
ATOM    472  CD  PRO A  32      33.870 111.050 -37.880  1.00  0.00           C
ATOM    473  HD1 PRO A  32      32.930 111.240 -38.400  1.00  0.00           H
ATOM    474  HD2 PRO A  32      34.420 111.990 -37.930  1.00  0.00           H
ATOM    475  CG  PRO A  32      33.520 110.730 -36.410  1.00  0.00           C
ATOM    476  HG1 PRO A  32      32.610 111.170 -36.010  1.00  0.00           H
ATOM    477  HG2 PRO A  32      34.340 111.050 -35.760  1.00  0.00           H
ATOM    478  CB  PRO A  32      33.400 109.230 -36.350  1.00  0.00           C
ATOM    479  HB1 PRO A  32      32.340 109.120 -36.570  1.00  0.00           H
ATOM    480  HB2 PRO A  32      33.680 108.760 -35.410  1.00  0.00           H
ATOM    481  CA  PRO A  32      34.330 108.790 -37.450  1.00  0.00           C
ATOM    482  HA  PRO A  32      35.270 108.580 -36.940  1.00  0.00           H
ATOM    483  C   PRO A  32      34.040 107.410 -38.060  1.00  0.00           C
ATOM    484  O   PRO A  32      34.210 106.340 -37.450  1.00  0.00           O
ATOM    485  N   ASP A  33      33.770 107.370 -39.350  1.00  0.00           N
ATOM    486  H   ASP A  33      33.630 108.230 -39.860  1.00  0.00           H
ATOM    487  CA  ASP A  33      33.710 106.160 -40.210  1.00  0.00           C
ATOM    488  HA  ASP A  33      33.160 105.460 -39.580  1.00  0.00           H
ATOM    489  CB  ASP A  33      32.850 106.370 -41.440  1.00  0.00           C
ATOM    490  HB1 ASP A  33      31.860 106.340 -40.990  1.00  0.00           H
ATOM    491  HB2 ASP A  33      32.720 105.530 -42.130  1.00  0.00           H
ATOM    492  CG  ASP A  33      33.200 107.630 -42.240  1.00  0.00           C
ATOM    493  OD1 ASP A  33      32.280 108.400 -42.630  1.00  0.00           O
ATOM    494  OD2 ASP A  33      34.390 107.880 -42.600  1.00  0.00           O
ATOM    495  C   ASP A  33      35.050 105.450 -40.650  1.00  0.00           C
ATOM    496  O   ASP A  33      35.070 104.330 -41.140  1.00  0.00           O
ATOM    497  N   GLY A  34      36.160 106.190 -40.490  1.00  0.00           N
ATOM    498  H   GLY A  34      36.200 107.090 -40.030  1.00  0.00           H
ATOM    499  CA  GLY A  34      37.520 105.870 -40.970  1.00  0.00           C
ATOM    500  HA1 GLY A  34      37.920 105.080 -40.340  1.00  0.00           H
ATOM    501  HA2 GLY A  34      38.180 106.730 -40.880  1.00  0.00           H
ATOM    502  C   GLY A  34      37.560 105.440 -42.440  1.00  0.00           C
ATOM    503  O   GLY A  34      38.540 104.740 -42.850  1.00  0.00           O
ATOM    504  N   GLN A  35      36.590 105.840 -43.340  1.00  0.00           N
ATOM    505  H   GLN A  35      35.830 106.430 -43.020  1.00  0.00           H
ATOM    506  CA  GLN A  35      36.580 105.520 -44.730  1.00  0.00           C
ATOM    507  HA  GLN A  35      36.920 104.490 -44.840  1.00  0.00           H
ATOM    508  CB  GLN A  35      35.190 105.520 -45.240  1.00  0.00           C
ATOM    509  HB1 GLN A  35      35.240 105.360 -46.310  1.00  0.00           H
ATOM    510  HB2 GLN A  35      34.840 106.540 -45.070  1.00  0.00           H
ATOM    511  CG  GLN A  35      34.370 104.400 -44.590  1.00  0.00           C
ATOM    512  HG1 GLN A  35      34.220 104.630 -43.540  1.00  0.00           H
ATOM    513  HG2 GLN A  35      34.880 103.450 -44.780  1.00  0.00           H
ATOM    514  CD  GLN A  35      32.930 104.300 -45.260  1.00  0.00           C
ATOM    515  OE1 GLN A  35      32.630 104.870 -46.280  1.00  0.00           O
ATOM    516  NE2 GLN A  35      32.010 103.520 -44.640  1.00  0.00           N
ATOM    517 1HE2 GLN A  35      32.300 103.150 -43.750  1.00  0.00           H
ATOM    518 2HE2 GLN A  35      31.150 103.310 -45.120  1.00  0.00           H
ATOM    519  C   GLN A  35      37.480 106.410 -45.540  1.00  0.00           C
ATOM    520  O   GLN A  35      37.630 107.630 -45.370  1.00  0.00           O
ATOM    521  N   MET A  36      38.150 105.870 -46.570  1.00  0.00           N
ATOM    522  H   MET A  36      38.030 104.890 -46.770  1.00  0.00           H
ATOM    523  CA  MET A  36      39.090 106.590 -47.380  1.00  0.00           C
ATOM    524  HA  MET A  36      38.900 107.670 -47.400  1.00  0.00           H
ATOM    525  CB  MET A  36      40.470 106.580 -46.720  1.00  0.00           C
ATOM    526  HB1 MET A  36      40.890 105.580 -46.690  1.00  0.00           H
ATOM    527  HB2 MET A  36      40.530 107.010 -45.720  1.00  0.00           H
ATOM    528  CG  MET A  36      41.470 107.400 -47.610  1.00  0.00           C
ATOM    529  HG1 MET A  36      41.050 108.370 -47.850  1.00  0.00           H
ATOM    530  HG2 MET A  36      41.590 106.960 -48.600  1.00  0.00           H
ATOM    531  SD  MET A  36      43.120 107.660 -46.830  1.00  0.00           S
ATOM    532  CE  MET A  36      42.720 108.910 -45.570  1.00  0.00           C
ATOM    533  HE1 MET A  36      43.670 109.240 -45.160  1.00  0.00           H
ATOM    534  HE2 MET A  36      42.160 109.810 -45.850  1.00  0.00           H
ATOM    535  HE3 MET A  36      42.260 108.350 -44.760  1.00  0.00           H
ATOM    536  C   MET A  36      38.990 106.090 -48.810  1.00  0.00           C
ATOM    537  O   MET A  36      39.950 105.460 -49.230  1.00  0.00           O
ATOM    538  N   PRO A  37      38.020 106.560 -49.600  1.00  0.00           N
ATOM    539  CD  PRO A  37      36.850 107.310 -49.170  1.00  0.00           C
ATOM    540  HD1 PRO A  37      37.070 108.330 -48.870  1.00  0.00           H
ATOM    541  HD2 PRO A  37      36.330 106.770 -48.370  1.00  0.00           H
ATOM    542  CG  PRO A  37      35.930 107.270 -50.370  1.00  0.00           C
ATOM    543  HG1 PRO A  37      35.300 108.140 -50.470  1.00  0.00           H
ATOM    544  HG2 PRO A  37      35.270 106.410 -50.230  1.00  0.00           H
ATOM    545  CB  PRO A  37      36.690 107.020 -51.580  1.00  0.00           C
ATOM    546  HB1 PRO A  37      36.890 107.980 -52.060  1.00  0.00           H
ATOM    547  HB2 PRO A  37      36.090 106.370 -52.220  1.00  0.00           H
ATOM    548  CA  PRO A  37      37.950 106.360 -51.100  1.00  0.00           C
ATOM    549  HA  PRO A  37      37.840 105.290 -51.280  1.00  0.00           H
ATOM    550  C   PRO A  37      39.140 106.850 -51.930  1.00  0.00           C
ATOM    551  O   PRO A  37      39.210 106.430 -53.080  1.00  0.00           O
ATOM    552  N   SER A  38      39.940 107.770 -51.390  1.00  0.00           N
ATOM    553  H   SER A  38      39.690 108.260 -50.550  1.00  0.00           H
ATOM    554  CA  SER A  38      41.180 108.340 -52.080  1.00  0.00           C
ATOM    555  HA  SER A  38      41.000 108.510 -53.140  1.00  0.00           H
ATOM    556  CB  SER A  38      41.620 109.660 -51.340  1.00  0.00           C
ATOM    557  HB1 SER A  38      40.780 110.340 -51.190  1.00  0.00           H
ATOM    558  HB2 SER A  38      42.380 110.180 -51.910  1.00  0.00           H
ATOM    559  OG  SER A  38      42.160 109.360 -50.070  1.00  0.00           O
ATOM    560  HG  SER A  38      42.450 110.180 -49.670  1.00  0.00           H
ATOM    561  C   SER A  38      42.310 107.320 -52.060  1.00  0.00           C
ATOM    562  O   SER A  38      43.010 107.210 -53.040  1.00  0.00           O
ATOM    563  N   ASP A  39      42.450 106.470 -51.010  1.00  0.00           N
ATOM    564  H   ASP A  39      41.830 106.440 -50.220  1.00  0.00           H
ATOM    565  CA  ASP A  39      43.440 105.350 -50.920  1.00  0.00           C
ATOM    566  HA  ASP A  39      44.420 105.740 -51.210  1.00  0.00           H
ATOM    567  CB  ASP A  39      43.610 104.930 -49.410  1.00  0.00           C
ATOM    568  HB1 ASP A  39      42.690 104.420 -49.110  1.00  0.00           H
ATOM    569  HB2 ASP A  39      43.690 105.830 -48.790  1.00  0.00           H
ATOM    570  CG  ASP A  39      44.720 103.930 -49.180  1.00  0.00           C
ATOM    571  OD1 ASP A  39      45.440 103.570 -50.100  1.00  0.00           O
ATOM    572  OD2 ASP A  39      44.880 103.450 -48.060  1.00  0.00           O
ATOM    573  C   ASP A  39      43.110 104.210 -51.940  1.00  0.00           C
ATOM    574  O   ASP A  39      42.070 103.520 -51.890  1.00  0.00           O
ATOM    575  N   LYS A  40      43.990 103.990 -52.920  1.00  0.00           N
ATOM    576  H   LYS A  40      44.790 104.610 -52.980  1.00  0.00           H
ATOM    577  CA  LYS A  40      43.870 103.040 -53.990  1.00  0.00           C
ATOM    578  HA  LYS A  40      42.850 103.070 -54.370  1.00  0.00           H
ATOM    579  CB  LYS A  40      44.790 103.490 -55.140  1.00  0.00           C
ATOM    580  HB1 LYS A  40      44.710 102.780 -55.950  1.00  0.00           H
ATOM    581  HB2 LYS A  40      45.830 103.400 -54.830  1.00  0.00           H
ATOM    582  CG  LYS A  40      44.440 104.940 -55.620  1.00  0.00           C
ATOM    583  HG1 LYS A  40      44.530 105.670 -54.810  1.00  0.00           H
ATOM    584  HG2 LYS A  40      43.410 104.980 -55.990  1.00  0.00           H
ATOM    585  CD  LYS A  40      45.360 105.300 -56.790  1.00  0.00           C
ATOM    586  HD1 LYS A  40      45.030 106.140 -57.400  1.00  0.00           H
ATOM    587  HD2 LYS A  40      45.340 104.410 -57.410  1.00  0.00           H
ATOM    588  CE  LYS A  40      46.880 105.550 -56.360  1.00  0.00           C
ATOM    589  HE1 LYS A  40      47.570 105.640 -57.190  1.00  0.00           H
ATOM    590  HE2 LYS A  40      47.280 104.750 -55.730  1.00  0.00           H
ATOM    591  NZ  LYS A  40      47.030 106.760 -55.490  1.00  0.00           N
ATOM    592  HZ1 LYS A  40      47.950 106.750 -55.060  1.00  0.00           H
ATOM    593  HZ2 LYS A  40      47.070 107.580 -56.070  1.00  0.00           H
ATOM    594  HZ3 LYS A  40      46.360 106.810 -54.740  1.00  0.00           H
ATOM    595  C   LYS A  40      44.200 101.570 -53.600  1.00  0.00           C
ATOM    596  O   LYS A  40      44.120 100.700 -54.460  1.00  0.00           O
ATOM    597  N   THR A  41      44.420 101.230 -52.270  1.00  0.00           N
ATOM    598  H   THR A  41      44.490 101.970 -51.580  1.00  0.00           H
ATOM    599  CA  THR A  41      44.810  99.860 -51.860  1.00  0.00           C
ATOM    600  HA  THR A  41      44.430  99.080 -52.520  1.00  0.00           H
ATOM    601  CB  THR A  41      46.380  99.740 -51.940  1.00  0.00           C
ATOM    602  HB  THR A  41      46.670  98.710 -51.740  1.00  0.00           H
ATOM    603  CG2 THR A  41      47.090 100.250 -53.160  1.00  0.00           C
ATOM    604 1HG2 THR A  41      46.940 101.310 -53.360  1.00  0.00           H
ATOM    605 2HG2 THR A  41      48.160 100.200 -52.970  1.00  0.00           H
ATOM    606 3HG2 THR A  41      46.830  99.550 -53.960  1.00  0.00           H
ATOM    607  OG1 THR A  41      47.080 100.400 -50.850  1.00  0.00           O
ATOM    608  HG1 THR A  41      48.010 100.210 -50.980  1.00  0.00           H
ATOM    609  C   THR A  41      44.370  99.430 -50.440  1.00  0.00           C
ATOM    610  O   THR A  41      44.410 100.250 -49.550  1.00  0.00           O
ATOM    611  N   ILE A  42      44.300  98.150 -50.160  1.00  0.00           N
ATOM    612  H   ILE A  42      44.370  97.550 -50.970  1.00  0.00           H
ATOM    613  CA  ILE A  42      43.900  97.600 -48.850  1.00  0.00           C
ATOM    614  HA  ILE A  42      43.940  98.340 -48.050  1.00  0.00           H
ATOM    615  CB  ILE A  42      42.390  97.180 -48.930  1.00  0.00           C
ATOM    616  HB  ILE A  42      42.130  96.700 -47.990  1.00  0.00           H
ATOM    617  CG2 ILE A  42      41.470  98.370 -49.210  1.00  0.00           C
ATOM    618 1HG2 ILE A  42      41.790  99.010 -50.030  1.00  0.00           H
ATOM    619 2HG2 ILE A  42      40.410  98.120 -49.190  1.00  0.00           H
ATOM    620 3HG2 ILE A  42      41.530  99.080 -48.390  1.00  0.00           H
ATOM    621  CG1 ILE A  42      42.140  96.040 -49.990  1.00  0.00           C
ATOM    622 1HG1 ILE A  42      42.900  95.270 -49.950  1.00  0.00           H
ATOM    623 2HG1 ILE A  42      42.110  96.490 -50.980  1.00  0.00           H
ATOM    624  CD  ILE A  42      40.800  95.260 -49.770  1.00  0.00           C
ATOM    625  HD1 ILE A  42      39.970  95.950 -49.900  1.00  0.00           H
ATOM    626  HD2 ILE A  42      40.630  94.490 -50.530  1.00  0.00           H
ATOM    627  HD3 ILE A  42      40.850  94.680 -48.850  1.00  0.00           H
ATOM    628  C   ILE A  42      44.760  96.390 -48.500  1.00  0.00           C
ATOM    629  O   ILE A  42      45.570  95.940 -49.300  1.00  0.00           O
ATOM    630  N   GLY A  43      44.660  95.910 -47.230  1.00  0.00           N
ATOM    631  H   GLY A  43      43.920  96.230 -46.630  1.00  0.00           H
ATOM    632  CA  GLY A  43      45.280  94.640 -46.810  1.00  0.00           C
ATOM    633  HA1 GLY A  43      45.420  93.900 -47.590  1.00  0.00           H
ATOM    634  HA2 GLY A  43      44.610  94.160 -46.100  1.00  0.00           H
ATOM    635  C   GLY A  43      46.610  94.840 -46.130  1.00  0.00           C
ATOM    636  O   GLY A  43      46.650  95.590 -45.120  1.00  0.00           O
ATOM    637  N   GLY A  44      47.690  94.160 -46.560  1.00  0.00           N
ATOM    638  H   GLY A  44      47.570  93.520 -47.330  1.00  0.00           H
ATOM    639  CA  GLY A  44      49.060  94.160 -45.950  1.00  0.00           C
ATOM    640  HA1 GLY A  44      49.680  93.730 -46.740  1.00  0.00           H
ATOM    641  HA2 GLY A  44      49.000  93.510 -45.080  1.00  0.00           H
ATOM    642  C   GLY A  44      49.670  95.480 -45.500  1.00  0.00           C
ATOM    643  O   GLY A  44      50.510  95.440 -44.620  1.00  0.00           O
ATOM    644  N   GLY A  45      49.270  96.650 -46.090  1.00  0.00           N
ATOM    645  H   GLY A  45      48.550  96.710 -46.790  1.00  0.00           H
ATOM    646  CA  GLY A  45      49.870  97.980 -45.760  1.00  0.00           C
ATOM    647  HA1 GLY A  45      50.290  98.050 -44.760  1.00  0.00           H
ATOM    648  HA2 GLY A  45      49.050  98.690 -45.910  1.00  0.00           H
ATOM    649  C   GLY A  45      50.920  98.390 -46.790  1.00  0.00           C
ATOM    650  O   GLY A  45      51.670  97.470 -47.230  1.00  0.00           O
ATOM    651  N   ASP A  46      51.060  99.680 -47.060  1.00  0.00           N
ATOM    652  H   ASP A  46      50.330 100.300 -46.740  1.00  0.00           H
ATOM    653  CA  ASP A  46      52.070 100.340 -47.950  1.00  0.00           C
ATOM    654  HA  ASP A  46      53.030  99.810 -47.920  1.00  0.00           H
ATOM    655  CB  ASP A  46      51.550 100.120 -49.420  1.00  0.00           C
ATOM    656  HB1 ASP A  46      51.660  99.030 -49.420  1.00  0.00           H
ATOM    657  HB2 ASP A  46      52.240 100.480 -50.190  1.00  0.00           H
ATOM    658  CG  ASP A  46      50.120 100.460 -49.730  1.00  0.00           C
ATOM    659  OD1 ASP A  46      49.670 100.140 -50.850  1.00  0.00           O
ATOM    660  OD2 ASP A  46      49.330 100.970 -48.870  1.00  0.00           O
ATOM    661  C   ASP A  46      52.390 101.850 -47.850  1.00  0.00           C
ATOM    662  O   ASP A  46      53.600 102.140 -47.930  1.00  0.00           O
ATOM    663  N   ASP A  47      51.380 102.690 -47.720  1.00  0.00           N
ATOM    664  H   ASP A  47      50.450 102.430 -48.010  1.00  0.00           H
ATOM    665  CA  ASP A  47      51.580 104.100 -47.570  1.00  0.00           C
ATOM    666  HA  ASP A  47      52.220 104.450 -48.380  1.00  0.00           H
ATOM    667  CB  ASP A  47      50.330 104.890 -47.710  1.00  0.00           C
ATOM    668  HB1 ASP A  47      50.500 105.960 -47.840  1.00  0.00           H
ATOM    669  HB2 ASP A  47      49.840 104.820 -46.740  1.00  0.00           H
ATOM    670  CG  ASP A  47      49.470 104.470 -48.830  1.00  0.00           C
ATOM    671  OD1 ASP A  47      49.770 104.600 -50.030  1.00  0.00           O
ATOM    672  OD2 ASP A  47      48.380 103.930 -48.470  1.00  0.00           O
ATOM    673  C   ASP A  47      52.400 104.420 -46.310  1.00  0.00           C
ATOM    674  O   ASP A  47      52.490 103.640 -45.360  1.00  0.00           O
ATOM    675  N   SER A  48      52.830 105.670 -46.220  1.00  0.00           N
ATOM    676  H   SER A  48      52.610 106.280 -46.990  1.00  0.00           H
ATOM    677  CA  SER A  48      53.690 106.240 -45.160  1.00  0.00           C
ATOM    678  HA  SER A  48      54.620 105.680 -45.210  1.00  0.00           H
ATOM    679  CB  SER A  48      54.020 107.710 -45.550  1.00  0.00           C
ATOM    680  HB1 SER A  48      54.620 107.630 -46.460  1.00  0.00           H
ATOM    681  HB2 SER A  48      54.700 108.170 -44.840  1.00  0.00           H
ATOM    682  OG  SER A  48      52.830 108.380 -45.820  1.00  0.00           O
ATOM    683  HG  SER A  48      53.080 109.270 -46.070  1.00  0.00           H
ATOM    684  C   SER A  48      53.130 106.220 -43.780  1.00  0.00           C
ATOM    685  O   SER A  48      53.800 106.470 -42.860  1.00  0.00           O
ATOM    686  N   PHE A  49      51.870 105.990 -43.670  1.00  0.00           N
ATOM    687  H   PHE A  49      51.350 105.940 -44.530  1.00  0.00           H
ATOM    688  CA  PHE A  49      51.050 105.730 -42.460  1.00  0.00           C
ATOM    689  HA  PHE A  49      51.680 106.090 -41.650  1.00  0.00           H
ATOM    690  CB  PHE A  49      49.780 106.620 -42.530  1.00  0.00           C
ATOM    691  HB1 PHE A  49      49.950 107.660 -42.260  1.00  0.00           H
ATOM    692  HB2 PHE A  49      49.160 106.270 -41.700  1.00  0.00           H
ATOM    693  CG  PHE A  49      48.990 106.450 -43.810  1.00  0.00           C
ATOM    694  CD1 PHE A  49      48.210 105.290 -43.900  1.00  0.00           C
ATOM    695  HD1 PHE A  49      48.120 104.560 -43.110  1.00  0.00           H
ATOM    696  CE1 PHE A  49      47.560 105.050 -45.140  1.00  0.00           C
ATOM    697  HE1 PHE A  49      46.870 104.210 -45.170  1.00  0.00           H
ATOM    698  CZ  PHE A  49      47.580 105.970 -46.200  1.00  0.00           C
ATOM    699  HZ  PHE A  49      46.910 105.870 -47.050  1.00  0.00           H
ATOM    700  CE2 PHE A  49      48.390 107.100 -46.100  1.00  0.00           C
ATOM    701  HE2 PHE A  49      48.600 107.670 -46.990  1.00  0.00           H
ATOM    702  CD2 PHE A  49      49.130 107.270 -44.900  1.00  0.00           C
ATOM    703  HD2 PHE A  49      49.660 108.200 -44.790  1.00  0.00           H
ATOM    704  C   PHE A  49      50.650 104.340 -42.140  1.00  0.00           C
ATOM    705  O   PHE A  49      50.280 104.050 -40.990  1.00  0.00           O
ATOM    706  N   ASN A  50      50.710 103.390 -43.060  1.00  0.00           N
ATOM    707  H   ASN A  50      51.060 103.640 -43.970  1.00  0.00           H
ATOM    708  CA  ASN A  50      50.390 102.000 -42.680  1.00  0.00           C
ATOM    709  HA  ASN A  50      49.420 101.910 -42.180  1.00  0.00           H
ATOM    710  CB  ASN A  50      50.250 101.150 -43.950  1.00  0.00           C
ATOM    711  HB1 ASN A  50      50.320 100.070 -43.820  1.00  0.00           H
ATOM    712  HB2 ASN A  50      51.100 101.350 -44.600  1.00  0.00           H
ATOM    713  CG  ASN A  50      48.960 101.500 -44.670  1.00  0.00           C
ATOM    714  OD1 ASN A  50      48.920 101.760 -45.880  1.00  0.00           O
ATOM    715  ND2 ASN A  50      47.780 101.470 -44.070  1.00  0.00           N
ATOM    716 1HD2 ASN A  50      47.630 101.260 -43.090  1.00  0.00           H
ATOM    717 2HD2 ASN A  50      47.000 101.530 -44.700  1.00  0.00           H
ATOM    718  C   ASN A  50      51.350 101.300 -41.670  1.00  0.00           C
ATOM    719  O   ASN A  50      50.970 100.260 -41.090  1.00  0.00           O
ATOM    720  N   THR A  51      52.400 101.970 -41.250  1.00  0.00           N
ATOM    721  H   THR A  51      52.630 102.820 -41.740  1.00  0.00           H
ATOM    722  CA  THR A  51      53.230 101.780 -40.060  1.00  0.00           C
ATOM    723  HA  THR A  51      53.900 100.920 -40.190  1.00  0.00           H
ATOM    724  CB  THR A  51      54.250 102.960 -39.870  1.00  0.00           C
ATOM    725  HB  THR A  51      54.860 102.840 -38.970  1.00  0.00           H
ATOM    726  CG2 THR A  51      55.170 103.080 -41.080  1.00  0.00           C
ATOM    727 1HG2 THR A  51      56.190 103.270 -40.720  1.00  0.00           H
ATOM    728 2HG2 THR A  51      55.110 102.170 -41.680  1.00  0.00           H
ATOM    729 3HG2 THR A  51      54.880 103.910 -41.710  1.00  0.00           H
ATOM    730  OG1 THR A  51      53.570 104.160 -39.820  1.00  0.00           O
ATOM    731  HG1 THR A  51      54.220 104.840 -39.620  1.00  0.00           H
ATOM    732  C   THR A  51      52.330 101.760 -38.800  1.00  0.00           C
ATOM    733  O   THR A  51      52.540 100.930 -37.970  1.00  0.00           O
ATOM    734  N   PHE A  52      51.360 102.690 -38.680  1.00  0.00           N
ATOM    735  H   PHE A  52      51.300 103.380 -39.420  1.00  0.00           H
ATOM    736  CA  PHE A  52      50.510 103.000 -37.510  1.00  0.00           C
ATOM    737  HA  PHE A  52      50.770 102.360 -36.660  1.00  0.00           H
ATOM    738  CB  PHE A  52      50.730 104.450 -37.090  1.00  0.00           C
ATOM    739  HB1 PHE A  52      49.770 104.720 -36.660  1.00  0.00           H
ATOM    740  HB2 PHE A  52      50.960 105.000 -38.000  1.00  0.00           H
ATOM    741  CG  PHE A  52      51.890 104.850 -36.230  1.00  0.00           C
ATOM    742  CD1 PHE A  52      51.610 105.820 -35.240  1.00  0.00           C
ATOM    743  HD1 PHE A  52      50.610 106.190 -35.120  1.00  0.00           H
ATOM    744  CE1 PHE A  52      52.600 106.120 -34.340  1.00  0.00           C
ATOM    745  HE1 PHE A  52      52.390 106.770 -33.500  1.00  0.00           H
ATOM    746  CZ  PHE A  52      53.850 105.510 -34.430  1.00  0.00           C
ATOM    747  HZ  PHE A  52      54.610 105.690 -33.680  1.00  0.00           H
ATOM    748  CE2 PHE A  52      54.180 104.810 -35.560  1.00  0.00           C
ATOM    749  HE2 PHE A  52      55.140 104.310 -35.680  1.00  0.00           H
ATOM    750  CD2 PHE A  52      53.210 104.450 -36.450  1.00  0.00           C
ATOM    751  HD2 PHE A  52      53.560 103.830 -37.260  1.00  0.00           H
ATOM    752  C   PHE A  52      49.010 102.710 -37.670  1.00  0.00           C
ATOM    753  O   PHE A  52      48.340 102.630 -36.660  1.00  0.00           O
ATOM    754  N   PHE A  53      48.520 102.650 -38.900  1.00  0.00           N
ATOM    755  H   PHE A  53      49.230 102.730 -39.610  1.00  0.00           H
ATOM    756  CA  PHE A  53      47.190 102.220 -39.290  1.00  0.00           C
ATOM    757  HA  PHE A  53      46.660 101.950 -38.370  1.00  0.00           H
ATOM    758  CB  PHE A  53      46.320 103.330 -40.010  1.00  0.00           C
ATOM    759  HB1 PHE A  53      45.410 102.800 -40.310  1.00  0.00           H
ATOM    760  HB2 PHE A  53      46.770 103.610 -40.960  1.00  0.00           H
ATOM    761  CG  PHE A  53      45.880 104.500 -39.100  1.00  0.00           C
ATOM    762  CD1 PHE A  53      46.640 105.710 -39.070  1.00  0.00           C
ATOM    763  HD1 PHE A  53      47.510 105.740 -39.720  1.00  0.00           H
ATOM    764  CE1 PHE A  53      46.070 106.850 -38.410  1.00  0.00           C
ATOM    765  HE1 PHE A  53      46.560 107.820 -38.450  1.00  0.00           H
ATOM    766  CZ  PHE A  53      44.840 106.770 -37.730  1.00  0.00           C
ATOM    767  HZ  PHE A  53      44.430 107.630 -37.230  1.00  0.00           H
ATOM    768  CE2 PHE A  53      44.150 105.500 -37.750  1.00  0.00           C
ATOM    769  HE2 PHE A  53      43.220 105.390 -37.210  1.00  0.00           H
ATOM    770  CD2 PHE A  53      44.610 104.400 -38.530  1.00  0.00           C
ATOM    771  HD2 PHE A  53      44.070 103.470 -38.660  1.00  0.00           H
ATOM    772  C   PHE A  53      47.150 100.890 -40.000  1.00  0.00           C
ATOM    773  O   PHE A  53      47.840 100.660 -41.000  1.00  0.00           O
ATOM    774  N   SER A  54      46.300 100.010 -39.530  1.00  0.00           N
ATOM    775  H   SER A  54      45.710 100.230 -38.740  1.00  0.00           H
ATOM    776  CA  SER A  54      46.000  98.800 -40.250  1.00  0.00           C
ATOM    777  HA  SER A  54      46.890  98.560 -40.830  1.00  0.00           H
ATOM    778  CB  SER A  54      45.470  97.710 -39.370  1.00  0.00           C
ATOM    779  HB1 SER A  54      44.530  97.930 -38.860  1.00  0.00           H
ATOM    780  HB2 SER A  54      46.170  97.420 -38.580  1.00  0.00           H
ATOM    781  OG  SER A  54      45.300  96.550 -40.060  1.00  0.00           O
ATOM    782  HG  SER A  54      44.800  95.840 -39.660  1.00  0.00           H
ATOM    783  C   SER A  54      44.860  99.020 -41.260  1.00  0.00           C
ATOM    784  O   SER A  54      43.840  99.620 -40.950  1.00  0.00           O
ATOM    785  N   GLU A  55      45.010  98.440 -42.430  1.00  0.00           N
ATOM    786  H   GLU A  55      45.880  97.970 -42.660  1.00  0.00           H
ATOM    787  CA  GLU A  55      44.100  98.350 -43.510  1.00  0.00           C
ATOM    788  HA  GLU A  55      43.160  98.790 -43.180  1.00  0.00           H
ATOM    789  CB  GLU A  55      44.400  99.280 -44.660  1.00  0.00           C
ATOM    790  HB1 GLU A  55      44.570 100.290 -44.260  1.00  0.00           H
ATOM    791  HB2 GLU A  55      43.480  99.330 -45.240  1.00  0.00           H
ATOM    792  CG  GLU A  55      45.650  98.840 -45.440  1.00  0.00           C
ATOM    793  HG1 GLU A  55      45.480  97.840 -45.850  1.00  0.00           H
ATOM    794  HG2 GLU A  55      46.520  98.760 -44.790  1.00  0.00           H
ATOM    795  CD  GLU A  55      46.020  99.910 -46.570  1.00  0.00           C
ATOM    796  OE1 GLU A  55      46.550  99.570 -47.650  1.00  0.00           O
ATOM    797  OE2 GLU A  55      45.720 101.120 -46.360  1.00  0.00           O
ATOM    798  C   GLU A  55      43.520  96.900 -43.880  1.00  0.00           C
ATOM    799  O   GLU A  55      42.970  96.630 -44.980  1.00  0.00           O
ATOM    800  N   THR A  56      43.670  95.910 -42.990  1.00  0.00           N
ATOM    801  H   THR A  56      44.100  96.210 -42.120  1.00  0.00           H
ATOM    802  CA  THR A  56      43.390  94.480 -43.240  1.00  0.00           C
ATOM    803  HA  THR A  56      43.520  94.380 -44.320  1.00  0.00           H
ATOM    804  CB  THR A  56      44.450  93.640 -42.450  1.00  0.00           C
ATOM    805  HB  THR A  56      44.190  93.580 -41.400  1.00  0.00           H
ATOM    806  CG2 THR A  56      44.900  92.280 -43.030  1.00  0.00           C
ATOM    807 1HG2 THR A  56      45.530  91.720 -42.340  1.00  0.00           H
ATOM    808 2HG2 THR A  56      44.100  91.550 -43.130  1.00  0.00           H
ATOM    809 3HG2 THR A  56      45.450  92.450 -43.960  1.00  0.00           H
ATOM    810  OG1 THR A  56      45.640  94.370 -42.450  1.00  0.00           O
ATOM    811  HG1 THR A  56      45.430  95.270 -42.190  1.00  0.00           H
ATOM    812  C   THR A  56      41.940  93.900 -42.940  1.00  0.00           C
ATOM    813  O   THR A  56      41.720  92.710 -42.990  1.00  0.00           O
ATOM    814  N   GLY A  57      41.060  94.860 -42.610  1.00  0.00           N
ATOM    815  H   GLY A  57      41.330  95.800 -42.370  1.00  0.00           H
ATOM    816  CA  GLY A  57      39.650  94.470 -42.300  1.00  0.00           C
ATOM    817  HA1 GLY A  57      39.710  93.700 -41.530  1.00  0.00           H
ATOM    818  HA2 GLY A  57      39.200  93.970 -43.150  1.00  0.00           H
ATOM    819  C   GLY A  57      38.640  95.580 -42.010  1.00  0.00           C
ATOM    820  O   GLY A  57      38.910  96.700 -42.210  1.00  0.00           O
ATOM    821  N   ALA A  58      37.420  95.210 -41.570  1.00  0.00           N
ATOM    822  H   ALA A  58      37.370  94.280 -41.190  1.00  0.00           H
ATOM    823  CA  ALA A  58      36.310  96.100 -41.230  1.00  0.00           C
ATOM    824  HA  ALA A  58      35.470  95.410 -41.160  1.00  0.00           H
ATOM    825  CB  ALA A  58      36.460  96.600 -39.770  1.00  0.00           C
ATOM    826  HB1 ALA A  58      35.500  97.060 -39.500  1.00  0.00           H
ATOM    827  HB2 ALA A  58      36.660  95.690 -39.210  1.00  0.00           H
ATOM    828  HB3 ALA A  58      37.220  97.370 -39.670  1.00  0.00           H
ATOM    829  C   ALA A  58      35.940  97.180 -42.330  1.00  0.00           C
ATOM    830  O   ALA A  58      35.260  98.190 -42.090  1.00  0.00           O
ATOM    831  N   GLY A  59      36.460  97.020 -43.580  1.00  0.00           N
ATOM    832  H   GLY A  59      37.050  96.200 -43.630  1.00  0.00           H
ATOM    833  CA  GLY A  59      36.380  97.990 -44.680  1.00  0.00           C
ATOM    834  HA1 GLY A  59      35.310  98.140 -44.800  1.00  0.00           H
ATOM    835  HA2 GLY A  59      36.710  97.530 -45.600  1.00  0.00           H
ATOM    836  C   GLY A  59      37.100  99.330 -44.460  1.00  0.00           C
ATOM    837  O   GLY A  59      36.830 100.280 -45.170  1.00  0.00           O
ATOM    838  N   LYS A  60      37.970  99.560 -43.420  1.00  0.00           N
ATOM    839  H   LYS A  60      38.210  98.780 -42.830  1.00  0.00           H
ATOM    840  CA  LYS A  60      38.370 100.920 -42.900  1.00  0.00           C
ATOM    841  HA  LYS A  60      38.450 101.590 -43.760  1.00  0.00           H
ATOM    842  CB  LYS A  60      37.320 101.420 -41.850  1.00  0.00           C
ATOM    843  HB1 LYS A  60      36.380 101.580 -42.370  1.00  0.00           H
ATOM    844  HB2 LYS A  60      37.620 102.410 -41.500  1.00  0.00           H
ATOM    845  CG  LYS A  60      37.070 100.550 -40.670  1.00  0.00           C
ATOM    846  HG1 LYS A  60      37.930 100.460 -40.010  1.00  0.00           H
ATOM    847  HG2 LYS A  60      36.770  99.550 -41.010  1.00  0.00           H
ATOM    848  CD  LYS A  60      35.880 101.060 -39.860  1.00  0.00           C
ATOM    849  HD1 LYS A  60      34.970 101.020 -40.460  1.00  0.00           H
ATOM    850  HD2 LYS A  60      36.090 102.080 -39.540  1.00  0.00           H
ATOM    851  CE  LYS A  60      35.730 100.240 -38.550  1.00  0.00           C
ATOM    852  HE1 LYS A  60      36.710 100.370 -38.100  1.00  0.00           H
ATOM    853  HE2 LYS A  60      35.650  99.170 -38.740  1.00  0.00           H
ATOM    854  NZ  LYS A  60      34.530 100.630 -37.720  1.00  0.00           N
ATOM    855  HZ1 LYS A  60      33.640 100.370 -38.110  1.00  0.00           H
ATOM    856  HZ2 LYS A  60      34.610 100.180 -36.820  1.00  0.00           H
ATOM    857  HZ3 LYS A  60      34.500 101.630 -37.530  1.00  0.00           H
ATOM    858  C   LYS A  60      39.800 100.930 -42.260  1.00  0.00           C
ATOM    859  O   LYS A  60      40.230  99.920 -41.670  1.00  0.00           O
ATOM    860  N   HIS A  61      40.470 102.060 -42.250  1.00  0.00           N
ATOM    861  H   HIS A  61      40.000 102.880 -42.590  1.00  0.00           H
ATOM    862  CA  HIS A  61      41.640 102.210 -41.370  1.00  0.00           C
ATOM    863  HA  HIS A  61      42.380 101.430 -41.560  1.00  0.00           H
ATOM    864  CB  HIS A  61      42.340 103.560 -41.670  1.00  0.00           C
ATOM    865  HB1 HIS A  61      43.150 103.720 -40.950  1.00  0.00           H
ATOM    866  HB2 HIS A  61      41.650 104.410 -41.680  1.00  0.00           H
ATOM    867  CG  HIS A  61      43.000 103.630 -42.950  1.00  0.00           C
ATOM    868  ND1 HIS A  61      42.760 104.570 -43.980  1.00  0.00           N
ATOM    869  CE1 HIS A  61      43.580 104.220 -45.040  1.00  0.00           C
ATOM    870  HE1 HIS A  61      43.620 104.720 -46.000  1.00  0.00           H
ATOM    871  NE2 HIS A  61      44.320 103.160 -44.740  1.00  0.00           N
ATOM    872  HE2 HIS A  61      44.920 102.580 -45.320  1.00  0.00           H
ATOM    873  CD2 HIS A  61      43.900 102.790 -43.470  1.00  0.00           C
ATOM    874  HD2 HIS A  61      44.320 101.940 -42.940  1.00  0.00           H
ATOM    875  C   HIS A  61      41.360 102.110 -39.820  1.00  0.00           C
ATOM    876  O   HIS A  61      40.810 102.980 -39.200  1.00  0.00           O
ATOM    877  N   VAL A  62      41.970 101.130 -39.150  1.00  0.00           N
ATOM    878  H   VAL A  62      42.530 100.460 -39.660  1.00  0.00           H
ATOM    879  CA  VAL A  62      41.930 100.750 -37.760  1.00  0.00           C
ATOM    880  HA  VAL A  62      41.160 101.370 -37.300  1.00  0.00           H
ATOM    881  CB  VAL A  62      41.510  99.270 -37.620  1.00  0.00           C
ATOM    882  HB  VAL A  62      42.240  98.690 -38.190  1.00  0.00           H
ATOM    883  CG1 VAL A  62      41.690  98.690 -36.160  1.00  0.00           C
ATOM    884 1HG1 VAL A  62      40.910  99.220 -35.620  1.00  0.00           H
ATOM    885 2HG1 VAL A  62      41.530  97.610 -36.150  1.00  0.00           H
ATOM    886 3HG1 VAL A  62      42.620  98.880 -35.640  1.00  0.00           H
ATOM    887  CG2 VAL A  62      40.050  98.930 -38.070  1.00  0.00           C
ATOM    888 1HG2 VAL A  62      39.780  97.950 -37.670  1.00  0.00           H
ATOM    889 2HG2 VAL A  62      39.410  99.640 -37.550  1.00  0.00           H
ATOM    890 3HG2 VAL A  62      39.870  98.950 -39.150  1.00  0.00           H
ATOM    891  C   VAL A  62      43.340 101.070 -37.190  1.00  0.00           C
ATOM    892  O   VAL A  62      44.380 100.600 -37.700  1.00  0.00           O
ATOM    893  N   PRO A  63      43.440 101.920 -36.070  1.00  0.00           N
ATOM    894  CD  PRO A  63      42.350 102.500 -35.360  1.00  0.00           C
ATOM    895  HD1 PRO A  63      41.570 101.780 -35.090  1.00  0.00           H
ATOM    896  HD2 PRO A  63      41.890 103.210 -36.040  1.00  0.00           H
ATOM    897  CG  PRO A  63      42.800 103.230 -34.120  1.00  0.00           C
ATOM    898  HG1 PRO A  63      42.750 102.500 -33.310  1.00  0.00           H
ATOM    899  HG2 PRO A  63      42.270 104.170 -33.960  1.00  0.00           H
ATOM    900  CB  PRO A  63      44.300 103.420 -34.350  1.00  0.00           C
ATOM    901  HB1 PRO A  63      44.870 103.350 -33.430  1.00  0.00           H
ATOM    902  HB2 PRO A  63      44.320 104.300 -35.000  1.00  0.00           H
ATOM    903  CA  PRO A  63      44.680 102.270 -35.360  1.00  0.00           C
ATOM    904  HA  PRO A  63      45.470 102.660 -36.000  1.00  0.00           H
ATOM    905  C   PRO A  63      45.250 101.050 -34.650  1.00  0.00           C
ATOM    906  O   PRO A  63      44.590 100.470 -33.790  1.00  0.00           O
ATOM    907  N   ARG A  64      46.620 100.760 -34.830  1.00  0.00           N
ATOM    908  H   ARG A  64      47.110 101.250 -35.570  1.00  0.00           H
ATOM    909  CA  ARG A  64      47.370  99.710 -34.090  1.00  0.00           C
ATOM    910  HA  ARG A  64      46.840  98.750 -34.060  1.00  0.00           H
ATOM    911  CB  ARG A  64      48.670  99.330 -34.850  1.00  0.00           C
ATOM    912  HB1 ARG A  64      49.060  98.360 -34.560  1.00  0.00           H
ATOM    913  HB2 ARG A  64      49.440 100.040 -34.580  1.00  0.00           H
ATOM    914  CG  ARG A  64      48.420  99.190 -36.330  1.00  0.00           C
ATOM    915  HG1 ARG A  64      48.160 100.190 -36.680  1.00  0.00           H
ATOM    916  HG2 ARG A  64      47.680  98.430 -36.580  1.00  0.00           H
ATOM    917  CD  ARG A  64      49.800  98.850 -36.930  1.00  0.00           C
ATOM    918  HD1 ARG A  64      50.170  97.910 -36.520  1.00  0.00           H
ATOM    919  HD2 ARG A  64      50.540  99.610 -36.720  1.00  0.00           H
ATOM    920  NE  ARG A  64      49.820  98.860 -38.470  1.00  0.00           N
ATOM    921  HE  ARG A  64      50.210  99.670 -38.940  1.00  0.00           H
ATOM    922  CZ  ARG A  64      49.490  97.880 -39.310  1.00  0.00           C
ATOM    923  NH1 ARG A  64      49.140  96.680 -38.830  1.00  0.00           N
ATOM    924 1HH1 ARG A  64      49.140  96.440 -37.850  1.00  0.00           H
ATOM    925 2HH1 ARG A  64      48.850  96.070 -39.580  1.00  0.00           H
ATOM    926  NH2 ARG A  64      49.430  98.110 -40.570  1.00  0.00           N
ATOM    927 1HH2 ARG A  64      49.760  98.990 -40.940  1.00  0.00           H
ATOM    928 2HH2 ARG A  64      49.480  97.290 -41.150  1.00  0.00           H
ATOM    929  C   ARG A  64      47.690 100.080 -32.650  1.00  0.00           C
ATOM    930  O   ARG A  64      48.810 100.530 -32.360  1.00  0.00           O
ATOM    931  N   ALA A  65      46.620 100.050 -31.800  1.00  0.00           N
ATOM    932  H   ALA A  65      45.710  99.860 -32.180  1.00  0.00           H
ATOM    933  CA  ALA A  65      46.810 100.630 -30.510  1.00  0.00           C
ATOM    934  HA  ALA A  65      47.860 100.610 -30.240  1.00  0.00           H
ATOM    935  CB  ALA A  65      46.340 102.060 -30.470  1.00  0.00           C
ATOM    936  HB1 ALA A  65      45.270 102.110 -30.660  1.00  0.00           H
ATOM    937  HB2 ALA A  65      46.500 102.390 -29.450  1.00  0.00           H
ATOM    938  HB3 ALA A  65      46.830 102.740 -31.180  1.00  0.00           H
ATOM    939  C   ALA A  65      46.050  99.800 -29.490  1.00  0.00           C
ATOM    940  O   ALA A  65      44.970  99.350 -29.790  1.00  0.00           O
ATOM    941  N   VAL A  66      46.530  99.580 -28.250  1.00  0.00           N
ATOM    942  H   VAL A  66      47.350 100.140 -28.010  1.00  0.00           H
ATOM    943  CA  VAL A  66      45.780  98.990 -27.130  1.00  0.00           C
ATOM    944  HA  VAL A  66      44.770  98.880 -27.530  1.00  0.00           H
ATOM    945  CB  VAL A  66      46.210  97.560 -26.780  1.00  0.00           C
ATOM    946  HB  VAL A  66      45.600  97.230 -25.940  1.00  0.00           H
ATOM    947  CG1 VAL A  66      46.060  96.670 -27.990  1.00  0.00           C
ATOM    948 1HG1 VAL A  66      45.860  95.670 -27.620  1.00  0.00           H
ATOM    949 2HG1 VAL A  66      45.260  96.900 -28.700  1.00  0.00           H
ATOM    950 3HG1 VAL A  66      46.900  96.540 -28.670  1.00  0.00           H
ATOM    951  CG2 VAL A  66      47.650  97.400 -26.190  1.00  0.00           C
ATOM    952 1HG2 VAL A  66      48.470  97.740 -26.830  1.00  0.00           H
ATOM    953 2HG2 VAL A  66      47.760  97.880 -25.220  1.00  0.00           H
ATOM    954 3HG2 VAL A  66      47.820  96.330 -26.010  1.00  0.00           H
ATOM    955  C   VAL A  66      45.780  99.930 -25.880  1.00  0.00           C
ATOM    956  O   VAL A  66      46.760 100.620 -25.640  1.00  0.00           O
ATOM    957  N   PHE A  67      44.760  99.900 -25.070  1.00  0.00           N
ATOM    958  H   PHE A  67      44.060  99.230 -25.330  1.00  0.00           H
ATOM    959  CA  PHE A  67      44.600 100.860 -23.910  1.00  0.00           C
ATOM    960  HA  PHE A  67      45.490 101.460 -23.790  1.00  0.00           H
ATOM    961  CB  PHE A  67      43.320 101.760 -24.240  1.00  0.00           C
ATOM    962  HB1 PHE A  67      43.110 102.430 -23.410  1.00  0.00           H
ATOM    963  HB2 PHE A  67      42.580 100.980 -24.370  1.00  0.00           H
ATOM    964  CG  PHE A  67      43.380 102.590 -25.470  1.00  0.00           C
ATOM    965  CD1 PHE A  67      44.270 103.680 -25.520  1.00  0.00           C
ATOM    966  HD1 PHE A  67      44.900 103.940 -24.680  1.00  0.00           H
ATOM    967  CE1 PHE A  67      44.360 104.550 -26.600  1.00  0.00           C
ATOM    968  HE1 PHE A  67      45.020 105.410 -26.580  1.00  0.00           H
ATOM    969  CZ  PHE A  67      43.530 104.270 -27.710  1.00  0.00           C
ATOM    970  HZ  PHE A  67      43.650 104.920 -28.570  1.00  0.00           H
ATOM    971  CE2 PHE A  67      42.560 103.160 -27.690  1.00  0.00           C
ATOM    972  HE2 PHE A  67      41.830 102.850 -28.420  1.00  0.00           H
ATOM    973  CD2 PHE A  67      42.550 102.270 -26.550  1.00  0.00           C
ATOM    974  HD2 PHE A  67      41.820 101.470 -26.560  1.00  0.00           H
ATOM    975  C   PHE A  67      44.400 100.000 -22.640  1.00  0.00           C
ATOM    976  O   PHE A  67      43.490  99.220 -22.470  1.00  0.00           O
ATOM    977  N   VAL A  68      45.290 100.230 -21.600  1.00  0.00           N
ATOM    978  H   VAL A  68      46.060 100.860 -21.760  1.00  0.00           H
ATOM    979  CA  VAL A  68      45.340  99.490 -20.340  1.00  0.00           C
ATOM    980  HA  VAL A  68      44.460  98.850 -20.340  1.00  0.00           H
ATOM    981  CB  VAL A  68      46.520  98.580 -20.360  1.00  0.00           C
ATOM    982  HB  VAL A  68      47.360  99.250 -20.190  1.00  0.00           H
ATOM    983  CG1 VAL A  68      46.480  97.620 -19.160  1.00  0.00           C
ATOM    984 1HG1 VAL A  68      47.440  97.420 -18.700  1.00  0.00           H
ATOM    985 2HG1 VAL A  68      45.880  98.100 -18.390  1.00  0.00           H
ATOM    986 3HG1 VAL A  68      46.090  96.630 -19.400  1.00  0.00           H
ATOM    987  CG2 VAL A  68      46.670  97.800 -21.640  1.00  0.00           C
ATOM    988 1HG2 VAL A  68      47.160  98.440 -22.370  1.00  0.00           H
ATOM    989 2HG2 VAL A  68      47.440  97.040 -21.490  1.00  0.00           H
ATOM    990 3HG2 VAL A  68      45.720  97.390 -21.960  1.00  0.00           H
ATOM    991  C   VAL A  68      45.230 100.390 -19.090  1.00  0.00           C
ATOM    992  O   VAL A  68      46.190 101.100 -18.740  1.00  0.00           O
ATOM    993  N   ASP A  69      44.070 100.350 -18.390  1.00  0.00           N
ATOM    994  H   ASP A  69      43.290  99.840 -18.780  1.00  0.00           H
ATOM    995  CA  ASP A  69      43.880 100.950 -17.130  1.00  0.00           C
ATOM    996  HA  ASP A  69      44.830 100.930 -16.610  1.00  0.00           H
ATOM    997  CB  ASP A  69      43.500 102.430 -17.440  1.00  0.00           C
ATOM    998  HB1 ASP A  69      42.540 102.340 -17.940  1.00  0.00           H
ATOM    999  HB2 ASP A  69      44.220 102.920 -18.100  1.00  0.00           H
ATOM   1000  CG  ASP A  69      43.280 103.310 -16.250  1.00  0.00           C
ATOM   1001  OD1 ASP A  69      42.630 104.360 -16.370  1.00  0.00           O
ATOM   1002  OD2 ASP A  69      43.700 102.960 -15.150  1.00  0.00           O
ATOM   1003  C   ASP A  69      42.790 100.240 -16.260  1.00  0.00           C
ATOM   1004  O   ASP A  69      41.810  99.770 -16.830  1.00  0.00           O
ATOM   1005  N   LEU A  70      43.150  99.930 -15.020  1.00  0.00           N
ATOM   1006  H   LEU A  70      43.900 100.490 -14.620  1.00  0.00           H
ATOM   1007  CA  LEU A  70      42.510  98.880 -14.250  1.00  0.00           C
ATOM   1008  HA  LEU A  70      42.120  98.160 -14.960  1.00  0.00           H
ATOM   1009  CB  LEU A  70      43.620  98.290 -13.320  1.00  0.00           C
ATOM   1010  HB1 LEU A  70      43.150  97.390 -12.910  1.00  0.00           H
ATOM   1011  HB2 LEU A  70      43.760  98.990 -12.500  1.00  0.00           H
ATOM   1012  CG  LEU A  70      44.980  98.000 -13.980  1.00  0.00           C
ATOM   1013  HG  LEU A  70      45.460  98.890 -14.380  1.00  0.00           H
ATOM   1014  CD1 LEU A  70      46.020  97.470 -13.010  1.00  0.00           C
ATOM   1015 1HD1 LEU A  70      45.720  96.520 -12.570  1.00  0.00           H
ATOM   1016 2HD1 LEU A  70      47.010  97.300 -13.450  1.00  0.00           H
ATOM   1017 3HD1 LEU A  70      46.200  98.290 -12.310  1.00  0.00           H
ATOM   1018  CD2 LEU A  70      44.780  97.020 -15.190  1.00  0.00           C
ATOM   1019 1HD2 LEU A  70      44.150  97.390 -16.000  1.00  0.00           H
ATOM   1020 2HD2 LEU A  70      45.760  96.990 -15.660  1.00  0.00           H
ATOM   1021 3HD2 LEU A  70      44.390  96.040 -14.910  1.00  0.00           H
ATOM   1022  C   LEU A  70      41.210  99.350 -13.560  1.00  0.00           C
ATOM   1023  O   LEU A  70      40.460  98.520 -12.980  1.00  0.00           O
ATOM   1024  N   GLU A  71      40.880 100.680 -13.510  1.00  0.00           N
ATOM   1025  H   GLU A  71      41.580 101.320 -13.850  1.00  0.00           H
ATOM   1026  CA  GLU A  71      39.480 101.250 -13.320  1.00  0.00           C
ATOM   1027  HA  GLU A  71      38.860 100.500 -12.840  1.00  0.00           H
ATOM   1028  CB  GLU A  71      39.600 102.460 -12.430  1.00  0.00           C
ATOM   1029  HB1 GLU A  71      39.920 102.060 -11.470  1.00  0.00           H
ATOM   1030  HB2 GLU A  71      38.580 102.860 -12.490  1.00  0.00           H
ATOM   1031  CG  GLU A  71      40.550 103.620 -12.770  1.00  0.00           C
ATOM   1032  HG1 GLU A  71      40.440 103.980 -13.800  1.00  0.00           H
ATOM   1033  HG2 GLU A  71      41.590 103.360 -12.610  1.00  0.00           H
ATOM   1034  CD  GLU A  71      40.260 104.810 -11.780  1.00  0.00           C
ATOM   1035  OE1 GLU A  71      39.300 105.590 -12.000  1.00  0.00           O
ATOM   1036  OE2 GLU A  71      41.170 105.070 -10.940  1.00  0.00           O
ATOM   1037  C   GLU A  71      38.850 101.550 -14.700  1.00  0.00           C
ATOM   1038  O   GLU A  71      39.520 101.810 -15.680  1.00  0.00           O
ATOM   1039  N   PRO A  72      37.510 101.560 -14.910  1.00  0.00           N
ATOM   1040  CD  PRO A  72      36.560 101.320 -13.890  1.00  0.00           C
ATOM   1041  HD1 PRO A  72      36.540 101.970 -13.010  1.00  0.00           H
ATOM   1042  HD2 PRO A  72      36.750 100.300 -13.580  1.00  0.00           H
ATOM   1043  CG  PRO A  72      35.140 101.380 -14.490  1.00  0.00           C
ATOM   1044  HG1 PRO A  72      34.820 102.410 -14.630  1.00  0.00           H
ATOM   1045  HG2 PRO A  72      34.460 100.800 -13.880  1.00  0.00           H
ATOM   1046  CB  PRO A  72      35.520 100.870 -15.920  1.00  0.00           C
ATOM   1047  HB1 PRO A  72      34.790 100.950 -16.730  1.00  0.00           H
ATOM   1048  HB2 PRO A  72      35.810  99.820 -15.790  1.00  0.00           H
ATOM   1049  CA  PRO A  72      36.850 101.660 -16.180  1.00  0.00           C
ATOM   1050  HA  PRO A  72      37.480 101.060 -16.840  1.00  0.00           H
ATOM   1051  C   PRO A  72      36.750 103.130 -16.720  1.00  0.00           C
ATOM   1052  O   PRO A  72      36.080 103.310 -17.790  1.00  0.00           O
ATOM   1053  N   THR A  73      37.430 104.200 -16.110  1.00  0.00           N
ATOM   1054  H   THR A  73      38.160 103.880 -15.480  1.00  0.00           H
ATOM   1055  CA  THR A  73      36.930 105.540 -16.120  1.00  0.00           C
ATOM   1056  HA  THR A  73      35.860 105.560 -16.310  1.00  0.00           H
ATOM   1057  CB  THR A  73      37.460 106.170 -14.820  1.00  0.00           C
ATOM   1058  HB  THR A  73      37.350 107.260 -14.900  1.00  0.00           H
ATOM   1059  CG2 THR A  73      36.550 105.850 -13.630  1.00  0.00           C
ATOM   1060 1HG2 THR A  73      36.620 106.640 -12.880  1.00  0.00           H
ATOM   1061 2HG2 THR A  73      35.510 105.820 -13.940  1.00  0.00           H
ATOM   1062 3HG2 THR A  73      36.700 104.860 -13.190  1.00  0.00           H
ATOM   1063  OG1 THR A  73      38.770 105.830 -14.460  1.00  0.00           O
ATOM   1064  HG1 THR A  73      38.950 105.780 -13.510  1.00  0.00           H
ATOM   1065  C   THR A  73      37.450 106.370 -17.260  1.00  0.00           C
ATOM   1066  O   THR A  73      36.780 107.340 -17.540  1.00  0.00           O
ATOM   1067  N   VAL A  74      38.620 106.050 -17.850  1.00  0.00           N
ATOM   1068  H   VAL A  74      39.240 105.350 -17.470  1.00  0.00           H
ATOM   1069  CA  VAL A  74      39.100 106.630 -19.050  1.00  0.00           C
ATOM   1070  HA  VAL A  74      38.260 107.290 -19.300  1.00  0.00           H
ATOM   1071  CB  VAL A  74      40.370 107.480 -18.880  1.00  0.00           C
ATOM   1072  HB  VAL A  74      40.590 107.880 -19.870  1.00  0.00           H
ATOM   1073  CG1 VAL A  74      40.130 108.620 -17.770  1.00  0.00           C
ATOM   1074 1HG1 VAL A  74      39.280 109.250 -18.000  1.00  0.00           H
ATOM   1075 2HG1 VAL A  74      40.020 108.180 -16.780  1.00  0.00           H
ATOM   1076 3HG1 VAL A  74      40.930 109.360 -17.810  1.00  0.00           H
ATOM   1077  CG2 VAL A  74      41.620 106.800 -18.500  1.00  0.00           C
ATOM   1078 1HG2 VAL A  74      41.550 106.290 -17.540  1.00  0.00           H
ATOM   1079 2HG2 VAL A  74      41.810 106.030 -19.240  1.00  0.00           H
ATOM   1080 3HG2 VAL A  74      42.540 107.380 -18.580  1.00  0.00           H
ATOM   1081  C   VAL A  74      39.140 105.650 -20.240  1.00  0.00           C
ATOM   1082  O   VAL A  74      39.080 106.140 -21.400  1.00  0.00           O
ATOM   1083  N   ILE A  75      39.160 104.350 -19.980  1.00  0.00           N
ATOM   1084  H   ILE A  75      39.290 104.100 -19.010  1.00  0.00           H
ATOM   1085  CA  ILE A  75      38.780 103.380 -20.960  1.00  0.00           C
ATOM   1086  HA  ILE A  75      39.410 103.430 -21.850  1.00  0.00           H
ATOM   1087  CB  ILE A  75      38.890 102.000 -20.290  1.00  0.00           C
ATOM   1088  HB  ILE A  75      38.390 102.070 -19.320  1.00  0.00           H
ATOM   1089  CG2 ILE A  75      38.090 100.910 -21.130  1.00  0.00           C
ATOM   1090 1HG2 ILE A  75      37.020 101.100 -21.010  1.00  0.00           H
ATOM   1091 2HG2 ILE A  75      38.500 100.950 -22.130  1.00  0.00           H
ATOM   1092 3HG2 ILE A  75      38.330  99.890 -20.850  1.00  0.00           H
ATOM   1093  CG1 ILE A  75      40.380 101.660 -20.010  1.00  0.00           C
ATOM   1094 1HG1 ILE A  75      40.400 100.790 -19.360  1.00  0.00           H
ATOM   1095 2HG1 ILE A  75      40.850 102.460 -19.440  1.00  0.00           H
ATOM   1096  CD  ILE A  75      41.220 101.140 -21.230  1.00  0.00           C
ATOM   1097  HD1 ILE A  75      41.330 101.920 -21.980  1.00  0.00           H
ATOM   1098  HD2 ILE A  75      42.170 100.910 -20.740  1.00  0.00           H
ATOM   1099  HD3 ILE A  75      40.790 100.220 -21.610  1.00  0.00           H
ATOM   1100  C   ILE A  75      37.320 103.560 -21.550  1.00  0.00           C
ATOM   1101  O   ILE A  75      37.090 103.370 -22.690  1.00  0.00           O
ATOM   1102  N   ASP A  76      36.450 104.010 -20.710  1.00  0.00           N
ATOM   1103  H   ASP A  76      36.750 104.040 -19.750  1.00  0.00           H
ATOM   1104  CA  ASP A  76      35.110 104.460 -21.160  1.00  0.00           C
ATOM   1105  HA  ASP A  76      34.650 103.620 -21.680  1.00  0.00           H
ATOM   1106  CB  ASP A  76      34.160 104.580 -19.990  1.00  0.00           C
ATOM   1107  HB1 ASP A  76      34.540 105.240 -19.210  1.00  0.00           H
ATOM   1108  HB2 ASP A  76      33.940 103.610 -19.540  1.00  0.00           H
ATOM   1109  CG  ASP A  76      32.700 105.060 -20.480  1.00  0.00           C
ATOM   1110  OD1 ASP A  76      32.100 105.970 -19.910  1.00  0.00           O
ATOM   1111  OD2 ASP A  76      32.030 104.260 -21.210  1.00  0.00           O
ATOM   1112  C   ASP A  76      35.300 105.750 -21.990  1.00  0.00           C
ATOM   1113  O   ASP A  76      34.620 105.930 -23.020  1.00  0.00           O
ATOM   1114  N   GLU A  77      36.230 106.630 -21.790  1.00  0.00           N
ATOM   1115  H   GLU A  77      36.890 106.430 -21.050  1.00  0.00           H
ATOM   1116  CA  GLU A  77      36.410 107.830 -22.600  1.00  0.00           C
ATOM   1117  HA  GLU A  77      35.440 108.280 -22.830  1.00  0.00           H
ATOM   1118  CB  GLU A  77      37.310 108.740 -21.790  1.00  0.00           C
ATOM   1119  HB1 GLU A  77      38.350 108.410 -21.790  1.00  0.00           H
ATOM   1120  HB2 GLU A  77      36.920 108.860 -20.780  1.00  0.00           H
ATOM   1121  CG  GLU A  77      37.250 110.140 -22.390  1.00  0.00           C
ATOM   1122  HG1 GLU A  77      36.200 110.410 -22.400  1.00  0.00           H
ATOM   1123  HG2 GLU A  77      37.660 110.110 -23.400  1.00  0.00           H
ATOM   1124  CD  GLU A  77      38.010 111.180 -21.560  1.00  0.00           C
ATOM   1125  OE1 GLU A  77      38.920 111.870 -22.110  1.00  0.00           O
ATOM   1126  OE2 GLU A  77      37.730 111.270 -20.330  1.00  0.00           O
ATOM   1127  C   GLU A  77      37.040 107.420 -23.930  1.00  0.00           C
ATOM   1128  O   GLU A  77      36.820 108.140 -24.900  1.00  0.00           O
ATOM   1129  N   VAL A  78      37.740 106.280 -24.100  1.00  0.00           N
ATOM   1130  H   VAL A  78      37.890 105.780 -23.240  1.00  0.00           H
ATOM   1131  CA  VAL A  78      38.070 105.760 -25.450  1.00  0.00           C
ATOM   1132  HA  VAL A  78      38.410 106.580 -26.090  1.00  0.00           H
ATOM   1133  CB  VAL A  78      39.060 104.620 -25.360  1.00  0.00           C
ATOM   1134  HB  VAL A  78      38.560 103.840 -24.790  1.00  0.00           H
ATOM   1135  CG1 VAL A  78      39.150 103.970 -26.730  1.00  0.00           C
ATOM   1136 1HG1 VAL A  78      39.970 103.260 -26.700  1.00  0.00           H
ATOM   1137 2HG1 VAL A  78      38.260 103.490 -27.140  1.00  0.00           H
ATOM   1138 3HG1 VAL A  78      39.270 104.710 -27.520  1.00  0.00           H
ATOM   1139  CG2 VAL A  78      40.380 104.950 -24.700  1.00  0.00           C
ATOM   1140 1HG2 VAL A  78      40.960 105.450 -25.470  1.00  0.00           H
ATOM   1141 2HG2 VAL A  78      40.220 105.510 -23.780  1.00  0.00           H
ATOM   1142 3HG2 VAL A  78      40.950 104.050 -24.490  1.00  0.00           H
ATOM   1143  C   VAL A  78      36.770 105.250 -26.060  1.00  0.00           C
ATOM   1144  O   VAL A  78      36.420 105.640 -27.140  1.00  0.00           O
ATOM   1145  N   ARG A  79      36.030 104.370 -25.350  1.00  0.00           N
ATOM   1146  H   ARG A  79      36.490 104.090 -24.500  1.00  0.00           H
ATOM   1147  CA  ARG A  79      34.680 103.720 -25.720  1.00  0.00           C
ATOM   1148  HA  ARG A  79      34.750 103.130 -26.640  1.00  0.00           H
ATOM   1149  CB  ARG A  79      34.260 102.750 -24.580  1.00  0.00           C
ATOM   1150  HB1 ARG A  79      33.750 103.400 -23.860  1.00  0.00           H
ATOM   1151  HB2 ARG A  79      35.160 102.280 -24.190  1.00  0.00           H
ATOM   1152  CG  ARG A  79      33.370 101.680 -25.080  1.00  0.00           C
ATOM   1153  HG1 ARG A  79      33.850 101.190 -25.930  1.00  0.00           H
ATOM   1154  HG2 ARG A  79      32.500 102.260 -25.380  1.00  0.00           H
ATOM   1155  CD  ARG A  79      32.880 100.720 -23.960  1.00  0.00           C
ATOM   1156  HD1 ARG A  79      32.110  99.990 -24.210  1.00  0.00           H
ATOM   1157  HD2 ARG A  79      32.430 101.450 -23.300  1.00  0.00           H
ATOM   1158  NE  ARG A  79      34.060 100.130 -23.290  1.00  0.00           N
ATOM   1159  HE  ARG A  79      34.330 100.570 -22.420  1.00  0.00           H
ATOM   1160  CZ  ARG A  79      34.770  99.030 -23.660  1.00  0.00           C
ATOM   1161  NH1 ARG A  79      34.700  98.420 -24.800  1.00  0.00           N
ATOM   1162 1HH1 ARG A  79      34.200  98.840 -25.570  1.00  0.00           H
ATOM   1163 2HH1 ARG A  79      35.260  97.580 -24.870  1.00  0.00           H
ATOM   1164  NH2 ARG A  79      35.480  98.530 -22.730  1.00  0.00           N
ATOM   1165 1HH2 ARG A  79      35.370  98.780 -21.760  1.00  0.00           H
ATOM   1166 2HH2 ARG A  79      35.720  97.570 -22.930  1.00  0.00           H
ATOM   1167  C   ARG A  79      33.600 104.780 -26.030  1.00  0.00           C
ATOM   1168  O   ARG A  79      32.590 104.390 -26.600  1.00  0.00           O
ATOM   1169  N   THR A  80      33.750 106.080 -25.650  1.00  0.00           N
ATOM   1170  H   THR A  80      34.590 106.360 -25.170  1.00  0.00           H
ATOM   1171  CA  THR A  80      32.660 107.080 -25.900  1.00  0.00           C
ATOM   1172  HA  THR A  80      31.870 106.760 -26.570  1.00  0.00           H
ATOM   1173  CB  THR A  80      31.930 107.480 -24.610  1.00  0.00           C
ATOM   1174  HB  THR A  80      31.180 108.250 -24.770  1.00  0.00           H
ATOM   1175  CG2 THR A  80      31.210 106.280 -24.030  1.00  0.00           C
ATOM   1176 1HG2 THR A  80      31.950 105.550 -23.720  1.00  0.00           H
ATOM   1177 2HG2 THR A  80      30.730 106.580 -23.100  1.00  0.00           H
ATOM   1178 3HG2 THR A  80      30.570 105.750 -24.740  1.00  0.00           H
ATOM   1179  OG1 THR A  80      32.770 107.900 -23.540  1.00  0.00           O
ATOM   1180  HG1 THR A  80      33.370 107.190 -23.310  1.00  0.00           H
ATOM   1181  C   THR A  80      33.100 108.300 -26.710  1.00  0.00           C
ATOM   1182  O   THR A  80      32.320 109.170 -27.060  1.00  0.00           O
ATOM   1183  N   GLY A  81      34.390 108.460 -27.000  1.00  0.00           N
ATOM   1184  H   GLY A  81      35.090 107.840 -26.630  1.00  0.00           H
ATOM   1185  CA  GLY A  81      34.930 109.610 -27.700  1.00  0.00           C
ATOM   1186  HA1 GLY A  81      36.020 109.540 -27.670  1.00  0.00           H
ATOM   1187  HA2 GLY A  81      34.630 110.560 -27.270  1.00  0.00           H
ATOM   1188  C   GLY A  81      34.640 109.750 -29.240  1.00  0.00           C
ATOM   1189  O   GLY A  81      34.200 108.790 -29.860  1.00  0.00           O
ATOM   1190  N   THR A  82      35.030 110.900 -29.810  1.00  0.00           N
ATOM   1191  H   THR A  82      35.360 111.600 -29.160  1.00  0.00           H
ATOM   1192  CA  THR A  82      35.030 111.140 -31.290  1.00  0.00           C
ATOM   1193  HA  THR A  82      34.090 111.680 -31.400  1.00  0.00           H
ATOM   1194  CB  THR A  82      36.130 112.180 -31.590  1.00  0.00           C
ATOM   1195  HB  THR A  82      37.090 111.670 -31.750  1.00  0.00           H
ATOM   1196  CG2 THR A  82      35.920 112.790 -32.950  1.00  0.00           C
ATOM   1197 1HG2 THR A  82      34.890 113.150 -33.060  1.00  0.00           H
ATOM   1198 2HG2 THR A  82      36.510 113.710 -33.000  1.00  0.00           H
ATOM   1199 3HG2 THR A  82      36.310 112.210 -33.790  1.00  0.00           H
ATOM   1200  OG1 THR A  82      36.210 113.180 -30.550  1.00  0.00           O
ATOM   1201  HG1 THR A  82      37.090 113.140 -30.160  1.00  0.00           H
ATOM   1202  C   THR A  82      35.110 109.980 -32.330  1.00  0.00           C
ATOM   1203  O   THR A  82      34.170 109.830 -33.140  1.00  0.00           O
ATOM   1204  N   TYR A  83      36.120 109.150 -32.240  1.00  0.00           N
ATOM   1205  H   TYR A  83      36.830 109.390 -31.560  1.00  0.00           H
ATOM   1206  CA  TYR A  83      36.470 107.900 -33.050  1.00  0.00           C
ATOM   1207  HA  TYR A  83      35.880 107.910 -33.970  1.00  0.00           H
ATOM   1208  CB  TYR A  83      37.890 108.110 -33.510  1.00  0.00           C
ATOM   1209  HB1 TYR A  83      38.180 107.210 -34.050  1.00  0.00           H
ATOM   1210  HB2 TYR A  83      38.530 108.000 -32.640  1.00  0.00           H
ATOM   1211  CG  TYR A  83      38.150 109.340 -34.310  1.00  0.00           C
ATOM   1212  CD1 TYR A  83      38.790 110.450 -33.700  1.00  0.00           C
ATOM   1213  HD1 TYR A  83      39.080 110.380 -32.660  1.00  0.00           H
ATOM   1214  CE1 TYR A  83      39.120 111.540 -34.510  1.00  0.00           C
ATOM   1215  HE1 TYR A  83      39.770 112.340 -34.190  1.00  0.00           H
ATOM   1216  CZ  TYR A  83      38.820 111.500 -35.900  1.00  0.00           C
ATOM   1217  OH  TYR A  83      39.350 112.430 -36.700  1.00  0.00           O
ATOM   1218  HH  TYR A  83      39.310 112.200 -37.640  1.00  0.00           H
ATOM   1219  CE2 TYR A  83      38.100 110.390 -36.470  1.00  0.00           C
ATOM   1220  HE2 TYR A  83      37.690 110.390 -37.470  1.00  0.00           H
ATOM   1221  CD2 TYR A  83      37.850 109.280 -35.680  1.00  0.00           C
ATOM   1222  HD2 TYR A  83      37.410 108.390 -36.110  1.00  0.00           H
ATOM   1223  C   TYR A  83      36.190 106.520 -32.370  1.00  0.00           C
ATOM   1224  O   TYR A  83      36.760 105.560 -32.860  1.00  0.00           O
ATOM   1225  N   ARG A  84      35.360 106.510 -31.270  1.00  0.00           N
ATOM   1226  H   ARG A  84      35.060 107.450 -31.030  1.00  0.00           H
ATOM   1227  CA  ARG A  84      34.880 105.340 -30.540  1.00  0.00           C
ATOM   1228  HA  ARG A  84      35.670 104.990 -29.870  1.00  0.00           H
ATOM   1229  CB  ARG A  84      33.640 105.730 -29.600  1.00  0.00           C
ATOM   1230  HB1 ARG A  84      33.960 106.530 -28.940  1.00  0.00           H
ATOM   1231  HB2 ARG A  84      33.370 104.910 -28.930  1.00  0.00           H
ATOM   1232  CG  ARG A  84      32.440 106.070 -30.500  1.00  0.00           C
ATOM   1233  HG1 ARG A  84      32.210 105.260 -31.190  1.00  0.00           H
ATOM   1234  HG2 ARG A  84      32.750 106.920 -31.100  1.00  0.00           H
ATOM   1235  CD  ARG A  84      31.190 106.420 -29.730  1.00  0.00           C
ATOM   1236  HD1 ARG A  84      31.460 107.190 -29.000  1.00  0.00           H
ATOM   1237  HD2 ARG A  84      30.720 105.580 -29.210  1.00  0.00           H
ATOM   1238  NE  ARG A  84      30.150 106.990 -30.600  1.00  0.00           N
ATOM   1239  HE  ARG A  84      30.180 108.000 -30.540  1.00  0.00           H
ATOM   1240  CZ  ARG A  84      29.430 106.470 -31.560  1.00  0.00           C
ATOM   1241  NH1 ARG A  84      29.350 105.190 -31.760  1.00  0.00           N
ATOM   1242 1HH1 ARG A  84      29.800 104.450 -31.240  1.00  0.00           H
ATOM   1243 2HH1 ARG A  84      28.780 104.910 -32.550  1.00  0.00           H
ATOM   1244  NH2 ARG A  84      28.680 107.190 -32.310  1.00  0.00           N
ATOM   1245 1HH2 ARG A  84      28.750 108.190 -32.190  1.00  0.00           H
ATOM   1246 2HH2 ARG A  84      28.410 106.920 -33.240  1.00  0.00           H
ATOM   1247  C   ARG A  84      34.620 104.020 -31.330  1.00  0.00           C
ATOM   1248  O   ARG A  84      34.700 102.940 -30.760  1.00  0.00           O
ATOM   1249  N   GLN A  85      34.330 104.180 -32.680  1.00  0.00           N
ATOM   1250  H   GLN A  85      34.570 105.100 -33.030  1.00  0.00           H
ATOM   1251  CA  GLN A  85      33.940 103.070 -33.560  1.00  0.00           C
ATOM   1252  HA  GLN A  85      33.690 102.190 -32.960  1.00  0.00           H
ATOM   1253  CB  GLN A  85      32.740 103.520 -34.400  1.00  0.00           C
ATOM   1254  HB1 GLN A  85      32.960 104.100 -35.290  1.00  0.00           H
ATOM   1255  HB2 GLN A  85      32.070 104.140 -33.820  1.00  0.00           H
ATOM   1256  CG  GLN A  85      31.950 102.340 -35.010  1.00  0.00           C
ATOM   1257  HG1 GLN A  85      31.270 101.830 -34.320  1.00  0.00           H
ATOM   1258  HG2 GLN A  85      32.650 101.570 -35.330  1.00  0.00           H
ATOM   1259  CD  GLN A  85      30.970 102.750 -36.150  1.00  0.00           C
ATOM   1260  OE1 GLN A  85      31.230 102.740 -37.370  1.00  0.00           O
ATOM   1261  NE2 GLN A  85      29.710 103.120 -35.860  1.00  0.00           N
ATOM   1262 1HE2 GLN A  85      29.480 103.100 -34.880  1.00  0.00           H
ATOM   1263 2HE2 GLN A  85      29.090 103.090 -36.660  1.00  0.00           H
ATOM   1264  C   GLN A  85      35.180 102.500 -34.410  1.00  0.00           C
ATOM   1265  O   GLN A  85      35.090 101.380 -34.940  1.00  0.00           O
ATOM   1266  N   LEU A  86      36.340 103.150 -34.350  1.00  0.00           N
ATOM   1267  H   LEU A  86      36.270 104.060 -33.900  1.00  0.00           H
ATOM   1268  CA  LEU A  86      37.560 102.700 -34.970  1.00  0.00           C
ATOM   1269  HA  LEU A  86      37.450 102.130 -35.890  1.00  0.00           H
ATOM   1270  CB  LEU A  86      38.390 103.960 -35.210  1.00  0.00           C
ATOM   1271  HB1 LEU A  86      39.400 103.750 -35.560  1.00  0.00           H
ATOM   1272  HB2 LEU A  86      38.580 104.480 -34.270  1.00  0.00           H
ATOM   1273  CG  LEU A  86      37.890 105.080 -36.150  1.00  0.00           C
ATOM   1274  HG  LEU A  86      37.020 105.560 -35.700  1.00  0.00           H
ATOM   1275  CD1 LEU A  86      39.120 106.010 -36.350  1.00  0.00           C
ATOM   1276 1HD1 LEU A  86      39.920 105.570 -36.950  1.00  0.00           H
ATOM   1277 2HD1 LEU A  86      38.890 106.960 -36.840  1.00  0.00           H
ATOM   1278 3HD1 LEU A  86      39.650 106.220 -35.420  1.00  0.00           H
ATOM   1279  CD2 LEU A  86      37.540 104.530 -37.580  1.00  0.00           C
ATOM   1280 1HD2 LEU A  86      36.650 103.900 -37.530  1.00  0.00           H
ATOM   1281 2HD2 LEU A  86      37.230 105.420 -38.120  1.00  0.00           H
ATOM   1282 3HD2 LEU A  86      38.430 104.060 -37.990  1.00  0.00           H
ATOM   1283  C   LEU A  86      38.380 101.770 -34.090  1.00  0.00           C
ATOM   1284  O   LEU A  86      39.310 101.160 -34.590  1.00  0.00           O
ATOM   1285  N   PHE A  87      38.050 101.640 -32.870  1.00  0.00           N
ATOM   1286  H   PHE A  87      37.160 102.060 -32.670  1.00  0.00           H
ATOM   1287  CA  PHE A  87      38.720 100.750 -31.860  1.00  0.00           C
ATOM   1288  HA  PHE A  87      39.650 100.420 -32.310  1.00  0.00           H
ATOM   1289  CB  PHE A  87      39.020 101.500 -30.570  1.00  0.00           C
ATOM   1290  HB1 PHE A  87      39.570 100.840 -29.900  1.00  0.00           H
ATOM   1291  HB2 PHE A  87      38.050 101.640 -30.090  1.00  0.00           H
ATOM   1292  CG  PHE A  87      39.850 102.810 -30.700  1.00  0.00           C
ATOM   1293  CD1 PHE A  87      39.230 104.100 -30.620  1.00  0.00           C
ATOM   1294  HD1 PHE A  87      38.200 104.100 -30.300  1.00  0.00           H
ATOM   1295  CE1 PHE A  87      39.980 105.290 -30.680  1.00  0.00           C
ATOM   1296  HE1 PHE A  87      39.500 106.250 -30.540  1.00  0.00           H
ATOM   1297  CZ  PHE A  87      41.330 105.260 -30.880  1.00  0.00           C
ATOM   1298  HZ  PHE A  87      41.890 106.180 -30.820  1.00  0.00           H
ATOM   1299  CE2 PHE A  87      41.980 104.020 -31.100  1.00  0.00           C
ATOM   1300  HE2 PHE A  87      43.040 103.930 -31.310  1.00  0.00           H
ATOM   1301  CD2 PHE A  87      41.240 102.810 -30.980  1.00  0.00           C
ATOM   1302  HD2 PHE A  87      41.720 101.850 -30.980  1.00  0.00           H
ATOM   1303  C   PHE A  87      37.850  99.580 -31.540  1.00  0.00           C
ATOM   1304  O   PHE A  87      36.660  99.770 -31.160  1.00  0.00           O
ATOM   1305  N   HIS A  88      38.360  98.350 -31.750  1.00  0.00           N
ATOM   1306  H   HIS A  88      39.310  98.210 -32.050  1.00  0.00           H
ATOM   1307  CA  HIS A  88      37.590  97.110 -31.460  1.00  0.00           C
ATOM   1308  HA  HIS A  88      36.620  97.290 -31.930  1.00  0.00           H
ATOM   1309  CB  HIS A  88      38.220  95.910 -32.110  1.00  0.00           C
ATOM   1310  HB1 HIS A  88      37.580  95.050 -31.890  1.00  0.00           H
ATOM   1311  HB2 HIS A  88      39.180  95.670 -31.650  1.00  0.00           H
ATOM   1312  CG  HIS A  88      38.410  95.790 -33.620  1.00  0.00           C
ATOM   1313  ND1 HIS A  88      39.590  95.510 -34.270  1.00  0.00           N
ATOM   1314  HD1 HIS A  88      40.470  95.260 -33.840  1.00  0.00           H
ATOM   1315  CE1 HIS A  88      39.460  95.890 -35.570  1.00  0.00           C
ATOM   1316  HE1 HIS A  88      40.190  95.760 -36.360  1.00  0.00           H
ATOM   1317  NE2 HIS A  88      38.150  96.180 -35.780  1.00  0.00           N
ATOM   1318  CD2 HIS A  88      37.460  96.150 -34.520  1.00  0.00           C
ATOM   1319  HD2 HIS A  88      36.490  96.500 -34.220  1.00  0.00           H
ATOM   1320  C   HIS A  88      37.500  96.940 -29.950  1.00  0.00           C
ATOM   1321  O   HIS A  88      38.300  97.520 -29.200  1.00  0.00           O
ATOM   1322  N   PRO A  89      36.540  96.190 -29.370  1.00  0.00           N
ATOM   1323  CD  PRO A  89      35.480  95.440 -29.990  1.00  0.00           C
ATOM   1324  HD1 PRO A  89      35.790  94.450 -30.310  1.00  0.00           H
ATOM   1325  HD2 PRO A  89      35.150  95.970 -30.890  1.00  0.00           H
ATOM   1326  CG  PRO A  89      34.370  95.390 -28.880  1.00  0.00           C
ATOM   1327  HG1 PRO A  89      33.630  94.610 -29.050  1.00  0.00           H
ATOM   1328  HG2 PRO A  89      33.810  96.320 -28.800  1.00  0.00           H
ATOM   1329  CB  PRO A  89      35.180  95.250 -27.620  1.00  0.00           C
ATOM   1330  HB1 PRO A  89      35.370  94.210 -27.340  1.00  0.00           H
ATOM   1331  HB2 PRO A  89      34.700  95.670 -26.740  1.00  0.00           H
ATOM   1332  CA  PRO A  89      36.490  95.980 -27.940  1.00  0.00           C
ATOM   1333  HA  PRO A  89      36.400  96.960 -27.470  1.00  0.00           H
ATOM   1334  C   PRO A  89      37.730  95.290 -27.460  1.00  0.00           C
ATOM   1335  O   PRO A  89      38.280  95.620 -26.370  1.00  0.00           O
ATOM   1336  N   GLU A  90      38.290  94.380 -28.260  1.00  0.00           N
ATOM   1337  H   GLU A  90      37.820  94.150 -29.120  1.00  0.00           H
ATOM   1338  CA  GLU A  90      39.600  93.690 -28.120  1.00  0.00           C
ATOM   1339  HA  GLU A  90      39.610  93.140 -27.170  1.00  0.00           H
ATOM   1340  CB  GLU A  90      39.630  92.590 -29.200  1.00  0.00           C
ATOM   1341  HB1 GLU A  90      40.600  92.090 -29.300  1.00  0.00           H
ATOM   1342  HB2 GLU A  90      39.420  93.100 -30.150  1.00  0.00           H
ATOM   1343  CG  GLU A  90      38.600  91.470 -28.970  1.00  0.00           C
ATOM   1344  HG1 GLU A  90      37.600  91.910 -28.960  1.00  0.00           H
ATOM   1345  HG2 GLU A  90      38.860  91.060 -27.990  1.00  0.00           H
ATOM   1346  CD  GLU A  90      38.630  90.450 -30.130  1.00  0.00           C
ATOM   1347  OE1 GLU A  90      38.430  90.760 -31.310  1.00  0.00           O
ATOM   1348  OE2 GLU A  90      38.820  89.270 -29.790  1.00  0.00           O
ATOM   1349  C   GLU A  90      40.880  94.530 -28.220  1.00  0.00           C
ATOM   1350  O   GLU A  90      41.990  94.060 -28.430  1.00  0.00           O
ATOM   1351  N   GLN A  91      40.790  95.860 -28.100  1.00  0.00           N
ATOM   1352  H   GLN A  91      39.880  96.270 -28.040  1.00  0.00           H
ATOM   1353  CA  GLN A  91      41.930  96.760 -27.800  1.00  0.00           C
ATOM   1354  HA  GLN A  91      42.820  96.130 -27.850  1.00  0.00           H
ATOM   1355  CB  GLN A  91      42.090  97.820 -28.910  1.00  0.00           C
ATOM   1356  HB1 GLN A  91      43.010  98.360 -28.720  1.00  0.00           H
ATOM   1357  HB2 GLN A  91      41.210  98.470 -28.920  1.00  0.00           H
ATOM   1358  CG  GLN A  91      42.120  97.250 -30.320  1.00  0.00           C
ATOM   1359  HG1 GLN A  91      41.340  96.510 -30.490  1.00  0.00           H
ATOM   1360  HG2 GLN A  91      43.040  96.680 -30.460  1.00  0.00           H
ATOM   1361  CD  GLN A  91      42.060  98.390 -31.410  1.00  0.00           C
ATOM   1362  OE1 GLN A  91      41.160  98.560 -32.180  1.00  0.00           O
ATOM   1363  NE2 GLN A  91      43.110  99.140 -31.610  1.00  0.00           N
ATOM   1364 1HE2 GLN A  91      43.960  99.160 -31.070  1.00  0.00           H
ATOM   1365 2HE2 GLN A  91      43.080  99.720 -32.440  1.00  0.00           H
ATOM   1366  C   GLN A  91      41.870  97.350 -26.340  1.00  0.00           C
ATOM   1367  O   GLN A  91      42.900  97.950 -25.970  1.00  0.00           O
ATOM   1368  N   LEU A  92      40.760  97.300 -25.650  1.00  0.00           N
ATOM   1369  H   LEU A  92      40.130  96.570 -25.960  1.00  0.00           H
ATOM   1370  CA  LEU A  92      40.280  98.110 -24.510  1.00  0.00           C
ATOM   1371  HA  LEU A  92      41.020  98.890 -24.320  1.00  0.00           H
ATOM   1372  CB  LEU A  92      38.890  98.680 -24.660  1.00  0.00           C
ATOM   1373  HB1 LEU A  92      38.520  98.850 -23.650  1.00  0.00           H
ATOM   1374  HB2 LEU A  92      38.160  98.020 -25.140  1.00  0.00           H
ATOM   1375  CG  LEU A  92      38.770 100.000 -25.430  1.00  0.00           C
ATOM   1376  HG  LEU A  92      39.440 100.750 -25.000  1.00  0.00           H
ATOM   1377  CD1 LEU A  92      39.170  99.850 -26.910  1.00  0.00           C
ATOM   1378 1HD1 LEU A  92      40.250  99.700 -26.780  1.00  0.00           H
ATOM   1379 2HD1 LEU A  92      38.740  98.950 -27.330  1.00  0.00           H
ATOM   1380 3HD1 LEU A  92      38.900 100.730 -27.500  1.00  0.00           H
ATOM   1381  CD2 LEU A  92      37.450 100.710 -25.560  1.00  0.00           C
ATOM   1382 1HD2 LEU A  92      37.500 101.660 -26.090  1.00  0.00           H
ATOM   1383 2HD2 LEU A  92      36.720 100.100 -26.090  1.00  0.00           H
ATOM   1384 3HD2 LEU A  92      37.010 100.950 -24.590  1.00  0.00           H
ATOM   1385  C   LEU A  92      40.280  97.230 -23.260  1.00  0.00           C
ATOM   1386  O   LEU A  92      39.320  96.480 -23.090  1.00  0.00           O
ATOM   1387  N   ILE A  93      41.330  97.200 -22.490  1.00  0.00           N
ATOM   1388  H   ILE A  93      42.120  97.820 -22.590  1.00  0.00           H
ATOM   1389  CA  ILE A  93      41.440  96.300 -21.350  1.00  0.00           C
ATOM   1390  HA  ILE A  93      40.710  95.500 -21.320  1.00  0.00           H
ATOM   1391  CB  ILE A  93      42.830  95.600 -21.290  1.00  0.00           C
ATOM   1392  HB  ILE A  93      43.580  96.360 -21.080  1.00  0.00           H
ATOM   1393  CG2 ILE A  93      42.820  94.620 -20.110  1.00  0.00           C
ATOM   1394 1HG2 ILE A  93      42.060  93.850 -20.290  1.00  0.00           H
ATOM   1395 2HG2 ILE A  93      43.720  94.010 -20.050  1.00  0.00           H
ATOM   1396 3HG2 ILE A  93      42.640  95.080 -19.140  1.00  0.00           H
ATOM   1397  CG1 ILE A  93      42.990  94.760 -22.600  1.00  0.00           C
ATOM   1398 1HG1 ILE A  93      41.990  94.380 -22.810  1.00  0.00           H
ATOM   1399 2HG1 ILE A  93      43.610  93.880 -22.400  1.00  0.00           H
ATOM   1400  CD  ILE A  93      43.630  95.560 -23.740  1.00  0.00           C
ATOM   1401  HD1 ILE A  93      43.740  94.930 -24.620  1.00  0.00           H
ATOM   1402  HD2 ILE A  93      43.010  96.410 -24.020  1.00  0.00           H
ATOM   1403  HD3 ILE A  93      44.620  95.850 -23.380  1.00  0.00           H
ATOM   1404  C   ILE A  93      41.280  97.070 -19.960  1.00  0.00           C
ATOM   1405  O   ILE A  93      41.980  98.010 -19.610  1.00  0.00           O
ATOM   1406  N   THR A  94      40.310  96.570 -19.200  1.00  0.00           N
ATOM   1407  H   THR A  94      39.720  95.870 -19.620  1.00  0.00           H
ATOM   1408  CA  THR A  94      40.170  96.910 -17.750  1.00  0.00           C
ATOM   1409  HA  THR A  94      41.180  97.200 -17.450  1.00  0.00           H
ATOM   1410  CB  THR A  94      39.300  98.100 -17.600  1.00  0.00           C
ATOM   1411  HB  THR A  94      39.580  98.880 -18.310  1.00  0.00           H
ATOM   1412  CG2 THR A  94      37.790  97.750 -17.750  1.00  0.00           C
ATOM   1413 1HG2 THR A  94      37.420  97.020 -17.030  1.00  0.00           H
ATOM   1414 2HG2 THR A  94      37.270  98.710 -17.800  1.00  0.00           H
ATOM   1415 3HG2 THR A  94      37.540  97.310 -18.720  1.00  0.00           H
ATOM   1416  OG1 THR A  94      39.500  98.740 -16.360  1.00  0.00           O
ATOM   1417  HG1 THR A  94      40.080  99.500 -16.470  1.00  0.00           H
ATOM   1418  C   THR A  94      39.970  95.730 -16.680  1.00  0.00           C
ATOM   1419  O   THR A  94      39.630  94.570 -17.070  1.00  0.00           O
ATOM   1420  N   GLY A  95      40.320  95.910 -15.410  1.00  0.00           N
ATOM   1421  H   GLY A  95      40.380  96.910 -15.260  1.00  0.00           H
ATOM   1422  CA  GLY A  95      40.260  94.950 -14.340  1.00  0.00           C
ATOM   1423  HA1 GLY A  95      40.950  95.110 -13.510  1.00  0.00           H
ATOM   1424  HA2 GLY A  95      40.550  94.000 -14.790  1.00  0.00           H
ATOM   1425  C   GLY A  95      38.820  94.740 -13.790  1.00  0.00           C
ATOM   1426  O   GLY A  95      37.940  95.530 -14.090  1.00  0.00           O
ATOM   1427  N   LYS A  96      38.760  93.840 -12.860  1.00  0.00           N
ATOM   1428  H   LYS A  96      39.500  93.160 -12.720  1.00  0.00           H
ATOM   1429  CA  LYS A  96      37.670  93.800 -11.840  1.00  0.00           C
ATOM   1430  HA  LYS A  96      36.810  94.310 -12.270  1.00  0.00           H
ATOM   1431  CB  LYS A  96      37.330  92.340 -11.770  1.00  0.00           C
ATOM   1432  HB1 LYS A  96      38.020  91.790 -11.130  1.00  0.00           H
ATOM   1433  HB2 LYS A  96      37.570  91.800 -12.680  1.00  0.00           H
ATOM   1434  CG  LYS A  96      35.870  92.120 -11.360  1.00  0.00           C
ATOM   1435  HG1 LYS A  96      35.190  92.730 -11.950  1.00  0.00           H
ATOM   1436  HG2 LYS A  96      35.900  92.430 -10.310  1.00  0.00           H
ATOM   1437  CD  LYS A  96      35.550  90.630 -11.610  1.00  0.00           C
ATOM   1438  HD1 LYS A  96      36.240  90.100 -10.950  1.00  0.00           H
ATOM   1439  HD2 LYS A  96      35.870  90.300 -12.600  1.00  0.00           H
ATOM   1440  CE  LYS A  96      34.070  90.260 -11.360  1.00  0.00           C
ATOM   1441  HE1 LYS A  96      33.780  90.490 -10.330  1.00  0.00           H
ATOM   1442  HE2 LYS A  96      33.830  89.200 -11.340  1.00  0.00           H
ATOM   1443  NZ  LYS A  96      33.230  90.850 -12.360  1.00  0.00           N
ATOM   1444  HZ1 LYS A  96      32.290  90.490 -12.320  1.00  0.00           H
ATOM   1445  HZ2 LYS A  96      33.210  91.860 -12.410  1.00  0.00           H
ATOM   1446  HZ3 LYS A  96      33.560  90.530 -13.250  1.00  0.00           H
ATOM   1447  C   LYS A  96      38.050  94.370 -10.420  1.00  0.00           C
ATOM   1448  O   LYS A  96      37.230  95.000  -9.750  1.00  0.00           O
ATOM   1449  N   GLU A  97      39.330  94.210 -10.080  1.00  0.00           N
ATOM   1450  H   GLU A  97      39.780  93.540 -10.690  1.00  0.00           H
ATOM   1451  CA  GLU A  97      40.050  94.920  -9.070  1.00  0.00           C
ATOM   1452  HA  GLU A  97      39.330  95.530  -8.520  1.00  0.00           H
ATOM   1453  CB  GLU A  97      40.580  93.930  -7.980  1.00  0.00           C
ATOM   1454  HB1 GLU A  97      41.350  94.370  -7.340  1.00  0.00           H
ATOM   1455  HB2 GLU A  97      41.140  93.160  -8.500  1.00  0.00           H
ATOM   1456  CG  GLU A  97      39.480  93.410  -7.020  1.00  0.00           C
ATOM   1457  HG1 GLU A  97      38.710  92.860  -7.560  1.00  0.00           H
ATOM   1458  HG2 GLU A  97      39.040  94.250  -6.480  1.00  0.00           H
ATOM   1459  CD  GLU A  97      40.180  92.590  -5.960  1.00  0.00           C
ATOM   1460  OE1 GLU A  97      40.590  93.110  -4.860  1.00  0.00           O
ATOM   1461  OE2 GLU A  97      40.230  91.370  -6.040  1.00  0.00           O
ATOM   1462  C   GLU A  97      41.180  95.750  -9.740  1.00  0.00           C
ATOM   1463  O   GLU A  97      41.390  95.600 -10.950  1.00  0.00           O
ATOM   1464  N   ASP A  98      41.950  96.580  -9.030  1.00  0.00           N
ATOM   1465  H   ASP A  98      41.910  96.580  -8.020  1.00  0.00           H
ATOM   1466  CA  ASP A  98      42.930  97.510  -9.590  1.00  0.00           C
ATOM   1467  HA  ASP A  98      43.420  97.110 -10.480  1.00  0.00           H
ATOM   1468  CB  ASP A  98      42.200  98.810  -9.980  1.00  0.00           C
ATOM   1469  HB1 ASP A  98      41.830  98.510 -10.960  1.00  0.00           H
ATOM   1470  HB2 ASP A  98      42.960  99.580 -10.110  1.00  0.00           H
ATOM   1471  CG  ASP A  98      41.100  99.200  -9.020  1.00  0.00           C
ATOM   1472  OD1 ASP A  98      41.410  99.200  -7.810  1.00  0.00           O
ATOM   1473  OD2 ASP A  98      40.010  99.670  -9.470  1.00  0.00           O
ATOM   1474  C   ASP A  98      44.080  97.860  -8.580  1.00  0.00           C
ATOM   1475  O   ASP A  98      44.080  97.400  -7.450  1.00  0.00           O
ATOM   1476  N   ALA A  99      45.070  98.540  -9.070  1.00  0.00           N
ATOM   1477  H   ALA A  99      44.960  99.030  -9.950  1.00  0.00           H
ATOM   1478  CA  ALA A  99      46.360  98.880  -8.370  1.00  0.00           C
ATOM   1479  HA  ALA A  99      46.920  97.970  -8.150  1.00  0.00           H
ATOM   1480  CB  ALA A  99      47.140  99.720  -9.450  1.00  0.00           C
ATOM   1481  HB1 ALA A  99      47.410  98.990 -10.210  1.00  0.00           H
ATOM   1482  HB2 ALA A  99      46.530 100.460  -9.970  1.00  0.00           H
ATOM   1483  HB3 ALA A  99      47.990 100.290  -9.070  1.00  0.00           H
ATOM   1484  C   ALA A  99      46.170  99.590  -7.020  1.00  0.00           C
ATOM   1485  O   ALA A  99      47.000  99.560  -6.090  1.00  0.00           O
ATOM   1486  N   ALA A 100      45.090 100.410  -6.990  1.00  0.00           N
ATOM   1487  H   ALA A 100      44.480 100.350  -7.790  1.00  0.00           H
ATOM   1488  CA  ALA A 100      44.840 101.190  -5.830  1.00  0.00           C
ATOM   1489  HA  ALA A 100      44.130 102.010  -5.950  1.00  0.00           H
ATOM   1490  CB  ALA A 100      44.140 100.360  -4.730  1.00  0.00           C
ATOM   1491  HB1 ALA A 100      43.730 101.050  -3.990  1.00  0.00           H
ATOM   1492  HB2 ALA A 100      43.340  99.720  -5.120  1.00  0.00           H
ATOM   1493  HB3 ALA A 100      44.870  99.790  -4.160  1.00  0.00           H
ATOM   1494  C   ALA A 100      46.070 102.070  -5.470  1.00  0.00           C
ATOM   1495  O   ALA A 100      46.440 102.280  -4.290  1.00  0.00           O
ATOM   1496  N   ASN A 101      46.770 102.790  -6.450  1.00  0.00           N
ATOM   1497  H   ASN A 101      46.360 102.580  -7.350  1.00  0.00           H
ATOM   1498  CA  ASN A 101      48.070 103.490  -6.370  1.00  0.00           C
ATOM   1499  HA  ASN A 101      48.340 103.790  -7.380  1.00  0.00           H
ATOM   1500  CB  ASN A 101      47.880 104.840  -5.690  1.00  0.00           C
ATOM   1501  HB1 ASN A 101      48.810 105.400  -5.600  1.00  0.00           H
ATOM   1502  HB2 ASN A 101      47.570 104.660  -4.660  1.00  0.00           H
ATOM   1503  CG  ASN A 101      46.730 105.680  -6.210  1.00  0.00           C
ATOM   1504  OD1 ASN A 101      46.110 106.460  -5.430  1.00  0.00           O
ATOM   1505  ND2 ASN A 101      46.480 105.770  -7.500  1.00  0.00           N
ATOM   1506 1HD2 ASN A 101      46.860 105.120  -8.180  1.00  0.00           H
ATOM   1507 2HD2 ASN A 101      45.740 106.390  -7.810  1.00  0.00           H
ATOM   1508  C   ASN A 101      49.260 102.670  -5.900  1.00  0.00           C
ATOM   1509  O   ASN A 101      50.340 103.210  -5.790  1.00  0.00           O
ATOM   1510  N   ASN A 102      49.150 101.390  -5.500  1.00  0.00           N
ATOM   1511  H   ASN A 102      48.220 101.040  -5.310  1.00  0.00           H
ATOM   1512  CA  ASN A 102      50.250 100.490  -5.020  1.00  0.00           C
ATOM   1513  HA  ASN A 102      51.010 101.070  -4.510  1.00  0.00           H
ATOM   1514  CB  ASN A 102      49.640  99.580  -3.950  1.00  0.00           C
ATOM   1515  HB1 ASN A 102      48.770  99.020  -4.310  1.00  0.00           H
ATOM   1516  HB2 ASN A 102      49.280 100.240  -3.160  1.00  0.00           H
ATOM   1517  CG  ASN A 102      50.540  98.500  -3.400  1.00  0.00           C
ATOM   1518  OD1 ASN A 102      51.620  98.260  -3.980  1.00  0.00           O
ATOM   1519  ND2 ASN A 102      50.140  97.890  -2.270  1.00  0.00           N
ATOM   1520 1HD2 ASN A 102      49.210  98.150  -1.980  1.00  0.00           H
ATOM   1521 2HD2 ASN A 102      50.570  97.120  -1.790  1.00  0.00           H
ATOM   1522  C   ASN A 102      50.930  99.770  -6.230  1.00  0.00           C
ATOM   1523  O   ASN A 102      50.390  98.730  -6.710  1.00  0.00           O
ATOM   1524  N   TYR A 103      52.240 100.060  -6.540  1.00  0.00           N
ATOM   1525  H   TYR A 103      52.730 100.730  -5.960  1.00  0.00           H
ATOM   1526  CA  TYR A 103      52.990  99.390  -7.610  1.00  0.00           C
ATOM   1527  HA  TYR A 103      52.660  99.680  -8.600  1.00  0.00           H
ATOM   1528  CB  TYR A 103      54.500  99.660  -7.350  1.00  0.00           C
ATOM   1529  HB1 TYR A 103      54.700  99.320  -6.330  1.00  0.00           H
ATOM   1530  HB2 TYR A 103      54.660 100.740  -7.310  1.00  0.00           H
ATOM   1531  CG  TYR A 103      55.490  98.920  -8.330  1.00  0.00           C
ATOM   1532  CD1 TYR A 103      56.100  97.760  -7.930  1.00  0.00           C
ATOM   1533  HD1 TYR A 103      55.800  97.270  -7.020  1.00  0.00           H
ATOM   1534  CE1 TYR A 103      57.180  97.240  -8.740  1.00  0.00           C
ATOM   1535  HE1 TYR A 103      57.650  96.340  -8.380  1.00  0.00           H
ATOM   1536  CZ  TYR A 103      57.620  98.050  -9.860  1.00  0.00           C
ATOM   1537  OH  TYR A 103      58.720  97.700 -10.450  1.00  0.00           O
ATOM   1538  HH  TYR A 103      58.970  98.440 -11.010  1.00  0.00           H
ATOM   1539  CE2 TYR A 103      56.940  99.200 -10.240  1.00  0.00           C
ATOM   1540  HE2 TYR A 103      57.250  99.710 -11.130  1.00  0.00           H
ATOM   1541  CD2 TYR A 103      55.910  99.650  -9.430  1.00  0.00           C
ATOM   1542  HD2 TYR A 103      55.510 100.640  -9.590  1.00  0.00           H
ATOM   1543  C   TYR A 103      52.760  97.890  -7.420  1.00  0.00           C
ATOM   1544  O   TYR A 103      52.370  97.230  -8.350  1.00  0.00           O
ATOM   1545  N   ALA A 104      53.100  97.320  -6.250  1.00  0.00           N
ATOM   1546  H   ALA A 104      53.350  97.950  -5.510  1.00  0.00           H
ATOM   1547  CA  ALA A 104      53.180  95.890  -6.040  1.00  0.00           C
ATOM   1548  HA  ALA A 104      53.960  95.470  -6.680  1.00  0.00           H
ATOM   1549  CB  ALA A 104      53.760  95.640  -4.630  1.00  0.00           C
ATOM   1550  HB1 ALA A 104      54.210  94.650  -4.560  1.00  0.00           H
ATOM   1551  HB2 ALA A 104      54.650  96.180  -4.320  1.00  0.00           H
ATOM   1552  HB3 ALA A 104      52.970  95.880  -3.920  1.00  0.00           H
ATOM   1553  C   ALA A 104      51.850  95.120  -6.300  1.00  0.00           C
ATOM   1554  O   ALA A 104      51.810  94.100  -7.020  1.00  0.00           O
ATOM   1555  N   ARG A 105      50.760  95.790  -5.910  1.00  0.00           N
ATOM   1556  H   ARG A 105      50.900  96.690  -5.470  1.00  0.00           H
ATOM   1557  CA  ARG A 105      49.390  95.350  -6.140  1.00  0.00           C
ATOM   1558  HA  ARG A 105      49.340  94.320  -5.780  1.00  0.00           H
ATOM   1559  CB  ARG A 105      48.400  96.150  -5.260  1.00  0.00           C
ATOM   1560  HB1 ARG A 105      48.330  97.180  -5.600  1.00  0.00           H
ATOM   1561  HB2 ARG A 105      48.840  96.270  -4.270  1.00  0.00           H
ATOM   1562  CG  ARG A 105      46.990  95.500  -5.370  1.00  0.00           C
ATOM   1563  HG1 ARG A 105      46.900  94.440  -5.120  1.00  0.00           H
ATOM   1564  HG2 ARG A 105      46.690  95.650  -6.400  1.00  0.00           H
ATOM   1565  CD  ARG A 105      46.110  96.370  -4.490  1.00  0.00           C
ATOM   1566  HD1 ARG A 105      46.270  97.440  -4.590  1.00  0.00           H
ATOM   1567  HD2 ARG A 105      46.130  96.290  -3.400  1.00  0.00           H
ATOM   1568  NE  ARG A 105      44.740  96.130  -4.840  1.00  0.00           N
ATOM   1569  HE  ARG A 105      44.470  96.550  -5.720  1.00  0.00           H
ATOM   1570  CZ  ARG A 105      43.930  95.120  -4.470  1.00  0.00           C
ATOM   1571  NH1 ARG A 105      44.280  94.280  -3.550  1.00  0.00           N
ATOM   1572 1HH1 ARG A 105      45.110  94.460  -3.010  1.00  0.00           H
ATOM   1573 2HH1 ARG A 105      43.630  93.500  -3.500  1.00  0.00           H
ATOM   1574  NH2 ARG A 105      42.720  94.900  -4.900  1.00  0.00           N
ATOM   1575 1HH2 ARG A 105      42.370  95.530  -5.620  1.00  0.00           H
ATOM   1576 2HH2 ARG A 105      42.220  94.100  -4.540  1.00  0.00           H
ATOM   1577  C   ARG A 105      49.130  95.350  -7.600  1.00  0.00           C
ATOM   1578  O   ARG A 105      48.710  94.350  -8.140  1.00  0.00           O
ATOM   1579  N   GLY A 106      49.480  96.460  -8.260  1.00  0.00           N
ATOM   1580  H   GLY A 106      49.770  97.230  -7.670  1.00  0.00           H
ATOM   1581  CA  GLY A 106      49.470  96.580  -9.740  1.00  0.00           C
ATOM   1582  HA1 GLY A 106      49.840  97.570 -10.030  1.00  0.00           H
ATOM   1583  HA2 GLY A 106      48.450  96.400 -10.070  1.00  0.00           H
ATOM   1584  C   GLY A 106      50.320  95.540 -10.530  1.00  0.00           C
ATOM   1585  O   GLY A 106      49.860  95.040 -11.520  1.00  0.00           O
ATOM   1586  N   HIS A 107      51.500  95.270 -10.060  1.00  0.00           N
ATOM   1587  H   HIS A 107      51.870  95.820  -9.300  1.00  0.00           H
ATOM   1588  CA  HIS A 107      52.410  94.250 -10.660  1.00  0.00           C
ATOM   1589  HA  HIS A 107      52.460  94.420 -11.730  1.00  0.00           H
ATOM   1590  CB  HIS A 107      53.850  94.470 -10.020  1.00  0.00           C
ATOM   1591  HB1 HIS A 107      53.850  94.080  -9.000  1.00  0.00           H
ATOM   1592  HB2 HIS A 107      53.980  95.550  -9.910  1.00  0.00           H
ATOM   1593  CG  HIS A 107      55.070  93.890 -10.740  1.00  0.00           C
ATOM   1594  ND1 HIS A 107      55.160  92.950 -11.700  1.00  0.00           N
ATOM   1595  HD1 HIS A 107      54.390  92.340 -11.930  1.00  0.00           H
ATOM   1596  CE1 HIS A 107      56.480  92.710 -11.920  1.00  0.00           C
ATOM   1597  HE1 HIS A 107      56.850  92.020 -12.660  1.00  0.00           H
ATOM   1598  NE2 HIS A 107      57.240  93.570 -11.250  1.00  0.00           N
ATOM   1599  CD2 HIS A 107      56.370  94.350 -10.500  1.00  0.00           C
ATOM   1600  HD2 HIS A 107      56.670  95.210  -9.930  1.00  0.00           H
ATOM   1601  C   HIS A 107      52.010  92.730 -10.460  1.00  0.00           C
ATOM   1602  O   HIS A 107      52.070  91.910 -11.340  1.00  0.00           O
ATOM   1603  N   TYR A 108      51.550  92.300  -9.230  1.00  0.00           N
ATOM   1604  H   TYR A 108      51.650  92.930  -8.440  1.00  0.00           H
ATOM   1605  CA  TYR A 108      51.260  90.840  -8.940  1.00  0.00           C
ATOM   1606  HA  TYR A 108      51.630  90.250  -9.780  1.00  0.00           H
ATOM   1607  CB  TYR A 108      52.140  90.500  -7.650  1.00  0.00           C
ATOM   1608  HB1 TYR A 108      52.280  89.420  -7.530  1.00  0.00           H
ATOM   1609  HB2 TYR A 108      51.550  90.800  -6.780  1.00  0.00           H
ATOM   1610  CG  TYR A 108      53.520  91.080  -7.520  1.00  0.00           C
ATOM   1611  CD1 TYR A 108      54.490  90.690  -8.440  1.00  0.00           C
ATOM   1612  HD1 TYR A 108      54.260  89.960  -9.210  1.00  0.00           H
ATOM   1613  CE1 TYR A 108      55.810  91.140  -8.310  1.00  0.00           C
ATOM   1614  HE1 TYR A 108      56.610  90.780  -8.940  1.00  0.00           H
ATOM   1615  CZ  TYR A 108      56.080  92.050  -7.260  1.00  0.00           C
ATOM   1616  OH  TYR A 108      57.420  92.450  -7.140  1.00  0.00           O
ATOM   1617  HH  TYR A 108      57.990  92.020  -7.790  1.00  0.00           H
ATOM   1618  CE2 TYR A 108      55.150  92.490  -6.350  1.00  0.00           C
ATOM   1619  HE2 TYR A 108      55.390  93.290  -5.660  1.00  0.00           H
ATOM   1620  CD2 TYR A 108      53.850  91.990  -6.460  1.00  0.00           C
ATOM   1621  HD2 TYR A 108      53.090  92.260  -5.740  1.00  0.00           H
ATOM   1622  C   TYR A 108      49.770  90.520  -8.860  1.00  0.00           C
ATOM   1623  O   TYR A 108      49.140  89.780  -9.650  1.00  0.00           O
ATOM   1624  N   THR A 109      49.150  91.150  -7.890  1.00  0.00           N
ATOM   1625  H   THR A 109      49.700  91.680  -7.230  1.00  0.00           H
ATOM   1626  CA  THR A 109      47.750  90.780  -7.430  1.00  0.00           C
ATOM   1627  HA  THR A 109      47.760  89.740  -7.110  1.00  0.00           H
ATOM   1628  CB  THR A 109      47.310  91.690  -6.220  1.00  0.00           C
ATOM   1629  HB  THR A 109      47.130  92.710  -6.560  1.00  0.00           H
ATOM   1630  CG2 THR A 109      46.070  91.170  -5.560  1.00  0.00           C
ATOM   1631 1HG2 THR A 109      45.260  91.340  -6.260  1.00  0.00           H
ATOM   1632 2HG2 THR A 109      46.140  90.120  -5.270  1.00  0.00           H
ATOM   1633 3HG2 THR A 109      45.760  91.780  -4.710  1.00  0.00           H
ATOM   1634  OG1 THR A 109      48.410  91.710  -5.330  1.00  0.00           O
ATOM   1635  HG1 THR A 109      48.160  92.260  -4.580  1.00  0.00           H
ATOM   1636  C   THR A 109      46.660  90.990  -8.490  1.00  0.00           C
ATOM   1637  O   THR A 109      45.800  90.170  -8.620  1.00  0.00           O
ATOM   1638  N   ILE A 110      46.760  92.080  -9.260  1.00  0.00           N
ATOM   1639  H   ILE A 110      47.460  92.780  -9.090  1.00  0.00           H
ATOM   1640  CA  ILE A 110      45.910  92.370 -10.450  1.00  0.00           C
ATOM   1641  HA  ILE A 110      45.000  91.780 -10.370  1.00  0.00           H
ATOM   1642  CB  ILE A 110      45.540  93.890 -10.350  1.00  0.00           C
ATOM   1643  HB  ILE A 110      46.370  94.500 -10.730  1.00  0.00           H
ATOM   1644  CG2 ILE A 110      44.330  94.140 -11.290  1.00  0.00           C
ATOM   1645 1HG2 ILE A 110      44.580  93.790 -12.290  1.00  0.00           H
ATOM   1646 2HG2 ILE A 110      43.530  93.460 -10.990  1.00  0.00           H
ATOM   1647 3HG2 ILE A 110      44.060  95.190 -11.280  1.00  0.00           H
ATOM   1648  CG1 ILE A 110      45.260  94.450  -8.890  1.00  0.00           C
ATOM   1649 1HG1 ILE A 110      45.040  95.500  -9.110  1.00  0.00           H
ATOM   1650 2HG1 ILE A 110      46.190  94.430  -8.310  1.00  0.00           H
ATOM   1651  CD  ILE A 110      44.110  93.740  -8.190  1.00  0.00           C
ATOM   1652  HD1 ILE A 110      44.400  92.710  -8.000  1.00  0.00           H
ATOM   1653  HD2 ILE A 110      43.930  94.170  -7.210  1.00  0.00           H
ATOM   1654  HD3 ILE A 110      43.260  93.510  -8.830  1.00  0.00           H
ATOM   1655  C   ILE A 110      46.700  91.910 -11.670  1.00  0.00           C
ATOM   1656  O   ILE A 110      46.130  91.480 -12.640  1.00  0.00           O
ATOM   1657  N   GLY A 111      48.050  91.990 -11.600  1.00  0.00           N
ATOM   1658  H   GLY A 111      48.500  92.390 -10.790  1.00  0.00           H
ATOM   1659  CA  GLY A 111      48.890  91.820 -12.840  1.00  0.00           C
ATOM   1660  HA1 GLY A 111      49.940  92.010 -12.610  1.00  0.00           H
ATOM   1661  HA2 GLY A 111      48.630  92.520 -13.640  1.00  0.00           H
ATOM   1662  C   GLY A 111      48.820  90.440 -13.450  1.00  0.00           C
ATOM   1663  O   GLY A 111      48.620  90.260 -14.640  1.00  0.00           O
ATOM   1664  N   LYS A 112      48.810  89.420 -12.600  1.00  0.00           N
ATOM   1665  H   LYS A 112      48.940  89.620 -11.610  1.00  0.00           H
ATOM   1666  CA  LYS A 112      48.500  88.040 -12.890  1.00  0.00           C
ATOM   1667  HA  LYS A 112      49.170  87.590 -13.620  1.00  0.00           H
ATOM   1668  CB  LYS A 112      48.540  87.210 -11.600  1.00  0.00           C
ATOM   1669  HB1 LYS A 112      49.490  87.450 -11.120  1.00  0.00           H
ATOM   1670  HB2 LYS A 112      48.610  86.140 -11.800  1.00  0.00           H
ATOM   1671  CG  LYS A 112      47.420  87.330 -10.580  1.00  0.00           C
ATOM   1672  HG1 LYS A 112      46.530  86.830 -10.990  1.00  0.00           H
ATOM   1673  HG2 LYS A 112      47.280  88.350 -10.250  1.00  0.00           H
ATOM   1674  CD  LYS A 112      47.900  86.460  -9.400  1.00  0.00           C
ATOM   1675  HD1 LYS A 112      48.880  86.790  -9.070  1.00  0.00           H
ATOM   1676  HD2 LYS A 112      47.960  85.420  -9.730  1.00  0.00           H
ATOM   1677  CE  LYS A 112      46.920  86.700  -8.190  1.00  0.00           C
ATOM   1678  HE1 LYS A 112      45.930  86.330  -8.460  1.00  0.00           H
ATOM   1679  HE2 LYS A 112      46.840  87.780  -8.070  1.00  0.00           H
ATOM   1680  NZ  LYS A 112      47.320  86.110  -6.940  1.00  0.00           N
ATOM   1681  HZ1 LYS A 112      46.720  86.440  -6.190  1.00  0.00           H
ATOM   1682  HZ2 LYS A 112      47.120  85.120  -6.950  1.00  0.00           H
ATOM   1683  HZ3 LYS A 112      48.320  86.210  -6.860  1.00  0.00           H
ATOM   1684  C   LYS A 112      47.150  87.800 -13.570  1.00  0.00           C
ATOM   1685  O   LYS A 112      47.050  86.790 -14.270  1.00  0.00           O
ATOM   1686  N   GLU A 113      46.160  88.690 -13.390  1.00  0.00           N
ATOM   1687  H   GLU A 113      46.310  89.580 -12.920  1.00  0.00           H
ATOM   1688  CA  GLU A 113      44.770  88.390 -13.680  1.00  0.00           C
ATOM   1689  HA  GLU A 113      44.690  87.310 -13.740  1.00  0.00           H
ATOM   1690  CB  GLU A 113      43.710  89.030 -12.700  1.00  0.00           C
ATOM   1691  HB1 GLU A 113      43.420  90.040 -13.010  1.00  0.00           H
ATOM   1692  HB2 GLU A 113      44.150  89.330 -11.750  1.00  0.00           H
ATOM   1693  CG  GLU A 113      42.380  88.250 -12.470  1.00  0.00           C
ATOM   1694  HG1 GLU A 113      41.730  88.010 -13.320  1.00  0.00           H
ATOM   1695  HG2 GLU A 113      41.750  88.960 -11.940  1.00  0.00           H
ATOM   1696  CD  GLU A 113      42.640  87.060 -11.600  1.00  0.00           C
ATOM   1697  OE1 GLU A 113      42.710  85.930 -12.100  1.00  0.00           O
ATOM   1698  OE2 GLU A 113      42.700  87.170 -10.360  1.00  0.00           O
ATOM   1699  C   GLU A 113      44.340  88.980 -15.030  1.00  0.00           C
ATOM   1700  O   GLU A 113      43.360  88.400 -15.580  1.00  0.00           O
ATOM   1701  N   ILE A 114      45.110  89.930 -15.610  1.00  0.00           N
ATOM   1702  H   ILE A 114      45.880  90.340 -15.100  1.00  0.00           H
ATOM   1703  CA  ILE A 114      44.760  90.650 -16.790  1.00  0.00           C
ATOM   1704  HA  ILE A 114      44.210  89.910 -17.380  1.00  0.00           H
ATOM   1705  CB  ILE A 114      43.880  91.860 -16.350  1.00  0.00           C
ATOM   1706  HB  ILE A 114      43.860  92.590 -17.160  1.00  0.00           H
ATOM   1707  CG2 ILE A 114      42.380  91.470 -16.230  1.00  0.00           C
ATOM   1708 1HG2 ILE A 114      42.070  90.930 -17.120  1.00  0.00           H
ATOM   1709 2HG2 ILE A 114      42.300  90.850 -15.330  1.00  0.00           H
ATOM   1710 3HG2 ILE A 114      41.810  92.400 -16.170  1.00  0.00           H
ATOM   1711  CG1 ILE A 114      44.270  92.760 -15.100  1.00  0.00           C
ATOM   1712 1HG1 ILE A 114      44.340  92.060 -14.270  1.00  0.00           H
ATOM   1713 2HG1 ILE A 114      43.450  93.450 -14.910  1.00  0.00           H
ATOM   1714  CD  ILE A 114      45.650  93.440 -15.200  1.00  0.00           C
ATOM   1715  HD1 ILE A 114      45.780  94.090 -16.060  1.00  0.00           H
ATOM   1716  HD2 ILE A 114      45.800  94.060 -14.310  1.00  0.00           H
ATOM   1717  HD3 ILE A 114      46.420  92.670 -15.260  1.00  0.00           H
ATOM   1718  C   ILE A 114      45.890  90.880 -17.760  1.00  0.00           C
ATOM   1719  O   ILE A 114      45.610  91.510 -18.770  1.00  0.00           O
ATOM   1720  N   ILE A 115      47.050  90.190 -17.660  1.00  0.00           N
ATOM   1721  H   ILE A 115      47.120  89.590 -16.850  1.00  0.00           H
ATOM   1722  CA  ILE A 115      48.250  90.370 -18.500  1.00  0.00           C
ATOM   1723  HA  ILE A 115      48.340  91.410 -18.820  1.00  0.00           H
ATOM   1724  CB  ILE A 115      49.550  90.050 -17.740  1.00  0.00           C
ATOM   1725  HB  ILE A 115      49.690  90.720 -16.890  1.00  0.00           H
ATOM   1726  CG2 ILE A 115      49.480  88.650 -17.000  1.00  0.00           C
ATOM   1727 1HG2 ILE A 115      49.380  87.790 -17.670  1.00  0.00           H
ATOM   1728 2HG2 ILE A 115      50.390  88.430 -16.440  1.00  0.00           H
ATOM   1729 3HG2 ILE A 115      48.610  88.690 -16.360  1.00  0.00           H
ATOM   1730  CG1 ILE A 115      50.820  90.100 -18.650  1.00  0.00           C
ATOM   1731 1HG1 ILE A 115      50.630  89.450 -19.500  1.00  0.00           H
ATOM   1732 2HG1 ILE A 115      51.630  89.600 -18.110  1.00  0.00           H
ATOM   1733  CD  ILE A 115      51.240  91.440 -19.140  1.00  0.00           C
ATOM   1734  HD1 ILE A 115      52.230  91.380 -19.600  1.00  0.00           H
ATOM   1735  HD2 ILE A 115      50.510  91.780 -19.870  1.00  0.00           H
ATOM   1736  HD3 ILE A 115      51.360  92.250 -18.410  1.00  0.00           H
ATOM   1737  C   ILE A 115      48.020  89.510 -19.750  1.00  0.00           C
ATOM   1738  O   ILE A 115      48.420  89.930 -20.830  1.00  0.00           O
ATOM   1739  N   ASP A 116      47.520  88.260 -19.580  1.00  0.00           N
ATOM   1740  H   ASP A 116      47.240  88.040 -18.640  1.00  0.00           H
ATOM   1741  CA  ASP A 116      47.170  87.310 -20.630  1.00  0.00           C
ATOM   1742  HA  ASP A 116      48.140  87.180 -21.120  1.00  0.00           H
ATOM   1743  CB  ASP A 116      46.560  86.050 -20.070  1.00  0.00           C
ATOM   1744  HB1 ASP A 116      45.670  86.200 -19.470  1.00  0.00           H
ATOM   1745  HB2 ASP A 116      47.230  85.550 -19.360  1.00  0.00           H
ATOM   1746  CG  ASP A 116      46.350  85.050 -21.200  1.00  0.00           C
ATOM   1747  OD1 ASP A 116      45.190  84.840 -21.590  1.00  0.00           O
ATOM   1748  OD2 ASP A 116      47.390  84.600 -21.710  1.00  0.00           O
ATOM   1749  C   ASP A 116      46.220  87.820 -21.690  1.00  0.00           C
ATOM   1750  O   ASP A 116      46.420  87.610 -22.910  1.00  0.00           O
ATOM   1751  N   LEU A 117      45.210  88.640 -21.250  1.00  0.00           N
ATOM   1752  H   LEU A 117      45.220  88.780 -20.250  1.00  0.00           H
ATOM   1753  CA  LEU A 117      44.250  89.410 -22.060  1.00  0.00           C
ATOM   1754  HA  LEU A 117      43.860  88.770 -22.860  1.00  0.00           H
ATOM   1755  CB  LEU A 117      43.080  89.900 -21.200  1.00  0.00           C
ATOM   1756  HB1 LEU A 117      43.420  90.800 -20.680  1.00  0.00           H
ATOM   1757  HB2 LEU A 117      42.930  89.180 -20.390  1.00  0.00           H
ATOM   1758  CG  LEU A 117      41.760  90.280 -21.890  1.00  0.00           C
ATOM   1759  HG  LEU A 117      42.060  91.000 -22.660  1.00  0.00           H
ATOM   1760  CD1 LEU A 117      41.050  89.100 -22.560  1.00  0.00           C
ATOM   1761 1HD1 LEU A 117      40.880  88.370 -21.770  1.00  0.00           H
ATOM   1762 2HD1 LEU A 117      40.070  89.270 -22.990  1.00  0.00           H
ATOM   1763 3HD1 LEU A 117      41.760  88.710 -23.290  1.00  0.00           H
ATOM   1764  CD2 LEU A 117      40.750  90.880 -20.950  1.00  0.00           C
ATOM   1765 1HD2 LEU A 117      39.840  91.090 -21.510  1.00  0.00           H
ATOM   1766 2HD2 LEU A 117      40.440  90.110 -20.250  1.00  0.00           H
ATOM   1767 3HD2 LEU A 117      41.040  91.740 -20.340  1.00  0.00           H
ATOM   1768  C   LEU A 117      44.990  90.580 -22.750  1.00  0.00           C
ATOM   1769  O   LEU A 117      44.830  90.790 -23.950  1.00  0.00           O
ATOM   1770  N   VAL A 118      45.910  91.270 -22.010  1.00  0.00           N
ATOM   1771  H   VAL A 118      46.260  90.940 -21.130  1.00  0.00           H
ATOM   1772  CA  VAL A 118      46.600  92.390 -22.730  1.00  0.00           C
ATOM   1773  HA  VAL A 118      45.900  93.090 -23.200  1.00  0.00           H
ATOM   1774  CB  VAL A 118      47.490  93.190 -21.730  1.00  0.00           C
ATOM   1775  HB  VAL A 118      47.900  92.470 -21.020  1.00  0.00           H
ATOM   1776  CG1 VAL A 118      48.630  94.100 -22.300  1.00  0.00           C
ATOM   1777 1HG1 VAL A 118      48.200  94.740 -23.060  1.00  0.00           H
ATOM   1778 2HG1 VAL A 118      49.050  94.770 -21.550  1.00  0.00           H
ATOM   1779 3HG1 VAL A 118      49.400  93.440 -22.710  1.00  0.00           H
ATOM   1780  CG2 VAL A 118      46.540  93.930 -20.960  1.00  0.00           C
ATOM   1781 1HG2 VAL A 118      46.200  93.300 -20.130  1.00  0.00           H
ATOM   1782 2HG2 VAL A 118      46.960  94.830 -20.520  1.00  0.00           H
ATOM   1783 3HG2 VAL A 118      45.720  94.350 -21.540  1.00  0.00           H
ATOM   1784  C   VAL A 118      47.500  91.860 -23.870  1.00  0.00           C
ATOM   1785  O   VAL A 118      47.420  92.390 -24.960  1.00  0.00           O
ATOM   1786  N   LEU A 119      48.090  90.680 -23.720  1.00  0.00           N
ATOM   1787  H   LEU A 119      48.110  90.340 -22.760  1.00  0.00           H
ATOM   1788  CA  LEU A 119      48.950  90.090 -24.700  1.00  0.00           C
ATOM   1789  HA  LEU A 119      49.510  90.920 -25.130  1.00  0.00           H
ATOM   1790  CB  LEU A 119      49.920  89.050 -24.130  1.00  0.00           C
ATOM   1791  HB1 LEU A 119      50.090  88.250 -24.850  1.00  0.00           H
ATOM   1792  HB2 LEU A 119      49.350  88.570 -23.330  1.00  0.00           H
ATOM   1793  CG  LEU A 119      51.330  89.450 -23.560  1.00  0.00           C
ATOM   1794  HG  LEU A 119      51.790  88.590 -23.080  1.00  0.00           H
ATOM   1795  CD1 LEU A 119      52.070  89.790 -24.890  1.00  0.00           C
ATOM   1796 1HD1 LEU A 119      52.000  88.910 -25.520  1.00  0.00           H
ATOM   1797 2HD1 LEU A 119      51.680  90.690 -25.350  1.00  0.00           H
ATOM   1798 3HD1 LEU A 119      53.140  89.960 -24.750  1.00  0.00           H
ATOM   1799  CD2 LEU A 119      51.340  90.610 -22.640  1.00  0.00           C
ATOM   1800 1HD2 LEU A 119      52.350  91.000 -22.510  1.00  0.00           H
ATOM   1801 2HD2 LEU A 119      50.700  91.370 -23.110  1.00  0.00           H
ATOM   1802 3HD2 LEU A 119      50.950  90.270 -21.680  1.00  0.00           H
ATOM   1803  C   LEU A 119      48.170  89.530 -25.910  1.00  0.00           C
ATOM   1804  O   LEU A 119      48.650  89.530 -27.030  1.00  0.00           O
ATOM   1805  N   ASP A 120      46.940  89.100 -25.680  1.00  0.00           N
ATOM   1806  H   ASP A 120      46.620  88.990 -24.730  1.00  0.00           H
ATOM   1807  CA  ASP A 120      46.040  88.600 -26.700  1.00  0.00           C
ATOM   1808  HA  ASP A 120      46.520  87.930 -27.410  1.00  0.00           H
ATOM   1809  CB  ASP A 120      44.820  87.840 -26.130  1.00  0.00           C
ATOM   1810  HB1 ASP A 120      44.490  88.370 -25.240  1.00  0.00           H
ATOM   1811  HB2 ASP A 120      45.250  86.890 -25.790  1.00  0.00           H
ATOM   1812  CG  ASP A 120      43.690  87.590 -27.110  1.00  0.00           C
ATOM   1813  OD1 ASP A 120      42.720  88.370 -26.980  1.00  0.00           O
ATOM   1814  OD2 ASP A 120      43.650  86.600 -27.830  1.00  0.00           O
ATOM   1815  C   ASP A 120      45.500  89.770 -27.530  1.00  0.00           C
ATOM   1816  O   ASP A 120      45.420  89.790 -28.730  1.00  0.00           O
ATOM   1817  N   ARG A 121      45.180  90.850 -26.840  1.00  0.00           N
ATOM   1818  H   ARG A 121      45.080  90.750 -25.840  1.00  0.00           H
ATOM   1819  CA  ARG A 121      44.730  92.080 -27.510  1.00  0.00           C
ATOM   1820  HA  ARG A 121      43.920  91.910 -28.210  1.00  0.00           H
ATOM   1821  CB  ARG A 121      44.290  93.060 -26.440  1.00  0.00           C
ATOM   1822  HB1 ARG A 121      44.150  94.010 -26.960  1.00  0.00           H
ATOM   1823  HB2 ARG A 121      45.060  93.230 -25.680  1.00  0.00           H
ATOM   1824  CG  ARG A 121      42.900  92.770 -25.730  1.00  0.00           C
ATOM   1825  HG1 ARG A 121      42.300  93.640 -26.030  1.00  0.00           H
ATOM   1826  HG2 ARG A 121      43.040  92.650 -24.660  1.00  0.00           H
ATOM   1827  CD  ARG A 121      42.040  91.500 -26.120  1.00  0.00           C
ATOM   1828  HD1 ARG A 121      42.550  90.620 -25.720  1.00  0.00           H
ATOM   1829  HD2 ARG A 121      42.010  91.440 -27.200  1.00  0.00           H
ATOM   1830  NE  ARG A 121      40.650  91.560 -25.570  1.00  0.00           N
ATOM   1831  HE  ARG A 121      40.250  92.460 -25.350  1.00  0.00           H
ATOM   1832  CZ  ARG A 121      39.900  90.430 -25.460  1.00  0.00           C
ATOM   1833  NH1 ARG A 121      40.360  89.250 -25.800  1.00  0.00           N
ATOM   1834 1HH1 ARG A 121      41.340  89.200 -26.060  1.00  0.00           H
ATOM   1835 2HH1 ARG A 121      39.800  88.410 -25.700  1.00  0.00           H
ATOM   1836  NH2 ARG A 121      38.620  90.490 -25.220  1.00  0.00           N
ATOM   1837 1HH2 ARG A 121      38.200  91.400 -25.070  1.00  0.00           H
ATOM   1838 2HH2 ARG A 121      38.000  89.730 -25.470  1.00  0.00           H
ATOM   1839  C   ARG A 121      45.920  92.680 -28.260  1.00  0.00           C
ATOM   1840  O   ARG A 121      45.710  93.390 -29.260  1.00  0.00           O
ATOM   1841  N   ILE A 122      47.170  92.650 -27.810  1.00  0.00           N
ATOM   1842  H   ILE A 122      47.250  92.270 -26.870  1.00  0.00           H
ATOM   1843  CA  ILE A 122      48.390  92.980 -28.610  1.00  0.00           C
ATOM   1844  HA  ILE A 122      48.220  93.960 -29.060  1.00  0.00           H
ATOM   1845  CB  ILE A 122      49.720  93.060 -27.840  1.00  0.00           C
ATOM   1846  HB  ILE A 122      50.010  92.110 -27.390  1.00  0.00           H
ATOM   1847  CG2 ILE A 122      50.950  93.430 -28.690  1.00  0.00           C
ATOM   1848 1HG2 ILE A 122      50.690  94.190 -29.420  1.00  0.00           H
ATOM   1849 2HG2 ILE A 122      51.740  93.860 -28.060  1.00  0.00           H
ATOM   1850 3HG2 ILE A 122      51.260  92.500 -29.170  1.00  0.00           H
ATOM   1851  CG1 ILE A 122      49.610  94.200 -26.750  1.00  0.00           C
ATOM   1852 1HG1 ILE A 122      48.580  94.320 -26.430  1.00  0.00           H
ATOM   1853 2HG1 ILE A 122      49.740  95.150 -27.260  1.00  0.00           H
ATOM   1854  CD  ILE A 122      50.540  94.160 -25.520  1.00  0.00           C
ATOM   1855  HD1 ILE A 122      50.740  93.120 -25.240  1.00  0.00           H
ATOM   1856  HD2 ILE A 122      51.490  94.670 -25.710  1.00  0.00           H
ATOM   1857  HD3 ILE A 122      50.030  94.670 -24.700  1.00  0.00           H
ATOM   1858  C   ILE A 122      48.600  91.930 -29.760  1.00  0.00           C
ATOM   1859  O   ILE A 122      48.930  92.360 -30.870  1.00  0.00           O
ATOM   1860  N   ARG A 123      48.430  90.580 -29.600  1.00  0.00           N
ATOM   1861  H   ARG A 123      48.180  90.180 -28.710  1.00  0.00           H
ATOM   1862  CA  ARG A 123      48.540  89.570 -30.730  1.00  0.00           C
ATOM   1863  HA  ARG A 123      49.560  89.760 -31.050  1.00  0.00           H
ATOM   1864  CB  ARG A 123      48.600  88.190 -30.070  1.00  0.00           C
ATOM   1865  HB1 ARG A 123      47.580  87.840 -29.940  1.00  0.00           H
ATOM   1866  HB2 ARG A 123      49.210  88.190 -29.160  1.00  0.00           H
ATOM   1867  CG  ARG A 123      49.230  87.110 -30.930  1.00  0.00           C
ATOM   1868  HG1 ARG A 123      50.290  87.270 -31.150  1.00  0.00           H
ATOM   1869  HG2 ARG A 123      48.700  87.070 -31.880  1.00  0.00           H
ATOM   1870  CD  ARG A 123      48.960  85.730 -30.290  1.00  0.00           C
ATOM   1871  HD1 ARG A 123      49.410  85.040 -31.000  1.00  0.00           H
ATOM   1872  HD2 ARG A 123      47.960  85.310 -30.190  1.00  0.00           H
ATOM   1873  NE  ARG A 123      49.700  85.650 -29.030  1.00  0.00           N
ATOM   1874  HE  ARG A 123      50.680  85.700 -29.270  1.00  0.00           H
ATOM   1875  CZ  ARG A 123      49.180  85.530 -27.810  1.00  0.00           C
ATOM   1876  NH1 ARG A 123      47.870  85.510 -27.610  1.00  0.00           N
ATOM   1877 1HH1 ARG A 123      47.230  85.510 -28.380  1.00  0.00           H
ATOM   1878 2HH1 ARG A 123      47.520  85.430 -26.670  1.00  0.00           H
ATOM   1879  NH2 ARG A 123      49.890  85.410 -26.790  1.00  0.00           N
ATOM   1880 1HH2 ARG A 123      50.850  85.150 -26.940  1.00  0.00           H
ATOM   1881 2HH2 ARG A 123      49.440  85.460 -25.880  1.00  0.00           H
ATOM   1882  C   ARG A 123      47.530  89.670 -31.800  1.00  0.00           C
ATOM   1883  O   ARG A 123      47.890  89.660 -32.960  1.00  0.00           O
ATOM   1884  N   LYS A 124      46.260  90.050 -31.480  1.00  0.00           N
ATOM   1885  H   LYS A 124      46.040  90.000 -30.490  1.00  0.00           H
ATOM   1886  CA  LYS A 124      45.290  90.430 -32.460  1.00  0.00           C
ATOM   1887  HA  LYS A 124      45.280  89.630 -33.200  1.00  0.00           H
ATOM   1888  CB  LYS A 124      43.860  90.470 -31.930  1.00  0.00           C
ATOM   1889  HB1 LYS A 124      43.180  90.880 -32.670  1.00  0.00           H
ATOM   1890  HB2 LYS A 124      43.790  91.170 -31.100  1.00  0.00           H
ATOM   1891  CG  LYS A 124      43.470  89.020 -31.500  1.00  0.00           C
ATOM   1892  HG1 LYS A 124      44.340  88.490 -31.100  1.00  0.00           H
ATOM   1893  HG2 LYS A 124      43.060  88.450 -32.330  1.00  0.00           H
ATOM   1894  CD  LYS A 124      42.300  89.190 -30.460  1.00  0.00           C
ATOM   1895  HD1 LYS A 124      41.530  89.870 -30.810  1.00  0.00           H
ATOM   1896  HD2 LYS A 124      42.810  89.560 -29.570  1.00  0.00           H
ATOM   1897  CE  LYS A 124      41.820  87.710 -30.220  1.00  0.00           C
ATOM   1898  HE1 LYS A 124      42.720  87.120 -30.110  1.00  0.00           H
ATOM   1899  HE2 LYS A 124      41.240  87.410 -31.090  1.00  0.00           H
ATOM   1900  NZ  LYS A 124      41.000  87.600 -28.980  1.00  0.00           N
ATOM   1901  HZ1 LYS A 124      41.490  87.860 -28.140  1.00  0.00           H
ATOM   1902  HZ2 LYS A 124      40.160  88.170 -28.970  1.00  0.00           H
ATOM   1903  HZ3 LYS A 124      40.680  86.650 -28.850  1.00  0.00           H
ATOM   1904  C   LYS A 124      45.720  91.630 -33.270  1.00  0.00           C
ATOM   1905  O   LYS A 124      45.070  91.870 -34.270  1.00  0.00           O
ATOM   1906  N   LEU A 125      46.860  92.380 -33.000  1.00  0.00           N
ATOM   1907  H   LEU A 125      47.410  92.110 -32.190  1.00  0.00           H
ATOM   1908  CA  LEU A 125      47.320  93.470 -33.890  1.00  0.00           C
ATOM   1909  HA  LEU A 125      46.600  93.610 -34.700  1.00  0.00           H
ATOM   1910  CB  LEU A 125      47.590  94.720 -32.990  1.00  0.00           C
ATOM   1911  HB1 LEU A 125      48.170  95.490 -33.490  1.00  0.00           H
ATOM   1912  HB2 LEU A 125      48.370  94.530 -32.260  1.00  0.00           H
ATOM   1913  CG  LEU A 125      46.390  95.380 -32.250  1.00  0.00           C
ATOM   1914  HG  LEU A 125      46.030  94.680 -31.500  1.00  0.00           H
ATOM   1915  CD1 LEU A 125      46.880  96.650 -31.520  1.00  0.00           C
ATOM   1916 1HD1 LEU A 125      45.930  97.110 -31.250  1.00  0.00           H
ATOM   1917 2HD1 LEU A 125      47.490  96.420 -30.650  1.00  0.00           H
ATOM   1918 3HD1 LEU A 125      47.440  97.360 -32.130  1.00  0.00           H
ATOM   1919  CD2 LEU A 125      45.400  95.710 -33.320  1.00  0.00           C
ATOM   1920 1HD2 LEU A 125      45.780  96.230 -34.200  1.00  0.00           H
ATOM   1921 2HD2 LEU A 125      44.910  94.850 -33.760  1.00  0.00           H
ATOM   1922 3HD2 LEU A 125      44.640  96.410 -32.950  1.00  0.00           H
ATOM   1923  C   LEU A 125      48.670  93.090 -34.510  1.00  0.00           C
ATOM   1924  O   LEU A 125      48.890  93.570 -35.630  1.00  0.00           O
ATOM   1925  N   ALA A 126      49.460  92.220 -33.810  1.00  0.00           N
ATOM   1926  H   ALA A 126      49.290  92.230 -32.810  1.00  0.00           H
ATOM   1927  CA  ALA A 126      50.870  91.830 -34.180  1.00  0.00           C
ATOM   1928  HA  ALA A 126      51.340  92.720 -34.580  1.00  0.00           H
ATOM   1929  CB  ALA A 126      51.560  91.350 -32.890  1.00  0.00           C
ATOM   1930  HB1 ALA A 126      51.620  92.210 -32.220  1.00  0.00           H
ATOM   1931  HB2 ALA A 126      51.000  90.490 -32.540  1.00  0.00           H
ATOM   1932  HB3 ALA A 126      52.520  90.940 -33.210  1.00  0.00           H
ATOM   1933  C   ALA A 126      50.730  90.720 -35.300  1.00  0.00           C
ATOM   1934  O   ALA A 126      51.450  90.760 -36.280  1.00  0.00           O
ATOM   1935  N   ASP A 127      49.790  89.730 -35.240  1.00  0.00           N
ATOM   1936  H   ASP A 127      49.220  89.760 -34.420  1.00  0.00           H
ATOM   1937  CA  ASP A 127      49.430  88.850 -36.340  1.00  0.00           C
ATOM   1938  HA  ASP A 127      50.390  88.470 -36.690  1.00  0.00           H
ATOM   1939  CB  ASP A 127      48.410  87.820 -35.890  1.00  0.00           C
ATOM   1940  HB1 ASP A 127      47.610  88.360 -35.370  1.00  0.00           H
ATOM   1941  HB2 ASP A 127      48.900  87.250 -35.110  1.00  0.00           H
ATOM   1942  CG  ASP A 127      47.950  86.860 -36.980  1.00  0.00           C
ATOM   1943  OD1 ASP A 127      48.810  86.330 -37.640  1.00  0.00           O
ATOM   1944  OD2 ASP A 127      46.740  86.610 -37.070  1.00  0.00           O
ATOM   1945  C   ASP A 127      48.710  89.660 -37.390  1.00  0.00           C
ATOM   1946  O   ASP A 127      48.690  89.220 -38.560  1.00  0.00           O
ATOM   1947  N   GLN A 128      48.290  90.950 -37.180  1.00  0.00           N
ATOM   1948  H   GLN A 128      48.540  91.410 -36.320  1.00  0.00           H
ATOM   1949  CA  GLN A 128      47.740  91.840 -38.200  1.00  0.00           C
ATOM   1950  HA  GLN A 128      47.460  91.130 -38.990  1.00  0.00           H
ATOM   1951  CB  GLN A 128      46.390  92.570 -37.830  1.00  0.00           C
ATOM   1952  HB1 GLN A 128      46.620  93.540 -37.380  1.00  0.00           H
ATOM   1953  HB2 GLN A 128      45.820  92.030 -37.080  1.00  0.00           H
ATOM   1954  CG  GLN A 128      45.390  92.590 -38.930  1.00  0.00           C
ATOM   1955  HG1 GLN A 128      45.150  91.570 -39.240  1.00  0.00           H
ATOM   1956  HG2 GLN A 128      45.730  93.090 -39.840  1.00  0.00           H
ATOM   1957  CD  GLN A 128      44.010  93.240 -38.580  1.00  0.00           C
ATOM   1958  OE1 GLN A 128      43.770  94.410 -38.940  1.00  0.00           O
ATOM   1959  NE2 GLN A 128      43.080  92.550 -37.900  1.00  0.00           N
ATOM   1960 1HE2 GLN A 128      43.150  91.590 -37.620  1.00  0.00           H
ATOM   1961 2HE2 GLN A 128      42.160  92.940 -37.780  1.00  0.00           H
ATOM   1962  C   GLN A 128      48.730  92.750 -38.900  1.00  0.00           C
ATOM   1963  O   GLN A 128      48.350  93.760 -39.470  1.00  0.00           O
ATOM   1964  N   CYS A 129      50.000  92.480 -38.780  1.00  0.00           N
ATOM   1965  H   CYS A 129      50.220  91.790 -38.080  1.00  0.00           H
ATOM   1966  CA  CYS A 129      51.170  93.180 -39.440  1.00  0.00           C
ATOM   1967  HA  CYS A 129      50.800  94.080 -39.920  1.00  0.00           H
ATOM   1968  CB  CYS A 129      52.240  93.520 -38.380  1.00  0.00           C
ATOM   1969  HB1 CYS A 129      53.170  93.840 -38.850  1.00  0.00           H
ATOM   1970  HB2 CYS A 129      52.490  92.610 -37.840  1.00  0.00           H
ATOM   1971  SG  CYS A 129      51.620  94.730 -37.160  1.00  0.00           S
ATOM   1972  HG  CYS A 129      50.420  94.150 -37.190  1.00  0.00           H
ATOM   1973  C   CYS A 129      51.850  92.340 -40.540  1.00  0.00           C
ATOM   1974  O   CYS A 129      51.710  91.110 -40.570  1.00  0.00           O
ATOM   1975  N   THR A 130      52.590  92.950 -41.460  1.00  0.00           N
ATOM   1976  H   THR A 130      52.530  93.960 -41.490  1.00  0.00           H
ATOM   1977  CA  THR A 130      53.500  92.230 -42.380  1.00  0.00           C
ATOM   1978  HA  THR A 130      53.240  91.170 -42.390  1.00  0.00           H
ATOM   1979  CB  THR A 130      53.300  92.630 -43.900  1.00  0.00           C
ATOM   1980  HB  THR A 130      54.030  92.080 -44.500  1.00  0.00           H
ATOM   1981  CG2 THR A 130      51.860  92.310 -44.320  1.00  0.00           C
ATOM   1982 1HG2 THR A 130      51.600  92.600 -45.340  1.00  0.00           H
ATOM   1983 2HG2 THR A 130      51.620  91.270 -44.140  1.00  0.00           H
ATOM   1984 3HG2 THR A 130      51.150  92.740 -43.620  1.00  0.00           H
ATOM   1985  OG1 THR A 130      53.570  94.040 -44.180  1.00  0.00           O
ATOM   1986  HG1 THR A 130      53.320  94.260 -45.080  1.00  0.00           H
ATOM   1987  C   THR A 130      54.980  92.310 -42.020  1.00  0.00           C
ATOM   1988  O   THR A 130      55.640  91.330 -42.180  1.00  0.00           O
ATOM   1989  N   GLY A 131      55.420  93.360 -41.370  1.00  0.00           N
ATOM   1990  H   GLY A 131      54.780  94.140 -41.450  1.00  0.00           H
ATOM   1991  CA  GLY A 131      56.830  93.770 -40.980  1.00  0.00           C
ATOM   1992  HA1 GLY A 131      57.330  94.300 -41.790  1.00  0.00           H
ATOM   1993  HA2 GLY A 131      57.500  92.910 -40.860  1.00  0.00           H
ATOM   1994  C   GLY A 131      56.810  94.580 -39.660  1.00  0.00           C
ATOM   1995  O   GLY A 131      57.200  95.720 -39.570  1.00  0.00           O
ATOM   1996  N   LEU A 132      56.210  93.950 -38.590  1.00  0.00           N
ATOM   1997  H   LEU A 132      55.850  93.020 -38.730  1.00  0.00           H
ATOM   1998  CA  LEU A 132      56.170  94.650 -37.300  1.00  0.00           C
ATOM   1999  HA  LEU A 132      55.590  95.570 -37.350  1.00  0.00           H
ATOM   2000  CB  LEU A 132      55.430  93.700 -36.250  1.00  0.00           C
ATOM   2001  HB1 LEU A 132      55.920  92.720 -36.280  1.00  0.00           H
ATOM   2002  HB2 LEU A 132      54.370  93.660 -36.500  1.00  0.00           H
ATOM   2003  CG  LEU A 132      55.550  94.240 -34.810  1.00  0.00           C
ATOM   2004  HG  LEU A 132      56.590  94.380 -34.510  1.00  0.00           H
ATOM   2005  CD1 LEU A 132      54.930  95.650 -34.670  1.00  0.00           C
ATOM   2006 1HD1 LEU A 132      55.700  96.380 -34.900  1.00  0.00           H
ATOM   2007 2HD1 LEU A 132      54.000  95.700 -35.250  1.00  0.00           H
ATOM   2008 3HD1 LEU A 132      54.730  95.810 -33.610  1.00  0.00           H
ATOM   2009  CD2 LEU A 132      54.930  93.250 -33.720  1.00  0.00           C
ATOM   2010 1HD2 LEU A 132      55.120  93.710 -32.740  1.00  0.00           H
ATOM   2011 2HD2 LEU A 132      53.870  93.110 -33.880  1.00  0.00           H
ATOM   2012 3HD2 LEU A 132      55.450  92.300 -33.800  1.00  0.00           H
ATOM   2013  C   LEU A 132      57.610  94.890 -36.900  1.00  0.00           C
ATOM   2014  O   LEU A 132      58.410  93.980 -36.840  1.00  0.00           O
ATOM   2015  N   GLN A 133      57.940  96.120 -36.620  1.00  0.00           N
ATOM   2016  H   GLN A 133      57.250  96.850 -36.740  1.00  0.00           H
ATOM   2017  CA  GLN A 133      59.340  96.550 -36.210  1.00  0.00           C
ATOM   2018  HA  GLN A 133      60.130  95.820 -36.420  1.00  0.00           H
ATOM   2019  CB  GLN A 133      59.610  97.840 -36.950  1.00  0.00           C
ATOM   2020  HB1 GLN A 133      58.800  98.550 -36.780  1.00  0.00           H
ATOM   2021  HB2 GLN A 133      59.560  97.690 -38.030  1.00  0.00           H
ATOM   2022  CG  GLN A 133      60.940  98.570 -36.760  1.00  0.00           C
ATOM   2023  HG1 GLN A 133      61.730  97.910 -37.120  1.00  0.00           H
ATOM   2024  HG2 GLN A 133      61.080  98.800 -35.700  1.00  0.00           H
ATOM   2025  CD  GLN A 133      61.020  99.970 -37.450  1.00  0.00           C
ATOM   2026  OE1 GLN A 133      61.090 100.910 -36.770  1.00  0.00           O
ATOM   2027  NE2 GLN A 133      61.010 100.060 -38.710  1.00  0.00           N
ATOM   2028 1HE2 GLN A 133      61.160  99.250 -39.290  1.00  0.00           H
ATOM   2029 2HE2 GLN A 133      61.360 100.950 -39.040  1.00  0.00           H
ATOM   2030  C   GLN A 133      59.520  96.750 -34.720  1.00  0.00           C
ATOM   2031  O   GLN A 133      60.570  96.380 -34.150  1.00  0.00           O
ATOM   2032  N   GLY A 134      58.490  97.200 -34.030  1.00  0.00           N
ATOM   2033  H   GLY A 134      57.620  97.430 -34.490  1.00  0.00           H
ATOM   2034  CA  GLY A 134      58.560  97.590 -32.590  1.00  0.00           C
ATOM   2035  HA1 GLY A 134      59.430  98.230 -32.450  1.00  0.00           H
ATOM   2036  HA2 GLY A 134      58.800  96.740 -31.960  1.00  0.00           H
ATOM   2037  C   GLY A 134      57.330  98.150 -31.900  1.00  0.00           C
ATOM   2038  O   GLY A 134      56.200  98.170 -32.450  1.00  0.00           O
ATOM   2039  N   PHE A 135      57.550  98.610 -30.650  1.00  0.00           N
ATOM   2040  H   PHE A 135      58.470  98.590 -30.220  1.00  0.00           H
ATOM   2041  CA  PHE A 135      56.460  99.150 -29.690  1.00  0.00           C
ATOM   2042  HA  PHE A 135      55.460  99.150 -30.130  1.00  0.00           H
ATOM   2043  CB  PHE A 135      56.420  98.060 -28.530  1.00  0.00           C
ATOM   2044  HB1 PHE A 135      55.740  98.490 -27.800  1.00  0.00           H
ATOM   2045  HB2 PHE A 135      57.440  97.940 -28.160  1.00  0.00           H
ATOM   2046  CG  PHE A 135      55.880  96.670 -28.930  1.00  0.00           C
ATOM   2047  CD1 PHE A 135      54.490  96.520 -29.380  1.00  0.00           C
ATOM   2048  HD1 PHE A 135      53.850  97.390 -29.390  1.00  0.00           H
ATOM   2049  CE1 PHE A 135      53.970  95.290 -29.710  1.00  0.00           C
ATOM   2050  HE1 PHE A 135      52.930  95.140 -29.960  1.00  0.00           H
ATOM   2051  CZ  PHE A 135      54.850  94.200 -29.820  1.00  0.00           C
ATOM   2052  HZ  PHE A 135      54.470  93.220 -30.070  1.00  0.00           H
ATOM   2053  CE2 PHE A 135      56.200  94.350 -29.500  1.00  0.00           C
ATOM   2054  HE2 PHE A 135      56.790  93.440 -29.570  1.00  0.00           H
ATOM   2055  CD2 PHE A 135      56.770  95.560 -29.040  1.00  0.00           C
ATOM   2056  HD2 PHE A 135      57.830  95.550 -28.830  1.00  0.00           H
ATOM   2057  C   PHE A 135      56.710 100.580 -29.200  1.00  0.00           C
ATOM   2058  O   PHE A 135      57.880 100.930 -29.030  1.00  0.00           O
ATOM   2059  N   LEU A 136      55.670 101.430 -29.040  1.00  0.00           N
ATOM   2060  H   LEU A 136      54.760 101.000 -29.040  1.00  0.00           H
ATOM   2061  CA  LEU A 136      55.840 102.590 -28.150  1.00  0.00           C
ATOM   2062  HA  LEU A 136      56.830 102.760 -27.740  1.00  0.00           H
ATOM   2063  CB  LEU A 136      55.380 103.920 -28.830  1.00  0.00           C
ATOM   2064  HB1 LEU A 136      54.950 104.590 -28.090  1.00  0.00           H
ATOM   2065  HB2 LEU A 136      54.560 103.680 -29.510  1.00  0.00           H
ATOM   2066  CG  LEU A 136      56.620 104.620 -29.540  1.00  0.00           C
ATOM   2067  HG  LEU A 136      57.160 103.960 -30.220  1.00  0.00           H
ATOM   2068  CD1 LEU A 136      56.100 105.840 -30.290  1.00  0.00           C
ATOM   2069 1HD1 LEU A 136      56.920 106.180 -30.920  1.00  0.00           H
ATOM   2070 2HD1 LEU A 136      55.290 105.570 -30.960  1.00  0.00           H
ATOM   2071 3HD1 LEU A 136      55.770 106.620 -29.600  1.00  0.00           H
ATOM   2072  CD2 LEU A 136      57.560 105.270 -28.470  1.00  0.00           C
ATOM   2073 1HD2 LEU A 136      57.030 106.050 -27.930  1.00  0.00           H
ATOM   2074 2HD2 LEU A 136      57.920 104.570 -27.720  1.00  0.00           H
ATOM   2075 3HD2 LEU A 136      58.410 105.650 -29.030  1.00  0.00           H
ATOM   2076  C   LEU A 136      54.930 102.290 -26.900  1.00  0.00           C
ATOM   2077  O   LEU A 136      53.800 101.820 -27.030  1.00  0.00           O
ATOM   2078  N   VAL A 137      55.450 102.540 -25.750  1.00  0.00           N
ATOM   2079  H   VAL A 137      56.450 102.640 -25.680  1.00  0.00           H
ATOM   2080  CA  VAL A 137      54.740 102.280 -24.420  1.00  0.00           C
ATOM   2081  HA  VAL A 137      53.730 101.970 -24.660  1.00  0.00           H
ATOM   2082  CB  VAL A 137      55.400 101.200 -23.520  1.00  0.00           C
ATOM   2083  HB  VAL A 137      56.300 101.580 -23.020  1.00  0.00           H
ATOM   2084  CG1 VAL A 137      54.320 100.760 -22.440  1.00  0.00           C
ATOM   2085 1HG1 VAL A 137      54.700  99.970 -21.800  1.00  0.00           H
ATOM   2086 2HG1 VAL A 137      54.230 101.630 -21.780  1.00  0.00           H
ATOM   2087 3HG1 VAL A 137      53.290 100.530 -22.730  1.00  0.00           H
ATOM   2088  CG2 VAL A 137      55.690  99.890 -24.270  1.00  0.00           C
ATOM   2089 1HG2 VAL A 137      54.830  99.830 -24.940  1.00  0.00           H
ATOM   2090 2HG2 VAL A 137      56.660 100.070 -24.720  1.00  0.00           H
ATOM   2091 3HG2 VAL A 137      55.730  99.030 -23.590  1.00  0.00           H
ATOM   2092  C   VAL A 137      54.610 103.610 -23.680  1.00  0.00           C
ATOM   2093  O   VAL A 137      55.610 104.370 -23.450  1.00  0.00           O
ATOM   2094  N   PHE A 138      53.360 104.030 -23.440  1.00  0.00           N
ATOM   2095  H   PHE A 138      52.550 103.500 -23.750  1.00  0.00           H
ATOM   2096  CA  PHE A 138      52.960 105.390 -22.920  1.00  0.00           C
ATOM   2097  HA  PHE A 138      53.870 105.990 -22.940  1.00  0.00           H
ATOM   2098  CB  PHE A 138      51.920 106.130 -23.800  1.00  0.00           C
ATOM   2099  HB1 PHE A 138      51.730 107.060 -23.260  1.00  0.00           H
ATOM   2100  HB2 PHE A 138      50.990 105.570 -23.900  1.00  0.00           H
ATOM   2101  CG  PHE A 138      52.360 106.490 -25.210  1.00  0.00           C
ATOM   2102  CD1 PHE A 138      52.350 105.530 -26.220  1.00  0.00           C
ATOM   2103  HD1 PHE A 138      52.060 104.510 -26.000  1.00  0.00           H
ATOM   2104  CE1 PHE A 138      52.770 105.790 -27.520  1.00  0.00           C
ATOM   2105  HE1 PHE A 138      52.590 105.120 -28.350  1.00  0.00           H
ATOM   2106  CZ  PHE A 138      53.370 107.050 -27.780  1.00  0.00           C
ATOM   2107  HZ  PHE A 138      53.730 107.240 -28.780  1.00  0.00           H
ATOM   2108  CE2 PHE A 138      53.540 107.990 -26.750  1.00  0.00           C
ATOM   2109  HE2 PHE A 138      53.990 108.950 -26.950  1.00  0.00           H
ATOM   2110  CD2 PHE A 138      52.900 107.740 -25.500  1.00  0.00           C
ATOM   2111  HD2 PHE A 138      53.120 108.490 -24.750  1.00  0.00           H
ATOM   2112  C   PHE A 138      52.500 105.400 -21.460  1.00  0.00           C
ATOM   2113  O   PHE A 138      51.460 104.890 -21.170  1.00  0.00           O
ATOM   2114  N   HIS A 139      53.170 106.020 -20.510  1.00  0.00           N
ATOM   2115  H   HIS A 139      53.830 106.730 -20.800  1.00  0.00           H
ATOM   2116  CA  HIS A 139      52.790 105.920 -19.120  1.00  0.00           C
ATOM   2117  HA  HIS A 139      51.700 105.870 -19.060  1.00  0.00           H
ATOM   2118  CB  HIS A 139      53.400 104.580 -18.540  1.00  0.00           C
ATOM   2119  HB1 HIS A 139      53.370 103.700 -19.190  1.00  0.00           H
ATOM   2120  HB2 HIS A 139      52.980 104.320 -17.570  1.00  0.00           H
ATOM   2121  CG  HIS A 139      54.850 104.570 -18.320  1.00  0.00           C
ATOM   2122  ND1 HIS A 139      55.460 104.580 -17.100  1.00  0.00           N
ATOM   2123  HD1 HIS A 139      55.010 104.570 -16.190  1.00  0.00           H
ATOM   2124  CE1 HIS A 139      56.780 104.620 -17.340  1.00  0.00           C
ATOM   2125  HE1 HIS A 139      57.570 104.720 -16.620  1.00  0.00           H
ATOM   2126  NE2 HIS A 139      57.060 104.530 -18.660  1.00  0.00           N
ATOM   2127  HE2 HIS A 139      57.930 104.330 -19.120  1.00  0.00           H
ATOM   2128  CD2 HIS A 139      55.830 104.490 -19.330  1.00  0.00           C
ATOM   2129  HD2 HIS A 139      55.750 104.340 -20.400  1.00  0.00           H
ATOM   2130  C   HIS A 139      53.240 107.170 -18.300  1.00  0.00           C
ATOM   2131  O   HIS A 139      53.570 108.180 -18.920  1.00  0.00           O
ATOM   2132  N   SER A 140      53.350 106.980 -16.970  1.00  0.00           N
ATOM   2133  H   SER A 140      53.010 106.100 -16.600  1.00  0.00           H
ATOM   2134  CA  SER A 140      53.870 108.010 -16.010  1.00  0.00           C
ATOM   2135  HA  SER A 140      54.410 108.780 -16.560  1.00  0.00           H
ATOM   2136  CB  SER A 140      52.810 108.670 -15.240  1.00  0.00           C
ATOM   2137  HB1 SER A 140      52.210 109.320 -15.880  1.00  0.00           H
ATOM   2138  HB2 SER A 140      53.240 109.220 -14.400  1.00  0.00           H
ATOM   2139  OG  SER A 140      52.040 107.650 -14.630  1.00  0.00           O
ATOM   2140  HG  SER A 140      51.440 107.260 -15.270  1.00  0.00           H
ATOM   2141  C   SER A 140      54.930 107.470 -15.020  1.00  0.00           C
ATOM   2142  O   SER A 140      55.100 106.240 -14.910  1.00  0.00           O
ATOM   2143  N   PHE A 141      55.690 108.310 -14.280  1.00  0.00           N
ATOM   2144  H   PHE A 141      55.610 109.310 -14.360  1.00  0.00           H
ATOM   2145  CA  PHE A 141      56.650 107.840 -13.280  1.00  0.00           C
ATOM   2146  HA  PHE A 141      57.220 106.990 -13.640  1.00  0.00           H
ATOM   2147  CB  PHE A 141      57.590 109.070 -12.960  1.00  0.00           C
ATOM   2148  HB1 PHE A 141      57.920 109.130 -11.930  1.00  0.00           H
ATOM   2149  HB2 PHE A 141      57.100 110.040 -13.060  1.00  0.00           H
ATOM   2150  CG  PHE A 141      58.790 109.040 -13.870  1.00  0.00           C
ATOM   2151  CD1 PHE A 141      59.980 108.540 -13.370  1.00  0.00           C
ATOM   2152  HD1 PHE A 141      60.050 108.120 -12.380  1.00  0.00           H
ATOM   2153  CE1 PHE A 141      61.150 108.540 -14.180  1.00  0.00           C
ATOM   2154  HE1 PHE A 141      62.040 108.110 -13.750  1.00  0.00           H
ATOM   2155  CZ  PHE A 141      61.090 108.900 -15.520  1.00  0.00           C
ATOM   2156  HZ  PHE A 141      61.950 108.650 -16.120  1.00  0.00           H
ATOM   2157  CE2 PHE A 141      59.870 109.390 -16.020  1.00  0.00           C
ATOM   2158  HE2 PHE A 141      59.650 109.590 -17.060  1.00  0.00           H
ATOM   2159  CD2 PHE A 141      58.790 109.540 -15.180  1.00  0.00           C
ATOM   2160  HD2 PHE A 141      57.900 109.970 -15.600  1.00  0.00           H
ATOM   2161  C   PHE A 141      55.960 107.360 -11.960  1.00  0.00           C
ATOM   2162  O   PHE A 141      56.250 106.340 -11.330  1.00  0.00           O
ATOM   2163  N   GLY A 142      55.120 108.290 -11.450  1.00  0.00           N
ATOM   2164  H   GLY A 142      54.910 109.160 -11.910  1.00  0.00           H
ATOM   2165  CA  GLY A 142      54.340 108.200 -10.100  1.00  0.00           C
ATOM   2166  HA1 GLY A 142      54.160 109.210  -9.740  1.00  0.00           H
ATOM   2167  HA2 GLY A 142      54.990 107.790  -9.320  1.00  0.00           H
ATOM   2168  C   GLY A 142      53.010 107.520 -10.140  1.00  0.00           C
ATOM   2169  O   GLY A 142      52.500 107.190  -9.110  1.00  0.00           O
ATOM   2170  N   GLY A 143      52.490 107.060 -11.310  1.00  0.00           N
ATOM   2171  H   GLY A 143      53.060 107.120 -12.140  1.00  0.00           H
ATOM   2172  CA  GLY A 143      51.130 106.420 -11.390  1.00  0.00           C
ATOM   2173  HA1 GLY A 143      50.820 106.540 -12.430  1.00  0.00           H
ATOM   2174  HA2 GLY A 143      50.360 106.960 -10.840  1.00  0.00           H
ATOM   2175  C   GLY A 143      51.210 104.940 -11.000  1.00  0.00           C
ATOM   2176  O   GLY A 143      52.030 104.160 -11.430  1.00  0.00           O
ATOM   2177  N   GLY A 144      50.320 104.550 -10.030  1.00  0.00           N
ATOM   2178  H   GLY A 144      49.590 105.150  -9.670  1.00  0.00           H
ATOM   2179  CA  GLY A 144      50.420 103.190  -9.500  1.00  0.00           C
ATOM   2180  HA1 GLY A 144      49.560 102.980  -8.860  1.00  0.00           H
ATOM   2181  HA2 GLY A 144      51.340 102.970  -8.950  1.00  0.00           H
ATOM   2182  C   GLY A 144      50.290 102.130 -10.580  1.00  0.00           C
ATOM   2183  O   GLY A 144      50.970 101.110 -10.520  1.00  0.00           O
ATOM   2184  N   THR A 145      49.450 102.360 -11.620  1.00  0.00           N
ATOM   2185  H   THR A 145      49.040 103.280 -11.680  1.00  0.00           H
ATOM   2186  CA  THR A 145      49.150 101.340 -12.610  1.00  0.00           C
ATOM   2187  HA  THR A 145      49.090 100.340 -12.170  1.00  0.00           H
ATOM   2188  CB  THR A 145      47.840 101.640 -13.290  1.00  0.00           C
ATOM   2189  HB  THR A 145      47.790 102.720 -13.460  1.00  0.00           H
ATOM   2190  CG2 THR A 145      47.480 100.800 -14.600  1.00  0.00           C
ATOM   2191 1HG2 THR A 145      46.510 101.200 -14.910  1.00  0.00           H
ATOM   2192 2HG2 THR A 145      48.270 100.830 -15.350  1.00  0.00           H
ATOM   2193 3HG2 THR A 145      47.400  99.740 -14.350  1.00  0.00           H
ATOM   2194  OG1 THR A 145      46.710 101.360 -12.450  1.00  0.00           O
ATOM   2195  HG1 THR A 145      46.560 102.150 -11.930  1.00  0.00           H
ATOM   2196  C   THR A 145      50.210 101.480 -13.650  1.00  0.00           C
ATOM   2197  O   THR A 145      50.760 100.470 -14.070  1.00  0.00           O
ATOM   2198  N   GLY A 146      50.490 102.720 -14.090  1.00  0.00           N
ATOM   2199  H   GLY A 146      49.970 103.540 -13.790  1.00  0.00           H
ATOM   2200  CA  GLY A 146      51.560 103.000 -15.070  1.00  0.00           C
ATOM   2201  HA1 GLY A 146      51.530 104.060 -15.350  1.00  0.00           H
ATOM   2202  HA2 GLY A 146      51.520 102.410 -15.980  1.00  0.00           H
ATOM   2203  C   GLY A 146      53.030 102.830 -14.440  1.00  0.00           C
ATOM   2204  O   GLY A 146      54.010 103.350 -14.940  1.00  0.00           O
ATOM   2205  N   SER A 147      53.040 102.120 -13.330  1.00  0.00           N
ATOM   2206  H   SER A 147      52.150 101.860 -12.930  1.00  0.00           H
ATOM   2207  CA  SER A 147      54.350 101.570 -12.840  1.00  0.00           C
ATOM   2208  HA  SER A 147      55.110 101.620 -13.620  1.00  0.00           H
ATOM   2209  CB  SER A 147      54.850 102.500 -11.770  1.00  0.00           C
ATOM   2210  HB1 SER A 147      54.930 103.530 -12.120  1.00  0.00           H
ATOM   2211  HB2 SER A 147      55.840 102.110 -11.520  1.00  0.00           H
ATOM   2212  OG  SER A 147      54.100 102.520 -10.620  1.00  0.00           O
ATOM   2213  HG  SER A 147      53.380 103.110 -10.860  1.00  0.00           H
ATOM   2214  C   SER A 147      54.350 100.050 -12.370  1.00  0.00           C
ATOM   2215  O   SER A 147      55.220  99.310 -12.810  1.00  0.00           O
ATOM   2216  N   GLY A 148      53.400  99.620 -11.610  1.00  0.00           N
ATOM   2217  H   GLY A 148      52.720 100.260 -11.230  1.00  0.00           H
ATOM   2218  CA  GLY A 148      53.140  98.240 -11.290  1.00  0.00           C
ATOM   2219  HA1 GLY A 148      52.280  98.050 -10.630  1.00  0.00           H
ATOM   2220  HA2 GLY A 148      53.930  97.790 -10.690  1.00  0.00           H
ATOM   2221  C   GLY A 148      53.090  97.380 -12.550  1.00  0.00           C
ATOM   2222  O   GLY A 148      53.700  96.360 -12.620  1.00  0.00           O
ATOM   2223  N   PHE A 149      52.360  97.830 -13.560  1.00  0.00           N
ATOM   2224  H   PHE A 149      51.800  98.660 -13.440  1.00  0.00           H
ATOM   2225  CA  PHE A 149      51.990  97.070 -14.770  1.00  0.00           C
ATOM   2226  HA  PHE A 149      52.040  96.010 -14.520  1.00  0.00           H
ATOM   2227  CB  PHE A 149      50.500  97.270 -15.090  1.00  0.00           C
ATOM   2228  HB1 PHE A 149      50.360  98.310 -15.380  1.00  0.00           H
ATOM   2229  HB2 PHE A 149      49.960  97.110 -14.160  1.00  0.00           H
ATOM   2230  CG  PHE A 149      49.930  96.300 -16.160  1.00  0.00           C
ATOM   2231  CD1 PHE A 149      49.600  94.950 -15.780  1.00  0.00           C
ATOM   2232  HD1 PHE A 149      49.730  94.670 -14.750  1.00  0.00           H
ATOM   2233  CE1 PHE A 149      49.150  94.010 -16.720  1.00  0.00           C
ATOM   2234  HE1 PHE A 149      49.000  92.960 -16.530  1.00  0.00           H
ATOM   2235  CZ  PHE A 149      49.170  94.350 -18.080  1.00  0.00           C
ATOM   2236  HZ  PHE A 149      48.890  93.620 -18.820  1.00  0.00           H
ATOM   2237  CE2 PHE A 149      49.470  95.660 -18.470  1.00  0.00           C
ATOM   2238  HE2 PHE A 149      49.560  95.980 -19.500  1.00  0.00           H
ATOM   2239  CD2 PHE A 149      49.830  96.650 -17.510  1.00  0.00           C
ATOM   2240  HD2 PHE A 149      50.040  97.660 -17.840  1.00  0.00           H
ATOM   2241  C   PHE A 149      52.900  97.330 -15.990  1.00  0.00           C
ATOM   2242  O   PHE A 149      53.170  96.390 -16.690  1.00  0.00           O
ATOM   2243  N   THR A 150      53.430  98.540 -16.170  1.00  0.00           N
ATOM   2244  H   THR A 150      53.150  99.330 -15.610  1.00  0.00           H
ATOM   2245  CA  THR A 150      54.560  98.610 -17.140  1.00  0.00           C
ATOM   2246  HA  THR A 150      54.110  98.310 -18.090  1.00  0.00           H
ATOM   2247  CB  THR A 150      55.080 100.070 -17.290  1.00  0.00           C
ATOM   2248  HB  THR A 150      56.110 100.040 -17.650  1.00  0.00           H
ATOM   2249  CG2 THR A 150      54.190 100.990 -18.240  1.00  0.00           C
ATOM   2250 1HG2 THR A 150      53.130 101.020 -17.960  1.00  0.00           H
ATOM   2251 2HG2 THR A 150      54.650 101.970 -18.220  1.00  0.00           H
ATOM   2252 3HG2 THR A 150      54.280 100.520 -19.220  1.00  0.00           H
ATOM   2253  OG1 THR A 150      55.150 100.850 -16.120  1.00  0.00           O
ATOM   2254  HG1 THR A 150      56.040 101.180 -16.030  1.00  0.00           H
ATOM   2255  C   THR A 150      55.750  97.760 -16.870  1.00  0.00           C
ATOM   2256  O   THR A 150      56.300  97.090 -17.750  1.00  0.00           O
ATOM   2257  N   SER A 151      56.050  97.530 -15.590  1.00  0.00           N
ATOM   2258  H   SER A 151      55.630  98.040 -14.830  1.00  0.00           H
ATOM   2259  CA  SER A 151      57.150  96.700 -15.130  1.00  0.00           C
ATOM   2260  HA  SER A 151      58.120  97.080 -15.450  1.00  0.00           H
ATOM   2261  CB  SER A 151      57.260  96.820 -13.630  1.00  0.00           C
ATOM   2262  HB1 SER A 151      58.020  96.090 -13.360  1.00  0.00           H
ATOM   2263  HB2 SER A 151      56.290  96.580 -13.210  1.00  0.00           H
ATOM   2264  OG  SER A 151      57.650  98.130 -13.120  1.00  0.00           O
ATOM   2265  HG  SER A 151      56.900  98.720 -13.090  1.00  0.00           H
ATOM   2266  C   SER A 151      56.960  95.310 -15.550  1.00  0.00           C
ATOM   2267  O   SER A 151      58.040  94.710 -15.830  1.00  0.00           O
ATOM   2268  N   LEU A 152      55.740  94.700 -15.430  1.00  0.00           N
ATOM   2269  H   LEU A 152      55.010  95.300 -15.060  1.00  0.00           H
ATOM   2270  CA  LEU A 152      55.360  93.340 -15.850  1.00  0.00           C
ATOM   2271  HA  LEU A 152      56.050  92.670 -15.350  1.00  0.00           H
ATOM   2272  CB  LEU A 152      54.020  93.140 -15.230  1.00  0.00           C
ATOM   2273  HB1 LEU A 152      53.320  93.830 -15.690  1.00  0.00           H
ATOM   2274  HB2 LEU A 152      54.070  93.300 -14.160  1.00  0.00           H
ATOM   2275  CG  LEU A 152      53.640  91.600 -15.380  1.00  0.00           C
ATOM   2276  HG  LEU A 152      53.860  91.200 -16.370  1.00  0.00           H
ATOM   2277  CD1 LEU A 152      54.380  90.750 -14.390  1.00  0.00           C
ATOM   2278 1HD1 LEU A 152      55.460  90.940 -14.370  1.00  0.00           H
ATOM   2279 2HD1 LEU A 152      53.960  90.950 -13.410  1.00  0.00           H
ATOM   2280 3HD1 LEU A 152      54.160  89.730 -14.700  1.00  0.00           H
ATOM   2281  CD2 LEU A 152      52.130  91.390 -15.120  1.00  0.00           C
ATOM   2282 1HD2 LEU A 152      51.650  91.740 -16.030  1.00  0.00           H
ATOM   2283 2HD2 LEU A 152      51.890  90.330 -15.070  1.00  0.00           H
ATOM   2284 3HD2 LEU A 152      51.820  92.020 -14.280  1.00  0.00           H
ATOM   2285  C   LEU A 152      55.370  93.180 -17.380  1.00  0.00           C
ATOM   2286  O   LEU A 152      55.850  92.180 -17.890  1.00  0.00           O
ATOM   2287  N   LEU A 153      54.700  94.130 -18.110  1.00  0.00           N
ATOM   2288  H   LEU A 153      54.320  94.900 -17.580  1.00  0.00           H
ATOM   2289  CA  LEU A 153      54.450  94.010 -19.540  1.00  0.00           C
ATOM   2290  HA  LEU A 153      53.990  93.050 -19.770  1.00  0.00           H
ATOM   2291  CB  LEU A 153      53.470  95.130 -19.980  1.00  0.00           C
ATOM   2292  HB1 LEU A 153      53.890  96.090 -19.680  1.00  0.00           H
ATOM   2293  HB2 LEU A 153      52.540  95.110 -19.400  1.00  0.00           H
ATOM   2294  CG  LEU A 153      53.220  95.320 -21.480  1.00  0.00           C
ATOM   2295  HG  LEU A 153      54.190  95.540 -21.930  1.00  0.00           H
ATOM   2296  CD1 LEU A 153      52.590  94.040 -22.070  1.00  0.00           C
ATOM   2297 1HD1 LEU A 153      52.700  94.210 -23.140  1.00  0.00           H
ATOM   2298 2HD1 LEU A 153      53.090  93.140 -21.700  1.00  0.00           H
ATOM   2299 3HD1 LEU A 153      51.530  93.910 -21.850  1.00  0.00           H
ATOM   2300  CD2 LEU A 153      52.250  96.470 -21.840  1.00  0.00           C
ATOM   2301 1HD2 LEU A 153      51.280  96.350 -21.340  1.00  0.00           H
ATOM   2302 2HD2 LEU A 153      52.710  97.380 -21.470  1.00  0.00           H
ATOM   2303 3HD2 LEU A 153      52.050  96.390 -22.910  1.00  0.00           H
ATOM   2304  C   LEU A 153      55.760  94.030 -20.320  1.00  0.00           C
ATOM   2305  O   LEU A 153      56.060  93.180 -21.150  1.00  0.00           O
ATOM   2306  N   MET A 154      56.690  94.980 -20.030  1.00  0.00           N
ATOM   2307  H   MET A 154      56.490  95.590 -19.250  1.00  0.00           H
ATOM   2308  CA  MET A 154      58.010  95.110 -20.710  1.00  0.00           C
ATOM   2309  HA  MET A 154      57.720  95.220 -21.750  1.00  0.00           H
ATOM   2310  CB  MET A 154      58.710  96.370 -20.260  1.00  0.00           C
ATOM   2311  HB1 MET A 154      59.100  96.150 -19.260  1.00  0.00           H
ATOM   2312  HB2 MET A 154      57.940  97.140 -20.260  1.00  0.00           H
ATOM   2313  CG  MET A 154      59.880  96.880 -21.150  1.00  0.00           C
ATOM   2314  HG1 MET A 154      60.570  96.080 -21.410  1.00  0.00           H
ATOM   2315  HG2 MET A 154      60.520  97.640 -20.710  1.00  0.00           H
ATOM   2316  SD  MET A 154      59.210  97.610 -22.680  1.00  0.00           S
ATOM   2317  CE  MET A 154      58.870  99.310 -22.090  1.00  0.00           C
ATOM   2318  HE1 MET A 154      59.810  99.850 -22.230  1.00  0.00           H
ATOM   2319  HE2 MET A 154      58.120  99.750 -22.750  1.00  0.00           H
ATOM   2320  HE3 MET A 154      58.590  99.310 -21.040  1.00  0.00           H
ATOM   2321  C   MET A 154      58.940  93.860 -20.700  1.00  0.00           C
ATOM   2322  O   MET A 154      59.530  93.450 -21.720  1.00  0.00           O
ATOM   2323  N   GLU A 155      59.010  93.120 -19.600  1.00  0.00           N
ATOM   2324  H   GLU A 155      58.580  93.450 -18.750  1.00  0.00           H
ATOM   2325  CA  GLU A 155      59.610  91.830 -19.530  1.00  0.00           C
ATOM   2326  HA  GLU A 155      60.600  91.840 -20.000  1.00  0.00           H
ATOM   2327  CB  GLU A 155      59.630  91.460 -18.040  1.00  0.00           C
ATOM   2328  HB1 GLU A 155      58.620  91.350 -17.650  1.00  0.00           H
ATOM   2329  HB2 GLU A 155      60.190  92.190 -17.460  1.00  0.00           H
ATOM   2330  CG  GLU A 155      60.520  90.250 -17.870  1.00  0.00           C
ATOM   2331  HG1 GLU A 155      61.500  90.510 -18.280  1.00  0.00           H
ATOM   2332  HG2 GLU A 155      60.100  89.370 -18.370  1.00  0.00           H
ATOM   2333  CD  GLU A 155      60.640  89.950 -16.350  1.00  0.00           C
ATOM   2334  OE1 GLU A 155      60.840  90.920 -15.540  1.00  0.00           O
ATOM   2335  OE2 GLU A 155      60.340  88.820 -15.910  1.00  0.00           O
ATOM   2336  C   GLU A 155      58.840  90.820 -20.390  1.00  0.00           C
ATOM   2337  O   GLU A 155      59.410  90.090 -21.220  1.00  0.00           O
ATOM   2338  N   ARG A 156      57.500  90.780 -20.270  1.00  0.00           N
ATOM   2339  H   ARG A 156      57.030  91.410 -19.630  1.00  0.00           H
ATOM   2340  CA  ARG A 156      56.750  89.810 -21.010  1.00  0.00           C
ATOM   2341  HA  ARG A 156      57.220  88.840 -20.820  1.00  0.00           H
ATOM   2342  CB  ARG A 156      55.330  89.790 -20.540  1.00  0.00           C
ATOM   2343  HB1 ARG A 156      54.980  90.820 -20.490  1.00  0.00           H
ATOM   2344  HB2 ARG A 156      55.350  89.470 -19.500  1.00  0.00           H
ATOM   2345  CG  ARG A 156      54.270  88.970 -21.400  1.00  0.00           C
ATOM   2346  HG1 ARG A 156      54.310  89.380 -22.410  1.00  0.00           H
ATOM   2347  HG2 ARG A 156      53.320  89.040 -20.870  1.00  0.00           H
ATOM   2348  CD  ARG A 156      54.650  87.490 -21.540  1.00  0.00           C
ATOM   2349  HD1 ARG A 156      54.450  86.890 -20.650  1.00  0.00           H
ATOM   2350  HD2 ARG A 156      55.700  87.340 -21.780  1.00  0.00           H
ATOM   2351  NE  ARG A 156      53.950  86.880 -22.670  1.00  0.00           N
ATOM   2352  HE  ARG A 156      54.440  86.840 -23.550  1.00  0.00           H
ATOM   2353  CZ  ARG A 156      52.760  86.280 -22.680  1.00  0.00           C
ATOM   2354  NH1 ARG A 156      52.110  85.910 -21.630  1.00  0.00           N
ATOM   2355 1HH1 ARG A 156      52.500  86.160 -20.730  1.00  0.00           H
ATOM   2356 2HH1 ARG A 156      51.220  85.440 -21.720  1.00  0.00           H
ATOM   2357  NH2 ARG A 156      52.220  86.070 -23.790  1.00  0.00           N
ATOM   2358 1HH2 ARG A 156      52.660  86.410 -24.640  1.00  0.00           H
ATOM   2359 2HH2 ARG A 156      51.300  85.650 -23.850  1.00  0.00           H
ATOM   2360  C   ARG A 156      56.850  90.090 -22.550  1.00  0.00           C
ATOM   2361  O   ARG A 156      57.030  89.160 -23.300  1.00  0.00           O
ATOM   2362  N   LEU A 157      56.940  91.340 -22.980  1.00  0.00           N
ATOM   2363  H   LEU A 157      56.630  92.020 -22.300  1.00  0.00           H
ATOM   2364  CA  LEU A 157      57.280  91.820 -24.340  1.00  0.00           C
ATOM   2365  HA  LEU A 157      56.640  91.350 -25.090  1.00  0.00           H
ATOM   2366  CB  LEU A 157      56.930  93.390 -24.500  1.00  0.00           C
ATOM   2367  HB1 LEU A 157      57.420  93.630 -25.440  1.00  0.00           H
ATOM   2368  HB2 LEU A 157      57.490  94.050 -23.840  1.00  0.00           H
ATOM   2369  CG  LEU A 157      55.460  93.900 -24.600  1.00  0.00           C
ATOM   2370  HG  LEU A 157      54.850  93.690 -23.730  1.00  0.00           H
ATOM   2371  CD1 LEU A 157      55.370  95.460 -24.680  1.00  0.00           C
ATOM   2372 1HD1 LEU A 157      54.430  95.950 -24.420  1.00  0.00           H
ATOM   2373 2HD1 LEU A 157      55.850  95.760 -23.750  1.00  0.00           H
ATOM   2374 3HD1 LEU A 157      55.900  95.870 -25.540  1.00  0.00           H
ATOM   2375  CD2 LEU A 157      54.620  93.350 -25.740  1.00  0.00           C
ATOM   2376 1HD2 LEU A 157      54.670  92.270 -25.700  1.00  0.00           H
ATOM   2377 2HD2 LEU A 157      53.570  93.560 -25.520  1.00  0.00           H
ATOM   2378 3HD2 LEU A 157      54.900  93.670 -26.740  1.00  0.00           H
ATOM   2379  C   LEU A 157      58.760  91.520 -24.860  1.00  0.00           C
ATOM   2380  O   LEU A 157      58.940  91.380 -26.100  1.00  0.00           O
ATOM   2381  N   SER A 158      59.690  91.240 -23.920  1.00  0.00           N
ATOM   2382  H   SER A 158      59.370  91.150 -22.970  1.00  0.00           H
ATOM   2383  CA  SER A 158      61.030  90.720 -24.280  1.00  0.00           C
ATOM   2384  HA  SER A 158      61.330  91.260 -25.180  1.00  0.00           H
ATOM   2385  CB  SER A 158      62.050  91.180 -23.180  1.00  0.00           C
ATOM   2386  HB1 SER A 158      63.020  90.740 -23.400  1.00  0.00           H
ATOM   2387  HB2 SER A 158      61.680  90.920 -22.190  1.00  0.00           H
ATOM   2388  OG  SER A 158      62.080  92.530 -23.190  1.00  0.00           O
ATOM   2389  HG  SER A 158      61.230  92.770 -22.810  1.00  0.00           H
ATOM   2390  C   SER A 158      61.060  89.200 -24.520  1.00  0.00           C
ATOM   2391  O   SER A 158      62.010  88.620 -25.070  1.00  0.00           O
ATOM   2392  N   VAL A 159      60.000  88.470 -24.150  1.00  0.00           N
ATOM   2393  H   VAL A 159      59.360  89.030 -23.610  1.00  0.00           H
ATOM   2394  CA  VAL A 159      59.860  87.020 -24.230  1.00  0.00           C
ATOM   2395  HA  VAL A 159      60.850  86.580 -24.340  1.00  0.00           H
ATOM   2396  CB  VAL A 159      59.260  86.360 -22.940  1.00  0.00           C
ATOM   2397  HB  VAL A 159      58.270  86.790 -22.800  1.00  0.00           H
ATOM   2398  CG1 VAL A 159      58.900  84.910 -23.200  1.00  0.00           C
ATOM   2399 1HG1 VAL A 159      58.160  84.800 -23.990  1.00  0.00           H
ATOM   2400 2HG1 VAL A 159      59.760  84.320 -23.500  1.00  0.00           H
ATOM   2401 3HG1 VAL A 159      58.600  84.380 -22.300  1.00  0.00           H
ATOM   2402  CG2 VAL A 159      60.260  86.420 -21.740  1.00  0.00           C
ATOM   2403 1HG2 VAL A 159      60.370  87.480 -21.500  1.00  0.00           H
ATOM   2404 2HG2 VAL A 159      59.880  85.880 -20.870  1.00  0.00           H
ATOM   2405 3HG2 VAL A 159      61.210  85.990 -22.050  1.00  0.00           H
ATOM   2406  C   VAL A 159      59.140  86.550 -25.530  1.00  0.00           C
ATOM   2407  O   VAL A 159      59.680  85.780 -26.310  1.00  0.00           O
ATOM   2408  N   ASP A 160      58.020  87.220 -25.860  1.00  0.00           N
ATOM   2409  H   ASP A 160      57.640  87.830 -25.150  1.00  0.00           H
ATOM   2410  CA  ASP A 160      57.290  87.170 -27.100  1.00  0.00           C
ATOM   2411  HA  ASP A 160      57.240  86.110 -27.370  1.00  0.00           H
ATOM   2412  CB  ASP A 160      55.800  87.650 -26.930  1.00  0.00           C
ATOM   2413  HB1 ASP A 160      55.370  87.610 -27.930  1.00  0.00           H
ATOM   2414  HB2 ASP A 160      55.700  88.720 -26.780  1.00  0.00           H
ATOM   2415  CG  ASP A 160      54.920  86.900 -25.950  1.00  0.00           C
ATOM   2416  OD1 ASP A 160      53.670  86.970 -26.180  1.00  0.00           O
ATOM   2417  OD2 ASP A 160      55.390  86.150 -25.050  1.00  0.00           O
ATOM   2418  C   ASP A 160      57.930  87.910 -28.310  1.00  0.00           C
ATOM   2419  O   ASP A 160      57.810  87.470 -29.430  1.00  0.00           O
ATOM   2420  N   TYR A 161      58.570  89.060 -28.050  1.00  0.00           N
ATOM   2421  H   TYR A 161      58.600  89.360 -27.090  1.00  0.00           H
ATOM   2422  CA  TYR A 161      59.100  89.910 -29.090  1.00  0.00           C
ATOM   2423  HA  TYR A 161      59.230  89.330 -30.000  1.00  0.00           H
ATOM   2424  CB  TYR A 161      58.140  91.030 -29.440  1.00  0.00           C
ATOM   2425  HB1 TYR A 161      58.530  91.500 -30.340  1.00  0.00           H
ATOM   2426  HB2 TYR A 161      58.220  91.710 -28.590  1.00  0.00           H
ATOM   2427  CG  TYR A 161      56.720  90.720 -29.830  1.00  0.00           C
ATOM   2428  CD1 TYR A 161      56.330  90.320 -31.090  1.00  0.00           C
ATOM   2429  HD1 TYR A 161      57.000  90.240 -31.930  1.00  0.00           H
ATOM   2430  CE1 TYR A 161      55.080  89.840 -31.280  1.00  0.00           C
ATOM   2431  HE1 TYR A 161      54.860  89.270 -32.160  1.00  0.00           H
ATOM   2432  CZ  TYR A 161      54.110  89.890 -30.250  1.00  0.00           C
ATOM   2433  OH  TYR A 161      52.900  89.320 -30.450  1.00  0.00           O
ATOM   2434  HH  TYR A 161      52.370  89.300 -29.650  1.00  0.00           H
ATOM   2435  CE2 TYR A 161      54.460  90.450 -29.010  1.00  0.00           C
ATOM   2436  HE2 TYR A 161      53.680  90.530 -28.260  1.00  0.00           H
ATOM   2437  CD2 TYR A 161      55.720  90.980 -28.800  1.00  0.00           C
ATOM   2438  HD2 TYR A 161      56.000  91.350 -27.830  1.00  0.00           H
ATOM   2439  C   TYR A 161      60.460  90.490 -28.870  1.00  0.00           C
ATOM   2440  O   TYR A 161      60.770  91.660 -29.100  1.00  0.00           O
ATOM   2441  N   GLY A 162      61.370  89.590 -28.410  1.00  0.00           N
ATOM   2442  H   GLY A 162      61.080  88.630 -28.270  1.00  0.00           H
ATOM   2443  CA  GLY A 162      62.780  89.980 -28.070  1.00  0.00           C
ATOM   2444  HA1 GLY A 162      63.130  88.990 -27.770  1.00  0.00           H
ATOM   2445  HA2 GLY A 162      62.780  90.710 -27.260  1.00  0.00           H
ATOM   2446  C   GLY A 162      63.700  90.400 -29.210  1.00  0.00           C
ATOM   2447  O   GLY A 162      64.830  90.660 -28.890  1.00  0.00           O
ATOM   2448  N   LYS A 163      63.250  90.410 -30.480  1.00  0.00           N
ATOM   2449  H   LYS A 163      62.340  89.990 -30.660  1.00  0.00           H
ATOM   2450  CA  LYS A 163      64.080  90.900 -31.590  1.00  0.00           C
ATOM   2451  HA  LYS A 163      65.080  91.140 -31.240  1.00  0.00           H
ATOM   2452  CB  LYS A 163      64.310  89.740 -32.610  1.00  0.00           C
ATOM   2453  HB1 LYS A 163      64.980  90.100 -33.390  1.00  0.00           H
ATOM   2454  HB2 LYS A 163      63.360  89.490 -33.090  1.00  0.00           H
ATOM   2455  CG  LYS A 163      64.860  88.440 -32.070  1.00  0.00           C
ATOM   2456  HG1 LYS A 163      64.880  87.690 -32.870  1.00  0.00           H
ATOM   2457  HG2 LYS A 163      64.240  88.030 -31.270  1.00  0.00           H
ATOM   2458  CD  LYS A 163      66.400  88.440 -31.640  1.00  0.00           C
ATOM   2459  HD1 LYS A 163      66.630  89.150 -30.840  1.00  0.00           H
ATOM   2460  HD2 LYS A 163      66.930  88.770 -32.530  1.00  0.00           H
ATOM   2461  CE  LYS A 163      66.990  87.110 -31.280  1.00  0.00           C
ATOM   2462  HE1 LYS A 163      67.020  86.470 -32.170  1.00  0.00           H
ATOM   2463  HE2 LYS A 163      66.220  86.580 -30.720  1.00  0.00           H
ATOM   2464  NZ  LYS A 163      68.340  87.220 -30.710  1.00  0.00           N
ATOM   2465  HZ1 LYS A 163      68.310  87.660 -29.800  1.00  0.00           H
ATOM   2466  HZ2 LYS A 163      68.770  86.340 -30.450  1.00  0.00           H
ATOM   2467  HZ3 LYS A 163      69.010  87.710 -31.280  1.00  0.00           H
ATOM   2468  C   LYS A 163      63.540  92.140 -32.270  1.00  0.00           C
ATOM   2469  O   LYS A 163      64.090  92.720 -33.240  1.00  0.00           O
ATOM   2470  N   LYS A 164      62.500  92.730 -31.690  1.00  0.00           N
ATOM   2471  H   LYS A 164      62.060  92.430 -30.840  1.00  0.00           H
ATOM   2472  CA  LYS A 164      61.840  94.020 -32.160  1.00  0.00           C
ATOM   2473  HA  LYS A 164      62.090  94.320 -33.180  1.00  0.00           H
ATOM   2474  CB  LYS A 164      60.290  93.770 -32.060  1.00  0.00           C
ATOM   2475  HB1 LYS A 164      59.660  94.610 -32.320  1.00  0.00           H
ATOM   2476  HB2 LYS A 164      60.050  93.470 -31.040  1.00  0.00           H
ATOM   2477  CG  LYS A 164      59.860  92.570 -32.910  1.00  0.00           C
ATOM   2478  HG1 LYS A 164      58.780  92.450 -32.820  1.00  0.00           H
ATOM   2479  HG2 LYS A 164      60.210  91.590 -32.610  1.00  0.00           H
ATOM   2480  CD  LYS A 164      60.110  92.760 -34.400  1.00  0.00           C
ATOM   2481  HD1 LYS A 164      61.150  92.940 -34.670  1.00  0.00           H
ATOM   2482  HD2 LYS A 164      59.650  93.700 -34.700  1.00  0.00           H
ATOM   2483  CE  LYS A 164      59.820  91.530 -35.280  1.00  0.00           C
ATOM   2484  HE1 LYS A 164      58.760  91.330 -35.110  1.00  0.00           H
ATOM   2485  HE2 LYS A 164      60.410  90.650 -35.020  1.00  0.00           H
ATOM   2486  NZ  LYS A 164      60.030  91.820 -36.690  1.00  0.00           N
ATOM   2487  HZ1 LYS A 164      61.010  91.970 -36.910  1.00  0.00           H
ATOM   2488  HZ2 LYS A 164      59.530  91.150 -37.260  1.00  0.00           H
ATOM   2489  HZ3 LYS A 164      59.560  92.680 -36.950  1.00  0.00           H
ATOM   2490  C   LYS A 164      62.160  95.160 -31.160  1.00  0.00           C
ATOM   2491  O   LYS A 164      62.250  94.850 -29.960  1.00  0.00           O
ATOM   2492  N   SER A 165      62.230  96.410 -31.630  1.00  0.00           N
ATOM   2493  H   SER A 165      61.840  96.670 -32.530  1.00  0.00           H
ATOM   2494  CA  SER A 165      62.570  97.620 -30.800  1.00  0.00           C
ATOM   2495  HA  SER A 165      63.540  97.420 -30.330  1.00  0.00           H
ATOM   2496  CB  SER A 165      62.670  98.880 -31.660  1.00  0.00           C
ATOM   2497  HB1 SER A 165      62.720  99.830 -31.120  1.00  0.00           H
ATOM   2498  HB2 SER A 165      61.820  99.010 -32.330  1.00  0.00           H
ATOM   2499  OG  SER A 165      63.870  98.810 -32.460  1.00  0.00           O
ATOM   2500  HG  SER A 165      64.460  99.500 -32.130  1.00  0.00           H
ATOM   2501  C   SER A 165      61.420  97.830 -29.710  1.00  0.00           C
ATOM   2502  O   SER A 165      60.200  97.610 -29.990  1.00  0.00           O
ATOM   2503  N   LYS A 166      61.800  98.340 -28.530  1.00  0.00           N
ATOM   2504  H   LYS A 166      62.740  98.680 -28.400  1.00  0.00           H
ATOM   2505  CA  LYS A 166      60.850  98.660 -27.440  1.00  0.00           C
ATOM   2506  HA  LYS A 166      59.830  98.720 -27.850  1.00  0.00           H
ATOM   2507  CB  LYS A 166      60.870  97.560 -26.430  1.00  0.00           C
ATOM   2508  HB1 LYS A 166      60.450  97.860 -25.470  1.00  0.00           H
ATOM   2509  HB2 LYS A 166      61.890  97.440 -26.050  1.00  0.00           H
ATOM   2510  CG  LYS A 166      60.450  96.130 -26.860  1.00  0.00           C
ATOM   2511  HG1 LYS A 166      61.250  95.680 -27.440  1.00  0.00           H
ATOM   2512  HG2 LYS A 166      59.660  96.240 -27.600  1.00  0.00           H
ATOM   2513  CD  LYS A 166      60.020  95.240 -25.740  1.00  0.00           C
ATOM   2514  HD1 LYS A 166      59.840  94.230 -26.110  1.00  0.00           H
ATOM   2515  HD2 LYS A 166      59.150  95.800 -25.390  1.00  0.00           H
ATOM   2516  CE  LYS A 166      61.050  95.000 -24.580  1.00  0.00           C
ATOM   2517  HE1 LYS A 166      60.600  94.220 -23.980  1.00  0.00           H
ATOM   2518  HE2 LYS A 166      61.150  95.870 -23.930  1.00  0.00           H
ATOM   2519  NZ  LYS A 166      62.340  94.800 -25.210  1.00  0.00           N
ATOM   2520  HZ1 LYS A 166      63.060  94.340 -24.660  1.00  0.00           H
ATOM   2521  HZ2 LYS A 166      62.320  94.280 -26.070  1.00  0.00           H
ATOM   2522  HZ3 LYS A 166      62.770  95.710 -25.290  1.00  0.00           H
ATOM   2523  C   LYS A 166      61.240 100.040 -26.920  1.00  0.00           C
ATOM   2524  O   LYS A 166      62.270 100.170 -26.270  1.00  0.00           O
ATOM   2525  N   LEU A 167      60.340 101.040 -27.030  1.00  0.00           N
ATOM   2526  H   LEU A 167      59.440 100.930 -27.460  1.00  0.00           H
ATOM   2527  CA  LEU A 167      60.570 102.460 -26.650  1.00  0.00           C
ATOM   2528  HA  LEU A 167      61.440 102.450 -25.990  1.00  0.00           H
ATOM   2529  CB  LEU A 167      60.910 103.310 -27.880  1.00  0.00           C
ATOM   2530  HB1 LEU A 167      60.930 104.350 -27.560  1.00  0.00           H
ATOM   2531  HB2 LEU A 167      60.130 103.150 -28.630  1.00  0.00           H
ATOM   2532  CG  LEU A 167      62.290 103.140 -28.560  1.00  0.00           C
ATOM   2533  HG  LEU A 167      62.860 103.090 -27.640  1.00  0.00           H
ATOM   2534  CD1 LEU A 167      62.420 101.950 -29.440  1.00  0.00           C
ATOM   2535 1HD1 LEU A 167      63.370 101.860 -29.970  1.00  0.00           H
ATOM   2536 2HD1 LEU A 167      62.290 101.030 -28.870  1.00  0.00           H
ATOM   2537 3HD1 LEU A 167      61.610 101.980 -30.170  1.00  0.00           H
ATOM   2538  CD2 LEU A 167      62.540 104.340 -29.530  1.00  0.00           C
ATOM   2539 1HD2 LEU A 167      63.610 104.400 -29.750  1.00  0.00           H
ATOM   2540 2HD2 LEU A 167      61.940 104.200 -30.430  1.00  0.00           H
ATOM   2541 3HD2 LEU A 167      62.220 105.260 -29.040  1.00  0.00           H
ATOM   2542  C   LEU A 167      59.410 102.910 -25.810  1.00  0.00           C
ATOM   2543  O   LEU A 167      58.380 102.250 -25.850  1.00  0.00           O
ATOM   2544  N   GLU A 168      59.610 104.060 -25.100  1.00  0.00           N
ATOM   2545  H   GLU A 168      60.450 104.550 -25.360  1.00  0.00           H
ATOM   2546  CA  GLU A 168      58.610 104.670 -24.200  1.00  0.00           C
ATOM   2547  HA  GLU A 168      57.610 104.310 -24.470  1.00  0.00           H
ATOM   2548  CB  GLU A 168      59.050 104.380 -22.790  1.00  0.00           C
ATOM   2549  HB1 GLU A 168      58.350 104.880 -22.120  1.00  0.00           H
ATOM   2550  HB2 GLU A 168      60.040 104.800 -22.620  1.00  0.00           H
ATOM   2551  CG  GLU A 168      59.030 102.960 -22.260  1.00  0.00           C
ATOM   2552  HG1 GLU A 168      59.530 102.260 -22.930  1.00  0.00           H
ATOM   2553  HG2 GLU A 168      58.020 102.590 -22.080  1.00  0.00           H
ATOM   2554  CD  GLU A 168      59.850 102.990 -20.990  1.00  0.00           C
ATOM   2555  OE1 GLU A 168      61.050 102.720 -20.920  1.00  0.00           O
ATOM   2556  OE2 GLU A 168      59.250 103.260 -19.910  1.00  0.00           O
ATOM   2557  C   GLU A 168      58.380 106.250 -24.360  1.00  0.00           C
ATOM   2558  O   GLU A 168      59.180 106.970 -24.960  1.00  0.00           O
ATOM   2559  N   PHE A 169      57.340 106.720 -23.760  1.00  0.00           N
ATOM   2560  H   PHE A 169      56.700 106.040 -23.360  1.00  0.00           H
ATOM   2561  CA  PHE A 169      57.220 108.090 -23.270  1.00  0.00           C
ATOM   2562  HA  PHE A 169      58.170 108.620 -23.330  1.00  0.00           H
ATOM   2563  CB  PHE A 169      56.180 108.790 -24.220  1.00  0.00           C
ATOM   2564  HB1 PHE A 169      55.150 108.470 -24.090  1.00  0.00           H
ATOM   2565  HB2 PHE A 169      56.320 108.360 -25.210  1.00  0.00           H
ATOM   2566  CG  PHE A 169      56.150 110.300 -24.290  1.00  0.00           C
ATOM   2567  CD1 PHE A 169      57.020 111.020 -25.180  1.00  0.00           C
ATOM   2568  HD1 PHE A 169      57.740 110.450 -25.740  1.00  0.00           H
ATOM   2569  CE1 PHE A 169      56.890 112.400 -25.320  1.00  0.00           C
ATOM   2570  HE1 PHE A 169      57.530 112.940 -26.000  1.00  0.00           H
ATOM   2571  CZ  PHE A 169      55.950 113.030 -24.540  1.00  0.00           C
ATOM   2572  HZ  PHE A 169      55.940 114.110 -24.560  1.00  0.00           H
ATOM   2573  CE2 PHE A 169      55.070 112.380 -23.700  1.00  0.00           C
ATOM   2574  HE2 PHE A 169      54.250 112.850 -23.170  1.00  0.00           H
ATOM   2575  CD2 PHE A 169      55.240 110.990 -23.520  1.00  0.00           C
ATOM   2576  HD2 PHE A 169      54.520 110.490 -22.890  1.00  0.00           H
ATOM   2577  C   PHE A 169      56.810 108.000 -21.860  1.00  0.00           C
ATOM   2578  O   PHE A 169      56.060 107.110 -21.510  1.00  0.00           O
ATOM   2579  N   SER A 170      57.260 108.850 -20.960  1.00  0.00           N
ATOM   2580  H   SER A 170      57.920 109.570 -21.200  1.00  0.00           H
ATOM   2581  CA  SER A 170      56.830 108.910 -19.580  1.00  0.00           C
ATOM   2582  HA  SER A 170      55.830 108.480 -19.630  1.00  0.00           H
ATOM   2583  CB  SER A 170      57.600 107.910 -18.710  1.00  0.00           C
ATOM   2584  HB1 SER A 170      58.540 108.360 -18.410  1.00  0.00           H
ATOM   2585  HB2 SER A 170      57.770 106.950 -19.190  1.00  0.00           H
ATOM   2586  OG  SER A 170      56.820 107.730 -17.540  1.00  0.00           O
ATOM   2587  HG  SER A 170      57.380 107.430 -16.820  1.00  0.00           H
ATOM   2588  C   SER A 170      56.970 110.350 -18.990  1.00  0.00           C
ATOM   2589  O   SER A 170      57.930 111.120 -19.210  1.00  0.00           O
ATOM   2590  N   ILE A 171      55.930 110.710 -18.270  1.00  0.00           N
ATOM   2591  H   ILE A 171      55.060 110.210 -18.360  1.00  0.00           H
ATOM   2592  CA  ILE A 171      55.860 112.060 -17.650  1.00  0.00           C
ATOM   2593  HA  ILE A 171      56.620 112.720 -18.080  1.00  0.00           H
ATOM   2594  CB  ILE A 171      54.410 112.660 -17.860  1.00  0.00           C
ATOM   2595  HB  ILE A 171      54.300 112.840 -18.930  1.00  0.00           H
ATOM   2596  CG2 ILE A 171      53.170 111.880 -17.420  1.00  0.00           C
ATOM   2597 1HG2 ILE A 171      52.910 112.040 -16.370  1.00  0.00           H
ATOM   2598 2HG2 ILE A 171      52.280 112.150 -17.990  1.00  0.00           H
ATOM   2599 3HG2 ILE A 171      53.350 110.810 -17.560  1.00  0.00           H
ATOM   2600  CG1 ILE A 171      54.430 114.110 -17.410  1.00  0.00           C
ATOM   2601 1HG1 ILE A 171      55.410 114.570 -17.540  1.00  0.00           H
ATOM   2602 2HG1 ILE A 171      54.360 114.220 -16.330  1.00  0.00           H
ATOM   2603  CD  ILE A 171      53.400 115.010 -18.040  1.00  0.00           C
ATOM   2604  HD1 ILE A 171      53.660 115.140 -19.090  1.00  0.00           H
ATOM   2605  HD2 ILE A 171      52.430 114.530 -17.920  1.00  0.00           H
ATOM   2606  HD3 ILE A 171      53.490 115.910 -17.430  1.00  0.00           H
ATOM   2607  C   ILE A 171      56.180 112.050 -16.140  1.00  0.00           C
ATOM   2608  O   ILE A 171      55.760 111.170 -15.370  1.00  0.00           O
ATOM   2609  N   TYR A 172      56.880 113.060 -15.700  1.00  0.00           N
ATOM   2610  H   TYR A 172      57.200 113.800 -16.310  1.00  0.00           H
ATOM   2611  CA  TYR A 172      57.320 113.080 -14.320  1.00  0.00           C
ATOM   2612  HA  TYR A 172      57.470 112.060 -13.970  1.00  0.00           H
ATOM   2613  CB  TYR A 172      58.730 113.680 -14.350  1.00  0.00           C
ATOM   2614  HB1 TYR A 172      58.600 114.760 -14.350  1.00  0.00           H
ATOM   2615  HB2 TYR A 172      59.340 113.300 -15.170  1.00  0.00           H
ATOM   2616  CG  TYR A 172      59.450 113.270 -13.120  1.00  0.00           C
ATOM   2617  CD1 TYR A 172      59.390 113.980 -11.970  1.00  0.00           C
ATOM   2618  HD1 TYR A 172      58.660 114.770 -11.880  1.00  0.00           H
ATOM   2619  CE1 TYR A 172      60.100 113.520 -10.830  1.00  0.00           C
ATOM   2620  HE1 TYR A 172      59.960 113.980  -9.860  1.00  0.00           H
ATOM   2621  CZ  TYR A 172      60.780 112.220 -10.850  1.00  0.00           C
ATOM   2622  OH  TYR A 172      61.360 111.670  -9.730  1.00  0.00           O
ATOM   2623  HH  TYR A 172      61.770 110.830  -9.950  1.00  0.00           H
ATOM   2624  CE2 TYR A 172      60.990 111.590 -12.090  1.00  0.00           C
ATOM   2625  HE2 TYR A 172      61.510 110.640 -12.120  1.00  0.00           H
ATOM   2626  CD2 TYR A 172      60.350 112.140 -13.190  1.00  0.00           C
ATOM   2627  HD2 TYR A 172      60.440 111.600 -14.120  1.00  0.00           H
ATOM   2628  C   TYR A 172      56.340 113.930 -13.490  1.00  0.00           C
ATOM   2629  O   TYR A 172      55.690 114.870 -13.940  1.00  0.00           O
ATOM   2630  N   PRO A 173      56.150 113.650 -12.190  1.00  0.00           N
ATOM   2631  CD  PRO A 173      56.560 112.460 -11.510  1.00  0.00           C
ATOM   2632  HD1 PRO A 173      57.580 112.080 -11.510  1.00  0.00           H
ATOM   2633  HD2 PRO A 173      56.000 111.600 -11.880  1.00  0.00           H
ATOM   2634  CG  PRO A 173      56.050 112.580 -10.100  1.00  0.00           C
ATOM   2635  HG1 PRO A 173      56.870 113.100  -9.600  1.00  0.00           H
ATOM   2636  HG2 PRO A 173      56.080 111.570  -9.680  1.00  0.00           H
ATOM   2637  CB  PRO A 173      54.730 113.370 -10.230  1.00  0.00           C
ATOM   2638  HB1 PRO A 173      54.460 113.920  -9.330  1.00  0.00           H
ATOM   2639  HB2 PRO A 173      53.910 112.670 -10.380  1.00  0.00           H
ATOM   2640  CA  PRO A 173      55.080 114.200 -11.440  1.00  0.00           C
ATOM   2641  HA  PRO A 173      54.150 114.270 -12.010  1.00  0.00           H
ATOM   2642  C   PRO A 173      55.390 115.740 -11.050  1.00  0.00           C
ATOM   2643  O   PRO A 173      56.520 116.200 -11.060  1.00  0.00           O
ATOM   2644  N   ALA A 174      54.290 116.410 -10.710  1.00  0.00           N
ATOM   2645  H   ALA A 174      53.420 115.900 -10.700  1.00  0.00           H
ATOM   2646  CA  ALA A 174      54.280 117.680 -10.020  1.00  0.00           C
ATOM   2647  HA  ALA A 174      55.210 117.640  -9.470  1.00  0.00           H
ATOM   2648  CB  ALA A 174      54.330 118.860 -11.050  1.00  0.00           C
ATOM   2649  HB1 ALA A 174      55.150 118.520 -11.680  1.00  0.00           H
ATOM   2650  HB2 ALA A 174      53.380 119.010 -11.560  1.00  0.00           H
ATOM   2651  HB3 ALA A 174      54.820 119.740 -10.640  1.00  0.00           H
ATOM   2652  C   ALA A 174      53.100 117.910  -9.060  1.00  0.00           C
ATOM   2653  O   ALA A 174      52.000 117.450  -9.390  1.00  0.00           O
ATOM   2654  N   PRO A 175      53.330 118.410  -7.820  1.00  0.00           N
ATOM   2655  CD  PRO A 175      54.590 118.970  -7.480  1.00  0.00           C
ATOM   2656  HD1 PRO A 175      54.970 119.670  -8.220  1.00  0.00           H
ATOM   2657  HD2 PRO A 175      55.280 118.180  -7.170  1.00  0.00           H
ATOM   2658  CG  PRO A 175      54.220 119.950  -6.300  1.00  0.00           C
ATOM   2659  HG1 PRO A 175      53.700 120.810  -6.740  1.00  0.00           H
ATOM   2660  HG2 PRO A 175      55.070 120.240  -5.690  1.00  0.00           H
ATOM   2661  CB  PRO A 175      53.290 119.080  -5.530  1.00  0.00           C
ATOM   2662  HB1 PRO A 175      52.660 119.680  -4.870  1.00  0.00           H
ATOM   2663  HB2 PRO A 175      53.710 118.280  -4.920  1.00  0.00           H
ATOM   2664  CA  PRO A 175      52.440 118.360  -6.630  1.00  0.00           C
ATOM   2665  HA  PRO A 175      52.390 117.320  -6.330  1.00  0.00           H
ATOM   2666  C   PRO A 175      51.020 119.000  -6.760  1.00  0.00           C
ATOM   2667  O   PRO A 175      50.150 118.820  -5.940  1.00  0.00           O
ATOM   2668  N   GLN A 176      50.800 119.820  -7.790  1.00  0.00           N
ATOM   2669  H   GLN A 176      51.570 120.030  -8.410  1.00  0.00           H
ATOM   2670  CA  GLN A 176      49.500 120.500  -8.180  1.00  0.00           C
ATOM   2671  HA  GLN A 176      49.000 120.570  -7.210  1.00  0.00           H
ATOM   2672  CB  GLN A 176      49.740 121.980  -8.540  1.00  0.00           C
ATOM   2673  HB1 GLN A 176      50.610 122.420  -8.060  1.00  0.00           H
ATOM   2674  HB2 GLN A 176      48.860 122.510  -8.170  1.00  0.00           H
ATOM   2675  CG  GLN A 176      49.980 122.200 -10.060  1.00  0.00           C
ATOM   2676  HG1 GLN A 176      49.850 123.260 -10.300  1.00  0.00           H
ATOM   2677  HG2 GLN A 176      49.230 121.680 -10.660  1.00  0.00           H
ATOM   2678  CD  GLN A 176      51.320 121.700 -10.560  1.00  0.00           C
ATOM   2679  OE1 GLN A 176      52.110 120.950  -9.920  1.00  0.00           O
ATOM   2680  NE2 GLN A 176      51.650 122.060 -11.730  1.00  0.00           N
ATOM   2681 1HE2 GLN A 176      51.070 122.670 -12.290  1.00  0.00           H
ATOM   2682 2HE2 GLN A 176      52.550 121.840 -12.130  1.00  0.00           H
ATOM   2683  C   GLN A 176      48.540 119.760  -9.170  1.00  0.00           C
ATOM   2684  O   GLN A 176      47.330 120.060  -9.220  1.00  0.00           O
ATOM   2685  N   VAL A 177      49.130 118.830  -9.930  1.00  0.00           N
ATOM   2686  H   VAL A 177      50.120 118.640  -9.810  1.00  0.00           H
ATOM   2687  CA  VAL A 177      48.380 117.770 -10.690  1.00  0.00           C
ATOM   2688  HA  VAL A 177      47.340 118.080 -10.800  1.00  0.00           H
ATOM   2689  CB  VAL A 177      48.910 117.730 -12.120  1.00  0.00           C
ATOM   2690  HB  VAL A 177      48.190 117.090 -12.620  1.00  0.00           H
ATOM   2691  CG1 VAL A 177      48.760 119.040 -12.920  1.00  0.00           C
ATOM   2692 1HG1 VAL A 177      49.660 119.620 -12.730  1.00  0.00           H
ATOM   2693 2HG1 VAL A 177      48.690 118.830 -13.980  1.00  0.00           H
ATOM   2694 3HG1 VAL A 177      47.890 119.540 -12.480  1.00  0.00           H
ATOM   2695  CG2 VAL A 177      50.310 117.210 -12.220  1.00  0.00           C
ATOM   2696 1HG2 VAL A 177      50.600 117.030 -13.260  1.00  0.00           H
ATOM   2697 2HG2 VAL A 177      51.030 117.960 -11.900  1.00  0.00           H
ATOM   2698 3HG2 VAL A 177      50.410 116.350 -11.550  1.00  0.00           H
ATOM   2699  C   VAL A 177      48.320 116.400 -10.070  1.00  0.00           C
ATOM   2700  O   VAL A 177      47.480 115.510 -10.380  1.00  0.00           O
ATOM   2701  N   SER A 178      49.290 116.100  -9.170  1.00  0.00           N
ATOM   2702  H   SER A 178      50.000 116.810  -9.050  1.00  0.00           H
ATOM   2703  CA  SER A 178      49.360 114.860  -8.320  1.00  0.00           C
ATOM   2704  HA  SER A 178      49.700 114.140  -9.070  1.00  0.00           H
ATOM   2705  CB  SER A 178      50.260 115.140  -7.180  1.00  0.00           C
ATOM   2706  HB1 SER A 178      50.090 114.400  -6.390  1.00  0.00           H
ATOM   2707  HB2 SER A 178      49.940 116.090  -6.750  1.00  0.00           H
ATOM   2708  OG  SER A 178      51.670 115.260  -7.600  1.00  0.00           O
ATOM   2709  HG  SER A 178      52.060 114.380  -7.510  1.00  0.00           H
ATOM   2710  C   SER A 178      47.980 114.460  -7.750  1.00  0.00           C
ATOM   2711  O   SER A 178      47.180 115.220  -7.130  1.00  0.00           O
ATOM   2712  N   THR A 179      47.670 113.150  -7.950  1.00  0.00           N
ATOM   2713  H   THR A 179      48.380 112.510  -8.280  1.00  0.00           H
ATOM   2714  CA  THR A 179      46.480 112.340  -7.540  1.00  0.00           C
ATOM   2715  HA  THR A 179      45.620 113.000  -7.450  1.00  0.00           H
ATOM   2716  CB  THR A 179      46.080 111.300  -8.650  1.00  0.00           C
ATOM   2717  HB  THR A 179      45.400 110.590  -8.210  1.00  0.00           H
ATOM   2718  CG2 THR A 179      45.340 111.830  -9.880  1.00  0.00           C
ATOM   2719 1HG2 THR A 179      45.160 111.010 -10.570  1.00  0.00           H
ATOM   2720 2HG2 THR A 179      44.370 112.210  -9.570  1.00  0.00           H
ATOM   2721 3HG2 THR A 179      45.820 112.700 -10.320  1.00  0.00           H
ATOM   2722  OG1 THR A 179      47.250 110.590  -9.120  1.00  0.00           O
ATOM   2723  HG1 THR A 179      47.030 109.720  -9.460  1.00  0.00           H
ATOM   2724  C   THR A 179      46.620 111.610  -6.150  1.00  0.00           C
ATOM   2725  O   THR A 179      45.630 111.340  -5.550  1.00  0.00           O
ATOM   2726  N   ALA A 180      47.820 111.080  -5.830  1.00  0.00           N
ATOM   2727  H   ALA A 180      48.600 111.260  -6.450  1.00  0.00           H
ATOM   2728  CA  ALA A 180      48.130 110.100  -4.790  1.00  0.00           C
ATOM   2729  HA  ALA A 180      47.210 109.860  -4.260  1.00  0.00           H
ATOM   2730  CB  ALA A 180      48.490 108.840  -5.440  1.00  0.00           C
ATOM   2731  HB1 ALA A 180      47.630 108.630  -6.080  1.00  0.00           H
ATOM   2732  HB2 ALA A 180      49.340 109.000  -6.100  1.00  0.00           H
ATOM   2733  HB3 ALA A 180      48.690 108.040  -4.740  1.00  0.00           H
ATOM   2734  C   ALA A 180      49.260 110.470  -3.730  1.00  0.00           C
ATOM   2735  O   ALA A 180      50.280 111.060  -4.110  1.00  0.00           O
ATOM   2736  N   VAL A 181      49.140 109.980  -2.510  1.00  0.00           N
ATOM   2737  H   VAL A 181      48.400 109.310  -2.430  1.00  0.00           H
ATOM   2738  CA  VAL A 181      50.230 110.020  -1.490  1.00  0.00           C
ATOM   2739  HA  VAL A 181      50.540 111.050  -1.390  1.00  0.00           H
ATOM   2740  CB  VAL A 181      49.750 109.590  -0.050  1.00  0.00           C
ATOM   2741  HB  VAL A 181      49.250 108.630  -0.070  1.00  0.00           H
ATOM   2742  CG1 VAL A 181      50.850 109.450   0.950  1.00  0.00           C
ATOM   2743 1HG1 VAL A 181      51.340 108.490   0.780  1.00  0.00           H
ATOM   2744 2HG1 VAL A 181      51.670 110.160   0.890  1.00  0.00           H
ATOM   2745 3HG1 VAL A 181      50.510 109.570   1.980  1.00  0.00           H
ATOM   2746  CG2 VAL A 181      48.770 110.700   0.470  1.00  0.00           C
ATOM   2747 1HG2 VAL A 181      49.360 111.600   0.620  1.00  0.00           H
ATOM   2748 2HG2 VAL A 181      47.890 110.890  -0.140  1.00  0.00           H
ATOM   2749 3HG2 VAL A 181      48.390 110.480   1.470  1.00  0.00           H
ATOM   2750  C   VAL A 181      51.430 109.210  -1.870  1.00  0.00           C
ATOM   2751  O   VAL A 181      52.520 109.690  -1.880  1.00  0.00           O
ATOM   2752  N   VAL A 182      51.250 107.890  -2.140  1.00  0.00           N
ATOM   2753  H   VAL A 182      50.280 107.650  -2.270  1.00  0.00           H
ATOM   2754  CA  VAL A 182      52.350 106.950  -2.470  1.00  0.00           C
ATOM   2755  HA  VAL A 182      53.120 107.240  -1.770  1.00  0.00           H
ATOM   2756  CB  VAL A 182      51.970 105.520  -2.320  1.00  0.00           C
ATOM   2757  HB  VAL A 182      52.770 104.840  -2.630  1.00  0.00           H
ATOM   2758  CG1 VAL A 182      51.800 105.290  -0.810  1.00  0.00           C
ATOM   2759 1HG1 VAL A 182      50.990 105.870  -0.370  1.00  0.00           H
ATOM   2760 2HG1 VAL A 182      51.400 104.290  -0.670  1.00  0.00           H
ATOM   2761 3HG1 VAL A 182      52.770 105.470  -0.350  1.00  0.00           H
ATOM   2762  CG2 VAL A 182      50.660 105.140  -3.080  1.00  0.00           C
ATOM   2763 1HG2 VAL A 182      49.780 105.580  -2.610  1.00  0.00           H
ATOM   2764 2HG2 VAL A 182      50.800 105.450  -4.110  1.00  0.00           H
ATOM   2765 3HG2 VAL A 182      50.600 104.050  -3.110  1.00  0.00           H
ATOM   2766  C   VAL A 182      53.100 107.230  -3.820  1.00  0.00           C
ATOM   2767  O   VAL A 182      53.840 106.330  -4.240  1.00  0.00           O
ATOM   2768  N   GLU A 183      52.990 108.400  -4.380  1.00  0.00           N
ATOM   2769  H   GLU A 183      52.480 109.110  -3.880  1.00  0.00           H
ATOM   2770  CA  GLU A 183      53.640 108.910  -5.620  1.00  0.00           C
ATOM   2771  HA  GLU A 183      53.300 108.310  -6.460  1.00  0.00           H
ATOM   2772  CB  GLU A 183      53.200 110.360  -5.870  1.00  0.00           C
ATOM   2773  HB1 GLU A 183      53.500 110.970  -5.020  1.00  0.00           H
ATOM   2774  HB2 GLU A 183      52.130 110.380  -6.090  1.00  0.00           H
ATOM   2775  CG  GLU A 183      53.910 111.080  -7.050  1.00  0.00           C
ATOM   2776  HG1 GLU A 183      53.740 110.580  -8.000  1.00  0.00           H
ATOM   2777  HG2 GLU A 183      54.980 111.120  -6.860  1.00  0.00           H
ATOM   2778  CD  GLU A 183      53.400 112.570  -7.120  1.00  0.00           C
ATOM   2779  OE1 GLU A 183      53.780 113.400  -6.270  1.00  0.00           O
ATOM   2780  OE2 GLU A 183      52.600 112.880  -8.060  1.00  0.00           O
ATOM   2781  C   GLU A 183      55.180 108.740  -5.580  1.00  0.00           C
ATOM   2782  O   GLU A 183      55.690 108.380  -6.670  1.00  0.00           O
ATOM   2783  N   PRO A 184      55.910 108.860  -4.460  1.00  0.00           N
ATOM   2784  CD  PRO A 184      55.540 109.510  -3.240  1.00  0.00           C
ATOM   2785  HD1 PRO A 184      55.210 108.790  -2.490  1.00  0.00           H
ATOM   2786  HD2 PRO A 184      54.750 110.250  -3.310  1.00  0.00           H
ATOM   2787  CG  PRO A 184      56.740 110.190  -2.580  1.00  0.00           C
ATOM   2788  HG1 PRO A 184      56.600 110.090  -1.500  1.00  0.00           H
ATOM   2789  HG2 PRO A 184      56.860 111.190  -2.990  1.00  0.00           H
ATOM   2790  CB  PRO A 184      57.940 109.360  -3.080  1.00  0.00           C
ATOM   2791  HB1 PRO A 184      58.270 108.520  -2.470  1.00  0.00           H
ATOM   2792  HB2 PRO A 184      58.740 110.060  -3.280  1.00  0.00           H
ATOM   2793  CA  PRO A 184      57.380 108.760  -4.470  1.00  0.00           C
ATOM   2794  HA  PRO A 184      57.730 109.280  -5.360  1.00  0.00           H
ATOM   2795  C   PRO A 184      57.790 107.240  -4.710  1.00  0.00           C
ATOM   2796  O   PRO A 184      58.660 106.830  -5.440  1.00  0.00           O
ATOM   2797  N   TYR A 185      57.050 106.330  -4.030  1.00  0.00           N
ATOM   2798  H   TYR A 185      56.300 106.600  -3.420  1.00  0.00           H
ATOM   2799  CA  TYR A 185      57.350 104.880  -4.120  1.00  0.00           C
ATOM   2800  HA  TYR A 185      58.380 104.710  -3.800  1.00  0.00           H
ATOM   2801  CB  TYR A 185      56.380 104.150  -3.100  1.00  0.00           C
ATOM   2802  HB1 TYR A 185      56.540 103.080  -3.250  1.00  0.00           H
ATOM   2803  HB2 TYR A 185      55.330 104.370  -3.320  1.00  0.00           H
ATOM   2804  CG  TYR A 185      56.720 104.320  -1.630  1.00  0.00           C
ATOM   2805  CD1 TYR A 185      55.840 103.760  -0.750  1.00  0.00           C
ATOM   2806  HD1 TYR A 185      54.860 103.450  -1.100  1.00  0.00           H
ATOM   2807  CE1 TYR A 185      56.050 103.880   0.640  1.00  0.00           C
ATOM   2808  HE1 TYR A 185      55.200 103.590   1.240  1.00  0.00           H
ATOM   2809  CZ  TYR A 185      57.220 104.430   1.100  1.00  0.00           C
ATOM   2810  OH  TYR A 185      57.500 104.510   2.380  1.00  0.00           O
ATOM   2811  HH  TYR A 185      56.780 104.190   2.940  1.00  0.00           H
ATOM   2812  CE2 TYR A 185      58.040 105.090   0.150  1.00  0.00           C
ATOM   2813  HE2 TYR A 185      58.880 105.630   0.580  1.00  0.00           H
ATOM   2814  CD2 TYR A 185      57.880 105.040  -1.190  1.00  0.00           C
ATOM   2815  HD2 TYR A 185      58.740 105.280  -1.790  1.00  0.00           H
ATOM   2816  C   TYR A 185      57.180 104.400  -5.610  1.00  0.00           C
ATOM   2817  O   TYR A 185      58.010 103.730  -6.090  1.00  0.00           O
ATOM   2818  N   ASN A 186      56.160 104.810  -6.300  1.00  0.00           N
ATOM   2819  H   ASN A 186      55.390 105.290  -5.850  1.00  0.00           H
ATOM   2820  CA  ASN A 186      55.930 104.580  -7.710  1.00  0.00           C
ATOM   2821  HA  ASN A 186      55.850 103.500  -7.880  1.00  0.00           H
ATOM   2822  CB  ASN A 186      54.510 105.030  -8.030  1.00  0.00           C
ATOM   2823  HB1 ASN A 186      54.400 104.740  -9.080  1.00  0.00           H
ATOM   2824  HB2 ASN A 186      54.350 106.080  -7.780  1.00  0.00           H
ATOM   2825  CG  ASN A 186      53.480 104.310  -7.200  1.00  0.00           C
ATOM   2826  OD1 ASN A 186      53.650 103.220  -6.620  1.00  0.00           O
ATOM   2827  ND2 ASN A 186      52.310 104.970  -7.150  1.00  0.00           N
ATOM   2828 1HD2 ASN A 186      52.210 105.850  -7.620  1.00  0.00           H
ATOM   2829 2HD2 ASN A 186      51.690 104.560  -6.470  1.00  0.00           H
ATOM   2830  C   ASN A 186      57.020 105.200  -8.530  1.00  0.00           C
ATOM   2831  O   ASN A 186      57.740 104.520  -9.320  1.00  0.00           O
ATOM   2832  N   SER A 187      57.290 106.530  -8.290  1.00  0.00           N
ATOM   2833  H   SER A 187      56.650 107.040  -7.700  1.00  0.00           H
ATOM   2834  CA  SER A 187      58.400 107.270  -8.940  1.00  0.00           C
ATOM   2835  HA  SER A 187      58.290 107.100 -10.010  1.00  0.00           H
ATOM   2836  CB  SER A 187      58.380 108.690  -8.590  1.00  0.00           C
ATOM   2837  HB1 SER A 187      59.180 109.120  -9.190  1.00  0.00           H
ATOM   2838  HB2 SER A 187      58.560 108.670  -7.510  1.00  0.00           H
ATOM   2839  OG  SER A 187      57.170 109.350  -8.930  1.00  0.00           O
ATOM   2840  HG  SER A 187      56.540 108.890  -8.360  1.00  0.00           H
ATOM   2841  C   SER A 187      59.810 106.750  -8.750  1.00  0.00           C
ATOM   2842  O   SER A 187      60.740 107.170  -9.490  1.00  0.00           O
ATOM   2843  N   ILE A 188      60.070 105.800  -7.900  1.00  0.00           N
ATOM   2844  H   ILE A 188      59.410 105.680  -7.140  1.00  0.00           H
ATOM   2845  CA  ILE A 188      61.400 105.260  -7.680  1.00  0.00           C
ATOM   2846  HA  ILE A 188      62.180 105.610  -8.340  1.00  0.00           H
ATOM   2847  CB  ILE A 188      61.920 105.510  -6.280  1.00  0.00           C
ATOM   2848  HB  ILE A 188      61.170 105.090  -5.620  1.00  0.00           H
ATOM   2849  CG2 ILE A 188      63.130 104.590  -5.810  1.00  0.00           C
ATOM   2850 1HG2 ILE A 188      62.710 103.710  -5.320  1.00  0.00           H
ATOM   2851 2HG2 ILE A 188      63.870 104.380  -6.580  1.00  0.00           H
ATOM   2852 3HG2 ILE A 188      63.730 105.030  -5.010  1.00  0.00           H
ATOM   2853  CG1 ILE A 188      61.950 107.060  -5.980  1.00  0.00           C
ATOM   2854 1HG1 ILE A 188      62.000 107.050  -4.900  1.00  0.00           H
ATOM   2855 2HG1 ILE A 188      60.990 107.510  -6.240  1.00  0.00           H
ATOM   2856  CD  ILE A 188      63.140 107.860  -6.490  1.00  0.00           C
ATOM   2857  HD1 ILE A 188      63.190 107.820  -7.580  1.00  0.00           H
ATOM   2858  HD2 ILE A 188      62.840 108.850  -6.140  1.00  0.00           H
ATOM   2859  HD3 ILE A 188      63.980 107.340  -6.030  1.00  0.00           H
ATOM   2860  C   ILE A 188      61.310 103.710  -8.000  1.00  0.00           C
ATOM   2861  O   ILE A 188      62.340 103.050  -8.330  1.00  0.00           O
ATOM   2862  N   LEU A 189      60.140 103.010  -7.850  1.00  0.00           N
ATOM   2863  H   LEU A 189      59.380 103.420  -7.320  1.00  0.00           H
ATOM   2864  CA  LEU A 189      59.860 101.620  -8.340  1.00  0.00           C
ATOM   2865  HA  LEU A 189      60.740 100.990  -8.190  1.00  0.00           H
ATOM   2866  CB  LEU A 189      58.630 101.070  -7.550  1.00  0.00           C
ATOM   2867  HB1 LEU A 189      58.310 100.170  -8.080  1.00  0.00           H
ATOM   2868  HB2 LEU A 189      57.840 101.820  -7.610  1.00  0.00           H
ATOM   2869  CG  LEU A 189      58.880 100.840  -6.040  1.00  0.00           C
ATOM   2870  HG  LEU A 189      59.510 101.660  -5.680  1.00  0.00           H
ATOM   2871  CD1 LEU A 189      57.510 100.670  -5.360  1.00  0.00           C
ATOM   2872 1HD1 LEU A 189      56.970 101.610  -5.470  1.00  0.00           H
ATOM   2873 2HD1 LEU A 189      57.030  99.820  -5.840  1.00  0.00           H
ATOM   2874 3HD1 LEU A 189      57.680 100.380  -4.320  1.00  0.00           H
ATOM   2875  CD2 LEU A 189      59.650  99.550  -5.830  1.00  0.00           C
ATOM   2876 1HD2 LEU A 189      60.540  99.540  -6.460  1.00  0.00           H
ATOM   2877 2HD2 LEU A 189      60.030  99.700  -4.820  1.00  0.00           H
ATOM   2878 3HD2 LEU A 189      59.030  98.680  -6.050  1.00  0.00           H
ATOM   2879  C   LEU A 189      59.780 101.540  -9.800  1.00  0.00           C
ATOM   2880  O   LEU A 189      60.080 100.440 -10.280  1.00  0.00           O
ATOM   2881  N   THR A 190      59.520 102.680 -10.520  1.00  0.00           N
ATOM   2882  H   THR A 190      59.300 103.500  -9.970  1.00  0.00           H
ATOM   2883  CA  THR A 190      59.000 102.610 -11.860  1.00  0.00           C
ATOM   2884  HA  THR A 190      58.130 101.950 -11.810  1.00  0.00           H
ATOM   2885  CB  THR A 190      58.370 103.940 -12.260  1.00  0.00           C
ATOM   2886  HB  THR A 190      57.530 104.090 -11.590  1.00  0.00           H
ATOM   2887  CG2 THR A 190      59.310 105.180 -12.260  1.00  0.00           C
ATOM   2888 1HG2 THR A 190      60.030 105.120 -13.080  1.00  0.00           H
ATOM   2889 2HG2 THR A 190      58.720 106.080 -12.440  1.00  0.00           H
ATOM   2890 3HG2 THR A 190      59.870 105.280 -11.330  1.00  0.00           H
ATOM   2891  OG1 THR A 190      57.720 103.890 -13.530  1.00  0.00           O
ATOM   2892  HG1 THR A 190      57.100 104.620 -13.620  1.00  0.00           H
ATOM   2893  C   THR A 190      59.970 102.060 -12.950  1.00  0.00           C
ATOM   2894  O   THR A 190      59.640 101.220 -13.750  1.00  0.00           O
ATOM   2895  N   THR A 191      61.250 102.440 -12.930  1.00  0.00           N
ATOM   2896  H   THR A 191      61.500 103.170 -12.280  1.00  0.00           H
ATOM   2897  CA  THR A 191      62.220 102.110 -14.010  1.00  0.00           C
ATOM   2898  HA  THR A 191      61.800 101.950 -15.000  1.00  0.00           H
ATOM   2899  CB  THR A 191      63.390 103.160 -13.980  1.00  0.00           C
ATOM   2900  HB  THR A 191      64.240 102.870 -14.590  1.00  0.00           H
ATOM   2901  CG2 THR A 191      62.840 104.530 -14.470  1.00  0.00           C
ATOM   2902 1HG2 THR A 191      62.150 104.920 -13.720  1.00  0.00           H
ATOM   2903 2HG2 THR A 191      63.690 105.220 -14.470  1.00  0.00           H
ATOM   2904 3HG2 THR A 191      62.300 104.330 -15.390  1.00  0.00           H
ATOM   2905  OG1 THR A 191      63.700 103.380 -12.650  1.00  0.00           O
ATOM   2906  HG1 THR A 191      64.580 103.030 -12.480  1.00  0.00           H
ATOM   2907  C   THR A 191      62.860 100.780 -13.700  1.00  0.00           C
ATOM   2908  O   THR A 191      63.530 100.190 -14.590  1.00  0.00           O
ATOM   2909  N   HIS A 192      62.860 100.260 -12.480  1.00  0.00           N
ATOM   2910  H   HIS A 192      62.140 100.610 -11.870  1.00  0.00           H
ATOM   2911  CA  HIS A 192      63.720  99.180 -11.870  1.00  0.00           C
ATOM   2912  HA  HIS A 192      64.780  99.420 -11.850  1.00  0.00           H
ATOM   2913  CB  HIS A 192      63.270  98.940 -10.470  1.00  0.00           C
ATOM   2914  HB1 HIS A 192      62.290  98.470 -10.350  1.00  0.00           H
ATOM   2915  HB2 HIS A 192      63.170  99.850  -9.880  1.00  0.00           H
ATOM   2916  CG  HIS A 192      64.140  98.020  -9.640  1.00  0.00           C
ATOM   2917  ND1 HIS A 192      65.520  98.050  -9.620  1.00  0.00           N
ATOM   2918  HD1 HIS A 192      66.110  98.680 -10.130  1.00  0.00           H
ATOM   2919  CE1 HIS A 192      65.860  97.290  -8.600  1.00  0.00           C
ATOM   2920  HE1 HIS A 192      66.840  97.080  -8.200  1.00  0.00           H
ATOM   2921  NE2 HIS A 192      64.770  96.640  -8.110  1.00  0.00           N
ATOM   2922  HE2 HIS A 192      64.840  95.820  -7.520  1.00  0.00           H
ATOM   2923  CD2 HIS A 192      63.680  97.070  -8.840  1.00  0.00           C
ATOM   2924  HD2 HIS A 192      62.640  96.910  -8.600  1.00  0.00           H
ATOM   2925  C   HIS A 192      63.760  97.890 -12.700  1.00  0.00           C
ATOM   2926  O   HIS A 192      64.760  97.210 -12.650  1.00  0.00           O
ATOM   2927  N   THR A 193      62.700  97.640 -13.450  1.00  0.00           N
ATOM   2928  H   THR A 193      61.920  98.280 -13.400  1.00  0.00           H
ATOM   2929  CA  THR A 193      62.500  96.440 -14.360  1.00  0.00           C
ATOM   2930  HA  THR A 193      63.340  95.790 -14.130  1.00  0.00           H
ATOM   2931  CB  THR A 193      61.390  95.490 -13.910  1.00  0.00           C
ATOM   2932  HB  THR A 193      60.420  95.970 -13.830  1.00  0.00           H
ATOM   2933  CG2 THR A 193      61.210  94.290 -14.880  1.00  0.00           C
ATOM   2934 1HG2 THR A 193      60.440  94.540 -15.600  1.00  0.00           H
ATOM   2935 2HG2 THR A 193      62.170  94.110 -15.350  1.00  0.00           H
ATOM   2936 3HG2 THR A 193      60.860  93.380 -14.390  1.00  0.00           H
ATOM   2937  OG1 THR A 193      61.710  94.900 -12.680  1.00  0.00           O
ATOM   2938  HG1 THR A 193      61.100  95.100 -11.960  1.00  0.00           H
ATOM   2939  C   THR A 193      62.610  96.810 -15.830  1.00  0.00           C
ATOM   2940  O   THR A 193      63.230  96.040 -16.560  1.00  0.00           O
ATOM   2941  N   THR A 194      62.240  98.000 -16.320  1.00  0.00           N
ATOM   2942  H   THR A 194      61.790  98.640 -15.670  1.00  0.00           H
ATOM   2943  CA  THR A 194      62.290  98.450 -17.720  1.00  0.00           C
ATOM   2944  HA  THR A 194      62.100  97.630 -18.410  1.00  0.00           H
ATOM   2945  CB  THR A 194      61.230  99.530 -17.980  1.00  0.00           C
ATOM   2946  HB  THR A 194      61.470 100.030 -18.920  1.00  0.00           H
ATOM   2947  CG2 THR A 194      59.820  99.050 -17.930  1.00  0.00           C
ATOM   2948 1HG2 THR A 194      59.390  99.290 -16.950  1.00  0.00           H
ATOM   2949 2HG2 THR A 194      59.130  99.480 -18.640  1.00  0.00           H
ATOM   2950 3HG2 THR A 194      59.730  97.960 -18.010  1.00  0.00           H
ATOM   2951  OG1 THR A 194      61.350 100.510 -17.010  1.00  0.00           O
ATOM   2952  HG1 THR A 194      60.870 101.290 -17.310  1.00  0.00           H
ATOM   2953  C   THR A 194      63.720  99.010 -18.010  1.00  0.00           C
ATOM   2954  O   THR A 194      64.200  98.810 -19.140  1.00  0.00           O
ATOM   2955  N   LEU A 195      64.480  99.450 -17.030  1.00  0.00           N
ATOM   2956  H   LEU A 195      64.070  99.510 -16.110  1.00  0.00           H
ATOM   2957  CA  LEU A 195      65.920  99.720 -17.140  1.00  0.00           C
ATOM   2958  HA  LEU A 195      65.930 100.570 -17.820  1.00  0.00           H
ATOM   2959  CB  LEU A 195      66.340 100.200 -15.740  1.00  0.00           C
ATOM   2960  HB1 LEU A 195      66.490  99.320 -15.120  1.00  0.00           H
ATOM   2961  HB2 LEU A 195      65.670 101.020 -15.490  1.00  0.00           H
ATOM   2962  CG  LEU A 195      67.660 101.000 -15.680  1.00  0.00           C
ATOM   2963  HG  LEU A 195      68.510 100.330 -15.830  1.00  0.00           H
ATOM   2964  CD1 LEU A 195      67.630 102.200 -16.630  1.00  0.00           C
ATOM   2965 1HD1 LEU A 195      68.470 102.840 -16.340  1.00  0.00           H
ATOM   2966 2HD1 LEU A 195      67.820 101.840 -17.640  1.00  0.00           H
ATOM   2967 3HD1 LEU A 195      66.720 102.780 -16.540  1.00  0.00           H
ATOM   2968  CD2 LEU A 195      67.800 101.520 -14.330  1.00  0.00           C
ATOM   2969 1HD2 LEU A 195      67.910 100.830 -13.500  1.00  0.00           H
ATOM   2970 2HD2 LEU A 195      68.650 102.210 -14.330  1.00  0.00           H
ATOM   2971 3HD2 LEU A 195      66.980 102.210 -14.100  1.00  0.00           H
ATOM   2972  C   LEU A 195      66.870  98.580 -17.630  1.00  0.00           C
ATOM   2973  O   LEU A 195      68.010  98.780 -18.040  1.00  0.00           O
ATOM   2974  N   GLU A 196      66.260  97.380 -17.770  1.00  0.00           N
ATOM   2975  H   GLU A 196      65.300  97.240 -17.480  1.00  0.00           H
ATOM   2976  CA  GLU A 196      66.910  96.120 -18.300  1.00  0.00           C
ATOM   2977  HA  GLU A 196      67.940  96.400 -18.550  1.00  0.00           H
ATOM   2978  CB  GLU A 196      66.940  95.130 -17.190  1.00  0.00           C
ATOM   2979  HB1 GLU A 196      67.280  94.190 -17.630  1.00  0.00           H
ATOM   2980  HB2 GLU A 196      65.910  94.890 -16.940  1.00  0.00           H
ATOM   2981  CG  GLU A 196      67.800  95.450 -15.970  1.00  0.00           C
ATOM   2982  HG1 GLU A 196      67.620  94.800 -15.120  1.00  0.00           H
ATOM   2983  HG2 GLU A 196      67.550  96.480 -15.690  1.00  0.00           H
ATOM   2984  CD  GLU A 196      69.290  95.170 -16.240  1.00  0.00           C
ATOM   2985  OE1 GLU A 196      70.080  95.550 -15.400  1.00  0.00           O
ATOM   2986  OE2 GLU A 196      69.700  94.710 -17.320  1.00  0.00           O
ATOM   2987  C   GLU A 196      66.100  95.600 -19.510  1.00  0.00           C
ATOM   2988  O   GLU A 196      66.510  94.590 -20.030  1.00  0.00           O
ATOM   2989  N   HIS A 197      65.100  96.290 -20.030  1.00  0.00           N
ATOM   2990  H   HIS A 197      64.800  97.180 -19.650  1.00  0.00           H
ATOM   2991  CA  HIS A 197      64.310  95.820 -21.120  1.00  0.00           C
ATOM   2992  HA  HIS A 197      64.900  95.130 -21.730  1.00  0.00           H
ATOM   2993  CB  HIS A 197      63.060  95.090 -20.620  1.00  0.00           C
ATOM   2994  HB1 HIS A 197      62.430  94.820 -21.470  1.00  0.00           H
ATOM   2995  HB2 HIS A 197      62.560  95.780 -19.940  1.00  0.00           H
ATOM   2996  CG  HIS A 197      63.290  93.860 -19.830  1.00  0.00           C
ATOM   2997  ND1 HIS A 197      63.150  93.800 -18.480  1.00  0.00           N
ATOM   2998  HD1 HIS A 197      63.240  94.620 -17.900  1.00  0.00           H
ATOM   2999  CE1 HIS A 197      63.570  92.570 -18.150  1.00  0.00           C
ATOM   3000  HE1 HIS A 197      63.900  92.340 -17.140  1.00  0.00           H
ATOM   3001  NE2 HIS A 197      63.840  91.770 -19.190  1.00  0.00           N
ATOM   3002  CD2 HIS A 197      63.590  92.620 -20.310  1.00  0.00           C
ATOM   3003  HD2 HIS A 197      63.700  92.380 -21.350  1.00  0.00           H
ATOM   3004  C   HIS A 197      63.850  96.960 -22.110  1.00  0.00           C
ATOM   3005  O   HIS A 197      63.120  96.650 -22.990  1.00  0.00           O
ATOM   3006  N   SER A 198      64.200  98.210 -21.900  1.00  0.00           N
ATOM   3007  H   SER A 198      64.720  98.390 -21.050  1.00  0.00           H
ATOM   3008  CA  SER A 198      63.800  99.370 -22.750  1.00  0.00           C
ATOM   3009  HA  SER A 198      63.070  99.020 -23.470  1.00  0.00           H
ATOM   3010  CB  SER A 198      62.970 100.350 -21.840  1.00  0.00           C
ATOM   3011  HB1 SER A 198      63.620 100.830 -21.110  1.00  0.00           H
ATOM   3012  HB2 SER A 198      62.100  99.870 -21.400  1.00  0.00           H
ATOM   3013  OG  SER A 198      62.460 101.330 -22.740  1.00  0.00           O
ATOM   3014  HG  SER A 198      61.850 101.810 -22.180  1.00  0.00           H
ATOM   3015  C   SER A 198      64.930  99.950 -23.560  1.00  0.00           C
ATOM   3016  O   SER A 198      66.070 100.070 -23.100  1.00  0.00           O
ATOM   3017  N   ASP A 199      64.710 100.400 -24.800  1.00  0.00           N
ATOM   3018  H   ASP A 199      63.720 100.480 -25.000  1.00  0.00           H
ATOM   3019  CA  ASP A 199      65.700 100.940 -25.770  1.00  0.00           C
ATOM   3020  HA  ASP A 199      66.710 100.560 -25.630  1.00  0.00           H
ATOM   3021  CB  ASP A 199      65.480 100.510 -27.250  1.00  0.00           C
ATOM   3022  HB1 ASP A 199      66.240 100.980 -27.870  1.00  0.00           H
ATOM   3023  HB2 ASP A 199      64.580 100.990 -27.640  1.00  0.00           H
ATOM   3024  CG  ASP A 199      65.420  99.010 -27.520  1.00  0.00           C
ATOM   3025  OD1 ASP A 199      64.660  98.550 -28.470  1.00  0.00           O
ATOM   3026  OD2 ASP A 199      66.140  98.310 -26.830  1.00  0.00           O
ATOM   3027  C   ASP A 199      65.830 102.440 -25.700  1.00  0.00           C
ATOM   3028  O   ASP A 199      67.000 102.820 -25.910  1.00  0.00           O
ATOM   3029  N   CYS A 200      64.700 103.190 -25.520  1.00  0.00           N
ATOM   3030  H   CYS A 200      63.930 102.600 -25.240  1.00  0.00           H
ATOM   3031  CA  CYS A 200      64.700 104.660 -25.480  1.00  0.00           C
ATOM   3032  HA  CYS A 200      65.580 104.890 -24.880  1.00  0.00           H
ATOM   3033  CB  CYS A 200      64.970 105.280 -26.870  1.00  0.00           C
ATOM   3034  HB1 CYS A 200      64.110 105.210 -27.530  1.00  0.00           H
ATOM   3035  HB2 CYS A 200      65.680 104.700 -27.450  1.00  0.00           H
ATOM   3036  SG  CYS A 200      65.610 106.950 -26.790  1.00  0.00           S
ATOM   3037  HG  CYS A 200      65.610 107.300 -28.080  1.00  0.00           H
ATOM   3038  C   CYS A 200      63.420 105.260 -24.910  1.00  0.00           C
ATOM   3039  O   CYS A 200      62.370 105.040 -25.420  1.00  0.00           O
ATOM   3040  N   ALA A 201      63.500 106.020 -23.760  1.00  0.00           N
ATOM   3041  H   ALA A 201      64.390 106.160 -23.300  1.00  0.00           H
ATOM   3042  CA  ALA A 201      62.370 106.570 -23.060  1.00  0.00           C
ATOM   3043  HA  ALA A 201      61.410 106.450 -23.560  1.00  0.00           H
ATOM   3044  CB  ALA A 201      62.410 105.800 -21.680  1.00  0.00           C
ATOM   3045  HB1 ALA A 201      61.580 106.150 -21.060  1.00  0.00           H
ATOM   3046  HB2 ALA A 201      62.210 104.760 -21.930  1.00  0.00           H
ATOM   3047  HB3 ALA A 201      63.280 105.870 -21.040  1.00  0.00           H
ATOM   3048  C   ALA A 201      62.480 108.080 -22.830  1.00  0.00           C
ATOM   3049  O   ALA A 201      63.050 108.580 -21.850  1.00  0.00           O
ATOM   3050  N   PHE A 202      61.920 108.970 -23.740  1.00  0.00           N
ATOM   3051  H   PHE A 202      61.390 108.520 -24.470  1.00  0.00           H
ATOM   3052  CA  PHE A 202      61.730 110.410 -23.540  1.00  0.00           C
ATOM   3053  HA  PHE A 202      62.690 110.900 -23.650  1.00  0.00           H
ATOM   3054  CB  PHE A 202      60.770 110.900 -24.610  1.00  0.00           C
ATOM   3055  HB1 PHE A 202      60.580 111.940 -24.360  1.00  0.00           H
ATOM   3056  HB2 PHE A 202      59.820 110.360 -24.540  1.00  0.00           H
ATOM   3057  CG  PHE A 202      61.330 110.710 -26.010  1.00  0.00           C
ATOM   3058  CD1 PHE A 202      61.020 109.620 -26.790  1.00  0.00           C
ATOM   3059  HD1 PHE A 202      60.350 108.920 -26.330  1.00  0.00           H
ATOM   3060  CE1 PHE A 202      61.560 109.370 -28.040  1.00  0.00           C
ATOM   3061  HE1 PHE A 202      61.430 108.420 -28.540  1.00  0.00           H
ATOM   3062  CZ  PHE A 202      62.340 110.430 -28.540  1.00  0.00           C
ATOM   3063  HZ  PHE A 202      62.720 110.350 -29.550  1.00  0.00           H
ATOM   3064  CE2 PHE A 202      62.820 111.430 -27.720  1.00  0.00           C
ATOM   3065  HE2 PHE A 202      63.660 112.040 -28.010  1.00  0.00           H
ATOM   3066  CD2 PHE A 202      62.280 111.610 -26.470  1.00  0.00           C
ATOM   3067  HD2 PHE A 202      62.700 112.360 -25.800  1.00  0.00           H
ATOM   3068  C   PHE A 202      61.160 110.700 -22.170  1.00  0.00           C
ATOM   3069  O   PHE A 202      60.200 110.020 -21.800  1.00  0.00           O
ATOM   3070  N   MET A 203      61.690 111.710 -21.460  1.00  0.00           N
ATOM   3071  H   MET A 203      62.560 112.080 -21.790  1.00  0.00           H
ATOM   3072  CA  MET A 203      61.090 112.320 -20.240  1.00  0.00           C
ATOM   3073  HA  MET A 203      60.280 111.660 -19.910  1.00  0.00           H
ATOM   3074  CB  MET A 203      62.070 112.400 -19.040  1.00  0.00           C
ATOM   3075  HB1 MET A 203      63.030 112.810 -19.340  1.00  0.00           H
ATOM   3076  HB2 MET A 203      62.320 111.360 -18.820  1.00  0.00           H
ATOM   3077  CG  MET A 203      61.410 113.080 -17.790  1.00  0.00           C
ATOM   3078  HG1 MET A 203      61.880 112.630 -16.920  1.00  0.00           H
ATOM   3079  HG2 MET A 203      60.340 112.870 -17.730  1.00  0.00           H
ATOM   3080  SD  MET A 203      61.560 114.870 -17.650  1.00  0.00           S
ATOM   3081  CE  MET A 203      63.220 115.000 -16.880  1.00  0.00           C
ATOM   3082  HE1 MET A 203      63.970 115.000 -17.670  1.00  0.00           H
ATOM   3083  HE2 MET A 203      63.280 115.900 -16.280  1.00  0.00           H
ATOM   3084  HE3 MET A 203      63.390 114.170 -16.200  1.00  0.00           H
ATOM   3085  C   MET A 203      60.490 113.700 -20.520  1.00  0.00           C
ATOM   3086  O   MET A 203      61.060 114.500 -21.210  1.00  0.00           O
ATOM   3087  N   VAL A 204      59.240 113.990 -20.040  1.00  0.00           N
ATOM   3088  H   VAL A 204      58.620 113.280 -19.660  1.00  0.00           H
ATOM   3089  CA  VAL A 204      58.580 115.300 -19.920  1.00  0.00           C
ATOM   3090  HA  VAL A 204      59.410 115.990 -20.080  1.00  0.00           H
ATOM   3091  CB  VAL A 204      57.490 115.430 -21.000  1.00  0.00           C
ATOM   3092  HB  VAL A 204      56.870 116.250 -20.630  1.00  0.00           H
ATOM   3093  CG1 VAL A 204      58.100 115.910 -22.280  1.00  0.00           C
ATOM   3094 1HG1 VAL A 204      57.420 116.020 -23.120  1.00  0.00           H
ATOM   3095 2HG1 VAL A 204      58.490 116.920 -22.170  1.00  0.00           H
ATOM   3096 3HG1 VAL A 204      58.960 115.350 -22.640  1.00  0.00           H
ATOM   3097  CG2 VAL A 204      56.480 114.240 -21.150  1.00  0.00           C
ATOM   3098 1HG2 VAL A 204      57.000 113.400 -21.610  1.00  0.00           H
ATOM   3099 2HG2 VAL A 204      56.130 113.960 -20.160  1.00  0.00           H
ATOM   3100 3HG2 VAL A 204      55.630 114.560 -21.750  1.00  0.00           H
ATOM   3101  C   VAL A 204      58.150 115.580 -18.510  1.00  0.00           C
ATOM   3102  O   VAL A 204      58.030 114.730 -17.650  1.00  0.00           O
ATOM   3103  N   ASP A 205      57.850 116.850 -18.130  1.00  0.00           N
ATOM   3104  H   ASP A 205      58.080 117.570 -18.810  1.00  0.00           H
ATOM   3105  CA  ASP A 205      57.610 117.260 -16.740  1.00  0.00           C
ATOM   3106  HA  ASP A 205      57.550 116.420 -16.050  1.00  0.00           H
ATOM   3107  CB  ASP A 205      58.820 118.160 -16.390  1.00  0.00           C
ATOM   3108  HB1 ASP A 205      58.920 118.980 -17.090  1.00  0.00           H
ATOM   3109  HB2 ASP A 205      59.660 117.520 -16.660  1.00  0.00           H
ATOM   3110  CG  ASP A 205      58.830 118.520 -14.900  1.00  0.00           C
ATOM   3111  OD1 ASP A 205      57.880 118.310 -14.140  1.00  0.00           O
ATOM   3112  OD2 ASP A 205      59.900 118.920 -14.460  1.00  0.00           O
ATOM   3113  C   ASP A 205      56.360 118.080 -16.700  1.00  0.00           C
ATOM   3114  O   ASP A 205      56.330 119.150 -17.340  1.00  0.00           O
ATOM   3115  N   ASN A 206      55.430 117.670 -15.850  1.00  0.00           N
ATOM   3116  H   ASN A 206      55.580 116.810 -15.360  1.00  0.00           H
ATOM   3117  CA  ASN A 206      54.250 118.400 -15.470  1.00  0.00           C
ATOM   3118  HA  ASN A 206      53.630 118.590 -16.350  1.00  0.00           H
ATOM   3119  CB  ASN A 206      53.360 117.640 -14.500  1.00  0.00           C
ATOM   3120  HB1 ASN A 206      52.610 118.340 -14.140  1.00  0.00           H
ATOM   3121  HB2 ASN A 206      53.910 117.320 -13.610  1.00  0.00           H
ATOM   3122  CG  ASN A 206      52.520 116.560 -15.160  1.00  0.00           C
ATOM   3123  OD1 ASN A 206      51.530 116.780 -15.900  1.00  0.00           O
ATOM   3124  ND2 ASN A 206      52.790 115.300 -14.810  1.00  0.00           N
ATOM   3125 1HD2 ASN A 206      53.700 115.030 -14.460  1.00  0.00           H
ATOM   3126 2HD2 ASN A 206      52.310 114.640 -15.400  1.00  0.00           H
ATOM   3127  C   ASN A 206      54.600 119.840 -14.930  1.00  0.00           C
ATOM   3128  O   ASN A 206      53.780 120.720 -15.030  1.00  0.00           O
ATOM   3129  N   GLU A 207      55.760 120.050 -14.380  1.00  0.00           N
ATOM   3130  H   GLU A 207      56.320 119.220 -14.280  1.00  0.00           H
ATOM   3131  CA  GLU A 207      56.180 121.310 -13.790  1.00  0.00           C
ATOM   3132  HA  GLU A 207      55.310 121.830 -13.400  1.00  0.00           H
ATOM   3133  CB  GLU A 207      57.190 121.080 -12.670  1.00  0.00           C
ATOM   3134  HB1 GLU A 207      58.140 120.750 -13.100  1.00  0.00           H
ATOM   3135  HB2 GLU A 207      56.870 120.260 -12.030  1.00  0.00           H
ATOM   3136  CG  GLU A 207      57.490 122.170 -11.640  1.00  0.00           C
ATOM   3137  HG1 GLU A 207      56.660 122.330 -10.940  1.00  0.00           H
ATOM   3138  HG2 GLU A 207      57.670 123.100 -12.180  1.00  0.00           H
ATOM   3139  CD  GLU A 207      58.630 121.820 -10.700  1.00  0.00           C
ATOM   3140  OE1 GLU A 207      59.780 122.250 -10.880  1.00  0.00           O
ATOM   3141  OE2 GLU A 207      58.420 121.040  -9.780  1.00  0.00           O
ATOM   3142  C   GLU A 207      56.840 122.260 -14.800  1.00  0.00           C
ATOM   3143  O   GLU A 207      56.660 123.470 -14.570  1.00  0.00           O
ATOM   3144  N   ALA A 208      57.320 121.780 -15.970  1.00  0.00           N
ATOM   3145  H   ALA A 208      57.350 120.780 -16.150  1.00  0.00           H
ATOM   3146  CA  ALA A 208      57.430 122.660 -17.130  1.00  0.00           C
ATOM   3147  HA  ALA A 208      57.620 123.710 -16.920  1.00  0.00           H
ATOM   3148  CB  ALA A 208      58.650 122.220 -17.960  1.00  0.00           C
ATOM   3149  HB1 ALA A 208      58.710 122.770 -18.900  1.00  0.00           H
ATOM   3150  HB2 ALA A 208      59.520 122.600 -17.420  1.00  0.00           H
ATOM   3151  HB3 ALA A 208      58.770 121.150 -18.160  1.00  0.00           H
ATOM   3152  C   ALA A 208      56.160 122.680 -17.940  1.00  0.00           C
ATOM   3153  O   ALA A 208      55.660 123.750 -18.330  1.00  0.00           O
ATOM   3154  N   ILE A 209      55.490 121.580 -18.180  1.00  0.00           N
ATOM   3155  H   ILE A 209      55.800 120.720 -17.740  1.00  0.00           H
ATOM   3156  CA  ILE A 209      54.270 121.560 -19.030  1.00  0.00           C
ATOM   3157  HA  ILE A 209      54.490 122.240 -19.850  1.00  0.00           H
ATOM   3158  CB  ILE A 209      53.950 120.180 -19.640  1.00  0.00           C
ATOM   3159  HB  ILE A 209      53.860 119.370 -18.930  1.00  0.00           H
ATOM   3160  CG2 ILE A 209      52.680 120.270 -20.600  1.00  0.00           C
ATOM   3161 1HG2 ILE A 209      52.560 119.320 -21.130  1.00  0.00           H
ATOM   3162 2HG2 ILE A 209      51.780 120.480 -20.020  1.00  0.00           H
ATOM   3163 3HG2 ILE A 209      52.920 121.110 -21.240  1.00  0.00           H
ATOM   3164  CG1 ILE A 209      55.190 119.850 -20.530  1.00  0.00           C
ATOM   3165 1HG1 ILE A 209      56.050 119.790 -19.860  1.00  0.00           H
ATOM   3166 2HG1 ILE A 209      55.430 120.610 -21.280  1.00  0.00           H
ATOM   3167  CD  ILE A 209      55.170 118.450 -21.120  1.00  0.00           C
ATOM   3168  HD1 ILE A 209      56.080 118.330 -21.710  1.00  0.00           H
ATOM   3169  HD2 ILE A 209      55.110 117.710 -20.320  1.00  0.00           H
ATOM   3170  HD3 ILE A 209      54.350 118.310 -21.820  1.00  0.00           H
ATOM   3171  C   ILE A 209      53.110 122.370 -18.520  1.00  0.00           C
ATOM   3172  O   ILE A 209      52.350 122.980 -19.280  1.00  0.00           O
ATOM   3173  N   TYR A 210      52.940 122.450 -17.200  1.00  0.00           N
ATOM   3174  H   TYR A 210      53.610 122.010 -16.580  1.00  0.00           H
ATOM   3175  CA  TYR A 210      51.840 123.270 -16.630  1.00  0.00           C
ATOM   3176  HA  TYR A 210      50.950 123.080 -17.230  1.00  0.00           H
ATOM   3177  CB  TYR A 210      51.680 122.790 -15.120  1.00  0.00           C
ATOM   3178  HB1 TYR A 210      52.560 123.070 -14.540  1.00  0.00           H
ATOM   3179  HB2 TYR A 210      51.620 121.710 -15.020  1.00  0.00           H
ATOM   3180  CG  TYR A 210      50.620 123.510 -14.300  1.00  0.00           C
ATOM   3181  CD1 TYR A 210      49.370 122.920 -14.180  1.00  0.00           C
ATOM   3182  HD1 TYR A 210      49.280 121.990 -14.730  1.00  0.00           H
ATOM   3183  CE1 TYR A 210      48.270 123.510 -13.480  1.00  0.00           C
ATOM   3184  HE1 TYR A 210      47.310 123.020 -13.570  1.00  0.00           H
ATOM   3185  CZ  TYR A 210      48.450 124.690 -12.750  1.00  0.00           C
ATOM   3186  OH  TYR A 210      47.390 125.260 -12.160  1.00  0.00           O
ATOM   3187  HH  TYR A 210      47.580 126.140 -11.840  1.00  0.00           H
ATOM   3188  CE2 TYR A 210      49.730 125.340 -12.850  1.00  0.00           C
ATOM   3189  HE2 TYR A 210      49.920 126.310 -12.410  1.00  0.00           H
ATOM   3190  CD2 TYR A 210      50.780 124.780 -13.620  1.00  0.00           C
ATOM   3191  HD2 TYR A 210      51.730 125.310 -13.580  1.00  0.00           H
ATOM   3192  C   TYR A 210      52.110 124.760 -16.680  1.00  0.00           C
ATOM   3193  O   TYR A 210      51.250 125.590 -17.020  1.00  0.00           O
ATOM   3194  N   ASP A 211      53.340 125.170 -16.340  1.00  0.00           N
ATOM   3195  H   ASP A 211      53.940 124.440 -15.990  1.00  0.00           H
ATOM   3196  CA  ASP A 211      53.720 126.560 -16.550  1.00  0.00           C
ATOM   3197  HA  ASP A 211      53.050 127.240 -16.010  1.00  0.00           H
ATOM   3198  CB  ASP A 211      55.070 126.710 -15.980  1.00  0.00           C
ATOM   3199  HB1 ASP A 211      55.610 125.840 -16.350  1.00  0.00           H
ATOM   3200  HB2 ASP A 211      55.100 126.630 -14.890  1.00  0.00           H
ATOM   3201  CG  ASP A 211      55.740 128.020 -16.240  1.00  0.00           C
ATOM   3202  OD1 ASP A 211      55.420 129.070 -15.600  1.00  0.00           O
ATOM   3203  OD2 ASP A 211      56.730 128.030 -17.040  1.00  0.00           O
ATOM   3204  C   ASP A 211      53.590 127.070 -17.990  1.00  0.00           C
ATOM   3205  O   ASP A 211      53.290 128.250 -18.230  1.00  0.00           O
ATOM   3206  N   ILE A 212      53.930 126.180 -18.980  1.00  0.00           N
ATOM   3207  H   ILE A 212      54.370 125.290 -18.820  1.00  0.00           H
ATOM   3208  CA  ILE A 212      53.730 126.560 -20.490  1.00  0.00           C
ATOM   3209  HA  ILE A 212      54.110 127.570 -20.630  1.00  0.00           H
ATOM   3210  CB  ILE A 212      54.480 125.700 -21.430  1.00  0.00           C
ATOM   3211  HB  ILE A 212      54.200 124.660 -21.270  1.00  0.00           H
ATOM   3212  CG2 ILE A 212      54.150 126.030 -22.920  1.00  0.00           C
ATOM   3213 1HG2 ILE A 212      54.720 125.390 -23.590  1.00  0.00           H
ATOM   3214 2HG2 ILE A 212      53.080 126.030 -23.150  1.00  0.00           H
ATOM   3215 3HG2 ILE A 212      54.510 127.030 -23.170  1.00  0.00           H
ATOM   3216  CG1 ILE A 212      56.000 125.900 -21.130  1.00  0.00           C
ATOM   3217 1HG1 ILE A 212      56.180 125.710 -20.080  1.00  0.00           H
ATOM   3218 2HG1 ILE A 212      56.310 126.930 -21.280  1.00  0.00           H
ATOM   3219  CD  ILE A 212      56.810 125.040 -21.980  1.00  0.00           C
ATOM   3220  HD1 ILE A 212      56.490 124.000 -22.050  1.00  0.00           H
ATOM   3221  HD2 ILE A 212      56.790 125.420 -23.000  1.00  0.00           H
ATOM   3222  HD3 ILE A 212      57.870 125.200 -21.740  1.00  0.00           H
ATOM   3223  C   ILE A 212      52.210 126.720 -20.870  1.00  0.00           C
ATOM   3224  O   ILE A 212      51.950 127.660 -21.590  1.00  0.00           O
ATOM   3225  N   CYS A 213      51.310 125.920 -20.230  1.00  0.00           N
ATOM   3226  H   CYS A 213      51.630 125.150 -19.670  1.00  0.00           H
ATOM   3227  CA  CYS A 213      49.830 126.130 -20.300  1.00  0.00           C
ATOM   3228  HA  CYS A 213      49.530 126.180 -21.350  1.00  0.00           H
ATOM   3229  CB  CYS A 213      49.200 124.910 -19.610  1.00  0.00           C
ATOM   3230  HB1 CYS A 213      48.130 125.120 -19.620  1.00  0.00           H
ATOM   3231  HB2 CYS A 213      49.610 124.790 -18.610  1.00  0.00           H
ATOM   3232  SG  CYS A 213      49.650 123.500 -20.590  1.00  0.00           S
ATOM   3233  HG  CYS A 213      50.820 123.210 -20.020  1.00  0.00           H
ATOM   3234  C   CYS A 213      49.400 127.410 -19.700  1.00  0.00           C
ATOM   3235  O   CYS A 213      48.570 128.040 -20.310  1.00  0.00           O
ATOM   3236  N   ARG A 214      49.910 127.880 -18.590  1.00  0.00           N
ATOM   3237  H   ARG A 214      50.430 127.190 -18.060  1.00  0.00           H
ATOM   3238  CA  ARG A 214      49.660 129.210 -18.100  1.00  0.00           C
ATOM   3239  HA  ARG A 214      48.600 129.460 -18.060  1.00  0.00           H
ATOM   3240  CB  ARG A 214      50.270 129.470 -16.770  1.00  0.00           C
ATOM   3241  HB1 ARG A 214      50.270 130.550 -16.650  1.00  0.00           H
ATOM   3242  HB2 ARG A 214      51.330 129.230 -16.850  1.00  0.00           H
ATOM   3243  CG  ARG A 214      49.620 128.740 -15.550  1.00  0.00           C
ATOM   3244  HG1 ARG A 214      49.570 127.660 -15.660  1.00  0.00           H
ATOM   3245  HG2 ARG A 214      48.600 129.110 -15.450  1.00  0.00           H
ATOM   3246  CD  ARG A 214      50.580 128.950 -14.300  1.00  0.00           C
ATOM   3247  HD1 ARG A 214      51.590 128.700 -14.600  1.00  0.00           H
ATOM   3248  HD2 ARG A 214      50.350 128.220 -13.520  1.00  0.00           H
ATOM   3249  NE  ARG A 214      50.280 130.250 -13.730  1.00  0.00           N
ATOM   3250  HE  ARG A 214      49.520 130.310 -13.060  1.00  0.00           H
ATOM   3251  CZ  ARG A 214      50.950 131.400 -13.700  1.00  0.00           C
ATOM   3252  NH1 ARG A 214      52.000 131.570 -14.400  1.00  0.00           N
ATOM   3253 1HH1 ARG A 214      52.360 130.860 -15.020  1.00  0.00           H
ATOM   3254 2HH1 ARG A 214      52.480 132.450 -14.270  1.00  0.00           H
ATOM   3255  NH2 ARG A 214      50.700 132.400 -12.900  1.00  0.00           N
ATOM   3256 1HH2 ARG A 214      49.850 132.580 -12.400  1.00  0.00           H
ATOM   3257 2HH2 ARG A 214      51.300 133.210 -13.000  1.00  0.00           H
ATOM   3258  C   ARG A 214      50.310 130.320 -19.010  1.00  0.00           C
ATOM   3259  O   ARG A 214      49.660 131.300 -19.340  1.00  0.00           O
ATOM   3260  N   ARG A 215      51.520 130.060 -19.540  1.00  0.00           N
ATOM   3261  H   ARG A 215      52.100 129.360 -19.100  1.00  0.00           H
ATOM   3262  CA  ARG A 215      52.220 131.050 -20.490  1.00  0.00           C
ATOM   3263  HA  ARG A 215      52.250 131.960 -19.900  1.00  0.00           H
ATOM   3264  CB  ARG A 215      53.770 130.820 -20.560  1.00  0.00           C
ATOM   3265  HB1 ARG A 215      53.940 129.820 -20.970  1.00  0.00           H
ATOM   3266  HB2 ARG A 215      54.180 130.920 -19.560  1.00  0.00           H
ATOM   3267  CG  ARG A 215      54.540 131.650 -21.560  1.00  0.00           C
ATOM   3268  HG1 ARG A 215      54.340 132.700 -21.350  1.00  0.00           H
ATOM   3269  HG2 ARG A 215      54.230 131.380 -22.580  1.00  0.00           H
ATOM   3270  CD  ARG A 215      56.060 131.230 -21.460  1.00  0.00           C
ATOM   3271  HD1 ARG A 215      56.670 131.730 -22.210  1.00  0.00           H
ATOM   3272  HD2 ARG A 215      56.160 130.180 -21.750  1.00  0.00           H
ATOM   3273  NE  ARG A 215      56.610 131.450 -20.050  1.00  0.00           N
ATOM   3274  HE  ARG A 215      56.530 132.340 -19.590  1.00  0.00           H
ATOM   3275  CZ  ARG A 215      56.730 130.490 -19.190  1.00  0.00           C
ATOM   3276  NH1 ARG A 215      56.770 129.260 -19.560  1.00  0.00           N
ATOM   3277 1HH1 ARG A 215      56.820 129.080 -20.550  1.00  0.00           H
ATOM   3278 2HH1 ARG A 215      56.910 128.600 -18.810  1.00  0.00           H
ATOM   3279  NH2 ARG A 215      56.610 130.710 -17.920  1.00  0.00           N
ATOM   3280 1HH2 ARG A 215      56.530 131.630 -17.530  1.00  0.00           H
ATOM   3281 2HH2 ARG A 215      56.650 129.930 -17.280  1.00  0.00           H
ATOM   3282  C   ARG A 215      51.450 131.280 -21.770  1.00  0.00           C
ATOM   3283  O   ARG A 215      51.420 132.390 -22.220  1.00  0.00           O
ATOM   3284  N   ASN A 216      50.750 130.250 -22.270  1.00  0.00           N
ATOM   3285  H   ASN A 216      50.840 129.360 -21.810  1.00  0.00           H
ATOM   3286  CA  ASN A 216      50.000 130.290 -23.600  1.00  0.00           C
ATOM   3287  HA  ASN A 216      50.490 131.010 -24.250  1.00  0.00           H
ATOM   3288  CB  ASN A 216      50.060 128.890 -24.220  1.00  0.00           C
ATOM   3289  HB1 ASN A 216      49.660 128.310 -23.380  1.00  0.00           H
ATOM   3290  HB2 ASN A 216      51.100 128.630 -24.400  1.00  0.00           H
ATOM   3291  CG  ASN A 216      49.130 128.580 -25.390  1.00  0.00           C
ATOM   3292  OD1 ASN A 216      48.610 129.470 -26.070  1.00  0.00           O
ATOM   3293  ND2 ASN A 216      48.820 127.330 -25.620  1.00  0.00           N
ATOM   3294 1HD2 ASN A 216      49.270 126.590 -25.110  1.00  0.00           H
ATOM   3295 2HD2 ASN A 216      48.230 127.160 -26.420  1.00  0.00           H
ATOM   3296  C   ASN A 216      48.500 130.790 -23.400  1.00  0.00           C
ATOM   3297  O   ASN A 216      48.110 131.780 -24.000  1.00  0.00           O
ATOM   3298  N   LEU A 217      47.850 130.180 -22.380  1.00  0.00           N
ATOM   3299  H   LEU A 217      48.360 129.580 -21.750  1.00  0.00           H
ATOM   3300  CA  LEU A 217      46.440 130.430 -22.070  1.00  0.00           C
ATOM   3301  HA  LEU A 217      45.870 130.610 -22.990  1.00  0.00           H
ATOM   3302  CB  LEU A 217      45.750 129.170 -21.550  1.00  0.00           C
ATOM   3303  HB1 LEU A 217      44.690 129.350 -21.380  1.00  0.00           H
ATOM   3304  HB2 LEU A 217      46.240 128.970 -20.600  1.00  0.00           H
ATOM   3305  CG  LEU A 217      45.830 127.870 -22.380  1.00  0.00           C
ATOM   3306  HG  LEU A 217      46.890 127.670 -22.540  1.00  0.00           H
ATOM   3307  CD1 LEU A 217      45.260 126.720 -21.600  1.00  0.00           C
ATOM   3308 1HD1 LEU A 217      45.390 125.890 -22.290  1.00  0.00           H
ATOM   3309 2HD1 LEU A 217      45.810 126.560 -20.670  1.00  0.00           H
ATOM   3310 3HD1 LEU A 217      44.180 126.720 -21.400  1.00  0.00           H
ATOM   3311  CD2 LEU A 217      45.140 127.950 -23.710  1.00  0.00           C
ATOM   3312 1HD2 LEU A 217      45.380 127.050 -24.270  1.00  0.00           H
ATOM   3313 2HD2 LEU A 217      44.070 128.010 -23.560  1.00  0.00           H
ATOM   3314 3HD2 LEU A 217      45.410 128.830 -24.310  1.00  0.00           H
ATOM   3315  C   LEU A 217      45.970 131.700 -21.280  1.00  0.00           C
ATOM   3316  O   LEU A 217      44.810 131.940 -21.050  1.00  0.00           O
ATOM   3317  N   ASP A 218      46.930 132.560 -20.860  1.00  0.00           N
ATOM   3318  H   ASP A 218      47.860 132.250 -21.100  1.00  0.00           H
ATOM   3319  CA  ASP A 218      46.900 133.690 -20.070  1.00  0.00           C
ATOM   3320  HA  ASP A 218      47.940 133.940 -19.910  1.00  0.00           H
ATOM   3321  CB  ASP A 218      46.250 134.890 -20.830  1.00  0.00           C
ATOM   3322  HB1 ASP A 218      46.390 135.770 -20.200  1.00  0.00           H
ATOM   3323  HB2 ASP A 218      45.220 134.540 -20.910  1.00  0.00           H
ATOM   3324  CG  ASP A 218      46.810 135.180 -22.220  1.00  0.00           C
ATOM   3325  OD1 ASP A 218      47.980 135.540 -22.250  1.00  0.00           O
ATOM   3326  OD2 ASP A 218      46.110 134.980 -23.260  1.00  0.00           O
ATOM   3327  C   ASP A 218      46.290 133.560 -18.580  1.00  0.00           C
ATOM   3328  O   ASP A 218      46.670 134.390 -17.700  1.00  0.00           O
ATOM   3329  N   ILE A 219      45.410 132.600 -18.390  1.00  0.00           N
ATOM   3330  H   ILE A 219      45.070 132.180 -19.250  1.00  0.00           H
ATOM   3331  CA  ILE A 219      44.710 132.300 -17.100  1.00  0.00           C
ATOM   3332  HA  ILE A 219      44.320 133.220 -16.660  1.00  0.00           H
ATOM   3333  CB  ILE A 219      43.450 131.350 -17.220  1.00  0.00           C
ATOM   3334  HB  ILE A 219      43.190 130.990 -16.220  1.00  0.00           H
ATOM   3335  CG2 ILE A 219      42.340 132.190 -17.750  1.00  0.00           C
ATOM   3336 1HG2 ILE A 219      42.690 132.670 -18.660  1.00  0.00           H
ATOM   3337 2HG2 ILE A 219      41.480 131.550 -17.950  1.00  0.00           H
ATOM   3338 3HG2 ILE A 219      42.100 133.010 -17.070  1.00  0.00           H
ATOM   3339  CG1 ILE A 219      43.690 130.220 -18.260  1.00  0.00           C
ATOM   3340 1HG1 ILE A 219      43.800 130.640 -19.260  1.00  0.00           H
ATOM   3341 2HG1 ILE A 219      42.860 129.510 -18.250  1.00  0.00           H
ATOM   3342  CD  ILE A 219      44.910 129.410 -17.980  1.00  0.00           C
ATOM   3343  HD1 ILE A 219      45.850 129.960 -18.030  1.00  0.00           H
ATOM   3344  HD2 ILE A 219      44.860 129.070 -16.950  1.00  0.00           H
ATOM   3345  HD3 ILE A 219      44.860 128.540 -18.630  1.00  0.00           H
ATOM   3346  C   ILE A 219      45.680 131.780 -16.000  1.00  0.00           C
ATOM   3347  O   ILE A 219      46.780 131.330 -16.220  1.00  0.00           O
ATOM   3348  N   GLU A 220      45.150 131.880 -14.780  1.00  0.00           N
ATOM   3349  H   GLU A 220      44.170 132.020 -14.560  1.00  0.00           H
ATOM   3350  CA  GLU A 220      45.960 131.400 -13.600  1.00  0.00           C
ATOM   3351  HA  GLU A 220      47.000 131.730 -13.630  1.00  0.00           H
ATOM   3352  CB  GLU A 220      45.370 131.980 -12.340  1.00  0.00           C
ATOM   3353  HB1 GLU A 220      44.430 131.480 -12.130  1.00  0.00           H
ATOM   3354  HB2 GLU A 220      45.190 133.060 -12.360  1.00  0.00           H
ATOM   3355  CG  GLU A 220      46.180 131.820 -11.020  1.00  0.00           C
ATOM   3356  HG1 GLU A 220      46.270 130.750 -10.830  1.00  0.00           H
ATOM   3357  HG2 GLU A 220      45.700 132.440 -10.260  1.00  0.00           H
ATOM   3358  CD  GLU A 220      47.630 132.450 -11.180  1.00  0.00           C
ATOM   3359  OE1 GLU A 220      47.690 133.700 -11.100  1.00  0.00           O
ATOM   3360  OE2 GLU A 220      48.700 131.790 -11.190  1.00  0.00           O
ATOM   3361  C   GLU A 220      46.020 129.900 -13.510  1.00  0.00           C
ATOM   3362  O   GLU A 220      47.030 129.310 -13.010  1.00  0.00           O
ATOM   3363  N   ARG A 221      44.900 129.220 -13.790  1.00  0.00           N
ATOM   3364  H   ARG A 221      44.130 129.710 -14.210  1.00  0.00           H
ATOM   3365  CA  ARG A 221      44.830 127.790 -13.600  1.00  0.00           C
ATOM   3366  HA  ARG A 221      45.770 127.390 -13.240  1.00  0.00           H
ATOM   3367  CB  ARG A 221      43.830 127.570 -12.390  1.00  0.00           C
ATOM   3368  HB1 ARG A 221      42.800 127.810 -12.620  1.00  0.00           H
ATOM   3369  HB2 ARG A 221      44.070 128.190 -11.530  1.00  0.00           H
ATOM   3370  CG  ARG A 221      43.750 126.070 -12.030  1.00  0.00           C
ATOM   3371  HG1 ARG A 221      44.710 125.840 -11.570  1.00  0.00           H
ATOM   3372  HG2 ARG A 221      43.620 125.460 -12.920  1.00  0.00           H
ATOM   3373  CD  ARG A 221      42.610 125.880 -11.010  1.00  0.00           C
ATOM   3374  HD1 ARG A 221      41.670 126.270 -11.400  1.00  0.00           H
ATOM   3375  HD2 ARG A 221      42.900 126.360 -10.070  1.00  0.00           H
ATOM   3376  NE  ARG A 221      42.350 124.470 -10.600  1.00  0.00           N
ATOM   3377  HE  ARG A 221      41.760 123.940 -11.230  1.00  0.00           H
ATOM   3378  CZ  ARG A 221      42.900 123.780  -9.630  1.00  0.00           C
ATOM   3379  NH1 ARG A 221      43.850 124.200  -8.790  1.00  0.00           N
ATOM   3380 1HH1 ARG A 221      44.230 125.130  -8.860  1.00  0.00           H
ATOM   3381 2HH1 ARG A 221      44.180 123.610  -8.040  1.00  0.00           H
ATOM   3382  NH2 ARG A 221      42.510 122.550  -9.270  1.00  0.00           N
ATOM   3383 1HH2 ARG A 221      41.890 122.020  -9.860  1.00  0.00           H
ATOM   3384 2HH2 ARG A 221      42.960 122.200  -8.430  1.00  0.00           H
ATOM   3385  C   ARG A 221      44.390 127.030 -14.890  1.00  0.00           C
ATOM   3386  O   ARG A 221      43.210 126.940 -15.190  1.00  0.00           O
ATOM   3387  N   PRO A 222      45.360 126.290 -15.510  1.00  0.00           N
ATOM   3388  CD  PRO A 222      46.740 126.640 -15.490  1.00  0.00           C
ATOM   3389  HD1 PRO A 222      47.260 126.070 -14.720  1.00  0.00           H
ATOM   3390  HD2 PRO A 222      46.830 127.710 -15.320  1.00  0.00           H
ATOM   3391  CG  PRO A 222      47.220 126.110 -16.860  1.00  0.00           C
ATOM   3392  HG1 PRO A 222      48.280 125.850 -16.840  1.00  0.00           H
ATOM   3393  HG2 PRO A 222      47.170 126.970 -17.530  1.00  0.00           H
ATOM   3394  CB  PRO A 222      46.380 124.960 -17.330  1.00  0.00           C
ATOM   3395  HB1 PRO A 222      46.870 124.030 -17.060  1.00  0.00           H
ATOM   3396  HB2 PRO A 222      46.290 124.950 -18.420  1.00  0.00           H
ATOM   3397  CA  PRO A 222      45.040 125.280 -16.590  1.00  0.00           C
ATOM   3398  HA  PRO A 222      44.380 125.800 -17.280  1.00  0.00           H
ATOM   3399  C   PRO A 222      44.400 124.050 -15.950  1.00  0.00           C
ATOM   3400  O   PRO A 222      44.590 123.750 -14.750  1.00  0.00           O
ATOM   3401  N   THR A 223      43.670 123.330 -16.820  1.00  0.00           N
ATOM   3402  H   THR A 223      43.570 123.710 -17.750  1.00  0.00           H
ATOM   3403  CA  THR A 223      43.160 121.950 -16.540  1.00  0.00           C
ATOM   3404  HA  THR A 223      42.980 121.960 -15.470  1.00  0.00           H
ATOM   3405  CB  THR A 223      41.930 121.540 -17.390  1.00  0.00           C
ATOM   3406  HB  THR A 223      41.650 120.520 -17.130  1.00  0.00           H
ATOM   3407  CG2 THR A 223      40.820 122.550 -17.140  1.00  0.00           C
ATOM   3408 1HG2 THR A 223      40.570 122.690 -16.090  1.00  0.00           H
ATOM   3409 2HG2 THR A 223      41.110 123.480 -17.620  1.00  0.00           H
ATOM   3410 3HG2 THR A 223      39.950 122.220 -17.720  1.00  0.00           H
ATOM   3411  OG1 THR A 223      42.290 121.490 -18.750  1.00  0.00           O
ATOM   3412  HG1 THR A 223      41.930 122.290 -19.140  1.00  0.00           H
ATOM   3413  C   THR A 223      44.320 120.960 -16.780  1.00  0.00           C
ATOM   3414  O   THR A 223      45.180 121.250 -17.590  1.00  0.00           O
ATOM   3415  N   TYR A 224      44.340 119.760 -16.280  1.00  0.00           N
ATOM   3416  H   TYR A 224      43.540 119.520 -15.710  1.00  0.00           H
ATOM   3417  CA  TYR A 224      45.140 118.630 -16.780  1.00  0.00           C
ATOM   3418  HA  TYR A 224      46.170 119.000 -16.750  1.00  0.00           H
ATOM   3419  CB  TYR A 224      45.190 117.500 -15.800  1.00  0.00           C
ATOM   3420  HB1 TYR A 224      45.690 117.700 -14.850  1.00  0.00           H
ATOM   3421  HB2 TYR A 224      45.880 116.800 -16.270  1.00  0.00           H
ATOM   3422  CG  TYR A 224      43.830 116.730 -15.470  1.00  0.00           C
ATOM   3423  CD1 TYR A 224      43.370 115.850 -16.420  1.00  0.00           C
ATOM   3424  HD1 TYR A 224      43.910 115.700 -17.350  1.00  0.00           H
ATOM   3425  CE1 TYR A 224      42.170 115.120 -16.280  1.00  0.00           C
ATOM   3426  HE1 TYR A 224      41.780 114.450 -17.030  1.00  0.00           H
ATOM   3427  CZ  TYR A 224      41.450 115.360 -15.020  1.00  0.00           C
ATOM   3428  OH  TYR A 224      40.350 114.650 -14.770  1.00  0.00           O
ATOM   3429  HH  TYR A 224      40.150 113.990 -15.440  1.00  0.00           H
ATOM   3430  CE2 TYR A 224      41.980 116.170 -14.020  1.00  0.00           C
ATOM   3431  HE2 TYR A 224      41.350 116.410 -13.170  1.00  0.00           H
ATOM   3432  CD2 TYR A 224      43.200 116.880 -14.250  1.00  0.00           C
ATOM   3433  HD2 TYR A 224      43.590 117.600 -13.540  1.00  0.00           H
ATOM   3434  C   TYR A 224      44.850 118.310 -18.240  1.00  0.00           C
ATOM   3435  O   TYR A 224      45.720 117.850 -18.980  1.00  0.00           O
ATOM   3436  N   THR A 225      43.620 118.480 -18.740  1.00  0.00           N
ATOM   3437  H   THR A 225      42.890 118.700 -18.070  1.00  0.00           H
ATOM   3438  CA  THR A 225      43.360 118.400 -20.170  1.00  0.00           C
ATOM   3439  HA  THR A 225      43.800 117.450 -20.480  1.00  0.00           H
ATOM   3440  CB  THR A 225      41.900 118.400 -20.540  1.00  0.00           C
ATOM   3441  HB  THR A 225      41.460 119.350 -20.230  1.00  0.00           H
ATOM   3442  CG2 THR A 225      41.530 118.040 -21.980  1.00  0.00           C
ATOM   3443 1HG2 THR A 225      41.830 117.000 -22.150  1.00  0.00           H
ATOM   3444 2HG2 THR A 225      40.470 118.200 -22.170  1.00  0.00           H
ATOM   3445 3HG2 THR A 225      42.030 118.750 -22.640  1.00  0.00           H
ATOM   3446  OG1 THR A 225      41.220 117.480 -19.630  1.00  0.00           O
ATOM   3447  HG1 THR A 225      41.210 117.900 -18.770  1.00  0.00           H
ATOM   3448  C   THR A 225      44.100 119.470 -20.930  1.00  0.00           C
ATOM   3449  O   THR A 225      44.430 119.230 -22.090  1.00  0.00           O
ATOM   3450  N   ASN A 226      44.400 120.690 -20.350  1.00  0.00           N
ATOM   3451  H   ASN A 226      44.020 120.900 -19.440  1.00  0.00           H
ATOM   3452  CA  ASN A 226      45.150 121.700 -21.060  1.00  0.00           C
ATOM   3453  HA  ASN A 226      44.790 121.790 -22.080  1.00  0.00           H
ATOM   3454  CB  ASN A 226      45.020 123.200 -20.630  1.00  0.00           C
ATOM   3455  HB1 ASN A 226      45.530 123.850 -21.340  1.00  0.00           H
ATOM   3456  HB2 ASN A 226      45.270 123.400 -19.590  1.00  0.00           H
ATOM   3457  CG  ASN A 226      43.590 123.770 -20.800  1.00  0.00           C
ATOM   3458  OD1 ASN A 226      42.940 124.110 -19.810  1.00  0.00           O
ATOM   3459  ND2 ASN A 226      43.090 123.900 -21.980  1.00  0.00           N
ATOM   3460 1HD2 ASN A 226      43.650 123.950 -22.810  1.00  0.00           H
ATOM   3461 2HD2 ASN A 226      42.220 124.400 -22.010  1.00  0.00           H
ATOM   3462  C   ASN A 226      46.590 121.200 -21.280  1.00  0.00           C
ATOM   3463  O   ASN A 226      47.320 121.620 -22.200  1.00  0.00           O
ATOM   3464  N   LEU A 227      47.090 120.300 -20.410  1.00  0.00           N
ATOM   3465  H   LEU A 227      46.500 119.890 -19.700  1.00  0.00           H
ATOM   3466  CA  LEU A 227      48.420 119.680 -20.530  1.00  0.00           C
ATOM   3467  HA  LEU A 227      49.090 120.440 -20.950  1.00  0.00           H
ATOM   3468  CB  LEU A 227      48.940 119.350 -19.130  1.00  0.00           C
ATOM   3469  HB1 LEU A 227      49.810 118.710 -19.240  1.00  0.00           H
ATOM   3470  HB2 LEU A 227      48.230 118.850 -18.480  1.00  0.00           H
ATOM   3471  CG  LEU A 227      49.500 120.510 -18.230  1.00  0.00           C
ATOM   3472  HG  LEU A 227      50.270 121.020 -18.820  1.00  0.00           H
ATOM   3473  CD1 LEU A 227      48.520 121.550 -17.740  1.00  0.00           C
ATOM   3474 1HD1 LEU A 227      48.110 122.090 -18.590  1.00  0.00           H
ATOM   3475 2HD1 LEU A 227      47.600 121.200 -17.280  1.00  0.00           H
ATOM   3476 3HD1 LEU A 227      48.970 122.340 -17.140  1.00  0.00           H
ATOM   3477  CD2 LEU A 227      50.230 119.980 -17.050  1.00  0.00           C
ATOM   3478 1HD2 LEU A 227      50.410 120.720 -16.280  1.00  0.00           H
ATOM   3479 2HD2 LEU A 227      49.680 119.150 -16.600  1.00  0.00           H
ATOM   3480 3HD2 LEU A 227      51.150 119.500 -17.370  1.00  0.00           H
ATOM   3481  C   LEU A 227      48.430 118.480 -21.450  1.00  0.00           C
ATOM   3482  O   LEU A 227      49.390 118.350 -22.270  1.00  0.00           O
ATOM   3483  N   ASN A 228      47.420 117.590 -21.430  1.00  0.00           N
ATOM   3484  H   ASN A 228      46.610 117.770 -20.850  1.00  0.00           H
ATOM   3485  CA  ASN A 228      47.180 116.590 -22.500  1.00  0.00           C
ATOM   3486  HA  ASN A 228      48.010 115.890 -22.500  1.00  0.00           H
ATOM   3487  CB  ASN A 228      45.880 115.890 -22.090  1.00  0.00           C
ATOM   3488  HB1 ASN A 228      45.080 116.610 -22.260  1.00  0.00           H
ATOM   3489  HB2 ASN A 228      46.000 115.640 -21.040  1.00  0.00           H
ATOM   3490  CG  ASN A 228      45.510 114.600 -22.820  1.00  0.00           C
ATOM   3491  OD1 ASN A 228      46.000 114.300 -23.900  1.00  0.00           O
ATOM   3492  ND2 ASN A 228      44.370 114.010 -22.450  1.00  0.00           N
ATOM   3493 1HD2 ASN A 228      43.880 114.300 -21.610  1.00  0.00           H
ATOM   3494 2HD2 ASN A 228      43.950 113.350 -23.090  1.00  0.00           H
ATOM   3495  C   ASN A 228      47.170 117.240 -23.930  1.00  0.00           C
ATOM   3496  O   ASN A 228      47.770 116.670 -24.820  1.00  0.00           O
ATOM   3497  N   ARG A 229      46.590 118.430 -24.080  1.00  0.00           N
ATOM   3498  H   ARG A 229      46.140 118.770 -23.240  1.00  0.00           H
ATOM   3499  CA  ARG A 229      46.570 119.180 -25.390  1.00  0.00           C
ATOM   3500  HA  ARG A 229      46.040 118.450 -26.000  1.00  0.00           H
ATOM   3501  CB  ARG A 229      45.590 120.300 -25.350  1.00  0.00           C
ATOM   3502  HB1 ARG A 229      45.830 120.960 -26.180  1.00  0.00           H
ATOM   3503  HB2 ARG A 229      45.790 120.920 -24.470  1.00  0.00           H
ATOM   3504  CG  ARG A 229      44.150 119.870 -25.380  1.00  0.00           C
ATOM   3505  HG1 ARG A 229      43.950 119.000 -24.750  1.00  0.00           H
ATOM   3506  HG2 ARG A 229      43.970 119.470 -26.380  1.00  0.00           H
ATOM   3507  CD  ARG A 229      43.260 121.090 -25.060  1.00  0.00           C
ATOM   3508  HD1 ARG A 229      43.410 121.850 -25.820  1.00  0.00           H
ATOM   3509  HD2 ARG A 229      43.470 121.490 -24.070  1.00  0.00           H
ATOM   3510  NE  ARG A 229      41.840 120.690 -25.040  1.00  0.00           N
ATOM   3511  HE  ARG A 229      41.660 119.740 -25.310  1.00  0.00           H
ATOM   3512  CZ  ARG A 229      40.840 121.490 -24.690  1.00  0.00           C
ATOM   3513  NH1 ARG A 229      40.990 122.760 -24.500  1.00  0.00           N
ATOM   3514 1HH1 ARG A 229      41.900 123.200 -24.580  1.00  0.00           H
ATOM   3515 2HH1 ARG A 229      40.300 123.390 -24.120  1.00  0.00           H
ATOM   3516  NH2 ARG A 229      39.670 120.960 -24.510  1.00  0.00           N
ATOM   3517 1HH2 ARG A 229      39.570 119.960 -24.540  1.00  0.00           H
ATOM   3518 2HH2 ARG A 229      38.880 121.590 -24.640  1.00  0.00           H
ATOM   3519  C   ARG A 229      48.000 119.540 -25.900  1.00  0.00           C
ATOM   3520  O   ARG A 229      48.270 119.400 -27.060  1.00  0.00           O
ATOM   3521  N   LEU A 230      48.920 120.020 -25.050  1.00  0.00           N
ATOM   3522  H   LEU A 230      48.510 120.260 -24.160  1.00  0.00           H
ATOM   3523  CA  LEU A 230      50.340 120.280 -25.330  1.00  0.00           C
ATOM   3524  HA  LEU A 230      50.410 120.840 -26.260  1.00  0.00           H
ATOM   3525  CB  LEU A 230      50.840 121.230 -24.250  1.00  0.00           C
ATOM   3526  HB1 LEU A 230      50.810 120.630 -23.330  1.00  0.00           H
ATOM   3527  HB2 LEU A 230      50.050 121.950 -24.050  1.00  0.00           H
ATOM   3528  CG  LEU A 230      52.140 122.060 -24.340  1.00  0.00           C
ATOM   3529  HG  LEU A 230      52.220 122.680 -23.450  1.00  0.00           H
ATOM   3530  CD1 LEU A 230      53.350 121.100 -24.330  1.00  0.00           C
ATOM   3531 1HD1 LEU A 230      54.200 121.680 -23.960  1.00  0.00           H
ATOM   3532 2HD1 LEU A 230      53.280 120.250 -23.650  1.00  0.00           H
ATOM   3533 3HD1 LEU A 230      53.520 120.650 -25.300  1.00  0.00           H
ATOM   3534  CD2 LEU A 230      52.190 122.940 -25.580  1.00  0.00           C
ATOM   3535 1HD2 LEU A 230      53.030 123.630 -25.510  1.00  0.00           H
ATOM   3536 2HD2 LEU A 230      52.270 122.370 -26.510  1.00  0.00           H
ATOM   3537 3HD2 LEU A 230      51.290 123.540 -25.690  1.00  0.00           H
ATOM   3538  C   LEU A 230      51.230 119.060 -25.480  1.00  0.00           C
ATOM   3539  O   LEU A 230      51.990 118.950 -26.440  1.00  0.00           O
ATOM   3540  N   ILE A 231      51.000 118.040 -24.630  1.00  0.00           N
ATOM   3541  H   ILE A 231      50.440 118.200 -23.800  1.00  0.00           H
ATOM   3542  CA  ILE A 231      51.720 116.760 -24.640  1.00  0.00           C
ATOM   3543  HA  ILE A 231      52.780 116.960 -24.510  1.00  0.00           H
ATOM   3544  CB  ILE A 231      51.380 115.880 -23.400  1.00  0.00           C
ATOM   3545  HB  ILE A 231      50.310 115.880 -23.200  1.00  0.00           H
ATOM   3546  CG2 ILE A 231      51.810 114.360 -23.560  1.00  0.00           C
ATOM   3547 1HG2 ILE A 231      52.900 114.290 -23.570  1.00  0.00           H
ATOM   3548 2HG2 ILE A 231      51.520 113.760 -22.700  1.00  0.00           H
ATOM   3549 3HG2 ILE A 231      51.250 113.870 -24.360  1.00  0.00           H
ATOM   3550  CG1 ILE A 231      52.060 116.490 -22.200  1.00  0.00           C
ATOM   3551 1HG1 ILE A 231      51.960 117.580 -22.230  1.00  0.00           H
ATOM   3552 2HG1 ILE A 231      53.140 116.310 -22.200  1.00  0.00           H
ATOM   3553  CD  ILE A 231      51.560 115.970 -20.830  1.00  0.00           C
ATOM   3554  HD1 ILE A 231      50.530 115.610 -20.910  1.00  0.00           H
ATOM   3555  HD2 ILE A 231      52.150 115.110 -20.540  1.00  0.00           H
ATOM   3556  HD3 ILE A 231      51.590 116.680 -20.000  1.00  0.00           H
ATOM   3557  C   ILE A 231      51.390 116.060 -25.900  1.00  0.00           C
ATOM   3558  O   ILE A 231      52.320 115.580 -26.570  1.00  0.00           O
ATOM   3559  N   SER A 232      50.130 116.040 -26.400  1.00  0.00           N
ATOM   3560  H   SER A 232      49.440 116.590 -25.910  1.00  0.00           H
ATOM   3561  CA  SER A 232      49.620 115.440 -27.690  1.00  0.00           C
ATOM   3562  HA  SER A 232      49.720 114.350 -27.720  1.00  0.00           H
ATOM   3563  CB  SER A 232      48.150 115.680 -27.870  1.00  0.00           C
ATOM   3564  HB1 SER A 232      47.950 115.360 -28.890  1.00  0.00           H
ATOM   3565  HB2 SER A 232      48.020 116.760 -27.800  1.00  0.00           H
ATOM   3566  OG  SER A 232      47.420 114.940 -26.960  1.00  0.00           O
ATOM   3567  HG  SER A 232      47.470 115.270 -26.060  1.00  0.00           H
ATOM   3568  C   SER A 232      50.370 115.980 -28.920  1.00  0.00           C
ATOM   3569  O   SER A 232      50.710 115.180 -29.780  1.00  0.00           O
ATOM   3570  N   GLN A 233      50.890 117.220 -28.830  1.00  0.00           N
ATOM   3571  H   GLN A 233      50.760 117.710 -27.960  1.00  0.00           H
ATOM   3572  CA  GLN A 233      51.750 117.690 -29.850  1.00  0.00           C
ATOM   3573  HA  GLN A 233      51.330 117.310 -30.790  1.00  0.00           H
ATOM   3574  CB  GLN A 233      51.610 119.240 -29.870  1.00  0.00           C
ATOM   3575  HB1 GLN A 233      52.400 119.570 -30.550  1.00  0.00           H
ATOM   3576  HB2 GLN A 233      51.830 119.660 -28.880  1.00  0.00           H
ATOM   3577  CG  GLN A 233      50.270 119.920 -30.310  1.00  0.00           C
ATOM   3578  HG1 GLN A 233      50.490 120.980 -30.420  1.00  0.00           H
ATOM   3579  HG2 GLN A 233      49.540 119.550 -29.590  1.00  0.00           H
ATOM   3580  CD  GLN A 233      49.890 119.420 -31.690  1.00  0.00           C
ATOM   3581  OE1 GLN A 233      50.630 118.700 -32.400  1.00  0.00           O
ATOM   3582  NE2 GLN A 233      48.820 119.940 -32.290  1.00  0.00           N
ATOM   3583 1HE2 GLN A 233      48.240 120.550 -31.740  1.00  0.00           H
ATOM   3584 2HE2 GLN A 233      48.690 119.620 -33.240  1.00  0.00           H
ATOM   3585  C   GLN A 233      53.200 117.280 -29.800  1.00  0.00           C
ATOM   3586  O   GLN A 233      53.800 117.050 -30.840  1.00  0.00           O
ATOM   3587  N   ILE A 234      53.710 117.060 -28.610  1.00  0.00           N
ATOM   3588  H   ILE A 234      52.950 117.090 -27.950  1.00  0.00           H
ATOM   3589  CA  ILE A 234      55.080 116.450 -28.350  1.00  0.00           C
ATOM   3590  HA  ILE A 234      55.890 116.910 -28.920  1.00  0.00           H
ATOM   3591  CB  ILE A 234      55.500 116.450 -26.910  1.00  0.00           C
ATOM   3592  HB  ILE A 234      55.040 115.690 -26.270  1.00  0.00           H
ATOM   3593  CG2 ILE A 234      56.990 116.070 -26.840  1.00  0.00           C
ATOM   3594 1HG2 ILE A 234      57.350 115.910 -25.830  1.00  0.00           H
ATOM   3595 2HG2 ILE A 234      57.210 115.130 -27.350  1.00  0.00           H
ATOM   3596 3HG2 ILE A 234      57.600 116.880 -27.230  1.00  0.00           H
ATOM   3597  CG1 ILE A 234      55.380 117.810 -26.240  1.00  0.00           C
ATOM   3598 1HG1 ILE A 234      54.330 118.120 -26.240  1.00  0.00           H
ATOM   3599 2HG1 ILE A 234      55.910 118.490 -26.900  1.00  0.00           H
ATOM   3600  CD  ILE A 234      55.640 118.020 -24.800  1.00  0.00           C
ATOM   3601  HD1 ILE A 234      55.300 117.170 -24.210  1.00  0.00           H
ATOM   3602  HD2 ILE A 234      56.730 118.040 -24.710  1.00  0.00           H
ATOM   3603  HD3 ILE A 234      55.220 118.900 -24.320  1.00  0.00           H
ATOM   3604  C   ILE A 234      54.930 115.070 -29.000  1.00  0.00           C
ATOM   3605  O   ILE A 234      55.740 114.690 -29.820  1.00  0.00           O
ATOM   3606  N   VAL A 235      53.910 114.230 -28.710  1.00  0.00           N
ATOM   3607  H   VAL A 235      53.270 114.570 -28.000  1.00  0.00           H
ATOM   3608  CA  VAL A 235      53.600 112.850 -29.190  1.00  0.00           C
ATOM   3609  HA  VAL A 235      54.440 112.160 -29.100  1.00  0.00           H
ATOM   3610  CB  VAL A 235      52.430 112.270 -28.470  1.00  0.00           C
ATOM   3611  HB  VAL A 235      51.560 112.930 -28.530  1.00  0.00           H
ATOM   3612  CG1 VAL A 235      52.050 110.870 -29.000  1.00  0.00           C
ATOM   3613 1HG1 VAL A 235      52.940 110.240 -29.050  1.00  0.00           H
ATOM   3614 2HG1 VAL A 235      51.240 110.430 -28.410  1.00  0.00           H
ATOM   3615 3HG1 VAL A 235      51.690 111.070 -30.010  1.00  0.00           H
ATOM   3616  CG2 VAL A 235      52.820 112.100 -27.040  1.00  0.00           C
ATOM   3617 1HG2 VAL A 235      51.990 111.660 -26.490  1.00  0.00           H
ATOM   3618 2HG2 VAL A 235      53.690 111.460 -26.970  1.00  0.00           H
ATOM   3619 3HG2 VAL A 235      53.030 113.020 -26.490  1.00  0.00           H
ATOM   3620  C   VAL A 235      53.450 112.870 -30.770  1.00  0.00           C
ATOM   3621  O   VAL A 235      54.120 112.030 -31.400  1.00  0.00           O
ATOM   3622  N   SER A 236      52.780 113.880 -31.340  1.00  0.00           N
ATOM   3623  H   SER A 236      52.430 114.590 -30.720  1.00  0.00           H
ATOM   3624  CA  SER A 236      52.690 114.020 -32.810  1.00  0.00           C
ATOM   3625  HA  SER A 236      52.320 113.060 -33.160  1.00  0.00           H
ATOM   3626  CB  SER A 236      51.550 114.980 -33.070  1.00  0.00           C
ATOM   3627  HB1 SER A 236      52.010 115.950 -32.850  1.00  0.00           H
ATOM   3628  HB2 SER A 236      50.700 114.820 -32.400  1.00  0.00           H
ATOM   3629  OG  SER A 236      51.290 114.840 -34.460  1.00  0.00           O
ATOM   3630  HG  SER A 236      50.910 115.710 -34.650  1.00  0.00           H
ATOM   3631  C   SER A 236      53.980 114.390 -33.460  1.00  0.00           C
ATOM   3632  O   SER A 236      54.240 113.850 -34.530  1.00  0.00           O
ATOM   3633  N   SER A 237      54.860 115.140 -32.820  1.00  0.00           N
ATOM   3634  H   SER A 237      54.500 115.640 -32.020  1.00  0.00           H
ATOM   3635  CA  SER A 237      56.160 115.400 -33.450  1.00  0.00           C
ATOM   3636  HA  SER A 237      56.100 115.760 -34.480  1.00  0.00           H
ATOM   3637  CB  SER A 237      56.830 116.620 -32.810  1.00  0.00           C
ATOM   3638  HB1 SER A 237      57.890 116.580 -33.020  1.00  0.00           H
ATOM   3639  HB2 SER A 237      56.780 116.440 -31.730  1.00  0.00           H
ATOM   3640  OG  SER A 237      56.220 117.810 -33.220  1.00  0.00           O
ATOM   3641  HG  SER A 237      56.800 118.130 -33.920  1.00  0.00           H
ATOM   3642  C   SER A 237      57.110 114.130 -33.430  1.00  0.00           C
ATOM   3643  O   SER A 237      57.750 113.920 -34.490  1.00  0.00           O
ATOM   3644  N   ILE A 238      57.260 113.420 -32.290  1.00  0.00           N
ATOM   3645  H   ILE A 238      56.840 113.750 -31.430  1.00  0.00           H
ATOM   3646  CA  ILE A 238      58.000 112.160 -32.240  1.00  0.00           C
ATOM   3647  HA  ILE A 238      59.020 112.320 -32.600  1.00  0.00           H
ATOM   3648  CB  ILE A 238      58.170 111.820 -30.720  1.00  0.00           C
ATOM   3649  HB  ILE A 238      57.210 111.540 -30.270  1.00  0.00           H
ATOM   3650  CG2 ILE A 238      59.050 110.570 -30.550  1.00  0.00           C
ATOM   3651 1HG2 ILE A 238      59.980 110.580 -31.120  1.00  0.00           H
ATOM   3652 2HG2 ILE A 238      59.340 110.380 -29.520  1.00  0.00           H
ATOM   3653 3HG2 ILE A 238      58.420 109.720 -30.810  1.00  0.00           H
ATOM   3654  CG1 ILE A 238      58.780 113.050 -29.900  1.00  0.00           C
ATOM   3655 1HG1 ILE A 238      58.260 114.000 -29.960  1.00  0.00           H
ATOM   3656 2HG1 ILE A 238      59.770 113.290 -30.310  1.00  0.00           H
ATOM   3657  CD  ILE A 238      59.180 112.820 -28.450  1.00  0.00           C
ATOM   3658  HD1 ILE A 238      59.530 113.740 -27.980  1.00  0.00           H
ATOM   3659  HD2 ILE A 238      58.360 112.530 -27.800  1.00  0.00           H
ATOM   3660  HD3 ILE A 238      59.910 112.020 -28.460  1.00  0.00           H
ATOM   3661  C   ILE A 238      57.510 110.990 -33.100  1.00  0.00           C
ATOM   3662  O   ILE A 238      58.310 110.190 -33.520  1.00  0.00           O
ATOM   3663  N   THR A 239      56.240 111.060 -33.610  1.00  0.00           N
ATOM   3664  H   THR A 239      55.570 111.730 -33.260  1.00  0.00           H
ATOM   3665  CA  THR A 239      55.710 110.050 -34.500  1.00  0.00           C
ATOM   3666  HA  THR A 239      56.400 109.240 -34.710  1.00  0.00           H
ATOM   3667  CB  THR A 239      54.470 109.390 -33.800  1.00  0.00           C
ATOM   3668  HB  THR A 239      54.160 108.600 -34.490  1.00  0.00           H
ATOM   3669  CG2 THR A 239      54.850 108.880 -32.370  1.00  0.00           C
ATOM   3670 1HG2 THR A 239      55.040 109.770 -31.770  1.00  0.00           H
ATOM   3671 2HG2 THR A 239      53.950 108.490 -31.910  1.00  0.00           H
ATOM   3672 3HG2 THR A 239      55.730 108.240 -32.390  1.00  0.00           H
ATOM   3673  OG1 THR A 239      53.490 110.370 -33.780  1.00  0.00           O
ATOM   3674  HG1 THR A 239      53.710 110.820 -32.960  1.00  0.00           H
ATOM   3675  C   THR A 239      55.300 110.560 -35.910  1.00  0.00           C
ATOM   3676  O   THR A 239      54.590 109.860 -36.620  1.00  0.00           O
ATOM   3677  N   ALA A 240      55.700 111.790 -36.230  1.00  0.00           N
ATOM   3678  H   ALA A 240      56.460 112.110 -35.650  1.00  0.00           H
ATOM   3679  CA  ALA A 240      55.430 112.370 -37.480  1.00  0.00           C
ATOM   3680  HA  ALA A 240      54.400 112.170 -37.750  1.00  0.00           H
ATOM   3681  CB  ALA A 240      55.620 113.900 -37.470  1.00  0.00           C
ATOM   3682  HB1 ALA A 240      55.660 114.290 -38.490  1.00  0.00           H
ATOM   3683  HB2 ALA A 240      54.800 114.360 -36.910  1.00  0.00           H
ATOM   3684  HB3 ALA A 240      56.580 114.130 -37.000  1.00  0.00           H
ATOM   3685  C   ALA A 240      56.250 111.760 -38.610  1.00  0.00           C
ATOM   3686  O   ALA A 240      55.770 111.500 -39.700  1.00  0.00           O
ATOM   3687  N   SER A 241      57.480 111.430 -38.300  1.00  0.00           N
ATOM   3688  H   SER A 241      57.860 111.740 -37.420  1.00  0.00           H
ATOM   3689  CA  SER A 241      58.370 110.660 -39.210  1.00  0.00           C
ATOM   3690  HA  SER A 241      58.130 110.970 -40.230  1.00  0.00           H
ATOM   3691  CB  SER A 241      59.840 111.060 -38.830  1.00  0.00           C
ATOM   3692  HB1 SER A 241      60.080 110.480 -37.940  1.00  0.00           H
ATOM   3693  HB2 SER A 241      59.990 112.120 -38.610  1.00  0.00           H
ATOM   3694  OG  SER A 241      60.860 110.690 -39.800  1.00  0.00           O
ATOM   3695  HG  SER A 241      61.650 110.400 -39.330  1.00  0.00           H
ATOM   3696  C   SER A 241      58.130 109.170 -39.220  1.00  0.00           C
ATOM   3697  O   SER A 241      58.540 108.470 -40.130  1.00  0.00           O
ATOM   3698  N   LEU A 242      57.410 108.700 -38.190  1.00  0.00           N
ATOM   3699  H   LEU A 242      57.080 109.310 -37.460  1.00  0.00           H
ATOM   3700  CA  LEU A 242      56.880 107.360 -38.170  1.00  0.00           C
ATOM   3701  HA  LEU A 242      57.480 106.740 -38.850  1.00  0.00           H
ATOM   3702  CB  LEU A 242      56.940 106.860 -36.690  1.00  0.00           C
ATOM   3703  HB1 LEU A 242      56.690 105.810 -36.850  1.00  0.00           H
ATOM   3704  HB2 LEU A 242      56.150 107.270 -36.060  1.00  0.00           H
ATOM   3705  CG  LEU A 242      58.330 106.860 -35.950  1.00  0.00           C
ATOM   3706  HG  LEU A 242      58.820 107.830 -36.000  1.00  0.00           H
ATOM   3707  CD1 LEU A 242      58.090 106.490 -34.470  1.00  0.00           C
ATOM   3708 1HD1 LEU A 242      57.730 105.470 -34.380  1.00  0.00           H
ATOM   3709 2HD1 LEU A 242      59.010 106.570 -33.900  1.00  0.00           H
ATOM   3710 3HD1 LEU A 242      57.360 107.190 -34.070  1.00  0.00           H
ATOM   3711  CD2 LEU A 242      59.300 105.820 -36.540  1.00  0.00           C
ATOM   3712 1HD2 LEU A 242      58.810 105.210 -37.290  1.00  0.00           H
ATOM   3713 2HD2 LEU A 242      60.190 106.220 -37.020  1.00  0.00           H
ATOM   3714 3HD2 LEU A 242      59.670 105.100 -35.800  1.00  0.00           H
ATOM   3715  C   LEU A 242      55.490 107.250 -38.810  1.00  0.00           C
ATOM   3716  O   LEU A 242      54.890 106.160 -38.780  1.00  0.00           O
ATOM   3717  N   ARG A 243      54.870 108.290 -39.380  1.00  0.00           N
ATOM   3718  H   ARG A 243      55.200 109.220 -39.170  1.00  0.00           H
ATOM   3719  CA  ARG A 243      53.500 108.260 -39.980  1.00  0.00           C
ATOM   3720  HA  ARG A 243      53.210 107.250 -40.290  1.00  0.00           H
ATOM   3721  CB  ARG A 243      52.470 108.800 -39.010  1.00  0.00           C
ATOM   3722  HB1 ARG A 243      51.540 108.890 -39.570  1.00  0.00           H
ATOM   3723  HB2 ARG A 243      52.750 109.830 -38.800  1.00  0.00           H
ATOM   3724  CG  ARG A 243      52.170 108.000 -37.690  1.00  0.00           C
ATOM   3725  HG1 ARG A 243      53.040 107.730 -37.090  1.00  0.00           H
ATOM   3726  HG2 ARG A 243      51.680 107.100 -38.050  1.00  0.00           H
ATOM   3727  CD  ARG A 243      51.260 108.750 -36.760  1.00  0.00           C
ATOM   3728  HD1 ARG A 243      50.960 108.090 -35.950  1.00  0.00           H
ATOM   3729  HD2 ARG A 243      50.350 108.850 -37.350  1.00  0.00           H
ATOM   3730  NE  ARG A 243      51.730 110.060 -36.300  1.00  0.00           N
ATOM   3731  HE  ARG A 243      52.430 110.070 -35.570  1.00  0.00           H
ATOM   3732  CZ  ARG A 243      51.270 111.270 -36.560  1.00  0.00           C
ATOM   3733  NH1 ARG A 243      50.400 111.570 -37.450  1.00  0.00           N
ATOM   3734 1HH1 ARG A 243      49.840 110.900 -37.950  1.00  0.00           H
ATOM   3735 2HH1 ARG A 243      50.090 112.530 -37.470  1.00  0.00           H
ATOM   3736  NH2 ARG A 243      51.750 112.250 -35.870  1.00  0.00           N
ATOM   3737 1HH2 ARG A 243      52.550 112.050 -35.280  1.00  0.00           H
ATOM   3738 2HH2 ARG A 243      51.350 113.180 -35.810  1.00  0.00           H
ATOM   3739  C   ARG A 243      53.310 109.050 -41.360  1.00  0.00           C
ATOM   3740  O   ARG A 243      52.320 108.830 -42.060  1.00  0.00           O
ATOM   3741  N   PHE A 244      54.270 109.900 -41.620  1.00  0.00           N
ATOM   3742  H   PHE A 244      54.920 110.060 -40.870  1.00  0.00           H
ATOM   3743  CA  PHE A 244      54.520 110.530 -42.910  1.00  0.00           C
ATOM   3744  HA  PHE A 244      53.830 110.170 -43.680  1.00  0.00           H
ATOM   3745  CB  PHE A 244      54.480 112.060 -42.730  1.00  0.00           C
ATOM   3746  HB1 PHE A 244      54.810 112.510 -43.660  1.00  0.00           H
ATOM   3747  HB2 PHE A 244      55.060 112.390 -41.870  1.00  0.00           H
ATOM   3748  CG  PHE A 244      53.170 112.650 -42.350  1.00  0.00           C
ATOM   3749  CD1 PHE A 244      52.200 112.810 -43.370  1.00  0.00           C
ATOM   3750  HD1 PHE A 244      52.540 112.690 -44.380  1.00  0.00           H
ATOM   3751  CE1 PHE A 244      50.890 113.160 -43.090  1.00  0.00           C
ATOM   3752  HE1 PHE A 244      50.220 113.340 -43.920  1.00  0.00           H
ATOM   3753  CZ  PHE A 244      50.520 113.430 -41.720  1.00  0.00           C
ATOM   3754  HZ  PHE A 244      49.540 113.870 -41.590  1.00  0.00           H
ATOM   3755  CE2 PHE A 244      51.500 113.310 -40.710  1.00  0.00           C
ATOM   3756  HE2 PHE A 244      51.200 113.530 -39.700  1.00  0.00           H
ATOM   3757  CD2 PHE A 244      52.790 112.850 -41.000  1.00  0.00           C
ATOM   3758  HD2 PHE A 244      53.520 112.740 -40.200  1.00  0.00           H
ATOM   3759  C   PHE A 244      55.820 110.130 -43.610  1.00  0.00           C
ATOM   3760  O   PHE A 244      56.710 109.530 -42.960  1.00  0.00           O
ATOM   3761  N   ASP A 245      56.060 110.370 -44.890  1.00  0.00           N
ATOM   3762  H   ASP A 245      55.280 110.710 -45.420  1.00  0.00           H
ATOM   3763  CA  ASP A 245      57.260 110.100 -45.560  1.00  0.00           C
ATOM   3764  HA  ASP A 245      57.660 109.110 -45.360  1.00  0.00           H
ATOM   3765  CB  ASP A 245      56.980 110.230 -47.070  1.00  0.00           C
ATOM   3766  HB1 ASP A 245      56.760 111.290 -47.180  1.00  0.00           H
ATOM   3767  HB2 ASP A 245      56.230 109.540 -47.440  1.00  0.00           H
ATOM   3768  CG  ASP A 245      58.170 109.890 -47.930  1.00  0.00           C
ATOM   3769  OD1 ASP A 245      58.750 110.800 -48.560  1.00  0.00           O
ATOM   3770  OD2 ASP A 245      58.560 108.700 -47.880  1.00  0.00           O
ATOM   3771  C   ASP A 245      58.380 111.090 -45.100  1.00  0.00           C
ATOM   3772  O   ASP A 245      58.150 112.300 -45.300  1.00  0.00           O
ATOM   3773  N   GLY A 246      59.460 110.620 -44.460  1.00  0.00           N
ATOM   3774  H   GLY A 246      59.530 109.640 -44.250  1.00  0.00           H
ATOM   3775  CA  GLY A 246      60.550 111.330 -43.790  1.00  0.00           C
ATOM   3776  HA1 GLY A 246      60.620 110.910 -42.790  1.00  0.00           H
ATOM   3777  HA2 GLY A 246      60.340 112.400 -43.780  1.00  0.00           H
ATOM   3778  C   GLY A 246      61.950 111.140 -44.430  1.00  0.00           C
ATOM   3779  O   GLY A 246      62.220 110.060 -44.970  1.00  0.00           O
ATOM   3780  N   ALA A 247      62.760 112.140 -44.300  1.00  0.00           N
ATOM   3781  H   ALA A 247      62.380 113.050 -44.060  1.00  0.00           H
ATOM   3782  CA  ALA A 247      64.030 112.170 -44.880  1.00  0.00           C
ATOM   3783  HA  ALA A 247      64.010 111.750 -45.890  1.00  0.00           H
ATOM   3784  CB  ALA A 247      64.480 113.640 -44.990  1.00  0.00           C
ATOM   3785  HB1 ALA A 247      63.760 114.110 -45.660  1.00  0.00           H
ATOM   3786  HB2 ALA A 247      64.570 114.070 -43.990  1.00  0.00           H
ATOM   3787  HB3 ALA A 247      65.410 113.740 -45.550  1.00  0.00           H
ATOM   3788  C   ALA A 247      65.040 111.340 -44.090  1.00  0.00           C
ATOM   3789  O   ALA A 247      65.750 110.450 -44.640  1.00  0.00           O
ATOM   3790  N   LEU A 248      65.060 111.630 -42.760  1.00  0.00           N
ATOM   3791  H   LEU A 248      64.310 112.200 -42.400  1.00  0.00           H
ATOM   3792  CA  LEU A 248      66.040 110.960 -41.800  1.00  0.00           C
ATOM   3793  HA  LEU A 248      66.220 109.960 -42.210  1.00  0.00           H
ATOM   3794  CB  LEU A 248      67.290 111.950 -41.660  1.00  0.00           C
ATOM   3795  HB1 LEU A 248      67.810 111.660 -40.750  1.00  0.00           H
ATOM   3796  HB2 LEU A 248      66.920 112.980 -41.690  1.00  0.00           H
ATOM   3797  CG  LEU A 248      68.420 111.850 -42.780  1.00  0.00           C
ATOM   3798  HG  LEU A 248      67.910 112.100 -43.710  1.00  0.00           H
ATOM   3799  CD1 LEU A 248      69.500 112.870 -42.420  1.00  0.00           C
ATOM   3800 1HD1 LEU A 248      69.230 113.890 -42.700  1.00  0.00           H
ATOM   3801 2HD1 LEU A 248      69.690 112.900 -41.350  1.00  0.00           H
ATOM   3802 3HD1 LEU A 248      70.460 112.570 -42.840  1.00  0.00           H
ATOM   3803  CD2 LEU A 248      69.040 110.470 -42.840  1.00  0.00           C
ATOM   3804 1HD2 LEU A 248      69.860 110.540 -43.550  1.00  0.00           H
ATOM   3805 2HD2 LEU A 248      69.410 110.260 -41.830  1.00  0.00           H
ATOM   3806 3HD2 LEU A 248      68.330 109.750 -43.220  1.00  0.00           H
ATOM   3807  C   LEU A 248      65.490 110.770 -40.430  1.00  0.00           C
ATOM   3808  O   LEU A 248      64.420 111.310 -40.090  1.00  0.00           O
ATOM   3809  N   ASN A 249      66.030 109.970 -39.520  1.00  0.00           N
ATOM   3810  H   ASN A 249      66.890 109.480 -39.740  1.00  0.00           H
ATOM   3811  CA  ASN A 249      65.370 109.640 -38.240  1.00  0.00           C
ATOM   3812  HA  ASN A 249      65.900 108.780 -37.840  1.00  0.00           H
ATOM   3813  CB  ASN A 249      65.530 110.890 -37.360  1.00  0.00           C
ATOM   3814  HB1 ASN A 249      64.670 111.520 -37.570  1.00  0.00           H
ATOM   3815  HB2 ASN A 249      66.460 111.420 -37.570  1.00  0.00           H
ATOM   3816  CG  ASN A 249      65.500 110.510 -35.870  1.00  0.00           C
ATOM   3817  OD1 ASN A 249      66.520 110.670 -35.150  1.00  0.00           O
ATOM   3818  ND2 ASN A 249      64.520 109.840 -35.380  1.00  0.00           N
ATOM   3819 1HD2 ASN A 249      63.620 109.760 -35.820  1.00  0.00           H
ATOM   3820 2HD2 ASN A 249      64.650 109.500 -34.440  1.00  0.00           H
ATOM   3821  C   ASN A 249      63.980 109.030 -38.360  1.00  0.00           C
ATOM   3822  O   ASN A 249      62.960 109.550 -37.820  1.00  0.00           O
ATOM   3823  N   VAL A 250      63.810 107.890 -39.120  1.00  0.00           N
ATOM   3824  H   VAL A 250      64.670 107.400 -39.320  1.00  0.00           H
ATOM   3825  CA  VAL A 250      62.610 107.370 -39.760  1.00  0.00           C
ATOM   3826  HA  VAL A 250      61.810 108.040 -39.460  1.00  0.00           H
ATOM   3827  CB  VAL A 250      62.600 107.290 -41.320  1.00  0.00           C
ATOM   3828  HB  VAL A 250      61.580 107.470 -41.650  1.00  0.00           H
ATOM   3829  CG1 VAL A 250      63.330 108.410 -42.070  1.00  0.00           C
ATOM   3830 1HG1 VAL A 250      64.420 108.340 -42.030  1.00  0.00           H
ATOM   3831 2HG1 VAL A 250      63.110 108.350 -43.140  1.00  0.00           H
ATOM   3832 3HG1 VAL A 250      63.010 109.420 -41.810  1.00  0.00           H
ATOM   3833  CG2 VAL A 250      63.000 106.010 -42.050  1.00  0.00           C
ATOM   3834 1HG2 VAL A 250      62.810 106.060 -43.120  1.00  0.00           H
ATOM   3835 2HG2 VAL A 250      64.030 105.720 -41.800  1.00  0.00           H
ATOM   3836 3HG2 VAL A 250      62.390 105.190 -41.680  1.00  0.00           H
ATOM   3837  C   VAL A 250      62.380 105.980 -39.150  1.00  0.00           C
ATOM   3838  O   VAL A 250      61.320 105.450 -39.370  1.00  0.00           O
ATOM   3839  N   ASP A 251      63.260 105.350 -38.390  1.00  0.00           N
ATOM   3840  H   ASP A 251      64.170 105.770 -38.300  1.00  0.00           H
ATOM   3841  CA  ASP A 251      63.010 104.100 -37.660  1.00  0.00           C
ATOM   3842  HA  ASP A 251      61.930 103.950 -37.630  1.00  0.00           H
ATOM   3843  CB  ASP A 251      63.710 102.910 -38.380  1.00  0.00           C
ATOM   3844  HB1 ASP A 251      63.540 101.970 -37.850  1.00  0.00           H
ATOM   3845  HB2 ASP A 251      64.790 103.020 -38.470  1.00  0.00           H
ATOM   3846  CG  ASP A 251      63.180 102.760 -39.780  1.00  0.00           C
ATOM   3847  OD1 ASP A 251      63.870 102.990 -40.780  1.00  0.00           O
ATOM   3848  OD2 ASP A 251      61.970 102.420 -39.920  1.00  0.00           O
ATOM   3849  C   ASP A 251      63.430 103.990 -36.210  1.00  0.00           C
ATOM   3850  O   ASP A 251      64.350 104.720 -35.830  1.00  0.00           O
ATOM   3851  N   LEU A 252      62.770 103.050 -35.500  1.00  0.00           N
ATOM   3852  H   LEU A 252      62.010 102.540 -35.920  1.00  0.00           H
ATOM   3853  CA  LEU A 252      63.010 102.830 -34.070  1.00  0.00           C
ATOM   3854  HA  LEU A 252      62.890 103.780 -33.550  1.00  0.00           H
ATOM   3855  CB  LEU A 252      62.050 101.780 -33.460  1.00  0.00           C
ATOM   3856  HB1 LEU A 252      62.290 101.710 -32.400  1.00  0.00           H
ATOM   3857  HB2 LEU A 252      62.190 100.780 -33.860  1.00  0.00           H
ATOM   3858  CG  LEU A 252      60.540 102.190 -33.550  1.00  0.00           C
ATOM   3859  HG  LEU A 252      60.390 102.580 -34.560  1.00  0.00           H
ATOM   3860  CD1 LEU A 252      59.530 101.020 -33.200  1.00  0.00           C
ATOM   3861 1HD1 LEU A 252      59.630 100.700 -32.170  1.00  0.00           H
ATOM   3862 2HD1 LEU A 252      58.560 101.410 -33.530  1.00  0.00           H
ATOM   3863 3HD1 LEU A 252      59.730 100.110 -33.760  1.00  0.00           H
ATOM   3864  CD2 LEU A 252      60.120 103.290 -32.630  1.00  0.00           C
ATOM   3865 1HD2 LEU A 252      60.890 104.060 -32.560  1.00  0.00           H
ATOM   3866 2HD2 LEU A 252      59.110 103.660 -32.800  1.00  0.00           H
ATOM   3867 3HD2 LEU A 252      60.100 102.870 -31.620  1.00  0.00           H
ATOM   3868  C   LEU A 252      64.530 102.560 -33.730  1.00  0.00           C
ATOM   3869  O   LEU A 252      64.970 102.890 -32.600  1.00  0.00           O
ATOM   3870  N   THR A 253      65.250 101.890 -34.570  1.00  0.00           N
ATOM   3871  H   THR A 253      64.790 101.630 -35.430  1.00  0.00           H
ATOM   3872  CA  THR A 253      66.780 101.770 -34.550  1.00  0.00           C
ATOM   3873  HA  THR A 253      67.120 101.290 -33.630  1.00  0.00           H
ATOM   3874  CB  THR A 253      67.250 101.000 -35.790  1.00  0.00           C
ATOM   3875  HB  THR A 253      68.280 101.290 -35.980  1.00  0.00           H
ATOM   3876  CG2 THR A 253      66.990  99.460 -35.590  1.00  0.00           C
ATOM   3877 1HG2 THR A 253      67.600  99.070 -34.770  1.00  0.00           H
ATOM   3878 2HG2 THR A 253      65.970  99.330 -35.220  1.00  0.00           H
ATOM   3879 3HG2 THR A 253      67.220  98.980 -36.540  1.00  0.00           H
ATOM   3880  OG1 THR A 253      66.390 101.460 -36.850  1.00  0.00           O
ATOM   3881  HG1 THR A 253      67.000 101.880 -37.460  1.00  0.00           H
ATOM   3882  C   THR A 253      67.510 103.130 -34.420  1.00  0.00           C
ATOM   3883  O   THR A 253      68.540 103.300 -33.760  1.00  0.00           O
ATOM   3884  N   GLU A 254      67.030 104.220 -35.060  1.00  0.00           N
ATOM   3885  H   GLU A 254      66.290 104.040 -35.720  1.00  0.00           H
ATOM   3886  CA  GLU A 254      67.630 105.540 -35.040  1.00  0.00           C
ATOM   3887  HA  GLU A 254      68.720 105.580 -35.110  1.00  0.00           H
ATOM   3888  CB  GLU A 254      67.290 106.320 -36.310  1.00  0.00           C
ATOM   3889  HB1 GLU A 254      67.870 107.240 -36.250  1.00  0.00           H
ATOM   3890  HB2 GLU A 254      66.240 106.590 -36.460  1.00  0.00           H
ATOM   3891  CG  GLU A 254      67.520 105.490 -37.600  1.00  0.00           C
ATOM   3892  HG1 GLU A 254      66.810 104.660 -37.650  1.00  0.00           H
ATOM   3893  HG2 GLU A 254      68.530 105.090 -37.620  1.00  0.00           H
ATOM   3894  CD  GLU A 254      67.250 106.480 -38.720  1.00  0.00           C
ATOM   3895  OE1 GLU A 254      68.170 107.240 -39.090  1.00  0.00           O
ATOM   3896  OE2 GLU A 254      66.140 106.400 -39.320  1.00  0.00           O
ATOM   3897  C   GLU A 254      67.150 106.270 -33.770  1.00  0.00           C
ATOM   3898  O   GLU A 254      67.900 107.090 -33.200  1.00  0.00           O
ATOM   3899  N   PHE A 255      65.920 106.060 -33.260  1.00  0.00           N
ATOM   3900  H   PHE A 255      65.350 105.430 -33.810  1.00  0.00           H
ATOM   3901  CA  PHE A 255      65.470 106.680 -32.020  1.00  0.00           C
ATOM   3902  HA  PHE A 255      65.720 107.730 -32.120  1.00  0.00           H
ATOM   3903  CB  PHE A 255      63.960 106.560 -31.810  1.00  0.00           C
ATOM   3904  HB1 PHE A 255      63.760 106.790 -30.760  1.00  0.00           H
ATOM   3905  HB2 PHE A 255      63.570 105.540 -31.940  1.00  0.00           H
ATOM   3906  CG  PHE A 255      63.090 107.480 -32.630  1.00  0.00           C
ATOM   3907  CD1 PHE A 255      62.560 106.920 -33.800  1.00  0.00           C
ATOM   3908  HD1 PHE A 255      62.660 105.880 -34.050  1.00  0.00           H
ATOM   3909  CE1 PHE A 255      61.890 107.840 -34.660  1.00  0.00           C
ATOM   3910  HE1 PHE A 255      61.480 107.560 -35.620  1.00  0.00           H
ATOM   3911  CZ  PHE A 255      61.770 109.180 -34.390  1.00  0.00           C
ATOM   3912  HZ  PHE A 255      61.220 109.840 -35.040  1.00  0.00           H
ATOM   3913  CE2 PHE A 255      62.250 109.600 -33.150  1.00  0.00           C
ATOM   3914  HE2 PHE A 255      62.020 110.620 -32.870  1.00  0.00           H
ATOM   3915  CD2 PHE A 255      62.980 108.780 -32.300  1.00  0.00           C
ATOM   3916  HD2 PHE A 255      63.370 109.110 -31.340  1.00  0.00           H
ATOM   3917  C   PHE A 255      66.240 106.220 -30.790  1.00  0.00           C
ATOM   3918  O   PHE A 255      66.510 107.030 -29.910  1.00  0.00           O
ATOM   3919  N   GLN A 256      66.870 105.030 -30.830  1.00  0.00           N
ATOM   3920  H   GLN A 256      66.740 104.370 -31.580  1.00  0.00           H
ATOM   3921  CA  GLN A 256      67.920 104.720 -29.860  1.00  0.00           C
ATOM   3922  HA  GLN A 256      67.630 105.200 -28.930  1.00  0.00           H
ATOM   3923  CB  GLN A 256      68.030 103.220 -29.670  1.00  0.00           C
ATOM   3924  HB1 GLN A 256      68.560 102.870 -30.560  1.00  0.00           H
ATOM   3925  HB2 GLN A 256      67.020 102.850 -29.460  1.00  0.00           H
ATOM   3926  CG  GLN A 256      68.900 102.950 -28.420  1.00  0.00           C
ATOM   3927  HG1 GLN A 256      68.340 103.450 -27.620  1.00  0.00           H
ATOM   3928  HG2 GLN A 256      69.910 103.350 -28.540  1.00  0.00           H
ATOM   3929  CD  GLN A 256      69.090 101.440 -28.020  1.00  0.00           C
ATOM   3930  OE1 GLN A 256      69.490 100.660 -28.880  1.00  0.00           O
ATOM   3931  NE2 GLN A 256      68.850 101.000 -26.810  1.00  0.00           N
ATOM   3932 1HE2 GLN A 256      68.410 101.620 -26.150  1.00  0.00           H
ATOM   3933 2HE2 GLN A 256      69.170 100.080 -26.530  1.00  0.00           H
ATOM   3934  C   GLN A 256      69.270 105.330 -30.320  1.00  0.00           C
ATOM   3935  O   GLN A 256      69.920 106.000 -29.510  1.00  0.00           O
ATOM   3936  N   THR A 257      69.790 105.050 -31.540  1.00  0.00           N
ATOM   3937  H   THR A 257      69.210 104.520 -32.190  1.00  0.00           H
ATOM   3938  CA  THR A 257      71.250 105.260 -31.870  1.00  0.00           C
ATOM   3939  HA  THR A 257      71.780 104.980 -30.960  1.00  0.00           H
ATOM   3940  CB  THR A 257      71.740 104.360 -32.970  1.00  0.00           C
ATOM   3941  HB  THR A 257      72.750 104.630 -33.290  1.00  0.00           H
ATOM   3942  CG2 THR A 257      71.840 102.890 -32.560  1.00  0.00           C
ATOM   3943 1HG2 THR A 257      72.670 102.670 -31.890  1.00  0.00           H
ATOM   3944 2HG2 THR A 257      70.870 102.500 -32.230  1.00  0.00           H
ATOM   3945 3HG2 THR A 257      72.310 102.520 -33.480  1.00  0.00           H
ATOM   3946  OG1 THR A 257      71.010 104.390 -34.150  1.00  0.00           O
ATOM   3947  HG1 THR A 257      70.090 104.170 -33.990  1.00  0.00           H
ATOM   3948  C   THR A 257      71.650 106.700 -32.220  1.00  0.00           C
ATOM   3949  O   THR A 257      72.830 107.050 -32.120  1.00  0.00           O
ATOM   3950  N   ASN A 258      70.650 107.630 -32.400  1.00  0.00           N
ATOM   3951  H   ASN A 258      69.710 107.260 -32.490  1.00  0.00           H
ATOM   3952  CA  ASN A 258      70.910 109.070 -32.610  1.00  0.00           C
ATOM   3953  HA  ASN A 258      71.970 109.170 -32.840  1.00  0.00           H
ATOM   3954  CB  ASN A 258      69.940 109.680 -33.660  1.00  0.00           C
ATOM   3955  HB1 ASN A 258      70.090 110.750 -33.710  1.00  0.00           H
ATOM   3956  HB2 ASN A 258      68.890 109.620 -33.380  1.00  0.00           H
ATOM   3957  CG  ASN A 258      70.110 109.160 -35.060  1.00  0.00           C
ATOM   3958  OD1 ASN A 258      71.140 108.610 -35.510  1.00  0.00           O
ATOM   3959  ND2 ASN A 258      69.100 109.390 -35.820  1.00  0.00           N
ATOM   3960 1HD2 ASN A 258      68.290 109.880 -35.480  1.00  0.00           H
ATOM   3961 2HD2 ASN A 258      69.150 109.070 -36.780  1.00  0.00           H
ATOM   3962  C   ASN A 258      70.670 109.830 -31.270  1.00  0.00           C
ATOM   3963  O   ASN A 258      70.970 111.020 -31.180  1.00  0.00           O
ATOM   3964  N   LEU A 259      70.240 109.210 -30.190  1.00  0.00           N
ATOM   3965  H   LEU A 259      70.080 108.210 -30.280  1.00  0.00           H
ATOM   3966  CA  LEU A 259      69.890 109.800 -28.820  1.00  0.00           C
ATOM   3967  HA  LEU A 259      70.340 110.790 -28.770  1.00  0.00           H
ATOM   3968  CB  LEU A 259      68.340 109.900 -28.650  1.00  0.00           C
ATOM   3969  HB1 LEU A 259      68.200 110.380 -27.690  1.00  0.00           H
ATOM   3970  HB2 LEU A 259      67.990 108.870 -28.570  1.00  0.00           H
ATOM   3971  CG  LEU A 259      67.640 110.690 -29.700  1.00  0.00           C
ATOM   3972  HG  LEU A 259      67.960 110.330 -30.680  1.00  0.00           H
ATOM   3973  CD1 LEU A 259      66.110 110.690 -29.570  1.00  0.00           C
ATOM   3974 1HD1 LEU A 259      65.670 111.120 -30.470  1.00  0.00           H
ATOM   3975 2HD1 LEU A 259      65.750 109.670 -29.530  1.00  0.00           H
ATOM   3976 3HD1 LEU A 259      65.830 111.110 -28.600  1.00  0.00           H
ATOM   3977  CD2 LEU A 259      68.110 112.190 -29.540  1.00  0.00           C
ATOM   3978 1HD2 LEU A 259      69.130 112.300 -29.910  1.00  0.00           H
ATOM   3979 2HD2 LEU A 259      67.450 112.800 -30.160  1.00  0.00           H
ATOM   3980 3HD2 LEU A 259      68.110 112.550 -28.510  1.00  0.00           H
ATOM   3981  C   LEU A 259      70.610 109.090 -27.640  1.00  0.00           C
ATOM   3982  O   LEU A 259      70.600 109.650 -26.530  1.00  0.00           O
ATOM   3983  N   VAL A 260      71.180 107.910 -27.740  1.00  0.00           N
ATOM   3984  H   VAL A 260      71.150 107.490 -28.660  1.00  0.00           H
ATOM   3985  CA  VAL A 260      71.560 106.990 -26.570  1.00  0.00           C
ATOM   3986  HA  VAL A 260      71.680 107.650 -25.710  1.00  0.00           H
ATOM   3987  CB  VAL A 260      70.460 105.950 -26.150  1.00  0.00           C
ATOM   3988  HB  VAL A 260      70.320 105.310 -27.030  1.00  0.00           H
ATOM   3989  CG1 VAL A 260      70.860 105.090 -24.960  1.00  0.00           C
ATOM   3990 1HG1 VAL A 260      71.610 104.330 -25.200  1.00  0.00           H
ATOM   3991 2HG1 VAL A 260      71.250 105.770 -24.210  1.00  0.00           H
ATOM   3992 3HG1 VAL A 260      70.040 104.540 -24.510  1.00  0.00           H
ATOM   3993  CG2 VAL A 260      69.120 106.640 -25.780  1.00  0.00           C
ATOM   3994 1HG2 VAL A 260      68.570 107.100 -26.610  1.00  0.00           H
ATOM   3995 2HG2 VAL A 260      68.440 105.870 -25.400  1.00  0.00           H
ATOM   3996 3HG2 VAL A 260      69.450 107.350 -25.030  1.00  0.00           H
ATOM   3997  C   VAL A 260      72.870 106.210 -26.780  1.00  0.00           C
ATOM   3998  O   VAL A 260      72.920 105.470 -27.740  1.00  0.00           O
ATOM   3999  N   PRO A 261      73.940 106.370 -26.020  1.00  0.00           N
ATOM   4000  CD  PRO A 261      74.260 107.570 -25.290  1.00  0.00           C
ATOM   4001  HD1 PRO A 261      74.300 107.360 -24.220  1.00  0.00           H
ATOM   4002  HD2 PRO A 261      73.640 108.430 -25.520  1.00  0.00           H
ATOM   4003  CG  PRO A 261      75.720 107.810 -25.830  1.00  0.00           C
ATOM   4004  HG1 PRO A 261      76.290 108.560 -25.280  1.00  0.00           H
ATOM   4005  HG2 PRO A 261      75.670 107.980 -26.900  1.00  0.00           H
ATOM   4006  CB  PRO A 261      76.300 106.410 -25.730  1.00  0.00           C
ATOM   4007  HB1 PRO A 261      76.380 106.190 -24.660  1.00  0.00           H
ATOM   4008  HB2 PRO A 261      77.210 106.230 -26.300  1.00  0.00           H
ATOM   4009  CA  PRO A 261      75.160 105.570 -26.260  1.00  0.00           C
ATOM   4010  HA  PRO A 261      75.240 105.460 -27.350  1.00  0.00           H
ATOM   4011  C   PRO A 261      75.120 104.080 -25.890  1.00  0.00           C
ATOM   4012  O   PRO A 261      75.570 103.230 -26.710  1.00  0.00           O
ATOM   4013  N   TYR A 262      74.510 103.720 -24.760  1.00  0.00           N
ATOM   4014  H   TYR A 262      74.150 104.460 -24.180  1.00  0.00           H
ATOM   4015  CA  TYR A 262      74.330 102.360 -24.310  1.00  0.00           C
ATOM   4016  HA  TYR A 262      74.300 101.570 -25.050  1.00  0.00           H
ATOM   4017  CB  TYR A 262      75.620 102.030 -23.590  1.00  0.00           C
ATOM   4018  HB1 TYR A 262      76.370 101.880 -24.370  1.00  0.00           H
ATOM   4019  HB2 TYR A 262      75.460 101.060 -23.110  1.00  0.00           H
ATOM   4020  CG  TYR A 262      76.260 103.140 -22.650  1.00  0.00           C
ATOM   4021  CD1 TYR A 262      75.730 103.400 -21.370  1.00  0.00           C
ATOM   4022  HD1 TYR A 262      74.990 102.680 -21.060  1.00  0.00           H
ATOM   4023  CE1 TYR A 262      76.350 104.340 -20.550  1.00  0.00           C
ATOM   4024  HE1 TYR A 262      76.020 104.450 -19.530  1.00  0.00           H
ATOM   4025  CZ  TYR A 262      77.490 104.950 -21.010  1.00  0.00           C
ATOM   4026  OH  TYR A 262      78.180 105.760 -20.110  1.00  0.00           O
ATOM   4027  HH  TYR A 262      77.630 105.930 -19.330  1.00  0.00           H
ATOM   4028  CE2 TYR A 262      78.030 104.640 -22.250  1.00  0.00           C
ATOM   4029  HE2 TYR A 262      78.910 105.130 -22.630  1.00  0.00           H
ATOM   4030  CD2 TYR A 262      77.410 103.760 -23.080  1.00  0.00           C
ATOM   4031  HD2 TYR A 262      77.780 103.580 -24.080  1.00  0.00           H
ATOM   4032  C   TYR A 262      73.100 102.300 -23.360  1.00  0.00           C
ATOM   4033  O   TYR A 262      72.680 103.360 -22.830  1.00  0.00           O
ATOM   4034  N   PRO A 263      72.510 101.090 -23.120  1.00  0.00           N
ATOM   4035  CD  PRO A 263      72.980  99.790 -23.530  1.00  0.00           C
ATOM   4036  HD1 PRO A 263      73.350  99.230 -22.670  1.00  0.00           H
ATOM   4037  HD2 PRO A 263      73.690  99.800 -24.350  1.00  0.00           H
ATOM   4038  CG  PRO A 263      71.740  99.030 -23.970  1.00  0.00           C
ATOM   4039  HG1 PRO A 263      71.950  97.960 -24.000  1.00  0.00           H
ATOM   4040  HG2 PRO A 263      71.360  99.350 -24.940  1.00  0.00           H
ATOM   4041  CB  PRO A 263      70.690  99.470 -23.000  1.00  0.00           C
ATOM   4042  HB1 PRO A 263      70.680  98.820 -22.120  1.00  0.00           H
ATOM   4043  HB2 PRO A 263      69.650  99.460 -23.320  1.00  0.00           H
ATOM   4044  CA  PRO A 263      71.110 100.920 -22.610  1.00  0.00           C
ATOM   4045  HA  PRO A 263      70.410 101.610 -23.080  1.00  0.00           H
ATOM   4046  C   PRO A 263      70.840 101.230 -21.180  1.00  0.00           C
ATOM   4047  O   PRO A 263      69.740 100.870 -20.740  1.00  0.00           O
ATOM   4048  N   ARG A 264      71.770 101.840 -20.460  1.00  0.00           N
ATOM   4049  H   ARG A 264      72.660 102.000 -20.920  1.00  0.00           H
ATOM   4050  CA  ARG A 264      71.580 102.410 -19.110  1.00  0.00           C
ATOM   4051  HA  ARG A 264      70.770 101.940 -18.550  1.00  0.00           H
ATOM   4052  CB  ARG A 264      72.880 102.090 -18.340  1.00  0.00           C
ATOM   4053  HB1 ARG A 264      73.650 102.690 -18.830  1.00  0.00           H
ATOM   4054  HB2 ARG A 264      73.100 101.040 -18.530  1.00  0.00           H
ATOM   4055  CG  ARG A 264      72.740 102.380 -16.840  1.00  0.00           C
ATOM   4056  HG1 ARG A 264      72.510 103.420 -16.590  1.00  0.00           H
ATOM   4057  HG2 ARG A 264      73.760 102.320 -16.450  1.00  0.00           H
ATOM   4058  CD  ARG A 264      71.890 101.360 -16.090  1.00  0.00           C
ATOM   4059  HD1 ARG A 264      72.340 100.380 -16.250  1.00  0.00           H
ATOM   4060  HD2 ARG A 264      70.890 101.340 -16.530  1.00  0.00           H
ATOM   4061  NE  ARG A 264      71.800 101.700 -14.670  1.00  0.00           N
ATOM   4062  HE  ARG A 264      72.360 102.470 -14.350  1.00  0.00           H
ATOM   4063  CZ  ARG A 264      71.080 101.150 -13.710  1.00  0.00           C
ATOM   4064  NH1 ARG A 264      70.680  99.930 -13.690  1.00  0.00           N
ATOM   4065 1HH1 ARG A 264      70.920  99.210 -14.360  1.00  0.00           H
ATOM   4066 2HH1 ARG A 264      70.050  99.670 -12.940  1.00  0.00           H
ATOM   4067  NH2 ARG A 264      70.880 101.740 -12.570  1.00  0.00           N
ATOM   4068 1HH2 ARG A 264      71.220 102.660 -12.330  1.00  0.00           H
ATOM   4069 2HH2 ARG A 264      70.370 101.290 -11.820  1.00  0.00           H
ATOM   4070  C   ARG A 264      71.110 103.860 -19.120  1.00  0.00           C
ATOM   4071  O   ARG A 264      70.230 104.200 -18.400  1.00  0.00           O
ATOM   4072  N   ILE A 265      71.700 104.620 -20.010  1.00  0.00           N
ATOM   4073  H   ILE A 265      72.290 104.220 -20.730  1.00  0.00           H
ATOM   4074  CA  ILE A 265      71.460 106.080 -20.100  1.00  0.00           C
ATOM   4075  HA  ILE A 265      71.010 106.420 -19.160  1.00  0.00           H
ATOM   4076  CB  ILE A 265      72.790 106.900 -20.130  1.00  0.00           C
ATOM   4077  HB  ILE A 265      72.440 107.930 -20.120  1.00  0.00           H
ATOM   4078  CG2 ILE A 265      73.640 106.820 -18.820  1.00  0.00           C
ATOM   4079 1HG2 ILE A 265      74.250 107.720 -18.870  1.00  0.00           H
ATOM   4080 2HG2 ILE A 265      73.020 106.930 -17.930  1.00  0.00           H
ATOM   4081 3HG2 ILE A 265      74.260 105.920 -18.770  1.00  0.00           H
ATOM   4082  CG1 ILE A 265      73.730 106.590 -21.460  1.00  0.00           C
ATOM   4083 1HG1 ILE A 265      73.180 106.600 -22.400  1.00  0.00           H
ATOM   4084 2HG1 ILE A 265      74.080 105.570 -21.280  1.00  0.00           H
ATOM   4085  CD  ILE A 265      74.960 107.380 -21.560  1.00  0.00           C
ATOM   4086  HD1 ILE A 265      75.690 107.070 -20.800  1.00  0.00           H
ATOM   4087  HD2 ILE A 265      75.540 107.270 -22.470  1.00  0.00           H
ATOM   4088  HD3 ILE A 265      74.660 108.430 -21.550  1.00  0.00           H
ATOM   4089  C   ILE A 265      70.310 106.510 -21.090  1.00  0.00           C
ATOM   4090  O   ILE A 265      70.610 107.320 -21.930  1.00  0.00           O
ATOM   4091  N   HIS A 266      69.120 105.870 -21.090  1.00  0.00           N
ATOM   4092  H   HIS A 266      68.910 105.190 -20.370  1.00  0.00           H
ATOM   4093  CA  HIS A 266      68.240 105.900 -22.220  1.00  0.00           C
ATOM   4094  HA  HIS A 266      68.900 106.070 -23.070  1.00  0.00           H
ATOM   4095  CB  HIS A 266      67.660 104.460 -22.540  1.00  0.00           C
ATOM   4096  HB1 HIS A 266      68.530 103.810 -22.680  1.00  0.00           H
ATOM   4097  HB2 HIS A 266      67.210 104.440 -23.530  1.00  0.00           H
ATOM   4098  CG  HIS A 266      66.690 103.770 -21.650  1.00  0.00           C
ATOM   4099  ND1 HIS A 266      66.700 102.380 -21.500  1.00  0.00           N
ATOM   4100  HD1 HIS A 266      67.030 101.720 -22.190  1.00  0.00           H
ATOM   4101  CE1 HIS A 266      66.080 102.020 -20.360  1.00  0.00           C
ATOM   4102  HE1 HIS A 266      65.990 100.990 -20.030  1.00  0.00           H
ATOM   4103  NE2 HIS A 266      65.510 103.110 -19.800  1.00  0.00           N
ATOM   4104  CD2 HIS A 266      65.930 104.210 -20.540  1.00  0.00           C
ATOM   4105  HD2 HIS A 266      65.780 105.270 -20.370  1.00  0.00           H
ATOM   4106  C   HIS A 266      67.150 106.960 -22.050  1.00  0.00           C
ATOM   4107  O   HIS A 266      65.990 106.760 -22.440  1.00  0.00           O
ATOM   4108  N   PHE A 267      67.430 108.130 -21.470  1.00  0.00           N
ATOM   4109  H   PHE A 267      68.340 108.260 -21.070  1.00  0.00           H
ATOM   4110  CA  PHE A 267      66.440 109.180 -21.140  1.00  0.00           C
ATOM   4111  HA  PHE A 267      65.470 108.860 -21.530  1.00  0.00           H
ATOM   4112  CB  PHE A 267      66.230 109.370 -19.670  1.00  0.00           C
ATOM   4113  HB1 PHE A 267      65.440 110.120 -19.620  1.00  0.00           H
ATOM   4114  HB2 PHE A 267      67.070 109.820 -19.150  1.00  0.00           H
ATOM   4115  CG  PHE A 267      65.840 108.060 -18.910  1.00  0.00           C
ATOM   4116  CD1 PHE A 267      66.920 107.290 -18.370  1.00  0.00           C
ATOM   4117  HD1 PHE A 267      67.950 107.560 -18.530  1.00  0.00           H
ATOM   4118  CE1 PHE A 267      66.670 106.110 -17.660  1.00  0.00           C
ATOM   4119  HE1 PHE A 267      67.470 105.580 -17.180  1.00  0.00           H
ATOM   4120  CZ  PHE A 267      65.390 105.630 -17.530  1.00  0.00           C
ATOM   4121  HZ  PHE A 267      65.070 104.780 -16.940  1.00  0.00           H
ATOM   4122  CE2 PHE A 267      64.380 106.400 -18.090  1.00  0.00           C
ATOM   4123  HE2 PHE A 267      63.360 106.050 -17.990  1.00  0.00           H
ATOM   4124  CD2 PHE A 267      64.510 107.640 -18.790  1.00  0.00           C
ATOM   4125  HD2 PHE A 267      63.670 108.200 -19.170  1.00  0.00           H
ATOM   4126  C   PHE A 267      66.700 110.520 -21.820  1.00  0.00           C
ATOM   4127  O   PHE A 267      67.180 111.420 -21.180  1.00  0.00           O
ATOM   4128  N   PRO A 268      66.380 110.760 -23.130  1.00  0.00           N
ATOM   4129  CD  PRO A 268      66.130 109.750 -24.190  1.00  0.00           C
ATOM   4130  HD1 PRO A 268      65.460 108.920 -23.960  1.00  0.00           H
ATOM   4131  HD2 PRO A 268      67.100 109.270 -24.310  1.00  0.00           H
ATOM   4132  CG  PRO A 268      65.610 110.480 -25.390  1.00  0.00           C
ATOM   4133  HG1 PRO A 268      64.550 110.540 -25.120  1.00  0.00           H
ATOM   4134  HG2 PRO A 268      65.770 109.930 -26.310  1.00  0.00           H
ATOM   4135  CB  PRO A 268      66.170 111.910 -25.210  1.00  0.00           C
ATOM   4136  HB1 PRO A 268      65.560 112.700 -25.650  1.00  0.00           H
ATOM   4137  HB2 PRO A 268      67.160 111.960 -25.660  1.00  0.00           H
ATOM   4138  CA  PRO A 268      66.280 112.120 -23.690  1.00  0.00           C
ATOM   4139  HA  PRO A 268      67.220 112.620 -23.450  1.00  0.00           H
ATOM   4140  C   PRO A 268      65.250 113.080 -23.110  1.00  0.00           C
ATOM   4141  O   PRO A 268      64.100 112.690 -22.850  1.00  0.00           O
ATOM   4142  N   LEU A 269      65.700 114.330 -23.000  1.00  0.00           N
ATOM   4143  H   LEU A 269      66.620 114.580 -23.350  1.00  0.00           H
ATOM   4144  CA  LEU A 269      64.880 115.560 -22.710  1.00  0.00           C
ATOM   4145  HA  LEU A 269      64.180 115.380 -21.890  1.00  0.00           H
ATOM   4146  CB  LEU A 269      65.770 116.660 -22.160  1.00  0.00           C
ATOM   4147  HB1 LEU A 269      65.260 117.620 -22.290  1.00  0.00           H
ATOM   4148  HB2 LEU A 269      66.620 116.740 -22.850  1.00  0.00           H
ATOM   4149  CG  LEU A 269      66.480 116.540 -20.810  1.00  0.00           C
ATOM   4150  HG  LEU A 269      67.240 115.760 -20.890  1.00  0.00           H
ATOM   4151  CD1 LEU A 269      67.240 117.740 -20.380  1.00  0.00           C
ATOM   4152 1HD1 LEU A 269      66.610 118.530 -19.960  1.00  0.00           H
ATOM   4153 2HD1 LEU A 269      67.840 117.420 -19.530  1.00  0.00           H
ATOM   4154 3HD1 LEU A 269      67.740 118.110 -21.280  1.00  0.00           H
ATOM   4155  CD2 LEU A 269      65.460 116.260 -19.750  1.00  0.00           C
ATOM   4156 1HD2 LEU A 269      64.970 115.290 -19.860  1.00  0.00           H
ATOM   4157 2HD2 LEU A 269      65.920 116.370 -18.770  1.00  0.00           H
ATOM   4158 3HD2 LEU A 269      64.700 117.040 -19.800  1.00  0.00           H
ATOM   4159  C   LEU A 269      64.170 115.950 -24.060  1.00  0.00           C
ATOM   4160  O   LEU A 269      64.830 115.870 -25.130  1.00  0.00           O
ATOM   4161  N   ALA A 270      62.870 116.410 -24.070  1.00  0.00           N
ATOM   4162  H   ALA A 270      62.470 116.770 -23.210  1.00  0.00           H
ATOM   4163  CA  ALA A 270      62.080 116.710 -25.310  1.00  0.00           C
ATOM   4164  HA  ALA A 270      62.760 116.900 -26.140  1.00  0.00           H
ATOM   4165  CB  ALA A 270      61.230 115.470 -25.730  1.00  0.00           C
ATOM   4166  HB1 ALA A 270      60.670 115.670 -26.650  1.00  0.00           H
ATOM   4167  HB2 ALA A 270      61.830 114.570 -25.810  1.00  0.00           H
ATOM   4168  HB3 ALA A 270      60.550 115.430 -24.880  1.00  0.00           H
ATOM   4169  C   ALA A 270      61.190 117.970 -25.220  1.00  0.00           C
ATOM   4170  O   ALA A 270      60.650 118.400 -24.150  1.00  0.00           O
ATOM   4171  N   THR A 271      61.020 118.590 -26.390  1.00  0.00           N
ATOM   4172  H   THR A 271      61.600 118.300 -27.170  1.00  0.00           H
ATOM   4173  CA  THR A 271      60.350 119.900 -26.510  1.00  0.00           C
ATOM   4174  HA  THR A 271      59.540 120.000 -25.790  1.00  0.00           H
ATOM   4175  CB  THR A 271      61.330 121.030 -26.070  1.00  0.00           C
ATOM   4176  HB  THR A 271      62.320 120.840 -26.480  1.00  0.00           H
ATOM   4177  CG2 THR A 271      60.950 122.460 -26.400  1.00  0.00           C
ATOM   4178 1HG2 THR A 271      61.860 123.060 -26.350  1.00  0.00           H
ATOM   4179 2HG2 THR A 271      60.660 122.500 -27.450  1.00  0.00           H
ATOM   4180 3HG2 THR A 271      60.160 122.820 -25.740  1.00  0.00           H
ATOM   4181  OG1 THR A 271      61.250 120.960 -24.630  1.00  0.00           O
ATOM   4182  HG1 THR A 271      61.150 120.040 -24.370  1.00  0.00           H
ATOM   4183  C   THR A 271      59.870 120.110 -28.000  1.00  0.00           C
ATOM   4184  O   THR A 271      60.550 119.690 -28.960  1.00  0.00           O
ATOM   4185  N   TYR A 272      58.750 120.830 -28.190  1.00  0.00           N
ATOM   4186  H   TYR A 272      58.290 121.180 -27.360  1.00  0.00           H
ATOM   4187  CA  TYR A 272      58.130 121.250 -29.470  1.00  0.00           C
ATOM   4188  HA  TYR A 272      58.790 120.870 -30.250  1.00  0.00           H
ATOM   4189  CB  TYR A 272      56.750 120.550 -29.650  1.00  0.00           C
ATOM   4190  HB1 TYR A 272      56.260 120.690 -28.690  1.00  0.00           H
ATOM   4191  HB2 TYR A 272      56.980 119.500 -29.820  1.00  0.00           H
ATOM   4192  CG  TYR A 272      55.800 120.910 -30.730  1.00  0.00           C
ATOM   4193  CD1 TYR A 272      55.980 120.580 -32.050  1.00  0.00           C
ATOM   4194  HD1 TYR A 272      56.840 120.050 -32.440  1.00  0.00           H
ATOM   4195  CE1 TYR A 272      55.030 121.030 -33.010  1.00  0.00           C
ATOM   4196  HE1 TYR A 272      55.220 120.900 -34.070  1.00  0.00           H
ATOM   4197  CZ  TYR A 272      54.010 121.890 -32.670  1.00  0.00           C
ATOM   4198  OH  TYR A 272      53.130 122.340 -33.640  1.00  0.00           O
ATOM   4199  HH  TYR A 272      52.490 122.950 -33.260  1.00  0.00           H
ATOM   4200  CE2 TYR A 272      53.680 122.010 -31.310  1.00  0.00           C
ATOM   4201  HE2 TYR A 272      52.790 122.510 -30.960  1.00  0.00           H
ATOM   4202  CD2 TYR A 272      54.660 121.630 -30.350  1.00  0.00           C
ATOM   4203  HD2 TYR A 272      54.430 121.900 -29.330  1.00  0.00           H
ATOM   4204  C   TYR A 272      58.010 122.830 -29.620  1.00  0.00           C
ATOM   4205  O   TYR A 272      57.820 123.510 -28.640  1.00  0.00           O
ATOM   4206  N   ALA A 273      57.970 123.300 -30.850  1.00  0.00           N
ATOM   4207  H   ALA A 273      58.250 122.660 -31.580  1.00  0.00           H
ATOM   4208  CA  ALA A 273      57.770 124.710 -31.190  1.00  0.00           C
ATOM   4209  HA  ALA A 273      57.070 125.140 -30.470  1.00  0.00           H
ATOM   4210  CB  ALA A 273      59.100 125.470 -31.010  1.00  0.00           C
ATOM   4211  HB1 ALA A 273      58.830 126.520 -30.930  1.00  0.00           H
ATOM   4212  HB2 ALA A 273      59.460 125.390 -29.980  1.00  0.00           H
ATOM   4213  HB3 ALA A 273      59.900 125.320 -31.740  1.00  0.00           H
ATOM   4214  C   ALA A 273      57.190 124.760 -32.680  1.00  0.00           C
ATOM   4215  O   ALA A 273      57.600 123.980 -33.520  1.00  0.00           O
ATOM   4216  N   PRO A 274      56.290 125.710 -33.020  1.00  0.00           N
ATOM   4217  CD  PRO A 274      55.740 125.970 -34.390  1.00  0.00           C
ATOM   4218  HD1 PRO A 274      54.820 125.380 -34.470  1.00  0.00           H
ATOM   4219  HD2 PRO A 274      56.300 125.680 -35.270  1.00  0.00           H
ATOM   4220  CG  PRO A 274      55.610 127.470 -34.470  1.00  0.00           C
ATOM   4221  HG1 PRO A 274      54.940 127.800 -35.250  1.00  0.00           H
ATOM   4222  HG2 PRO A 274      56.590 127.960 -34.420  1.00  0.00           H
ATOM   4223  CB  PRO A 274      55.070 127.770 -33.060  1.00  0.00           C
ATOM   4224  HB1 PRO A 274      54.020 127.530 -33.220  1.00  0.00           H
ATOM   4225  HB2 PRO A 274      55.210 128.810 -32.780  1.00  0.00           H
ATOM   4226  CA  PRO A 274      55.810 126.740 -32.180  1.00  0.00           C
ATOM   4227  HA  PRO A 274      56.600 127.180 -31.580  1.00  0.00           H
ATOM   4228  C   PRO A 274      54.740 126.320 -31.160  1.00  0.00           C
ATOM   4229  O   PRO A 274      53.870 125.590 -31.500  1.00  0.00           O
ATOM   4230  N   VAL A 275      54.680 126.880 -30.000  1.00  0.00           N
ATOM   4231  H   VAL A 275      55.390 127.540 -29.730  1.00  0.00           H
ATOM   4232  CA  VAL A 275      53.550 126.720 -28.940  1.00  0.00           C
ATOM   4233  HA  VAL A 275      52.600 126.440 -29.400  1.00  0.00           H
ATOM   4234  CB  VAL A 275      53.980 125.620 -27.880  1.00  0.00           C
ATOM   4235  HB  VAL A 275      53.260 125.510 -27.060  1.00  0.00           H
ATOM   4236  CG1 VAL A 275      54.050 124.240 -28.440  1.00  0.00           C
ATOM   4237 1HG1 VAL A 275      54.280 123.520 -27.660  1.00  0.00           H
ATOM   4238 2HG1 VAL A 275      53.090 123.980 -28.900  1.00  0.00           H
ATOM   4239 3HG1 VAL A 275      54.790 124.140 -29.230  1.00  0.00           H
ATOM   4240  CG2 VAL A 275      55.350 125.820 -27.200  1.00  0.00           C
ATOM   4241 1HG2 VAL A 275      55.650 126.860 -27.280  1.00  0.00           H
ATOM   4242 2HG2 VAL A 275      55.370 125.380 -26.200  1.00  0.00           H
ATOM   4243 3HG2 VAL A 275      56.190 125.410 -27.760  1.00  0.00           H
ATOM   4244  C   VAL A 275      53.290 128.040 -28.220  1.00  0.00           C
ATOM   4245  O   VAL A 275      52.170 128.190 -27.750  1.00  0.00           O
ATOM   4246  N   ILE A 276      54.170 129.080 -28.300  1.00  0.00           N
ATOM   4247  H   ILE A 276      55.010 128.900 -28.830  1.00  0.00           H
ATOM   4248  CA  ILE A 276      54.010 130.400 -27.730  1.00  0.00           C
ATOM   4249  HA  ILE A 276      52.940 130.610 -27.790  1.00  0.00           H
ATOM   4250  CB  ILE A 276      54.520 130.380 -26.230  1.00  0.00           C
ATOM   4251  HB  ILE A 276      54.830 131.380 -25.920  1.00  0.00           H
ATOM   4252  CG2 ILE A 276      53.320 129.860 -25.390  1.00  0.00           C
ATOM   4253 1HG2 ILE A 276      52.490 130.570 -25.470  1.00  0.00           H
ATOM   4254 2HG2 ILE A 276      53.020 128.850 -25.700  1.00  0.00           H
ATOM   4255 3HG2 ILE A 276      53.780 129.710 -24.420  1.00  0.00           H
ATOM   4256  CG1 ILE A 276      55.730 129.440 -26.030  1.00  0.00           C
ATOM   4257 1HG1 ILE A 276      56.560 129.660 -26.700  1.00  0.00           H
ATOM   4258 2HG1 ILE A 276      55.500 128.380 -26.150  1.00  0.00           H
ATOM   4259  CD  ILE A 276      56.310 129.570 -24.640  1.00  0.00           C
ATOM   4260  HD1 ILE A 276      56.020 128.710 -24.030  1.00  0.00           H
ATOM   4261  HD2 ILE A 276      57.400 129.630 -24.710  1.00  0.00           H
ATOM   4262  HD3 ILE A 276      55.950 130.510 -24.240  1.00  0.00           H
ATOM   4263  C   ILE A 276      54.890 131.400 -28.480  1.00  0.00           C
ATOM   4264  O   ILE A 276      56.060 131.100 -28.770  1.00  0.00           O
ATOM   4265  N   SER A 277      54.240 132.540 -28.860  1.00  0.00           N
ATOM   4266  H   SER A 277      53.230 132.570 -28.730  1.00  0.00           H
ATOM   4267  CA  SER A 277      54.810 133.700 -29.460  1.00  0.00           C
ATOM   4268  HA  SER A 277      53.960 134.320 -29.730  1.00  0.00           H
ATOM   4269  CB  SER A 277      55.540 134.570 -28.430  1.00  0.00           C
ATOM   4270  HB1 SER A 277      55.810 135.490 -28.950  1.00  0.00           H
ATOM   4271  HB2 SER A 277      56.430 133.990 -28.180  1.00  0.00           H
ATOM   4272  OG  SER A 277      54.730 134.940 -27.350  1.00  0.00           O
ATOM   4273  HG  SER A 277      55.220 135.440 -26.700  1.00  0.00           H
ATOM   4274  C   SER A 277      55.770 133.490 -30.690  1.00  0.00           C
ATOM   4275  O   SER A 277      56.800 134.130 -30.850  1.00  0.00           O
ATOM   4276  N   ALA A 278      55.310 132.630 -31.620  1.00  0.00           N
ATOM   4277  H   ALA A 278      54.380 132.250 -31.480  1.00  0.00           H
ATOM   4278  CA  ALA A 278      56.190 131.880 -32.510  1.00  0.00           C
ATOM   4279  HA  ALA A 278      57.040 132.490 -32.820  1.00  0.00           H
ATOM   4280  CB  ALA A 278      56.730 130.730 -31.630  1.00  0.00           C
ATOM   4281  HB1 ALA A 278      57.320 131.210 -30.850  1.00  0.00           H
ATOM   4282  HB2 ALA A 278      56.010 130.120 -31.090  1.00  0.00           H
ATOM   4283  HB3 ALA A 278      57.440 130.150 -32.220  1.00  0.00           H
ATOM   4284  C   ALA A 278      55.580 131.390 -33.860  1.00  0.00           C
ATOM   4285  O   ALA A 278      56.300 130.950 -34.700  1.00  0.00           O
ATOM   4286  N   GLU A 284      54.260 131.380 -33.980  1.00  0.00           N
ATOM   4287  H   GLU A 284      53.760 131.830 -33.230  1.00  0.00           H
ATOM   4288  CA  GLU A 284      53.590 130.840 -35.170  1.00  0.00           C
ATOM   4289  HA  GLU A 284      53.600 129.750 -35.160  1.00  0.00           H
ATOM   4290  CB  GLU A 284      52.060 131.160 -35.070  1.00  0.00           C
ATOM   4291  HB1 GLU A 284      51.540 130.580 -34.300  1.00  0.00           H
ATOM   4292  HB2 GLU A 284      51.670 130.920 -36.060  1.00  0.00           H
ATOM   4293  CG  GLU A 284      51.780 132.650 -34.730  1.00  0.00           C
ATOM   4294  HG1 GLU A 284      52.520 133.260 -35.240  1.00  0.00           H
ATOM   4295  HG2 GLU A 284      51.990 132.800 -33.680  1.00  0.00           H
ATOM   4296  CD  GLU A 284      50.380 133.120 -35.030  1.00  0.00           C
ATOM   4297  OE1 GLU A 284      50.210 134.010 -35.950  1.00  0.00           O
ATOM   4298  OE2 GLU A 284      49.470 132.680 -34.280  1.00  0.00           O
ATOM   4299  C   GLU A 284      54.020 131.500 -36.510  1.00  0.00           C
ATOM   4300  O   GLU A 284      53.860 130.820 -37.480  1.00  0.00           O
ATOM   4301  N   GLN A 285      54.580 132.670 -36.580  1.00  0.00           N
ATOM   4302  H   GLN A 285      54.830 133.150 -35.730  1.00  0.00           H
ATOM   4303  CA  GLN A 285      55.040 133.290 -37.840  1.00  0.00           C
ATOM   4304  HA  GLN A 285      54.520 132.830 -38.680  1.00  0.00           H
ATOM   4305  CB  GLN A 285      54.640 134.810 -37.870  1.00  0.00           C
ATOM   4306  HB1 GLN A 285      55.020 135.270 -38.770  1.00  0.00           H
ATOM   4307  HB2 GLN A 285      55.010 135.430 -37.060  1.00  0.00           H
ATOM   4308  CG  GLN A 285      53.070 134.910 -37.790  1.00  0.00           C
ATOM   4309  HG1 GLN A 285      52.730 134.350 -36.920  1.00  0.00           H
ATOM   4310  HG2 GLN A 285      52.660 134.480 -38.700  1.00  0.00           H
ATOM   4311  CD  GLN A 285      52.470 136.290 -37.740  1.00  0.00           C
ATOM   4312  OE1 GLN A 285      52.910 137.190 -38.450  1.00  0.00           O
ATOM   4313  NE2 GLN A 285      51.280 136.440 -37.110  1.00  0.00           N
ATOM   4314 1HE2 GLN A 285      50.760 135.680 -36.700  1.00  0.00           H
ATOM   4315 2HE2 GLN A 285      50.920 137.380 -37.110  1.00  0.00           H
ATOM   4316  C   GLN A 285      56.560 133.290 -38.180  1.00  0.00           C
ATOM   4317  O   GLN A 285      56.870 133.830 -39.240  1.00  0.00           O
ATOM   4318  N   LEU A 286      57.390 132.770 -37.310  1.00  0.00           N
ATOM   4319  H   LEU A 286      56.950 132.320 -36.530  1.00  0.00           H
ATOM   4320  CA  LEU A 286      58.780 132.970 -37.400  1.00  0.00           C
ATOM   4321  HA  LEU A 286      59.090 133.980 -37.670  1.00  0.00           H
ATOM   4322  CB  LEU A 286      59.360 132.760 -36.000  1.00  0.00           C
ATOM   4323  HB1 LEU A 286      60.440 132.640 -36.010  1.00  0.00           H
ATOM   4324  HB2 LEU A 286      58.980 131.780 -35.720  1.00  0.00           H
ATOM   4325  CG  LEU A 286      58.970 133.730 -34.870  1.00  0.00           C
ATOM   4326  HG  LEU A 286      57.940 133.510 -34.590  1.00  0.00           H
ATOM   4327  CD1 LEU A 286      59.910 133.570 -33.680  1.00  0.00           C
ATOM   4328 1HD1 LEU A 286      60.070 132.510 -33.490  1.00  0.00           H
ATOM   4329 2HD1 LEU A 286      60.860 134.060 -33.890  1.00  0.00           H
ATOM   4330 3HD1 LEU A 286      59.440 133.940 -32.770  1.00  0.00           H
ATOM   4331  CD2 LEU A 286      58.960 135.140 -35.270  1.00  0.00           C
ATOM   4332 1HD2 LEU A 286      58.190 135.340 -36.020  1.00  0.00           H
ATOM   4333 2HD2 LEU A 286      58.820 135.740 -34.370  1.00  0.00           H
ATOM   4334 3HD2 LEU A 286      59.950 135.340 -35.660  1.00  0.00           H
ATOM   4335  C   LEU A 286      59.430 132.060 -38.360  1.00  0.00           C
ATOM   4336  O   LEU A 286      58.860 130.980 -38.690  1.00  0.00           O
ATOM   4337  N   SER A 287      60.610 132.400 -38.840  1.00  0.00           N
ATOM   4338  H   SER A 287      61.100 133.130 -38.350  1.00  0.00           H
ATOM   4339  CA  SER A 287      61.440 131.510 -39.690  1.00  0.00           C
ATOM   4340  HA  SER A 287      60.840 131.110 -40.500  1.00  0.00           H
ATOM   4341  CB  SER A 287      62.520 132.370 -40.400  1.00  0.00           C
ATOM   4342  HB1 SER A 287      61.910 133.190 -40.780  1.00  0.00           H
ATOM   4343  HB2 SER A 287      63.040 131.830 -41.190  1.00  0.00           H
ATOM   4344  OG  SER A 287      63.560 132.820 -39.520  1.00  0.00           O
ATOM   4345  HG  SER A 287      63.240 133.520 -38.940  1.00  0.00           H
ATOM   4346  C   SER A 287      62.150 130.290 -39.050  1.00  0.00           C
ATOM   4347  O   SER A 287      61.990 130.080 -37.800  1.00  0.00           O
ATOM   4348  N   VAL A 288      62.780 129.390 -39.820  1.00  0.00           N
ATOM   4349  H   VAL A 288      62.780 129.560 -40.810  1.00  0.00           H
ATOM   4350  CA  VAL A 288      63.110 128.030 -39.210  1.00  0.00           C
ATOM   4351  HA  VAL A 288      62.260 127.480 -38.800  1.00  0.00           H
ATOM   4352  CB  VAL A 288      63.860 127.180 -40.220  1.00  0.00           C
ATOM   4353  HB  VAL A 288      64.720 127.730 -40.600  1.00  0.00           H
ATOM   4354  CG1 VAL A 288      64.420 125.850 -39.690  1.00  0.00           C
ATOM   4355 1HG1 VAL A 288      64.770 125.310 -40.570  1.00  0.00           H
ATOM   4356 2HG1 VAL A 288      65.240 126.040 -38.990  1.00  0.00           H
ATOM   4357 3HG1 VAL A 288      63.590 125.340 -39.210  1.00  0.00           H
ATOM   4358  CG2 VAL A 288      62.960 127.020 -41.490  1.00  0.00           C
ATOM   4359 1HG2 VAL A 288      63.420 126.350 -42.220  1.00  0.00           H
ATOM   4360 2HG2 VAL A 288      62.040 126.510 -41.200  1.00  0.00           H
ATOM   4361 3HG2 VAL A 288      62.850 128.020 -41.900  1.00  0.00           H
ATOM   4362  C   VAL A 288      64.040 128.060 -37.940  1.00  0.00           C
ATOM   4363  O   VAL A 288      63.760 127.500 -36.880  1.00  0.00           O
ATOM   4364  N   ALA A 289      65.020 128.910 -38.110  1.00  0.00           N
ATOM   4365  H   ALA A 289      65.170 129.400 -38.980  1.00  0.00           H
ATOM   4366  CA  ALA A 289      66.120 129.140 -37.170  1.00  0.00           C
ATOM   4367  HA  ALA A 289      66.360 128.150 -36.780  1.00  0.00           H
ATOM   4368  CB  ALA A 289      67.350 129.740 -37.890  1.00  0.00           C
ATOM   4369  HB1 ALA A 289      67.080 130.690 -38.340  1.00  0.00           H
ATOM   4370  HB2 ALA A 289      68.070 130.020 -37.120  1.00  0.00           H
ATOM   4371  HB3 ALA A 289      67.570 129.100 -38.740  1.00  0.00           H
ATOM   4372  C   ALA A 289      65.650 130.010 -36.020  1.00  0.00           C
ATOM   4373  O   ALA A 289      66.210 129.860 -34.920  1.00  0.00           O
ATOM   4374  N   GLU A 290      64.630 130.790 -36.200  1.00  0.00           N
ATOM   4375  H   GLU A 290      64.240 130.890 -37.130  1.00  0.00           H
ATOM   4376  CA  GLU A 290      64.070 131.470 -35.080  1.00  0.00           C
ATOM   4377  HA  GLU A 290      64.940 131.760 -34.490  1.00  0.00           H
ATOM   4378  CB  GLU A 290      63.200 132.580 -35.580  1.00  0.00           C
ATOM   4379  HB1 GLU A 290      62.650 133.150 -34.830  1.00  0.00           H
ATOM   4380  HB2 GLU A 290      62.530 132.140 -36.320  1.00  0.00           H
ATOM   4381  CG  GLU A 290      63.960 133.700 -36.330  1.00  0.00           C
ATOM   4382  HG1 GLU A 290      64.460 133.270 -37.200  1.00  0.00           H
ATOM   4383  HG2 GLU A 290      64.660 134.080 -35.580  1.00  0.00           H
ATOM   4384  CD  GLU A 290      62.950 134.690 -36.740  1.00  0.00           C
ATOM   4385  OE1 GLU A 290      62.330 134.490 -37.870  1.00  0.00           O
ATOM   4386  OE2 GLU A 290      62.700 135.620 -35.950  1.00  0.00           O
ATOM   4387  C   GLU A 290      63.220 130.570 -34.120  1.00  0.00           C
ATOM   4388  O   GLU A 290      63.330 130.770 -32.880  1.00  0.00           O
ATOM   4389  N   ILE A 291      62.570 129.480 -34.590  1.00  0.00           N
ATOM   4390  H   ILE A 291      62.760 129.230 -35.550  1.00  0.00           H
ATOM   4391  CA  ILE A 291      61.900 128.450 -33.770  1.00  0.00           C
ATOM   4392  HA  ILE A 291      61.760 128.910 -32.790  1.00  0.00           H
ATOM   4393  CB  ILE A 291      60.580 127.940 -34.360  1.00  0.00           C
ATOM   4394  HB  ILE A 291      60.220 127.270 -33.580  1.00  0.00           H
ATOM   4395  CG2 ILE A 291      59.560 129.020 -34.470  1.00  0.00           C
ATOM   4396 1HG2 ILE A 291      59.940 129.610 -35.300  1.00  0.00           H
ATOM   4397 2HG2 ILE A 291      58.580 128.710 -34.830  1.00  0.00           H
ATOM   4398 3HG2 ILE A 291      59.480 129.630 -33.560  1.00  0.00           H
ATOM   4399  CG1 ILE A 291      60.940 127.250 -35.720  1.00  0.00           C
ATOM   4400 1HG1 ILE A 291      61.740 126.520 -35.550  1.00  0.00           H
ATOM   4401 2HG1 ILE A 291      61.140 128.020 -36.450  1.00  0.00           H
ATOM   4402  CD  ILE A 291      59.800 126.370 -36.170  1.00  0.00           C
ATOM   4403  HD1 ILE A 291      59.350 125.920 -35.280  1.00  0.00           H
ATOM   4404  HD2 ILE A 291      59.120 127.030 -36.700  1.00  0.00           H
ATOM   4405  HD3 ILE A 291      60.050 125.560 -36.860  1.00  0.00           H
ATOM   4406  C   ILE A 291      62.870 127.340 -33.330  1.00  0.00           C
ATOM   4407  O   ILE A 291      62.650 126.700 -32.360  1.00  0.00           O
ATOM   4408  N   THR A 292      63.930 127.210 -34.130  1.00  0.00           N
ATOM   4409  H   THR A 292      64.030 127.770 -34.970  1.00  0.00           H
ATOM   4410  CA  THR A 292      65.040 126.410 -33.650  1.00  0.00           C
ATOM   4411  HA  THR A 292      64.650 125.440 -33.340  1.00  0.00           H
ATOM   4412  CB  THR A 292      66.070 126.110 -34.730  1.00  0.00           C
ATOM   4413  HB  THR A 292      66.720 126.970 -34.830  1.00  0.00           H
ATOM   4414  CG2 THR A 292      67.050 125.040 -34.270  1.00  0.00           C
ATOM   4415 1HG2 THR A 292      66.560 124.230 -33.730  1.00  0.00           H
ATOM   4416 2HG2 THR A 292      67.650 124.620 -35.080  1.00  0.00           H
ATOM   4417 3HG2 THR A 292      67.750 125.560 -33.620  1.00  0.00           H
ATOM   4418  OG1 THR A 292      65.390 125.690 -35.930  1.00  0.00           O
ATOM   4419  HG1 THR A 292      64.770 126.370 -36.210  1.00  0.00           H
ATOM   4420  C   THR A 292      65.760 127.090 -32.450  1.00  0.00           C
ATOM   4421  O   THR A 292      66.130 126.340 -31.550  1.00  0.00           O
ATOM   4422  N   ASN A 293      65.860 128.430 -32.350  1.00  0.00           N
ATOM   4423  H   ASN A 293      65.440 128.940 -33.110  1.00  0.00           H
ATOM   4424  CA  ASN A 293      66.470 129.090 -31.200  1.00  0.00           C
ATOM   4425  HA  ASN A 293      67.270 128.450 -30.840  1.00  0.00           H
ATOM   4426  CB  ASN A 293      67.030 130.390 -31.670  1.00  0.00           C
ATOM   4427  HB1 ASN A 293      66.300 131.060 -32.110  1.00  0.00           H
ATOM   4428  HB2 ASN A 293      67.730 130.190 -32.480  1.00  0.00           H
ATOM   4429  CG  ASN A 293      67.770 131.110 -30.610  1.00  0.00           C
ATOM   4430  OD1 ASN A 293      68.720 130.560 -30.050  1.00  0.00           O
ATOM   4431  ND2 ASN A 293      67.340 132.330 -30.360  1.00  0.00           N
ATOM   4432 1HD2 ASN A 293      66.610 132.800 -30.880  1.00  0.00           H
ATOM   4433 2HD2 ASN A 293      67.800 132.820 -29.600  1.00  0.00           H
ATOM   4434  C   ASN A 293      65.350 129.350 -30.150  1.00  0.00           C
ATOM   4435  O   ASN A 293      65.770 129.670 -28.990  1.00  0.00           O
ATOM   4436  N   ALA A 294      64.050 129.270 -30.430  1.00  0.00           N
ATOM   4437  H   ALA A 294      63.910 129.220 -31.430  1.00  0.00           H
ATOM   4438  CA  ALA A 294      62.920 129.420 -29.500  1.00  0.00           C
ATOM   4439  HA  ALA A 294      63.160 130.330 -28.950  1.00  0.00           H
ATOM   4440  CB  ALA A 294      61.530 129.670 -30.160  1.00  0.00           C
ATOM   4441  HB1 ALA A 294      61.350 128.740 -30.720  1.00  0.00           H
ATOM   4442  HB2 ALA A 294      60.760 129.680 -29.390  1.00  0.00           H
ATOM   4443  HB3 ALA A 294      61.470 130.590 -30.720  1.00  0.00           H
ATOM   4444  C   ALA A 294      62.840 128.270 -28.540  1.00  0.00           C
ATOM   4445  O   ALA A 294      62.880 128.540 -27.360  1.00  0.00           O
ATOM   4446  N   CYS A 295      62.910 127.010 -28.970  1.00  0.00           N
ATOM   4447  H   CYS A 295      62.830 126.820 -29.960  1.00  0.00           H
ATOM   4448  CA  CYS A 295      62.960 125.830 -28.120  1.00  0.00           C
ATOM   4449  HA  CYS A 295      62.190 126.040 -27.370  1.00  0.00           H
ATOM   4450  CB  CYS A 295      62.630 124.490 -28.850  1.00  0.00           C
ATOM   4451  HB1 CYS A 295      61.660 124.700 -29.310  1.00  0.00           H
ATOM   4452  HB2 CYS A 295      62.510 123.650 -28.170  1.00  0.00           H
ATOM   4453  SG  CYS A 295      63.950 124.150 -30.100  1.00  0.00           S
ATOM   4454  HG  CYS A 295      64.000 125.340 -30.710  1.00  0.00           H
ATOM   4455  C   CYS A 295      64.260 125.640 -27.230  1.00  0.00           C
ATOM   4456  O   CYS A 295      64.490 124.520 -26.740  1.00  0.00           O
ATOM   4457  N   PHE A 296      65.020 126.710 -27.050  1.00  0.00           N
ATOM   4458  H   PHE A 296      64.760 127.530 -27.570  1.00  0.00           H
ATOM   4459  CA  PHE A 296      66.250 126.700 -26.240  1.00  0.00           C
ATOM   4460  HA  PHE A 296      66.390 125.750 -25.720  1.00  0.00           H
ATOM   4461  CB  PHE A 296      67.580 126.910 -27.030  1.00  0.00           C
ATOM   4462  HB1 PHE A 296      68.330 127.430 -26.440  1.00  0.00           H
ATOM   4463  HB2 PHE A 296      67.440 127.530 -27.920  1.00  0.00           H
ATOM   4464  CG  PHE A 296      68.100 125.610 -27.610  1.00  0.00           C
ATOM   4465  CD1 PHE A 296      67.560 125.010 -28.780  1.00  0.00           C
ATOM   4466  HD1 PHE A 296      66.720 125.480 -29.260  1.00  0.00           H
ATOM   4467  CE1 PHE A 296      68.230 123.890 -29.320  1.00  0.00           C
ATOM   4468  HE1 PHE A 296      67.800 123.400 -30.180  1.00  0.00           H
ATOM   4469  CZ  PHE A 296      69.390 123.340 -28.730  1.00  0.00           C
ATOM   4470  HZ  PHE A 296      69.800 122.420 -29.110  1.00  0.00           H
ATOM   4471  CE2 PHE A 296      69.980 123.980 -27.630  1.00  0.00           C
ATOM   4472  HE2 PHE A 296      70.910 123.580 -27.270  1.00  0.00           H
ATOM   4473  CD2 PHE A 296      69.330 125.160 -27.090  1.00  0.00           C
ATOM   4474  HD2 PHE A 296      69.820 125.570 -26.220  1.00  0.00           H
ATOM   4475  C   PHE A 296      66.020 127.840 -25.150  1.00  0.00           C
ATOM   4476  O   PHE A 296      66.830 127.800 -24.170  1.00  0.00           O
ATOM   4477  N   GLU A 297      65.010 128.690 -25.270  1.00  0.00           N
ATOM   4478  H   GLU A 297      64.350 128.500 -26.000  1.00  0.00           H
ATOM   4479  CA  GLU A 297      64.560 129.650 -24.200  1.00  0.00           C
ATOM   4480  HA  GLU A 297      65.470 130.180 -23.930  1.00  0.00           H
ATOM   4481  CB  GLU A 297      63.440 130.540 -24.930  1.00  0.00           C
ATOM   4482  HB1 GLU A 297      62.520 129.970 -24.950  1.00  0.00           H
ATOM   4483  HB2 GLU A 297      63.870 130.850 -25.890  1.00  0.00           H
ATOM   4484  CG  GLU A 297      62.990 131.770 -24.140  1.00  0.00           C
ATOM   4485  HG1 GLU A 297      62.650 131.460 -23.150  1.00  0.00           H
ATOM   4486  HG2 GLU A 297      62.030 132.170 -24.480  1.00  0.00           H
ATOM   4487  CD  GLU A 297      64.060 132.890 -24.040  1.00  0.00           C
ATOM   4488  OE1 GLU A 297      65.280 132.700 -24.090  1.00  0.00           O
ATOM   4489  OE2 GLU A 297      63.690 134.100 -23.840  1.00  0.00           O
ATOM   4490  C   GLU A 297      63.970 128.890 -22.990  1.00  0.00           C
ATOM   4491  O   GLU A 297      63.190 127.930 -23.210  1.00  0.00           O
ATOM   4492  N   PRO A 298      64.420 129.170 -21.770  1.00  0.00           N
ATOM   4493  CD  PRO A 298      65.240 130.330 -21.470  1.00  0.00           C
ATOM   4494  HD1 PRO A 298      64.680 131.170 -21.870  1.00  0.00           H
ATOM   4495  HD2 PRO A 298      66.230 130.160 -21.890  1.00  0.00           H
ATOM   4496  CG  PRO A 298      65.480 130.450 -19.980  1.00  0.00           C
ATOM   4497  HG1 PRO A 298      65.480 131.490 -19.650  1.00  0.00           H
ATOM   4498  HG2 PRO A 298      66.490 130.070 -19.860  1.00  0.00           H
ATOM   4499  CB  PRO A 298      64.340 129.530 -19.400  1.00  0.00           C
ATOM   4500  HB1 PRO A 298      63.600 130.200 -18.970  1.00  0.00           H
ATOM   4501  HB2 PRO A 298      64.750 128.840 -18.660  1.00  0.00           H
ATOM   4502  CA  PRO A 298      63.810 128.640 -20.530  1.00  0.00           C
ATOM   4503  HA  PRO A 298      64.130 127.620 -20.360  1.00  0.00           H
ATOM   4504  C   PRO A 298      62.270 128.610 -20.390  1.00  0.00           C
ATOM   4505  O   PRO A 298      61.710 127.720 -19.780  1.00  0.00           O
ATOM   4506  N   ALA A 299      61.570 129.540 -21.050  1.00  0.00           N
ATOM   4507  H   ALA A 299      62.020 130.320 -21.510  1.00  0.00           H
ATOM   4508  CA  ALA A 299      60.150 129.580 -21.160  1.00  0.00           C
ATOM   4509  HA  ALA A 299      59.630 129.350 -20.220  1.00  0.00           H
ATOM   4510  CB  ALA A 299      59.890 131.090 -21.400  1.00  0.00           C
ATOM   4511  HB1 ALA A 299      58.820 131.230 -21.580  1.00  0.00           H
ATOM   4512  HB2 ALA A 299      60.120 131.690 -20.520  1.00  0.00           H
ATOM   4513  HB3 ALA A 299      60.450 131.390 -22.280  1.00  0.00           H
ATOM   4514  C   ALA A 299      59.400 128.720 -22.230  1.00  0.00           C
ATOM   4515  O   ALA A 299      58.140 128.530 -22.160  1.00  0.00           O
ATOM   4516  N   ASN A 300      60.160 128.160 -23.230  1.00  0.00           N
ATOM   4517  H   ASN A 300      61.140 128.400 -23.250  1.00  0.00           H
ATOM   4518  CA  ASN A 300      59.640 127.250 -24.260  1.00  0.00           C
ATOM   4519  HA  ASN A 300      58.550 127.270 -24.210  1.00  0.00           H
ATOM   4520  CB  ASN A 300      60.120 127.730 -25.630  1.00  0.00           C
ATOM   4521  HB1 ASN A 300      61.170 127.470 -25.740  1.00  0.00           H
ATOM   4522  HB2 ASN A 300      60.060 128.820 -25.710  1.00  0.00           H
ATOM   4523  CG  ASN A 300      59.400 127.200 -26.890  1.00  0.00           C
ATOM   4524  OD1 ASN A 300      59.380 127.810 -27.900  1.00  0.00           O
ATOM   4525  ND2 ASN A 300      58.730 126.070 -26.850  1.00  0.00           N
ATOM   4526 1HD2 ASN A 300      58.640 125.640 -25.940  1.00  0.00           H
ATOM   4527 2HD2 ASN A 300      58.450 125.590 -27.690  1.00  0.00           H
ATOM   4528  C   ASN A 300      59.980 125.840 -23.900  1.00  0.00           C
ATOM   4529  O   ASN A 300      59.260 124.910 -24.350  1.00  0.00           O
ATOM   4530  N   GLN A 301      61.060 125.560 -23.150  1.00  0.00           N
ATOM   4531  H   GLN A 301      61.680 126.320 -22.910  1.00  0.00           H
ATOM   4532  CA  GLN A 301      61.420 124.210 -22.720  1.00  0.00           C
ATOM   4533  HA  GLN A 301      61.430 123.750 -23.710  1.00  0.00           H
ATOM   4534  CB  GLN A 301      62.850 124.210 -22.080  1.00  0.00           C
ATOM   4535  HB1 GLN A 301      62.920 123.210 -21.670  1.00  0.00           H
ATOM   4536  HB2 GLN A 301      62.860 124.950 -21.280  1.00  0.00           H
ATOM   4537  CG  GLN A 301      63.880 124.600 -23.180  1.00  0.00           C
ATOM   4538  HG1 GLN A 301      63.600 125.570 -23.600  1.00  0.00           H
ATOM   4539  HG2 GLN A 301      63.960 123.800 -23.910  1.00  0.00           H
ATOM   4540  CD  GLN A 301      65.160 124.780 -22.380  1.00  0.00           C
ATOM   4541  OE1 GLN A 301      65.770 123.860 -21.890  1.00  0.00           O
ATOM   4542  NE2 GLN A 301      65.550 125.960 -22.040  1.00  0.00           N
ATOM   4543 1HE2 GLN A 301      65.130 126.780 -22.450  1.00  0.00           H
ATOM   4544 2HE2 GLN A 301      66.400 125.910 -21.490  1.00  0.00           H
ATOM   4545  C   GLN A 301      60.340 123.530 -21.920  1.00  0.00           C
ATOM   4546  O   GLN A 301      59.880 124.040 -20.960  1.00  0.00           O
ATOM   4547  N   MET A 302      59.900 122.350 -22.410  1.00  0.00           N
ATOM   4548  H   MET A 302      60.380 121.970 -23.210  1.00  0.00           H
ATOM   4549  CA  MET A 302      58.840 121.420 -21.820  1.00  0.00           C
ATOM   4550  HA  MET A 302      58.200 122.060 -21.210  1.00  0.00           H
ATOM   4551  CB  MET A 302      58.140 120.750 -22.980  1.00  0.00           C
ATOM   4552  HB1 MET A 302      57.490 120.010 -22.520  1.00  0.00           H
ATOM   4553  HB2 MET A 302      58.840 120.200 -23.610  1.00  0.00           H
ATOM   4554  CG  MET A 302      57.270 121.800 -23.880  1.00  0.00           C
ATOM   4555  HG1 MET A 302      57.790 122.760 -23.930  1.00  0.00           H
ATOM   4556  HG2 MET A 302      56.240 121.830 -23.540  1.00  0.00           H
ATOM   4557  SD  MET A 302      57.100 121.080 -25.530  1.00  0.00           S
ATOM   4558  CE  MET A 302      56.300 122.500 -26.250  1.00  0.00           C
ATOM   4559  HE1 MET A 302      55.420 122.820 -25.690  1.00  0.00           H
ATOM   4560  HE2 MET A 302      57.060 123.260 -26.410  1.00  0.00           H
ATOM   4561  HE3 MET A 302      55.930 122.250 -27.240  1.00  0.00           H
ATOM   4562  C   MET A 302      59.350 120.510 -20.680  1.00  0.00           C
ATOM   4563  O   MET A 302      58.650 119.630 -20.140  1.00  0.00           O
ATOM   4564  N   VAL A 303      60.610 120.830 -20.270  1.00  0.00           N
ATOM   4565  H   VAL A 303      61.000 121.590 -20.800  1.00  0.00           H
ATOM   4566  CA  VAL A 303      61.380 120.240 -19.200  1.00  0.00           C
ATOM   4567  HA  VAL A 303      60.680 119.710 -18.560  1.00  0.00           H
ATOM   4568  CB  VAL A 303      62.500 119.290 -19.720  1.00  0.00           C
ATOM   4569  HB  VAL A 303      63.100 118.930 -18.880  1.00  0.00           H
ATOM   4570  CG1 VAL A 303      61.770 118.010 -20.220  1.00  0.00           C
ATOM   4571 1HG1 VAL A 303      61.010 117.610 -19.560  1.00  0.00           H
ATOM   4572 2HG1 VAL A 303      61.450 118.100 -21.260  1.00  0.00           H
ATOM   4573 3HG1 VAL A 303      62.500 117.200 -20.280  1.00  0.00           H
ATOM   4574  CG2 VAL A 303      63.610 119.950 -20.620  1.00  0.00           C
ATOM   4575 1HG2 VAL A 303      63.160 120.140 -21.600  1.00  0.00           H
ATOM   4576 2HG2 VAL A 303      63.920 120.890 -20.180  1.00  0.00           H
ATOM   4577 3HG2 VAL A 303      64.450 119.280 -20.820  1.00  0.00           H
ATOM   4578  C   VAL A 303      61.990 121.320 -18.250  1.00  0.00           C
ATOM   4579  O   VAL A 303      62.230 122.390 -18.750  1.00  0.00           O
ATOM   4580  N   LYS A 304      62.220 120.910 -17.050  1.00  0.00           N
ATOM   4581  H   LYS A 304      61.850 120.000 -16.800  1.00  0.00           H
ATOM   4582  CA  LYS A 304      62.810 121.700 -15.970  1.00  0.00           C
ATOM   4583  HA  LYS A 304      62.810 122.750 -16.260  1.00  0.00           H
ATOM   4584  CB  LYS A 304      62.100 121.500 -14.650  1.00  0.00           C
ATOM   4585  HB1 LYS A 304      62.680 122.080 -13.930  1.00  0.00           H
ATOM   4586  HB2 LYS A 304      62.080 120.470 -14.310  1.00  0.00           H
ATOM   4587  CG  LYS A 304      60.620 122.000 -14.560  1.00  0.00           C
ATOM   4588  HG1 LYS A 304      60.200 121.790 -13.580  1.00  0.00           H
ATOM   4589  HG2 LYS A 304      60.050 121.490 -15.330  1.00  0.00           H
ATOM   4590  CD  LYS A 304      60.410 123.490 -14.830  1.00  0.00           C
ATOM   4591  HD1 LYS A 304      59.350 123.700 -14.900  1.00  0.00           H
ATOM   4592  HD2 LYS A 304      60.810 123.750 -15.810  1.00  0.00           H
ATOM   4593  CE  LYS A 304      61.030 124.480 -13.820  1.00  0.00           C
ATOM   4594  HE1 LYS A 304      61.310 125.430 -14.290  1.00  0.00           H
ATOM   4595  HE2 LYS A 304      62.000 124.130 -13.470  1.00  0.00           H
ATOM   4596  NZ  LYS A 304      60.190 124.780 -12.660  1.00  0.00           N
ATOM   4597  HZ1 LYS A 304      60.090 123.950 -12.090  1.00  0.00           H
ATOM   4598  HZ2 LYS A 304      60.630 125.460 -12.050  1.00  0.00           H
ATOM   4599  HZ3 LYS A 304      59.290 125.120 -12.970  1.00  0.00           H
ATOM   4600  C   LYS A 304      64.310 121.490 -15.780  1.00  0.00           C
ATOM   4601  O   LYS A 304      64.920 122.250 -15.080  1.00  0.00           O
ATOM   4602  N   CYS A 305      64.810 120.390 -16.440  1.00  0.00           N
ATOM   4603  H   CYS A 305      64.180 119.720 -16.860  1.00  0.00           H
ATOM   4604  CA  CYS A 305      66.270 120.080 -16.500  1.00  0.00           C
ATOM   4605  HA  CYS A 305      66.810 120.200 -15.560  1.00  0.00           H
ATOM   4606  CB  CYS A 305      66.440 118.670 -17.050  1.00  0.00           C
ATOM   4607  HB1 CYS A 305      67.480 118.480 -17.290  1.00  0.00           H
ATOM   4608  HB2 CYS A 305      65.870 118.440 -17.950  1.00  0.00           H
ATOM   4609  SG  CYS A 305      65.910 117.530 -15.730  1.00  0.00           S
ATOM   4610  HG  CYS A 305      66.950 117.800 -14.930  1.00  0.00           H
ATOM   4611  C   CYS A 305      66.930 121.040 -17.450  1.00  0.00           C
ATOM   4612  O   CYS A 305      66.340 121.360 -18.510  1.00  0.00           O
ATOM   4613  N   ASP A 306      68.140 121.560 -17.120  1.00  0.00           N
ATOM   4614  H   ASP A 306      68.600 121.220 -16.280  1.00  0.00           H
ATOM   4615  CA  ASP A 306      68.630 122.810 -17.720  1.00  0.00           C
ATOM   4616  HA  ASP A 306      67.930 123.000 -18.530  1.00  0.00           H
ATOM   4617  CB  ASP A 306      68.670 123.990 -16.730  1.00  0.00           C
ATOM   4618  HB1 ASP A 306      69.270 123.750 -15.850  1.00  0.00           H
ATOM   4619  HB2 ASP A 306      67.630 124.140 -16.450  1.00  0.00           H
ATOM   4620  CG  ASP A 306      69.230 125.250 -17.250  1.00  0.00           C
ATOM   4621  OD1 ASP A 306      69.600 126.110 -16.400  1.00  0.00           O
ATOM   4622  OD2 ASP A 306      69.330 125.370 -18.500  1.00  0.00           O
ATOM   4623  C   ASP A 306      69.990 122.610 -18.350  1.00  0.00           C
ATOM   4624  O   ASP A 306      70.910 122.440 -17.640  1.00  0.00           O
ATOM   4625  N   PRO A 307      70.150 122.590 -19.700  1.00  0.00           N
ATOM   4626  CD  PRO A 307      69.090 122.620 -20.640  1.00  0.00           C
ATOM   4627  HD1 PRO A 307      68.340 123.410 -20.480  1.00  0.00           H
ATOM   4628  HD2 PRO A 307      68.590 121.660 -20.740  1.00  0.00           H
ATOM   4629  CG  PRO A 307      69.820 122.860 -21.940  1.00  0.00           C
ATOM   4630  HG1 PRO A 307      70.210 123.870 -22.080  1.00  0.00           H
ATOM   4631  HG2 PRO A 307      69.230 122.540 -22.790  1.00  0.00           H
ATOM   4632  CB  PRO A 307      70.970 121.960 -21.730  1.00  0.00           C
ATOM   4633  HB1 PRO A 307      71.840 122.180 -22.340  1.00  0.00           H
ATOM   4634  HB2 PRO A 307      70.640 120.930 -21.830  1.00  0.00           H
ATOM   4635  CA  PRO A 307      71.410 122.180 -20.270  1.00  0.00           C
ATOM   4636  HA  PRO A 307      71.660 121.230 -19.800  1.00  0.00           H
ATOM   4637  C   PRO A 307      72.610 123.150 -20.210  1.00  0.00           C
ATOM   4638  O   PRO A 307      73.760 122.840 -20.390  1.00  0.00           O
ATOM   4639  N   ARG A 308      72.310 124.410 -19.860  1.00  0.00           N
ATOM   4640  H   ARG A 308      71.350 124.640 -19.680  1.00  0.00           H
ATOM   4641  CA  ARG A 308      73.330 125.480 -19.700  1.00  0.00           C
ATOM   4642  HA  ARG A 308      73.690 125.690 -20.700  1.00  0.00           H
ATOM   4643  CB  ARG A 308      72.610 126.760 -19.330  1.00  0.00           C
ATOM   4644  HB1 ARG A 308      73.290 127.570 -19.050  1.00  0.00           H
ATOM   4645  HB2 ARG A 308      72.070 126.630 -18.390  1.00  0.00           H
ATOM   4646  CG  ARG A 308      71.580 127.340 -20.280  1.00  0.00           C
ATOM   4647  HG1 ARG A 308      70.850 126.600 -20.600  1.00  0.00           H
ATOM   4648  HG2 ARG A 308      72.130 127.660 -21.180  1.00  0.00           H
ATOM   4649  CD  ARG A 308      70.830 128.520 -19.730  1.00  0.00           C
ATOM   4650  HD1 ARG A 308      70.170 128.990 -20.460  1.00  0.00           H
ATOM   4651  HD2 ARG A 308      71.600 129.230 -19.450  1.00  0.00           H
ATOM   4652  NE  ARG A 308      69.990 128.110 -18.550  1.00  0.00           N
ATOM   4653  HE  ARG A 308      70.000 127.140 -18.260  1.00  0.00           H
ATOM   4654  CZ  ARG A 308      69.070 128.880 -17.960  1.00  0.00           C
ATOM   4655  NH1 ARG A 308      68.870 130.140 -18.120  1.00  0.00           N
ATOM   4656 1HH1 ARG A 308      69.450 130.690 -18.740  1.00  0.00           H
ATOM   4657 2HH1 ARG A 308      68.200 130.670 -17.590  1.00  0.00           H
ATOM   4658  NH2 ARG A 308      68.160 128.320 -17.280  1.00  0.00           N
ATOM   4659 1HH2 ARG A 308      68.100 127.310 -17.200  1.00  0.00           H
ATOM   4660 2HH2 ARG A 308      67.480 128.960 -16.910  1.00  0.00           H
ATOM   4661  C   ARG A 308      74.550 125.110 -18.830  1.00  0.00           C
ATOM   4662  O   ARG A 308      75.650 125.510 -19.210  1.00  0.00           O
ATOM   4663  N   HIS A 309      74.340 124.330 -17.840  1.00  0.00           N
ATOM   4664  H   HIS A 309      73.390 124.000 -17.730  1.00  0.00           H
ATOM   4665  CA  HIS A 309      75.390 124.020 -16.870  1.00  0.00           C
ATOM   4666  HA  HIS A 309      76.310 124.590 -17.010  1.00  0.00           H
ATOM   4667  CB  HIS A 309      74.960 124.400 -15.430  1.00  0.00           C
ATOM   4668  HB1 HIS A 309      74.670 125.450 -15.380  1.00  0.00           H
ATOM   4669  HB2 HIS A 309      75.870 124.220 -14.860  1.00  0.00           H
ATOM   4670  CG  HIS A 309      73.900 123.540 -14.940  1.00  0.00           C
ATOM   4671  ND1 HIS A 309      74.010 122.290 -14.330  1.00  0.00           N
ATOM   4672  CE1 HIS A 309      72.760 121.780 -14.220  1.00  0.00           C
ATOM   4673  HE1 HIS A 309      72.520 120.820 -13.790  1.00  0.00           H
ATOM   4674  NE2 HIS A 309      71.900 122.740 -14.720  1.00  0.00           N
ATOM   4675  HE2 HIS A 309      70.930 122.520 -14.880  1.00  0.00           H
ATOM   4676  CD2 HIS A 309      72.530 123.870 -15.090  1.00  0.00           C
ATOM   4677  HD2 HIS A 309      72.110 124.640 -15.710  1.00  0.00           H
ATOM   4678  C   HIS A 309      75.750 122.480 -17.000  1.00  0.00           C
ATOM   4679  O   HIS A 309      76.780 122.120 -16.390  1.00  0.00           O
ATOM   4680  N   GLY A 310      75.020 121.660 -17.690  1.00  0.00           N
ATOM   4681  H   GLY A 310      74.130 121.990 -18.030  1.00  0.00           H
ATOM   4682  CA  GLY A 310      75.380 120.280 -18.020  1.00  0.00           C
ATOM   4683  HA1 GLY A 310      74.470 119.700 -18.220  1.00  0.00           H
ATOM   4684  HA2 GLY A 310      75.910 119.760 -17.220  1.00  0.00           H
ATOM   4685  C   GLY A 310      76.310 120.230 -19.280  1.00  0.00           C
ATOM   4686  O   GLY A 310      76.720 121.240 -19.740  1.00  0.00           O
ATOM   4687  N   LYS A 311      76.480 118.970 -19.700  1.00  0.00           N
ATOM   4688  H   LYS A 311      75.900 118.340 -19.160  1.00  0.00           H
ATOM   4689  CA  LYS A 311      77.160 118.460 -20.980  1.00  0.00           C
ATOM   4690  HA  LYS A 311      77.320 119.330 -21.620  1.00  0.00           H
ATOM   4691  CB  LYS A 311      78.570 117.860 -20.700  1.00  0.00           C
ATOM   4692  HB1 LYS A 311      79.000 117.520 -21.650  1.00  0.00           H
ATOM   4693  HB2 LYS A 311      78.490 117.130 -19.900  1.00  0.00           H
ATOM   4694  CG  LYS A 311      79.530 118.990 -20.270  1.00  0.00           C
ATOM   4695  HG1 LYS A 311      79.190 119.430 -19.330  1.00  0.00           H
ATOM   4696  HG2 LYS A 311      79.550 119.770 -21.040  1.00  0.00           H
ATOM   4697  CD  LYS A 311      80.890 118.490 -20.030  1.00  0.00           C
ATOM   4698  HD1 LYS A 311      81.410 118.200 -20.950  1.00  0.00           H
ATOM   4699  HD2 LYS A 311      80.810 117.640 -19.360  1.00  0.00           H
ATOM   4700  CE  LYS A 311      81.720 119.630 -19.380  1.00  0.00           C
ATOM   4701  HE1 LYS A 311      81.140 120.120 -18.600  1.00  0.00           H
ATOM   4702  HE2 LYS A 311      81.970 120.240 -20.250  1.00  0.00           H
ATOM   4703  NZ  LYS A 311      82.940 119.060 -18.720  1.00  0.00           N
ATOM   4704  HZ1 LYS A 311      83.400 118.500 -19.430  1.00  0.00           H
ATOM   4705  HZ2 LYS A 311      83.520 119.790 -18.350  1.00  0.00           H
ATOM   4706  HZ3 LYS A 311      82.700 118.390 -18.010  1.00  0.00           H
ATOM   4707  C   LYS A 311      76.280 117.390 -21.770  1.00  0.00           C
ATOM   4708  O   LYS A 311      75.740 116.470 -21.150  1.00  0.00           O
ATOM   4709  N   TYR A 312      76.200 117.520 -23.110  1.00  0.00           N
ATOM   4710  H   TYR A 312      76.630 118.310 -23.560  1.00  0.00           H
ATOM   4711  CA  TYR A 312      75.460 116.610 -23.990  1.00  0.00           C
ATOM   4712  HA  TYR A 312      74.580 116.300 -23.440  1.00  0.00           H
ATOM   4713  CB  TYR A 312      74.920 117.480 -25.140  1.00  0.00           C
ATOM   4714  HB1 TYR A 312      74.490 116.810 -25.880  1.00  0.00           H
ATOM   4715  HB2 TYR A 312      75.840 117.850 -25.580  1.00  0.00           H
ATOM   4716  CG  TYR A 312      73.980 118.580 -24.820  1.00  0.00           C
ATOM   4717  CD1 TYR A 312      72.600 118.250 -24.670  1.00  0.00           C
ATOM   4718  HD1 TYR A 312      72.280 117.220 -24.540  1.00  0.00           H
ATOM   4719  CE1 TYR A 312      71.720 119.300 -24.570  1.00  0.00           C
ATOM   4720  HE1 TYR A 312      70.680 119.060 -24.400  1.00  0.00           H
ATOM   4721  CZ  TYR A 312      72.130 120.650 -24.710  1.00  0.00           C
ATOM   4722  OH  TYR A 312      71.230 121.650 -24.630  1.00  0.00           O
ATOM   4723  HH  TYR A 312      71.630 122.520 -24.700  1.00  0.00           H
ATOM   4724  CE2 TYR A 312      73.490 120.940 -24.880  1.00  0.00           C
ATOM   4725  HE2 TYR A 312      73.730 121.990 -24.810  1.00  0.00           H
ATOM   4726  CD2 TYR A 312      74.370 119.930 -25.040  1.00  0.00           C
ATOM   4727  HD2 TYR A 312      75.400 120.150 -25.260  1.00  0.00           H
ATOM   4728  C   TYR A 312      76.180 115.380 -24.510  1.00  0.00           C
ATOM   4729  O   TYR A 312      77.390 115.370 -24.700  1.00  0.00           O
ATOM   4730  N   MET A 313      75.410 114.260 -24.700  1.00  0.00           N
ATOM   4731  H   MET A 313      74.420 114.380 -24.570  1.00  0.00           H
ATOM   4732  CA  MET A 313      75.890 113.000 -25.260  1.00  0.00           C
ATOM   4733  HA  MET A 313      76.970 112.940 -25.200  1.00  0.00           H
ATOM   4734  CB  MET A 313      75.340 111.840 -24.470  1.00  0.00           C
ATOM   4735  HB1 MET A 313      75.690 110.950 -25.000  1.00  0.00           H
ATOM   4736  HB2 MET A 313      74.260 111.910 -24.340  1.00  0.00           H
ATOM   4737  CG  MET A 313      76.130 111.700 -23.180  1.00  0.00           C
ATOM   4738  HG1 MET A 313      77.070 112.270 -23.180  1.00  0.00           H
ATOM   4739  HG2 MET A 313      76.360 110.640 -23.060  1.00  0.00           H
ATOM   4740  SD  MET A 313      75.080 112.510 -21.930  1.00  0.00           S
ATOM   4741  CE  MET A 313      75.580 111.660 -20.360  1.00  0.00           C
ATOM   4742  HE1 MET A 313      76.610 111.990 -20.190  1.00  0.00           H
ATOM   4743  HE2 MET A 313      74.990 111.890 -19.480  1.00  0.00           H
ATOM   4744  HE3 MET A 313      75.600 110.590 -20.530  1.00  0.00           H
ATOM   4745  C   MET A 313      75.400 112.780 -26.740  1.00  0.00           C
ATOM   4746  O   MET A 313      76.000 112.080 -27.520  1.00  0.00           O
ATOM   4747  N   ALA A 314      74.290 113.410 -27.100  1.00  0.00           N
ATOM   4748  H   ALA A 314      73.870 114.010 -26.400  1.00  0.00           H
ATOM   4749  CA  ALA A 314      73.690 113.360 -28.410  1.00  0.00           C
ATOM   4750  HA  ALA A 314      74.500 113.570 -29.100  1.00  0.00           H
ATOM   4751  CB  ALA A 314      73.090 111.960 -28.620  1.00  0.00           C
ATOM   4752  HB1 ALA A 314      72.410 111.670 -27.830  1.00  0.00           H
ATOM   4753  HB2 ALA A 314      72.520 111.920 -29.550  1.00  0.00           H
ATOM   4754  HB3 ALA A 314      73.950 111.300 -28.720  1.00  0.00           H
ATOM   4755  C   ALA A 314      72.460 114.410 -28.570  1.00  0.00           C
ATOM   4756  O   ALA A 314      71.780 114.840 -27.650  1.00  0.00           O
ATOM   4757  N   CYS A 315      72.210 114.880 -29.820  1.00  0.00           N
ATOM   4758  H   CYS A 315      72.890 114.640 -30.530  1.00  0.00           H
ATOM   4759  CA  CYS A 315      71.220 115.920 -30.090  1.00  0.00           C
ATOM   4760  HA  CYS A 315      70.360 115.850 -29.430  1.00  0.00           H
ATOM   4761  CB  CYS A 315      71.870 117.310 -30.010  1.00  0.00           C
ATOM   4762  HB1 CYS A 315      71.260 118.130 -30.400  1.00  0.00           H
ATOM   4763  HB2 CYS A 315      72.700 117.270 -30.700  1.00  0.00           H
ATOM   4764  SG  CYS A 315      72.310 117.880 -28.340  1.00  0.00           S
ATOM   4765  HG  CYS A 315      73.300 116.970 -28.250  1.00  0.00           H
ATOM   4766  C   CYS A 315      70.520 115.680 -31.430  1.00  0.00           C
ATOM   4767  O   CYS A 315      71.190 115.500 -32.390  1.00  0.00           O
ATOM   4768  N   CYS A 316      69.200 115.870 -31.520  1.00  0.00           N
ATOM   4769  H   CYS A 316      68.690 116.100 -30.670  1.00  0.00           H
ATOM   4770  CA  CYS A 316      68.440 115.680 -32.740  1.00  0.00           C
ATOM   4771  HA  CYS A 316      69.170 115.920 -33.510  1.00  0.00           H
ATOM   4772  CB  CYS A 316      68.040 114.180 -32.760  1.00  0.00           C
ATOM   4773  HB1 CYS A 316      67.330 113.870 -31.990  1.00  0.00           H
ATOM   4774  HB2 CYS A 316      68.910 113.540 -32.840  1.00  0.00           H
ATOM   4775  SG  CYS A 316      67.170 113.840 -34.340  1.00  0.00           S
ATOM   4776  HG  CYS A 316      67.310 112.550 -34.050  1.00  0.00           H
ATOM   4777  C   CYS A 316      67.290 116.600 -32.910  1.00  0.00           C
ATOM   4778  O   CYS A 316      66.610 117.020 -31.950  1.00  0.00           O
ATOM   4779  N   LEU A 317      67.140 117.080 -34.130  1.00  0.00           N
ATOM   4780  H   LEU A 317      67.740 116.740 -34.870  1.00  0.00           H
ATOM   4781  CA  LEU A 317      66.070 118.030 -34.580  1.00  0.00           C
ATOM   4782  HA  LEU A 317      65.420 118.240 -33.730  1.00  0.00           H
ATOM   4783  CB  LEU A 317      66.800 119.250 -35.140  1.00  0.00           C
ATOM   4784  HB1 LEU A 317      66.150 119.860 -35.760  1.00  0.00           H
ATOM   4785  HB2 LEU A 317      67.560 118.890 -35.830  1.00  0.00           H
ATOM   4786  CG  LEU A 317      67.430 120.000 -33.990  1.00  0.00           C
ATOM   4787  HG  LEU A 317      67.730 119.420 -33.120  1.00  0.00           H
ATOM   4788  CD1 LEU A 317      68.640 120.860 -34.370  1.00  0.00           C
ATOM   4789 1HD1 LEU A 317      69.160 121.160 -33.460  1.00  0.00           H
ATOM   4790 2HD1 LEU A 317      69.310 120.280 -35.010  1.00  0.00           H
ATOM   4791 3HD1 LEU A 317      68.210 121.660 -34.980  1.00  0.00           H
ATOM   4792  CD2 LEU A 317      66.330 120.850 -33.400  1.00  0.00           C
ATOM   4793 1HD2 LEU A 317      65.940 121.580 -34.110  1.00  0.00           H
ATOM   4794 2HD2 LEU A 317      65.540 120.270 -32.930  1.00  0.00           H
ATOM   4795 3HD2 LEU A 317      66.810 121.390 -32.580  1.00  0.00           H
ATOM   4796  C   LEU A 317      65.090 117.520 -35.690  1.00  0.00           C
ATOM   4797  O   LEU A 317      65.500 117.210 -36.860  1.00  0.00           O
ATOM   4798  N   LEU A 318      63.790 117.450 -35.370  1.00  0.00           N
ATOM   4799  H   LEU A 318      63.510 117.760 -34.450  1.00  0.00           H
ATOM   4800  CA  LEU A 318      62.750 117.030 -36.240  1.00  0.00           C
ATOM   4801  HA  LEU A 318      63.220 116.560 -37.110  1.00  0.00           H
ATOM   4802  CB  LEU A 318      61.970 115.910 -35.560  1.00  0.00           C
ATOM   4803  HB1 LEU A 318      61.190 115.450 -36.160  1.00  0.00           H
ATOM   4804  HB2 LEU A 318      61.540 116.380 -34.680  1.00  0.00           H
ATOM   4805  CG  LEU A 318      62.690 114.770 -34.880  1.00  0.00           C
ATOM   4806  HG  LEU A 318      63.370 115.150 -34.110  1.00  0.00           H
ATOM   4807  CD1 LEU A 318      61.630 113.850 -34.230  1.00  0.00           C
ATOM   4808 1HD1 LEU A 318      62.110 113.000 -33.760  1.00  0.00           H
ATOM   4809 2HD1 LEU A 318      61.050 114.360 -33.460  1.00  0.00           H
ATOM   4810 3HD1 LEU A 318      60.900 113.530 -34.960  1.00  0.00           H
ATOM   4811  CD2 LEU A 318      63.550 113.910 -35.790  1.00  0.00           C
ATOM   4812 1HD2 LEU A 318      63.970 113.040 -35.290  1.00  0.00           H
ATOM   4813 2HD2 LEU A 318      62.980 113.580 -36.670  1.00  0.00           H
ATOM   4814 3HD2 LEU A 318      64.390 114.470 -36.200  1.00  0.00           H
ATOM   4815  C   LEU A 318      61.810 118.060 -36.730  1.00  0.00           C
ATOM   4816  O   LEU A 318      61.160 118.750 -35.930  1.00  0.00           O
ATOM   4817  N   TYR A 319      61.730 118.220 -38.030  1.00  0.00           N
ATOM   4818  H   TYR A 319      62.300 117.640 -38.630  1.00  0.00           H
ATOM   4819  CA  TYR A 319      61.190 119.400 -38.690  1.00  0.00           C
ATOM   4820  HA  TYR A 319      61.010 120.170 -37.940  1.00  0.00           H
ATOM   4821  CB  TYR A 319      62.250 119.910 -39.690  1.00  0.00           C
ATOM   4822  HB1 TYR A 319      61.800 120.640 -40.360  1.00  0.00           H
ATOM   4823  HB2 TYR A 319      62.610 119.100 -40.330  1.00  0.00           H
ATOM   4824  CG  TYR A 319      63.290 120.680 -38.970  1.00  0.00           C
ATOM   4825  CD1 TYR A 319      64.540 120.120 -38.800  1.00  0.00           C
ATOM   4826  HD1 TYR A 319      64.750 119.110 -39.100  1.00  0.00           H
ATOM   4827  CE1 TYR A 319      65.590 120.860 -38.180  1.00  0.00           C
ATOM   4828  HE1 TYR A 319      66.600 120.530 -37.970  1.00  0.00           H
ATOM   4829  CZ  TYR A 319      65.310 122.160 -37.610  1.00  0.00           C
ATOM   4830  OH  TYR A 319      66.300 122.870 -37.050  1.00  0.00           O
ATOM   4831  HH  TYR A 319      66.050 123.750 -36.760  1.00  0.00           H
ATOM   4832  CE2 TYR A 319      63.990 122.640 -37.770  1.00  0.00           C
ATOM   4833  HE2 TYR A 319      63.800 123.570 -37.260  1.00  0.00           H
ATOM   4834  CD2 TYR A 319      62.970 121.970 -38.540  1.00  0.00           C
ATOM   4835  HD2 TYR A 319      62.000 122.430 -38.680  1.00  0.00           H
ATOM   4836  C   TYR A 319      59.840 119.000 -39.300  1.00  0.00           C
ATOM   4837  O   TYR A 319      59.660 117.900 -39.900  1.00  0.00           O
ATOM   4838  N   ARG A 320      58.940 119.970 -39.490  1.00  0.00           N
ATOM   4839  H   ARG A 320      58.960 120.870 -39.030  1.00  0.00           H
ATOM   4840  CA  ARG A 320      57.690 119.880 -40.240  1.00  0.00           C
ATOM   4841  HA  ARG A 320      57.920 119.120 -40.990  1.00  0.00           H
ATOM   4842  CB  ARG A 320      56.520 119.460 -39.340  1.00  0.00           C
ATOM   4843  HB1 ARG A 320      55.630 119.310 -39.950  1.00  0.00           H
ATOM   4844  HB2 ARG A 320      56.260 120.230 -38.620  1.00  0.00           H
ATOM   4845  CG  ARG A 320      56.670 118.110 -38.620  1.00  0.00           C
ATOM   4846  HG1 ARG A 320      57.580 118.090 -38.020  1.00  0.00           H
ATOM   4847  HG2 ARG A 320      56.820 117.310 -39.350  1.00  0.00           H
ATOM   4848  CD  ARG A 320      55.520 117.720 -37.590  1.00  0.00           C
ATOM   4849  HD1 ARG A 320      55.240 118.640 -37.080  1.00  0.00           H
ATOM   4850  HD2 ARG A 320      55.820 116.910 -36.920  1.00  0.00           H
ATOM   4851  NE  ARG A 320      54.420 117.140 -38.310  1.00  0.00           N
ATOM   4852  HE  ARG A 320      54.500 117.230 -39.310  1.00  0.00           H
ATOM   4853  CZ  ARG A 320      53.420 116.370 -37.840  1.00  0.00           C
ATOM   4854  NH1 ARG A 320      53.140 116.210 -36.580  1.00  0.00           N
ATOM   4855 1HH1 ARG A 320      53.510 116.670 -35.760  1.00  0.00           H
ATOM   4856 2HH1 ARG A 320      52.360 115.620 -36.320  1.00  0.00           H
ATOM   4857  NH2 ARG A 320      52.730 115.760 -38.690  1.00  0.00           N
ATOM   4858 1HH2 ARG A 320      52.830 115.900 -39.680  1.00  0.00           H
ATOM   4859 2HH2 ARG A 320      51.910 115.300 -38.330  1.00  0.00           H
ATOM   4860  C   ARG A 320      57.400 121.120 -40.940  1.00  0.00           C
ATOM   4861  O   ARG A 320      57.590 122.230 -40.380  1.00  0.00           O
ATOM   4862  N   GLY A 321      56.710 120.990 -42.090  1.00  0.00           N
ATOM   4863  H   GLY A 321      56.670 120.080 -42.510  1.00  0.00           H
ATOM   4864  CA  GLY A 321      56.110 122.100 -42.840  1.00  0.00           C
ATOM   4865  HA1 GLY A 321      55.770 122.930 -42.220  1.00  0.00           H
ATOM   4866  HA2 GLY A 321      55.360 121.760 -43.560  1.00  0.00           H
ATOM   4867  C   GLY A 321      57.220 122.620 -43.780  1.00  0.00           C
ATOM   4868  O   GLY A 321      58.000 121.860 -44.300  1.00  0.00           O
ATOM   4869  N   ASP A 322      57.240 123.920 -43.920  1.00  0.00           N
ATOM   4870  H   ASP A 322      56.490 124.370 -43.410  1.00  0.00           H
ATOM   4871  CA  ASP A 322      58.150 124.740 -44.650  1.00  0.00           C
ATOM   4872  HA  ASP A 322      58.270 124.330 -45.650  1.00  0.00           H
ATOM   4873  CB  ASP A 322      57.380 126.100 -44.710  1.00  0.00           C
ATOM   4874  HB1 ASP A 322      57.170 126.610 -43.770  1.00  0.00           H
ATOM   4875  HB2 ASP A 322      56.390 125.870 -45.090  1.00  0.00           H
ATOM   4876  CG  ASP A 322      58.220 127.140 -45.480  1.00  0.00           C
ATOM   4877  OD1 ASP A 322      57.940 128.370 -45.250  1.00  0.00           O
ATOM   4878  OD2 ASP A 322      58.940 126.770 -46.430  1.00  0.00           O
ATOM   4879  C   ASP A 322      59.540 124.820 -44.040  1.00  0.00           C
ATOM   4880  O   ASP A 322      59.930 125.650 -43.270  1.00  0.00           O
ATOM   4881  N   VAL A 323      60.310 123.810 -44.490  1.00  0.00           N
ATOM   4882  H   VAL A 323      59.970 123.100 -45.130  1.00  0.00           H
ATOM   4883  CA  VAL A 323      61.750 123.670 -44.120  1.00  0.00           C
ATOM   4884  HA  VAL A 323      62.140 124.660 -43.880  1.00  0.00           H
ATOM   4885  CB  VAL A 323      61.820 122.840 -42.780  1.00  0.00           C
ATOM   4886  HB  VAL A 323      61.610 121.790 -43.020  1.00  0.00           H
ATOM   4887  CG1 VAL A 323      63.310 122.850 -42.250  1.00  0.00           C
ATOM   4888 1HG1 VAL A 323      63.870 122.130 -42.850  1.00  0.00           H
ATOM   4889 2HG1 VAL A 323      63.690 123.860 -42.420  1.00  0.00           H
ATOM   4890 3HG1 VAL A 323      63.340 122.740 -41.160  1.00  0.00           H
ATOM   4891  CG2 VAL A 323      60.920 123.370 -41.670  1.00  0.00           C
ATOM   4892 1HG2 VAL A 323      61.050 122.650 -40.870  1.00  0.00           H
ATOM   4893 2HG2 VAL A 323      61.210 124.370 -41.330  1.00  0.00           H
ATOM   4894 3HG2 VAL A 323      59.840 123.340 -41.810  1.00  0.00           H
ATOM   4895  C   VAL A 323      62.560 123.040 -45.270  1.00  0.00           C
ATOM   4896  O   VAL A 323      62.000 122.190 -45.950  1.00  0.00           O
ATOM   4897  N   VAL A 324      63.840 123.380 -45.520  1.00  0.00           N
ATOM   4898  H   VAL A 324      64.250 124.110 -44.950  1.00  0.00           H
ATOM   4899  CA  VAL A 324      64.660 122.800 -46.620  1.00  0.00           C
ATOM   4900  HA  VAL A 324      64.230 121.820 -46.790  1.00  0.00           H
ATOM   4901  CB  VAL A 324      64.490 123.490 -48.020  1.00  0.00           C
ATOM   4902  HB  VAL A 324      65.200 123.000 -48.690  1.00  0.00           H
ATOM   4903  CG1 VAL A 324      63.130 123.330 -48.650  1.00  0.00           C
ATOM   4904 1HG1 VAL A 324      63.050 122.350 -49.130  1.00  0.00           H
ATOM   4905 2HG1 VAL A 324      62.370 123.530 -47.900  1.00  0.00           H
ATOM   4906 3HG1 VAL A 324      62.920 124.070 -49.420  1.00  0.00           H
ATOM   4907  CG2 VAL A 324      64.850 124.920 -47.920  1.00  0.00           C
ATOM   4908 1HG2 VAL A 324      65.830 125.000 -47.460  1.00  0.00           H
ATOM   4909 2HG2 VAL A 324      64.960 125.160 -48.970  1.00  0.00           H
ATOM   4910 3HG2 VAL A 324      64.160 125.520 -47.330  1.00  0.00           H
ATOM   4911  C   VAL A 324      66.170 122.800 -46.110  1.00  0.00           C
ATOM   4912  O   VAL A 324      66.480 123.720 -45.370  1.00  0.00           O
ATOM   4913  N   PRO A 325      66.990 121.820 -46.390  1.00  0.00           N
ATOM   4914  CD  PRO A 325      66.720 120.730 -47.310  1.00  0.00           C
ATOM   4915  HD1 PRO A 325      66.630 121.120 -48.320  1.00  0.00           H
ATOM   4916  HD2 PRO A 325      65.820 120.130 -47.130  1.00  0.00           H
ATOM   4917  CG  PRO A 325      67.890 119.780 -47.150  1.00  0.00           C
ATOM   4918  HG1 PRO A 325      68.090 119.390 -48.140  1.00  0.00           H
ATOM   4919  HG2 PRO A 325      67.700 119.010 -46.400  1.00  0.00           H
ATOM   4920  CB  PRO A 325      69.010 120.740 -46.730  1.00  0.00           C
ATOM   4921  HB1 PRO A 325      69.300 121.250 -47.640  1.00  0.00           H
ATOM   4922  HB2 PRO A 325      69.830 120.180 -46.290  1.00  0.00           H
ATOM   4923  CA  PRO A 325      68.340 121.720 -45.790  1.00  0.00           C
ATOM   4924  HA  PRO A 325      68.230 121.190 -44.840  1.00  0.00           H
ATOM   4925  C   PRO A 325      69.180 123.040 -45.590  1.00  0.00           C
ATOM   4926  O   PRO A 325      69.750 123.200 -44.590  1.00  0.00           O
ATOM   4927  N   LYS A 326      69.130 124.020 -46.550  1.00  0.00           N
ATOM   4928  H   LYS A 326      68.650 123.940 -47.430  1.00  0.00           H
ATOM   4929  CA  LYS A 326      69.900 125.220 -46.350  1.00  0.00           C
ATOM   4930  HA  LYS A 326      70.940 124.960 -46.210  1.00  0.00           H
ATOM   4931  CB  LYS A 326      69.870 126.020 -47.640  1.00  0.00           C
ATOM   4932  HB1 LYS A 326      70.470 125.540 -48.410  1.00  0.00           H
ATOM   4933  HB2 LYS A 326      70.360 126.970 -47.440  1.00  0.00           H
ATOM   4934  CG  LYS A 326      68.500 126.460 -48.170  1.00  0.00           C
ATOM   4935  HG1 LYS A 326      67.980 127.090 -47.450  1.00  0.00           H
ATOM   4936  HG2 LYS A 326      67.980 125.500 -48.150  1.00  0.00           H
ATOM   4937  CD  LYS A 326      68.300 127.140 -49.490  1.00  0.00           C
ATOM   4938  HD1 LYS A 326      68.910 128.040 -49.380  1.00  0.00           H
ATOM   4939  HD2 LYS A 326      67.220 127.220 -49.650  1.00  0.00           H
ATOM   4940  CE  LYS A 326      68.840 126.180 -50.600  1.00  0.00           C
ATOM   4941  HE1 LYS A 326      68.200 125.290 -50.590  1.00  0.00           H
ATOM   4942  HE2 LYS A 326      69.870 125.910 -50.350  1.00  0.00           H
ATOM   4943  NZ  LYS A 326      68.760 126.800 -51.930  1.00  0.00           N
ATOM   4944  HZ1 LYS A 326      69.140 127.730 -51.960  1.00  0.00           H
ATOM   4945  HZ2 LYS A 326      69.180 126.190 -52.620  1.00  0.00           H
ATOM   4946  HZ3 LYS A 326      67.780 126.790 -52.200  1.00  0.00           H
ATOM   4947  C   LYS A 326      69.560 126.070 -45.110  1.00  0.00           C
ATOM   4948  O   LYS A 326      70.460 126.400 -44.340  1.00  0.00           O
ATOM   4949  N   ASP A 327      68.270 126.200 -44.900  1.00  0.00           N
ATOM   4950  H   ASP A 327      67.730 125.740 -45.620  1.00  0.00           H
ATOM   4951  CA  ASP A 327      67.550 126.670 -43.660  1.00  0.00           C
ATOM   4952  HA  ASP A 327      67.660 127.750 -43.560  1.00  0.00           H
ATOM   4953  CB  ASP A 327      66.030 126.450 -43.500  1.00  0.00           C
ATOM   4954  HB1 ASP A 327      65.780 126.980 -42.580  1.00  0.00           H
ATOM   4955  HB2 ASP A 327      65.760 125.430 -43.240  1.00  0.00           H
ATOM   4956  CG  ASP A 327      65.110 126.810 -44.700  1.00  0.00           C
ATOM   4957  OD1 ASP A 327      65.580 127.570 -45.530  1.00  0.00           O
ATOM   4958  OD2 ASP A 327      63.960 126.300 -44.830  1.00  0.00           O
ATOM   4959  C   ASP A 327      68.090 125.990 -42.360  1.00  0.00           C
ATOM   4960  O   ASP A 327      68.460 126.620 -41.380  1.00  0.00           O
ATOM   4961  N   VAL A 328      68.170 124.610 -42.400  1.00  0.00           N
ATOM   4962  H   VAL A 328      67.870 124.170 -43.260  1.00  0.00           H
ATOM   4963  CA  VAL A 328      68.470 123.760 -41.240  1.00  0.00           C
ATOM   4964  HA  VAL A 328      67.810 124.010 -40.410  1.00  0.00           H
ATOM   4965  CB  VAL A 328      68.170 122.240 -41.610  1.00  0.00           C
ATOM   4966  HB  VAL A 328      68.670 122.010 -42.550  1.00  0.00           H
ATOM   4967  CG1 VAL A 328      68.610 121.230 -40.530  1.00  0.00           C
ATOM   4968 1HG1 VAL A 328      68.300 121.610 -39.550  1.00  0.00           H
ATOM   4969 2HG1 VAL A 328      68.180 120.230 -40.570  1.00  0.00           H
ATOM   4970 3HG1 VAL A 328      69.700 121.310 -40.500  1.00  0.00           H
ATOM   4971  CG2 VAL A 328      66.630 122.110 -41.720  1.00  0.00           C
ATOM   4972 1HG2 VAL A 328      66.190 122.490 -40.800  1.00  0.00           H
ATOM   4973 2HG2 VAL A 328      66.380 122.710 -42.590  1.00  0.00           H
ATOM   4974 3HG2 VAL A 328      66.330 121.060 -41.830  1.00  0.00           H
ATOM   4975  C   VAL A 328      69.960 123.880 -40.850  1.00  0.00           C
ATOM   4976  O   VAL A 328      70.300 124.040 -39.710  1.00  0.00           O
ATOM   4977  N   ASN A 329      70.840 123.950 -41.860  1.00  0.00           N
ATOM   4978  H   ASN A 329      70.510 123.860 -42.810  1.00  0.00           H
ATOM   4979  CA  ASN A 329      72.260 124.170 -41.710  1.00  0.00           C
ATOM   4980  HA  ASN A 329      72.540 123.480 -40.920  1.00  0.00           H
ATOM   4981  CB  ASN A 329      72.910 123.880 -43.070  1.00  0.00           C
ATOM   4982  HB1 ASN A 329      72.460 124.630 -43.720  1.00  0.00           H
ATOM   4983  HB2 ASN A 329      72.560 122.910 -43.430  1.00  0.00           H
ATOM   4984  CG  ASN A 329      74.420 124.060 -43.060  1.00  0.00           C
ATOM   4985  OD1 ASN A 329      75.000 124.870 -43.770  1.00  0.00           O
ATOM   4986  ND2 ASN A 329      75.100 123.200 -42.360  1.00  0.00           N
ATOM   4987 1HD2 ASN A 329      74.630 122.530 -41.770  1.00  0.00           H
ATOM   4988 2HD2 ASN A 329      76.080 123.080 -42.570  1.00  0.00           H
ATOM   4989  C   ASN A 329      72.640 125.490 -41.050  1.00  0.00           C
ATOM   4990  O   ASN A 329      73.410 125.520 -40.110  1.00  0.00           O
ATOM   4991  N   ALA A 330      71.900 126.580 -41.390  1.00  0.00           N
ATOM   4992  H   ALA A 330      71.400 126.510 -42.260  1.00  0.00           H
ATOM   4993  CA  ALA A 330      71.970 127.850 -40.670  1.00  0.00           C
ATOM   4994  HA  ALA A 330      73.010 128.030 -40.420  1.00  0.00           H
ATOM   4995  CB  ALA A 330      71.430 128.900 -41.660  1.00  0.00           C
ATOM   4996  HB1 ALA A 330      70.480 128.470 -41.980  1.00  0.00           H
ATOM   4997  HB2 ALA A 330      71.320 129.880 -41.190  1.00  0.00           H
ATOM   4998  HB3 ALA A 330      72.080 128.790 -42.530  1.00  0.00           H
ATOM   4999  C   ALA A 330      71.210 127.780 -39.360  1.00  0.00           C
ATOM   5000  O   ALA A 330      71.710 128.370 -38.350  1.00  0.00           O
ATOM   5001  N   ALA A 331      70.090 127.070 -39.260  1.00  0.00           N
ATOM   5002  H   ALA A 331      69.830 126.520 -40.070  1.00  0.00           H
ATOM   5003  CA  ALA A 331      69.330 126.900 -37.970  1.00  0.00           C
ATOM   5004  HA  ALA A 331      69.270 127.890 -37.520  1.00  0.00           H
ATOM   5005  CB  ALA A 331      68.010 126.260 -38.300  1.00  0.00           C
ATOM   5006  HB1 ALA A 331      67.470 126.130 -37.360  1.00  0.00           H
ATOM   5007  HB2 ALA A 331      67.420 126.950 -38.910  1.00  0.00           H
ATOM   5008  HB3 ALA A 331      68.150 125.230 -38.620  1.00  0.00           H
ATOM   5009  C   ALA A 331      70.170 126.190 -36.870  1.00  0.00           C
ATOM   5010  O   ALA A 331      70.130 126.600 -35.710  1.00  0.00           O
ATOM   5011  N   ILE A 332      70.990 125.180 -37.250  1.00  0.00           N
ATOM   5012  H   ILE A 332      70.770 124.830 -38.180  1.00  0.00           H
ATOM   5013  CA  ILE A 332      71.970 124.520 -36.310  1.00  0.00           C
ATOM   5014  HA  ILE A 332      71.450 124.420 -35.360  1.00  0.00           H
ATOM   5015  CB  ILE A 332      72.440 123.130 -36.920  1.00  0.00           C
ATOM   5016  HB  ILE A 332      72.840 123.230 -37.930  1.00  0.00           H
ATOM   5017  CG2 ILE A 332      73.540 122.430 -36.110  1.00  0.00           C
ATOM   5018 1HG2 ILE A 332      73.750 121.400 -36.400  1.00  0.00           H
ATOM   5019 2HG2 ILE A 332      74.510 122.920 -36.200  1.00  0.00           H
ATOM   5020 3HG2 ILE A 332      73.200 122.480 -35.080  1.00  0.00           H
ATOM   5021  CG1 ILE A 332      71.150 122.240 -36.980  1.00  0.00           C
ATOM   5022 1HG1 ILE A 332      70.340 122.850 -37.370  1.00  0.00           H
ATOM   5023 2HG1 ILE A 332      70.800 122.100 -35.960  1.00  0.00           H
ATOM   5024  CD  ILE A 332      71.050 120.910 -37.700  1.00  0.00           C
ATOM   5025  HD1 ILE A 332      70.040 120.590 -37.920  1.00  0.00           H
ATOM   5026  HD2 ILE A 332      71.610 121.060 -38.620  1.00  0.00           H
ATOM   5027  HD3 ILE A 332      71.520 120.190 -37.020  1.00  0.00           H
ATOM   5028  C   ILE A 332      73.150 125.410 -35.970  1.00  0.00           C
ATOM   5029  O   ILE A 332      73.470 125.540 -34.810  1.00  0.00           O
ATOM   5030  N   ALA A 333      73.650 126.230 -36.900  1.00  0.00           N
ATOM   5031  H   ALA A 333      73.270 126.060 -37.820  1.00  0.00           H
ATOM   5032  CA  ALA A 333      74.730 127.220 -36.690  1.00  0.00           C
ATOM   5033  HA  ALA A 333      75.580 126.720 -36.230  1.00  0.00           H
ATOM   5034  CB  ALA A 333      75.170 127.810 -38.050  1.00  0.00           C
ATOM   5035  HB1 ALA A 333      74.520 128.570 -38.490  1.00  0.00           H
ATOM   5036  HB2 ALA A 333      76.120 128.270 -37.760  1.00  0.00           H
ATOM   5037  HB3 ALA A 333      75.400 127.060 -38.800  1.00  0.00           H
ATOM   5038  C   ALA A 333      74.300 128.380 -35.740  1.00  0.00           C
ATOM   5039  O   ALA A 333      75.100 128.810 -34.910  1.00  0.00           O
ATOM   5040  N   THR A 334      73.030 128.760 -35.870  1.00  0.00           N
ATOM   5041  H   THR A 334      72.520 128.400 -36.660  1.00  0.00           H
ATOM   5042  CA  THR A 334      72.300 129.740 -35.010  1.00  0.00           C
ATOM   5043  HA  THR A 334      72.910 130.610 -34.780  1.00  0.00           H
ATOM   5044  CB  THR A 334      71.020 130.120 -35.740  1.00  0.00           C
ATOM   5045  HB  THR A 334      70.380 129.250 -35.910  1.00  0.00           H
ATOM   5046  CG2 THR A 334      70.070 131.040 -35.020  1.00  0.00           C
ATOM   5047 1HG2 THR A 334      70.600 131.990 -35.100  1.00  0.00           H
ATOM   5048 2HG2 THR A 334      69.120 131.000 -35.540  1.00  0.00           H
ATOM   5049 3HG2 THR A 334      70.000 130.840 -33.950  1.00  0.00           H
ATOM   5050  OG1 THR A 334      71.290 130.750 -36.930  1.00  0.00           O
ATOM   5051  HG1 THR A 334      71.610 130.090 -37.550  1.00  0.00           H
ATOM   5052  C   THR A 334      72.140 129.230 -33.590  1.00  0.00           C
ATOM   5053  O   THR A 334      72.570 130.010 -32.700  1.00  0.00           O
ATOM   5054  N   ILE A 335      71.740 128.030 -33.260  1.00  0.00           N
ATOM   5055  H   ILE A 335      71.440 127.260 -33.850  1.00  0.00           H
ATOM   5056  CA  ILE A 335      71.760 127.680 -31.820  1.00  0.00           C
ATOM   5057  HA  ILE A 335      71.280 128.480 -31.250  1.00  0.00           H
ATOM   5058  CB  ILE A 335      70.970 126.360 -31.480  1.00  0.00           C
ATOM   5059  HB  ILE A 335      71.200 126.020 -30.470  1.00  0.00           H
ATOM   5060  CG2 ILE A 335      69.440 126.770 -31.510  1.00  0.00           C
[truncated: 718,912 more chars]
