# Supplementary material for: Identification and validation of novel microtubule suppressors with an imidazopyridine scaffold through structure-based virtual screening and docking
Source: RSC Med Chem. 2022 May 18;13(8):929–43. doi: 10.1039/d1md00392e (PMC9384815; doi:10.1039/d1md00392e)
Supplement: MD-013-D1MD00392E-s009 [file MD-013-D1MD00392E-s009.pdb]

REMARK    GENERATED BY TRJCONV
TITLE     TUBULIN ALPHA-1B CHAIN t=   0.00000 step= 0
REMARK    THIS IS A SIMULATION BOX
CRYST1  135.359  109.746   96.219  90.00  90.00  90.00 P 1           1
MODEL        1
ATOM      1  N   MET A   1      99.630  70.340  72.990  1.00  0.00           N
ATOM      2  H1  MET A   1      99.840  70.060  73.940  1.00  0.00           H
ATOM      3  H2  MET A   1     100.440  70.410  72.400  1.00  0.00           H
ATOM      4  H3  MET A   1      99.120  71.210  72.980  1.00  0.00           H
ATOM      5  CA  MET A   1      98.720  69.380  72.400  1.00  0.00           C
ATOM      6  HA  MET A   1      98.800  69.530  71.330  1.00  0.00           H
ATOM      7  CB  MET A   1      99.260  67.940  72.730  1.00  0.00           C
ATOM      8  HB1 MET A   1      98.990  67.630  73.740  1.00  0.00           H
ATOM      9  HB2 MET A   1     100.340  68.030  72.650  1.00  0.00           H
ATOM     10  CG  MET A   1      98.930  66.850  71.720  1.00  0.00           C
ATOM     11  HG1 MET A   1      99.490  65.970  72.050  1.00  0.00           H
ATOM     12  HG2 MET A   1      99.330  67.150  70.750  1.00  0.00           H
ATOM     13  SD  MET A   1      97.080  66.280  71.670  1.00  0.00           S
ATOM     14  CE  MET A   1      96.840  65.870  73.350  1.00  0.00           C
ATOM     15  HE1 MET A   1      95.790  65.630  73.540  1.00  0.00           H
ATOM     16  HE2 MET A   1      97.340  64.930  73.590  1.00  0.00           H
ATOM     17  HE3 MET A   1      97.060  66.720  74.000  1.00  0.00           H
ATOM     18  C   MET A   1      97.290  69.650  72.860  1.00  0.00           C
ATOM     19  O   MET A   1      97.030  69.940  74.040  1.00  0.00           O
ATOM     20  N   ARG A   2      96.330  69.650  71.940  1.00  0.00           N
ATOM     21  H   ARG A   2      96.570  69.390  71.000  1.00  0.00           H
ATOM     22  CA  ARG A   2      94.880  69.800  72.140  1.00  0.00           C
ATOM     23  HA  ARG A   2      94.580  69.720  73.190  1.00  0.00           H
ATOM     24  CB  ARG A   2      94.390  71.130  71.570  1.00  0.00           C
ATOM     25  HB1 ARG A   2      93.310  71.180  71.670  1.00  0.00           H
ATOM     26  HB2 ARG A   2      94.770  71.250  70.550  1.00  0.00           H
ATOM     27  CG  ARG A   2      94.820  72.370  72.420  1.00  0.00           C
ATOM     28  HG1 ARG A   2      95.910  72.400  72.390  1.00  0.00           H
ATOM     29  HG2 ARG A   2      94.360  72.230  73.400  1.00  0.00           H
ATOM     30  CD  ARG A   2      94.280  73.710  71.890  1.00  0.00           C
ATOM     31  HD1 ARG A   2      94.380  73.860  70.820  1.00  0.00           H
ATOM     32  HD2 ARG A   2      94.800  74.490  72.450  1.00  0.00           H
ATOM     33  NE  ARG A   2      92.860  73.740  72.210  1.00  0.00           N
ATOM     34  HE  ARG A   2      92.540  73.220  73.020  1.00  0.00           H
ATOM     35  CZ  ARG A   2      92.010  74.680  71.760  1.00  0.00           C
ATOM     36  NH1 ARG A   2      92.380  75.590  70.920  1.00  0.00           N
ATOM     37 1HH1 ARG A   2      93.350  75.590  70.650  1.00  0.00           H
ATOM     38 2HH1 ARG A   2      91.790  76.370  70.640  1.00  0.00           H
ATOM     39  NH2 ARG A   2      90.800  74.860  72.140  1.00  0.00           N
ATOM     40 1HH2 ARG A   2      90.470  74.430  72.990  1.00  0.00           H
ATOM     41 2HH2 ARG A   2      90.230  75.460  71.560  1.00  0.00           H
ATOM     42  C   ARG A   2      94.170  68.750  71.240  1.00  0.00           C
ATOM     43  O   ARG A   2      94.540  68.420  70.090  1.00  0.00           O
ATOM     44  N   GLU A   3      93.180  68.140  71.770  1.00  0.00           N
ATOM     45  H   GLU A   3      92.760  68.460  72.630  1.00  0.00           H
ATOM     46  CA  GLU A   3      92.430  67.050  71.080  1.00  0.00           C
ATOM     47  HA  GLU A   3      93.120  66.380  70.560  1.00  0.00           H
ATOM     48  CB  GLU A   3      91.740  66.080  72.170  1.00  0.00           C
ATOM     49  HB1 GLU A   3      91.250  65.270  71.610  1.00  0.00           H
ATOM     50  HB2 GLU A   3      90.960  66.680  72.630  1.00  0.00           H
ATOM     51  CG  GLU A   3      92.610  65.460  73.260  1.00  0.00           C
ATOM     52  HG1 GLU A   3      93.490  64.990  72.820  1.00  0.00           H
ATOM     53  HG2 GLU A   3      91.960  64.740  73.760  1.00  0.00           H
ATOM     54  CD  GLU A   3      93.060  66.440  74.360  1.00  0.00           C
ATOM     55  OE1 GLU A   3      92.680  67.600  74.470  1.00  0.00           O
ATOM     56  OE2 GLU A   3      93.930  66.010  75.120  1.00  0.00           O
ATOM     57  C   GLU A   3      91.360  67.380  70.000  1.00  0.00           C
ATOM     58  O   GLU A   3      90.760  68.470  70.010  1.00  0.00           O
ATOM     59  N   CYS A   4      91.200  66.480  69.080  1.00  0.00           N
ATOM     60  H   CYS A   4      91.650  65.570  69.140  1.00  0.00           H
ATOM     61  CA  CYS A   4      90.300  66.570  67.920  1.00  0.00           C
ATOM     62  HA  CYS A   4      89.620  67.420  68.020  1.00  0.00           H
ATOM     63  CB  CYS A   4      91.140  66.820  66.650  1.00  0.00           C
ATOM     64  HB1 CYS A   4      90.630  66.550  65.720  1.00  0.00           H
ATOM     65  HB2 CYS A   4      92.090  66.310  66.730  1.00  0.00           H
ATOM     66  SG  CYS A   4      91.370  68.640  66.580  1.00  0.00           S
ATOM     67  HG  CYS A   4      91.670  68.890  67.860  1.00  0.00           H
ATOM     68  C   CYS A   4      89.510  65.260  67.830  1.00  0.00           C
ATOM     69  O   CYS A   4      90.110  64.160  67.750  1.00  0.00           O
ATOM     70  N   ILE A   5      88.170  65.310  67.920  1.00  0.00           N
ATOM     71  H   ILE A   5      87.740  66.220  68.000  1.00  0.00           H
ATOM     72  CA  ILE A   5      87.260  64.150  67.750  1.00  0.00           C
ATOM     73  HA  ILE A   5      87.840  63.230  67.750  1.00  0.00           H
ATOM     74  CB  ILE A   5      86.250  64.080  68.930  1.00  0.00           C
ATOM     75  HB  ILE A   5      85.780  65.050  69.080  1.00  0.00           H
ATOM     76  CG2 ILE A   5      84.980  63.150  68.740  1.00  0.00           C
ATOM     77 1HG2 ILE A   5      84.250  63.190  69.550  1.00  0.00           H
ATOM     78 2HG2 ILE A   5      84.530  63.510  67.820  1.00  0.00           H
ATOM     79 3HG2 ILE A   5      85.190  62.120  68.470  1.00  0.00           H
ATOM     80  CG1 ILE A   5      86.890  63.730  70.260  1.00  0.00           C
ATOM     81 1HG1 ILE A   5      87.850  64.240  70.310  1.00  0.00           H
ATOM     82 2HG1 ILE A   5      86.930  62.670  70.490  1.00  0.00           H
ATOM     83  CD  ILE A   5      86.000  64.360  71.350  1.00  0.00           C
ATOM     84  HD1 ILE A   5      86.410  64.100  72.320  1.00  0.00           H
ATOM     85  HD2 ILE A   5      85.780  65.420  71.160  1.00  0.00           H
ATOM     86  HD3 ILE A   5      85.090  63.800  71.560  1.00  0.00           H
ATOM     87  C   ILE A   5      86.700  64.210  66.310  1.00  0.00           C
ATOM     88  O   ILE A   5      86.220  65.240  65.830  1.00  0.00           O
ATOM     89  N   SER A   6      86.800  63.060  65.570  1.00  0.00           N
ATOM     90  H   SER A   6      87.280  62.310  66.050  1.00  0.00           H
ATOM     91  CA  SER A   6      86.150  62.780  64.280  1.00  0.00           C
ATOM     92  HA  SER A   6      86.000  63.770  63.850  1.00  0.00           H
ATOM     93  CB  SER A   6      86.950  61.860  63.430  1.00  0.00           C
ATOM     94  HB1 SER A   6      86.360  61.430  62.620  1.00  0.00           H
ATOM     95  HB2 SER A   6      87.220  61.010  64.050  1.00  0.00           H
ATOM     96  OG  SER A   6      88.160  62.350  62.890  1.00  0.00           O
ATOM     97  HG  SER A   6      88.400  63.120  63.410  1.00  0.00           H
ATOM     98  C   SER A   6      84.730  62.210  64.550  1.00  0.00           C
ATOM     99  O   SER A   6      84.590  61.430  65.450  1.00  0.00           O
ATOM    100  N   ILE A   7      83.760  62.630  63.730  1.00  0.00           N
ATOM    101  H   ILE A   7      83.890  63.350  63.040  1.00  0.00           H
ATOM    102  CA  ILE A   7      82.440  62.000  63.760  1.00  0.00           C
ATOM    103  HA  ILE A   7      82.570  61.130  64.410  1.00  0.00           H
ATOM    104  CB  ILE A   7      81.460  63.020  64.350  1.00  0.00           C
ATOM    105  HB  ILE A   7      81.430  63.870  63.670  1.00  0.00           H
ATOM    106  CG2 ILE A   7      80.150  62.160  64.380  1.00  0.00           C
ATOM    107 1HG2 ILE A   7      80.320  61.180  64.830  1.00  0.00           H
ATOM    108 2HG2 ILE A   7      79.340  62.670  64.900  1.00  0.00           H
ATOM    109 3HG2 ILE A   7      79.770  62.000  63.370  1.00  0.00           H
ATOM    110  CG1 ILE A   7      81.930  63.540  65.710  1.00  0.00           C
ATOM    111 1HG1 ILE A   7      82.920  63.970  65.570  1.00  0.00           H
ATOM    112 2HG1 ILE A   7      81.830  62.740  66.440  1.00  0.00           H
ATOM    113  CD  ILE A   7      81.120  64.730  66.210  1.00  0.00           C
ATOM    114  HD1 ILE A   7      81.230  65.510  65.460  1.00  0.00           H
ATOM    115  HD2 ILE A   7      80.090  64.370  66.320  1.00  0.00           H
ATOM    116  HD3 ILE A   7      81.570  65.180  67.100  1.00  0.00           H
ATOM    117  C   ILE A   7      82.040  61.640  62.320  1.00  0.00           C
ATOM    118  O   ILE A   7      82.080  62.460  61.430  1.00  0.00           O
ATOM    119  N   HIS A   8      81.690  60.400  61.960  1.00  0.00           N
ATOM    120  H   HIS A   8      81.540  59.770  62.740  1.00  0.00           H
ATOM    121  CA  HIS A   8      81.290  59.850  60.670  1.00  0.00           C
ATOM    122  HA  HIS A   8      81.300  60.590  59.860  1.00  0.00           H
ATOM    123  CB  HIS A   8      82.230  58.760  60.220  1.00  0.00           C
ATOM    124  HB1 HIS A   8      82.220  58.720  59.130  1.00  0.00           H
ATOM    125  HB2 HIS A   8      81.930  57.760  60.540  1.00  0.00           H
ATOM    126  CG  HIS A   8      83.660  58.870  60.750  1.00  0.00           C
ATOM    127  ND1 HIS A   8      84.670  59.470  60.070  1.00  0.00           N
ATOM    128  CE1 HIS A   8      85.790  59.250  60.820  1.00  0.00           C
ATOM    129  HE1 HIS A   8      86.780  59.620  60.600  1.00  0.00           H
ATOM    130  NE2 HIS A   8      85.520  58.530  61.850  1.00  0.00           N
ATOM    131  HE2 HIS A   8      86.180  58.090  62.480  1.00  0.00           H
ATOM    132  CD2 HIS A   8      84.170  58.240  61.850  1.00  0.00           C
ATOM    133  HD2 HIS A   8      83.610  57.640  62.550  1.00  0.00           H
ATOM    134  C   HIS A   8      79.840  59.400  60.640  1.00  0.00           C
ATOM    135  O   HIS A   8      79.530  58.520  61.410  1.00  0.00           O
ATOM    136  N   VAL A   9      79.040  60.080  59.840  1.00  0.00           N
ATOM    137  H   VAL A   9      79.430  60.640  59.100  1.00  0.00           H
ATOM    138  CA  VAL A   9      77.580  59.910  59.830  1.00  0.00           C
ATOM    139  HA  VAL A   9      77.290  59.280  60.670  1.00  0.00           H
ATOM    140  CB  VAL A   9      76.960  61.320  60.150  1.00  0.00           C
ATOM    141  HB  VAL A   9      76.950  61.910  59.240  1.00  0.00           H
ATOM    142  CG1 VAL A   9      75.500  61.180  60.610  1.00  0.00           C
ATOM    143 1HG1 VAL A   9      75.350  60.430  61.380  1.00  0.00           H
ATOM    144 2HG1 VAL A   9      75.110  62.170  60.860  1.00  0.00           H
ATOM    145 3HG1 VAL A   9      74.990  60.900  59.690  1.00  0.00           H
ATOM    146  CG2 VAL A   9      77.700  62.060  61.310  1.00  0.00           C
ATOM    147 1HG2 VAL A   9      77.320  63.070  61.450  1.00  0.00           H
ATOM    148 2HG2 VAL A   9      77.690  61.460  62.220  1.00  0.00           H
ATOM    149 3HG2 VAL A   9      78.770  62.170  61.110  1.00  0.00           H
ATOM    150  C   VAL A   9      77.100  59.290  58.510  1.00  0.00           C
ATOM    151  O   VAL A   9      77.480  59.840  57.470  1.00  0.00           O
ATOM    152  N   GLY A  10      76.470  58.110  58.570  1.00  0.00           N
ATOM    153  H   GLY A  10      76.420  57.560  59.420  1.00  0.00           H
ATOM    154  CA  GLY A  10      76.010  57.440  57.360  1.00  0.00           C
ATOM    155  HA1 GLY A  10      75.500  58.170  56.740  1.00  0.00           H
ATOM    156  HA2 GLY A  10      75.320  56.620  57.560  1.00  0.00           H
ATOM    157  C   GLY A  10      77.120  56.900  56.470  1.00  0.00           C
ATOM    158  O   GLY A  10      78.320  57.040  56.690  1.00  0.00           O
ATOM    159  N   GLN A  11      76.810  56.300  55.300  1.00  0.00           N
ATOM    160  H   GLN A  11      75.830  56.310  55.040  1.00  0.00           H
ATOM    161  CA  GLN A  11      77.680  55.420  54.460  1.00  0.00           C
ATOM    162  HA  GLN A  11      78.150  54.740  55.170  1.00  0.00           H
ATOM    163  CB  GLN A  11      76.850  54.750  53.370  1.00  0.00           C
ATOM    164  HB1 GLN A  11      76.340  55.500  52.780  1.00  0.00           H
ATOM    165  HB2 GLN A  11      76.050  54.120  53.770  1.00  0.00           H
ATOM    166  CG  GLN A  11      77.730  53.960  52.470  1.00  0.00           C
ATOM    167  HG1 GLN A  11      78.180  53.170  53.070  1.00  0.00           H
ATOM    168  HG2 GLN A  11      78.500  54.560  51.990  1.00  0.00           H
ATOM    169  CD  GLN A  11      77.040  53.330  51.230  1.00  0.00           C
ATOM    170  OE1 GLN A  11      77.310  52.270  50.810  1.00  0.00           O
ATOM    171  NE2 GLN A  11      76.260  54.120  50.520  1.00  0.00           N
ATOM    172 1HE2 GLN A  11      75.980  55.050  50.820  1.00  0.00           H
ATOM    173 2HE2 GLN A  11      75.910  53.870  49.600  1.00  0.00           H
ATOM    174  C   GLN A  11      78.840  56.230  53.890  1.00  0.00           C
ATOM    175  O   GLN A  11      79.980  55.820  54.060  1.00  0.00           O
ATOM    176  N   ALA A  12      78.650  57.310  53.170  1.00  0.00           N
ATOM    177  H   ALA A  12      77.780  57.820  53.240  1.00  0.00           H
ATOM    178  CA  ALA A  12      79.770  58.130  52.700  1.00  0.00           C
ATOM    179  HA  ALA A  12      80.370  57.530  52.020  1.00  0.00           H
ATOM    180  CB  ALA A  12      79.170  59.330  51.990  1.00  0.00           C
ATOM    181  HB1 ALA A  12      80.030  59.750  51.470  1.00  0.00           H
ATOM    182  HB2 ALA A  12      78.430  59.050  51.240  1.00  0.00           H
ATOM    183  HB3 ALA A  12      78.690  59.950  52.750  1.00  0.00           H
ATOM    184  C   ALA A  12      80.670  58.520  53.840  1.00  0.00           C
ATOM    185  O   ALA A  12      81.900  58.300  53.780  1.00  0.00           O
ATOM    186  N   GLY A  13      80.050  59.040  54.890  1.00  0.00           N
ATOM    187  H   GLY A  13      79.060  59.250  54.880  1.00  0.00           H
ATOM    188  CA  GLY A  13      80.760  59.380  56.090  1.00  0.00           C
ATOM    189  HA1 GLY A  13      80.010  59.610  56.850  1.00  0.00           H
ATOM    190  HA2 GLY A  13      81.280  60.330  55.990  1.00  0.00           H
ATOM    191  C   GLY A  13      81.660  58.270  56.660  1.00  0.00           C
ATOM    192  O   GLY A  13      82.880  58.340  56.650  1.00  0.00           O
ATOM    193  N   VAL A  14      80.970  57.190  57.130  1.00  0.00           N
ATOM    194  H   VAL A  14      79.960  57.200  57.110  1.00  0.00           H
ATOM    195  CA  VAL A  14      81.570  55.960  57.560  1.00  0.00           C
ATOM    196  HA  VAL A  14      82.140  56.150  58.470  1.00  0.00           H
ATOM    197  CB  VAL A  14      80.530  54.810  57.780  1.00  0.00           C
ATOM    198  HB  VAL A  14      79.960  54.740  56.850  1.00  0.00           H
ATOM    199  CG1 VAL A  14      81.170  53.440  58.140  1.00  0.00           C
ATOM    200 1HG1 VAL A  14      80.430  52.650  58.310  1.00  0.00           H
ATOM    201 2HG1 VAL A  14      81.920  53.060  57.440  1.00  0.00           H
ATOM    202 3HG1 VAL A  14      81.770  53.490  59.050  1.00  0.00           H
ATOM    203  CG2 VAL A  14      79.590  55.110  58.950  1.00  0.00           C
ATOM    204 1HG2 VAL A  14      79.050  56.030  58.740  1.00  0.00           H
ATOM    205 2HG2 VAL A  14      78.830  54.340  59.090  1.00  0.00           H
ATOM    206 3HG2 VAL A  14      80.150  55.200  59.880  1.00  0.00           H
ATOM    207  C   VAL A  14      82.720  55.400  56.650  1.00  0.00           C
ATOM    208  O   VAL A  14      83.810  55.130  57.150  1.00  0.00           O
ATOM    209  N   GLN A  15      82.550  55.270  55.360  1.00  0.00           N
ATOM    210  H   GLN A  15      81.650  55.580  55.030  1.00  0.00           H
ATOM    211  CA  GLN A  15      83.470  54.680  54.370  1.00  0.00           C
ATOM    212  HA  GLN A  15      83.880  53.770  54.810  1.00  0.00           H
ATOM    213  CB  GLN A  15      82.740  54.270  53.040  1.00  0.00           C
ATOM    214  HB1 GLN A  15      83.450  53.760  52.380  1.00  0.00           H
ATOM    215  HB2 GLN A  15      82.360  55.160  52.550  1.00  0.00           H
ATOM    216  CG  GLN A  15      81.700  53.230  53.280  1.00  0.00           C
ATOM    217  HG1 GLN A  15      80.750  53.650  53.610  1.00  0.00           H
ATOM    218  HG2 GLN A  15      82.060  52.520  54.020  1.00  0.00           H
ATOM    219  CD  GLN A  15      81.040  52.600  52.080  1.00  0.00           C
ATOM    220  OE1 GLN A  15      81.050  51.400  51.740  1.00  0.00           O
ATOM    221  NE2 GLN A  15      80.500  53.390  51.180  1.00  0.00           N
ATOM    222 1HE2 GLN A  15      80.540  54.390  51.320  1.00  0.00           H
ATOM    223 2HE2 GLN A  15      80.050  53.050  50.350  1.00  0.00           H
ATOM    224  C   GLN A  15      84.650  55.560  54.040  1.00  0.00           C
ATOM    225  O   GLN A  15      85.790  55.030  53.840  1.00  0.00           O
ATOM    226  N   ILE A  16      84.450  56.850  54.080  1.00  0.00           N
ATOM    227  H   ILE A  16      83.600  57.250  54.450  1.00  0.00           H
ATOM    228  CA  ILE A  16      85.520  57.850  53.840  1.00  0.00           C
ATOM    229  HA  ILE A  16      86.140  57.480  53.030  1.00  0.00           H
ATOM    230  CB  ILE A  16      84.900  59.180  53.430  1.00  0.00           C
ATOM    231  HB  ILE A  16      84.020  59.390  54.030  1.00  0.00           H
ATOM    232  CG2 ILE A  16      86.040  60.270  53.530  1.00  0.00           C
ATOM    233 1HG2 ILE A  16      85.830  61.210  53.020  1.00  0.00           H
ATOM    234 2HG2 ILE A  16      86.460  60.570  54.480  1.00  0.00           H
ATOM    235 3HG2 ILE A  16      86.860  59.950  52.890  1.00  0.00           H
ATOM    236  CG1 ILE A  16      84.490  59.030  51.950  1.00  0.00           C
ATOM    237 1HG1 ILE A  16      83.870  58.130  51.830  1.00  0.00           H
ATOM    238 2HG1 ILE A  16      85.400  58.970  51.360  1.00  0.00           H
ATOM    239  CD  ILE A  16      83.600  60.220  51.520  1.00  0.00           C
ATOM    240  HD1 ILE A  16      82.660  60.340  52.050  1.00  0.00           H
ATOM    241  HD2 ILE A  16      84.150  61.150  51.660  1.00  0.00           H
ATOM    242  HD3 ILE A  16      83.390  60.050  50.460  1.00  0.00           H
ATOM    243  C   ILE A  16      86.420  57.960  55.140  1.00  0.00           C
ATOM    244  O   ILE A  16      87.630  57.860  55.060  1.00  0.00           O
ATOM    245  N   GLY A  17      85.760  57.980  56.310  1.00  0.00           N
ATOM    246  H   GLY A  17      84.770  58.180  56.220  1.00  0.00           H
ATOM    247  CA  GLY A  17      86.340  57.780  57.710  1.00  0.00           C
ATOM    248  HA1 GLY A  17      85.510  57.620  58.400  1.00  0.00           H
ATOM    249  HA2 GLY A  17      86.820  58.720  58.000  1.00  0.00           H
ATOM    250  C   GLY A  17      87.350  56.660  57.900  1.00  0.00           C
ATOM    251  O   GLY A  17      88.540  56.900  58.030  1.00  0.00           O
ATOM    252  N   ASN A  18      86.920  55.460  57.670  1.00  0.00           N
ATOM    253  H   ASN A  18      85.930  55.400  57.470  1.00  0.00           H
ATOM    254  CA  ASN A  18      87.650  54.200  57.660  1.00  0.00           C
ATOM    255  HA  ASN A  18      88.090  54.160  58.660  1.00  0.00           H
ATOM    256  CB  ASN A  18      86.610  53.090  57.450  1.00  0.00           C
ATOM    257  HB1 ASN A  18      86.240  53.210  56.430  1.00  0.00           H
ATOM    258  HB2 ASN A  18      85.820  53.160  58.200  1.00  0.00           H
ATOM    259  CG  ASN A  18      87.300  51.760  57.590  1.00  0.00           C
ATOM    260  OD1 ASN A  18      88.170  51.710  58.420  1.00  0.00           O
ATOM    261  ND2 ASN A  18      86.910  50.740  56.910  1.00  0.00           N
ATOM    262 1HD2 ASN A  18      86.400  50.880  56.050  1.00  0.00           H
ATOM    263 2HD2 ASN A  18      87.170  49.790  57.110  1.00  0.00           H
ATOM    264  C   ASN A  18      88.880  54.330  56.740  1.00  0.00           C
ATOM    265  O   ASN A  18      89.980  54.020  57.170  1.00  0.00           O
ATOM    266  N   ALA A  19      88.760  55.020  55.570  1.00  0.00           N
ATOM    267  H   ALA A  19      87.820  55.370  55.430  1.00  0.00           H
ATOM    268  CA  ALA A  19      89.920  55.230  54.660  1.00  0.00           C
ATOM    269  HA  ALA A  19      90.480  54.300  54.600  1.00  0.00           H
ATOM    270  CB  ALA A  19      89.350  55.650  53.260  1.00  0.00           C
ATOM    271  HB1 ALA A  19      90.170  55.730  52.540  1.00  0.00           H
ATOM    272  HB2 ALA A  19      88.650  54.890  52.930  1.00  0.00           H
ATOM    273  HB3 ALA A  19      88.920  56.650  53.330  1.00  0.00           H
ATOM    274  C   ALA A  19      90.920  56.290  55.130  1.00  0.00           C
ATOM    275  O   ALA A  19      92.130  56.060  55.020  1.00  0.00           O
ATOM    276  N   CYS A  20      90.480  57.330  55.810  1.00  0.00           N
ATOM    277  H   CYS A  20      89.480  57.340  55.980  1.00  0.00           H
ATOM    278  CA  CYS A  20      91.400  58.320  56.360  1.00  0.00           C
ATOM    279  HA  CYS A  20      92.190  58.550  55.650  1.00  0.00           H
ATOM    280  CB  CYS A  20      90.530  59.460  56.760  1.00  0.00           C
ATOM    281  HB1 CYS A  20      91.230  60.070  57.330  1.00  0.00           H
ATOM    282  HB2 CYS A  20      89.720  59.160  57.430  1.00  0.00           H
ATOM    283  SG  CYS A  20      89.970  60.180  55.290  1.00  0.00           S
ATOM    284  HG  CYS A  20      88.880  59.440  55.110  1.00  0.00           H
ATOM    285  C   CYS A  20      92.120  57.740  57.640  1.00  0.00           C
ATOM    286  O   CYS A  20      93.340  57.910  57.750  1.00  0.00           O
ATOM    287  N   TRP A  21      91.500  56.970  58.510  1.00  0.00           N
ATOM    288  H   TRP A  21      90.500  56.850  58.440  1.00  0.00           H
ATOM    289  CA  TRP A  21      92.160  56.400  59.690  1.00  0.00           C
ATOM    290  HA  TRP A  21      92.620  57.210  60.250  1.00  0.00           H
ATOM    291  CB  TRP A  21      91.000  56.060  60.640  1.00  0.00           C
ATOM    292  HB1 TRP A  21      91.450  55.440  61.410  1.00  0.00           H
ATOM    293  HB2 TRP A  21      90.300  55.430  60.090  1.00  0.00           H
ATOM    294  CG  TRP A  21      90.440  57.180  61.420  1.00  0.00           C
ATOM    295  CD1 TRP A  21      89.320  57.840  60.990  1.00  0.00           C
ATOM    296  HD1 TRP A  21      88.740  57.650  60.100  1.00  0.00           H
ATOM    297  NE1 TRP A  21      89.120  58.890  61.850  1.00  0.00           N
ATOM    298  HE1 TRP A  21      88.430  59.610  61.710  1.00  0.00           H
ATOM    299  CE2 TRP A  21      90.040  58.970  62.840  1.00  0.00           C
ATOM    300  CZ2 TRP A  21      90.300  59.890  63.870  1.00  0.00           C
ATOM    301  HZ2 TRP A  21      89.540  60.600  64.150  1.00  0.00           H
ATOM    302  CH2 TRP A  21      91.360  59.580  64.730  1.00  0.00           C
ATOM    303  HH2 TRP A  21      91.490  60.280  65.540  1.00  0.00           H
ATOM    304  CZ3 TRP A  21      92.380  58.670  64.450  1.00  0.00           C
ATOM    305  HZ3 TRP A  21      93.250  58.580  65.080  1.00  0.00           H
ATOM    306  CE3 TRP A  21      92.160  57.780  63.330  1.00  0.00           C
ATOM    307  HE3 TRP A  21      92.820  56.940  63.160  1.00  0.00           H
ATOM    308  CD2 TRP A  21      90.970  57.900  62.540  1.00  0.00           C
ATOM    309  C   TRP A  21      93.100  55.250  59.430  1.00  0.00           C
ATOM    310  O   TRP A  21      94.170  55.250  60.000  1.00  0.00           O
ATOM    311  N   GLU A  22      92.800  54.420  58.410  1.00  0.00           N
ATOM    312  H   GLU A  22      91.830  54.420  58.120  1.00  0.00           H
ATOM    313  CA  GLU A  22      93.780  53.520  57.750  1.00  0.00           C
ATOM    314  HA  GLU A  22      94.070  52.850  58.560  1.00  0.00           H
ATOM    315  CB  GLU A  22      93.130  52.780  56.540  1.00  0.00           C
ATOM    316  HB1 GLU A  22      92.400  53.390  56.010  1.00  0.00           H
ATOM    317  HB2 GLU A  22      92.620  51.940  57.010  1.00  0.00           H
ATOM    318  CG  GLU A  22      94.160  52.350  55.440  1.00  0.00           C
ATOM    319  HG1 GLU A  22      95.070  51.990  55.920  1.00  0.00           H
ATOM    320  HG2 GLU A  22      94.460  53.230  54.860  1.00  0.00           H
ATOM    321  CD  GLU A  22      93.630  51.200  54.530  1.00  0.00           C
ATOM    322  OE1 GLU A  22      92.560  51.470  53.900  1.00  0.00           O
ATOM    323  OE2 GLU A  22      94.250  50.100  54.450  1.00  0.00           O
ATOM    324  C   GLU A  22      95.060  54.270  57.320  1.00  0.00           C
ATOM    325  O   GLU A  22      96.210  53.900  57.690  1.00  0.00           O
ATOM    326  N   LEU A  23      94.940  55.350  56.530  1.00  0.00           N
ATOM    327  H   LEU A  23      94.050  55.770  56.320  1.00  0.00           H
ATOM    328  CA  LEU A  23      95.960  56.220  55.970  1.00  0.00           C
ATOM    329  HA  LEU A  23      96.740  55.620  55.510  1.00  0.00           H
ATOM    330  CB  LEU A  23      95.320  57.160  54.940  1.00  0.00           C
ATOM    331  HB1 LEU A  23      94.570  57.790  55.410  1.00  0.00           H
ATOM    332  HB2 LEU A  23      94.780  56.560  54.210  1.00  0.00           H
ATOM    333  CG  LEU A  23      96.340  58.100  54.310  1.00  0.00           C
ATOM    334  HG  LEU A  23      96.840  58.730  55.050  1.00  0.00           H
ATOM    335  CD1 LEU A  23      97.460  57.320  53.510  1.00  0.00           C
ATOM    336 1HD1 LEU A  23      98.230  58.010  53.160  1.00  0.00           H
ATOM    337 2HD1 LEU A  23      97.960  56.590  54.150  1.00  0.00           H
ATOM    338 3HD1 LEU A  23      97.020  56.800  52.650  1.00  0.00           H
ATOM    339  CD2 LEU A  23      95.620  58.930  53.290  1.00  0.00           C
ATOM    340 1HD2 LEU A  23      96.130  59.780  52.840  1.00  0.00           H
ATOM    341 2HD2 LEU A  23      95.210  58.340  52.470  1.00  0.00           H
ATOM    342 3HD2 LEU A  23      94.800  59.470  53.770  1.00  0.00           H
ATOM    343  C   LEU A  23      96.710  56.990  57.030  1.00  0.00           C
ATOM    344  O   LEU A  23      97.940  56.990  57.060  1.00  0.00           O
ATOM    345  N   TYR A  24      96.020  57.540  58.030  1.00  0.00           N
ATOM    346  H   TYR A  24      95.010  57.480  57.980  1.00  0.00           H
ATOM    347  CA  TYR A  24      96.740  58.090  59.200  1.00  0.00           C
ATOM    348  HA  TYR A  24      97.360  58.920  58.870  1.00  0.00           H
ATOM    349  CB  TYR A  24      95.750  58.720  60.260  1.00  0.00           C
ATOM    350  HB1 TYR A  24      96.310  59.020  61.140  1.00  0.00           H
ATOM    351  HB2 TYR A  24      95.170  57.960  60.790  1.00  0.00           H
ATOM    352  CG  TYR A  24      94.740  59.820  59.920  1.00  0.00           C
ATOM    353  CD1 TYR A  24      94.820  60.550  58.740  1.00  0.00           C
ATOM    354  HD1 TYR A  24      95.640  60.350  58.070  1.00  0.00           H
ATOM    355  CE1 TYR A  24      93.770  61.460  58.330  1.00  0.00           C
ATOM    356  HE1 TYR A  24      93.820  62.130  57.480  1.00  0.00           H
ATOM    357  CZ  TYR A  24      92.640  61.500  59.170  1.00  0.00           C
ATOM    358  OH  TYR A  24      91.620  62.360  58.850  1.00  0.00           O
ATOM    359  HH  TYR A  24      90.840  62.150  59.370  1.00  0.00           H
ATOM    360  CE2 TYR A  24      92.450  60.700  60.310  1.00  0.00           C
ATOM    361  HE2 TYR A  24      91.560  60.750  60.920  1.00  0.00           H
ATOM    362  CD2 TYR A  24      93.600  59.940  60.790  1.00  0.00           C
ATOM    363  HD2 TYR A  24      93.640  59.260  61.630  1.00  0.00           H
ATOM    364  C   TYR A  24      97.620  57.010  59.810  1.00  0.00           C
ATOM    365  O   TYR A  24      98.680  57.360  60.250  1.00  0.00           O
ATOM    366  N   CYS A  25      97.130  55.770  59.950  1.00  0.00           N
ATOM    367  H   CYS A  25      96.250  55.550  59.500  1.00  0.00           H
ATOM    368  CA  CYS A  25      97.820  54.720  60.620  1.00  0.00           C
ATOM    369  HA  CYS A  25      98.230  55.070  61.570  1.00  0.00           H
ATOM    370  CB  CYS A  25      96.750  53.580  60.930  1.00  0.00           C
ATOM    371  HB1 CYS A  25      97.330  52.700  61.220  1.00  0.00           H
ATOM    372  HB2 CYS A  25      96.080  53.400  60.090  1.00  0.00           H
ATOM    373  SG  CYS A  25      95.740  54.110  62.410  1.00  0.00           S
ATOM    374  HG  CYS A  25      95.150  55.070  61.690  1.00  0.00           H
ATOM    375  C   CYS A  25      99.030  54.330  59.800  1.00  0.00           C
ATOM    376  O   CYS A  25     100.160  54.260  60.360  1.00  0.00           O
ATOM    377  N   LEU A  26      98.860  54.120  58.460  1.00  0.00           N
ATOM    378  H   LEU A  26      97.970  54.180  57.990  1.00  0.00           H
ATOM    379  CA  LEU A  26     100.010  54.040  57.510  1.00  0.00           C
ATOM    380  HA  LEU A  26     100.590  53.170  57.800  1.00  0.00           H
ATOM    381  CB  LEU A  26      99.450  53.830  56.090  1.00  0.00           C
ATOM    382  HB1 LEU A  26     100.290  54.040  55.420  1.00  0.00           H
ATOM    383  HB2 LEU A  26      98.720  54.620  55.960  1.00  0.00           H
ATOM    384  CG  LEU A  26      98.860  52.490  55.740  1.00  0.00           C
ATOM    385  HG  LEU A  26      98.230  52.230  56.590  1.00  0.00           H
ATOM    386  CD1 LEU A  26      98.180  52.560  54.350  1.00  0.00           C
ATOM    387 1HD1 LEU A  26      97.780  51.600  54.010  1.00  0.00           H
ATOM    388 2HD1 LEU A  26      97.320  53.220  54.500  1.00  0.00           H
ATOM    389 3HD1 LEU A  26      98.740  53.040  53.550  1.00  0.00           H
ATOM    390  CD2 LEU A  26      99.900  51.320  55.810  1.00  0.00           C
ATOM    391 1HD2 LEU A  26     100.620  51.490  56.610  1.00  0.00           H
ATOM    392 2HD2 LEU A  26      99.380  50.390  56.020  1.00  0.00           H
ATOM    393 3HD2 LEU A  26     100.460  51.320  54.870  1.00  0.00           H
ATOM    394  C   LEU A  26     101.040  55.220  57.500  1.00  0.00           C
ATOM    395  O   LEU A  26     102.240  54.980  57.260  1.00  0.00           O
ATOM    396  N   GLU A  27     100.600  56.450  57.750  1.00  0.00           N
ATOM    397  H   GLU A  27      99.610  56.620  57.790  1.00  0.00           H
ATOM    398  CA  GLU A  27     101.420  57.670  57.770  1.00  0.00           C
ATOM    399  HA  GLU A  27     102.120  57.630  56.940  1.00  0.00           H
ATOM    400  CB  GLU A  27     100.650  59.050  57.640  1.00  0.00           C
ATOM    401  HB1 GLU A  27     101.410  59.810  57.820  1.00  0.00           H
ATOM    402  HB2 GLU A  27      99.880  59.210  58.390  1.00  0.00           H
ATOM    403  CG  GLU A  27     100.220  59.240  56.180  1.00  0.00           C
ATOM    404  HG1 GLU A  27      99.720  58.320  55.900  1.00  0.00           H
ATOM    405  HG2 GLU A  27     101.150  59.350  55.630  1.00  0.00           H
ATOM    406  CD  GLU A  27      99.250  60.410  55.930  1.00  0.00           C
ATOM    407  OE1 GLU A  27      98.980  61.250  56.810  1.00  0.00           O
ATOM    408  OE2 GLU A  27      98.780  60.480  54.800  1.00  0.00           O
ATOM    409  C   GLU A  27     102.280  57.700  59.100  1.00  0.00           C
ATOM    410  O   GLU A  27     103.460  58.050  59.090  1.00  0.00           O
ATOM    411  N   HIS A  28     101.630  57.310  60.260  1.00  0.00           N
ATOM    412  H   HIS A  28     100.620  57.240  60.270  1.00  0.00           H
ATOM    413  CA  HIS A  28     102.300  57.340  61.560  1.00  0.00           C
ATOM    414  HA  HIS A  28     102.970  58.200  61.570  1.00  0.00           H
ATOM    415  CB  HIS A  28     101.200  57.600  62.560  1.00  0.00           C
ATOM    416  HB1 HIS A  28     101.540  57.360  63.570  1.00  0.00           H
ATOM    417  HB2 HIS A  28     100.330  57.040  62.200  1.00  0.00           H
ATOM    418  CG  HIS A  28     100.750  59.040  62.460  1.00  0.00           C
ATOM    419  ND1 HIS A  28     101.520  60.160  62.420  1.00  0.00           N
ATOM    420  CE1 HIS A  28     100.680  61.200  62.580  1.00  0.00           C
ATOM    421  HE1 HIS A  28     100.960  62.250  62.580  1.00  0.00           H
ATOM    422  NE2 HIS A  28      99.410  60.740  62.760  1.00  0.00           N
ATOM    423  HE2 HIS A  28      98.590  61.220  63.110  1.00  0.00           H
ATOM    424  CD2 HIS A  28      99.480  59.380  62.710  1.00  0.00           C
ATOM    425  HD2 HIS A  28      98.670  58.660  62.710  1.00  0.00           H
ATOM    426  C   HIS A  28     103.080  56.030  61.880  1.00  0.00           C
ATOM    427  O   HIS A  28     103.910  56.140  62.830  1.00  0.00           O
ATOM    428  N   GLY A  29     102.880  54.910  61.240  1.00  0.00           N
ATOM    429  H   GLY A  29     102.120  54.960  60.580  1.00  0.00           H
ATOM    430  CA  GLY A  29     103.370  53.550  61.390  1.00  0.00           C
ATOM    431  HA1 GLY A  29     104.420  53.580  61.680  1.00  0.00           H
ATOM    432  HA2 GLY A  29     103.320  53.010  60.450  1.00  0.00           H
ATOM    433  C   GLY A  29     102.670  52.950  62.530  1.00  0.00           C
ATOM    434  O   GLY A  29     103.330  52.380  63.400  1.00  0.00           O
ATOM    435  N   ILE A  30     101.380  53.030  62.610  1.00  0.00           N
ATOM    436  H   ILE A  30     100.840  53.670  62.040  1.00  0.00           H
ATOM    437  CA  ILE A  30     100.600  52.390  63.600  1.00  0.00           C
ATOM    438  HA  ILE A  30     101.210  52.190  64.480  1.00  0.00           H
ATOM    439  CB  ILE A  30      99.360  53.250  64.020  1.00  0.00           C
ATOM    440  HB  ILE A  30      98.670  53.250  63.180  1.00  0.00           H
ATOM    441  CG2 ILE A  30      98.740  52.470  65.140  1.00  0.00           C
ATOM    442 1HG2 ILE A  30      99.460  52.130  65.880  1.00  0.00           H
ATOM    443 2HG2 ILE A  30      97.990  53.120  65.610  1.00  0.00           H
ATOM    444 3HG2 ILE A  30      98.170  51.630  64.740  1.00  0.00           H
ATOM    445  CG1 ILE A  30      99.860  54.620  64.410  1.00  0.00           C
ATOM    446 1HG1 ILE A  30     100.400  55.110  63.600  1.00  0.00           H
ATOM    447 2HG1 ILE A  30     100.720  54.490  65.060  1.00  0.00           H
ATOM    448  CD  ILE A  30      98.910  55.620  64.960  1.00  0.00           C
ATOM    449  HD1 ILE A  30      98.030  55.650  64.320  1.00  0.00           H
ATOM    450  HD2 ILE A  30      98.630  55.360  65.980  1.00  0.00           H
ATOM    451  HD3 ILE A  30      99.430  56.580  64.900  1.00  0.00           H
ATOM    452  C   ILE A  30     100.180  51.050  63.010  1.00  0.00           C
ATOM    453  O   ILE A  30      99.460  51.020  62.000  1.00  0.00           O
ATOM    454  N   GLN A  31     100.480  49.950  63.650  1.00  0.00           N
ATOM    455  H   GLN A  31     100.980  50.020  64.520  1.00  0.00           H
ATOM    456  CA  GLN A  31     100.130  48.590  63.210  1.00  0.00           C
ATOM    457  HA  GLN A  31     100.270  48.490  62.130  1.00  0.00           H
ATOM    458  CB  GLN A  31     101.040  47.520  63.870  1.00  0.00           C
ATOM    459  HB1 GLN A  31     100.760  46.590  63.360  1.00  0.00           H
ATOM    460  HB2 GLN A  31     100.940  47.540  64.950  1.00  0.00           H
ATOM    461  CG  GLN A  31     102.480  47.740  63.500  1.00  0.00           C
ATOM    462  HG1 GLN A  31     102.740  48.710  63.930  1.00  0.00           H
ATOM    463  HG2 GLN A  31     102.610  47.840  62.420  1.00  0.00           H
ATOM    464  CD  GLN A  31     103.480  46.720  64.070  1.00  0.00           C
ATOM    465  OE1 GLN A  31     103.270  46.260  65.160  1.00  0.00           O
ATOM    466  NE2 GLN A  31     104.480  46.350  63.410  1.00  0.00           N
ATOM    467 1HE2 GLN A  31     104.780  46.880  62.610  1.00  0.00           H
ATOM    468 2HE2 GLN A  31     105.020  45.720  63.980  1.00  0.00           H
ATOM    469  C   GLN A  31      98.650  48.210  63.460  1.00  0.00           C
ATOM    470  O   GLN A  31      98.020  48.850  64.250  1.00  0.00           O
ATOM    471  N   PRO A  32      98.110  47.190  62.790  1.00  0.00           N
ATOM    472  CD  PRO A  32      98.670  46.390  61.750  1.00  0.00           C
ATOM    473  HD1 PRO A  32      99.080  45.420  62.030  1.00  0.00           H
ATOM    474  HD2 PRO A  32      99.520  46.900  61.290  1.00  0.00           H
ATOM    475  CG  PRO A  32      97.550  46.180  60.710  1.00  0.00           C
ATOM    476  HG1 PRO A  32      97.800  45.370  60.030  1.00  0.00           H
ATOM    477  HG2 PRO A  32      97.240  47.130  60.250  1.00  0.00           H
ATOM    478  CB  PRO A  32      96.380  45.830  61.650  1.00  0.00           C
ATOM    479  HB1 PRO A  32      96.580  44.840  62.080  1.00  0.00           H
ATOM    480  HB2 PRO A  32      95.470  45.970  61.060  1.00  0.00           H
ATOM    481  CA  PRO A  32      96.600  46.950  62.740  1.00  0.00           C
ATOM    482  HA  PRO A  32      96.130  47.890  62.450  1.00  0.00           H
ATOM    483  C   PRO A  32      95.990  46.580  64.090  1.00  0.00           C
ATOM    484  O   PRO A  32      94.780  46.700  64.290  1.00  0.00           O
ATOM    485  N   ASP A  33      96.820  46.040  65.030  1.00  0.00           N
ATOM    486  H   ASP A  33      97.810  46.060  64.830  1.00  0.00           H
ATOM    487  CA  ASP A  33      96.430  45.860  66.450  1.00  0.00           C
ATOM    488  HA  ASP A  33      95.390  45.570  66.560  1.00  0.00           H
ATOM    489  CB  ASP A  33      97.300  44.790  67.110  1.00  0.00           C
ATOM    490  HB1 ASP A  33      96.940  43.830  66.730  1.00  0.00           H
ATOM    491  HB2 ASP A  33      97.080  44.740  68.180  1.00  0.00           H
ATOM    492  CG  ASP A  33      98.830  44.890  66.850  1.00  0.00           C
ATOM    493  OD1 ASP A  33      99.270  45.800  66.190  1.00  0.00           O
ATOM    494  OD2 ASP A  33      99.540  44.070  67.470  1.00  0.00           O
ATOM    495  C   ASP A  33      96.580  47.180  67.270  1.00  0.00           C
ATOM    496  O   ASP A  33      96.540  47.180  68.460  1.00  0.00           O
ATOM    497  N   GLY A  34      96.800  48.330  66.660  1.00  0.00           N
ATOM    498  H   GLY A  34      96.970  48.380  65.660  1.00  0.00           H
ATOM    499  CA  GLY A  34      96.990  49.650  67.290  1.00  0.00           C
ATOM    500  HA1 GLY A  34      96.310  49.670  68.140  1.00  0.00           H
ATOM    501  HA2 GLY A  34      96.820  50.420  66.540  1.00  0.00           H
ATOM    502  C   GLY A  34      98.420  49.890  67.820  1.00  0.00           C
ATOM    503  O   GLY A  34      98.700  50.960  68.460  1.00  0.00           O
ATOM    504  N   GLN A  35      99.340  48.980  67.680  1.00  0.00           N
ATOM    505  H   GLN A  35      99.210  48.160  67.100  1.00  0.00           H
ATOM    506  CA  GLN A  35     100.640  49.120  68.300  1.00  0.00           C
ATOM    507  HA  GLN A  35     100.580  49.460  69.340  1.00  0.00           H
ATOM    508  CB  GLN A  35     101.340  47.780  68.550  1.00  0.00           C
ATOM    509  HB1 GLN A  35     102.370  48.010  68.830  1.00  0.00           H
ATOM    510  HB2 GLN A  35     101.410  47.240  67.610  1.00  0.00           H
ATOM    511  CG  GLN A  35     100.630  46.760  69.490  1.00  0.00           C
ATOM    512  HG1 GLN A  35     101.200  45.830  69.420  1.00  0.00           H
ATOM    513  HG2 GLN A  35      99.600  46.520  69.230  1.00  0.00           H
ATOM    514  CD  GLN A  35     100.640  47.140  70.970  1.00  0.00           C
ATOM    515  OE1 GLN A  35     101.670  47.580  71.500  1.00  0.00           O
ATOM    516  NE2 GLN A  35      99.480  47.070  71.610  1.00  0.00           N
ATOM    517 1HE2 GLN A  35      98.570  46.840  71.240  1.00  0.00           H
ATOM    518 2HE2 GLN A  35      99.510  47.430  72.550  1.00  0.00           H
ATOM    519  C   GLN A  35     101.480  50.040  67.480  1.00  0.00           C
ATOM    520  O   GLN A  35     101.570  49.970  66.310  1.00  0.00           O
ATOM    521  N   MET A  36     102.220  50.920  68.110  1.00  0.00           N
ATOM    522  H   MET A  36     102.230  50.970  69.120  1.00  0.00           H
ATOM    523  CA  MET A  36     103.060  51.920  67.410  1.00  0.00           C
ATOM    524  HA  MET A  36     103.000  51.760  66.330  1.00  0.00           H
ATOM    525  CB  MET A  36     102.560  53.370  67.730  1.00  0.00           C
ATOM    526  HB1 MET A  36     102.850  53.620  68.750  1.00  0.00           H
ATOM    527  HB2 MET A  36     101.470  53.450  67.690  1.00  0.00           H
ATOM    528  CG  MET A  36     103.140  54.420  66.800  1.00  0.00           C
ATOM    529  HG1 MET A  36     103.120  54.000  65.790  1.00  0.00           H
ATOM    530  HG2 MET A  36     104.190  54.540  67.070  1.00  0.00           H
ATOM    531  SD  MET A  36     102.240  56.000  66.850  1.00  0.00           S
ATOM    532  CE  MET A  36     103.600  57.010  66.270  1.00  0.00           C
ATOM    533  HE1 MET A  36     103.040  57.790  65.750  1.00  0.00           H
ATOM    534  HE2 MET A  36     104.240  57.370  67.070  1.00  0.00           H
ATOM    535  HE3 MET A  36     104.230  56.520  65.520  1.00  0.00           H
ATOM    536  C   MET A  36     104.560  51.680  67.830  1.00  0.00           C
ATOM    537  O   MET A  36     104.960  52.300  68.820  1.00  0.00           O
ATOM    538  N   PRO A  37     105.350  50.810  67.280  1.00  0.00           N
ATOM    539  CD  PRO A  37     104.920  50.010  66.190  1.00  0.00           C
ATOM    540  HD1 PRO A  37     104.260  50.540  65.510  1.00  0.00           H
ATOM    541  HD2 PRO A  37     104.440  49.120  66.580  1.00  0.00           H
ATOM    542  CG  PRO A  37     106.250  49.670  65.510  1.00  0.00           C
ATOM    543  HG1 PRO A  37     106.590  50.470  64.860  1.00  0.00           H
ATOM    544  HG2 PRO A  37     106.140  48.750  64.930  1.00  0.00           H
ATOM    545  CB  PRO A  37     107.250  49.500  66.680  1.00  0.00           C
ATOM    546  HB1 PRO A  37     108.320  49.580  66.440  1.00  0.00           H
ATOM    547  HB2 PRO A  37     107.210  48.490  67.090  1.00  0.00           H
ATOM    548  CA  PRO A  37     106.740  50.530  67.710  1.00  0.00           C
ATOM    549  HA  PRO A  37     106.690  49.980  68.650  1.00  0.00           H
ATOM    550  C   PRO A  37     107.640  51.820  67.720  1.00  0.00           C
ATOM    551  O   PRO A  37     108.540  51.780  68.570  1.00  0.00           O
ATOM    552  N   SER A  38     107.490  52.790  66.850  1.00  0.00           N
ATOM    553  H   SER A  38     106.740  52.750  66.170  1.00  0.00           H
ATOM    554  CA  SER A  38     108.290  54.050  66.890  1.00  0.00           C
ATOM    555  HA  SER A  38     109.310  53.690  67.050  1.00  0.00           H
ATOM    556  CB  SER A  38     108.310  54.870  65.600  1.00  0.00           C
ATOM    557  HB1 SER A  38     108.690  54.230  64.810  1.00  0.00           H
ATOM    558  HB2 SER A  38     108.970  55.710  65.830  1.00  0.00           H
ATOM    559  OG  SER A  38     106.990  55.420  65.380  1.00  0.00           O
ATOM    560  HG  SER A  38     106.370  54.800  64.980  1.00  0.00           H
ATOM    561  C   SER A  38     108.040  54.970  68.120  1.00  0.00           C
ATOM    562  O   SER A  38     109.000  55.650  68.540  1.00  0.00           O
ATOM    563  N   ASP A  39     106.860  54.860  68.690  1.00  0.00           N
ATOM    564  H   ASP A  39     106.130  54.290  68.290  1.00  0.00           H
ATOM    565  CA  ASP A  39     106.500  55.570  69.920  1.00  0.00           C
ATOM    566  HA  ASP A  39     106.830  56.600  69.870  1.00  0.00           H
ATOM    567  CB  ASP A  39     104.910  55.520  69.990  1.00  0.00           C
ATOM    568  HB1 ASP A  39     104.500  54.510  69.940  1.00  0.00           H
ATOM    569  HB2 ASP A  39     104.670  56.020  69.050  1.00  0.00           H
ATOM    570  CG  ASP A  39     104.260  56.150  71.150  1.00  0.00           C
ATOM    571  OD1 ASP A  39     104.820  56.360  72.260  1.00  0.00           O
ATOM    572  OD2 ASP A  39     103.110  56.570  71.010  1.00  0.00           O
ATOM    573  C   ASP A  39     107.040  54.910  71.170  1.00  0.00           C
ATOM    574  O   ASP A  39     106.650  53.830  71.610  1.00  0.00           O
ATOM    575  N   LYS A  40     107.930  55.660  71.820  1.00  0.00           N
ATOM    576  H   LYS A  40     108.080  56.610  71.510  1.00  0.00           H
ATOM    577  CA  LYS A  40     108.730  55.240  73.000  1.00  0.00           C
ATOM    578  HA  LYS A  40     108.770  54.160  73.070  1.00  0.00           H
ATOM    579  CB  LYS A  40     110.210  55.650  72.850  1.00  0.00           C
ATOM    580  HB1 LYS A  40     110.740  55.320  73.740  1.00  0.00           H
ATOM    581  HB2 LYS A  40     110.330  56.740  72.860  1.00  0.00           H
ATOM    582  CG  LYS A  40     111.030  55.140  71.590  1.00  0.00           C
ATOM    583  HG1 LYS A  40     112.060  55.170  71.950  1.00  0.00           H
ATOM    584  HG2 LYS A  40     110.830  55.850  70.790  1.00  0.00           H
ATOM    585  CD  LYS A  40     110.810  53.670  71.110  1.00  0.00           C
ATOM    586  HD1 LYS A  40     109.760  53.450  70.900  1.00  0.00           H
ATOM    587  HD2 LYS A  40     111.210  52.980  71.850  1.00  0.00           H
ATOM    588  CE  LYS A  40     111.500  53.490  69.740  1.00  0.00           C
ATOM    589  HE1 LYS A  40     112.580  53.500  69.880  1.00  0.00           H
ATOM    590  HE2 LYS A  40     111.220  54.260  69.030  1.00  0.00           H
ATOM    591  NZ  LYS A  40     111.100  52.150  69.220  1.00  0.00           N
ATOM    592  HZ1 LYS A  40     111.450  51.310  69.650  1.00  0.00           H
ATOM    593  HZ2 LYS A  40     110.090  52.180  69.170  1.00  0.00           H
ATOM    594  HZ3 LYS A  40     111.290  52.020  68.240  1.00  0.00           H
ATOM    595  C   LYS A  40     108.190  55.710  74.320  1.00  0.00           C
ATOM    596  O   LYS A  40     108.690  55.390  75.370  1.00  0.00           O
ATOM    597  N   THR A  41     107.030  56.340  74.410  1.00  0.00           N
ATOM    598  H   THR A  41     106.480  56.600  73.600  1.00  0.00           H
ATOM    599  CA  THR A  41     106.390  56.740  75.700  1.00  0.00           C
ATOM    600  HA  THR A  41     106.950  56.300  76.520  1.00  0.00           H
ATOM    601  CB  THR A  41     106.550  58.290  75.970  1.00  0.00           C
ATOM    602  HB  THR A  41     107.550  58.520  75.630  1.00  0.00           H
ATOM    603  CG2 THR A  41     105.660  59.250  75.210  1.00  0.00           C
ATOM    604 1HG2 THR A  41     105.990  60.290  75.270  1.00  0.00           H
ATOM    605 2HG2 THR A  41     105.620  58.980  74.160  1.00  0.00           H
ATOM    606 3HG2 THR A  41     104.660  59.220  75.640  1.00  0.00           H
ATOM    607  OG1 THR A  41     106.390  58.610  77.290  1.00  0.00           O
ATOM    608  HG1 THR A  41     107.160  59.150  77.510  1.00  0.00           H
ATOM    609  C   THR A  41     105.080  56.020  75.820  1.00  0.00           C
ATOM    610  O   THR A  41     104.060  56.500  75.260  1.00  0.00           O
ATOM    611  N   ILE A  42     104.980  54.890  76.480  1.00  0.00           N
ATOM    612  H   ILE A  42     105.710  54.620  77.120  1.00  0.00           H
ATOM    613  CA  ILE A  42     103.770  54.080  76.450  1.00  0.00           C
ATOM    614  HA  ILE A  42     103.370  54.170  75.430  1.00  0.00           H
ATOM    615  CB  ILE A  42     104.180  52.620  76.940  1.00  0.00           C
ATOM    616  HB  ILE A  42     104.480  52.730  77.980  1.00  0.00           H
ATOM    617  CG2 ILE A  42     103.070  51.610  76.920  1.00  0.00           C
ATOM    618 1HG2 ILE A  42     103.370  50.750  77.510  1.00  0.00           H
ATOM    619 2HG2 ILE A  42     102.230  52.070  77.430  1.00  0.00           H
ATOM    620 3HG2 ILE A  42     102.760  51.330  75.910  1.00  0.00           H
ATOM    621  CG1 ILE A  42     105.410  52.120  76.030  1.00  0.00           C
ATOM    622 1HG1 ILE A  42     106.160  52.890  75.870  1.00  0.00           H
ATOM    623 2HG1 ILE A  42     105.040  51.770  75.070  1.00  0.00           H
ATOM    624  CD  ILE A  42     106.190  51.020  76.580  1.00  0.00           C
ATOM    625  HD1 ILE A  42     106.610  51.260  77.560  1.00  0.00           H
ATOM    626  HD2 ILE A  42     105.500  50.180  76.660  1.00  0.00           H
ATOM    627  HD3 ILE A  42     107.070  50.820  75.960  1.00  0.00           H
ATOM    628  C   ILE A  42     102.650  54.700  77.390  1.00  0.00           C
ATOM    629  O   ILE A  42     102.980  55.240  78.470  1.00  0.00           O
ATOM    630  N   GLY A  43     101.420  54.550  77.020  1.00  0.00           N
ATOM    631  H   GLY A  43     101.190  54.140  76.130  1.00  0.00           H
ATOM    632  CA  GLY A  43     100.270  54.870  77.880  1.00  0.00           C
ATOM    633  HA1 GLY A  43     100.640  54.640  78.880  1.00  0.00           H
ATOM    634  HA2 GLY A  43      99.390  54.270  77.640  1.00  0.00           H
ATOM    635  C   GLY A  43      99.940  56.320  78.060  1.00  0.00           C
ATOM    636  O   GLY A  43      98.930  56.620  78.710  1.00  0.00           O
ATOM    637  N   GLY A  44     100.590  57.190  77.320  1.00  0.00           N
ATOM    638  H   GLY A  44     101.520  56.930  77.010  1.00  0.00           H
ATOM    639  CA  GLY A  44     100.310  58.660  77.400  1.00  0.00           C
ATOM    640  HA1 GLY A  44     100.370  59.060  78.410  1.00  0.00           H
ATOM    641  HA2 GLY A  44      99.300  58.860  77.040  1.00  0.00           H
ATOM    642  C   GLY A  44     101.280  59.330  76.470  1.00  0.00           C
ATOM    643  O   GLY A  44     102.050  58.730  75.710  1.00  0.00           O
ATOM    644  N   GLY A  45     101.340  60.620  76.630  1.00  0.00           N
ATOM    645  H   GLY A  45     100.740  60.990  77.360  1.00  0.00           H
ATOM    646  CA  GLY A  45     102.200  61.490  75.930  1.00  0.00           C
ATOM    647  HA1 GLY A  45     102.730  60.900  75.190  1.00  0.00           H
ATOM    648  HA2 GLY A  45     102.840  61.910  76.700  1.00  0.00           H
ATOM    649  C   GLY A  45     101.400  62.690  75.250  1.00  0.00           C
ATOM    650  O   GLY A  45     100.210  62.800  75.160  1.00  0.00           O
ATOM    651  N   ASP A  46     102.180  63.590  74.720  1.00  0.00           N
ATOM    652  H   ASP A  46     103.180  63.530  74.870  1.00  0.00           H
ATOM    653  CA  ASP A  46     101.670  64.910  74.100  1.00  0.00           C
ATOM    654  HA  ASP A  46     100.680  64.670  73.720  1.00  0.00           H
ATOM    655  CB  ASP A  46     101.510  66.020  75.140  1.00  0.00           C
ATOM    656  HB1 ASP A  46     100.660  65.850  75.800  1.00  0.00           H
ATOM    657  HB2 ASP A  46     101.200  66.890  74.560  1.00  0.00           H
ATOM    658  CG  ASP A  46     102.750  66.330  75.940  1.00  0.00           C
ATOM    659  OD1 ASP A  46     103.830  65.660  75.990  1.00  0.00           O
ATOM    660  OD2 ASP A  46     102.670  67.420  76.550  1.00  0.00           O
ATOM    661  C   ASP A  46     102.360  65.410  72.820  1.00  0.00           C
ATOM    662  O   ASP A  46     102.790  66.540  72.700  1.00  0.00           O
ATOM    663  N   ASP A  47     102.670  64.440  71.980  1.00  0.00           N
ATOM    664  H   ASP A  47     102.150  63.600  72.150  1.00  0.00           H
ATOM    665  CA  ASP A  47     103.150  64.570  70.610  1.00  0.00           C
ATOM    666  HA  ASP A  47     103.860  65.390  70.580  1.00  0.00           H
ATOM    667  CB  ASP A  47     103.950  63.350  70.170  1.00  0.00           C
ATOM    668  HB1 ASP A  47     104.400  63.500  69.190  1.00  0.00           H
ATOM    669  HB2 ASP A  47     103.190  62.570  70.090  1.00  0.00           H
ATOM    670  CG  ASP A  47     105.040  62.930  71.090  1.00  0.00           C
ATOM    671  OD1 ASP A  47     104.840  61.860  71.730  1.00  0.00           O
ATOM    672  OD2 ASP A  47     106.120  63.620  71.180  1.00  0.00           O
ATOM    673  C   ASP A  47     102.060  64.840  69.590  1.00  0.00           C
ATOM    674  O   ASP A  47     100.860  64.560  69.800  1.00  0.00           O
ATOM    675  N   SER A  48     102.430  65.330  68.420  1.00  0.00           N
ATOM    676  H   SER A  48     103.390  65.510  68.150  1.00  0.00           H
ATOM    677  CA  SER A  48     101.500  65.860  67.450  1.00  0.00           C
ATOM    678  HA  SER A  48     100.880  66.660  67.860  1.00  0.00           H
ATOM    679  CB  SER A  48     102.310  66.490  66.250  1.00  0.00           C
ATOM    680  HB1 SER A  48     101.580  66.800  65.510  1.00  0.00           H
ATOM    681  HB2 SER A  48     103.050  65.870  65.750  1.00  0.00           H
ATOM    682  OG  SER A  48     103.140  67.600  66.720  1.00  0.00           O
ATOM    683  HG  SER A  48     103.900  67.170  67.130  1.00  0.00           H
ATOM    684  C   SER A  48     100.470  64.860  66.890  1.00  0.00           C
ATOM    685  O   SER A  48      99.520  65.280  66.350  1.00  0.00           O
ATOM    686  N   PHE A  49     100.620  63.560  67.160  1.00  0.00           N
ATOM    687  H   PHE A  49     101.300  63.340  67.880  1.00  0.00           H
ATOM    688  CA  PHE A  49      99.730  62.480  66.640  1.00  0.00           C
ATOM    689  HA  PHE A  49      99.300  62.810  65.690  1.00  0.00           H
ATOM    690  CB  PHE A  49     100.540  61.160  66.280  1.00  0.00           C
ATOM    691  HB1 PHE A  49     101.150  61.480  65.430  1.00  0.00           H
ATOM    692  HB2 PHE A  49      99.780  60.450  65.950  1.00  0.00           H
ATOM    693  CG  PHE A  49     101.440  60.480  67.260  1.00  0.00           C
ATOM    694  CD1 PHE A  49     100.800  59.770  68.240  1.00  0.00           C
ATOM    695  HD1 PHE A  49      99.740  59.610  68.360  1.00  0.00           H
ATOM    696  CE1 PHE A  49     101.600  59.120  69.200  1.00  0.00           C
ATOM    697  HE1 PHE A  49     101.130  58.500  69.960  1.00  0.00           H
ATOM    698  CZ  PHE A  49     103.000  59.200  69.100  1.00  0.00           C
ATOM    699  HZ  PHE A  49     103.650  58.680  69.790  1.00  0.00           H
ATOM    700  CE2 PHE A  49     103.620  59.940  68.110  1.00  0.00           C
ATOM    701  HE2 PHE A  49     104.690  59.850  67.950  1.00  0.00           H
ATOM    702  CD2 PHE A  49     102.820  60.620  67.210  1.00  0.00           C
ATOM    703  HD2 PHE A  49     103.150  61.140  66.320  1.00  0.00           H
ATOM    704  C   PHE A  49      98.640  62.330  67.680  1.00  0.00           C
ATOM    705  O   PHE A  49      97.510  62.040  67.250  1.00  0.00           O
ATOM    706  N   ASN A  50      98.900  62.460  69.000  1.00  0.00           N
ATOM    707  H   ASN A  50      99.890  62.450  69.220  1.00  0.00           H
ATOM    708  CA  ASN A  50      97.930  62.320  70.060  1.00  0.00           C
ATOM    709  HA  ASN A  50      97.490  61.330  69.980  1.00  0.00           H
ATOM    710  CB  ASN A  50      98.600  62.440  71.390  1.00  0.00           C
ATOM    711  HB1 ASN A  50      97.940  62.420  72.250  1.00  0.00           H
ATOM    712  HB2 ASN A  50      99.150  63.370  71.460  1.00  0.00           H
ATOM    713  CG  ASN A  50      99.500  61.250  71.660  1.00  0.00           C
ATOM    714  OD1 ASN A  50     100.720  61.340  71.700  1.00  0.00           O
ATOM    715  ND2 ASN A  50      98.930  60.120  71.920  1.00  0.00           N
ATOM    716 1HD2 ASN A  50      97.940  59.950  71.940  1.00  0.00           H
ATOM    717 2HD2 ASN A  50      99.610  59.380  72.060  1.00  0.00           H
ATOM    718  C   ASN A  50      96.740  63.290  69.920  1.00  0.00           C
ATOM    719  O   ASN A  50      95.700  62.950  70.450  1.00  0.00           O
ATOM    720  N   THR A  51      96.810  64.340  69.090  1.00  0.00           N
ATOM    721  H   THR A  51      97.720  64.440  68.670  1.00  0.00           H
ATOM    722  CA  THR A  51      95.690  65.180  68.550  1.00  0.00           C
ATOM    723  HA  THR A  51      95.290  65.780  69.360  1.00  0.00           H
ATOM    724  CB  THR A  51      96.240  66.110  67.390  1.00  0.00           C
ATOM    725  HB  THR A  51      95.480  66.710  66.910  1.00  0.00           H
ATOM    726  CG2 THR A  51      97.400  67.030  67.860  1.00  0.00           C
ATOM    727 1HG2 THR A  51      98.270  66.420  68.100  1.00  0.00           H
ATOM    728 2HG2 THR A  51      97.660  67.680  67.020  1.00  0.00           H
ATOM    729 3HG2 THR A  51      96.950  67.540  68.710  1.00  0.00           H
ATOM    730  OG1 THR A  51      96.660  65.270  66.360  1.00  0.00           O
ATOM    731  HG1 THR A  51      97.020  65.870  65.710  1.00  0.00           H
ATOM    732  C   THR A  51      94.510  64.330  68.050  1.00  0.00           C
ATOM    733  O   THR A  51      93.370  64.620  68.450  1.00  0.00           O
ATOM    734  N   PHE A  52      94.810  63.220  67.400  1.00  0.00           N
ATOM    735  H   PHE A  52      95.760  63.080  67.100  1.00  0.00           H
ATOM    736  CA  PHE A  52      93.910  62.270  66.860  1.00  0.00           C
ATOM    737  HA  PHE A  52      92.900  62.660  66.850  1.00  0.00           H
ATOM    738  CB  PHE A  52      94.190  62.040  65.400  1.00  0.00           C
ATOM    739  HB1 PHE A  52      93.730  61.130  65.040  1.00  0.00           H
ATOM    740  HB2 PHE A  52      95.280  62.010  65.300  1.00  0.00           H
ATOM    741  CG  PHE A  52      93.610  63.070  64.430  1.00  0.00           C
ATOM    742  CD1 PHE A  52      93.980  64.470  64.440  1.00  0.00           C
ATOM    743  HD1 PHE A  52      94.540  64.810  65.300  1.00  0.00           H
ATOM    744  CE1 PHE A  52      93.570  65.330  63.460  1.00  0.00           C
ATOM    745  HE1 PHE A  52      93.900  66.360  63.540  1.00  0.00           H
ATOM    746  CZ  PHE A  52      92.780  64.830  62.370  1.00  0.00           C
ATOM    747  HZ  PHE A  52      92.440  65.560  61.650  1.00  0.00           H
ATOM    748  CE2 PHE A  52      92.420  63.520  62.310  1.00  0.00           C
ATOM    749  HE2 PHE A  52      91.950  63.190  61.400  1.00  0.00           H
ATOM    750  CD2 PHE A  52      92.800  62.650  63.340  1.00  0.00           C
ATOM    751  HD2 PHE A  52      92.500  61.620  63.230  1.00  0.00           H
ATOM    752  C   PHE A  52      93.890  60.880  67.610  1.00  0.00           C
ATOM    753  O   PHE A  52      93.030  60.050  67.400  1.00  0.00           O
ATOM    754  N   PHE A  53      94.890  60.550  68.480  1.00  0.00           N
ATOM    755  H   PHE A  53      95.620  61.220  68.670  1.00  0.00           H
ATOM    756  CA  PHE A  53      95.020  59.190  69.070  1.00  0.00           C
ATOM    757  HA  PHE A  53      94.180  58.520  68.880  1.00  0.00           H
ATOM    758  CB  PHE A  53      96.280  58.560  68.500  1.00  0.00           C
ATOM    759  HB1 PHE A  53      96.500  57.670  69.090  1.00  0.00           H
ATOM    760  HB2 PHE A  53      97.120  59.250  68.550  1.00  0.00           H
ATOM    761  CG  PHE A  53      96.160  58.060  67.040  1.00  0.00           C
ATOM    762  CD1 PHE A  53      96.380  58.910  65.880  1.00  0.00           C
ATOM    763  HD1 PHE A  53      96.860  59.860  66.060  1.00  0.00           H
ATOM    764  CE1 PHE A  53      96.120  58.400  64.620  1.00  0.00           C
ATOM    765  HE1 PHE A  53      96.380  58.950  63.730  1.00  0.00           H
ATOM    766  CZ  PHE A  53      95.630  57.130  64.400  1.00  0.00           C
ATOM    767  HZ  PHE A  53      95.520  56.710  63.410  1.00  0.00           H
ATOM    768  CE2 PHE A  53      95.450  56.280  65.440  1.00  0.00           C
ATOM    769  HE2 PHE A  53      95.100  55.280  65.260  1.00  0.00           H
ATOM    770  CD2 PHE A  53      95.630  56.780  66.740  1.00  0.00           C
ATOM    771  HD2 PHE A  53      95.410  56.170  67.600  1.00  0.00           H
ATOM    772  C   PHE A  53      95.090  59.310  70.620  1.00  0.00           C
ATOM    773  O   PHE A  53      95.910  59.980  71.170  1.00  0.00           O
ATOM    774  N   SER A  54      94.310  58.490  71.310  1.00  0.00           N
ATOM    775  H   SER A  54      93.840  57.770  70.780  1.00  0.00           H
ATOM    776  CA  SER A  54      94.340  58.300  72.740  1.00  0.00           C
ATOM    777  HA  SER A  54      94.910  59.090  73.230  1.00  0.00           H
ATOM    778  CB  SER A  54      92.960  58.450  73.380  1.00  0.00           C
ATOM    779  HB1 SER A  54      92.400  59.260  72.910  1.00  0.00           H
ATOM    780  HB2 SER A  54      93.100  58.600  74.450  1.00  0.00           H
ATOM    781  OG  SER A  54      92.230  57.320  73.130  1.00  0.00           O
ATOM    782  HG  SER A  54      91.510  57.590  72.560  1.00  0.00           H
ATOM    783  C   SER A  54      95.140  56.960  73.010  1.00  0.00           C
ATOM    784  O   SER A  54      95.330  56.160  72.050  1.00  0.00           O
ATOM    785  N   GLU A  55      95.670  56.740  74.250  1.00  0.00           N
ATOM    786  H   GLU A  55      95.340  57.310  75.010  1.00  0.00           H
ATOM    787  CA  GLU A  55      96.590  55.590  74.520  1.00  0.00           C
ATOM    788  HA  GLU A  55      96.580  55.010  73.600  1.00  0.00           H
ATOM    789  CB  GLU A  55      98.110  56.200  74.710  1.00  0.00           C
ATOM    790  HB1 GLU A  55      98.830  55.440  75.020  1.00  0.00           H
ATOM    791  HB2 GLU A  55      98.120  56.980  75.470  1.00  0.00           H
ATOM    792  CG  GLU A  55      98.690  56.680  73.400  1.00  0.00           C
ATOM    793  HG1 GLU A  55      98.140  57.560  73.060  1.00  0.00           H
ATOM    794  HG2 GLU A  55      98.400  55.910  72.690  1.00  0.00           H
ATOM    795  CD  GLU A  55     100.200  57.090  73.370  1.00  0.00           C
ATOM    796  OE1 GLU A  55     101.090  56.280  73.800  1.00  0.00           O
ATOM    797  OE2 GLU A  55     100.510  58.190  72.960  1.00  0.00           O
ATOM    798  C   GLU A  55      96.150  54.650  75.580  1.00  0.00           C
ATOM    799  O   GLU A  55      95.210  55.030  76.270  1.00  0.00           O
ATOM    800  N   THR A  56      96.800  53.500  75.740  1.00  0.00           N
ATOM    801  H   THR A  56      97.600  53.320  75.150  1.00  0.00           H
ATOM    802  CA  THR A  56      96.460  52.550  76.800  1.00  0.00           C
ATOM    803  HA  THR A  56      95.950  53.150  77.560  1.00  0.00           H
ATOM    804  CB  THR A  56      95.550  51.410  76.270  1.00  0.00           C
ATOM    805  HB  THR A  56      95.430  50.740  77.120  1.00  0.00           H
ATOM    806  CG2 THR A  56      94.110  51.830  75.770  1.00  0.00           C
ATOM    807 1HG2 THR A  56      93.700  51.020  75.170  1.00  0.00           H
ATOM    808 2HG2 THR A  56      93.490  52.160  76.600  1.00  0.00           H
ATOM    809 3HG2 THR A  56      94.270  52.630  75.040  1.00  0.00           H
ATOM    810  OG1 THR A  56      96.130  50.710  75.140  1.00  0.00           O
ATOM    811  HG1 THR A  56      95.900  51.330  74.440  1.00  0.00           H
ATOM    812  C   THR A  56      97.650  51.890  77.410  1.00  0.00           C
ATOM    813  O   THR A  56      98.790  52.090  76.940  1.00  0.00           O
ATOM    814  N   GLY A  57      97.400  51.140  78.550  1.00  0.00           N
ATOM    815  H   GLY A  57      96.570  51.320  79.100  1.00  0.00           H
ATOM    816  CA  GLY A  57      98.560  50.480  79.170  1.00  0.00           C
ATOM    817  HA1 GLY A  57      98.440  50.320  80.240  1.00  0.00           H
ATOM    818  HA2 GLY A  57      99.310  51.270  79.120  1.00  0.00           H
ATOM    819  C   GLY A  57      99.070  49.200  78.480  1.00  0.00           C
ATOM    820  O   GLY A  57     100.290  48.980  78.530  1.00  0.00           O
ATOM    821  N   ALA A  58      98.200  48.490  77.770  1.00  0.00           N
ATOM    822  H   ALA A  58      97.290  48.910  77.900  1.00  0.00           H
ATOM    823  CA  ALA A  58      98.480  47.540  76.640  1.00  0.00           C
ATOM    824  HA  ALA A  58      98.970  46.660  77.050  1.00  0.00           H
ATOM    825  CB  ALA A  58      97.090  47.110  76.040  1.00  0.00           C
ATOM    826  HB1 ALA A  58      96.420  46.880  76.870  1.00  0.00           H
ATOM    827  HB2 ALA A  58      96.700  47.930  75.420  1.00  0.00           H
ATOM    828  HB3 ALA A  58      97.270  46.170  75.530  1.00  0.00           H
ATOM    829  C   ALA A  58      99.280  48.120  75.410  1.00  0.00           C
ATOM    830  O   ALA A  58      99.650  47.340  74.540  1.00  0.00           O
ATOM    831  N   GLY A  59      99.640  49.430  75.410  1.00  0.00           N
ATOM    832  H   GLY A  59      99.150  49.970  76.110  1.00  0.00           H
ATOM    833  CA  GLY A  59     100.330  50.090  74.360  1.00  0.00           C
ATOM    834  HA1 GLY A  59     101.400  49.870  74.290  1.00  0.00           H
ATOM    835  HA2 GLY A  59     100.360  51.070  74.830  1.00  0.00           H
ATOM    836  C   GLY A  59      99.620  50.150  73.000  1.00  0.00           C
ATOM    837  O   GLY A  59     100.210  50.280  71.990  1.00  0.00           O
ATOM    838  N   LYS A  60      98.260  49.940  73.000  1.00  0.00           N
ATOM    839  H   LYS A  60      97.820  49.910  73.910  1.00  0.00           H
ATOM    840  CA  LYS A  60      97.400  50.170  71.760  1.00  0.00           C
ATOM    841  HA  LYS A  60      97.990  49.970  70.860  1.00  0.00           H
ATOM    842  CB  LYS A  60      96.190  49.140  71.790  1.00  0.00           C
ATOM    843  HB1 LYS A  60      95.830  49.080  72.820  1.00  0.00           H
ATOM    844  HB2 LYS A  60      96.660  48.190  71.550  1.00  0.00           H
ATOM    845  CG  LYS A  60      95.040  49.410  70.840  1.00  0.00           C
ATOM    846  HG1 LYS A  60      95.260  49.170  69.800  1.00  0.00           H
ATOM    847  HG2 LYS A  60      94.730  50.450  70.870  1.00  0.00           H
ATOM    848  CD  LYS A  60      93.710  48.740  71.090  1.00  0.00           C
ATOM    849  HD1 LYS A  60      92.970  49.230  70.460  1.00  0.00           H
ATOM    850  HD2 LYS A  60      93.440  48.840  72.150  1.00  0.00           H
ATOM    851  CE  LYS A  60      93.890  47.200  70.860  1.00  0.00           C
ATOM    852  HE1 LYS A  60      94.470  46.830  71.710  1.00  0.00           H
ATOM    853  HE2 LYS A  60      94.480  47.100  69.950  1.00  0.00           H
ATOM    854  NZ  LYS A  60      92.550  46.570  70.900  1.00  0.00           N
ATOM    855  HZ1 LYS A  60      92.190  46.590  71.840  1.00  0.00           H
ATOM    856  HZ2 LYS A  60      91.940  47.140  70.330  1.00  0.00           H
ATOM    857  HZ3 LYS A  60      92.560  45.610  70.590  1.00  0.00           H
ATOM    858  C   LYS A  60      96.820  51.620  71.720  1.00  0.00           C
ATOM    859  O   LYS A  60      96.150  52.140  72.630  1.00  0.00           O
ATOM    860  N   HIS A  61      97.110  52.320  70.690  1.00  0.00           N
ATOM    861  H   HIS A  61      97.740  51.940  70.000  1.00  0.00           H
ATOM    862  CA  HIS A  61      96.540  53.580  70.330  1.00  0.00           C
ATOM    863  HA  HIS A  61      96.460  54.150  71.260  1.00  0.00           H
ATOM    864  CB  HIS A  61      97.480  54.240  69.310  1.00  0.00           C
ATOM    865  HB1 HIS A  61      97.050  55.200  69.010  1.00  0.00           H
ATOM    866  HB2 HIS A  61      97.520  53.660  68.390  1.00  0.00           H
ATOM    867  CG  HIS A  61      98.910  54.520  69.680  1.00  0.00           C
ATOM    868  ND1 HIS A  61      99.650  54.020  70.760  1.00  0.00           N
ATOM    869  CE1 HIS A  61     100.750  54.750  70.810  1.00  0.00           C
ATOM    870  HE1 HIS A  61     101.590  54.750  71.490  1.00  0.00           H
ATOM    871  NE2 HIS A  61     100.810  55.610  69.850  1.00  0.00           N
ATOM    872  HE2 HIS A  61     101.530  56.290  69.660  1.00  0.00           H
ATOM    873  CD2 HIS A  61      99.650  55.460  69.080  1.00  0.00           C
ATOM    874  HD2 HIS A  61      99.310  56.050  68.250  1.00  0.00           H
ATOM    875  C   HIS A  61      95.150  53.470  69.770  1.00  0.00           C
ATOM    876  O   HIS A  61      94.800  52.550  69.010  1.00  0.00           O
ATOM    877  N   VAL A  62      94.320  54.420  69.950  1.00  0.00           N
ATOM    878  H   VAL A  62      94.630  55.090  70.640  1.00  0.00           H
ATOM    879  CA  VAL A  62      92.940  54.350  69.630  1.00  0.00           C
ATOM    880  HA  VAL A  62      92.660  53.430  69.130  1.00  0.00           H
ATOM    881  CB  VAL A  62      92.160  54.370  70.920  1.00  0.00           C
ATOM    882  HB  VAL A  62      92.540  55.250  71.460  1.00  0.00           H
ATOM    883  CG1 VAL A  62      90.590  54.290  70.920  1.00  0.00           C
ATOM    884 1HG1 VAL A  62      90.230  54.420  71.940  1.00  0.00           H
ATOM    885 2HG1 VAL A  62      90.250  55.110  70.280  1.00  0.00           H
ATOM    886 3HG1 VAL A  62      90.170  53.330  70.640  1.00  0.00           H
ATOM    887  CG2 VAL A  62      92.680  53.140  71.780  1.00  0.00           C
ATOM    888 1HG2 VAL A  62      92.140  53.100  72.720  1.00  0.00           H
ATOM    889 2HG2 VAL A  62      92.490  52.240  71.180  1.00  0.00           H
ATOM    890 3HG2 VAL A  62      93.730  53.040  72.020  1.00  0.00           H
ATOM    891  C   VAL A  62      92.640  55.670  68.830  1.00  0.00           C
ATOM    892  O   VAL A  62      92.820  56.810  69.310  1.00  0.00           O
ATOM    893  N   PRO A  63      92.010  55.560  67.670  1.00  0.00           N
ATOM    894  CD  PRO A  63      92.110  54.410  66.740  1.00  0.00           C
ATOM    895  HD1 PRO A  63      91.580  53.520  67.070  1.00  0.00           H
ATOM    896  HD2 PRO A  63      93.170  54.180  66.710  1.00  0.00           H
ATOM    897  CG  PRO A  63      91.480  54.980  65.470  1.00  0.00           C
ATOM    898  HG1 PRO A  63      91.060  54.130  64.920  1.00  0.00           H
ATOM    899  HG2 PRO A  63      92.240  55.460  64.860  1.00  0.00           H
ATOM    900  CB  PRO A  63      90.430  55.960  65.990  1.00  0.00           C
ATOM    901  HB1 PRO A  63      89.530  55.410  66.270  1.00  0.00           H
ATOM    902  HB2 PRO A  63      90.220  56.660  65.190  1.00  0.00           H
ATOM    903  CA  PRO A  63      91.240  56.670  67.030  1.00  0.00           C
ATOM    904  HA  PRO A  63      91.920  57.370  66.540  1.00  0.00           H
ATOM    905  C   PRO A  63      90.340  57.410  68.050  1.00  0.00           C
ATOM    906  O   PRO A  63      89.500  56.890  68.800  1.00  0.00           O
ATOM    907  N   ARG A  64      90.510  58.720  68.020  1.00  0.00           N
ATOM    908  H   ARG A  64      91.270  59.130  67.490  1.00  0.00           H
ATOM    909  CA  ARG A  64      89.550  59.660  68.720  1.00  0.00           C
ATOM    910  HA  ARG A  64      89.150  59.280  69.660  1.00  0.00           H
ATOM    911  CB  ARG A  64      90.250  60.980  69.000  1.00  0.00           C
ATOM    912  HB1 ARG A  64      89.480  61.610  69.440  1.00  0.00           H
ATOM    913  HB2 ARG A  64      90.620  61.400  68.070  1.00  0.00           H
ATOM    914  CG  ARG A  64      91.370  60.820  70.100  1.00  0.00           C
ATOM    915  HG1 ARG A  64      92.150  60.190  69.680  1.00  0.00           H
ATOM    916  HG2 ARG A  64      90.930  60.410  71.010  1.00  0.00           H
ATOM    917  CD  ARG A  64      91.900  62.220  70.310  1.00  0.00           C
ATOM    918  HD1 ARG A  64      91.180  62.930  70.730  1.00  0.00           H
ATOM    919  HD2 ARG A  64      92.090  62.630  69.320  1.00  0.00           H
ATOM    920  NE  ARG A  64      93.140  62.210  71.150  1.00  0.00           N
ATOM    921  HE  ARG A  64      93.970  62.150  70.570  1.00  0.00           H
ATOM    922  CZ  ARG A  64      93.170  61.990  72.430  1.00  0.00           C
ATOM    923  NH1 ARG A  64      92.160  61.930  73.270  1.00  0.00           N
ATOM    924 1HH1 ARG A  64      91.230  62.250  73.040  1.00  0.00           H
ATOM    925 2HH1 ARG A  64      92.390  61.550  74.180  1.00  0.00           H
ATOM    926  NH2 ARG A  64      94.280  61.810  72.970  1.00  0.00           N
ATOM    927 1HH2 ARG A  64      95.140  61.840  72.440  1.00  0.00           H
ATOM    928 2HH2 ARG A  64      94.440  61.970  73.960  1.00  0.00           H
ATOM    929  C   ARG A  64      88.390  59.750  67.790  1.00  0.00           C
ATOM    930  O   ARG A  64      88.150  60.770  67.100  1.00  0.00           O
ATOM    931  N   ALA A  65      87.530  58.710  67.680  1.00  0.00           N
ATOM    932  H   ALA A  65      87.730  57.870  68.200  1.00  0.00           H
ATOM    933  CA  ALA A  65      86.580  58.700  66.520  1.00  0.00           C
ATOM    934  HA  ALA A  65      86.420  59.720  66.190  1.00  0.00           H
ATOM    935  CB  ALA A  65      87.250  57.970  65.350  1.00  0.00           C
ATOM    936  HB1 ALA A  65      86.560  58.090  64.520  1.00  0.00           H
ATOM    937  HB2 ALA A  65      88.190  58.430  65.030  1.00  0.00           H
ATOM    938  HB3 ALA A  65      87.550  56.950  65.590  1.00  0.00           H
ATOM    939  C   ALA A  65      85.200  58.020  66.790  1.00  0.00           C
ATOM    940  O   ALA A  65      85.140  57.150  67.680  1.00  0.00           O
ATOM    941  N   VAL A  66      84.090  58.490  66.280  1.00  0.00           N
ATOM    942  H   VAL A  66      84.140  59.380  65.810  1.00  0.00           H
ATOM    943  CA  VAL A  66      82.800  57.870  66.380  1.00  0.00           C
ATOM    944  HA  VAL A  66      82.810  56.900  66.880  1.00  0.00           H
ATOM    945  CB  VAL A  66      81.890  58.830  67.240  1.00  0.00           C
ATOM    946  HB  VAL A  66      81.560  59.660  66.620  1.00  0.00           H
ATOM    947  CG1 VAL A  66      80.560  58.070  67.760  1.00  0.00           C
ATOM    948 1HG1 VAL A  66      79.960  58.850  68.220  1.00  0.00           H
ATOM    949 2HG1 VAL A  66      80.020  57.580  66.950  1.00  0.00           H
ATOM    950 3HG1 VAL A  66      80.770  57.280  68.490  1.00  0.00           H
ATOM    951  CG2 VAL A  66      82.440  59.490  68.510  1.00  0.00           C
ATOM    952 1HG2 VAL A  66      81.700  60.030  69.090  1.00  0.00           H
ATOM    953 2HG2 VAL A  66      82.840  58.650  69.080  1.00  0.00           H
ATOM    954 3HG2 VAL A  66      83.250  60.140  68.190  1.00  0.00           H
ATOM    955  C   VAL A  66      82.190  57.660  64.960  1.00  0.00           C
ATOM    956  O   VAL A  66      82.140  58.590  64.190  1.00  0.00           O
ATOM    957  N   PHE A  67      81.870  56.400  64.680  1.00  0.00           N
ATOM    958  H   PHE A  67      82.100  55.760  65.420  1.00  0.00           H
ATOM    959  CA  PHE A  67      81.050  55.980  63.580  1.00  0.00           C
ATOM    960  HA  PHE A  67      81.070  56.650  62.720  1.00  0.00           H
ATOM    961  CB  PHE A  67      81.730  54.680  63.080  1.00  0.00           C
ATOM    962  HB1 PHE A  67      81.070  54.290  62.300  1.00  0.00           H
ATOM    963  HB2 PHE A  67      81.740  53.940  63.890  1.00  0.00           H
ATOM    964  CG  PHE A  67      83.130  54.880  62.530  1.00  0.00           C
ATOM    965  CD1 PHE A  67      84.210  55.030  63.420  1.00  0.00           C
ATOM    966  HD1 PHE A  67      84.040  54.900  64.480  1.00  0.00           H
ATOM    967  CE1 PHE A  67      85.540  55.320  62.970  1.00  0.00           C
ATOM    968  HE1 PHE A  67      86.420  55.270  63.600  1.00  0.00           H
ATOM    969  CZ  PHE A  67      85.730  55.410  61.580  1.00  0.00           C
ATOM    970  HZ  PHE A  67      86.700  55.660  61.180  1.00  0.00           H
ATOM    971  CE2 PHE A  67      84.670  55.350  60.710  1.00  0.00           C
ATOM    972  HE2 PHE A  67      84.900  55.630  59.700  1.00  0.00           H
ATOM    973  CD2 PHE A  67      83.360  55.160  61.160  1.00  0.00           C
ATOM    974  HD2 PHE A  67      82.540  55.220  60.460  1.00  0.00           H
ATOM    975  C   PHE A  67      79.560  55.880  64.000  1.00  0.00           C
ATOM    976  O   PHE A  67      79.240  55.460  65.140  1.00  0.00           O
ATOM    977  N   VAL A  68      78.670  56.470  63.190  1.00  0.00           N
ATOM    978  H   VAL A  68      79.010  57.040  62.430  1.00  0.00           H
ATOM    979  CA  VAL A  68      77.220  56.460  63.440  1.00  0.00           C
ATOM    980  HA  VAL A  68      77.030  55.540  63.990  1.00  0.00           H
ATOM    981  CB  VAL A  68      76.740  57.540  64.440  1.00  0.00           C
ATOM    982  HB  VAL A  68      77.360  57.250  65.290  1.00  0.00           H
ATOM    983  CG1 VAL A  68      76.940  58.960  63.860  1.00  0.00           C
ATOM    984 1HG1 VAL A  68      76.370  59.130  62.950  1.00  0.00           H
ATOM    985 2HG1 VAL A  68      76.690  59.760  64.560  1.00  0.00           H
ATOM    986 3HG1 VAL A  68      77.960  59.270  63.630  1.00  0.00           H
ATOM    987  CG2 VAL A  68      75.290  57.340  65.000  1.00  0.00           C
ATOM    988 1HG2 VAL A  68      74.880  56.330  64.940  1.00  0.00           H
ATOM    989 2HG2 VAL A  68      75.260  57.610  66.060  1.00  0.00           H
ATOM    990 3HG2 VAL A  68      74.680  58.050  64.450  1.00  0.00           H
ATOM    991  C   VAL A  68      76.350  56.390  62.160  1.00  0.00           C
ATOM    992  O   VAL A  68      76.390  57.260  61.250  1.00  0.00           O
ATOM    993  N   ASP A  69      75.560  55.290  62.100  1.00  0.00           N
ATOM    994  H   ASP A  69      75.590  54.630  62.850  1.00  0.00           H
ATOM    995  CA  ASP A  69      74.800  54.940  60.940  1.00  0.00           C
ATOM    996  HA  ASP A  69      74.540  55.860  60.410  1.00  0.00           H
ATOM    997  CB  ASP A  69      75.510  54.070  59.960  1.00  0.00           C
ATOM    998  HB1 ASP A  69      75.850  53.140  60.420  1.00  0.00           H
ATOM    999  HB2 ASP A  69      76.520  54.430  59.730  1.00  0.00           H
ATOM   1000  CG  ASP A  69      74.790  53.950  58.620  1.00  0.00           C
ATOM   1001  OD1 ASP A  69      73.890  54.790  58.320  1.00  0.00           O
ATOM   1002  OD2 ASP A  69      75.140  53.060  57.850  1.00  0.00           O
ATOM   1003  C   ASP A  69      73.440  54.330  61.430  1.00  0.00           C
ATOM   1004  O   ASP A  69      73.300  53.770  62.530  1.00  0.00           O
ATOM   1005  N   LEU A  70      72.300  54.620  60.740  1.00  0.00           N
ATOM   1006  H   LEU A  70      72.410  55.180  59.910  1.00  0.00           H
ATOM   1007  CA  LEU A  70      70.890  54.220  61.150  1.00  0.00           C
ATOM   1008  HA  LEU A  70      70.900  54.230  62.240  1.00  0.00           H
ATOM   1009  CB  LEU A  70      69.860  55.330  60.620  1.00  0.00           C
ATOM   1010  HB1 LEU A  70      68.800  55.090  60.720  1.00  0.00           H
ATOM   1011  HB2 LEU A  70      70.200  55.430  59.590  1.00  0.00           H
ATOM   1012  CG  LEU A  70      69.980  56.750  61.290  1.00  0.00           C
ATOM   1013  HG  LEU A  70      71.020  57.030  61.120  1.00  0.00           H
ATOM   1014  CD1 LEU A  70      68.970  57.710  60.690  1.00  0.00           C
ATOM   1015 1HD1 LEU A  70      68.850  57.500  59.620  1.00  0.00           H
ATOM   1016 2HD1 LEU A  70      67.960  57.630  61.090  1.00  0.00           H
ATOM   1017 3HD1 LEU A  70      69.350  58.710  60.890  1.00  0.00           H
ATOM   1018  CD2 LEU A  70      69.850  56.870  62.810  1.00  0.00           C
ATOM   1019 1HD2 LEU A  70      70.210  57.820  63.190  1.00  0.00           H
ATOM   1020 2HD2 LEU A  70      68.820  56.690  63.120  1.00  0.00           H
ATOM   1021 3HD2 LEU A  70      70.410  56.110  63.360  1.00  0.00           H
ATOM   1022  C   LEU A  70      70.500  52.720  60.780  1.00  0.00           C
ATOM   1023  O   LEU A  70      69.590  52.120  61.370  1.00  0.00           O
ATOM   1024  N   GLU A  71      71.390  52.160  59.920  1.00  0.00           N
ATOM   1025  H   GLU A  71      72.220  52.690  59.690  1.00  0.00           H
ATOM   1026  CA  GLU A  71      71.530  50.730  59.640  1.00  0.00           C
ATOM   1027  HA  GLU A  71      70.950  50.250  60.420  1.00  0.00           H
ATOM   1028  CB  GLU A  71      71.040  50.550  58.190  1.00  0.00           C
ATOM   1029  HB1 GLU A  71      70.060  51.010  58.280  1.00  0.00           H
ATOM   1030  HB2 GLU A  71      70.770  49.530  57.960  1.00  0.00           H
ATOM   1031  CG  GLU A  71      71.850  51.350  57.090  1.00  0.00           C
ATOM   1032  HG1 GLU A  71      72.450  52.050  57.680  1.00  0.00           H
ATOM   1033  HG2 GLU A  71      71.190  51.980  56.500  1.00  0.00           H
ATOM   1034  CD  GLU A  71      72.720  50.390  56.320  1.00  0.00           C
ATOM   1035  OE1 GLU A  71      73.180  49.340  56.830  1.00  0.00           O
ATOM   1036  OE2 GLU A  71      72.980  50.620  55.120  1.00  0.00           O
ATOM   1037  C   GLU A  71      72.970  50.210  59.890  1.00  0.00           C
ATOM   1038  O   GLU A  71      73.940  50.970  60.080  1.00  0.00           O
ATOM   1039  N   PRO A  72      73.160  48.840  60.000  1.00  0.00           N
ATOM   1040  CD  PRO A  72      72.190  47.800  59.650  1.00  0.00           C
ATOM   1041  HD1 PRO A  72      72.130  47.690  58.570  1.00  0.00           H
ATOM   1042  HD2 PRO A  72      71.180  48.080  59.980  1.00  0.00           H
ATOM   1043  CG  PRO A  72      72.720  46.490  60.280  1.00  0.00           C
ATOM   1044  HG1 PRO A  72      73.280  45.920  59.540  1.00  0.00           H
ATOM   1045  HG2 PRO A  72      71.930  45.880  60.710  1.00  0.00           H
ATOM   1046  CB  PRO A  72      73.750  47.040  61.310  1.00  0.00           C
ATOM   1047  HB1 PRO A  72      74.580  46.380  61.560  1.00  0.00           H
ATOM   1048  HB2 PRO A  72      73.220  47.310  62.220  1.00  0.00           H
ATOM   1049  CA  PRO A  72      74.310  48.270  60.640  1.00  0.00           C
ATOM   1050  HA  PRO A  72      74.760  48.960  61.350  1.00  0.00           H
ATOM   1051  C   PRO A  72      75.330  47.810  59.650  1.00  0.00           C
ATOM   1052  O   PRO A  72      76.440  47.650  60.010  1.00  0.00           O
ATOM   1053  N   THR A  73      75.110  47.750  58.300  1.00  0.00           N
ATOM   1054  H   THR A  73      74.260  48.170  57.950  1.00  0.00           H
ATOM   1055  CA  THR A  73      75.890  46.900  57.360  1.00  0.00           C
ATOM   1056  HA  THR A  73      76.130  45.970  57.880  1.00  0.00           H
ATOM   1057  CB  THR A  73      75.130  46.740  56.000  1.00  0.00           C
ATOM   1058  HB  THR A  73      75.770  46.160  55.330  1.00  0.00           H
ATOM   1059  CG2 THR A  73      73.870  45.880  56.240  1.00  0.00           C
ATOM   1060 1HG2 THR A  73      73.420  45.600  55.290  1.00  0.00           H
ATOM   1061 2HG2 THR A  73      74.020  44.990  56.840  1.00  0.00           H
ATOM   1062 3HG2 THR A  73      73.200  46.520  56.830  1.00  0.00           H
ATOM   1063  OG1 THR A  73      74.810  47.950  55.280  1.00  0.00           O
ATOM   1064  HG1 THR A  73      74.160  48.460  55.780  1.00  0.00           H
ATOM   1065  C   THR A  73      77.210  47.570  56.990  1.00  0.00           C
ATOM   1066  O   THR A  73      78.200  46.860  56.700  1.00  0.00           O
ATOM   1067  N   VAL A  74      77.370  48.920  57.040  1.00  0.00           N
ATOM   1068  H   VAL A  74      76.660  49.530  57.420  1.00  0.00           H
ATOM   1069  CA  VAL A  74      78.600  49.640  56.610  1.00  0.00           C
ATOM   1070  HA  VAL A  74      79.150  49.090  55.850  1.00  0.00           H
ATOM   1071  CB  VAL A  74      78.280  51.010  56.010  1.00  0.00           C
ATOM   1072  HB  VAL A  74      78.030  51.600  56.900  1.00  0.00           H
ATOM   1073  CG1 VAL A  74      79.500  51.720  55.340  1.00  0.00           C
ATOM   1074 1HG1 VAL A  74      79.150  52.720  55.070  1.00  0.00           H
ATOM   1075 2HG1 VAL A  74      80.310  51.720  56.070  1.00  0.00           H
ATOM   1076 3HG1 VAL A  74      79.850  51.110  54.520  1.00  0.00           H
ATOM   1077  CG2 VAL A  74      76.960  51.030  55.140  1.00  0.00           C
ATOM   1078 1HG2 VAL A  74      76.960  50.210  54.430  1.00  0.00           H
ATOM   1079 2HG2 VAL A  74      76.080  50.790  55.740  1.00  0.00           H
ATOM   1080 3HG2 VAL A  74      76.810  52.030  54.730  1.00  0.00           H
ATOM   1081  C   VAL A  74      79.470  49.910  57.840  1.00  0.00           C
ATOM   1082  O   VAL A  74      80.680  49.990  57.660  1.00  0.00           O
ATOM   1083  N   ILE A  75      78.970  49.960  59.060  1.00  0.00           N
ATOM   1084  H   ILE A  75      77.960  50.010  59.070  1.00  0.00           H
ATOM   1085  CA  ILE A  75      79.820  49.860  60.360  1.00  0.00           C
ATOM   1086  HA  ILE A  75      80.820  50.240  60.160  1.00  0.00           H
ATOM   1087  CB  ILE A  75      79.180  50.680  61.520  1.00  0.00           C
ATOM   1088  HB  ILE A  75      78.150  50.330  61.570  1.00  0.00           H
ATOM   1089  CG2 ILE A  75      79.750  50.420  62.900  1.00  0.00           C
ATOM   1090 1HG2 ILE A  75      79.310  51.060  63.660  1.00  0.00           H
ATOM   1091 2HG2 ILE A  75      79.570  49.420  63.310  1.00  0.00           H
ATOM   1092 3HG2 ILE A  75      80.830  50.550  63.010  1.00  0.00           H
ATOM   1093  CG1 ILE A  75      79.100  52.170  61.100  1.00  0.00           C
ATOM   1094 1HG1 ILE A  75      78.540  52.240  60.170  1.00  0.00           H
ATOM   1095 2HG1 ILE A  75      80.100  52.560  60.910  1.00  0.00           H
ATOM   1096  CD  ILE A  75      78.480  53.170  62.060  1.00  0.00           C
ATOM   1097  HD1 ILE A  75      78.330  54.170  61.640  1.00  0.00           H
ATOM   1098  HD2 ILE A  75      77.510  52.750  62.300  1.00  0.00           H
ATOM   1099  HD3 ILE A  75      79.060  53.280  62.970  1.00  0.00           H
ATOM   1100  C   ILE A  75      80.080  48.360  60.820  1.00  0.00           C
ATOM   1101  O   ILE A  75      81.140  48.160  61.440  1.00  0.00           O
ATOM   1102  N   ASP A  76      79.240  47.410  60.390  1.00  0.00           N
ATOM   1103  H   ASP A  76      78.520  47.740  59.770  1.00  0.00           H
ATOM   1104  CA  ASP A  76      79.530  45.930  60.570  1.00  0.00           C
ATOM   1105  HA  ASP A  76      79.660  45.830  61.650  1.00  0.00           H
ATOM   1106  CB  ASP A  76      78.470  44.990  60.010  1.00  0.00           C
ATOM   1107  HB1 ASP A  76      78.970  44.170  59.500  1.00  0.00           H
ATOM   1108  HB2 ASP A  76      78.010  45.580  59.220  1.00  0.00           H
ATOM   1109  CG  ASP A  76      77.550  44.500  61.060  1.00  0.00           C
ATOM   1110  OD1 ASP A  76      78.010  44.320  62.220  1.00  0.00           O
ATOM   1111  OD2 ASP A  76      76.350  44.410  60.830  1.00  0.00           O
ATOM   1112  C   ASP A  76      80.890  45.680  59.860  1.00  0.00           C
ATOM   1113  O   ASP A  76      81.850  45.090  60.450  1.00  0.00           O
ATOM   1114  N   GLU A  77      81.090  46.280  58.690  1.00  0.00           N
ATOM   1115  H   GLU A  77      80.330  46.760  58.230  1.00  0.00           H
ATOM   1116  CA  GLU A  77      82.340  46.040  57.870  1.00  0.00           C
ATOM   1117  HA  GLU A  77      82.560  44.990  57.700  1.00  0.00           H
ATOM   1118  CB  GLU A  77      82.150  46.750  56.500  1.00  0.00           C
ATOM   1119  HB1 GLU A  77      83.120  46.820  56.010  1.00  0.00           H
ATOM   1120  HB2 GLU A  77      81.730  47.730  56.690  1.00  0.00           H
ATOM   1121  CG  GLU A  77      81.200  46.000  55.530  1.00  0.00           C
ATOM   1122  HG1 GLU A  77      81.180  46.670  54.670  1.00  0.00           H
ATOM   1123  HG2 GLU A  77      80.190  45.830  55.880  1.00  0.00           H
ATOM   1124  CD  GLU A  77      81.930  44.710  54.980  1.00  0.00           C
ATOM   1125  OE1 GLU A  77      81.920  43.710  55.730  1.00  0.00           O
ATOM   1126  OE2 GLU A  77      82.220  44.610  53.810  1.00  0.00           O
ATOM   1127  C   GLU A  77      83.590  46.760  58.500  1.00  0.00           C
ATOM   1128  O   GLU A  77      84.670  46.280  58.230  1.00  0.00           O
ATOM   1129  N   VAL A  78      83.310  47.720  59.390  1.00  0.00           N
ATOM   1130  H   VAL A  78      82.340  47.970  59.430  1.00  0.00           H
ATOM   1131  CA  VAL A  78      84.300  48.290  60.310  1.00  0.00           C
ATOM   1132  HA  VAL A  78      85.200  48.420  59.690  1.00  0.00           H
ATOM   1133  CB  VAL A  78      83.990  49.730  60.800  1.00  0.00           C
ATOM   1134  HB  VAL A  78      83.030  49.650  61.310  1.00  0.00           H
ATOM   1135  CG1 VAL A  78      85.040  50.230  61.810  1.00  0.00           C
ATOM   1136 1HG1 VAL A  78      85.980  50.560  61.370  1.00  0.00           H
ATOM   1137 2HG1 VAL A  78      84.650  51.140  62.260  1.00  0.00           H
ATOM   1138 3HG1 VAL A  78      85.180  49.490  62.590  1.00  0.00           H
ATOM   1139  CG2 VAL A  78      83.740  50.680  59.620  1.00  0.00           C
ATOM   1140 1HG2 VAL A  78      84.590  50.910  58.980  1.00  0.00           H
ATOM   1141 2HG2 VAL A  78      82.940  50.420  58.930  1.00  0.00           H
ATOM   1142 3HG2 VAL A  78      83.530  51.660  60.050  1.00  0.00           H
ATOM   1143  C   VAL A  78      84.640  47.290  61.400  1.00  0.00           C
ATOM   1144  O   VAL A  78      85.820  46.920  61.480  1.00  0.00           O
ATOM   1145  N   ARG A  79      83.630  46.850  62.240  1.00  0.00           N
ATOM   1146  H   ARG A  79      82.670  47.040  62.010  1.00  0.00           H
ATOM   1147  CA  ARG A  79      83.880  45.910  63.330  1.00  0.00           C
ATOM   1148  HA  ARG A  79      84.760  46.320  63.840  1.00  0.00           H
ATOM   1149  CB  ARG A  79      82.690  45.790  64.270  1.00  0.00           C
ATOM   1150  HB1 ARG A  79      82.520  46.810  64.620  1.00  0.00           H
ATOM   1151  HB2 ARG A  79      82.950  45.120  65.080  1.00  0.00           H
ATOM   1152  CG  ARG A  79      81.450  45.230  63.610  1.00  0.00           C
ATOM   1153  HG1 ARG A  79      81.610  44.230  63.200  1.00  0.00           H
ATOM   1154  HG2 ARG A  79      81.220  45.930  62.820  1.00  0.00           H
ATOM   1155  CD  ARG A  79      80.260  45.080  64.540  1.00  0.00           C
ATOM   1156  HD1 ARG A  79      80.580  44.510  65.400  1.00  0.00           H
ATOM   1157  HD2 ARG A  79      79.470  44.540  64.020  1.00  0.00           H
ATOM   1158  NE  ARG A  79      79.710  46.320  65.100  1.00  0.00           N
ATOM   1159  HE  ARG A  79      80.010  46.500  66.050  1.00  0.00           H
ATOM   1160  CZ  ARG A  79      78.630  47.020  64.720  1.00  0.00           C
ATOM   1161  NH1 ARG A  79      78.080  46.760  63.580  1.00  0.00           N
ATOM   1162 1HH1 ARG A  79      78.370  45.940  63.060  1.00  0.00           H
ATOM   1163 2HH1 ARG A  79      77.290  47.290  63.220  1.00  0.00           H
ATOM   1164  NH2 ARG A  79      78.110  48.030  65.470  1.00  0.00           N
ATOM   1165 1HH2 ARG A  79      78.620  48.190  66.320  1.00  0.00           H
ATOM   1166 2HH2 ARG A  79      77.220  48.400  65.160  1.00  0.00           H
ATOM   1167  C   ARG A  79      84.420  44.530  62.860  1.00  0.00           C
ATOM   1168  O   ARG A  79      84.890  43.880  63.810  1.00  0.00           O
ATOM   1169  N   THR A  80      84.250  44.160  61.650  1.00  0.00           N
ATOM   1170  H   THR A  80      83.730  44.750  61.020  1.00  0.00           H
ATOM   1171  CA  THR A  80      84.820  42.910  61.210  1.00  0.00           C
ATOM   1172  HA  THR A  80      85.180  42.360  62.080  1.00  0.00           H
ATOM   1173  CB  THR A  80      83.730  42.040  60.520  1.00  0.00           C
ATOM   1174  HB  THR A  80      84.230  41.190  60.060  1.00  0.00           H
ATOM   1175  CG2 THR A  80      82.680  41.500  61.440  1.00  0.00           C
ATOM   1176 1HG2 THR A  80      82.300  42.300  62.080  1.00  0.00           H
ATOM   1177 2HG2 THR A  80      81.820  41.160  60.870  1.00  0.00           H
ATOM   1178 3HG2 THR A  80      83.010  40.650  62.030  1.00  0.00           H
ATOM   1179  OG1 THR A  80      83.120  42.720  59.440  1.00  0.00           O
ATOM   1180  HG1 THR A  80      82.570  43.450  59.740  1.00  0.00           H
ATOM   1181  C   THR A  80      86.010  43.060  60.290  1.00  0.00           C
ATOM   1182  O   THR A  80      86.660  42.020  59.940  1.00  0.00           O
ATOM   1183  N   GLY A  81      86.340  44.280  59.870  1.00  0.00           N
ATOM   1184  H   GLY A  81      85.760  45.070  60.110  1.00  0.00           H
ATOM   1185  CA  GLY A  81      87.390  44.610  58.900  1.00  0.00           C
ATOM   1186  HA1 GLY A  81      87.220  45.650  58.600  1.00  0.00           H
ATOM   1187  HA2 GLY A  81      87.260  44.120  57.930  1.00  0.00           H
ATOM   1188  C   GLY A  81      88.900  44.660  59.340  1.00  0.00           C
ATOM   1189  O   GLY A  81      89.210  44.130  60.420  1.00  0.00           O
ATOM   1190  N   THR A  82      89.830  45.040  58.520  1.00  0.00           N
ATOM   1191  H   THR A  82      89.460  45.170  57.590  1.00  0.00           H
ATOM   1192  CA  THR A  82      91.270  44.810  58.710  1.00  0.00           C
ATOM   1193  HA  THR A  82      91.460  43.750  58.910  1.00  0.00           H
ATOM   1194  CB  THR A  82      91.960  45.250  57.390  1.00  0.00           C
ATOM   1195  HB  THR A  82      93.040  45.310  57.560  1.00  0.00           H
ATOM   1196  CG2 THR A  82      91.940  44.260  56.170  1.00  0.00           C
ATOM   1197 1HG2 THR A  82      92.640  44.550  55.390  1.00  0.00           H
ATOM   1198 2HG2 THR A  82      92.210  43.270  56.550  1.00  0.00           H
ATOM   1199 3HG2 THR A  82      90.930  44.140  55.760  1.00  0.00           H
ATOM   1200  OG1 THR A  82      91.550  46.550  56.890  1.00  0.00           O
ATOM   1201  HG1 THR A  82      92.020  46.790  56.080  1.00  0.00           H
ATOM   1202  C   THR A  82      91.920  45.610  59.800  1.00  0.00           C
ATOM   1203  O   THR A  82      92.920  45.190  60.360  1.00  0.00           O
ATOM   1204  N   TYR A  83      91.340  46.740  60.270  1.00  0.00           N
ATOM   1205  H   TYR A  83      90.460  47.020  59.870  1.00  0.00           H
ATOM   1206  CA  TYR A  83      91.700  47.650  61.350  1.00  0.00           C
ATOM   1207  HA  TYR A  83      92.680  47.390  61.750  1.00  0.00           H
ATOM   1208  CB  TYR A  83      91.880  49.060  60.770  1.00  0.00           C
ATOM   1209  HB1 TYR A  83      91.870  49.810  61.570  1.00  0.00           H
ATOM   1210  HB2 TYR A  83      90.990  49.310  60.200  1.00  0.00           H
ATOM   1211  CG  TYR A  83      93.150  49.270  59.970  1.00  0.00           C
ATOM   1212  CD1 TYR A  83      93.110  49.170  58.550  1.00  0.00           C
ATOM   1213  HD1 TYR A  83      92.210  48.840  58.050  1.00  0.00           H
ATOM   1214  CE1 TYR A  83      94.280  49.390  57.840  1.00  0.00           C
ATOM   1215  HE1 TYR A  83      94.280  49.270  56.770  1.00  0.00           H
ATOM   1216  CZ  TYR A  83      95.480  49.740  58.510  1.00  0.00           C
ATOM   1217  OH  TYR A  83      96.570  50.080  57.780  1.00  0.00           O
ATOM   1218  HH  TYR A  83      97.300  50.400  58.310  1.00  0.00           H
ATOM   1219  CE2 TYR A  83      95.450  49.910  59.870  1.00  0.00           C
ATOM   1220  HE2 TYR A  83      96.330  50.270  60.380  1.00  0.00           H
ATOM   1221  CD2 TYR A  83      94.300  49.680  60.570  1.00  0.00           C
ATOM   1222  HD2 TYR A  83      94.270  49.910  61.630  1.00  0.00           H
ATOM   1223  C   TYR A  83      90.780  47.650  62.650  1.00  0.00           C
ATOM   1224  O   TYR A  83      91.190  48.300  63.640  1.00  0.00           O
ATOM   1225  N   ARG A  84      89.800  46.730  62.670  1.00  0.00           N
ATOM   1226  H   ARG A  84      89.690  46.200  61.820  1.00  0.00           H
ATOM   1227  CA  ARG A  84      88.850  46.380  63.710  1.00  0.00           C
ATOM   1228  HA  ARG A  84      88.140  47.220  63.690  1.00  0.00           H
ATOM   1229  CB  ARG A  84      88.020  45.140  63.310  1.00  0.00           C
ATOM   1230  HB1 ARG A  84      87.740  45.250  62.270  1.00  0.00           H
ATOM   1231  HB2 ARG A  84      87.170  45.100  63.990  1.00  0.00           H
ATOM   1232  CG  ARG A  84      88.800  43.880  63.530  1.00  0.00           C
ATOM   1233  HG1 ARG A  84      88.940  43.740  64.600  1.00  0.00           H
ATOM   1234  HG2 ARG A  84      89.800  43.920  63.090  1.00  0.00           H
ATOM   1235  CD  ARG A  84      88.050  42.640  63.040  1.00  0.00           C
ATOM   1236  HD1 ARG A  84      87.930  42.810  61.970  1.00  0.00           H
ATOM   1237  HD2 ARG A  84      87.120  42.520  63.600  1.00  0.00           H
ATOM   1238  NE  ARG A  84      88.900  41.420  63.180  1.00  0.00           N
ATOM   1239  HE  ARG A  84      88.890  40.870  64.020  1.00  0.00           H
ATOM   1240  CZ  ARG A  84      89.910  41.010  62.360  1.00  0.00           C
ATOM   1241  NH1 ARG A  84      90.080  41.510  61.190  1.00  0.00           N
ATOM   1242 1HH1 ARG A  84      89.460  42.250  60.870  1.00  0.00           H
ATOM   1243 2HH1 ARG A  84      90.790  41.100  60.600  1.00  0.00           H
ATOM   1244  NH2 ARG A  84      90.780  40.190  62.820  1.00  0.00           N
ATOM   1245 1HH2 ARG A  84      90.440  39.740  63.660  1.00  0.00           H
ATOM   1246 2HH2 ARG A  84      91.620  39.860  62.370  1.00  0.00           H
ATOM   1247  C   ARG A  84      89.380  46.390  65.190  1.00  0.00           C
ATOM   1248  O   ARG A  84      88.680  46.960  66.010  1.00  0.00           O
ATOM   1249  N   GLN A  85      90.670  46.030  65.410  1.00  0.00           N
ATOM   1250  H   GLN A  85      91.180  45.630  64.640  1.00  0.00           H
ATOM   1251  CA  GLN A  85      91.330  46.040  66.760  1.00  0.00           C
ATOM   1252  HA  GLN A  85      90.690  45.630  67.540  1.00  0.00           H
ATOM   1253  CB  GLN A  85      92.560  45.150  66.710  1.00  0.00           C
ATOM   1254  HB1 GLN A  85      93.010  45.100  67.700  1.00  0.00           H
ATOM   1255  HB2 GLN A  85      93.320  45.630  66.090  1.00  0.00           H
ATOM   1256  CG  GLN A  85      92.400  43.650  66.310  1.00  0.00           C
ATOM   1257  HG1 GLN A  85      91.760  43.520  65.440  1.00  0.00           H
ATOM   1258  HG2 GLN A  85      91.870  43.130  67.110  1.00  0.00           H
ATOM   1259  CD  GLN A  85      93.690  42.980  65.990  1.00  0.00           C
ATOM   1260  OE1 GLN A  85      94.250  42.270  66.790  1.00  0.00           O
ATOM   1261  NE2 GLN A  85      94.230  43.030  64.840  1.00  0.00           N
ATOM   1262 1HE2 GLN A  85      93.670  43.380  64.070  1.00  0.00           H
ATOM   1263 2HE2 GLN A  85      95.140  42.640  64.670  1.00  0.00           H
ATOM   1264  C   GLN A  85      91.660  47.470  67.180  1.00  0.00           C
ATOM   1265  O   GLN A  85      92.060  47.600  68.370  1.00  0.00           O
ATOM   1266  N   LEU A  86      91.560  48.560  66.370  1.00  0.00           N
ATOM   1267  H   LEU A  86      91.140  48.450  65.450  1.00  0.00           H
ATOM   1268  CA  LEU A  86      91.700  49.940  66.870  1.00  0.00           C
ATOM   1269  HA  LEU A  86      92.630  49.930  67.430  1.00  0.00           H
ATOM   1270  CB  LEU A  86      91.770  50.830  65.550  1.00  0.00           C
ATOM   1271  HB1 LEU A  86      91.820  51.840  65.950  1.00  0.00           H
ATOM   1272  HB2 LEU A  86      90.890  50.670  64.930  1.00  0.00           H
ATOM   1273  CG  LEU A  86      93.050  50.730  64.660  1.00  0.00           C
ATOM   1274  HG  LEU A  86      93.270  49.750  64.240  1.00  0.00           H
ATOM   1275  CD1 LEU A  86      93.000  51.880  63.650  1.00  0.00           C
ATOM   1276 1HD1 LEU A  86      93.770  51.590  62.940  1.00  0.00           H
ATOM   1277 2HD1 LEU A  86      92.040  51.950  63.130  1.00  0.00           H
ATOM   1278 3HD1 LEU A  86      93.050  52.870  64.110  1.00  0.00           H
ATOM   1279  CD2 LEU A  86      94.250  51.000  65.520  1.00  0.00           C
ATOM   1280 1HD2 LEU A  86      95.100  51.320  64.920  1.00  0.00           H
ATOM   1281 2HD2 LEU A  86      94.000  51.750  66.270  1.00  0.00           H
ATOM   1282 3HD2 LEU A  86      94.420  50.080  66.070  1.00  0.00           H
ATOM   1283  C   LEU A  86      90.530  50.240  67.830  1.00  0.00           C
ATOM   1284  O   LEU A  86      90.680  51.010  68.770  1.00  0.00           O
ATOM   1285  N   PHE A  87      89.290  49.740  67.440  1.00  0.00           N
ATOM   1286  H   PHE A  87      89.170  49.210  66.590  1.00  0.00           H
ATOM   1287  CA  PHE A  87      88.040  50.240  68.030  1.00  0.00           C
ATOM   1288  HA  PHE A  87      88.280  51.240  68.380  1.00  0.00           H
ATOM   1289  CB  PHE A  87      86.930  50.280  66.930  1.00  0.00           C
ATOM   1290  HB1 PHE A  87      86.050  50.690  67.430  1.00  0.00           H
ATOM   1291  HB2 PHE A  87      86.840  49.230  66.650  1.00  0.00           H
ATOM   1292  CG  PHE A  87      87.440  51.040  65.680  1.00  0.00           C
ATOM   1293  CD1 PHE A  87      87.510  52.430  65.800  1.00  0.00           C
ATOM   1294  HD1 PHE A  87      87.150  52.980  66.650  1.00  0.00           H
ATOM   1295  CE1 PHE A  87      88.050  53.190  64.720  1.00  0.00           C
ATOM   1296  HE1 PHE A  87      88.130  54.260  64.730  1.00  0.00           H
ATOM   1297  CZ  PHE A  87      88.430  52.500  63.530  1.00  0.00           C
ATOM   1298  HZ  PHE A  87      88.570  53.110  62.650  1.00  0.00           H
ATOM   1299  CE2 PHE A  87      88.280  51.110  63.370  1.00  0.00           C
ATOM   1300  HE2 PHE A  87      88.580  50.570  62.480  1.00  0.00           H
ATOM   1301  CD2 PHE A  87      87.800  50.340  64.490  1.00  0.00           C
ATOM   1302  HD2 PHE A  87      87.920  49.270  64.430  1.00  0.00           H
ATOM   1303  C   PHE A  87      87.580  49.570  69.290  1.00  0.00           C
ATOM   1304  O   PHE A  87      87.420  48.330  69.330  1.00  0.00           O
ATOM   1305  N   HIS A  88      87.110  50.330  70.250  1.00  0.00           N
ATOM   1306  H   HIS A  88      87.430  51.290  70.280  1.00  0.00           H
ATOM   1307  CA  HIS A  88      86.330  49.810  71.350  1.00  0.00           C
ATOM   1308  HA  HIS A  88      86.600  48.760  71.410  1.00  0.00           H
ATOM   1309  CB  HIS A  88      86.700  50.420  72.730  1.00  0.00           C
ATOM   1310  HB1 HIS A  88      87.740  50.110  72.870  1.00  0.00           H
ATOM   1311  HB2 HIS A  88      86.120  49.800  73.410  1.00  0.00           H
ATOM   1312  CG  HIS A  88      86.470  51.860  73.020  1.00  0.00           C
ATOM   1313  ND1 HIS A  88      85.370  52.470  73.580  1.00  0.00           N
ATOM   1314  HD1 HIS A  88      84.600  52.000  74.040  1.00  0.00           H
ATOM   1315  CE1 HIS A  88      85.520  53.800  73.610  1.00  0.00           C
ATOM   1316  HE1 HIS A  88      84.880  54.530  74.090  1.00  0.00           H
ATOM   1317  NE2 HIS A  88      86.740  54.070  73.130  1.00  0.00           N
ATOM   1318  CD2 HIS A  88      87.350  52.880  72.700  1.00  0.00           C
ATOM   1319  HD2 HIS A  88      88.240  52.750  72.110  1.00  0.00           H
ATOM   1320  C   HIS A  88      84.830  49.880  71.030  1.00  0.00           C
ATOM   1321  O   HIS A  88      84.450  50.750  70.220  1.00  0.00           O
ATOM   1322  N   PRO A  89      84.010  49.010  71.600  1.00  0.00           N
ATOM   1323  CD  PRO A  89      84.360  47.850  72.420  1.00  0.00           C
ATOM   1324  HD1 PRO A  89      84.380  48.070  73.490  1.00  0.00           H
ATOM   1325  HD2 PRO A  89      85.300  47.390  72.110  1.00  0.00           H
ATOM   1326  CG  PRO A  89      83.280  46.880  72.290  1.00  0.00           C
ATOM   1327  HG1 PRO A  89      83.130  46.230  73.150  1.00  0.00           H
ATOM   1328  HG2 PRO A  89      83.300  46.260  71.390  1.00  0.00           H
ATOM   1329  CB  PRO A  89      82.090  47.770  72.220  1.00  0.00           C
ATOM   1330  HB1 PRO A  89      81.870  48.130  73.230  1.00  0.00           H
ATOM   1331  HB2 PRO A  89      81.300  47.170  71.780  1.00  0.00           H
ATOM   1332  CA  PRO A  89      82.600  48.920  71.300  1.00  0.00           C
ATOM   1333  HA  PRO A  89      82.370  48.470  70.330  1.00  0.00           H
ATOM   1334  C   PRO A  89      81.780  50.220  71.490  1.00  0.00           C
ATOM   1335  O   PRO A  89      80.940  50.380  70.630  1.00  0.00           O
ATOM   1336  N   GLU A  90      82.110  51.160  72.390  1.00  0.00           N
ATOM   1337  H   GLU A  90      82.970  51.100  72.910  1.00  0.00           H
ATOM   1338  CA  GLU A  90      81.340  52.400  72.530  1.00  0.00           C
ATOM   1339  HA  GLU A  90      80.300  52.160  72.730  1.00  0.00           H
ATOM   1340  CB  GLU A  90      81.930  53.170  73.740  1.00  0.00           C
ATOM   1341  HB1 GLU A  90      81.490  54.170  73.720  1.00  0.00           H
ATOM   1342  HB2 GLU A  90      82.990  53.340  73.530  1.00  0.00           H
ATOM   1343  CG  GLU A  90      81.690  52.590  75.160  1.00  0.00           C
ATOM   1344  HG1 GLU A  90      80.630  52.730  75.370  1.00  0.00           H
ATOM   1345  HG2 GLU A  90      82.200  53.250  75.860  1.00  0.00           H
ATOM   1346  CD  GLU A  90      82.170  51.220  75.370  1.00  0.00           C
ATOM   1347  OE1 GLU A  90      83.290  50.890  74.940  1.00  0.00           O
ATOM   1348  OE2 GLU A  90      81.400  50.400  75.840  1.00  0.00           O
ATOM   1349  C   GLU A  90      81.290  53.270  71.260  1.00  0.00           C
ATOM   1350  O   GLU A  90      80.370  54.050  71.070  1.00  0.00           O
ATOM   1351  N   GLN A  91      82.340  53.120  70.410  1.00  0.00           N
ATOM   1352  H   GLN A  91      83.020  52.420  70.650  1.00  0.00           H
ATOM   1353  CA  GLN A  91      82.550  54.060  69.270  1.00  0.00           C
ATOM   1354  HA  GLN A  91      82.380  55.110  69.520  1.00  0.00           H
ATOM   1355  CB  GLN A  91      83.980  53.780  68.900  1.00  0.00           C
ATOM   1356  HB1 GLN A  91      84.200  54.420  68.050  1.00  0.00           H
ATOM   1357  HB2 GLN A  91      84.190  52.730  68.670  1.00  0.00           H
ATOM   1358  CG  GLN A  91      84.960  54.150  70.020  1.00  0.00           C
ATOM   1359  HG1 GLN A  91      84.820  53.480  70.870  1.00  0.00           H
ATOM   1360  HG2 GLN A  91      84.780  55.160  70.390  1.00  0.00           H
ATOM   1361  CD  GLN A  91      86.420  54.110  69.510  1.00  0.00           C
ATOM   1362  OE1 GLN A  91      87.200  53.160  69.530  1.00  0.00           O
ATOM   1363  NE2 GLN A  91      86.890  55.180  68.930  1.00  0.00           N
ATOM   1364 1HE2 GLN A  91      86.200  55.900  68.760  1.00  0.00           H
ATOM   1365 2HE2 GLN A  91      87.870  55.210  68.690  1.00  0.00           H
ATOM   1366  C   GLN A  91      81.700  53.880  68.040  1.00  0.00           C
ATOM   1367  O   GLN A  91      81.750  54.690  67.060  1.00  0.00           O
ATOM   1368  N   LEU A  92      81.040  52.730  67.920  1.00  0.00           N
ATOM   1369  H   LEU A  92      80.980  52.230  68.790  1.00  0.00           H
ATOM   1370  CA  LEU A  92      80.580  52.150  66.670  1.00  0.00           C
ATOM   1371  HA  LEU A  92      80.700  52.800  65.800  1.00  0.00           H
ATOM   1372  CB  LEU A  92      81.350  50.860  66.280  1.00  0.00           C
ATOM   1373  HB1 LEU A  92      80.840  50.420  65.430  1.00  0.00           H
ATOM   1374  HB2 LEU A  92      81.170  50.070  67.010  1.00  0.00           H
ATOM   1375  CG  LEU A  92      82.860  50.890  65.970  1.00  0.00           C
ATOM   1376  HG  LEU A  92      83.390  50.840  66.920  1.00  0.00           H
ATOM   1377  CD1 LEU A  92      83.310  49.610  65.140  1.00  0.00           C
ATOM   1378 1HD1 LEU A  92      84.280  49.750  64.670  1.00  0.00           H
ATOM   1379 2HD1 LEU A  92      83.250  48.800  65.870  1.00  0.00           H
ATOM   1380 3HD1 LEU A  92      82.580  49.350  64.370  1.00  0.00           H
ATOM   1381  CD2 LEU A  92      83.350  52.100  65.240  1.00  0.00           C
ATOM   1382 1HD2 LEU A  92      84.430  52.150  65.120  1.00  0.00           H
ATOM   1383 2HD2 LEU A  92      82.900  52.200  64.240  1.00  0.00           H
ATOM   1384 3HD2 LEU A  92      82.970  52.970  65.770  1.00  0.00           H
ATOM   1385  C   LEU A  92      79.050  51.960  66.600  1.00  0.00           C
ATOM   1386  O   LEU A  92      78.500  51.010  67.140  1.00  0.00           O
ATOM   1387  N   ILE A  93      78.300  53.050  66.260  1.00  0.00           N
ATOM   1388  H   ILE A  93      78.770  53.830  65.820  1.00  0.00           H
ATOM   1389  CA  ILE A  93      76.890  53.160  66.600  1.00  0.00           C
ATOM   1390  HA  ILE A  93      76.660  52.550  67.470  1.00  0.00           H
ATOM   1391  CB  ILE A  93      76.590  54.570  67.080  1.00  0.00           C
ATOM   1392  HB  ILE A  93      76.610  55.270  66.250  1.00  0.00           H
ATOM   1393  CG2 ILE A  93      75.190  54.590  67.640  1.00  0.00           C
ATOM   1394 1HG2 ILE A  93      74.960  55.610  67.970  1.00  0.00           H
ATOM   1395 2HG2 ILE A  93      74.370  54.340  66.970  1.00  0.00           H
ATOM   1396 3HG2 ILE A  93      75.180  53.880  68.470  1.00  0.00           H
ATOM   1397  CG1 ILE A  93      77.460  55.160  68.150  1.00  0.00           C
ATOM   1398 1HG1 ILE A  93      78.480  55.060  67.760  1.00  0.00           H
ATOM   1399 2HG1 ILE A  93      77.350  54.630  69.090  1.00  0.00           H
ATOM   1400  CD  ILE A  93      77.270  56.610  68.520  1.00  0.00           C
ATOM   1401  HD1 ILE A  93      78.180  57.100  68.850  1.00  0.00           H
ATOM   1402  HD2 ILE A  93      76.950  57.120  67.620  1.00  0.00           H
ATOM   1403  HD3 ILE A  93      76.530  56.680  69.320  1.00  0.00           H
ATOM   1404  C   ILE A  93      75.960  52.730  65.420  1.00  0.00           C
ATOM   1405  O   ILE A  93      76.000  53.290  64.350  1.00  0.00           O
ATOM   1406  N   THR A  94      75.160  51.730  65.580  1.00  0.00           N
ATOM   1407  H   THR A  94      75.240  51.210  66.450  1.00  0.00           H
ATOM   1408  CA  THR A  94      74.390  51.030  64.570  1.00  0.00           C
ATOM   1409  HA  THR A  94      74.400  51.750  63.750  1.00  0.00           H
ATOM   1410  CB  THR A  94      75.000  49.650  64.090  1.00  0.00           C
ATOM   1411  HB  THR A  94      74.190  49.120  63.580  1.00  0.00           H
ATOM   1412  CG2 THR A  94      76.180  49.930  63.100  1.00  0.00           C
ATOM   1413 1HG2 THR A  94      76.520  48.970  62.720  1.00  0.00           H
ATOM   1414 2HG2 THR A  94      75.970  50.680  62.330  1.00  0.00           H
ATOM   1415 3HG2 THR A  94      76.980  50.300  63.730  1.00  0.00           H
ATOM   1416  OG1 THR A  94      75.550  48.840  65.070  1.00  0.00           O
ATOM   1417  HG1 THR A  94      75.110  48.020  64.850  1.00  0.00           H
ATOM   1418  C   THR A  94      72.930  50.890  64.850  1.00  0.00           C
ATOM   1419  O   THR A  94      72.530  50.280  65.850  1.00  0.00           O
ATOM   1420  N   GLY A  95      72.070  51.470  63.990  1.00  0.00           N
ATOM   1421  H   GLY A  95      72.460  52.160  63.360  1.00  0.00           H
ATOM   1422  CA  GLY A  95      70.540  51.510  64.200  1.00  0.00           C
ATOM   1423  HA1 GLY A  95      69.980  52.300  63.700  1.00  0.00           H
ATOM   1424  HA2 GLY A  95      70.300  51.640  65.250  1.00  0.00           H
ATOM   1425  C   GLY A  95      69.860  50.240  63.670  1.00  0.00           C
ATOM   1426  O   GLY A  95      70.460  49.190  63.490  1.00  0.00           O
ATOM   1427  N   LYS A  96      68.520  50.300  63.640  1.00  0.00           N
ATOM   1428  H   LYS A  96      68.100  51.140  64.020  1.00  0.00           H
ATOM   1429  CA  LYS A  96      67.610  49.150  63.200  1.00  0.00           C
ATOM   1430  HA  LYS A  96      68.120  48.210  63.410  1.00  0.00           H
ATOM   1431  CB  LYS A  96      66.340  49.190  64.070  1.00  0.00           C
ATOM   1432  HB1 LYS A  96      65.630  48.590  63.520  1.00  0.00           H
ATOM   1433  HB2 LYS A  96      65.900  50.190  64.110  1.00  0.00           H
ATOM   1434  CG  LYS A  96      66.600  48.620  65.500  1.00  0.00           C
ATOM   1435  HG1 LYS A  96      66.940  49.480  66.080  1.00  0.00           H
ATOM   1436  HG2 LYS A  96      67.410  47.890  65.530  1.00  0.00           H
ATOM   1437  CD  LYS A  96      65.390  48.240  66.310  1.00  0.00           C
ATOM   1438  HD1 LYS A  96      65.020  47.270  65.990  1.00  0.00           H
ATOM   1439  HD2 LYS A  96      64.640  49.000  66.070  1.00  0.00           H
ATOM   1440  CE  LYS A  96      65.710  48.250  67.750  1.00  0.00           C
ATOM   1441  HE1 LYS A  96      65.940  49.270  68.050  1.00  0.00           H
ATOM   1442  HE2 LYS A  96      66.470  47.550  68.100  1.00  0.00           H
ATOM   1443  NZ  LYS A  96      64.470  47.990  68.590  1.00  0.00           N
ATOM   1444  HZ1 LYS A  96      64.000  47.130  68.360  1.00  0.00           H
ATOM   1445  HZ2 LYS A  96      64.740  47.850  69.560  1.00  0.00           H
ATOM   1446  HZ3 LYS A  96      63.850  48.780  68.610  1.00  0.00           H
ATOM   1447  C   LYS A  96      67.250  49.310  61.740  1.00  0.00           C
ATOM   1448  O   LYS A  96      67.320  48.410  60.870  1.00  0.00           O
ATOM   1449  N   GLU A  97      66.940  50.520  61.420  1.00  0.00           N
ATOM   1450  H   GLU A  97      67.010  51.270  62.090  1.00  0.00           H
ATOM   1451  CA  GLU A  97      66.370  50.880  60.130  1.00  0.00           C
ATOM   1452  HA  GLU A  97      66.880  50.300  59.360  1.00  0.00           H
ATOM   1453  CB  GLU A  97      64.860  50.610  60.020  1.00  0.00           C
ATOM   1454  HB1 GLU A  97      64.760  49.630  60.470  1.00  0.00           H
ATOM   1455  HB2 GLU A  97      64.660  50.530  58.950  1.00  0.00           H
ATOM   1456  CG  GLU A  97      63.880  51.560  60.800  1.00  0.00           C
ATOM   1457  HG1 GLU A  97      64.030  52.470  60.230  1.00  0.00           H
ATOM   1458  HG2 GLU A  97      64.170  51.770  61.830  1.00  0.00           H
ATOM   1459  CD  GLU A  97      62.440  51.140  60.810  1.00  0.00           C
ATOM   1460  OE1 GLU A  97      62.070  49.940  60.910  1.00  0.00           O
ATOM   1461  OE2 GLU A  97      61.620  52.060  60.740  1.00  0.00           O
ATOM   1462  C   GLU A  97      66.610  52.310  59.620  1.00  0.00           C
ATOM   1463  O   GLU A  97      66.540  53.230  60.410  1.00  0.00           O
ATOM   1464  N   ASP A  98      67.080  52.430  58.420  1.00  0.00           N
ATOM   1465  H   ASP A  98      67.230  51.610  57.850  1.00  0.00           H
ATOM   1466  CA  ASP A  98      67.680  53.720  57.940  1.00  0.00           C
ATOM   1467  HA  ASP A  98      68.210  54.140  58.800  1.00  0.00           H
ATOM   1468  CB  ASP A  98      68.850  53.450  56.960  1.00  0.00           C
ATOM   1469  HB1 ASP A  98      69.500  52.910  57.640  1.00  0.00           H
ATOM   1470  HB2 ASP A  98      69.250  54.410  56.620  1.00  0.00           H
ATOM   1471  CG  ASP A  98      68.510  52.470  55.780  1.00  0.00           C
ATOM   1472  OD1 ASP A  98      67.560  51.610  55.880  1.00  0.00           O
ATOM   1473  OD2 ASP A  98      69.260  52.450  54.840  1.00  0.00           O
ATOM   1474  C   ASP A  98      66.690  54.770  57.580  1.00  0.00           C
ATOM   1475  O   ASP A  98      65.430  54.630  57.710  1.00  0.00           O
ATOM   1476  N   ALA A  99      67.200  55.880  57.070  1.00  0.00           N
ATOM   1477  H   ALA A  99      68.200  56.010  56.990  1.00  0.00           H
ATOM   1478  CA  ALA A  99      66.420  57.070  56.880  1.00  0.00           C
ATOM   1479  HA  ALA A  99      65.560  57.030  57.540  1.00  0.00           H
ATOM   1480  CB  ALA A  99      67.270  58.310  57.280  1.00  0.00           C
ATOM   1481  HB1 ALA A  99      67.030  59.160  56.640  1.00  0.00           H
ATOM   1482  HB2 ALA A  99      67.190  58.620  58.320  1.00  0.00           H
ATOM   1483  HB3 ALA A  99      68.340  58.120  57.240  1.00  0.00           H
ATOM   1484  C   ALA A  99      65.860  57.100  55.460  1.00  0.00           C
ATOM   1485  O   ALA A  99      65.320  58.130  55.050  1.00  0.00           O
ATOM   1486  N   ALA A 100      65.950  56.050  54.700  1.00  0.00           N
ATOM   1487  H   ALA A 100      66.450  55.250  55.070  1.00  0.00           H
ATOM   1488  CA  ALA A 100      65.560  55.870  53.350  1.00  0.00           C
ATOM   1489  HA  ALA A 100      66.220  55.100  52.960  1.00  0.00           H
ATOM   1490  CB  ALA A 100      64.080  55.430  53.330  1.00  0.00           C
ATOM   1491  HB1 ALA A 100      63.580  55.330  52.370  1.00  0.00           H
ATOM   1492  HB2 ALA A 100      63.880  54.560  53.950  1.00  0.00           H
ATOM   1493  HB3 ALA A 100      63.610  56.190  53.970  1.00  0.00           H
ATOM   1494  C   ALA A 100      65.750  57.180  52.420  1.00  0.00           C
ATOM   1495  O   ALA A 100      64.960  57.500  51.530  1.00  0.00           O
ATOM   1496  N   ASN A 101      66.920  57.810  52.470  1.00  0.00           N
ATOM   1497  H   ASN A 101      67.480  57.530  53.260  1.00  0.00           H
ATOM   1498  CA  ASN A 101      67.300  58.970  51.650  1.00  0.00           C
ATOM   1499  HA  ASN A 101      68.270  59.270  52.060  1.00  0.00           H
ATOM   1500  CB  ASN A 101      67.770  58.520  50.240  1.00  0.00           C
ATOM   1501  HB1 ASN A 101      68.560  59.190  49.910  1.00  0.00           H
ATOM   1502  HB2 ASN A 101      66.890  58.590  49.600  1.00  0.00           H
ATOM   1503  CG  ASN A 101      68.340  57.110  50.240  1.00  0.00           C
ATOM   1504  OD1 ASN A 101      67.960  56.260  49.490  1.00  0.00           O
ATOM   1505  ND2 ASN A 101      69.390  56.720  50.920  1.00  0.00           N
ATOM   1506 1HD2 ASN A 101      69.430  57.120  51.850  1.00  0.00           H
ATOM   1507 2HD2 ASN A 101      69.600  55.730  50.980  1.00  0.00           H
ATOM   1508  C   ASN A 101      66.340  60.180  51.820  1.00  0.00           C
ATOM   1509  O   ASN A 101      66.320  61.020  50.950  1.00  0.00           O
ATOM   1510  N   ASN A 102      65.680  60.280  52.950  1.00  0.00           N
ATOM   1511  H   ASN A 102      65.870  59.570  53.650  1.00  0.00           H
ATOM   1512  CA  ASN A 102      64.630  61.240  53.320  1.00  0.00           C
ATOM   1513  HA  ASN A 102      64.440  61.940  52.510  1.00  0.00           H
ATOM   1514  CB  ASN A 102      63.330  60.500  53.590  1.00  0.00           C
ATOM   1515  HB1 ASN A 102      63.560  59.780  54.370  1.00  0.00           H
ATOM   1516  HB2 ASN A 102      63.000  60.080  52.640  1.00  0.00           H
ATOM   1517  CG  ASN A 102      62.160  61.320  54.150  1.00  0.00           C
ATOM   1518  OD1 ASN A 102      62.250  62.440  54.620  1.00  0.00           O
ATOM   1519  ND2 ASN A 102      61.020  60.700  54.170  1.00  0.00           N
ATOM   1520 1HD2 ASN A 102      60.920  59.760  53.830  1.00  0.00           H
ATOM   1521 2HD2 ASN A 102      60.260  61.190  54.630  1.00  0.00           H
ATOM   1522  C   ASN A 102      65.280  62.040  54.520  1.00  0.00           C
ATOM   1523  O   ASN A 102      65.610  61.500  55.590  1.00  0.00           O
ATOM   1524  N   TYR A 103      65.410  63.390  54.380  1.00  0.00           N
ATOM   1525  H   TYR A 103      65.380  63.730  53.430  1.00  0.00           H
ATOM   1526  CA  TYR A 103      65.960  64.320  55.460  1.00  0.00           C
ATOM   1527  HA  TYR A 103      66.930  63.960  55.810  1.00  0.00           H
ATOM   1528  CB  TYR A 103      66.090  65.750  54.870  1.00  0.00           C
ATOM   1529  HB1 TYR A 103      65.140  66.090  54.470  1.00  0.00           H
ATOM   1530  HB2 TYR A 103      66.820  65.750  54.060  1.00  0.00           H
ATOM   1531  CG  TYR A 103      66.680  66.600  55.950  1.00  0.00           C
ATOM   1532  CD1 TYR A 103      65.800  67.280  56.870  1.00  0.00           C
ATOM   1533  HD1 TYR A 103      64.740  67.090  56.920  1.00  0.00           H
ATOM   1534  CE1 TYR A 103      66.200  68.280  57.800  1.00  0.00           C
ATOM   1535  HE1 TYR A 103      65.470  68.680  58.480  1.00  0.00           H
ATOM   1536  CZ  TYR A 103      67.550  68.680  57.730  1.00  0.00           C
ATOM   1537  OH  TYR A 103      68.040  69.650  58.500  1.00  0.00           O
ATOM   1538  HH  TYR A 103      67.350  70.000  59.070  1.00  0.00           H
ATOM   1539  CE2 TYR A 103      68.410  68.050  56.840  1.00  0.00           C
ATOM   1540  HE2 TYR A 103      69.480  68.180  56.940  1.00  0.00           H
ATOM   1541  CD2 TYR A 103      68.010  67.040  55.980  1.00  0.00           C
ATOM   1542  HD2 TYR A 103      68.730  66.650  55.270  1.00  0.00           H
ATOM   1543  C   TYR A 103      65.020  64.370  56.620  1.00  0.00           C
ATOM   1544  O   TYR A 103      65.510  64.250  57.760  1.00  0.00           O
ATOM   1545  N   ALA A 104      63.710  64.420  56.390  1.00  0.00           N
ATOM   1546  H   ALA A 104      63.300  64.310  55.480  1.00  0.00           H
ATOM   1547  CA  ALA A 104      62.740  64.530  57.550  1.00  0.00           C
ATOM   1548  HA  ALA A 104      63.070  65.370  58.160  1.00  0.00           H
ATOM   1549  CB  ALA A 104      61.400  64.870  57.030  1.00  0.00           C
ATOM   1550  HB1 ALA A 104      60.790  65.130  57.900  1.00  0.00           H
ATOM   1551  HB2 ALA A 104      61.460  65.790  56.470  1.00  0.00           H
ATOM   1552  HB3 ALA A 104      61.010  64.060  56.410  1.00  0.00           H
ATOM   1553  C   ALA A 104      62.820  63.280  58.350  1.00  0.00           C
ATOM   1554  O   ALA A 104      62.890  63.200  59.600  1.00  0.00           O
ATOM   1555  N   ARG A 105      62.940  62.110  57.690  1.00  0.00           N
ATOM   1556  H   ARG A 105      62.850  62.130  56.690  1.00  0.00           H
ATOM   1557  CA  ARG A 105      63.160  60.820  58.360  1.00  0.00           C
ATOM   1558  HA  ARG A 105      62.300  60.700  59.030  1.00  0.00           H
ATOM   1559  CB  ARG A 105      63.030  59.710  57.320  1.00  0.00           C
ATOM   1560  HB1 ARG A 105      63.910  59.690  56.680  1.00  0.00           H
ATOM   1561  HB2 ARG A 105      62.150  59.950  56.710  1.00  0.00           H
ATOM   1562  CG  ARG A 105      62.790  58.340  57.960  1.00  0.00           C
ATOM   1563  HG1 ARG A 105      61.960  58.380  58.670  1.00  0.00           H
ATOM   1564  HG2 ARG A 105      63.710  58.030  58.450  1.00  0.00           H
ATOM   1565  CD  ARG A 105      62.460  57.300  56.890  1.00  0.00           C
ATOM   1566  HD1 ARG A 105      63.200  57.280  56.100  1.00  0.00           H
ATOM   1567  HD2 ARG A 105      61.450  57.560  56.560  1.00  0.00           H
ATOM   1568  NE  ARG A 105      62.510  55.960  57.520  1.00  0.00           N
ATOM   1569  HE  ARG A 105      63.330  55.400  57.340  1.00  0.00           H
ATOM   1570  CZ  ARG A 105      61.560  55.420  58.210  1.00  0.00           C
ATOM   1571  NH1 ARG A 105      60.380  55.910  58.460  1.00  0.00           N
ATOM   1572 1HH1 ARG A 105      60.150  56.810  58.070  1.00  0.00           H
ATOM   1573 2HH1 ARG A 105      59.700  55.310  58.920  1.00  0.00           H
ATOM   1574  NH2 ARG A 105      61.890  54.250  58.760  1.00  0.00           N
ATOM   1575 1HH2 ARG A 105      62.820  53.860  58.680  1.00  0.00           H
ATOM   1576 2HH2 ARG A 105      61.240  53.810  59.390  1.00  0.00           H
ATOM   1577  C   ARG A 105      64.470  60.750  59.130  1.00  0.00           C
ATOM   1578  O   ARG A 105      64.490  60.220  60.260  1.00  0.00           O
ATOM   1579  N   GLY A 106      65.580  61.330  58.620  1.00  0.00           N
ATOM   1580  H   GLY A 106      65.520  61.740  57.710  1.00  0.00           H
ATOM   1581  CA  GLY A 106      66.830  61.300  59.370  1.00  0.00           C
ATOM   1582  HA1 GLY A 106      67.740  61.570  58.830  1.00  0.00           H
ATOM   1583  HA2 GLY A 106      67.020  60.340  59.850  1.00  0.00           H
ATOM   1584  C   GLY A 106      66.710  62.210  60.600  1.00  0.00           C
ATOM   1585  O   GLY A 106      67.120  61.930  61.730  1.00  0.00           O
ATOM   1586  N   HIS A 107      66.220  63.430  60.370  1.00  0.00           N
ATOM   1587  H   HIS A 107      65.920  63.740  59.460  1.00  0.00           H
ATOM   1588  CA  HIS A 107      66.270  64.420  61.500  1.00  0.00           C
ATOM   1589  HA  HIS A 107      67.250  64.430  61.980  1.00  0.00           H
ATOM   1590  CB  HIS A 107      66.310  65.750  60.670  1.00  0.00           C
ATOM   1591  HB1 HIS A 107      65.320  65.870  60.230  1.00  0.00           H
ATOM   1592  HB2 HIS A 107      67.110  65.640  59.930  1.00  0.00           H
ATOM   1593  CG  HIS A 107      66.500  66.980  61.460  1.00  0.00           C
ATOM   1594  ND1 HIS A 107      67.630  67.740  61.640  1.00  0.00           N
ATOM   1595  HD1 HIS A 107      68.570  67.510  61.330  1.00  0.00           H
ATOM   1596  CE1 HIS A 107      67.340  68.890  62.280  1.00  0.00           C
ATOM   1597  HE1 HIS A 107      68.050  69.630  62.610  1.00  0.00           H
ATOM   1598  NE2 HIS A 107      66.080  68.910  62.610  1.00  0.00           N
ATOM   1599  CD2 HIS A 107      65.550  67.700  62.120  1.00  0.00           C
ATOM   1600  HD2 HIS A 107      64.490  67.460  62.150  1.00  0.00           H
ATOM   1601  C   HIS A 107      65.100  64.370  62.480  1.00  0.00           C
ATOM   1602  O   HIS A 107      65.400  64.520  63.660  1.00  0.00           O
ATOM   1603  N   TYR A 108      63.850  64.240  61.990  1.00  0.00           N
ATOM   1604  H   TYR A 108      63.630  64.080  61.020  1.00  0.00           H
ATOM   1605  CA  TYR A 108      62.660  64.410  62.850  1.00  0.00           C
ATOM   1606  HA  TYR A 108      62.950  65.000  63.720  1.00  0.00           H
ATOM   1607  CB  TYR A 108      61.590  65.230  62.160  1.00  0.00           C
ATOM   1608  HB1 TYR A 108      60.750  65.120  62.850  1.00  0.00           H
ATOM   1609  HB2 TYR A 108      61.310  64.790  61.200  1.00  0.00           H
ATOM   1610  CG  TYR A 108      61.830  66.650  61.870  1.00  0.00           C
ATOM   1611  CD1 TYR A 108      61.970  67.470  63.000  1.00  0.00           C
ATOM   1612  HD1 TYR A 108      61.720  67.050  63.960  1.00  0.00           H
ATOM   1613  CE1 TYR A 108      62.450  68.760  62.890  1.00  0.00           C
ATOM   1614  HE1 TYR A 108      62.760  69.290  63.780  1.00  0.00           H
ATOM   1615  CZ  TYR A 108      62.630  69.360  61.650  1.00  0.00           C
ATOM   1616  OH  TYR A 108      63.050  70.600  61.500  1.00  0.00           O
ATOM   1617  HH  TYR A 108      63.010  70.910  60.590  1.00  0.00           H
ATOM   1618  CE2 TYR A 108      62.490  68.500  60.530  1.00  0.00           C
ATOM   1619  HE2 TYR A 108      62.700  68.930  59.570  1.00  0.00           H
ATOM   1620  CD2 TYR A 108      62.110  67.160  60.600  1.00  0.00           C
ATOM   1621  HD2 TYR A 108      61.980  66.590  59.690  1.00  0.00           H
ATOM   1622  C   TYR A 108      62.070  63.080  63.340  1.00  0.00           C
ATOM   1623  O   TYR A 108      61.780  62.880  64.540  1.00  0.00           O
ATOM   1624  N   THR A 109      61.980  62.050  62.460  1.00  0.00           N
ATOM   1625  H   THR A 109      62.010  62.180  61.460  1.00  0.00           H
ATOM   1626  CA  THR A 109      61.430  60.750  62.850  1.00  0.00           C
ATOM   1627  HA  THR A 109      60.700  60.990  63.620  1.00  0.00           H
ATOM   1628  CB  THR A 109      60.660  59.940  61.850  1.00  0.00           C
ATOM   1629  HB  THR A 109      61.320  59.720  61.010  1.00  0.00           H
ATOM   1630  CG2 THR A 109      59.880  58.700  62.320  1.00  0.00           C
ATOM   1631 1HG2 THR A 109      59.250  58.180  61.590  1.00  0.00           H
ATOM   1632 2HG2 THR A 109      60.490  57.920  62.780  1.00  0.00           H
ATOM   1633 3HG2 THR A 109      59.150  58.980  63.080  1.00  0.00           H
ATOM   1634  OG1 THR A 109      59.710  60.730  61.270  1.00  0.00           O
ATOM   1635  HG1 THR A 109      59.320  60.260  60.530  1.00  0.00           H
ATOM   1636  C   THR A 109      62.420  59.780  63.560  1.00  0.00           C
ATOM   1637  O   THR A 109      62.130  59.360  64.660  1.00  0.00           O
ATOM   1638  N   ILE A 110      63.540  59.330  62.940  1.00  0.00           N
ATOM   1639  H   ILE A 110      63.730  59.710  62.020  1.00  0.00           H
ATOM   1640  CA  ILE A 110      64.510  58.370  63.460  1.00  0.00           C
ATOM   1641  HA  ILE A 110      63.980  57.620  64.050  1.00  0.00           H
ATOM   1642  CB  ILE A 110      65.220  57.600  62.390  1.00  0.00           C
ATOM   1643  HB  ILE A 110      65.920  58.290  61.900  1.00  0.00           H
ATOM   1644  CG2 ILE A 110      66.140  56.520  63.000  1.00  0.00           C
ATOM   1645 1HG2 ILE A 110      66.830  56.050  62.300  1.00  0.00           H
ATOM   1646 2HG2 ILE A 110      66.710  57.070  63.750  1.00  0.00           H
ATOM   1647 3HG2 ILE A 110      65.470  55.770  63.420  1.00  0.00           H
ATOM   1648  CG1 ILE A 110      64.230  56.950  61.370  1.00  0.00           C
ATOM   1649 1HG1 ILE A 110      64.790  56.410  60.590  1.00  0.00           H
ATOM   1650 2HG1 ILE A 110      63.670  57.710  60.830  1.00  0.00           H
ATOM   1651  CD  ILE A 110      63.270  55.890  61.960  1.00  0.00           C
ATOM   1652  HD1 ILE A 110      63.810  54.950  62.030  1.00  0.00           H
ATOM   1653  HD2 ILE A 110      62.820  56.070  62.930  1.00  0.00           H
ATOM   1654  HD3 ILE A 110      62.460  55.770  61.240  1.00  0.00           H
ATOM   1655  C   ILE A 110      65.460  59.080  64.470  1.00  0.00           C
ATOM   1656  O   ILE A 110      65.650  58.510  65.580  1.00  0.00           O
ATOM   1657  N   GLY A 111      65.920  60.270  64.160  1.00  0.00           N
ATOM   1658  H   GLY A 111      65.620  60.620  63.270  1.00  0.00           H
ATOM   1659  CA  GLY A 111      66.920  61.020  64.860  1.00  0.00           C
ATOM   1660  HA1 GLY A 111      67.010  61.950  64.300  1.00  0.00           H
ATOM   1661  HA2 GLY A 111      67.810  60.390  64.780  1.00  0.00           H
ATOM   1662  C   GLY A 111      66.610  61.370  66.340  1.00  0.00           C
ATOM   1663  O   GLY A 111      67.500  61.180  67.230  1.00  0.00           O
ATOM   1664  N   LYS A 112      65.370  61.690  66.660  1.00  0.00           N
ATOM   1665  H   LYS A 112      64.630  61.490  66.000  1.00  0.00           H
ATOM   1666  CA  LYS A 112      64.890  62.150  68.000  1.00  0.00           C
ATOM   1667  HA  LYS A 112      65.380  63.100  68.240  1.00  0.00           H
ATOM   1668  CB  LYS A 112      63.380  62.410  68.020  1.00  0.00           C
ATOM   1669  HB1 LYS A 112      63.100  63.360  67.570  1.00  0.00           H
ATOM   1670  HB2 LYS A 112      63.220  62.540  69.090  1.00  0.00           H
ATOM   1671  CG  LYS A 112      62.640  61.160  67.470  1.00  0.00           C
ATOM   1672  HG1 LYS A 112      63.220  60.250  67.560  1.00  0.00           H
ATOM   1673  HG2 LYS A 112      62.520  61.240  66.390  1.00  0.00           H
ATOM   1674  CD  LYS A 112      61.280  61.010  68.090  1.00  0.00           C
ATOM   1675  HD1 LYS A 112      60.620  61.800  67.730  1.00  0.00           H
ATOM   1676  HD2 LYS A 112      61.380  60.900  69.170  1.00  0.00           H
ATOM   1677  CE  LYS A 112      60.850  59.680  67.570  1.00  0.00           C
ATOM   1678  HE1 LYS A 112      61.600  58.890  67.520  1.00  0.00           H
ATOM   1679  HE2 LYS A 112      60.600  59.840  66.520  1.00  0.00           H
ATOM   1680  NZ  LYS A 112      59.670  59.230  68.330  1.00  0.00           N
ATOM   1681  HZ1 LYS A 112      59.940  59.300  69.300  1.00  0.00           H
ATOM   1682  HZ2 LYS A 112      58.830  59.780  68.170  1.00  0.00           H
ATOM   1683  HZ3 LYS A 112      59.470  58.270  68.110  1.00  0.00           H
ATOM   1684  C   LYS A 112      65.310  61.220  69.160  1.00  0.00           C
ATOM   1685  O   LYS A 112      65.600  61.680  70.260  1.00  0.00           O
ATOM   1686  N   GLU A 113      65.360  59.890  68.920  1.00  0.00           N
ATOM   1687  H   GLU A 113      65.200  59.660  67.950  1.00  0.00           H
ATOM   1688  CA  GLU A 113      65.450  58.740  69.820  1.00  0.00           C
ATOM   1689  HA  GLU A 113      64.960  58.940  70.770  1.00  0.00           H
ATOM   1690  CB  GLU A 113      64.800  57.440  69.200  1.00  0.00           C
ATOM   1691  HB1 GLU A 113      65.250  56.640  69.800  1.00  0.00           H
ATOM   1692  HB2 GLU A 113      65.190  57.320  68.180  1.00  0.00           H
ATOM   1693  CG  GLU A 113      63.270  57.350  69.210  1.00  0.00           C
ATOM   1694  HG1 GLU A 113      62.910  56.740  68.380  1.00  0.00           H
ATOM   1695  HG2 GLU A 113      62.920  58.360  69.030  1.00  0.00           H
ATOM   1696  CD  GLU A 113      62.700  56.890  70.590  1.00  0.00           C
ATOM   1697  OE1 GLU A 113      63.260  57.390  71.590  1.00  0.00           O
ATOM   1698  OE2 GLU A 113      61.850  55.940  70.660  1.00  0.00           O
ATOM   1699  C   GLU A 113      66.910  58.460  70.120  1.00  0.00           C
ATOM   1700  O   GLU A 113      67.230  57.720  71.090  1.00  0.00           O
ATOM   1701  N   ILE A 114      67.800  58.810  69.240  1.00  0.00           N
ATOM   1702  H   ILE A 114      67.480  59.370  68.460  1.00  0.00           H
ATOM   1703  CA  ILE A 114      69.190  58.380  69.260  1.00  0.00           C
ATOM   1704  HA  ILE A 114      69.300  57.810  70.180  1.00  0.00           H
ATOM   1705  CB  ILE A 114      69.480  57.420  68.040  1.00  0.00           C
ATOM   1706  HB  ILE A 114      68.780  56.590  68.110  1.00  0.00           H
ATOM   1707  CG2 ILE A 114      69.260  58.140  66.650  1.00  0.00           C
ATOM   1708 1HG2 ILE A 114      69.710  57.560  65.840  1.00  0.00           H
ATOM   1709 2HG2 ILE A 114      68.180  58.240  66.550  1.00  0.00           H
ATOM   1710 3HG2 ILE A 114      69.660  59.150  66.740  1.00  0.00           H
ATOM   1711  CG1 ILE A 114      70.930  56.920  68.030  1.00  0.00           C
ATOM   1712 1HG1 ILE A 114      71.220  56.940  69.080  1.00  0.00           H
ATOM   1713 2HG1 ILE A 114      71.680  57.520  67.520  1.00  0.00           H
ATOM   1714  CD  ILE A 114      70.960  55.470  67.540  1.00  0.00           C
ATOM   1715  HD1 ILE A 114      70.330  54.820  68.150  1.00  0.00           H
ATOM   1716  HD2 ILE A 114      70.600  55.380  66.510  1.00  0.00           H
ATOM   1717  HD3 ILE A 114      72.000  55.170  67.550  1.00  0.00           H
ATOM   1718  C   ILE A 114      70.230  59.470  69.370  1.00  0.00           C
ATOM   1719  O   ILE A 114      71.360  59.240  69.940  1.00  0.00           O
ATOM   1720  N   ILE A 115      69.850  60.650  69.060  1.00  0.00           N
ATOM   1721  H   ILE A 115      68.880  60.700  68.790  1.00  0.00           H
ATOM   1722  CA  ILE A 115      70.650  61.940  69.200  1.00  0.00           C
ATOM   1723  HA  ILE A 115      71.460  61.840  68.480  1.00  0.00           H
ATOM   1724  CB  ILE A 115      69.800  63.160  68.780  1.00  0.00           C
ATOM   1725  HB  ILE A 115      69.340  62.990  67.810  1.00  0.00           H
ATOM   1726  CG2 ILE A 115      68.580  63.420  69.660  1.00  0.00           C
ATOM   1727 1HG2 ILE A 115      67.980  64.190  69.170  1.00  0.00           H
ATOM   1728 2HG2 ILE A 115      67.970  62.540  69.830  1.00  0.00           H
ATOM   1729 3HG2 ILE A 115      68.940  63.840  70.600  1.00  0.00           H
ATOM   1730  CG1 ILE A 115      70.680  64.470  68.700  1.00  0.00           C
ATOM   1731 1HG1 ILE A 115      71.190  64.580  69.660  1.00  0.00           H
ATOM   1732 2HG1 ILE A 115      70.180  65.400  68.450  1.00  0.00           H
ATOM   1733  CD  ILE A 115      71.800  64.400  67.640  1.00  0.00           C
ATOM   1734  HD1 ILE A 115      72.560  63.620  67.690  1.00  0.00           H
ATOM   1735  HD2 ILE A 115      71.290  64.110  66.730  1.00  0.00           H
ATOM   1736  HD3 ILE A 115      72.330  65.360  67.610  1.00  0.00           H
ATOM   1737  C   ILE A 115      71.330  62.150  70.560  1.00  0.00           C
ATOM   1738  O   ILE A 115      72.510  62.310  70.650  1.00  0.00           O
ATOM   1739  N   ASP A 116      70.610  61.950  71.660  1.00  0.00           N
ATOM   1740  H   ASP A 116      69.610  61.800  71.570  1.00  0.00           H
ATOM   1741  CA  ASP A 116      71.170  61.820  73.050  1.00  0.00           C
ATOM   1742  HA  ASP A 116      71.720  62.740  73.280  1.00  0.00           H
ATOM   1743  CB  ASP A 116      69.980  61.980  74.010  1.00  0.00           C
ATOM   1744  HB1 ASP A 116      70.350  62.020  75.030  1.00  0.00           H
ATOM   1745  HB2 ASP A 116      69.320  61.110  74.060  1.00  0.00           H
ATOM   1746  CG  ASP A 116      69.160  63.240  73.640  1.00  0.00           C
ATOM   1747  OD1 ASP A 116      69.490  64.360  74.100  1.00  0.00           O
ATOM   1748  OD2 ASP A 116      68.120  63.040  72.950  1.00  0.00           O
ATOM   1749  C   ASP A 116      72.070  60.580  73.430  1.00  0.00           C
ATOM   1750  O   ASP A 116      72.860  60.690  74.320  1.00  0.00           O
ATOM   1751  N   LEU A 117      71.890  59.450  72.850  1.00  0.00           N
ATOM   1752  H   LEU A 117      71.340  59.490  72.000  1.00  0.00           H
ATOM   1753  CA  LEU A 117      72.860  58.350  72.970  1.00  0.00           C
ATOM   1754  HA  LEU A 117      72.990  58.270  74.050  1.00  0.00           H
ATOM   1755  CB  LEU A 117      72.370  56.900  72.410  1.00  0.00           C
ATOM   1756  HB1 LEU A 117      72.100  57.010  71.360  1.00  0.00           H
ATOM   1757  HB2 LEU A 117      71.450  56.670  72.950  1.00  0.00           H
ATOM   1758  CG  LEU A 117      73.370  55.800  72.630  1.00  0.00           C
ATOM   1759  HG  LEU A 117      74.320  56.020  72.140  1.00  0.00           H
ATOM   1760  CD1 LEU A 117      73.680  55.550  74.170  1.00  0.00           C
ATOM   1761 1HD1 LEU A 117      74.150  54.570  74.270  1.00  0.00           H
ATOM   1762 2HD1 LEU A 117      74.230  56.350  74.660  1.00  0.00           H
ATOM   1763 3HD1 LEU A 117      72.730  55.640  74.690  1.00  0.00           H
ATOM   1764  CD2 LEU A 117      72.820  54.490  72.090  1.00  0.00           C
ATOM   1765 1HD2 LEU A 117      72.010  54.210  72.760  1.00  0.00           H
ATOM   1766 2HD2 LEU A 117      72.480  54.640  71.060  1.00  0.00           H
ATOM   1767 3HD2 LEU A 117      73.550  53.680  72.160  1.00  0.00           H
ATOM   1768  C   LEU A 117      74.170  58.770  72.450  1.00  0.00           C
ATOM   1769  O   LEU A 117      75.150  58.600  73.230  1.00  0.00           O
ATOM   1770  N   VAL A 118      74.240  59.200  71.150  1.00  0.00           N
ATOM   1771  H   VAL A 118      73.370  59.320  70.660  1.00  0.00           H
ATOM   1772  CA  VAL A 118      75.420  59.630  70.410  1.00  0.00           C
ATOM   1773  HA  VAL A 118      76.170  58.850  70.250  1.00  0.00           H
ATOM   1774  CB  VAL A 118      75.120  60.200  69.020  1.00  0.00           C
ATOM   1775  HB  VAL A 118      74.430  61.040  69.110  1.00  0.00           H
ATOM   1776  CG1 VAL A 118      76.450  60.690  68.370  1.00  0.00           C
ATOM   1777 1HG1 VAL A 118      76.300  60.890  67.310  1.00  0.00           H
ATOM   1778 2HG1 VAL A 118      76.700  61.640  68.850  1.00  0.00           H
ATOM   1779 3HG1 VAL A 118      77.330  60.070  68.520  1.00  0.00           H
ATOM   1780  CG2 VAL A 118      74.490  59.110  68.110  1.00  0.00           C
ATOM   1781 1HG2 VAL A 118      75.160  58.270  67.960  1.00  0.00           H
ATOM   1782 2HG2 VAL A 118      73.640  58.720  68.670  1.00  0.00           H
ATOM   1783 3HG2 VAL A 118      74.100  59.550  67.190  1.00  0.00           H
ATOM   1784  C   VAL A 118      76.120  60.650  71.290  1.00  0.00           C
ATOM   1785  O   VAL A 118      77.320  60.450  71.430  1.00  0.00           O
ATOM   1786  N   LEU A 119      75.400  61.600  71.900  1.00  0.00           N
ATOM   1787  H   LEU A 119      74.420  61.630  71.670  1.00  0.00           H
ATOM   1788  CA  LEU A 119      75.950  62.560  72.840  1.00  0.00           C
ATOM   1789  HA  LEU A 119      76.730  63.110  72.330  1.00  0.00           H
ATOM   1790  CB  LEU A 119      74.820  63.510  73.440  1.00  0.00           C
ATOM   1791  HB1 LEU A 119      75.190  63.950  74.370  1.00  0.00           H
ATOM   1792  HB2 LEU A 119      73.920  62.920  73.610  1.00  0.00           H
ATOM   1793  CG  LEU A 119      74.380  64.710  72.620  1.00  0.00           C
ATOM   1794  HG  LEU A 119      74.200  64.460  71.580  1.00  0.00           H
ATOM   1795  CD1 LEU A 119      73.190  65.400  73.130  1.00  0.00           C
ATOM   1796 1HD1 LEU A 119      73.040  66.360  72.640  1.00  0.00           H
ATOM   1797 2HD1 LEU A 119      72.410  64.750  72.750  1.00  0.00           H
ATOM   1798 3HD1 LEU A 119      73.140  65.450  74.220  1.00  0.00           H
ATOM   1799  CD2 LEU A 119      75.470  65.800  72.650  1.00  0.00           C
ATOM   1800 1HD2 LEU A 119      75.220  66.620  71.980  1.00  0.00           H
ATOM   1801 2HD2 LEU A 119      75.530  66.240  73.650  1.00  0.00           H
ATOM   1802 3HD2 LEU A 119      76.490  65.440  72.540  1.00  0.00           H
ATOM   1803  C   LEU A 119      76.640  61.980  74.070  1.00  0.00           C
ATOM   1804  O   LEU A 119      77.710  62.520  74.480  1.00  0.00           O
ATOM   1805  N   ASP A 120      76.180  60.810  74.630  1.00  0.00           N
ATOM   1806  H   ASP A 120      75.260  60.540  74.320  1.00  0.00           H
ATOM   1807  CA  ASP A 120      77.020  59.980  75.530  1.00  0.00           C
ATOM   1808  HA  ASP A 120      77.490  60.660  76.250  1.00  0.00           H
ATOM   1809  CB  ASP A 120      76.240  58.960  76.450  1.00  0.00           C
ATOM   1810  HB1 ASP A 120      75.770  58.220  75.810  1.00  0.00           H
ATOM   1811  HB2 ASP A 120      75.440  59.610  76.820  1.00  0.00           H
ATOM   1812  CG  ASP A 120      77.090  58.440  77.680  1.00  0.00           C
ATOM   1813  OD1 ASP A 120      77.850  57.490  77.430  1.00  0.00           O
ATOM   1814  OD2 ASP A 120      77.180  59.090  78.720  1.00  0.00           O
ATOM   1815  C   ASP A 120      78.320  59.480  74.880  1.00  0.00           C
ATOM   1816  O   ASP A 120      79.450  59.880  75.260  1.00  0.00           O
ATOM   1817  N   ARG A 121      78.220  58.850  73.720  1.00  0.00           N
ATOM   1818  H   ARG A 121      77.280  58.610  73.440  1.00  0.00           H
ATOM   1819  CA  ARG A 121      79.330  58.270  72.980  1.00  0.00           C
ATOM   1820  HA  ARG A 121      79.780  57.640  73.750  1.00  0.00           H
ATOM   1821  CB  ARG A 121      78.900  57.530  71.750  1.00  0.00           C
ATOM   1822  HB1 ARG A 121      79.800  57.100  71.320  1.00  0.00           H
ATOM   1823  HB2 ARG A 121      78.440  58.290  71.130  1.00  0.00           H
ATOM   1824  CG  ARG A 121      77.940  56.390  72.110  1.00  0.00           C
ATOM   1825  HG1 ARG A 121      77.940  55.650  71.310  1.00  0.00           H
ATOM   1826  HG2 ARG A 121      76.920  56.750  72.280  1.00  0.00           H
ATOM   1827  CD  ARG A 121      78.330  55.580  73.350  1.00  0.00           C
ATOM   1828  HD1 ARG A 121      78.460  56.200  74.240  1.00  0.00           H
ATOM   1829  HD2 ARG A 121      79.320  55.240  73.040  1.00  0.00           H
ATOM   1830  NE  ARG A 121      77.410  54.450  73.710  1.00  0.00           N
ATOM   1831  HE  ARG A 121      77.010  54.420  74.640  1.00  0.00           H
ATOM   1832  CZ  ARG A 121      77.260  53.280  73.060  1.00  0.00           C
ATOM   1833  NH1 ARG A 121      77.900  53.050  71.920  1.00  0.00           N
ATOM   1834 1HH1 ARG A 121      78.720  53.560  71.620  1.00  0.00           H
ATOM   1835 2HH1 ARG A 121      77.830  52.160  71.450  1.00  0.00           H
ATOM   1836  NH2 ARG A 121      76.430  52.370  73.510  1.00  0.00           N
ATOM   1837 1HH2 ARG A 121      75.950  52.460  74.390  1.00  0.00           H
ATOM   1838 2HH2 ARG A 121      76.290  51.530  72.960  1.00  0.00           H
ATOM   1839  C   ARG A 121      80.470  59.270  72.570  1.00  0.00           C
ATOM   1840  O   ARG A 121      81.640  58.960  72.670  1.00  0.00           O
ATOM   1841  N   ILE A 122      80.070  60.480  72.210  1.00  0.00           N
ATOM   1842  H   ILE A 122      79.070  60.610  72.100  1.00  0.00           H
ATOM   1843  CA  ILE A 122      80.950  61.650  71.980  1.00  0.00           C
ATOM   1844  HA  ILE A 122      81.910  61.340  71.550  1.00  0.00           H
ATOM   1845  CB  ILE A 122      80.250  62.740  71.130  1.00  0.00           C
ATOM   1846  HB  ILE A 122      79.260  62.950  71.530  1.00  0.00           H
ATOM   1847  CG2 ILE A 122      80.980  64.140  71.150  1.00  0.00           C
ATOM   1848 1HG2 ILE A 122      80.370  64.810  70.550  1.00  0.00           H
ATOM   1849 2HG2 ILE A 122      80.970  64.550  72.160  1.00  0.00           H
ATOM   1850 3HG2 ILE A 122      82.050  64.030  70.970  1.00  0.00           H
ATOM   1851  CG1 ILE A 122      80.170  62.270  69.670  1.00  0.00           C
ATOM   1852 1HG1 ILE A 122      79.700  61.280  69.690  1.00  0.00           H
ATOM   1853 2HG1 ILE A 122      81.170  62.200  69.250  1.00  0.00           H
ATOM   1854  CD  ILE A 122      79.330  62.990  68.700  1.00  0.00           C
ATOM   1855  HD1 ILE A 122      78.300  63.120  69.050  1.00  0.00           H
ATOM   1856  HD2 ILE A 122      79.830  63.930  68.440  1.00  0.00           H
ATOM   1857  HD3 ILE A 122      79.270  62.490  67.740  1.00  0.00           H
ATOM   1858  C   ILE A 122      81.460  62.190  73.330  1.00  0.00           C
ATOM   1859  O   ILE A 122      82.690  62.300  73.460  1.00  0.00           O
ATOM   1860  N   ARG A 123      80.680  62.340  74.370  1.00  0.00           N
ATOM   1861  H   ARG A 123      79.710  62.120  74.230  1.00  0.00           H
ATOM   1862  CA  ARG A 123      81.120  62.860  75.690  1.00  0.00           C
ATOM   1863  HA  ARG A 123      81.470  63.890  75.590  1.00  0.00           H
ATOM   1864  CB  ARG A 123      79.910  63.160  76.570  1.00  0.00           C
ATOM   1865  HB1 ARG A 123      79.400  62.200  76.580  1.00  0.00           H
ATOM   1866  HB2 ARG A 123      79.280  63.930  76.140  1.00  0.00           H
ATOM   1867  CG  ARG A 123      80.270  63.530  77.980  1.00  0.00           C
ATOM   1868  HG1 ARG A 123      80.920  62.810  78.480  1.00  0.00           H
ATOM   1869  HG2 ARG A 123      79.320  63.470  78.500  1.00  0.00           H
ATOM   1870  CD  ARG A 123      80.790  64.930  77.980  1.00  0.00           C
ATOM   1871  HD1 ARG A 123      81.690  65.060  77.380  1.00  0.00           H
ATOM   1872  HD2 ARG A 123      81.070  65.170  79.010  1.00  0.00           H
ATOM   1873  NE  ARG A 123      79.790  65.920  77.470  1.00  0.00           N
ATOM   1874  HE  ARG A 123      78.930  65.580  77.050  1.00  0.00           H
ATOM   1875  CZ  ARG A 123      80.010  67.230  77.610  1.00  0.00           C
ATOM   1876  NH1 ARG A 123      81.170  67.710  77.900  1.00  0.00           N
ATOM   1877 1HH1 ARG A 123      81.960  67.140  78.180  1.00  0.00           H
ATOM   1878 2HH1 ARG A 123      81.240  68.710  78.040  1.00  0.00           H
ATOM   1879  NH2 ARG A 123      79.060  68.060  77.240  1.00  0.00           N
ATOM   1880 1HH2 ARG A 123      78.300  67.710  76.690  1.00  0.00           H
ATOM   1881 2HH2 ARG A 123      79.360  69.030  77.290  1.00  0.00           H
ATOM   1882  C   ARG A 123      82.160  61.940  76.240  1.00  0.00           C
ATOM   1883  O   ARG A 123      83.140  62.370  76.850  1.00  0.00           O
ATOM   1884  N   LYS A 124      82.010  60.630  76.150  1.00  0.00           N
ATOM   1885  H   LYS A 124      81.110  60.310  75.810  1.00  0.00           H
ATOM   1886  CA  LYS A 124      83.000  59.630  76.660  1.00  0.00           C
ATOM   1887  HA  LYS A 124      83.000  59.700  77.750  1.00  0.00           H
ATOM   1888  CB  LYS A 124      82.430  58.240  76.250  1.00  0.00           C
ATOM   1889  HB1 LYS A 124      83.180  57.450  76.200  1.00  0.00           H
ATOM   1890  HB2 LYS A 124      82.170  58.370  75.190  1.00  0.00           H
ATOM   1891  CG  LYS A 124      81.190  57.720  76.990  1.00  0.00           C
ATOM   1892  HG1 LYS A 124      80.540  57.160  76.320  1.00  0.00           H
ATOM   1893  HG2 LYS A 124      80.660  58.590  77.370  1.00  0.00           H
ATOM   1894  CD  LYS A 124      81.670  56.900  78.210  1.00  0.00           C
ATOM   1895  HD1 LYS A 124      82.380  57.360  78.900  1.00  0.00           H
ATOM   1896  HD2 LYS A 124      82.210  56.030  77.830  1.00  0.00           H
ATOM   1897  CE  LYS A 124      80.460  56.220  78.900  1.00  0.00           C
ATOM   1898  HE1 LYS A 124      80.860  55.420  79.520  1.00  0.00           H
ATOM   1899  HE2 LYS A 124      79.900  55.760  78.090  1.00  0.00           H
ATOM   1900  NZ  LYS A 124      79.540  57.210  79.590  1.00  0.00           N
ATOM   1901  HZ1 LYS A 124      78.900  57.690  78.970  1.00  0.00           H
ATOM   1902  HZ2 LYS A 124      78.840  56.710  80.120  1.00  0.00           H
ATOM   1903  HZ3 LYS A 124      80.010  57.940  80.110  1.00  0.00           H
ATOM   1904  C   LYS A 124      84.350  59.850  76.080  1.00  0.00           C
ATOM   1905  O   LYS A 124      85.270  59.410  76.760  1.00  0.00           O
ATOM   1906  N   LEU A 125      84.450  60.400  74.880  1.00  0.00           N
ATOM   1907  H   LEU A 125      83.640  60.490  74.280  1.00  0.00           H
ATOM   1908  CA  LEU A 125      85.760  60.830  74.290  1.00  0.00           C
ATOM   1909  HA  LEU A 125      86.540  60.140  74.610  1.00  0.00           H
ATOM   1910  CB  LEU A 125      85.860  60.790  72.840  1.00  0.00           C
ATOM   1911  HB1 LEU A 125      86.870  61.070  72.540  1.00  0.00           H
ATOM   1912  HB2 LEU A 125      85.200  61.570  72.470  1.00  0.00           H
ATOM   1913  CG  LEU A 125      85.440  59.550  72.080  1.00  0.00           C
ATOM   1914  HG  LEU A 125      84.470  59.230  72.450  1.00  0.00           H
ATOM   1915  CD1 LEU A 125      85.320  59.810  70.560  1.00  0.00           C
ATOM   1916 1HD1 LEU A 125      85.020  58.940  69.970  1.00  0.00           H
ATOM   1917 2HD1 LEU A 125      84.700  60.700  70.460  1.00  0.00           H
ATOM   1918 3HD1 LEU A 125      86.290  60.170  70.230  1.00  0.00           H
ATOM   1919  CD2 LEU A 125      86.380  58.400  72.300  1.00  0.00           C
ATOM   1920 1HD2 LEU A 125      86.470  58.310  73.380  1.00  0.00           H
ATOM   1921 2HD2 LEU A 125      85.930  57.480  71.920  1.00  0.00           H
ATOM   1922 3HD2 LEU A 125      87.380  58.580  71.910  1.00  0.00           H
ATOM   1923  C   LEU A 125      86.160  62.220  74.800  1.00  0.00           C
ATOM   1924  O   LEU A 125      87.250  62.380  75.340  1.00  0.00           O
ATOM   1925  N   ALA A 126      85.200  63.200  74.760  1.00  0.00           N
ATOM   1926  H   ALA A 126      84.320  63.020  74.300  1.00  0.00           H
ATOM   1927  CA  ALA A 126      85.420  64.520  75.390  1.00  0.00           C
ATOM   1928  HA  ALA A 126      86.240  65.010  74.850  1.00  0.00           H
ATOM   1929  CB  ALA A 126      84.290  65.450  75.030  1.00  0.00           C
ATOM   1930  HB1 ALA A 126      83.660  65.240  74.160  1.00  0.00           H
ATOM   1931  HB2 ALA A 126      83.550  65.380  75.830  1.00  0.00           H
ATOM   1932  HB3 ALA A 126      84.680  66.460  74.970  1.00  0.00           H
ATOM   1933  C   ALA A 126      85.830  64.590  76.860  1.00  0.00           C
ATOM   1934  O   ALA A 126      86.580  65.490  77.130  1.00  0.00           O
ATOM   1935  N   ASP A 127      85.530  63.580  77.650  1.00  0.00           N
ATOM   1936  H   ASP A 127      84.900  62.880  77.290  1.00  0.00           H
ATOM   1937  CA  ASP A 127      85.940  63.540  79.050  1.00  0.00           C
ATOM   1938  HA  ASP A 127      85.820  64.490  79.570  1.00  0.00           H
ATOM   1939  CB  ASP A 127      85.050  62.540  79.870  1.00  0.00           C
ATOM   1940  HB1 ASP A 127      85.420  62.470  80.890  1.00  0.00           H
ATOM   1941  HB2 ASP A 127      85.170  61.570  79.380  1.00  0.00           H
ATOM   1942  CG  ASP A 127      83.560  62.870  79.960  1.00  0.00           C
ATOM   1943  OD1 ASP A 127      83.160  64.010  80.140  1.00  0.00           O
ATOM   1944  OD2 ASP A 127      82.770  61.840  80.050  1.00  0.00           O
ATOM   1945  C   ASP A 127      87.370  63.250  79.270  1.00  0.00           C
ATOM   1946  O   ASP A 127      87.840  63.550  80.380  1.00  0.00           O
ATOM   1947  N   GLN A 128      88.020  62.580  78.290  1.00  0.00           N
ATOM   1948  H   GLN A 128      87.400  62.210  77.590  1.00  0.00           H
ATOM   1949  CA  GLN A 128      89.460  62.310  78.260  1.00  0.00           C
ATOM   1950  HA  GLN A 128      89.780  62.180  79.290  1.00  0.00           H
ATOM   1951  CB  GLN A 128      89.800  61.060  77.480  1.00  0.00           C
ATOM   1952  HB1 GLN A 128      90.890  61.010  77.520  1.00  0.00           H
ATOM   1953  HB2 GLN A 128      89.560  61.130  76.420  1.00  0.00           H
ATOM   1954  CG  GLN A 128      89.250  59.840  78.190  1.00  0.00           C
ATOM   1955  HG1 GLN A 128      88.160  59.880  78.090  1.00  0.00           H
ATOM   1956  HG2 GLN A 128      89.630  59.950  79.200  1.00  0.00           H
ATOM   1957  CD  GLN A 128      89.760  58.520  77.590  1.00  0.00           C
ATOM   1958  OE1 GLN A 128      90.380  58.490  76.560  1.00  0.00           O
ATOM   1959  NE2 GLN A 128      89.560  57.420  78.190  1.00  0.00           N
ATOM   1960 1HE2 GLN A 128      89.010  57.410  79.030  1.00  0.00           H
ATOM   1961 2HE2 GLN A 128      89.840  56.590  77.690  1.00  0.00           H
ATOM   1962  C   GLN A 128      90.370  63.440  77.770  1.00  0.00           C
ATOM   1963  O   GLN A 128      91.600  63.500  78.010  1.00  0.00           O
ATOM   1964  N   CYS A 129      89.810  64.450  77.090  1.00  0.00           N
ATOM   1965  H   CYS A 129      88.810  64.560  77.200  1.00  0.00           H
ATOM   1966  CA  CYS A 129      90.520  65.520  76.510  1.00  0.00           C
ATOM   1967  HA  CYS A 129      91.200  65.040  75.800  1.00  0.00           H
ATOM   1968  CB  CYS A 129      89.430  66.290  75.620  1.00  0.00           C
ATOM   1969  HB1 CYS A 129      89.850  67.200  75.190  1.00  0.00           H
ATOM   1970  HB2 CYS A 129      88.520  66.530  76.160  1.00  0.00           H
ATOM   1971  SG  CYS A 129      88.840  65.180  74.250  1.00  0.00           S
ATOM   1972  HG  CYS A 129      88.210  64.410  75.140  1.00  0.00           H
ATOM   1973  C   CYS A 129      91.150  66.490  77.540  1.00  0.00           C
ATOM   1974  O   CYS A 129      90.490  66.840  78.510  1.00  0.00           O
ATOM   1975  N   THR A 130      92.390  66.820  77.280  1.00  0.00           N
ATOM   1976  H   THR A 130      92.790  66.520  76.410  1.00  0.00           H
ATOM   1977  CA  THR A 130      93.110  67.750  78.030  1.00  0.00           C
ATOM   1978  HA  THR A 130      92.650  67.790  79.020  1.00  0.00           H
ATOM   1979  CB  THR A 130      94.620  67.430  78.150  1.00  0.00           C
ATOM   1980  HB  THR A 130      94.990  68.050  78.960  1.00  0.00           H
ATOM   1981  CG2 THR A 130      94.870  66.010  78.580  1.00  0.00           C
ATOM   1982 1HG2 THR A 130      94.550  65.250  77.860  1.00  0.00           H
ATOM   1983 2HG2 THR A 130      95.900  65.780  78.840  1.00  0.00           H
ATOM   1984 3HG2 THR A 130      94.180  65.780  79.390  1.00  0.00           H
ATOM   1985  OG1 THR A 130      95.110  67.620  76.900  1.00  0.00           O
ATOM   1986  HG1 THR A 130      94.730  66.890  76.420  1.00  0.00           H
ATOM   1987  C   THR A 130      92.860  69.220  77.720  1.00  0.00           C
ATOM   1988  O   THR A 130      93.070  70.170  78.520  1.00  0.00           O
ATOM   1989  N   GLY A 131      92.380  69.500  76.510  1.00  0.00           N
ATOM   1990  H   GLY A 131      92.410  68.770  75.810  1.00  0.00           H
ATOM   1991  CA  GLY A 131      91.920  70.780  75.840  1.00  0.00           C
ATOM   1992  HA1 GLY A 131      92.840  71.370  75.820  1.00  0.00           H
ATOM   1993  HA2 GLY A 131      91.320  71.450  76.450  1.00  0.00           H
ATOM   1994  C   GLY A 131      91.370  70.600  74.410  1.00  0.00           C
ATOM   1995  O   GLY A 131      91.930  71.240  73.480  1.00  0.00           O
ATOM   1996  N   LEU A 132      90.260  69.840  74.240  1.00  0.00           N
ATOM   1997  H   LEU A 132      89.850  69.490  75.090  1.00  0.00           H
ATOM   1998  CA  LEU A 132      89.510  69.670  72.970  1.00  0.00           C
ATOM   1999  HA  LEU A 132      89.990  68.860  72.440  1.00  0.00           H
ATOM   2000  CB  LEU A 132      88.040  69.170  73.260  1.00  0.00           C
ATOM   2001  HB1 LEU A 132      87.560  69.900  73.900  1.00  0.00           H
ATOM   2002  HB2 LEU A 132      88.150  68.190  73.720  1.00  0.00           H
ATOM   2003  CG  LEU A 132      87.050  68.910  72.050  1.00  0.00           C
ATOM   2004  HG  LEU A 132      86.760  69.820  71.510  1.00  0.00           H
ATOM   2005  CD1 LEU A 132      87.690  67.900  71.070  1.00  0.00           C
ATOM   2006 1HD1 LEU A 132      88.460  68.300  70.420  1.00  0.00           H
ATOM   2007 2HD1 LEU A 132      88.000  66.980  71.590  1.00  0.00           H
ATOM   2008 3HD1 LEU A 132      86.890  67.570  70.410  1.00  0.00           H
ATOM   2009  CD2 LEU A 132      85.760  68.330  72.570  1.00  0.00           C
ATOM   2010 1HD2 LEU A 132      85.230  69.120  73.110  1.00  0.00           H
ATOM   2011 2HD2 LEU A 132      85.080  68.130  71.740  1.00  0.00           H
ATOM   2012 3HD2 LEU A 132      85.890  67.490  73.260  1.00  0.00           H
ATOM   2013  C   LEU A 132      89.510  70.950  72.140  1.00  0.00           C
ATOM   2014  O   LEU A 132      89.140  71.950  72.690  1.00  0.00           O
ATOM   2015  N   GLN A 133      89.770  70.850  70.860  1.00  0.00           N
ATOM   2016  H   GLN A 133      90.150  70.000  70.450  1.00  0.00           H
ATOM   2017  CA  GLN A 133      89.590  71.920  69.940  1.00  0.00           C
ATOM   2018  HA  GLN A 133      89.860  72.860  70.400  1.00  0.00           H
ATOM   2019  CB  GLN A 133      90.500  71.700  68.720  1.00  0.00           C
ATOM   2020  HB1 GLN A 133      90.480  72.610  68.120  1.00  0.00           H
ATOM   2021  HB2 GLN A 133      90.160  70.830  68.160  1.00  0.00           H
ATOM   2022  CG  GLN A 133      91.960  71.490  69.180  1.00  0.00           C
ATOM   2023  HG1 GLN A 133      92.090  70.530  69.670  1.00  0.00           H
ATOM   2024  HG2 GLN A 133      92.130  72.300  69.890  1.00  0.00           H
ATOM   2025  CD  GLN A 133      93.030  71.610  68.100  1.00  0.00           C
ATOM   2026  OE1 GLN A 133      92.930  72.400  67.190  1.00  0.00           O
ATOM   2027  NE2 GLN A 133      94.080  70.830  68.080  1.00  0.00           N
ATOM   2028 1HE2 GLN A 133      94.380  70.160  68.770  1.00  0.00           H
ATOM   2029 2HE2 GLN A 133      94.700  71.100  67.330  1.00  0.00           H
ATOM   2030  C   GLN A 133      88.210  72.020  69.370  1.00  0.00           C
ATOM   2031  O   GLN A 133      87.720  73.140  69.120  1.00  0.00           O
ATOM   2032  N   GLY A 134      87.540  70.890  69.140  1.00  0.00           N
ATOM   2033  H   GLY A 134      88.020  70.060  69.460  1.00  0.00           H
ATOM   2034  CA  GLY A 134      86.230  70.640  68.510  1.00  0.00           C
ATOM   2035  HA1 GLY A 134      86.090  71.510  67.870  1.00  0.00           H
ATOM   2036  HA2 GLY A 134      85.470  70.470  69.280  1.00  0.00           H
ATOM   2037  C   GLY A 134      86.250  69.450  67.540  1.00  0.00           C
ATOM   2038  O   GLY A 134      86.870  68.360  67.850  1.00  0.00           O
ATOM   2039  N   PHE A 135      85.590  69.580  66.390  1.00  0.00           N
ATOM   2040  H   PHE A 135      85.220  70.510  66.270  1.00  0.00           H
ATOM   2041  CA  PHE A 135      85.110  68.440  65.640  1.00  0.00           C
ATOM   2042  HA  PHE A 135      85.570  67.500  65.950  1.00  0.00           H
ATOM   2043  CB  PHE A 135      83.610  68.210  65.880  1.00  0.00           C
ATOM   2044  HB1 PHE A 135      83.290  67.280  65.420  1.00  0.00           H
ATOM   2045  HB2 PHE A 135      83.050  69.110  65.580  1.00  0.00           H
ATOM   2046  CG  PHE A 135      83.290  68.090  67.430  1.00  0.00           C
ATOM   2047  CD1 PHE A 135      83.440  66.850  68.100  1.00  0.00           C
ATOM   2048  HD1 PHE A 135      83.680  65.940  67.580  1.00  0.00           H
ATOM   2049  CE1 PHE A 135      83.210  66.790  69.500  1.00  0.00           C
ATOM   2050  HE1 PHE A 135      83.330  65.820  69.980  1.00  0.00           H
ATOM   2051  CZ  PHE A 135      82.830  67.940  70.140  1.00  0.00           C
ATOM   2052  HZ  PHE A 135      82.590  67.900  71.200  1.00  0.00           H
ATOM   2053  CE2 PHE A 135      82.660  69.150  69.500  1.00  0.00           C
ATOM   2054  HE2 PHE A 135      82.570  70.000  70.160  1.00  0.00           H
ATOM   2055  CD2 PHE A 135      82.830  69.230  68.120  1.00  0.00           C
ATOM   2056  HD2 PHE A 135      82.850  70.220  67.670  1.00  0.00           H
ATOM   2057  C   PHE A 135      85.400  68.470  64.120  1.00  0.00           C
ATOM   2058  O   PHE A 135      85.380  69.560  63.570  1.00  0.00           O
ATOM   2059  N   LEU A 136      85.640  67.260  63.600  1.00  0.00           N
ATOM   2060  H   LEU A 136      85.710  66.500  64.260  1.00  0.00           H
ATOM   2061  CA  LEU A 136      85.700  66.980  62.190  1.00  0.00           C
ATOM   2062  HA  LEU A 136      85.630  67.920  61.630  1.00  0.00           H
ATOM   2063  CB  LEU A 136      87.070  66.290  61.910  1.00  0.00           C
ATOM   2064  HB1 LEU A 136      87.120  66.090  60.840  1.00  0.00           H
ATOM   2065  HB2 LEU A 136      87.140  65.320  62.380  1.00  0.00           H
ATOM   2066  CG  LEU A 136      88.310  67.150  62.250  1.00  0.00           C
ATOM   2067  HG  LEU A 136      88.500  67.080  63.320  1.00  0.00           H
ATOM   2068  CD1 LEU A 136      89.570  66.520  61.570  1.00  0.00           C
ATOM   2069 1HD1 LEU A 136      89.420  66.550  60.490  1.00  0.00           H
ATOM   2070 2HD1 LEU A 136      90.380  67.170  61.890  1.00  0.00           H
ATOM   2071 3HD1 LEU A 136      89.700  65.500  61.950  1.00  0.00           H
ATOM   2072  CD2 LEU A 136      88.230  68.600  61.740  1.00  0.00           C
ATOM   2073 1HD2 LEU A 136      89.190  69.120  61.750  1.00  0.00           H
ATOM   2074 2HD2 LEU A 136      87.780  68.670  60.760  1.00  0.00           H
ATOM   2075 3HD2 LEU A 136      87.680  69.170  62.490  1.00  0.00           H
ATOM   2076  C   LEU A 136      84.630  65.980  61.690  1.00  0.00           C
ATOM   2077  O   LEU A 136      84.530  64.950  62.310  1.00  0.00           O
ATOM   2078  N   VAL A 137      83.660  66.340  60.840  1.00  0.00           N
ATOM   2079  H   VAL A 137      83.650  67.240  60.370  1.00  0.00           H
ATOM   2080  CA  VAL A 137      82.400  65.610  60.660  1.00  0.00           C
ATOM   2081  HA  VAL A 137      82.390  64.700  61.250  1.00  0.00           H
ATOM   2082  CB  VAL A 137      81.160  66.520  61.080  1.00  0.00           C
ATOM   2083  HB  VAL A 137      81.030  67.210  60.250  1.00  0.00           H
ATOM   2084  CG1 VAL A 137      79.990  65.520  61.280  1.00  0.00           C
ATOM   2085 1HG1 VAL A 137      79.800  64.980  60.360  1.00  0.00           H
ATOM   2086 2HG1 VAL A 137      80.060  64.960  62.210  1.00  0.00           H
ATOM   2087 3HG1 VAL A 137      79.150  66.160  61.540  1.00  0.00           H
ATOM   2088  CG2 VAL A 137      81.400  67.240  62.310  1.00  0.00           C
ATOM   2089 1HG2 VAL A 137      80.500  67.810  62.550  1.00  0.00           H
ATOM   2090 2HG2 VAL A 137      81.750  66.490  63.010  1.00  0.00           H
ATOM   2091 3HG2 VAL A 137      82.110  68.050  62.120  1.00  0.00           H
ATOM   2092  C   VAL A 137      82.340  65.170  59.180  1.00  0.00           C
ATOM   2093  O   VAL A 137      82.150  65.970  58.280  1.00  0.00           O
ATOM   2094  N   PHE A 138      82.460  63.860  58.920  1.00  0.00           N
ATOM   2095  H   PHE A 138      82.560  63.250  59.720  1.00  0.00           H
ATOM   2096  CA  PHE A 138      82.390  63.200  57.580  1.00  0.00           C
ATOM   2097  HA  PHE A 138      82.720  63.840  56.760  1.00  0.00           H
ATOM   2098  CB  PHE A 138      83.350  62.030  57.600  1.00  0.00           C
ATOM   2099  HB1 PHE A 138      83.270  61.480  56.670  1.00  0.00           H
ATOM   2100  HB2 PHE A 138      83.050  61.380  58.420  1.00  0.00           H
ATOM   2101  CG  PHE A 138      84.740  62.410  57.880  1.00  0.00           C
ATOM   2102  CD1 PHE A 138      85.190  62.430  59.200  1.00  0.00           C
ATOM   2103  HD1 PHE A 138      84.570  61.970  59.970  1.00  0.00           H
ATOM   2104  CE1 PHE A 138      86.400  63.080  59.490  1.00  0.00           C
ATOM   2105  HE1 PHE A 138      86.590  63.380  60.510  1.00  0.00           H
ATOM   2106  CZ  PHE A 138      87.180  63.570  58.460  1.00  0.00           C
ATOM   2107  HZ  PHE A 138      88.060  64.160  58.660  1.00  0.00           H
ATOM   2108  CE2 PHE A 138      86.830  63.480  57.110  1.00  0.00           C
ATOM   2109  HE2 PHE A 138      87.400  63.900  56.290  1.00  0.00           H
ATOM   2110  CD2 PHE A 138      85.620  62.870  56.820  1.00  0.00           C
ATOM   2111  HD2 PHE A 138      85.170  62.820  55.840  1.00  0.00           H
ATOM   2112  C   PHE A 138      80.960  62.770  57.290  1.00  0.00           C
ATOM   2113  O   PHE A 138      80.420  62.110  58.160  1.00  0.00           O
ATOM   2114  N   HIS A 139      80.340  63.100  56.110  1.00  0.00           N
ATOM   2115  H   HIS A 139      80.870  63.680  55.470  1.00  0.00           H
ATOM   2116  CA  HIS A 139      78.980  62.780  55.750  1.00  0.00           C
ATOM   2117  HA  HIS A 139      78.820  61.720  55.950  1.00  0.00           H
ATOM   2118  CB  HIS A 139      77.970  63.670  56.490  1.00  0.00           C
ATOM   2119  HB1 HIS A 139      77.940  63.410  57.550  1.00  0.00           H
ATOM   2120  HB2 HIS A 139      76.960  63.400  56.180  1.00  0.00           H
ATOM   2121  CG  HIS A 139      77.920  65.170  56.180  1.00  0.00           C
ATOM   2122  ND1 HIS A 139      76.690  65.800  55.890  1.00  0.00           N
ATOM   2123  HD1 HIS A 139      75.860  65.370  55.500  1.00  0.00           H
ATOM   2124  CE1 HIS A 139      76.850  67.110  55.880  1.00  0.00           C
ATOM   2125  HE1 HIS A 139      76.090  67.870  55.900  1.00  0.00           H
ATOM   2126  NE2 HIS A 139      78.130  67.380  56.240  1.00  0.00           N
ATOM   2127  HE2 HIS A 139      78.480  68.270  56.580  1.00  0.00           H
ATOM   2128  CD2 HIS A 139      78.820  66.170  56.440  1.00  0.00           C
ATOM   2129  HD2 HIS A 139      79.830  66.050  56.810  1.00  0.00           H
ATOM   2130  C   HIS A 139      78.820  63.070  54.280  1.00  0.00           C
ATOM   2131  O   HIS A 139      79.680  63.640  53.570  1.00  0.00           O
ATOM   2132  N   SER A 140      77.690  62.580  53.680  1.00  0.00           N
ATOM   2133  H   SER A 140      77.020  62.000  54.170  1.00  0.00           H
ATOM   2134  CA  SER A 140      77.170  63.100  52.350  1.00  0.00           C
ATOM   2135  HA  SER A 140      77.960  63.550  51.750  1.00  0.00           H
ATOM   2136  CB  SER A 140      76.620  61.940  51.520  1.00  0.00           C
ATOM   2137  HB1 SER A 140      77.370  61.160  51.450  1.00  0.00           H
ATOM   2138  HB2 SER A 140      76.350  62.280  50.530  1.00  0.00           H
ATOM   2139  OG  SER A 140      75.530  61.300  52.200  1.00  0.00           O
ATOM   2140  HG  SER A 140      75.330  60.450  51.790  1.00  0.00           H
ATOM   2141  C   SER A 140      76.100  64.180  52.610  1.00  0.00           C
ATOM   2142  O   SER A 140      75.400  64.340  53.670  1.00  0.00           O
ATOM   2143  N   PHE A 141      75.840  64.910  51.520  1.00  0.00           N
ATOM   2144  H   PHE A 141      76.360  64.950  50.660  1.00  0.00           H
ATOM   2145  CA  PHE A 141      74.700  65.870  51.440  1.00  0.00           C
ATOM   2146  HA  PHE A 141      74.610  66.220  52.460  1.00  0.00           H
ATOM   2147  CB  PHE A 141      75.070  66.970  50.460  1.00  0.00           C
ATOM   2148  HB1 PHE A 141      74.130  67.490  50.240  1.00  0.00           H
ATOM   2149  HB2 PHE A 141      75.400  66.520  49.520  1.00  0.00           H
ATOM   2150  CG  PHE A 141      76.030  68.080  50.900  1.00  0.00           C
ATOM   2151  CD1 PHE A 141      75.980  68.640  52.200  1.00  0.00           C
ATOM   2152  HD1 PHE A 141      75.310  68.180  52.920  1.00  0.00           H
ATOM   2153  CE1 PHE A 141      76.730  69.750  52.550  1.00  0.00           C
ATOM   2154  HE1 PHE A 141      76.580  70.220  53.510  1.00  0.00           H
ATOM   2155  CZ  PHE A 141      77.450  70.430  51.510  1.00  0.00           C
ATOM   2156  HZ  PHE A 141      77.980  71.340  51.740  1.00  0.00           H
ATOM   2157  CE2 PHE A 141      77.520  69.880  50.220  1.00  0.00           C
ATOM   2158  HE2 PHE A 141      78.070  70.370  49.440  1.00  0.00           H
ATOM   2159  CD2 PHE A 141      76.790  68.740  49.920  1.00  0.00           C
ATOM   2160  HD2 PHE A 141      76.860  68.320  48.930  1.00  0.00           H
ATOM   2161  C   PHE A 141      73.240  65.330  51.080  1.00  0.00           C
ATOM   2162  O   PHE A 141      72.190  65.910  51.320  1.00  0.00           O
ATOM   2163  N   GLY A 142      73.230  64.130  50.530  1.00  0.00           N
ATOM   2164  H   GLY A 142      74.140  63.760  50.270  1.00  0.00           H
ATOM   2165  CA  GLY A 142      72.040  63.580  49.900  1.00  0.00           C
ATOM   2166  HA1 GLY A 142      72.260  63.230  48.900  1.00  0.00           H
ATOM   2167  HA2 GLY A 142      71.270  64.350  50.020  1.00  0.00           H
ATOM   2168  C   GLY A 142      71.650  62.260  50.620  1.00  0.00           C
ATOM   2169  O   GLY A 142      70.540  61.790  50.540  1.00  0.00           O
ATOM   2170  N   GLY A 143      72.460  61.610  51.500  1.00  0.00           N
ATOM   2171  H   GLY A 143      73.410  61.960  51.470  1.00  0.00           H
ATOM   2172  CA  GLY A 143      72.080  60.470  52.340  1.00  0.00           C
ATOM   2173  HA1 GLY A 143      72.970  60.030  52.790  1.00  0.00           H
ATOM   2174  HA2 GLY A 143      71.550  59.710  51.770  1.00  0.00           H
ATOM   2175  C   GLY A 143      71.070  60.830  53.450  1.00  0.00           C
ATOM   2176  O   GLY A 143      71.110  61.990  53.880  1.00  0.00           O
ATOM   2177  N   GLY A 144      70.090  59.960  53.800  1.00  0.00           N
ATOM   2178  H   GLY A 144      70.140  59.010  53.470  1.00  0.00           H
ATOM   2179  CA  GLY A 144      69.040  60.430  54.740  1.00  0.00           C
ATOM   2180  HA1 GLY A 144      68.250  59.680  54.760  1.00  0.00           H
ATOM   2181  HA2 GLY A 144      68.560  61.350  54.410  1.00  0.00           H
ATOM   2182  C   GLY A 144      69.520  60.560  56.180  1.00  0.00           C
ATOM   2183  O   GLY A 144      69.280  61.570  56.900  1.00  0.00           O
ATOM   2184  N   THR A 145      70.510  59.720  56.490  1.00  0.00           N
ATOM   2185  H   THR A 145      70.700  58.940  55.880  1.00  0.00           H
ATOM   2186  CA  THR A 145      71.330  59.780  57.660  1.00  0.00           C
ATOM   2187  HA  THR A 145      70.780  59.910  58.590  1.00  0.00           H
ATOM   2188  CB  THR A 145      72.060  58.460  57.930  1.00  0.00           C
ATOM   2189  HB  THR A 145      72.790  58.340  57.130  1.00  0.00           H
ATOM   2190  CG2 THR A 145      72.920  58.480  59.260  1.00  0.00           C
ATOM   2191 1HG2 THR A 145      72.330  58.960  60.040  1.00  0.00           H
ATOM   2192 2HG2 THR A 145      73.280  57.480  59.500  1.00  0.00           H
ATOM   2193 3HG2 THR A 145      73.800  59.130  59.150  1.00  0.00           H
ATOM   2194  OG1 THR A 145      71.200  57.410  58.040  1.00  0.00           O
ATOM   2195  HG1 THR A 145      70.920  57.100  57.170  1.00  0.00           H
ATOM   2196  C   THR A 145      72.440  60.840  57.500  1.00  0.00           C
ATOM   2197  O   THR A 145      72.600  61.660  58.430  1.00  0.00           O
ATOM   2198  N   GLY A 146      73.200  60.840  56.400  1.00  0.00           N
ATOM   2199  H   GLY A 146      73.030  60.160  55.690  1.00  0.00           H
ATOM   2200  CA  GLY A 146      74.210  61.890  56.130  1.00  0.00           C
ATOM   2201  HA1 GLY A 146      74.540  61.760  55.100  1.00  0.00           H
ATOM   2202  HA2 GLY A 146      75.120  61.760  56.720  1.00  0.00           H
ATOM   2203  C   GLY A 146      73.730  63.370  56.140  1.00  0.00           C
ATOM   2204  O   GLY A 146      74.360  64.330  56.590  1.00  0.00           O
ATOM   2205  N   SER A 147      72.490  63.650  55.610  1.00  0.00           N
ATOM   2206  H   SER A 147      71.980  62.860  55.230  1.00  0.00           H
ATOM   2207  CA  SER A 147      71.890  65.020  55.550  1.00  0.00           C
ATOM   2208  HA  SER A 147      72.690  65.750  55.390  1.00  0.00           H
ATOM   2209  CB  SER A 147      70.890  65.150  54.430  1.00  0.00           C
ATOM   2210  HB1 SER A 147      71.430  65.070  53.490  1.00  0.00           H
ATOM   2211  HB2 SER A 147      70.490  66.170  54.440  1.00  0.00           H
ATOM   2212  OG  SER A 147      69.760  64.210  54.370  1.00  0.00           O
ATOM   2213  HG  SER A 147      70.180  63.360  54.280  1.00  0.00           H
ATOM   2214  C   SER A 147      71.120  65.380  56.830  1.00  0.00           C
ATOM   2215  O   SER A 147      71.250  66.430  57.380  1.00  0.00           O
ATOM   2216  N   GLY A 148      70.250  64.430  57.310  1.00  0.00           N
ATOM   2217  H   GLY A 148      70.110  63.620  56.730  1.00  0.00           H
ATOM   2218  CA  GLY A 148      69.260  64.710  58.300  1.00  0.00           C
ATOM   2219  HA1 GLY A 148      68.370  64.100  58.190  1.00  0.00           H
ATOM   2220  HA2 GLY A 148      68.880  65.730  58.260  1.00  0.00           H
ATOM   2221  C   GLY A 148      69.780  64.600  59.760  1.00  0.00           C
ATOM   2222  O   GLY A 148      69.640  65.560  60.600  1.00  0.00           O
ATOM   2223  N   PHE A 149      70.450  63.490  60.000  1.00  0.00           N
ATOM   2224  H   PHE A 149      70.650  62.870  59.220  1.00  0.00           H
ATOM   2225  CA  PHE A 149      71.060  63.300  61.290  1.00  0.00           C
ATOM   2226  HA  PHE A 149      70.310  63.530  62.040  1.00  0.00           H
ATOM   2227  CB  PHE A 149      71.340  61.800  61.540  1.00  0.00           C
ATOM   2228  HB1 PHE A 149      72.260  61.620  60.990  1.00  0.00           H
ATOM   2229  HB2 PHE A 149      70.510  61.200  61.160  1.00  0.00           H
ATOM   2230  CG  PHE A 149      71.510  61.500  63.030  1.00  0.00           C
ATOM   2231  CD1 PHE A 149      70.450  61.600  63.930  1.00  0.00           C
ATOM   2232  HD1 PHE A 149      69.470  61.930  63.620  1.00  0.00           H
ATOM   2233  CE1 PHE A 149      70.650  61.090  65.200  1.00  0.00           C
ATOM   2234  HE1 PHE A 149      69.820  61.170  65.890  1.00  0.00           H
ATOM   2235  CZ  PHE A 149      71.870  60.460  65.560  1.00  0.00           C
ATOM   2236  HZ  PHE A 149      71.970  60.000  66.530  1.00  0.00           H
ATOM   2237  CE2 PHE A 149      72.910  60.490  64.610  1.00  0.00           C
ATOM   2238  HE2 PHE A 149      73.890  60.150  64.920  1.00  0.00           H
ATOM   2239  CD2 PHE A 149      72.720  60.930  63.320  1.00  0.00           C
ATOM   2240  HD2 PHE A 149      73.570  60.880  62.650  1.00  0.00           H
ATOM   2241  C   PHE A 149      72.280  64.110  61.560  1.00  0.00           C
ATOM   2242  O   PHE A 149      72.540  64.350  62.750  1.00  0.00           O
ATOM   2243  N   THR A 150      73.070  64.640  60.600  1.00  0.00           N
ATOM   2244  H   THR A 150      72.870  64.390  59.640  1.00  0.00           H
ATOM   2245  CA  THR A 150      74.290  65.380  60.790  1.00  0.00           C
ATOM   2246  HA  THR A 150      74.820  64.810  61.550  1.00  0.00           H
ATOM   2247  CB  THR A 150      75.100  65.460  59.520  1.00  0.00           C
ATOM   2248  HB  THR A 150      74.560  65.960  58.700  1.00  0.00           H
ATOM   2249  CG2 THR A 150      76.460  66.230  59.760  1.00  0.00           C
ATOM   2250 1HG2 THR A 150      77.030  65.620  60.460  1.00  0.00           H
ATOM   2251 2HG2 THR A 150      76.990  66.400  58.820  1.00  0.00           H
ATOM   2252 3HG2 THR A 150      76.240  67.250  60.070  1.00  0.00           H
ATOM   2253  OG1 THR A 150      75.390  64.170  59.090  1.00  0.00           O
ATOM   2254  HG1 THR A 150      75.090  64.080  58.180  1.00  0.00           H
ATOM   2255  C   THR A 150      73.890  66.790  61.250  1.00  0.00           C
ATOM   2256  O   THR A 150      74.490  67.330  62.170  1.00  0.00           O
ATOM   2257  N   SER A 151      72.790  67.340  60.720  1.00  0.00           N
ATOM   2258  H   SER A 151      72.260  66.830  60.040  1.00  0.00           H
ATOM   2259  CA  SER A 151      72.320  68.710  61.060  1.00  0.00           C
ATOM   2260  HA  SER A 151      73.190  69.370  60.950  1.00  0.00           H
ATOM   2261  CB  SER A 151      71.300  69.200  60.030  1.00  0.00           C
ATOM   2262  HB1 SER A 151      71.740  68.960  59.060  1.00  0.00           H
ATOM   2263  HB2 SER A 151      71.210  70.260  60.240  1.00  0.00           H
ATOM   2264  OG  SER A 151      70.140  68.480  60.060  1.00  0.00           O
ATOM   2265  HG  SER A 151      69.580  68.830  59.370  1.00  0.00           H
ATOM   2266  C   SER A 151      71.850  68.830  62.480  1.00  0.00           C
ATOM   2267  O   SER A 151      72.360  69.620  63.230  1.00  0.00           O
ATOM   2268  N   LEU A 152      71.130  67.810  62.890  1.00  0.00           N
ATOM   2269  H   LEU A 152      70.900  67.090  62.230  1.00  0.00           H
ATOM   2270  CA  LEU A 152      70.640  67.680  64.240  1.00  0.00           C
ATOM   2271  HA  LEU A 152      70.070  68.580  64.490  1.00  0.00           H
ATOM   2272  CB  LEU A 152      69.880  66.400  64.320  1.00  0.00           C
ATOM   2273  HB1 LEU A 152      70.570  65.600  64.040  1.00  0.00           H
ATOM   2274  HB2 LEU A 152      69.160  66.360  63.490  1.00  0.00           H
ATOM   2275  CG  LEU A 152      69.200  66.140  65.660  1.00  0.00           C
ATOM   2276  HG  LEU A 152      69.960  66.010  66.430  1.00  0.00           H
ATOM   2277  CD1 LEU A 152      68.330  67.290  66.220  1.00  0.00           C
ATOM   2278 1HD1 LEU A 152      68.840  68.210  66.500  1.00  0.00           H
ATOM   2279 2HD1 LEU A 152      67.620  67.600  65.460  1.00  0.00           H
ATOM   2280 3HD1 LEU A 152      67.720  66.940  67.060  1.00  0.00           H
ATOM   2281  CD2 LEU A 152      68.420  64.830  65.630  1.00  0.00           C
ATOM   2282 1HD2 LEU A 152      67.690  64.810  64.820  1.00  0.00           H
ATOM   2283 2HD2 LEU A 152      69.170  64.060  65.490  1.00  0.00           H
ATOM   2284 3HD2 LEU A 152      67.910  64.590  66.560  1.00  0.00           H
ATOM   2285  C   LEU A 152      71.820  67.580  65.280  1.00  0.00           C
ATOM   2286  O   LEU A 152      71.700  68.070  66.420  1.00  0.00           O
ATOM   2287  N   LEU A 153      72.940  66.920  64.880  1.00  0.00           N
ATOM   2288  H   LEU A 153      73.010  66.700  63.900  1.00  0.00           H
ATOM   2289  CA  LEU A 153      74.210  66.900  65.650  1.00  0.00           C
ATOM   2290  HA  LEU A 153      73.790  66.650  66.620  1.00  0.00           H
ATOM   2291  CB  LEU A 153      75.000  65.720  65.070  1.00  0.00           C
ATOM   2292  HB1 LEU A 153      75.060  65.940  64.000  1.00  0.00           H
ATOM   2293  HB2 LEU A 153      74.350  64.850  65.170  1.00  0.00           H
ATOM   2294  CG  LEU A 153      76.400  65.380  65.660  1.00  0.00           C
ATOM   2295  HG  LEU A 153      76.920  66.340  65.620  1.00  0.00           H
ATOM   2296  CD1 LEU A 153      76.650  65.040  67.140  1.00  0.00           C
ATOM   2297 1HD1 LEU A 153      76.010  65.730  67.690  1.00  0.00           H
ATOM   2298 2HD1 LEU A 153      76.540  63.990  67.410  1.00  0.00           H
ATOM   2299 3HD1 LEU A 153      77.670  65.340  67.370  1.00  0.00           H
ATOM   2300  CD2 LEU A 153      77.320  64.480  64.880  1.00  0.00           C
ATOM   2301 1HD2 LEU A 153      76.980  63.450  64.960  1.00  0.00           H
ATOM   2302 2HD2 LEU A 153      77.240  64.640  63.810  1.00  0.00           H
ATOM   2303 3HD2 LEU A 153      78.340  64.580  65.250  1.00  0.00           H
ATOM   2304  C   LEU A 153      75.000  68.160  65.590  1.00  0.00           C
ATOM   2305  O   LEU A 153      75.570  68.570  66.560  1.00  0.00           O
ATOM   2306  N   MET A 154      74.920  68.830  64.470  1.00  0.00           N
ATOM   2307  H   MET A 154      74.540  68.440  63.620  1.00  0.00           H
ATOM   2308  CA  MET A 154      75.440  70.190  64.510  1.00  0.00           C
ATOM   2309  HA  MET A 154      76.450  70.240  64.920  1.00  0.00           H
ATOM   2310  CB  MET A 154      75.600  70.650  63.080  1.00  0.00           C
ATOM   2311  HB1 MET A 154      75.980  71.670  63.150  1.00  0.00           H
ATOM   2312  HB2 MET A 154      74.670  70.750  62.520  1.00  0.00           H
ATOM   2313  CG  MET A 154      76.610  69.920  62.200  1.00  0.00           C
ATOM   2314  HG1 MET A 154      76.310  70.080  61.160  1.00  0.00           H
ATOM   2315  HG2 MET A 154      76.400  68.860  62.340  1.00  0.00           H
ATOM   2316  SD  MET A 154      78.350  70.220  62.490  1.00  0.00           S
ATOM   2317  CE  MET A 154      78.730  71.520  61.310  1.00  0.00           C
ATOM   2318  HE1 MET A 154      78.520  71.210  60.290  1.00  0.00           H
ATOM   2319  HE2 MET A 154      78.090  72.380  61.510  1.00  0.00           H
ATOM   2320  HE3 MET A 154      79.800  71.740  61.320  1.00  0.00           H
ATOM   2321  C   MET A 154      74.630  71.200  65.300  1.00  0.00           C
ATOM   2322  O   MET A 154      75.180  72.120  65.970  1.00  0.00           O
ATOM   2323  N   GLU A 155      73.320  70.990  65.440  1.00  0.00           N
ATOM   2324  H   GLU A 155      72.890  70.390  64.750  1.00  0.00           H
ATOM   2325  CA  GLU A 155      72.450  71.790  66.310  1.00  0.00           C
ATOM   2326  HA  GLU A 155      72.510  72.850  66.080  1.00  0.00           H
ATOM   2327  CB  GLU A 155      70.930  71.380  66.130  1.00  0.00           C
ATOM   2328  HB1 GLU A 155      70.290  71.850  66.880  1.00  0.00           H
ATOM   2329  HB2 GLU A 155      70.780  70.300  66.120  1.00  0.00           H
ATOM   2330  CG  GLU A 155      70.260  71.840  64.800  1.00  0.00           C
ATOM   2331  HG1 GLU A 155      70.690  71.440  63.880  1.00  0.00           H
ATOM   2332  HG2 GLU A 155      70.370  72.900  64.610  1.00  0.00           H
ATOM   2333  CD  GLU A 155      68.780  71.600  64.780  1.00  0.00           C
ATOM   2334  OE1 GLU A 155      68.120  71.180  65.730  1.00  0.00           O
ATOM   2335  OE2 GLU A 155      68.100  71.960  63.770  1.00  0.00           O
ATOM   2336  C   GLU A 155      72.760  71.620  67.800  1.00  0.00           C
ATOM   2337  O   GLU A 155      72.880  72.600  68.520  1.00  0.00           O
ATOM   2338  N   ARG A 156      72.900  70.320  68.220  1.00  0.00           N
ATOM   2339  H   ARG A 156      72.950  69.630  67.490  1.00  0.00           H
ATOM   2340  CA  ARG A 156      73.210  69.940  69.630  1.00  0.00           C
ATOM   2341  HA  ARG A 156      72.640  70.550  70.320  1.00  0.00           H
ATOM   2342  CB  ARG A 156      72.760  68.450  69.810  1.00  0.00           C
ATOM   2343  HB1 ARG A 156      73.320  67.940  70.590  1.00  0.00           H
ATOM   2344  HB2 ARG A 156      73.110  67.930  68.920  1.00  0.00           H
ATOM   2345  CG  ARG A 156      71.250  68.220  69.870  1.00  0.00           C
ATOM   2346  HG1 ARG A 156      71.040  67.150  69.840  1.00  0.00           H
ATOM   2347  HG2 ARG A 156      70.830  68.480  68.890  1.00  0.00           H
ATOM   2348  CD  ARG A 156      70.450  68.870  71.010  1.00  0.00           C
ATOM   2349  HD1 ARG A 156      69.420  68.580  70.790  1.00  0.00           H
ATOM   2350  HD2 ARG A 156      70.600  69.920  70.790  1.00  0.00           H
ATOM   2351  NE  ARG A 156      70.850  68.370  72.360  1.00  0.00           N
ATOM   2352  HE  ARG A 156      71.540  68.950  72.810  1.00  0.00           H
ATOM   2353  CZ  ARG A 156      70.310  67.370  72.880  1.00  0.00           C
ATOM   2354  NH1 ARG A 156      69.410  66.660  72.330  1.00  0.00           N
ATOM   2355 1HH1 ARG A 156      69.000  66.860  71.430  1.00  0.00           H
ATOM   2356 2HH1 ARG A 156      69.220  65.760  72.730  1.00  0.00           H
ATOM   2357  NH2 ARG A 156      70.630  66.890  74.070  1.00  0.00           N
ATOM   2358 1HH2 ARG A 156      71.390  67.290  74.600  1.00  0.00           H
ATOM   2359 2HH2 ARG A 156      69.970  66.220  74.440  1.00  0.00           H
ATOM   2360  C   ARG A 156      74.700  70.140  69.980  1.00  0.00           C
ATOM   2361  O   ARG A 156      74.940  70.730  71.050  1.00  0.00           O
ATOM   2362  N   LEU A 157      75.610  69.780  69.070  1.00  0.00           N
ATOM   2363  H   LEU A 157      75.290  69.360  68.210  1.00  0.00           H
ATOM   2364  CA  LEU A 157      77.040  70.130  69.290  1.00  0.00           C
ATOM   2365  HA  LEU A 157      77.310  69.480  70.130  1.00  0.00           H
ATOM   2366  CB  LEU A 157      77.960  69.800  68.150  1.00  0.00           C
ATOM   2367  HB1 LEU A 157      78.880  70.370  68.290  1.00  0.00           H
ATOM   2368  HB2 LEU A 157      77.580  70.210  67.220  1.00  0.00           H
ATOM   2369  CG  LEU A 157      78.430  68.360  67.810  1.00  0.00           C
ATOM   2370  HG  LEU A 157      77.520  67.750  67.850  1.00  0.00           H
ATOM   2371  CD1 LEU A 157      79.090  68.250  66.450  1.00  0.00           C
ATOM   2372 1HD1 LEU A 157      79.450  67.240  66.250  1.00  0.00           H
ATOM   2373 2HD1 LEU A 157      78.390  68.590  65.690  1.00  0.00           H
ATOM   2374 3HD1 LEU A 157      79.920  68.960  66.450  1.00  0.00           H
ATOM   2375  CD2 LEU A 157      79.370  67.750  68.890  1.00  0.00           C
ATOM   2376 1HD2 LEU A 157      79.540  66.680  68.780  1.00  0.00           H
ATOM   2377 2HD2 LEU A 157      80.330  68.220  68.690  1.00  0.00           H
ATOM   2378 3HD2 LEU A 157      78.960  68.000  69.870  1.00  0.00           H
ATOM   2379  C   LEU A 157      77.180  71.650  69.620  1.00  0.00           C
ATOM   2380  O   LEU A 157      77.920  71.930  70.590  1.00  0.00           O
ATOM   2381  N   SER A 158      76.430  72.580  68.970  1.00  0.00           N
ATOM   2382  H   SER A 158      75.850  72.360  68.170  1.00  0.00           H
ATOM   2383  CA  SER A 158      76.420  74.020  69.310  1.00  0.00           C
ATOM   2384  HA  SER A 158      77.470  74.310  69.320  1.00  0.00           H
ATOM   2385  CB  SER A 158      75.770  74.830  68.210  1.00  0.00           C
ATOM   2386  HB1 SER A 158      75.910  75.880  68.500  1.00  0.00           H
ATOM   2387  HB2 SER A 158      74.690  74.710  68.290  1.00  0.00           H
ATOM   2388  OG  SER A 158      76.230  74.620  66.890  1.00  0.00           O
ATOM   2389  HG  SER A 158      75.670  73.950  66.490  1.00  0.00           H
ATOM   2390  C   SER A 158      75.900  74.410  70.690  1.00  0.00           C
ATOM   2391  O   SER A 158      76.050  75.560  71.100  1.00  0.00           O
ATOM   2392  N   VAL A 159      75.350  73.460  71.480  1.00  0.00           N
ATOM   2393  H   VAL A 159      75.180  72.560  71.060  1.00  0.00           H
ATOM   2394  CA  VAL A 159      74.840  73.680  72.810  1.00  0.00           C
ATOM   2395  HA  VAL A 159      74.700  74.730  73.090  1.00  0.00           H
ATOM   2396  CB  VAL A 159      73.430  73.210  72.910  1.00  0.00           C
ATOM   2397  HB  VAL A 159      73.410  72.130  72.780  1.00  0.00           H
ATOM   2398  CG1 VAL A 159      72.880  73.590  74.310  1.00  0.00           C
ATOM   2399 1HG1 VAL A 159      72.640  74.650  74.410  1.00  0.00           H
ATOM   2400 2HG1 VAL A 159      71.950  73.130  74.620  1.00  0.00           H
ATOM   2401 3HG1 VAL A 159      73.590  73.300  75.080  1.00  0.00           H
ATOM   2402  CG2 VAL A 159      72.550  73.850  71.830  1.00  0.00           C
ATOM   2403 1HG2 VAL A 159      72.620  73.320  70.880  1.00  0.00           H
ATOM   2404 2HG2 VAL A 159      71.500  73.790  72.130  1.00  0.00           H
ATOM   2405 3HG2 VAL A 159      72.890  74.880  71.700  1.00  0.00           H
ATOM   2406  C   VAL A 159      75.720  73.010  73.850  1.00  0.00           C
ATOM   2407  O   VAL A 159      76.130  73.590  74.850  1.00  0.00           O
ATOM   2408  N   ASP A 160      76.070  71.700  73.650  1.00  0.00           N
ATOM   2409  H   ASP A 160      75.890  71.280  72.750  1.00  0.00           H
ATOM   2410  CA  ASP A 160      76.970  71.030  74.550  1.00  0.00           C
ATOM   2411  HA  ASP A 160      76.560  71.260  75.540  1.00  0.00           H
ATOM   2412  CB  ASP A 160      76.930  69.510  74.410  1.00  0.00           C
ATOM   2413  HB1 ASP A 160      77.850  69.110  74.850  1.00  0.00           H
ATOM   2414  HB2 ASP A 160      76.790  69.230  73.370  1.00  0.00           H
ATOM   2415  CG  ASP A 160      75.790  68.970  75.180  1.00  0.00           C
ATOM   2416  OD1 ASP A 160      74.650  69.510  75.170  1.00  0.00           O
ATOM   2417  OD2 ASP A 160      76.060  67.880  75.750  1.00  0.00           O
ATOM   2418  C   ASP A 160      78.480  71.560  74.450  1.00  0.00           C
ATOM   2419  O   ASP A 160      79.130  71.660  75.520  1.00  0.00           O
ATOM   2420  N   TYR A 161      78.970  71.820  73.260  1.00  0.00           N
ATOM   2421  H   TYR A 161      78.400  71.700  72.440  1.00  0.00           H
ATOM   2422  CA  TYR A 161      80.340  72.270  72.940  1.00  0.00           C
ATOM   2423  HA  TYR A 161      80.960  72.320  73.830  1.00  0.00           H
ATOM   2424  CB  TYR A 161      80.930  71.190  72.010  1.00  0.00           C
ATOM   2425  HB1 TYR A 161      81.950  71.490  71.760  1.00  0.00           H
ATOM   2426  HB2 TYR A 161      80.390  71.160  71.070  1.00  0.00           H
ATOM   2427  CG  TYR A 161      80.980  69.870  72.680  1.00  0.00           C
ATOM   2428  CD1 TYR A 161      82.020  69.560  73.620  1.00  0.00           C
ATOM   2429  HD1 TYR A 161      82.820  70.250  73.830  1.00  0.00           H
ATOM   2430  CE1 TYR A 161      81.980  68.280  74.250  1.00  0.00           C
ATOM   2431  HE1 TYR A 161      82.870  67.940  74.750  1.00  0.00           H
ATOM   2432  CZ  TYR A 161      80.980  67.370  74.000  1.00  0.00           C
ATOM   2433  OH  TYR A 161      81.000  66.120  74.600  1.00  0.00           O
ATOM   2434  HH  TYR A 161      80.140  65.690  74.500  1.00  0.00           H
ATOM   2435  CE2 TYR A 161      79.900  67.760  73.190  1.00  0.00           C
ATOM   2436  HE2 TYR A 161      79.220  66.980  72.850  1.00  0.00           H
ATOM   2437  CD2 TYR A 161      79.910  68.960  72.500  1.00  0.00           C
ATOM   2438  HD2 TYR A 161      79.050  69.200  71.900  1.00  0.00           H
ATOM   2439  C   TYR A 161      80.320  73.560  72.190  1.00  0.00           C
ATOM   2440  O   TYR A 161      81.060  73.830  71.250  1.00  0.00           O
ATOM   2441  N   GLY A 162      79.530  74.510  72.670  1.00  0.00           N
ATOM   2442  H   GLY A 162      78.930  74.220  73.420  1.00  0.00           H
ATOM   2443  CA  GLY A 162      79.230  75.870  72.040  1.00  0.00           C
ATOM   2444  HA1 GLY A 162      78.600  76.380  72.770  1.00  0.00           H
ATOM   2445  HA2 GLY A 162      78.670  75.740  71.110  1.00  0.00           H
ATOM   2446  C   GLY A 162      80.510  76.710  71.840  1.00  0.00           C
ATOM   2447  O   GLY A 162      80.430  77.760  71.230  1.00  0.00           O
ATOM   2448  N   LYS A 163      81.660  76.360  72.520  1.00  0.00           N
ATOM   2449  H   LYS A 163      81.610  75.490  73.030  1.00  0.00           H
ATOM   2450  CA  LYS A 163      82.910  77.090  72.360  1.00  0.00           C
ATOM   2451  HA  LYS A 163      82.610  78.070  71.970  1.00  0.00           H
ATOM   2452  CB  LYS A 163      83.540  77.400  73.760  1.00  0.00           C
ATOM   2453  HB1 LYS A 163      84.480  77.910  73.540  1.00  0.00           H
ATOM   2454  HB2 LYS A 163      83.700  76.500  74.350  1.00  0.00           H
ATOM   2455  CG  LYS A 163      82.790  78.470  74.540  1.00  0.00           C
ATOM   2456  HG1 LYS A 163      81.820  78.120  74.910  1.00  0.00           H
ATOM   2457  HG2 LYS A 163      82.540  79.210  73.770  1.00  0.00           H
ATOM   2458  CD  LYS A 163      83.540  79.150  75.680  1.00  0.00           C
ATOM   2459  HD1 LYS A 163      84.330  79.750  75.220  1.00  0.00           H
ATOM   2460  HD2 LYS A 163      83.970  78.370  76.310  1.00  0.00           H
ATOM   2461  CE  LYS A 163      82.560  80.070  76.410  1.00  0.00           C
ATOM   2462  HE1 LYS A 163      82.670  80.150  77.490  1.00  0.00           H
ATOM   2463  HE2 LYS A 163      81.600  79.560  76.320  1.00  0.00           H
ATOM   2464  NZ  LYS A 163      82.330  81.370  75.700  1.00  0.00           N
ATOM   2465  HZ1 LYS A 163      81.590  81.740  76.270  1.00  0.00           H
ATOM   2466  HZ2 LYS A 163      83.100  82.020  75.780  1.00  0.00           H
ATOM   2467  HZ3 LYS A 163      82.080  81.300  74.720  1.00  0.00           H
ATOM   2468  C   LYS A 163      83.870  76.490  71.380  1.00  0.00           C
ATOM   2469  O   LYS A 163      84.860  77.190  71.020  1.00  0.00           O
ATOM   2470  N   LYS A 164      83.550  75.320  70.890  1.00  0.00           N
ATOM   2471  H   LYS A 164      82.730  74.830  71.210  1.00  0.00           H
ATOM   2472  CA  LYS A 164      84.470  74.550  70.040  1.00  0.00           C
ATOM   2473  HA  LYS A 164      85.460  74.950  70.270  1.00  0.00           H
ATOM   2474  CB  LYS A 164      84.360  73.050  70.400  1.00  0.00           C
ATOM   2475  HB1 LYS A 164      85.090  72.560  69.750  1.00  0.00           H
ATOM   2476  HB2 LYS A 164      83.330  72.790  70.130  1.00  0.00           H
ATOM   2477  CG  LYS A 164      84.690  72.640  71.820  1.00  0.00           C
ATOM   2478  HG1 LYS A 164      84.730  71.550  71.900  1.00  0.00           H
ATOM   2479  HG2 LYS A 164      83.860  73.000  72.420  1.00  0.00           H
ATOM   2480  CD  LYS A 164      86.040  73.150  72.360  1.00  0.00           C
ATOM   2481  HD1 LYS A 164      86.120  74.220  72.150  1.00  0.00           H
ATOM   2482  HD2 LYS A 164      86.780  72.640  71.750  1.00  0.00           H
ATOM   2483  CE  LYS A 164      86.100  72.770  73.850  1.00  0.00           C
ATOM   2484  HE1 LYS A 164      85.640  71.780  73.890  1.00  0.00           H
ATOM   2485  HE2 LYS A 164      85.400  73.390  74.420  1.00  0.00           H
ATOM   2486  NZ  LYS A 164      87.420  72.760  74.510  1.00  0.00           N
ATOM   2487  HZ1 LYS A 164      87.720  73.720  74.420  1.00  0.00           H
ATOM   2488  HZ2 LYS A 164      87.360  72.460  75.470  1.00  0.00           H
ATOM   2489  HZ3 LYS A 164      88.070  72.190  74.000  1.00  0.00           H
ATOM   2490  C   LYS A 164      84.230  74.710  68.540  1.00  0.00           C
ATOM   2491  O   LYS A 164      83.010  74.670  68.230  1.00  0.00           O
ATOM   2492  N   SER A 165      85.190  74.770  67.680  1.00  0.00           N
ATOM   2493  H   SER A 165      86.150  74.830  67.990  1.00  0.00           H
ATOM   2494  CA  SER A 165      85.040  74.730  66.220  1.00  0.00           C
ATOM   2495  HA  SER A 165      84.400  75.580  66.010  1.00  0.00           H
ATOM   2496  CB  SER A 165      86.370  74.950  65.530  1.00  0.00           C
ATOM   2497  HB1 SER A 165      86.210  74.910  64.450  1.00  0.00           H
ATOM   2498  HB2 SER A 165      87.040  74.120  65.750  1.00  0.00           H
ATOM   2499  OG  SER A 165      87.010  76.090  66.020  1.00  0.00           O
ATOM   2500  HG  SER A 165      86.950  76.740  65.320  1.00  0.00           H
ATOM   2501  C   SER A 165      84.350  73.440  65.720  1.00  0.00           C
ATOM   2502  O   SER A 165      84.630  72.380  66.240  1.00  0.00           O
ATOM   2503  N   LYS A 166      83.600  73.580  64.650  1.00  0.00           N
ATOM   2504  H   LYS A 166      83.310  74.520  64.410  1.00  0.00           H
ATOM   2505  CA  LYS A 166      83.120  72.430  63.850  1.00  0.00           C
ATOM   2506  HA  LYS A 166      83.520  71.460  64.160  1.00  0.00           H
ATOM   2507  CB  LYS A 166      81.580  72.340  63.960  1.00  0.00           C
ATOM   2508  HB1 LYS A 166      81.260  71.410  63.490  1.00  0.00           H
ATOM   2509  HB2 LYS A 166      81.170  73.170  63.390  1.00  0.00           H
ATOM   2510  CG  LYS A 166      81.070  72.450  65.410  1.00  0.00           C
ATOM   2511  HG1 LYS A 166      81.350  73.410  65.830  1.00  0.00           H
ATOM   2512  HG2 LYS A 166      81.600  71.750  66.060  1.00  0.00           H
ATOM   2513  CD  LYS A 166      79.580  72.150  65.340  1.00  0.00           C
ATOM   2514  HD1 LYS A 166      79.540  71.060  65.410  1.00  0.00           H
ATOM   2515  HD2 LYS A 166      79.090  72.490  64.430  1.00  0.00           H
ATOM   2516  CE  LYS A 166      78.840  72.790  66.540  1.00  0.00           C
ATOM   2517  HE1 LYS A 166      79.270  72.440  67.480  1.00  0.00           H
ATOM   2518  HE2 LYS A 166      77.840  72.350  66.560  1.00  0.00           H
ATOM   2519  NZ  LYS A 166      78.880  74.290  66.410  1.00  0.00           N
ATOM   2520  HZ1 LYS A 166      79.690  74.680  66.860  1.00  0.00           H
ATOM   2521  HZ2 LYS A 166      78.830  74.660  65.470  1.00  0.00           H
ATOM   2522  HZ3 LYS A 166      78.130  74.750  66.900  1.00  0.00           H
ATOM   2523  C   LYS A 166      83.500  72.670  62.410  1.00  0.00           C
ATOM   2524  O   LYS A 166      83.070  73.660  61.790  1.00  0.00           O
ATOM   2525  N   LEU A 167      84.200  71.620  61.900  1.00  0.00           N
ATOM   2526  H   LEU A 167      84.540  70.840  62.450  1.00  0.00           H
ATOM   2527  CA  LEU A 167      84.560  71.620  60.510  1.00  0.00           C
ATOM   2528  HA  LEU A 167      84.120  72.480  60.010  1.00  0.00           H
ATOM   2529  CB  LEU A 167      86.080  71.470  60.320  1.00  0.00           C
ATOM   2530  HB1 LEU A 167      86.260  70.920  59.400  1.00  0.00           H
ATOM   2531  HB2 LEU A 167      86.450  70.840  61.130  1.00  0.00           H
ATOM   2532  CG  LEU A 167      86.970  72.780  60.290  1.00  0.00           C
ATOM   2533  HG  LEU A 167      86.580  73.530  59.610  1.00  0.00           H
ATOM   2534  CD1 LEU A 167      86.930  73.490  61.620  1.00  0.00           C
ATOM   2535 1HD1 LEU A 167      87.230  72.760  62.370  1.00  0.00           H
ATOM   2536 2HD1 LEU A 167      87.680  74.270  61.710  1.00  0.00           H
ATOM   2537 3HD1 LEU A 167      85.890  73.730  61.840  1.00  0.00           H
ATOM   2538  CD2 LEU A 167      88.490  72.510  60.060  1.00  0.00           C
ATOM   2539 1HD2 LEU A 167      88.530  71.980  59.100  1.00  0.00           H
ATOM   2540 2HD2 LEU A 167      89.030  73.450  60.000  1.00  0.00           H
ATOM   2541 3HD2 LEU A 167      88.950  71.920  60.850  1.00  0.00           H
ATOM   2542  C   LEU A 167      83.940  70.450  59.840  1.00  0.00           C
ATOM   2543  O   LEU A 167      84.000  69.320  60.270  1.00  0.00           O
ATOM   2544  N   GLU A 168      83.410  70.650  58.660  1.00  0.00           N
ATOM   2545  H   GLU A 168      83.320  71.590  58.310  1.00  0.00           H
ATOM   2546  CA  GLU A 168      82.870  69.570  57.790  1.00  0.00           C
ATOM   2547  HA  GLU A 168      82.620  68.710  58.420  1.00  0.00           H
ATOM   2548  CB  GLU A 168      81.510  69.940  57.120  1.00  0.00           C
ATOM   2549  HB1 GLU A 168      81.190  69.090  56.510  1.00  0.00           H
ATOM   2550  HB2 GLU A 168      81.640  70.840  56.520  1.00  0.00           H
ATOM   2551  CG  GLU A 168      80.370  70.230  58.130  1.00  0.00           C
ATOM   2552  HG1 GLU A 168      80.750  70.870  58.920  1.00  0.00           H
ATOM   2553  HG2 GLU A 168      80.080  69.240  58.480  1.00  0.00           H
ATOM   2554  CD  GLU A 168      79.200  70.880  57.450  1.00  0.00           C
ATOM   2555  OE1 GLU A 168      78.450  70.140  56.870  1.00  0.00           O
ATOM   2556  OE2 GLU A 168      79.190  72.080  57.170  1.00  0.00           O
ATOM   2557  C   GLU A 168      83.820  69.070  56.660  1.00  0.00           C
ATOM   2558  O   GLU A 168      84.530  69.880  56.060  1.00  0.00           O
ATOM   2559  N   PHE A 169      83.640  67.770  56.480  1.00  0.00           N
ATOM   2560  H   PHE A 169      82.880  67.290  56.930  1.00  0.00           H
ATOM   2561  CA  PHE A 169      84.110  67.070  55.250  1.00  0.00           C
ATOM   2562  HA  PHE A 169      84.630  67.780  54.600  1.00  0.00           H
ATOM   2563  CB  PHE A 169      85.210  66.020  55.520  1.00  0.00           C
ATOM   2564  HB1 PHE A 169      85.470  65.470  54.610  1.00  0.00           H
ATOM   2565  HB2 PHE A 169      84.760  65.460  56.330  1.00  0.00           H
ATOM   2566  CG  PHE A 169      86.450  66.630  56.030  1.00  0.00           C
ATOM   2567  CD1 PHE A 169      87.480  67.070  55.180  1.00  0.00           C
ATOM   2568  HD1 PHE A 169      87.430  67.060  54.100  1.00  0.00           H
ATOM   2569  CE1 PHE A 169      88.690  67.460  55.730  1.00  0.00           C
ATOM   2570  HE1 PHE A 169      89.530  67.840  55.170  1.00  0.00           H
ATOM   2571  CZ  PHE A 169      88.870  67.600  57.090  1.00  0.00           C
ATOM   2572  HZ  PHE A 169      89.770  68.030  57.500  1.00  0.00           H
ATOM   2573  CE2 PHE A 169      87.750  67.350  57.950  1.00  0.00           C
ATOM   2574  HE2 PHE A 169      87.810  67.490  59.020  1.00  0.00           H
ATOM   2575  CD2 PHE A 169      86.620  66.750  57.440  1.00  0.00           C
ATOM   2576  HD2 PHE A 169      85.970  66.250  58.150  1.00  0.00           H
ATOM   2577  C   PHE A 169      82.870  66.380  54.500  1.00  0.00           C
ATOM   2578  O   PHE A 169      82.250  65.450  55.010  1.00  0.00           O
ATOM   2579  N   SER A 170      82.410  67.030  53.450  1.00  0.00           N
ATOM   2580  H   SER A 170      83.070  67.670  53.030  1.00  0.00           H
ATOM   2581  CA  SER A 170      81.090  66.920  52.830  1.00  0.00           C
ATOM   2582  HA  SER A 170      80.350  66.350  53.400  1.00  0.00           H
ATOM   2583  CB  SER A 170      80.440  68.340  52.700  1.00  0.00           C
ATOM   2584  HB1 SER A 170      79.620  68.370  51.980  1.00  0.00           H
ATOM   2585  HB2 SER A 170      81.270  69.000  52.470  1.00  0.00           H
ATOM   2586  OG  SER A 170      80.010  68.760  53.980  1.00  0.00           O
ATOM   2587  HG  SER A 170      79.680  69.660  53.890  1.00  0.00           H
ATOM   2588  C   SER A 170      81.310  66.350  51.460  1.00  0.00           C
ATOM   2589  O   SER A 170      82.300  66.630  50.720  1.00  0.00           O
ATOM   2590  N   ILE A 171      80.350  65.460  51.040  1.00  0.00           N
ATOM   2591  H   ILE A 171      79.610  65.340  51.710  1.00  0.00           H
ATOM   2592  CA  ILE A 171      80.200  64.860  49.720  1.00  0.00           C
ATOM   2593  HA  ILE A 171      81.110  65.220  49.240  1.00  0.00           H
ATOM   2594  CB  ILE A 171      80.260  63.310  49.730  1.00  0.00           C
ATOM   2595  HB  ILE A 171      79.480  62.890  50.360  1.00  0.00           H
ATOM   2596  CG2 ILE A 171      80.100  62.770  48.350  1.00  0.00           C
ATOM   2597 1HG2 ILE A 171      80.140  61.680  48.370  1.00  0.00           H
ATOM   2598 2HG2 ILE A 171      79.160  63.140  47.940  1.00  0.00           H
ATOM   2599 3HG2 ILE A 171      80.780  63.140  47.590  1.00  0.00           H
ATOM   2600  CG1 ILE A 171      81.480  62.720  50.360  1.00  0.00           C
ATOM   2601 1HG1 ILE A 171      81.380  61.650  50.170  1.00  0.00           H
ATOM   2602 2HG1 ILE A 171      81.460  62.880  51.440  1.00  0.00           H
ATOM   2603  CD  ILE A 171      82.880  63.220  49.840  1.00  0.00           C
ATOM   2604  HD1 ILE A 171      82.960  63.100  48.760  1.00  0.00           H
ATOM   2605  HD2 ILE A 171      82.870  64.260  50.180  1.00  0.00           H
ATOM   2606  HD3 ILE A 171      83.740  62.670  50.230  1.00  0.00           H
ATOM   2607  C   ILE A 171      78.940  65.290  49.030  1.00  0.00           C
ATOM   2608  O   ILE A 171      77.850  65.020  49.520  1.00  0.00           O
ATOM   2609  N   TYR A 172      79.040  65.930  47.840  1.00  0.00           N
ATOM   2610  H   TYR A 172      80.020  66.140  47.680  1.00  0.00           H
ATOM   2611  CA  TYR A 172      78.030  66.510  47.050  1.00  0.00           C
ATOM   2612  HA  TYR A 172      77.180  66.650  47.710  1.00  0.00           H
ATOM   2613  CB  TYR A 172      78.520  67.950  46.680  1.00  0.00           C
ATOM   2614  HB1 TYR A 172      79.580  67.800  46.460  1.00  0.00           H
ATOM   2615  HB2 TYR A 172      78.460  68.610  47.540  1.00  0.00           H
ATOM   2616  CG  TYR A 172      77.800  68.670  45.570  1.00  0.00           C
ATOM   2617  CD1 TYR A 172      77.840  68.280  44.240  1.00  0.00           C
ATOM   2618  HD1 TYR A 172      78.290  67.360  43.900  1.00  0.00           H
ATOM   2619  CE1 TYR A 172      77.120  69.040  43.270  1.00  0.00           C
ATOM   2620  HE1 TYR A 172      77.100  68.700  42.240  1.00  0.00           H
ATOM   2621  CZ  TYR A 172      76.490  70.230  43.550  1.00  0.00           C
ATOM   2622  OH  TYR A 172      75.900  70.910  42.500  1.00  0.00           O
ATOM   2623  HH  TYR A 172      75.700  71.820  42.690  1.00  0.00           H
ATOM   2624  CE2 TYR A 172      76.460  70.660  44.910  1.00  0.00           C
ATOM   2625  HE2 TYR A 172      75.910  71.530  45.230  1.00  0.00           H
ATOM   2626  CD2 TYR A 172      77.130  69.850  45.910  1.00  0.00           C
ATOM   2627  HD2 TYR A 172      77.060  70.160  46.940  1.00  0.00           H
ATOM   2628  C   TYR A 172      77.470  65.550  45.940  1.00  0.00           C
ATOM   2629  O   TYR A 172      78.250  64.980  45.190  1.00  0.00           O
ATOM   2630  N   PRO A 173      76.160  65.450  45.870  1.00  0.00           N
ATOM   2631  CD  PRO A 173      75.060  66.250  46.510  1.00  0.00           C
ATOM   2632  HD1 PRO A 173      75.340  67.300  46.590  1.00  0.00           H
ATOM   2633  HD2 PRO A 173      74.830  65.870  47.510  1.00  0.00           H
ATOM   2634  CG  PRO A 173      73.840  66.100  45.600  1.00  0.00           C
ATOM   2635  HG1 PRO A 173      73.860  66.860  44.820  1.00  0.00           H
ATOM   2636  HG2 PRO A 173      72.940  66.090  46.220  1.00  0.00           H
ATOM   2637  CB  PRO A 173      74.000  64.740  45.030  1.00  0.00           C
ATOM   2638  HB1 PRO A 173      73.460  64.660  44.090  1.00  0.00           H
ATOM   2639  HB2 PRO A 173      73.540  64.010  45.690  1.00  0.00           H
ATOM   2640  CA  PRO A 173      75.470  64.540  44.930  1.00  0.00           C
ATOM   2641  HA  PRO A 173      75.720  63.520  45.240  1.00  0.00           H
ATOM   2642  C   PRO A 173      75.970  64.670  43.440  1.00  0.00           C
ATOM   2643  O   PRO A 173      75.960  65.760  42.890  1.00  0.00           O
ATOM   2644  N   ALA A 174      76.110  63.520  42.770  1.00  0.00           N
ATOM   2645  H   ALA A 174      76.030  62.680  43.310  1.00  0.00           H
ATOM   2646  CA  ALA A 174      76.380  63.330  41.350  1.00  0.00           C
ATOM   2647  HA  ALA A 174      76.140  64.240  40.800  1.00  0.00           H
ATOM   2648  CB  ALA A 174      77.900  63.130  41.130  1.00  0.00           C
ATOM   2649  HB1 ALA A 174      78.170  63.110  40.070  1.00  0.00           H
ATOM   2650  HB2 ALA A 174      78.480  63.960  41.550  1.00  0.00           H
ATOM   2651  HB3 ALA A 174      78.320  62.240  41.610  1.00  0.00           H
ATOM   2652  C   ALA A 174      75.600  62.090  40.730  1.00  0.00           C
ATOM   2653  O   ALA A 174      75.680  60.940  41.170  1.00  0.00           O
ATOM   2654  N   PRO A 175      74.790  62.410  39.630  1.00  0.00           N
ATOM   2655  CD  PRO A 175      74.370  63.680  39.270  1.00  0.00           C
ATOM   2656  HD1 PRO A 175      75.190  64.220  38.800  1.00  0.00           H
ATOM   2657  HD2 PRO A 175      74.060  64.270  40.130  1.00  0.00           H
ATOM   2658  CG  PRO A 175      73.230  63.500  38.260  1.00  0.00           C
ATOM   2659  HG1 PRO A 175      73.240  64.260  37.480  1.00  0.00           H
ATOM   2660  HG2 PRO A 175      72.230  63.450  38.710  1.00  0.00           H
ATOM   2661  CB  PRO A 175      73.470  62.140  37.580  1.00  0.00           C
ATOM   2662  HB1 PRO A 175      74.310  62.300  36.900  1.00  0.00           H
ATOM   2663  HB2 PRO A 175      72.650  61.560  37.170  1.00  0.00           H
ATOM   2664  CA  PRO A 175      73.990  61.390  38.860  1.00  0.00           C
ATOM   2665  HA  PRO A 175      73.170  61.090  39.510  1.00  0.00           H
ATOM   2666  C   PRO A 175      74.610  60.090  38.430  1.00  0.00           C
ATOM   2667  O   PRO A 175      73.860  59.150  38.290  1.00  0.00           O
ATOM   2668  N   GLN A 176      75.910  60.050  38.240  1.00  0.00           N
ATOM   2669  H   GLN A 176      76.500  60.870  38.170  1.00  0.00           H
ATOM   2670  CA  GLN A 176      76.560  58.840  37.760  1.00  0.00           C
ATOM   2671  HA  GLN A 176      75.820  58.250  37.220  1.00  0.00           H
ATOM   2672  CB  GLN A 176      77.740  59.330  36.920  1.00  0.00           C
ATOM   2673  HB1 GLN A 176      78.420  59.970  37.490  1.00  0.00           H
ATOM   2674  HB2 GLN A 176      77.290  59.950  36.140  1.00  0.00           H
ATOM   2675  CG  GLN A 176      78.540  58.280  36.180  1.00  0.00           C
ATOM   2676  HG1 GLN A 176      77.960  57.360  36.150  1.00  0.00           H
ATOM   2677  HG2 GLN A 176      79.420  58.110  36.800  1.00  0.00           H
ATOM   2678  CD  GLN A 176      78.950  58.790  34.850  1.00  0.00           C
ATOM   2679  OE1 GLN A 176      79.800  59.680  34.640  1.00  0.00           O
ATOM   2680  NE2 GLN A 176      78.440  58.230  33.790  1.00  0.00           N
ATOM   2681 1HE2 GLN A 176      77.620  57.640  33.910  1.00  0.00           H
ATOM   2682 2HE2 GLN A 176      78.740  58.620  32.910  1.00  0.00           H
ATOM   2683  C   GLN A 176      76.940  57.960  38.920  1.00  0.00           C
ATOM   2684  O   GLN A 176      77.260  56.770  38.700  1.00  0.00           O
ATOM   2685  N   VAL A 177      76.880  58.370  40.200  1.00  0.00           N
ATOM   2686  H   VAL A 177      76.590  59.320  40.400  1.00  0.00           H
ATOM   2687  CA  VAL A 177      77.000  57.460  41.360  1.00  0.00           C
ATOM   2688  HA  VAL A 177      76.840  56.420  41.060  1.00  0.00           H
ATOM   2689  CB  VAL A 177      78.450  57.470  41.950  1.00  0.00           C
ATOM   2690  HB  VAL A 177      78.440  56.880  42.860  1.00  0.00           H
ATOM   2691  CG1 VAL A 177      79.380  56.730  41.060  1.00  0.00           C
ATOM   2692 1HG1 VAL A 177      80.300  56.420  41.550  1.00  0.00           H
ATOM   2693 2HG1 VAL A 177      78.940  55.820  40.650  1.00  0.00           H
ATOM   2694 3HG1 VAL A 177      79.820  57.320  40.250  1.00  0.00           H
ATOM   2695  CG2 VAL A 177      79.090  58.830  42.310  1.00  0.00           C
ATOM   2696 1HG2 VAL A 177      78.450  59.300  43.060  1.00  0.00           H
ATOM   2697 2HG2 VAL A 177      80.050  58.600  42.760  1.00  0.00           H
ATOM   2698 3HG2 VAL A 177      79.030  59.340  41.350  1.00  0.00           H
ATOM   2699  C   VAL A 177      75.930  57.790  42.430  1.00  0.00           C
ATOM   2700  O   VAL A 177      76.060  57.660  43.650  1.00  0.00           O
ATOM   2701  N   SER A 178      74.800  58.200  41.900  1.00  0.00           N
ATOM   2702  H   SER A 178      74.510  58.090  40.940  1.00  0.00           H
ATOM   2703  CA  SER A 178      73.670  58.660  42.720  1.00  0.00           C
ATOM   2704  HA  SER A 178      74.030  59.420  43.410  1.00  0.00           H
ATOM   2705  CB  SER A 178      72.630  59.270  41.700  1.00  0.00           C
ATOM   2706  HB1 SER A 178      73.080  60.180  41.320  1.00  0.00           H
ATOM   2707  HB2 SER A 178      71.730  59.530  42.250  1.00  0.00           H
ATOM   2708  OG  SER A 178      72.290  58.440  40.650  1.00  0.00           O
ATOM   2709  HG  SER A 178      71.890  58.960  39.950  1.00  0.00           H
ATOM   2710  C   SER A 178      73.090  57.490  43.580  1.00  0.00           C
ATOM   2711  O   SER A 178      73.180  56.310  43.210  1.00  0.00           O
ATOM   2712  N   THR A 179      72.520  57.840  44.740  1.00  0.00           N
ATOM   2713  H   THR A 179      72.550  58.850  44.870  1.00  0.00           H
ATOM   2714  CA  THR A 179      71.670  56.990  45.610  1.00  0.00           C
ATOM   2715  HA  THR A 179      71.910  55.950  45.400  1.00  0.00           H
ATOM   2716  CB  THR A 179      72.170  57.180  47.070  1.00  0.00           C
ATOM   2717  HB  THR A 179      72.240  58.240  47.310  1.00  0.00           H
ATOM   2718  CG2 THR A 179      71.300  56.500  48.060  1.00  0.00           C
ATOM   2719 1HG2 THR A 179      71.670  56.630  49.080  1.00  0.00           H
ATOM   2720 2HG2 THR A 179      70.290  56.900  48.150  1.00  0.00           H
ATOM   2721 3HG2 THR A 179      71.350  55.420  47.930  1.00  0.00           H
ATOM   2722  OG1 THR A 179      73.470  56.640  47.260  1.00  0.00           O
ATOM   2723  HG1 THR A 179      73.380  55.970  47.940  1.00  0.00           H
ATOM   2724  C   THR A 179      70.170  57.210  45.550  1.00  0.00           C
ATOM   2725  O   THR A 179      69.390  56.220  45.570  1.00  0.00           O
ATOM   2726  N   ALA A 180      69.760  58.420  45.560  1.00  0.00           N
ATOM   2727  H   ALA A 180      70.450  59.160  45.610  1.00  0.00           H
ATOM   2728  CA  ALA A 180      68.370  58.870  45.470  1.00  0.00           C
ATOM   2729  HA  ALA A 180      67.800  58.060  45.020  1.00  0.00           H
ATOM   2730  CB  ALA A 180      67.850  59.230  46.860  1.00  0.00           C
ATOM   2731  HB1 ALA A 180      66.900  59.760  46.900  1.00  0.00           H
ATOM   2732  HB2 ALA A 180      67.690  58.230  47.280  1.00  0.00           H
ATOM   2733  HB3 ALA A 180      68.660  59.830  47.270  1.00  0.00           H
ATOM   2734  C   ALA A 180      68.240  60.100  44.500  1.00  0.00           C
ATOM   2735  O   ALA A 180      69.210  60.810  44.240  1.00  0.00           O
ATOM   2736  N   VAL A 181      67.030  60.440  44.080  1.00  0.00           N
ATOM   2737  H   VAL A 181      66.350  59.740  44.340  1.00  0.00           H
ATOM   2738  CA  VAL A 181      66.600  61.480  43.090  1.00  0.00           C
ATOM   2739  HA  VAL A 181      67.420  61.640  42.400  1.00  0.00           H
ATOM   2740  CB  VAL A 181      65.420  60.950  42.260  1.00  0.00           C
ATOM   2741  HB  VAL A 181      65.670  60.000  41.800  1.00  0.00           H
ATOM   2742  CG1 VAL A 181      64.070  60.770  43.020  1.00  0.00           C
ATOM   2743 1HG1 VAL A 181      63.680  61.730  43.370  1.00  0.00           H
ATOM   2744 2HG1 VAL A 181      63.340  60.400  42.300  1.00  0.00           H
ATOM   2745 3HG1 VAL A 181      64.130  60.090  43.870  1.00  0.00           H
ATOM   2746  CG2 VAL A 181      65.110  61.810  41.070  1.00  0.00           C
ATOM   2747 1HG2 VAL A 181      64.300  61.440  40.430  1.00  0.00           H
ATOM   2748 2HG2 VAL A 181      64.680  62.680  41.560  1.00  0.00           H
ATOM   2749 3HG2 VAL A 181      65.980  62.100  40.480  1.00  0.00           H
ATOM   2750  C   VAL A 181      66.280  62.880  43.700  1.00  0.00           C
ATOM   2751  O   VAL A 181      66.360  63.910  43.020  1.00  0.00           O
ATOM   2752  N   VAL A 182      65.930  62.750  45.010  1.00  0.00           N
ATOM   2753  H   VAL A 182      66.040  61.840  45.430  1.00  0.00           H
ATOM   2754  CA  VAL A 182      65.690  63.880  45.940  1.00  0.00           C
ATOM   2755  HA  VAL A 182      65.420  64.710  45.280  1.00  0.00           H
ATOM   2756  CB  VAL A 182      64.540  63.560  46.930  1.00  0.00           C
ATOM   2757  HB  VAL A 182      64.570  64.330  47.710  1.00  0.00           H
ATOM   2758  CG1 VAL A 182      63.180  63.610  46.250  1.00  0.00           C
ATOM   2759 1HG1 VAL A 182      62.480  63.810  47.060  1.00  0.00           H
ATOM   2760 2HG1 VAL A 182      63.160  64.310  45.420  1.00  0.00           H
ATOM   2761 3HG1 VAL A 182      62.900  62.660  45.810  1.00  0.00           H
ATOM   2762  CG2 VAL A 182      64.610  62.190  47.610  1.00  0.00           C
ATOM   2763 1HG2 VAL A 182      64.010  62.190  48.530  1.00  0.00           H
ATOM   2764 2HG2 VAL A 182      64.210  61.400  46.980  1.00  0.00           H
ATOM   2765 3HG2 VAL A 182      65.650  62.000  47.850  1.00  0.00           H
ATOM   2766  C   VAL A 182      66.960  64.400  46.590  1.00  0.00           C
ATOM   2767  O   VAL A 182      66.840  65.340  47.400  1.00  0.00           O
ATOM   2768  N   GLU A 183      68.070  63.830  46.280  1.00  0.00           N
ATOM   2769  H   GLU A 183      68.140  63.060  45.630  1.00  0.00           H
ATOM   2770  CA  GLU A 183      69.350  64.400  46.910  1.00  0.00           C
ATOM   2771  HA  GLU A 183      69.280  63.980  47.910  1.00  0.00           H
ATOM   2772  CB  GLU A 183      70.560  63.660  46.340  1.00  0.00           C
ATOM   2773  HB1 GLU A 183      71.400  64.210  46.780  1.00  0.00           H
ATOM   2774  HB2 GLU A 183      70.720  63.730  45.260  1.00  0.00           H
ATOM   2775  CG  GLU A 183      70.710  62.220  46.880  1.00  0.00           C
ATOM   2776  HG1 GLU A 183      69.850  61.580  46.670  1.00  0.00           H
ATOM   2777  HG2 GLU A 183      70.780  62.220  47.970  1.00  0.00           H
ATOM   2778  CD  GLU A 183      71.900  61.470  46.350  1.00  0.00           C
ATOM   2779  OE1 GLU A 183      72.970  61.880  46.760  1.00  0.00           O
ATOM   2780  OE2 GLU A 183      71.850  60.450  45.600  1.00  0.00           O
ATOM   2781  C   GLU A 183      69.490  65.900  46.830  1.00  0.00           C
ATOM   2782  O   GLU A 183      70.080  66.370  47.810  1.00  0.00           O
ATOM   2783  N   PRO A 184      69.020  66.640  45.800  1.00  0.00           N
ATOM   2784  CD  PRO A 184      68.550  66.220  44.490  1.00  0.00           C
ATOM   2785  HD1 PRO A 184      67.480  66.020  44.470  1.00  0.00           H
ATOM   2786  HD2 PRO A 184      69.140  65.350  44.200  1.00  0.00           H
ATOM   2787  CG  PRO A 184      68.860  67.360  43.590  1.00  0.00           C
ATOM   2788  HG1 PRO A 184      68.210  67.420  42.710  1.00  0.00           H
ATOM   2789  HG2 PRO A 184      69.900  67.540  43.280  1.00  0.00           H
ATOM   2790  CB  PRO A 184      68.490  68.540  44.470  1.00  0.00           C
ATOM   2791  HB1 PRO A 184      67.400  68.600  44.480  1.00  0.00           H
ATOM   2792  HB2 PRO A 184      68.890  69.490  44.110  1.00  0.00           H
ATOM   2793  CA  PRO A 184      69.030  68.110  45.790  1.00  0.00           C
ATOM   2794  HA  PRO A 184      70.040  68.490  45.980  1.00  0.00           H
ATOM   2795  C   PRO A 184      68.270  68.740  47.000  1.00  0.00           C
ATOM   2796  O   PRO A 184      68.800  69.660  47.650  1.00  0.00           O
ATOM   2797  N   TYR A 185      67.090  68.140  47.320  1.00  0.00           N
ATOM   2798  H   TYR A 185      66.760  67.310  46.840  1.00  0.00           H
ATOM   2799  CA  TYR A 185      66.190  68.530  48.430  1.00  0.00           C
ATOM   2800  HA  TYR A 185      66.030  69.600  48.310  1.00  0.00           H
ATOM   2801  CB  TYR A 185      64.910  67.730  48.580  1.00  0.00           C
ATOM   2802  HB1 TYR A 185      64.510  68.130  49.510  1.00  0.00           H
ATOM   2803  HB2 TYR A 185      65.120  66.690  48.830  1.00  0.00           H
ATOM   2804  CG  TYR A 185      63.910  67.840  47.400  1.00  0.00           C
ATOM   2805  CD1 TYR A 185      63.930  68.930  46.500  1.00  0.00           C
ATOM   2806  HD1 TYR A 185      64.730  69.650  46.550  1.00  0.00           H
ATOM   2807  CE1 TYR A 185      62.860  69.050  45.610  1.00  0.00           C
ATOM   2808  HE1 TYR A 185      62.880  69.850  44.880  1.00  0.00           H
ATOM   2809  CZ  TYR A 185      61.770  68.180  45.680  1.00  0.00           C
ATOM   2810  OH  TYR A 185      60.610  68.480  45.010  1.00  0.00           O
ATOM   2811  HH  TYR A 185      59.990  67.810  45.310  1.00  0.00           H
ATOM   2812  CE2 TYR A 185      61.700  67.100  46.600  1.00  0.00           C
ATOM   2813  HE2 TYR A 185      60.920  66.360  46.650  1.00  0.00           H
ATOM   2814  CD2 TYR A 185      62.850  66.930  47.440  1.00  0.00           C
ATOM   2815  HD2 TYR A 185      62.780  66.140  48.180  1.00  0.00           H
ATOM   2816  C   TYR A 185      66.900  68.300  49.740  1.00  0.00           C
ATOM   2817  O   TYR A 185      66.900  69.210  50.580  1.00  0.00           O
ATOM   2818  N   ASN A 186      67.480  67.130  49.970  1.00  0.00           N
ATOM   2819  H   ASN A 186      67.450  66.450  49.220  1.00  0.00           H
ATOM   2820  CA  ASN A 186      68.110  66.790  51.240  1.00  0.00           C
ATOM   2821  HA  ASN A 186      67.430  67.050  52.050  1.00  0.00           H
ATOM   2822  CB  ASN A 186      68.250  65.290  51.440  1.00  0.00           C
ATOM   2823  HB1 ASN A 186      68.580  65.210  52.480  1.00  0.00           H
ATOM   2824  HB2 ASN A 186      68.970  64.920  50.720  1.00  0.00           H
ATOM   2825  CG  ASN A 186      66.840  64.590  51.250  1.00  0.00           C
ATOM   2826  OD1 ASN A 186      65.900  64.880  51.970  1.00  0.00           O
ATOM   2827  ND2 ASN A 186      66.680  63.760  50.240  1.00  0.00           N
ATOM   2828 1HD2 ASN A 186      67.460  63.470  49.660  1.00  0.00           H
ATOM   2829 2HD2 ASN A 186      65.970  63.050  50.280  1.00  0.00           H
ATOM   2830  C   ASN A 186      69.420  67.480  51.450  1.00  0.00           C
ATOM   2831  O   ASN A 186      69.680  67.890  52.590  1.00  0.00           O
ATOM   2832  N   SER A 187      70.100  67.860  50.420  1.00  0.00           N
ATOM   2833  H   SER A 187      69.860  67.360  49.570  1.00  0.00           H
ATOM   2834  CA  SER A 187      71.310  68.770  50.400  1.00  0.00           C
ATOM   2835  HA  SER A 187      72.140  68.490  51.040  1.00  0.00           H
ATOM   2836  CB  SER A 187      71.800  68.890  48.950  1.00  0.00           C
ATOM   2837  HB1 SER A 187      72.610  69.600  48.840  1.00  0.00           H
ATOM   2838  HB2 SER A 187      71.050  69.160  48.210  1.00  0.00           H
ATOM   2839  OG  SER A 187      72.320  67.630  48.560  1.00  0.00           O
ATOM   2840  HG  SER A 187      71.610  67.140  48.120  1.00  0.00           H
ATOM   2841  C   SER A 187      70.930  70.090  50.980  1.00  0.00           C
ATOM   2842  O   SER A 187      71.610  70.580  51.910  1.00  0.00           O
ATOM   2843  N   ILE A 188      69.910  70.730  50.420  1.00  0.00           N
ATOM   2844  H   ILE A 188      69.450  70.290  49.630  1.00  0.00           H
ATOM   2845  CA  ILE A 188      69.610  72.150  50.710  1.00  0.00           C
ATOM   2846  HA  ILE A 188      70.600  72.590  50.890  1.00  0.00           H
ATOM   2847  CB  ILE A 188      69.120  72.880  49.460  1.00  0.00           C
ATOM   2848  HB  ILE A 188      68.340  72.220  49.060  1.00  0.00           H
ATOM   2849  CG2 ILE A 188      68.410  74.120  49.870  1.00  0.00           C
ATOM   2850 1HG2 ILE A 188      68.400  74.710  48.950  1.00  0.00           H
ATOM   2851 2HG2 ILE A 188      67.440  73.870  50.310  1.00  0.00           H
ATOM   2852 3HG2 ILE A 188      68.970  74.580  50.680  1.00  0.00           H
ATOM   2853  CG1 ILE A 188      70.070  72.980  48.280  1.00  0.00           C
ATOM   2854 1HG1 ILE A 188      70.590  72.040  48.110  1.00  0.00           H
ATOM   2855 2HG1 ILE A 188      70.850  73.730  48.420  1.00  0.00           H
ATOM   2856  CD  ILE A 188      69.410  73.250  46.960  1.00  0.00           C
ATOM   2857  HD1 ILE A 188      70.110  73.120  46.130  1.00  0.00           H
ATOM   2858  HD2 ILE A 188      68.700  72.450  46.740  1.00  0.00           H
ATOM   2859  HD3 ILE A 188      68.950  74.230  46.880  1.00  0.00           H
ATOM   2860  C   ILE A 188      68.900  72.330  52.020  1.00  0.00           C
ATOM   2861  O   ILE A 188      69.270  73.210  52.840  1.00  0.00           O
ATOM   2862  N   LEU A 189      68.150  71.330  52.470  1.00  0.00           N
ATOM   2863  H   LEU A 189      68.050  70.540  51.850  1.00  0.00           H
ATOM   2864  CA  LEU A 189      67.620  71.170  53.820  1.00  0.00           C
ATOM   2865  HA  LEU A 189      67.120  72.060  54.210  1.00  0.00           H
ATOM   2866  CB  LEU A 189      66.540  70.040  53.860  1.00  0.00           C
ATOM   2867  HB1 LEU A 189      66.280  69.870  54.900  1.00  0.00           H
ATOM   2868  HB2 LEU A 189      66.890  69.060  53.540  1.00  0.00           H
ATOM   2869  CG  LEU A 189      65.300  70.260  53.010  1.00  0.00           C
ATOM   2870  HG  LEU A 189      65.590  70.550  52.000  1.00  0.00           H
ATOM   2871  CD1 LEU A 189      64.520  68.980  53.010  1.00  0.00           C
ATOM   2872 1HD1 LEU A 189      63.590  69.070  52.450  1.00  0.00           H
ATOM   2873 2HD1 LEU A 189      65.110  68.160  52.610  1.00  0.00           H
ATOM   2874 3HD1 LEU A 189      64.170  68.700  54.000  1.00  0.00           H
ATOM   2875  CD2 LEU A 189      64.510  71.450  53.420  1.00  0.00           C
ATOM   2876 1HD2 LEU A 189      64.490  71.590  54.500  1.00  0.00           H
ATOM   2877 2HD2 LEU A 189      65.060  72.330  53.070  1.00  0.00           H
ATOM   2878 3HD2 LEU A 189      63.520  71.490  52.960  1.00  0.00           H
ATOM   2879  C   LEU A 189      68.730  70.910  54.860  1.00  0.00           C
ATOM   2880  O   LEU A 189      68.700  71.450  55.940  1.00  0.00           O
ATOM   2881  N   THR A 190      69.850  70.200  54.570  1.00  0.00           N
ATOM   2882  H   THR A 190      69.810  69.650  53.730  1.00  0.00           H
ATOM   2883  CA  THR A 190      70.980  70.080  55.500  1.00  0.00           C
ATOM   2884  HA  THR A 190      70.530  70.030  56.490  1.00  0.00           H
ATOM   2885  CB  THR A 190      71.760  68.800  55.270  1.00  0.00           C
ATOM   2886  HB  THR A 190      71.040  67.980  55.250  1.00  0.00           H
ATOM   2887  CG2 THR A 190      72.810  68.670  54.190  1.00  0.00           C
ATOM   2888 1HG2 THR A 190      73.430  69.570  54.190  1.00  0.00           H
ATOM   2889 2HG2 THR A 190      73.530  67.900  54.450  1.00  0.00           H
ATOM   2890 3HG2 THR A 190      72.490  68.560  53.150  1.00  0.00           H
ATOM   2891  OG1 THR A 190      72.550  68.630  56.430  1.00  0.00           O
ATOM   2892  HG1 THR A 190      72.120  67.930  56.930  1.00  0.00           H
ATOM   2893  C   THR A 190      71.860  71.300  55.590  1.00  0.00           C
ATOM   2894  O   THR A 190      72.350  71.610  56.630  1.00  0.00           O
ATOM   2895  N   THR A 191      71.920  72.020  54.490  1.00  0.00           N
ATOM   2896  H   THR A 191      71.270  71.740  53.770  1.00  0.00           H
ATOM   2897  CA  THR A 191      72.800  73.160  54.310  1.00  0.00           C
ATOM   2898  HA  THR A 191      73.800  72.920  54.690  1.00  0.00           H
ATOM   2899  CB  THR A 191      73.150  73.500  52.820  1.00  0.00           C
ATOM   2900  HB  THR A 191      72.240  73.640  52.240  1.00  0.00           H
ATOM   2901  CG2 THR A 191      74.030  74.680  52.630  1.00  0.00           C
ATOM   2902 1HG2 THR A 191      73.890  74.970  51.590  1.00  0.00           H
ATOM   2903 2HG2 THR A 191      73.700  75.490  53.280  1.00  0.00           H
ATOM   2904 3HG2 THR A 191      75.050  74.320  52.760  1.00  0.00           H
ATOM   2905  OG1 THR A 191      73.850  72.310  52.390  1.00  0.00           O
ATOM   2906  HG1 THR A 191      73.230  71.620  52.650  1.00  0.00           H
ATOM   2907  C   THR A 191      72.240  74.400  54.990  1.00  0.00           C
ATOM   2908  O   THR A 191      72.960  75.050  55.730  1.00  0.00           O
ATOM   2909  N   HIS A 192      70.950  74.690  54.860  1.00  0.00           N
ATOM   2910  H   HIS A 192      70.400  74.210  54.160  1.00  0.00           H
ATOM   2911  CA  HIS A 192      70.310  75.750  55.660  1.00  0.00           C
ATOM   2912  HA  HIS A 192      70.810  76.690  55.470  1.00  0.00           H
ATOM   2913  CB  HIS A 192      68.850  75.800  55.230  1.00  0.00           C
ATOM   2914  HB1 HIS A 192      68.450  74.800  55.330  1.00  0.00           H
ATOM   2915  HB2 HIS A 192      68.690  76.170  54.210  1.00  0.00           H
ATOM   2916  CG  HIS A 192      67.950  76.600  56.120  1.00  0.00           C
ATOM   2917  ND1 HIS A 192      68.060  77.890  56.530  1.00  0.00           N
ATOM   2918  HD1 HIS A 192      68.840  78.470  56.260  1.00  0.00           H
ATOM   2919  CE1 HIS A 192      67.090  78.160  57.430  1.00  0.00           C
ATOM   2920  HE1 HIS A 192      67.080  79.060  58.010  1.00  0.00           H
ATOM   2921  NE2 HIS A 192      66.290  77.070  57.540  1.00  0.00           N
ATOM   2922  HE2 HIS A 192      65.470  76.970  58.130  1.00  0.00           H
ATOM   2923  CD2 HIS A 192      66.760  76.060  56.710  1.00  0.00           C
ATOM   2924  HD2 HIS A 192      66.480  75.020  56.580  1.00  0.00           H
ATOM   2925  C   HIS A 192      70.420  75.410  57.180  1.00  0.00           C
ATOM   2926  O   HIS A 192      70.800  76.300  57.890  1.00  0.00           O
ATOM   2927  N   THR A 193      70.080  74.150  57.630  1.00  0.00           N
ATOM   2928  H   THR A 193      69.880  73.390  57.000  1.00  0.00           H
ATOM   2929  CA  THR A 193      70.100  73.980  59.120  1.00  0.00           C
ATOM   2930  HA  THR A 193      69.410  74.730  59.510  1.00  0.00           H
ATOM   2931  CB  THR A 193      69.460  72.640  59.520  1.00  0.00           C
ATOM   2932  HB  THR A 193      70.110  71.890  59.080  1.00  0.00           H
ATOM   2933  CG2 THR A 193      69.290  72.350  61.000  1.00  0.00           C
ATOM   2934 1HG2 THR A 193      70.340  72.290  61.290  1.00  0.00           H
ATOM   2935 2HG2 THR A 193      68.770  73.120  61.580  1.00  0.00           H
ATOM   2936 3HG2 THR A 193      68.780  71.390  61.060  1.00  0.00           H
ATOM   2937  OG1 THR A 193      68.210  72.690  58.890  1.00  0.00           O
ATOM   2938  HG1 THR A 193      67.580  72.020  59.190  1.00  0.00           H
ATOM   2939  C   THR A 193      71.500  74.060  59.680  1.00  0.00           C
ATOM   2940  O   THR A 193      71.690  74.500  60.820  1.00  0.00           O
ATOM   2941  N   THR A 194      72.490  73.720  58.860  1.00  0.00           N
ATOM   2942  H   THR A 194      72.270  73.340  57.960  1.00  0.00           H
ATOM   2943  CA  THR A 194      73.920  73.680  59.300  1.00  0.00           C
ATOM   2944  HA  THR A 194      73.910  73.480  60.370  1.00  0.00           H
ATOM   2945  CB  THR A 194      74.600  72.530  58.620  1.00  0.00           C
ATOM   2946  HB  THR A 194      74.650  72.690  57.540  1.00  0.00           H
ATOM   2947  CG2 THR A 194      76.040  72.240  59.170  1.00  0.00           C
ATOM   2948 1HG2 THR A 194      76.350  71.220  58.940  1.00  0.00           H
ATOM   2949 2HG2 THR A 194      76.770  72.870  58.650  1.00  0.00           H
ATOM   2950 3HG2 THR A 194      76.100  72.390  60.240  1.00  0.00           H
ATOM   2951  OG1 THR A 194      73.860  71.380  58.950  1.00  0.00           O
ATOM   2952  HG1 THR A 194      73.310  71.220  58.180  1.00  0.00           H
ATOM   2953  C   THR A 194      74.670  74.950  59.150  1.00  0.00           C
ATOM   2954  O   THR A 194      75.720  75.100  59.790  1.00  0.00           O
ATOM   2955  N   LEU A 195      74.230  75.880  58.340  1.00  0.00           N
ATOM   2956  H   LEU A 195      73.430  75.710  57.740  1.00  0.00           H
ATOM   2957  CA  LEU A 195      74.880  77.160  58.090  1.00  0.00           C
ATOM   2958  HA  LEU A 195      75.760  76.840  57.540  1.00  0.00           H
ATOM   2959  CB  LEU A 195      74.020  78.000  57.100  1.00  0.00           C
ATOM   2960  HB1 LEU A 195      73.480  78.780  57.620  1.00  0.00           H
ATOM   2961  HB2 LEU A 195      73.290  77.320  56.660  1.00  0.00           H
ATOM   2962  CG  LEU A 195      74.850  78.640  55.970  1.00  0.00           C
ATOM   2963  HG  LEU A 195      75.640  79.100  56.560  1.00  0.00           H
ATOM   2964  CD1 LEU A 195      75.460  77.550  55.010  1.00  0.00           C
ATOM   2965 1HD1 LEU A 195      75.800  78.110  54.150  1.00  0.00           H
ATOM   2966 2HD1 LEU A 195      76.250  76.910  55.410  1.00  0.00           H
ATOM   2967 3HD1 LEU A 195      74.710  76.870  54.600  1.00  0.00           H
ATOM   2968  CD2 LEU A 195      73.950  79.540  55.150  1.00  0.00           C
ATOM   2969 1HD2 LEU A 195      74.440  79.810  54.210  1.00  0.00           H
ATOM   2970 2HD2 LEU A 195      73.070  78.990  54.820  1.00  0.00           H
ATOM   2971 3HD2 LEU A 195      73.610  80.290  55.870  1.00  0.00           H
ATOM   2972  C   LEU A 195      75.230  77.880  59.350  1.00  0.00           C
ATOM   2973  O   LEU A 195      76.380  78.130  59.530  1.00  0.00           O
ATOM   2974  N   GLU A 196      74.300  78.140  60.270  1.00  0.00           N
ATOM   2975  H   GLU A 196      73.330  78.060  60.030  1.00  0.00           H
ATOM   2976  CA  GLU A 196      74.730  78.860  61.510  1.00  0.00           C
ATOM   2977  HA  GLU A 196      75.370  79.660  61.130  1.00  0.00           H
ATOM   2978  CB  GLU A 196      73.570  79.570  62.210  1.00  0.00           C
ATOM   2979  HB1 GLU A 196      73.010  80.040  61.400  1.00  0.00           H
ATOM   2980  HB2 GLU A 196      74.000  80.330  62.850  1.00  0.00           H
ATOM   2981  CG  GLU A 196      72.580  78.680  62.900  1.00  0.00           C
ATOM   2982  HG1 GLU A 196      73.060  78.430  63.840  1.00  0.00           H
ATOM   2983  HG2 GLU A 196      72.410  77.740  62.380  1.00  0.00           H
ATOM   2984  CD  GLU A 196      71.200  79.290  63.100  1.00  0.00           C
ATOM   2985  OE1 GLU A 196      70.990  80.090  63.970  1.00  0.00           O
ATOM   2986  OE2 GLU A 196      70.300  79.060  62.250  1.00  0.00           O
ATOM   2987  C   GLU A 196      75.560  78.010  62.520  1.00  0.00           C
ATOM   2988  O   GLU A 196      76.010  78.490  63.560  1.00  0.00           O
ATOM   2989  N   HIS A 197      75.850  76.740  62.210  1.00  0.00           N
ATOM   2990  H   HIS A 197      75.490  76.400  61.330  1.00  0.00           H
ATOM   2991  CA  HIS A 197      76.490  75.790  63.090  1.00  0.00           C
ATOM   2992  HA  HIS A 197      76.630  76.360  64.020  1.00  0.00           H
ATOM   2993  CB  HIS A 197      75.590  74.590  63.320  1.00  0.00           C
ATOM   2994  HB1 HIS A 197      76.030  73.850  63.990  1.00  0.00           H
ATOM   2995  HB2 HIS A 197      75.300  74.170  62.360  1.00  0.00           H
ATOM   2996  CG  HIS A 197      74.240  74.920  64.020  1.00  0.00           C
ATOM   2997  ND1 HIS A 197      73.970  75.820  65.060  1.00  0.00           N
ATOM   2998  HD1 HIS A 197      74.650  76.400  65.530  1.00  0.00           H
ATOM   2999  CE1 HIS A 197      72.720  75.740  65.430  1.00  0.00           C
ATOM   3000  HE1 HIS A 197      72.260  76.340  66.200  1.00  0.00           H
ATOM   3001  NE2 HIS A 197      72.110  74.890  64.580  1.00  0.00           N
ATOM   3002  CD2 HIS A 197      73.070  74.350  63.710  1.00  0.00           C
ATOM   3003  HD2 HIS A 197      72.870  73.590  62.970  1.00  0.00           H
ATOM   3004  C   HIS A 197      77.880  75.240  62.600  1.00  0.00           C
ATOM   3005  O   HIS A 197      78.610  74.570  63.350  1.00  0.00           O
ATOM   3006  N   SER A 198      78.280  75.450  61.380  1.00  0.00           N
ATOM   3007  H   SER A 198      77.690  76.020  60.780  1.00  0.00           H
ATOM   3008  CA  SER A 198      79.580  75.130  60.720  1.00  0.00           C
ATOM   3009  HA  SER A 198      80.100  74.350  61.270  1.00  0.00           H
ATOM   3010  CB  SER A 198      79.190  74.600  59.280  1.00  0.00           C
ATOM   3011  HB1 SER A 198      78.920  75.460  58.660  1.00  0.00           H
ATOM   3012  HB2 SER A 198      78.230  74.100  59.310  1.00  0.00           H
ATOM   3013  OG  SER A 198      80.250  73.850  58.790  1.00  0.00           O
ATOM   3014  HG  SER A 198      79.920  73.170  58.190  1.00  0.00           H
ATOM   3015  C   SER A 198      80.550  76.250  60.710  1.00  0.00           C
ATOM   3016  O   SER A 198      80.160  77.410  60.550  1.00  0.00           O
ATOM   3017  N   ASP A 199      81.850  76.060  60.810  1.00  0.00           N
ATOM   3018  H   ASP A 199      82.040  75.100  61.080  1.00  0.00           H
ATOM   3019  CA  ASP A 199      82.970  77.040  60.830  1.00  0.00           C
ATOM   3020  HA  ASP A 199      82.530  78.040  60.800  1.00  0.00           H
ATOM   3021  CB  ASP A 199      83.790  76.970  62.080  1.00  0.00           C
ATOM   3022  HB1 ASP A 199      84.530  77.780  62.070  1.00  0.00           H
ATOM   3023  HB2 ASP A 199      84.310  76.020  62.190  1.00  0.00           H
ATOM   3024  CG  ASP A 199      82.890  77.120  63.310  1.00  0.00           C
ATOM   3025  OD1 ASP A 199      82.410  78.270  63.570  1.00  0.00           O
ATOM   3026  OD2 ASP A 199      82.880  76.120  64.040  1.00  0.00           O
ATOM   3027  C   ASP A 199      83.810  76.960  59.530  1.00  0.00           C
ATOM   3028  O   ASP A 199      84.130  77.980  58.880  1.00  0.00           O
ATOM   3029  N   CYS A 200      84.020  75.750  59.100  1.00  0.00           N
ATOM   3030  H   CYS A 200      83.680  74.950  59.620  1.00  0.00           H
ATOM   3031  CA  CYS A 200      84.530  75.610  57.690  1.00  0.00           C
ATOM   3032  HA  CYS A 200      84.140  76.460  57.130  1.00  0.00           H
ATOM   3033  CB  CYS A 200      86.050  75.780  57.730  1.00  0.00           C
ATOM   3034  HB1 CYS A 200      86.410  75.050  58.460  1.00  0.00           H
ATOM   3035  HB2 CYS A 200      86.310  76.750  58.140  1.00  0.00           H
ATOM   3036  SG  CYS A 200      86.880  75.570  56.140  1.00  0.00           S
ATOM   3037  HG  CYS A 200      86.740  74.240  56.050  1.00  0.00           H
ATOM   3038  C   CYS A 200      83.960  74.370  57.020  1.00  0.00           C
ATOM   3039  O   CYS A 200      83.640  73.430  57.780  1.00  0.00           O
ATOM   3040  N   ALA A 201      83.790  74.200  55.700  1.00  0.00           N
ATOM   3041  H   ALA A 201      84.040  74.980  55.100  1.00  0.00           H
ATOM   3042  CA  ALA A 201      83.410  72.990  55.070  1.00  0.00           C
ATOM   3043  HA  ALA A 201      83.550  72.080  55.650  1.00  0.00           H
ATOM   3044  CB  ALA A 201      81.920  73.050  54.780  1.00  0.00           C
ATOM   3045  HB1 ALA A 201      81.410  72.910  55.730  1.00  0.00           H
ATOM   3046  HB2 ALA A 201      81.590  73.980  54.310  1.00  0.00           H
ATOM   3047  HB3 ALA A 201      81.670  72.190  54.150  1.00  0.00           H
ATOM   3048  C   ALA A 201      84.130  72.680  53.760  1.00  0.00           C
ATOM   3049  O   ALA A 201      84.040  73.370  52.800  1.00  0.00           O
ATOM   3050  N   PHE A 202      84.760  71.550  53.640  1.00  0.00           N
ATOM   3051  H   PHE A 202      84.840  70.960  54.460  1.00  0.00           H
ATOM   3052  CA  PHE A 202      85.480  71.030  52.460  1.00  0.00           C
ATOM   3053  HA  PHE A 202      85.850  71.800  51.790  1.00  0.00           H
ATOM   3054  CB  PHE A 202      86.770  70.310  52.990  1.00  0.00           C
ATOM   3055  HB1 PHE A 202      87.260  69.710  52.220  1.00  0.00           H
ATOM   3056  HB2 PHE A 202      86.460  69.540  53.710  1.00  0.00           H
ATOM   3057  CG  PHE A 202      87.750  71.290  53.660  1.00  0.00           C
ATOM   3058  CD1 PHE A 202      88.420  72.330  52.860  1.00  0.00           C
ATOM   3059  HD1 PHE A 202      88.100  72.460  51.840  1.00  0.00           H
ATOM   3060  CE1 PHE A 202      89.320  73.210  53.500  1.00  0.00           C
ATOM   3061  HE1 PHE A 202      89.770  74.020  52.950  1.00  0.00           H
ATOM   3062  CZ  PHE A 202      89.640  72.980  54.890  1.00  0.00           C
ATOM   3063  HZ  PHE A 202      90.330  73.590  55.460  1.00  0.00           H
ATOM   3064  CE2 PHE A 202      89.060  71.920  55.630  1.00  0.00           C
ATOM   3065  HE2 PHE A 202      89.370  71.710  56.640  1.00  0.00           H
ATOM   3066  CD2 PHE A 202      88.150  71.030  54.960  1.00  0.00           C
ATOM   3067  HD2 PHE A 202      87.690  70.270  55.560  1.00  0.00           H
ATOM   3068  C   PHE A 202      84.490  70.140  51.720  1.00  0.00           C
ATOM   3069  O   PHE A 202      84.350  68.930  51.960  1.00  0.00           O
ATOM   3070  N   MET A 203      83.750  70.740  50.740  1.00  0.00           N
ATOM   3071  H   MET A 203      83.760  71.740  50.630  1.00  0.00           H
ATOM   3072  CA  MET A 203      82.910  69.910  49.910  1.00  0.00           C
ATOM   3073  HA  MET A 203      82.340  69.170  50.470  1.00  0.00           H
ATOM   3074  CB  MET A 203      81.810  70.770  49.240  1.00  0.00           C
ATOM   3075  HB1 MET A 203      81.170  70.120  48.640  1.00  0.00           H
ATOM   3076  HB2 MET A 203      82.310  71.480  48.580  1.00  0.00           H
ATOM   3077  CG  MET A 203      80.920  71.480  50.200  1.00  0.00           C
ATOM   3078  HG1 MET A 203      81.530  72.230  50.720  1.00  0.00           H
ATOM   3079  HG2 MET A 203      80.510  70.820  50.970  1.00  0.00           H
ATOM   3080  SD  MET A 203      79.670  72.460  49.380  1.00  0.00           S
ATOM   3081  CE  MET A 203      80.760  73.680  48.550  1.00  0.00           C
ATOM   3082  HE1 MET A 203      81.610  73.930  49.180  1.00  0.00           H
ATOM   3083  HE2 MET A 203      81.120  73.120  47.690  1.00  0.00           H
ATOM   3084  HE3 MET A 203      80.270  74.550  48.100  1.00  0.00           H
ATOM   3085  C   MET A 203      83.770  69.220  48.820  1.00  0.00           C
ATOM   3086  O   MET A 203      84.870  69.630  48.510  1.00  0.00           O
ATOM   3087  N   VAL A 204      83.190  68.130  48.340  1.00  0.00           N
ATOM   3088  H   VAL A 204      82.500  67.760  48.970  1.00  0.00           H
ATOM   3089  CA  VAL A 204      83.660  67.360  47.150  1.00  0.00           C
ATOM   3090  HA  VAL A 204      84.310  67.980  46.530  1.00  0.00           H
ATOM   3091  CB  VAL A 204      84.360  66.090  47.650  1.00  0.00           C
ATOM   3092  HB  VAL A 204      83.770  65.530  48.370  1.00  0.00           H
ATOM   3093  CG1 VAL A 204      84.640  65.050  46.520  1.00  0.00           C
ATOM   3094 1HG1 VAL A 204      83.700  64.670  46.130  1.00  0.00           H
ATOM   3095 2HG1 VAL A 204      85.240  65.510  45.730  1.00  0.00           H
ATOM   3096 3HG1 VAL A 204      85.320  64.310  46.920  1.00  0.00           H
ATOM   3097  CG2 VAL A 204      85.720  66.390  48.240  1.00  0.00           C
ATOM   3098 1HG2 VAL A 204      85.660  67.370  48.720  1.00  0.00           H
ATOM   3099 2HG2 VAL A 204      85.990  65.710  49.050  1.00  0.00           H
ATOM   3100 3HG2 VAL A 204      86.440  66.480  47.430  1.00  0.00           H
ATOM   3101  C   VAL A 204      82.470  66.940  46.300  1.00  0.00           C
ATOM   3102  O   VAL A 204      81.620  66.210  46.790  1.00  0.00           O
ATOM   3103  N   ASP A 205      82.460  67.210  44.980  1.00  0.00           N
ATOM   3104  H   ASP A 205      83.220  67.720  44.560  1.00  0.00           H
ATOM   3105  CA  ASP A 205      81.480  66.780  44.060  1.00  0.00           C
ATOM   3106  HA  ASP A 205      80.500  66.640  44.520  1.00  0.00           H
ATOM   3107  CB  ASP A 205      81.490  67.800  42.950  1.00  0.00           C
ATOM   3108  HB1 ASP A 205      82.450  67.900  42.450  1.00  0.00           H
ATOM   3109  HB2 ASP A 205      81.210  68.770  43.360  1.00  0.00           H
ATOM   3110  CG  ASP A 205      80.400  67.600  41.940  1.00  0.00           C
ATOM   3111  OD1 ASP A 205      79.860  66.490  41.830  1.00  0.00           O
ATOM   3112  OD2 ASP A 205      80.100  68.490  41.120  1.00  0.00           O
ATOM   3113  C   ASP A 205      81.900  65.350  43.600  1.00  0.00           C
ATOM   3114  O   ASP A 205      82.980  65.090  43.150  1.00  0.00           O
ATOM   3115  N   ASN A 206      81.020  64.350  43.740  1.00  0.00           N
ATOM   3116  H   ASN A 206      80.100  64.620  44.050  1.00  0.00           H
ATOM   3117  CA  ASN A 206      81.320  63.020  43.300  1.00  0.00           C
ATOM   3118  HA  ASN A 206      82.220  62.720  43.830  1.00  0.00           H
ATOM   3119  CB  ASN A 206      80.210  62.140  43.810  1.00  0.00           C
ATOM   3120  HB1 ASN A 206      80.260  61.180  43.300  1.00  0.00           H
ATOM   3121  HB2 ASN A 206      79.190  62.490  43.650  1.00  0.00           H
ATOM   3122  CG  ASN A 206      80.300  61.690  45.230  1.00  0.00           C
ATOM   3123  OD1 ASN A 206      81.340  61.560  45.860  1.00  0.00           O
ATOM   3124  ND2 ASN A 206      79.130  61.310  45.730  1.00  0.00           N
ATOM   3125 1HD2 ASN A 206      78.240  61.440  45.270  1.00  0.00           H
ATOM   3126 2HD2 ASN A 206      79.100  61.320  46.740  1.00  0.00           H
ATOM   3127  C   ASN A 206      81.580  62.850  41.810  1.00  0.00           C
ATOM   3128  O   ASN A 206      82.120  61.850  41.450  1.00  0.00           O
ATOM   3129  N   GLU A 207      81.090  63.780  40.950  1.00  0.00           N
ATOM   3130  H   GLU A 207      80.480  64.490  41.340  1.00  0.00           H
ATOM   3131  CA  GLU A 207      81.560  63.890  39.580  1.00  0.00           C
ATOM   3132  HA  GLU A 207      81.460  62.880  39.180  1.00  0.00           H
ATOM   3133  CB  GLU A 207      80.740  65.000  38.920  1.00  0.00           C
ATOM   3134  HB1 GLU A 207      81.020  65.880  39.510  1.00  0.00           H
ATOM   3135  HB2 GLU A 207      79.670  64.850  39.030  1.00  0.00           H
ATOM   3136  CG  GLU A 207      80.870  65.120  37.390  1.00  0.00           C
ATOM   3137  HG1 GLU A 207      80.390  64.290  36.870  1.00  0.00           H
ATOM   3138  HG2 GLU A 207      81.940  65.110  37.160  1.00  0.00           H
ATOM   3139  CD  GLU A 207      80.180  66.400  36.920  1.00  0.00           C
ATOM   3140  OE1 GLU A 207      80.960  67.370  36.780  1.00  0.00           O
ATOM   3141  OE2 GLU A 207      78.950  66.490  36.530  1.00  0.00           O
ATOM   3142  C   GLU A 207      83.020  64.240  39.480  1.00  0.00           C
ATOM   3143  O   GLU A 207      83.630  63.700  38.490  1.00  0.00           O
ATOM   3144  N   ALA A 208      83.610  65.010  40.400  1.00  0.00           N
ATOM   3145  H   ALA A 208      83.160  65.280  41.260  1.00  0.00           H
ATOM   3146  CA  ALA A 208      84.980  65.440  40.260  1.00  0.00           C
ATOM   3147  HA  ALA A 208      85.070  65.820  39.250  1.00  0.00           H
ATOM   3148  CB  ALA A 208      85.230  66.680  41.150  1.00  0.00           C
ATOM   3149  HB1 ALA A 208      84.830  66.510  42.140  1.00  0.00           H
ATOM   3150  HB2 ALA A 208      86.300  66.890  41.060  1.00  0.00           H
ATOM   3151  HB3 ALA A 208      84.630  67.460  40.680  1.00  0.00           H
ATOM   3152  C   ALA A 208      85.860  64.210  40.400  1.00  0.00           C
ATOM   3153  O   ALA A 208      86.700  63.920  39.580  1.00  0.00           O
ATOM   3154  N   ILE A 209      85.810  63.590  41.550  1.00  0.00           N
ATOM   3155  H   ILE A 209      85.230  64.060  42.220  1.00  0.00           H
ATOM   3156  CA  ILE A 209      86.560  62.400  41.990  1.00  0.00           C
ATOM   3157  HA  ILE A 209      87.630  62.610  42.000  1.00  0.00           H
ATOM   3158  CB  ILE A 209      85.870  61.960  43.320  1.00  0.00           C
ATOM   3159  HB  ILE A 209      84.840  61.670  43.140  1.00  0.00           H
ATOM   3160  CG2 ILE A 209      86.740  60.760  43.890  1.00  0.00           C
ATOM   3161 1HG2 ILE A 209      87.730  61.070  44.210  1.00  0.00           H
ATOM   3162 2HG2 ILE A 209      86.180  60.330  44.720  1.00  0.00           H
ATOM   3163 3HG2 ILE A 209      86.910  60.060  43.070  1.00  0.00           H
ATOM   3164  CG1 ILE A 209      85.800  63.040  44.350  1.00  0.00           C
ATOM   3165 1HG1 ILE A 209      85.330  62.620  45.230  1.00  0.00           H
ATOM   3166 2HG1 ILE A 209      85.120  63.860  44.110  1.00  0.00           H
ATOM   3167  CD  ILE A 209      87.160  63.570  44.860  1.00  0.00           C
ATOM   3168  HD1 ILE A 209      86.970  64.490  45.420  1.00  0.00           H
ATOM   3169  HD2 ILE A 209      87.650  62.860  45.520  1.00  0.00           H
ATOM   3170  HD3 ILE A 209      87.870  63.920  44.100  1.00  0.00           H
ATOM   3171  C   ILE A 209      86.340  61.290  40.930  1.00  0.00           C
ATOM   3172  O   ILE A 209      87.300  60.650  40.510  1.00  0.00           O
ATOM   3173  N   TYR A 210      85.110  60.980  40.510  1.00  0.00           N
ATOM   3174  H   TYR A 210      84.280  61.400  40.910  1.00  0.00           H
ATOM   3175  CA  TYR A 210      84.860  59.940  39.490  1.00  0.00           C
ATOM   3176  HA  TYR A 210      85.220  58.940  39.740  1.00  0.00           H
ATOM   3177  CB  TYR A 210      83.400  59.860  39.250  1.00  0.00           C
ATOM   3178  HB1 TYR A 210      83.010  60.780  38.810  1.00  0.00           H
ATOM   3179  HB2 TYR A 210      82.920  59.660  40.210  1.00  0.00           H
ATOM   3180  CG  TYR A 210      82.940  58.640  38.490  1.00  0.00           C
ATOM   3181  CD1 TYR A 210      82.510  57.420  39.160  1.00  0.00           C
ATOM   3182  HD1 TYR A 210      82.500  57.380  40.240  1.00  0.00           H
ATOM   3183  CE1 TYR A 210      81.990  56.310  38.480  1.00  0.00           C
ATOM   3184  HE1 TYR A 210      81.650  55.450  39.040  1.00  0.00           H
ATOM   3185  CZ  TYR A 210      81.740  56.450  37.150  1.00  0.00           C
ATOM   3186  OH  TYR A 210      81.180  55.400  36.490  1.00  0.00           O
ATOM   3187  HH  TYR A 210      81.060  55.580  35.560  1.00  0.00           H
ATOM   3188  CE2 TYR A 210      82.200  57.590  36.420  1.00  0.00           C
ATOM   3189  HE2 TYR A 210      81.910  57.750  35.390  1.00  0.00           H
ATOM   3190  CD2 TYR A 210      82.800  58.690  37.120  1.00  0.00           C
ATOM   3191  HD2 TYR A 210      83.130  59.620  36.680  1.00  0.00           H
ATOM   3192  C   TYR A 210      85.640  60.280  38.190  1.00  0.00           C
ATOM   3193  O   TYR A 210      86.480  59.530  37.770  1.00  0.00           O
ATOM   3194  N   ASP A 211      85.370  61.490  37.710  1.00  0.00           N
ATOM   3195  H   ASP A 211      84.550  61.990  38.030  1.00  0.00           H
ATOM   3196  CA  ASP A 211      86.020  62.010  36.470  1.00  0.00           C
ATOM   3197  HA  ASP A 211      85.660  61.400  35.640  1.00  0.00           H
ATOM   3198  CB  ASP A 211      85.610  63.460  36.160  1.00  0.00           C
ATOM   3199  HB1 ASP A 211      86.220  64.070  36.830  1.00  0.00           H
ATOM   3200  HB2 ASP A 211      84.530  63.610  36.190  1.00  0.00           H
ATOM   3201  CG  ASP A 211      86.000  63.680  34.710  1.00  0.00           C
ATOM   3202  OD1 ASP A 211      85.500  62.960  33.810  1.00  0.00           O
ATOM   3203  OD2 ASP A 211      86.830  64.600  34.560  1.00  0.00           O
ATOM   3204  C   ASP A 211      87.520  61.960  36.490  1.00  0.00           C
ATOM   3205  O   ASP A 211      88.180  61.570  35.530  1.00  0.00           O
ATOM   3206  N   ILE A 212      88.140  62.290  37.690  1.00  0.00           N
ATOM   3207  H   ILE A 212      87.560  62.630  38.440  1.00  0.00           H
ATOM   3208  CA  ILE A 212      89.620  62.320  37.990  1.00  0.00           C
ATOM   3209  HA  ILE A 212      90.150  62.670  37.100  1.00  0.00           H
ATOM   3210  CB  ILE A 212      89.990  63.240  39.210  1.00  0.00           C
ATOM   3211  HB  ILE A 212      89.350  63.050  40.070  1.00  0.00           H
ATOM   3212  CG2 ILE A 212      91.430  62.960  39.650  1.00  0.00           C
ATOM   3213 1HG2 ILE A 212      92.110  63.230  38.840  1.00  0.00           H
ATOM   3214 2HG2 ILE A 212      91.620  63.460  40.600  1.00  0.00           H
ATOM   3215 3HG2 ILE A 212      91.470  61.890  39.870  1.00  0.00           H
ATOM   3216  CG1 ILE A 212      89.740  64.750  38.870  1.00  0.00           C
ATOM   3217 1HG1 ILE A 212      88.800  64.910  38.340  1.00  0.00           H
ATOM   3218 2HG1 ILE A 212      90.500  65.080  38.160  1.00  0.00           H
ATOM   3219  CD  ILE A 212      89.800  65.650  40.120  1.00  0.00           C
ATOM   3220  HD1 ILE A 212      89.320  66.620  40.020  1.00  0.00           H
ATOM   3221  HD2 ILE A 212      89.680  65.150  41.080  1.00  0.00           H
ATOM   3222  HD3 ILE A 212      90.860  65.800  40.330  1.00  0.00           H
ATOM   3223  C   ILE A 212      90.110  60.870  38.080  1.00  0.00           C
ATOM   3224  O   ILE A 212      91.160  60.630  37.470  1.00  0.00           O
ATOM   3225  N   CYS A 213      89.430  60.000  38.900  1.00  0.00           N
ATOM   3226  H   CYS A 213      88.510  60.310  39.190  1.00  0.00           H
ATOM   3227  CA  CYS A 213      89.720  58.560  38.990  1.00  0.00           C
ATOM   3228  HA  CYS A 213      90.600  58.370  39.610  1.00  0.00           H
ATOM   3229  CB  CYS A 213      88.630  57.820  39.630  1.00  0.00           C
ATOM   3230  HB1 CYS A 213      88.670  56.750  39.450  1.00  0.00           H
ATOM   3231  HB2 CYS A 213      87.670  58.210  39.280  1.00  0.00           H
ATOM   3232  SG  CYS A 213      88.620  58.030  41.410  1.00  0.00           S
ATOM   3233  HG  CYS A 213      88.600  59.370  41.320  1.00  0.00           H
ATOM   3234  C   CYS A 213      89.780  58.010  37.570  1.00  0.00           C
ATOM   3235  O   CYS A 213      90.700  57.260  37.250  1.00  0.00           O
ATOM   3236  N   ARG A 214      88.870  58.330  36.640  1.00  0.00           N
ATOM   3237  H   ARG A 214      88.050  58.810  36.990  1.00  0.00           H
ATOM   3238  CA  ARG A 214      88.840  57.750  35.280  1.00  0.00           C
ATOM   3239  HA  ARG A 214      88.850  56.660  35.330  1.00  0.00           H
ATOM   3240  CB  ARG A 214      87.550  58.290  34.520  1.00  0.00           C
ATOM   3241  HB1 ARG A 214      87.720  58.080  33.460  1.00  0.00           H
ATOM   3242  HB2 ARG A 214      87.450  59.340  34.790  1.00  0.00           H
ATOM   3243  CG  ARG A 214      86.260  57.530  34.890  1.00  0.00           C
ATOM   3244  HG1 ARG A 214      85.890  58.040  35.780  1.00  0.00           H
ATOM   3245  HG2 ARG A 214      86.550  56.500  35.090  1.00  0.00           H
ATOM   3246  CD  ARG A 214      85.140  57.730  33.870  1.00  0.00           C
ATOM   3247  HD1 ARG A 214      84.240  57.240  34.240  1.00  0.00           H
ATOM   3248  HD2 ARG A 214      85.490  57.200  32.990  1.00  0.00           H
ATOM   3249  NE  ARG A 214      84.840  59.130  33.600  1.00  0.00           N
ATOM   3250  HE  ARG A 214      85.560  59.830  33.720  1.00  0.00           H
ATOM   3251  CZ  ARG A 214      83.690  59.610  33.290  1.00  0.00           C
ATOM   3252  NH1 ARG A 214      82.640  58.810  33.070  1.00  0.00           N
ATOM   3253 1HH1 ARG A 214      82.780  57.810  33.050  1.00  0.00           H
ATOM   3254 2HH1 ARG A 214      81.700  59.180  33.080  1.00  0.00           H
ATOM   3255  NH2 ARG A 214      83.520  60.860  33.170  1.00  0.00           N
ATOM   3256 1HH2 ARG A 214      84.260  61.560  33.220  1.00  0.00           H
ATOM   3257 2HH2 ARG A 214      82.580  61.240  33.130  1.00  0.00           H
ATOM   3258  C   ARG A 214      90.000  58.260  34.340  1.00  0.00           C
ATOM   3259  O   ARG A 214      90.600  57.500  33.620  1.00  0.00           O
ATOM   3260  N   ARG A 215      90.270  59.550  34.430  1.00  0.00           N
ATOM   3261  H   ARG A 215      89.670  60.130  35.010  1.00  0.00           H
ATOM   3262  CA  ARG A 215      91.170  60.280  33.490  1.00  0.00           C
ATOM   3263  HA  ARG A 215      91.110  59.780  32.520  1.00  0.00           H
ATOM   3264  CB  ARG A 215      90.730  61.760  33.400  1.00  0.00           C
ATOM   3265  HB1 ARG A 215      90.910  62.190  34.380  1.00  0.00           H
ATOM   3266  HB2 ARG A 215      89.650  61.800  33.260  1.00  0.00           H
ATOM   3267  CG  ARG A 215      91.330  62.540  32.220  1.00  0.00           C
ATOM   3268  HG1 ARG A 215      90.970  62.120  31.280  1.00  0.00           H
ATOM   3269  HG2 ARG A 215      92.410  62.420  32.270  1.00  0.00           H
ATOM   3270  CD  ARG A 215      91.050  64.030  32.200  1.00  0.00           C
ATOM   3271  HD1 ARG A 215      89.960  64.080  32.150  1.00  0.00           H
ATOM   3272  HD2 ARG A 215      91.600  64.410  31.350  1.00  0.00           H
ATOM   3273  NE  ARG A 215      91.490  64.650  33.510  1.00  0.00           N
ATOM   3274  HE  ARG A 215      92.490  64.760  33.660  1.00  0.00           H
ATOM   3275  CZ  ARG A 215      90.820  64.970  34.600  1.00  0.00           C
ATOM   3276  NH1 ARG A 215      89.550  65.180  34.600  1.00  0.00           N
ATOM   3277 1HH1 ARG A 215      89.020  65.150  33.740  1.00  0.00           H
ATOM   3278 2HH1 ARG A 215      89.020  65.350  35.440  1.00  0.00           H
ATOM   3279  NH2 ARG A 215      91.370  65.320  35.790  1.00  0.00           N
ATOM   3280 1HH2 ARG A 215      92.350  65.260  35.980  1.00  0.00           H
ATOM   3281 2HH2 ARG A 215      90.830  65.830  36.480  1.00  0.00           H
ATOM   3282  C   ARG A 215      92.610  60.210  34.000  1.00  0.00           C
ATOM   3283  O   ARG A 215      93.510  60.020  33.130  1.00  0.00           O
ATOM   3284  N   ASN A 216      92.880  60.090  35.280  1.00  0.00           N
ATOM   3285  H   ASN A 216      92.120  60.260  35.920  1.00  0.00           H
ATOM   3286  CA  ASN A 216      94.300  60.010  35.760  1.00  0.00           C
ATOM   3287  HA  ASN A 216      94.980  60.400  35.010  1.00  0.00           H
ATOM   3288  CB  ASN A 216      94.590  60.890  36.950  1.00  0.00           C
ATOM   3289  HB1 ASN A 216      95.610  60.670  37.250  1.00  0.00           H
ATOM   3290  HB2 ASN A 216      93.990  60.620  37.830  1.00  0.00           H
ATOM   3291  CG  ASN A 216      94.380  62.390  36.660  1.00  0.00           C
ATOM   3292  OD1 ASN A 216      93.610  62.870  35.840  1.00  0.00           O
ATOM   3293  ND2 ASN A 216      95.240  63.230  37.120  1.00  0.00           N
ATOM   3294 1HD2 ASN A 216      95.940  63.010  37.820  1.00  0.00           H
ATOM   3295 2HD2 ASN A 216      95.110  64.130  36.690  1.00  0.00           H
ATOM   3296  C   ASN A 216      94.760  58.570  36.020  1.00  0.00           C
ATOM   3297  O   ASN A 216      95.900  58.230  35.790  1.00  0.00           O
ATOM   3298  N   LEU A 217      93.830  57.600  36.390  1.00  0.00           N
ATOM   3299  H   LEU A 217      92.880  57.850  36.600  1.00  0.00           H
ATOM   3300  CA  LEU A 217      94.240  56.260  36.860  1.00  0.00           C
ATOM   3301  HA  LEU A 217      95.320  56.190  36.840  1.00  0.00           H
ATOM   3302  CB  LEU A 217      93.690  55.990  38.250  1.00  0.00           C
ATOM   3303  HB1 LEU A 217      94.260  55.110  38.540  1.00  0.00           H
ATOM   3304  HB2 LEU A 217      92.630  55.720  38.210  1.00  0.00           H
ATOM   3305  CG  LEU A 217      93.920  57.190  39.200  1.00  0.00           C
ATOM   3306  HG  LEU A 217      93.580  58.110  38.720  1.00  0.00           H
ATOM   3307  CD1 LEU A 217      93.220  56.950  40.510  1.00  0.00           C
ATOM   3308 1HD1 LEU A 217      93.330  57.770  41.220  1.00  0.00           H
ATOM   3309 2HD1 LEU A 217      92.150  56.840  40.300  1.00  0.00           H
ATOM   3310 3HD1 LEU A 217      93.500  55.980  40.920  1.00  0.00           H
ATOM   3311  CD2 LEU A 217      95.450  57.410  39.410  1.00  0.00           C
ATOM   3312 1HD2 LEU A 217      95.860  57.950  38.560  1.00  0.00           H
ATOM   3313 2HD2 LEU A 217      95.670  58.050  40.260  1.00  0.00           H
ATOM   3314 3HD2 LEU A 217      96.000  56.480  39.580  1.00  0.00           H
ATOM   3315  C   LEU A 217      93.660  55.130  35.970  1.00  0.00           C
ATOM   3316  O   LEU A 217      93.780  53.940  36.360  1.00  0.00           O
ATOM   3317  N   ASP A 218      93.170  55.520  34.830  1.00  0.00           N
ATOM   3318  H   ASP A 218      93.110  56.520  34.660  1.00  0.00           H
ATOM   3319  CA  ASP A 218      92.660  54.570  33.840  1.00  0.00           C
ATOM   3320  HA  ASP A 218      92.210  55.110  33.010  1.00  0.00           H
ATOM   3321  CB  ASP A 218      93.890  54.010  33.080  1.00  0.00           C
ATOM   3322  HB1 ASP A 218      93.520  53.340  32.310  1.00  0.00           H
ATOM   3323  HB2 ASP A 218      94.410  53.450  33.860  1.00  0.00           H
ATOM   3324  CG  ASP A 218      94.930  54.930  32.500  1.00  0.00           C
ATOM   3325  OD1 ASP A 218      94.580  56.060  32.240  1.00  0.00           O
ATOM   3326  OD2 ASP A 218      96.030  54.480  32.120  1.00  0.00           O
ATOM   3327  C   ASP A 218      91.680  53.530  34.230  1.00  0.00           C
ATOM   3328  O   ASP A 218      91.510  52.480  33.580  1.00  0.00           O
ATOM   3329  N   ILE A 219      90.870  53.870  35.300  1.00  0.00           N
ATOM   3330  H   ILE A 219      90.910  54.790  35.720  1.00  0.00           H
ATOM   3331  CA  ILE A 219      89.700  53.110  35.700  1.00  0.00           C
ATOM   3332  HA  ILE A 219      89.940  52.040  35.620  1.00  0.00           H
ATOM   3333  CB  ILE A 219      89.340  53.260  37.170  1.00  0.00           C
ATOM   3334  HB  ILE A 219      88.990  54.270  37.380  1.00  0.00           H
ATOM   3335  CG2 ILE A 219      88.230  52.300  37.580  1.00  0.00           C
ATOM   3336 1HG2 ILE A 219      88.110  52.220  38.660  1.00  0.00           H
ATOM   3337 2HG2 ILE A 219      87.270  52.610  37.170  1.00  0.00           H
ATOM   3338 3HG2 ILE A 219      88.350  51.270  37.240  1.00  0.00           H
ATOM   3339  CG1 ILE A 219      90.580  52.980  38.040  1.00  0.00           C
ATOM   3340 1HG1 ILE A 219      91.370  53.630  37.660  1.00  0.00           H
ATOM   3341 2HG1 ILE A 219      90.980  51.970  38.030  1.00  0.00           H
ATOM   3342  CD  ILE A 219      90.360  53.430  39.500  1.00  0.00           C
ATOM   3343  HD1 ILE A 219      91.340  53.670  39.920  1.00  0.00           H
ATOM   3344  HD2 ILE A 219      89.690  54.280  39.610  1.00  0.00           H
ATOM   3345  HD3 ILE A 219      89.870  52.600  40.000  1.00  0.00           H
ATOM   3346  C   ILE A 219      88.580  53.380  34.680  1.00  0.00           C
ATOM   3347  O   ILE A 219      88.310  54.530  34.370  1.00  0.00           O
ATOM   3348  N   GLU A 220      87.880  52.390  34.200  1.00  0.00           N
ATOM   3349  H   GLU A 220      88.210  51.440  34.330  1.00  0.00           H
ATOM   3350  CA  GLU A 220      86.690  52.510  33.310  1.00  0.00           C
ATOM   3351  HA  GLU A 220      86.860  53.230  32.510  1.00  0.00           H
ATOM   3352  CB  GLU A 220      86.470  51.180  32.620  1.00  0.00           C
ATOM   3353  HB1 GLU A 220      85.490  51.290  32.160  1.00  0.00           H
ATOM   3354  HB2 GLU A 220      86.430  50.360  33.340  1.00  0.00           H
ATOM   3355  CG  GLU A 220      87.570  50.920  31.570  1.00  0.00           C
ATOM   3356  HG1 GLU A 220      88.480  50.490  31.990  1.00  0.00           H
ATOM   3357  HG2 GLU A 220      87.870  51.790  30.990  1.00  0.00           H
ATOM   3358  CD  GLU A 220      86.960  49.910  30.580  1.00  0.00           C
ATOM   3359  OE1 GLU A 220      86.410  48.850  30.990  1.00  0.00           O
ATOM   3360  OE2 GLU A 220      86.960  50.080  29.350  1.00  0.00           O
ATOM   3361  C   GLU A 220      85.530  53.010  34.120  1.00  0.00           C
ATOM   3362  O   GLU A 220      84.820  53.880  33.670  1.00  0.00           O
ATOM   3363  N   ARG A 221      85.260  52.410  35.290  1.00  0.00           N
ATOM   3364  H   ARG A 221      85.980  51.780  35.610  1.00  0.00           H
ATOM   3365  CA  ARG A 221      84.000  52.540  35.990  1.00  0.00           C
ATOM   3366  HA  ARG A 221      83.480  53.460  35.740  1.00  0.00           H
ATOM   3367  CB  ARG A 221      83.070  51.430  35.480  1.00  0.00           C
ATOM   3368  HB1 ARG A 221      83.280  50.560  36.110  1.00  0.00           H
ATOM   3369  HB2 ARG A 221      83.310  51.220  34.430  1.00  0.00           H
ATOM   3370  CG  ARG A 221      81.570  51.760  35.480  1.00  0.00           C
ATOM   3371  HG1 ARG A 221      81.040  50.960  34.960  1.00  0.00           H
ATOM   3372  HG2 ARG A 221      81.520  52.710  34.930  1.00  0.00           H
ATOM   3373  CD  ARG A 221      80.970  52.010  36.890  1.00  0.00           C
ATOM   3374  HD1 ARG A 221      81.560  52.830  37.320  1.00  0.00           H
ATOM   3375  HD2 ARG A 221      81.120  51.100  37.470  1.00  0.00           H
ATOM   3376  NE  ARG A 221      79.580  52.400  36.890  1.00  0.00           N
ATOM   3377  HE  ARG A 221      79.240  52.650  35.970  1.00  0.00           H
ATOM   3378  CZ  ARG A 221      78.690  52.410  37.900  1.00  0.00           C
ATOM   3379  NH1 ARG A 221      79.060  52.360  39.200  1.00  0.00           N
ATOM   3380 1HH1 ARG A 221      80.020  52.090  39.360  1.00  0.00           H
ATOM   3381 2HH1 ARG A 221      78.430  52.360  39.980  1.00  0.00           H
ATOM   3382  NH2 ARG A 221      77.460  52.670  37.650  1.00  0.00           N
ATOM   3383 1HH2 ARG A 221      77.200  52.890  36.700  1.00  0.00           H
ATOM   3384 2HH2 ARG A 221      76.830  53.040  38.340  1.00  0.00           H
ATOM   3385  C   ARG A 221      84.330  52.620  37.530  1.00  0.00           C
ATOM   3386  O   ARG A 221      84.160  51.640  38.260  1.00  0.00           O
ATOM   3387  N   PRO A 222      84.890  53.780  38.050  1.00  0.00           N
ATOM   3388  CD  PRO A 222      85.200  55.060  37.280  1.00  0.00           C
ATOM   3389  HD1 PRO A 222      84.330  55.580  36.890  1.00  0.00           H
ATOM   3390  HD2 PRO A 222      85.840  54.760  36.450  1.00  0.00           H
ATOM   3391  CG  PRO A 222      86.030  55.940  38.210  1.00  0.00           C
ATOM   3392  HG1 PRO A 222      85.820  56.990  37.990  1.00  0.00           H
ATOM   3393  HG2 PRO A 222      87.070  55.780  37.960  1.00  0.00           H
ATOM   3394  CB  PRO A 222      85.600  55.370  39.580  1.00  0.00           C
ATOM   3395  HB1 PRO A 222      84.720  55.930  39.880  1.00  0.00           H
ATOM   3396  HB2 PRO A 222      86.300  55.500  40.410  1.00  0.00           H
ATOM   3397  CA  PRO A 222      85.380  53.870  39.430  1.00  0.00           C
ATOM   3398  HA  PRO A 222      86.330  53.350  39.580  1.00  0.00           H
ATOM   3399  C   PRO A 222      84.410  53.370  40.540  1.00  0.00           C
ATOM   3400  O   PRO A 222      83.230  53.600  40.500  1.00  0.00           O
ATOM   3401  N   THR A 223      84.910  52.750  41.590  1.00  0.00           N
ATOM   3402  H   THR A 223      85.900  52.620  41.740  1.00  0.00           H
ATOM   3403  CA  THR A 223      84.120  52.280  42.860  1.00  0.00           C
ATOM   3404  HA  THR A 223      83.080  52.170  42.550  1.00  0.00           H
ATOM   3405  CB  THR A 223      84.540  50.850  43.240  1.00  0.00           C
ATOM   3406  HB  THR A 223      83.970  50.490  44.100  1.00  0.00           H
ATOM   3407  CG2 THR A 223      84.580  49.800  42.050  1.00  0.00           C
ATOM   3408 1HG2 THR A 223      84.970  48.850  42.410  1.00  0.00           H
ATOM   3409 2HG2 THR A 223      83.570  49.650  41.670  1.00  0.00           H
ATOM   3410 3HG2 THR A 223      85.250  50.140  41.260  1.00  0.00           H
ATOM   3411  OG1 THR A 223      85.890  50.940  43.800  1.00  0.00           O
ATOM   3412  HG1 THR A 223      86.220  50.050  43.690  1.00  0.00           H
ATOM   3413  C   THR A 223      84.190  53.240  44.020  1.00  0.00           C
ATOM   3414  O   THR A 223      85.110  54.050  44.020  1.00  0.00           O
ATOM   3415  N   TYR A 224      83.350  53.140  45.040  1.00  0.00           N
ATOM   3416  H   TYR A 224      82.490  52.620  44.960  1.00  0.00           H
ATOM   3417  CA  TYR A 224      83.580  53.860  46.290  1.00  0.00           C
ATOM   3418  HA  TYR A 224      83.550  54.950  46.220  1.00  0.00           H
ATOM   3419  CB  TYR A 224      82.580  53.520  47.400  1.00  0.00           C
ATOM   3420  HB1 TYR A 224      82.910  54.080  48.280  1.00  0.00           H
ATOM   3421  HB2 TYR A 224      82.600  52.460  47.630  1.00  0.00           H
ATOM   3422  CG  TYR A 224      81.090  53.880  47.040  1.00  0.00           C
ATOM   3423  CD1 TYR A 224      80.670  55.130  46.440  1.00  0.00           C
ATOM   3424  HD1 TYR A 224      81.460  55.760  46.070  1.00  0.00           H
ATOM   3425  CE1 TYR A 224      79.340  55.450  46.350  1.00  0.00           C
ATOM   3426  HE1 TYR A 224      79.030  56.350  45.840  1.00  0.00           H
ATOM   3427  CZ  TYR A 224      78.390  54.600  46.880  1.00  0.00           C
ATOM   3428  OH  TYR A 224      77.160  54.960  46.790  1.00  0.00           O
ATOM   3429  HH  TYR A 224      76.620  54.300  47.240  1.00  0.00           H
ATOM   3430  CE2 TYR A 224      78.770  53.350  47.470  1.00  0.00           C
ATOM   3431  HE2 TYR A 224      78.020  52.670  47.850  1.00  0.00           H
ATOM   3432  CD2 TYR A 224      80.120  53.060  47.580  1.00  0.00           C
ATOM   3433  HD2 TYR A 224      80.400  52.130  48.060  1.00  0.00           H
ATOM   3434  C   TYR A 224      84.980  53.500  46.830  1.00  0.00           C
ATOM   3435  O   TYR A 224      85.580  54.490  47.310  1.00  0.00           O
ATOM   3436  N   THR A 225      85.550  52.370  46.610  1.00  0.00           N
ATOM   3437  H   THR A 225      85.030  51.580  46.250  1.00  0.00           H
ATOM   3438  CA  THR A 225      86.930  52.070  47.060  1.00  0.00           C
ATOM   3439  HA  THR A 225      87.060  52.250  48.120  1.00  0.00           H
ATOM   3440  CB  THR A 225      87.310  50.600  47.010  1.00  0.00           C
ATOM   3441  HB  THR A 225      87.290  50.250  45.980  1.00  0.00           H
ATOM   3442  CG2 THR A 225      88.710  50.290  47.500  1.00  0.00           C
ATOM   3443 1HG2 THR A 225      89.370  50.880  46.870  1.00  0.00           H
ATOM   3444 2HG2 THR A 225      88.760  50.620  48.540  1.00  0.00           H
ATOM   3445 3HG2 THR A 225      88.860  49.230  47.340  1.00  0.00           H
ATOM   3446  OG1 THR A 225      86.440  49.860  47.760  1.00  0.00           O
ATOM   3447  HG1 THR A 225      85.700  49.650  47.190  1.00  0.00           H
ATOM   3448  C   THR A 225      87.960  52.960  46.290  1.00  0.00           C
ATOM   3449  O   THR A 225      88.740  53.670  46.960  1.00  0.00           O
ATOM   3450  N   ASN A 226      87.860  53.000  44.970  1.00  0.00           N
ATOM   3451  H   ASN A 226      87.160  52.400  44.540  1.00  0.00           H
ATOM   3452  CA  ASN A 226      88.590  54.020  44.220  1.00  0.00           C
ATOM   3453  HA  ASN A 226      89.620  53.670  44.230  1.00  0.00           H
ATOM   3454  CB  ASN A 226      88.310  53.800  42.710  1.00  0.00           C
ATOM   3455  HB1 ASN A 226      89.010  54.410  42.130  1.00  0.00           H
ATOM   3456  HB2 ASN A 226      87.300  54.180  42.580  1.00  0.00           H
ATOM   3457  CG  ASN A 226      88.480  52.430  42.160  1.00  0.00           C
ATOM   3458  OD1 ASN A 226      87.610  51.830  41.570  1.00  0.00           O
ATOM   3459  ND2 ASN A 226      89.650  51.870  42.350  1.00  0.00           N
ATOM   3460 1HD2 ASN A 226      90.430  52.370  42.760  1.00  0.00           H
ATOM   3461 2HD2 ASN A 226      89.750  50.950  41.960  1.00  0.00           H
ATOM   3462  C   ASN A 226      88.480  55.500  44.560  1.00  0.00           C
ATOM   3463  O   ASN A 226      89.480  56.300  44.600  1.00  0.00           O
ATOM   3464  N   LEU A 227      87.220  55.910  44.880  1.00  0.00           N
ATOM   3465  H   LEU A 227      86.450  55.260  44.800  1.00  0.00           H
ATOM   3466  CA  LEU A 227      86.740  57.230  45.250  1.00  0.00           C
ATOM   3467  HA  LEU A 227      87.260  57.810  44.490  1.00  0.00           H
ATOM   3468  CB  LEU A 227      85.180  57.420  45.180  1.00  0.00           C
ATOM   3469  HB1 LEU A 227      84.960  58.400  45.600  1.00  0.00           H
ATOM   3470  HB2 LEU A 227      84.710  56.710  45.860  1.00  0.00           H
ATOM   3471  CG  LEU A 227      84.650  57.150  43.780  1.00  0.00           C
ATOM   3472  HG  LEU A 227      85.140  56.240  43.440  1.00  0.00           H
ATOM   3473  CD1 LEU A 227      83.140  56.940  43.730  1.00  0.00           C
ATOM   3474 1HD1 LEU A 227      82.580  57.820  44.050  1.00  0.00           H
ATOM   3475 2HD1 LEU A 227      82.810  56.800  42.700  1.00  0.00           H
ATOM   3476 3HD1 LEU A 227      82.910  56.030  44.280  1.00  0.00           H
ATOM   3477  CD2 LEU A 227      85.030  58.150  42.730  1.00  0.00           C
ATOM   3478 1HD2 LEU A 227      84.390  58.000  41.860  1.00  0.00           H
ATOM   3479 2HD2 LEU A 227      84.840  59.190  43.000  1.00  0.00           H
ATOM   3480 3HD2 LEU A 227      86.030  58.020  42.310  1.00  0.00           H
ATOM   3481  C   LEU A 227      87.450  57.630  46.530  1.00  0.00           C
ATOM   3482  O   LEU A 227      88.380  58.380  46.510  1.00  0.00           O
ATOM   3483  N   ASN A 228      87.360  56.790  47.540  1.00  0.00           N
ATOM   3484  H   ASN A 228      86.730  56.010  47.410  1.00  0.00           H
ATOM   3485  CA  ASN A 228      87.660  57.130  48.860  1.00  0.00           C
ATOM   3486  HA  ASN A 228      87.330  58.160  49.000  1.00  0.00           H
ATOM   3487  CB  ASN A 228      87.020  56.190  49.900  1.00  0.00           C
ATOM   3488  HB1 ASN A 228      87.390  56.250  50.920  1.00  0.00           H
ATOM   3489  HB2 ASN A 228      87.230  55.210  49.460  1.00  0.00           H
ATOM   3490  CG  ASN A 228      85.490  56.290  49.830  1.00  0.00           C
ATOM   3491  OD1 ASN A 228      84.910  57.170  49.140  1.00  0.00           O
ATOM   3492  ND2 ASN A 228      84.750  55.420  50.520  1.00  0.00           N
ATOM   3493 1HD2 ASN A 228      85.200  54.600  50.890  1.00  0.00           H
ATOM   3494 2HD2 ASN A 228      83.750  55.510  50.370  1.00  0.00           H
ATOM   3495  C   ASN A 228      89.180  57.030  49.030  1.00  0.00           C
ATOM   3496  O   ASN A 228      89.720  57.820  49.790  1.00  0.00           O
ATOM   3497  N   ARG A 229      89.900  56.250  48.260  1.00  0.00           N
ATOM   3498  H   ARG A 229      89.320  55.660  47.690  1.00  0.00           H
ATOM   3499  CA  ARG A 229      91.370  56.100  48.330  1.00  0.00           C
ATOM   3500  HA  ARG A 229      91.620  56.230  49.390  1.00  0.00           H
ATOM   3501  CB  ARG A 229      91.890  54.790  47.810  1.00  0.00           C
ATOM   3502  HB1 ARG A 229      92.960  54.940  47.670  1.00  0.00           H
ATOM   3503  HB2 ARG A 229      91.400  54.610  46.850  1.00  0.00           H
ATOM   3504  CG  ARG A 229      91.690  53.500  48.760  1.00  0.00           C
ATOM   3505  HG1 ARG A 229      90.620  53.360  48.890  1.00  0.00           H
ATOM   3506  HG2 ARG A 229      92.270  53.580  49.680  1.00  0.00           H
ATOM   3507  CD  ARG A 229      92.180  52.270  48.000  1.00  0.00           C
ATOM   3508  HD1 ARG A 229      93.230  52.470  47.810  1.00  0.00           H
ATOM   3509  HD2 ARG A 229      91.600  52.190  47.080  1.00  0.00           H
ATOM   3510  NE  ARG A 229      92.000  51.060  48.760  1.00  0.00           N
ATOM   3511  HE  ARG A 229      91.700  51.100  49.730  1.00  0.00           H
ATOM   3512  CZ  ARG A 229      92.650  49.920  48.530  1.00  0.00           C
ATOM   3513  NH1 ARG A 229      93.200  49.640  47.360  1.00  0.00           N
ATOM   3514 1HH1 ARG A 229      92.940  50.130  46.510  1.00  0.00           H
ATOM   3515 2HH1 ARG A 229      93.520  48.690  47.250  1.00  0.00           H
ATOM   3516  NH2 ARG A 229      92.810  49.080  49.500  1.00  0.00           N
ATOM   3517 1HH2 ARG A 229      92.230  49.240  50.310  1.00  0.00           H
ATOM   3518 2HH2 ARG A 229      93.490  48.350  49.350  1.00  0.00           H
ATOM   3519  C   ARG A 229      92.050  57.340  47.630  1.00  0.00           C
ATOM   3520  O   ARG A 229      93.140  57.740  48.040  1.00  0.00           O
ATOM   3521  N   LEU A 230      91.340  58.040  46.710  1.00  0.00           N
ATOM   3522  H   LEU A 230      90.370  57.780  46.580  1.00  0.00           H
ATOM   3523  CA  LEU A 230      91.710  59.420  46.390  1.00  0.00           C
ATOM   3524  HA  LEU A 230      92.790  59.490  46.290  1.00  0.00           H
ATOM   3525  CB  LEU A 230      91.070  59.730  45.020  1.00  0.00           C
ATOM   3526  HB1 LEU A 230      90.020  59.460  44.930  1.00  0.00           H
ATOM   3527  HB2 LEU A 230      91.550  59.050  44.320  1.00  0.00           H
ATOM   3528  CG  LEU A 230      91.220  61.220  44.520  1.00  0.00           C
ATOM   3529  HG  LEU A 230      90.720  61.820  45.280  1.00  0.00           H
ATOM   3530  CD1 LEU A 230      92.640  61.730  44.390  1.00  0.00           C
ATOM   3531 1HD1 LEU A 230      93.180  61.710  45.330  1.00  0.00           H
ATOM   3532 2HD1 LEU A 230      93.230  61.080  43.740  1.00  0.00           H
ATOM   3533 3HD1 LEU A 230      92.690  62.800  44.200  1.00  0.00           H
ATOM   3534  CD2 LEU A 230      90.670  61.250  43.120  1.00  0.00           C
ATOM   3535 1HD2 LEU A 230      89.590  61.060  43.090  1.00  0.00           H
ATOM   3536 2HD2 LEU A 230      90.820  62.260  42.750  1.00  0.00           H
ATOM   3537 3HD2 LEU A 230      91.190  60.540  42.480  1.00  0.00           H
ATOM   3538  C   LEU A 230      91.300  60.330  47.530  1.00  0.00           C
ATOM   3539  O   LEU A 230      92.180  61.100  47.970  1.00  0.00           O
ATOM   3540  N   ILE A 231      90.060  60.340  47.950  1.00  0.00           N
ATOM   3541  H   ILE A 231      89.460  59.610  47.590  1.00  0.00           H
ATOM   3542  CA  ILE A 231      89.450  61.310  49.010  1.00  0.00           C
ATOM   3543  HA  ILE A 231      89.510  62.340  48.680  1.00  0.00           H
ATOM   3544  CB  ILE A 231      87.970  61.030  49.260  1.00  0.00           C
ATOM   3545  HB  ILE A 231      87.780  60.040  49.680  1.00  0.00           H
ATOM   3546  CG2 ILE A 231      87.510  62.070  50.440  1.00  0.00           C
ATOM   3547 1HG2 ILE A 231      86.430  62.160  50.400  1.00  0.00           H
ATOM   3548 2HG2 ILE A 231      87.870  61.600  51.360  1.00  0.00           H
ATOM   3549 3HG2 ILE A 231      87.920  63.050  50.210  1.00  0.00           H
ATOM   3550  CG1 ILE A 231      87.170  61.270  47.930  1.00  0.00           C
ATOM   3551 1HG1 ILE A 231      87.750  61.050  47.040  1.00  0.00           H
ATOM   3552 2HG1 ILE A 231      87.080  62.350  47.800  1.00  0.00           H
ATOM   3553  CD  ILE A 231      85.830  60.510  47.900  1.00  0.00           C
ATOM   3554  HD1 ILE A 231      85.190  60.940  48.670  1.00  0.00           H
ATOM   3555  HD2 ILE A 231      85.360  60.610  46.920  1.00  0.00           H
ATOM   3556  HD3 ILE A 231      85.970  59.450  48.110  1.00  0.00           H
ATOM   3557  C   ILE A 231      90.320  61.370  50.260  1.00  0.00           C
ATOM   3558  O   ILE A 231      90.570  62.440  50.830  1.00  0.00           O
ATOM   3559  N   SER A 232      90.860  60.210  50.650  1.00  0.00           N
ATOM   3560  H   SER A 232      90.650  59.360  50.150  1.00  0.00           H
ATOM   3561  CA  SER A 232      91.630  60.120  51.870  1.00  0.00           C
ATOM   3562  HA  SER A 232      91.100  60.680  52.640  1.00  0.00           H
ATOM   3563  CB  SER A 232      91.780  58.690  52.320  1.00  0.00           C
ATOM   3564  HB1 SER A 232      90.850  58.140  52.470  1.00  0.00           H
ATOM   3565  HB2 SER A 232      92.290  58.740  53.280  1.00  0.00           H
ATOM   3566  OG  SER A 232      92.510  57.890  51.390  1.00  0.00           O
ATOM   3567  HG  SER A 232      92.650  57.040  51.820  1.00  0.00           H
ATOM   3568  C   SER A 232      93.040  60.740  51.710  1.00  0.00           C
ATOM   3569  O   SER A 232      93.460  61.250  52.650  1.00  0.00           O
ATOM   3570  N   GLN A 233      93.620  60.850  50.560  1.00  0.00           N
ATOM   3571  H   GLN A 233      93.100  60.670  49.710  1.00  0.00           H
ATOM   3572  CA  GLN A 233      94.780  61.720  50.360  1.00  0.00           C
ATOM   3573  HA  GLN A 233      95.510  61.430  51.110  1.00  0.00           H
ATOM   3574  CB  GLN A 233      95.420  61.720  48.940  1.00  0.00           C
ATOM   3575  HB1 GLN A 233      96.300  62.360  48.890  1.00  0.00           H
ATOM   3576  HB2 GLN A 233      94.610  61.980  48.260  1.00  0.00           H
ATOM   3577  CG  GLN A 233      95.940  60.290  48.690  1.00  0.00           C
ATOM   3578  HG1 GLN A 233      96.490  60.230  47.750  1.00  0.00           H
ATOM   3579  HG2 GLN A 233      95.140  59.540  48.690  1.00  0.00           H
ATOM   3580  CD  GLN A 233      96.940  59.900  49.720  1.00  0.00           C
ATOM   3581  OE1 GLN A 233      97.670  60.680  50.310  1.00  0.00           O
ATOM   3582  NE2 GLN A 233      97.070  58.660  50.170  1.00  0.00           N
ATOM   3583 1HE2 GLN A 233      96.330  57.970  50.150  1.00  0.00           H
ATOM   3584 2HE2 GLN A 233      97.780  58.610  50.890  1.00  0.00           H
ATOM   3585  C   GLN A 233      94.450  63.210  50.540  1.00  0.00           C
ATOM   3586  O   GLN A 233      95.280  63.940  51.050  1.00  0.00           O
ATOM   3587  N   ILE A 234      93.250  63.730  50.240  1.00  0.00           N
ATOM   3588  H   ILE A 234      92.540  63.140  49.830  1.00  0.00           H
ATOM   3589  CA  ILE A 234      92.880  65.170  50.370  1.00  0.00           C
ATOM   3590  HA  ILE A 234      93.810  65.700  50.140  1.00  0.00           H
ATOM   3591  CB  ILE A 234      91.800  65.680  49.380  1.00  0.00           C
ATOM   3592  HB  ILE A 234      90.930  65.050  49.610  1.00  0.00           H
ATOM   3593  CG2 ILE A 234      91.540  67.190  49.570  1.00  0.00           C
ATOM   3594 1HG2 ILE A 234      90.610  67.540  49.120  1.00  0.00           H
ATOM   3595 2HG2 ILE A 234      91.370  67.340  50.640  1.00  0.00           H
ATOM   3596 3HG2 ILE A 234      92.470  67.730  49.340  1.00  0.00           H
ATOM   3597  CG1 ILE A 234      92.250  65.560  47.890  1.00  0.00           C
ATOM   3598 1HG1 ILE A 234      93.240  65.990  47.710  1.00  0.00           H
ATOM   3599 2HG1 ILE A 234      91.580  66.100  47.230  1.00  0.00           H
ATOM   3600  CD  ILE A 234      92.200  64.150  47.270  1.00  0.00           C
ATOM   3601  HD1 ILE A 234      92.900  63.540  47.840  1.00  0.00           H
ATOM   3602  HD2 ILE A 234      91.250  63.670  47.460  1.00  0.00           H
ATOM   3603  HD3 ILE A 234      92.560  64.320  46.250  1.00  0.00           H
ATOM   3604  C   ILE A 234      92.510  65.470  51.810  1.00  0.00           C
ATOM   3605  O   ILE A 234      92.990  66.470  52.370  1.00  0.00           O
ATOM   3606  N   VAL A 235      91.740  64.570  52.470  1.00  0.00           N
ATOM   3607  H   VAL A 235      91.540  63.710  51.960  1.00  0.00           H
ATOM   3608  CA  VAL A 235      91.390  64.690  53.910  1.00  0.00           C
ATOM   3609  HA  VAL A 235      91.020  65.700  54.090  1.00  0.00           H
ATOM   3610  CB  VAL A 235      90.360  63.620  54.430  1.00  0.00           C
ATOM   3611  HB  VAL A 235      90.760  62.630  54.200  1.00  0.00           H
ATOM   3612  CG1 VAL A 235      90.110  63.800  55.930  1.00  0.00           C
ATOM   3613 1HG1 VAL A 235      89.360  63.040  56.170  1.00  0.00           H
ATOM   3614 2HG1 VAL A 235      90.990  63.540  56.530  1.00  0.00           H
ATOM   3615 3HG1 VAL A 235      89.860  64.820  56.200  1.00  0.00           H
ATOM   3616  CG2 VAL A 235      89.020  63.720  53.780  1.00  0.00           C
ATOM   3617 1HG2 VAL A 235      88.400  62.890  54.130  1.00  0.00           H
ATOM   3618 2HG2 VAL A 235      88.520  64.660  54.010  1.00  0.00           H
ATOM   3619 3HG2 VAL A 235      89.110  63.640  52.700  1.00  0.00           H
ATOM   3620  C   VAL A 235      92.650  64.540  54.760  1.00  0.00           C
ATOM   3621  O   VAL A 235      92.740  65.260  55.750  1.00  0.00           O
ATOM   3622  N   SER A 236      93.540  63.620  54.380  1.00  0.00           N
ATOM   3623  H   SER A 236      93.290  63.100  53.550  1.00  0.00           H
ATOM   3624  CA  SER A 236      94.860  63.500  54.990  1.00  0.00           C
ATOM   3625  HA  SER A 236      94.670  63.460  56.060  1.00  0.00           H
ATOM   3626  CB  SER A 236      95.600  62.230  54.570  1.00  0.00           C
ATOM   3627  HB1 SER A 236      95.570  62.140  53.490  1.00  0.00           H
ATOM   3628  HB2 SER A 236      95.090  61.390  55.040  1.00  0.00           H
ATOM   3629  OG  SER A 236      96.930  62.250  55.000  1.00  0.00           O
ATOM   3630  HG  SER A 236      97.320  61.380  54.960  1.00  0.00           H
ATOM   3631  C   SER A 236      95.790  64.710  54.810  1.00  0.00           C
ATOM   3632  O   SER A 236      96.340  65.180  55.780  1.00  0.00           O
ATOM   3633  N   SER A 237      95.780  65.330  53.610  1.00  0.00           N
ATOM   3634  H   SER A 237      95.450  64.870  52.770  1.00  0.00           H
ATOM   3635  CA  SER A 237      96.660  66.510  53.370  1.00  0.00           C
ATOM   3636  HA  SER A 237      97.550  66.410  53.990  1.00  0.00           H
ATOM   3637  CB  SER A 237      96.970  66.580  51.850  1.00  0.00           C
ATOM   3638  HB1 SER A 237      97.770  67.320  51.780  1.00  0.00           H
ATOM   3639  HB2 SER A 237      96.090  66.890  51.280  1.00  0.00           H
ATOM   3640  OG  SER A 237      97.530  65.340  51.380  1.00  0.00           O
ATOM   3641  HG  SER A 237      96.790  64.810  51.100  1.00  0.00           H
ATOM   3642  C   SER A 237      95.980  67.840  53.870  1.00  0.00           C
ATOM   3643  O   SER A 237      96.670  68.820  53.980  1.00  0.00           O
ATOM   3644  N   ILE A 238      94.710  67.940  54.130  1.00  0.00           N
ATOM   3645  H   ILE A 238      94.100  67.220  53.780  1.00  0.00           H
ATOM   3646  CA  ILE A 238      94.000  69.010  54.880  1.00  0.00           C
ATOM   3647  HA  ILE A 238      94.330  70.010  54.580  1.00  0.00           H
ATOM   3648  CB  ILE A 238      92.460  68.910  54.520  1.00  0.00           C
ATOM   3649  HB  ILE A 238      92.080  67.900  54.600  1.00  0.00           H
ATOM   3650  CG2 ILE A 238      91.660  69.610  55.610  1.00  0.00           C
ATOM   3651 1HG2 ILE A 238      90.600  69.640  55.350  1.00  0.00           H
ATOM   3652 2HG2 ILE A 238      91.880  69.150  56.570  1.00  0.00           H
ATOM   3653 3HG2 ILE A 238      91.870  70.680  55.590  1.00  0.00           H
ATOM   3654  CG1 ILE A 238      92.050  69.470  53.150  1.00  0.00           C
ATOM   3655 1HG1 ILE A 238      92.730  69.060  52.400  1.00  0.00           H
ATOM   3656 2HG1 ILE A 238      92.180  70.560  53.140  1.00  0.00           H
ATOM   3657  CD  ILE A 238      90.650  69.170  52.610  1.00  0.00           C
ATOM   3658  HD1 ILE A 238      90.420  68.100  52.630  1.00  0.00           H
ATOM   3659  HD2 ILE A 238      89.850  69.780  53.030  1.00  0.00           H
ATOM   3660  HD3 ILE A 238      90.580  69.420  51.550  1.00  0.00           H
ATOM   3661  C   ILE A 238      94.470  68.880  56.360  1.00  0.00           C
ATOM   3662  O   ILE A 238      94.910  69.800  57.020  1.00  0.00           O
ATOM   3663  N   THR A 239      94.330  67.610  56.870  1.00  0.00           N
ATOM   3664  H   THR A 239      94.020  66.850  56.280  1.00  0.00           H
ATOM   3665  CA  THR A 239      94.610  67.200  58.270  1.00  0.00           C
ATOM   3666  HA  THR A 239      94.350  68.100  58.810  1.00  0.00           H
ATOM   3667  CB  THR A 239      93.840  65.950  58.750  1.00  0.00           C
ATOM   3668  HB  THR A 239      94.130  65.740  59.780  1.00  0.00           H
ATOM   3669  CG2 THR A 239      92.330  66.110  58.750  1.00  0.00           C
ATOM   3670 1HG2 THR A 239      91.880  65.120  58.850  1.00  0.00           H
ATOM   3671 2HG2 THR A 239      91.900  66.600  59.620  1.00  0.00           H
ATOM   3672 3HG2 THR A 239      91.990  66.590  57.830  1.00  0.00           H
ATOM   3673  OG1 THR A 239      94.230  64.850  58.030  1.00  0.00           O
ATOM   3674  HG1 THR A 239      93.510  64.810  57.390  1.00  0.00           H
ATOM   3675  C   THR A 239      96.060  67.040  58.690  1.00  0.00           C
ATOM   3676  O   THR A 239      96.320  67.080  59.850  1.00  0.00           O
ATOM   3677  N   ALA A 240      97.030  66.910  57.840  1.00  0.00           N
ATOM   3678  H   ALA A 240      96.790  66.750  56.870  1.00  0.00           H
ATOM   3679  CA  ALA A 240      98.540  66.870  58.090  1.00  0.00           C
ATOM   3680  HA  ALA A 240      98.730  65.890  58.550  1.00  0.00           H
ATOM   3681  CB  ALA A 240      99.330  66.840  56.800  1.00  0.00           C
ATOM   3682  HB1 ALA A 240      99.210  65.910  56.250  1.00  0.00           H
ATOM   3683  HB2 ALA A 240      98.980  67.660  56.170  1.00  0.00           H
ATOM   3684  HB3 ALA A 240     100.410  66.830  56.970  1.00  0.00           H
ATOM   3685  C   ALA A 240      98.970  67.950  59.110  1.00  0.00           C
ATOM   3686  O   ALA A 240      99.710  67.630  60.040  1.00  0.00           O
ATOM   3687  N   SER A 241      98.500  69.190  58.920  1.00  0.00           N
ATOM   3688  H   SER A 241      97.950  69.380  58.090  1.00  0.00           H
ATOM   3689  CA  SER A 241      98.810  70.270  59.790  1.00  0.00           C
ATOM   3690  HA  SER A 241      99.890  70.390  59.710  1.00  0.00           H
ATOM   3691  CB  SER A 241      98.100  71.580  59.370  1.00  0.00           C
ATOM   3692  HB1 SER A 241      98.410  71.780  58.340  1.00  0.00           H
ATOM   3693  HB2 SER A 241      98.410  72.330  60.100  1.00  0.00           H
ATOM   3694  OG  SER A 241      96.710  71.460  59.430  1.00  0.00           O
ATOM   3695  HG  SER A 241      96.360  72.070  60.080  1.00  0.00           H
ATOM   3696  C   SER A 241      98.360  70.080  61.280  1.00  0.00           C
ATOM   3697  O   SER A 241      99.090  70.570  62.200  1.00  0.00           O
ATOM   3698  N   LEU A 242      97.330  69.350  61.520  1.00  0.00           N
ATOM   3699  H   LEU A 242      96.810  69.030  60.710  1.00  0.00           H
ATOM   3700  CA  LEU A 242      96.820  69.010  62.870  1.00  0.00           C
ATOM   3701  HA  LEU A 242      97.090  69.800  63.570  1.00  0.00           H
ATOM   3702  CB  LEU A 242      95.320  68.760  62.770  1.00  0.00           C
ATOM   3703  HB1 LEU A 242      95.010  68.480  63.780  1.00  0.00           H
ATOM   3704  HB2 LEU A 242      95.210  67.850  62.190  1.00  0.00           H
ATOM   3705  CG  LEU A 242      94.460  69.950  62.320  1.00  0.00           C
ATOM   3706  HG  LEU A 242      94.850  70.220  61.340  1.00  0.00           H
ATOM   3707  CD1 LEU A 242      93.020  69.460  62.300  1.00  0.00           C
ATOM   3708 1HD1 LEU A 242      92.360  70.210  61.870  1.00  0.00           H
ATOM   3709 2HD1 LEU A 242      93.060  68.540  61.710  1.00  0.00           H
ATOM   3710 3HD1 LEU A 242      92.600  69.370  63.310  1.00  0.00           H
ATOM   3711  CD2 LEU A 242      94.500  71.110  63.300  1.00  0.00           C
ATOM   3712 1HD2 LEU A 242      94.310  70.750  64.300  1.00  0.00           H
ATOM   3713 2HD2 LEU A 242      95.510  71.520  63.220  1.00  0.00           H
ATOM   3714 3HD2 LEU A 242      93.730  71.850  63.090  1.00  0.00           H
ATOM   3715  C   LEU A 242      97.410  67.680  63.450  1.00  0.00           C
ATOM   3716  O   LEU A 242      97.010  67.230  64.490  1.00  0.00           O
ATOM   3717  N   ARG A 243      98.150  66.900  62.610  1.00  0.00           N
ATOM   3718  H   ARG A 243      98.340  67.200  61.660  1.00  0.00           H
ATOM   3719  CA  ARG A 243      98.670  65.530  62.910  1.00  0.00           C
ATOM   3720  HA  ARG A 243      98.190  65.190  63.830  1.00  0.00           H
ATOM   3721  CB  ARG A 243      98.120  64.590  61.850  1.00  0.00           C
ATOM   3722  HB1 ARG A 243      98.550  63.590  61.910  1.00  0.00           H
ATOM   3723  HB2 ARG A 243      98.460  65.030  60.910  1.00  0.00           H
ATOM   3724  CG  ARG A 243      96.600  64.410  61.920  1.00  0.00           C
ATOM   3725  HG1 ARG A 243      96.010  65.280  61.610  1.00  0.00           H
ATOM   3726  HG2 ARG A 243      96.320  64.290  62.970  1.00  0.00           H
ATOM   3727  CD  ARG A 243      96.080  63.160  61.150  1.00  0.00           C
ATOM   3728  HD1 ARG A 243      95.040  63.050  61.450  1.00  0.00           H
ATOM   3729  HD2 ARG A 243      96.620  62.280  61.510  1.00  0.00           H
ATOM   3730  NE  ARG A 243      96.170  63.330  59.750  1.00  0.00           N
ATOM   3731  HE  ARG A 243      95.420  63.850  59.300  1.00  0.00           H
ATOM   3732  CZ  ARG A 243      97.040  62.810  58.930  1.00  0.00           C
ATOM   3733  NH1 ARG A 243      97.790  61.850  59.270  1.00  0.00           N
ATOM   3734 1HH1 ARG A 243      97.830  61.680  60.260  1.00  0.00           H
ATOM   3735 2HH1 ARG A 243      98.310  61.390  58.540  1.00  0.00           H
ATOM   3736  NH2 ARG A 243      97.220  63.220  57.670  1.00  0.00           N
ATOM   3737 1HH2 ARG A 243      96.650  63.930  57.230  1.00  0.00           H
ATOM   3738 2HH2 ARG A 243      97.760  62.650  57.030  1.00  0.00           H
ATOM   3739  C   ARG A 243     100.110  65.460  63.000  1.00  0.00           C
ATOM   3740  O   ARG A 243     100.590  64.390  63.340  1.00  0.00           O
ATOM   3741  N   PHE A 244     100.800  66.530  62.620  1.00  0.00           N
ATOM   3742  H   PHE A 244     100.250  67.250  62.180  1.00  0.00           H
ATOM   3743  CA  PHE A 244     102.230  66.580  62.510  1.00  0.00           C
ATOM   3744  HA  PHE A 244     102.680  65.870  63.220  1.00  0.00           H
ATOM   3745  CB  PHE A 244     102.670  66.330  61.000  1.00  0.00           C
ATOM   3746  HB1 PHE A 244     103.690  66.620  60.780  1.00  0.00           H
ATOM   3747  HB2 PHE A 244     102.190  67.080  60.380  1.00  0.00           H
ATOM   3748  CG  PHE A 244     102.440  64.920  60.500  1.00  0.00           C
ATOM   3749  CD1 PHE A 244     103.290  63.950  61.040  1.00  0.00           C
ATOM   3750  HD1 PHE A 244     104.140  64.350  61.570  1.00  0.00           H
ATOM   3751  CE1 PHE A 244     103.140  62.570  60.730  1.00  0.00           C
ATOM   3752  HE1 PHE A 244     103.780  61.820  61.180  1.00  0.00           H
ATOM   3753  CZ  PHE A 244     102.000  62.260  59.950  1.00  0.00           C
ATOM   3754  HZ  PHE A 244     101.810  61.210  59.760  1.00  0.00           H
ATOM   3755  CE2 PHE A 244     101.160  63.300  59.410  1.00  0.00           C
ATOM   3756  HE2 PHE A 244     100.400  62.930  58.730  1.00  0.00           H
ATOM   3757  CD2 PHE A 244     101.430  64.620  59.670  1.00  0.00           C
ATOM   3758  HD2 PHE A 244     100.940  65.420  59.140  1.00  0.00           H
ATOM   3759  C   PHE A 244     102.830  67.900  62.950  1.00  0.00           C
ATOM   3760  O   PHE A 244     102.030  68.820  63.210  1.00  0.00           O
ATOM   3761  N   ASP A 245     104.130  67.980  63.160  1.00  0.00           N
ATOM   3762  H   ASP A 245     104.600  67.150  62.820  1.00  0.00           H
ATOM   3763  CA  ASP A 245     104.920  69.100  63.670  1.00  0.00           C
ATOM   3764  HA  ASP A 245     104.320  69.620  64.410  1.00  0.00           H
ATOM   3765  CB  ASP A 245     106.220  68.630  64.440  1.00  0.00           C
ATOM   3766  HB1 ASP A 245     106.820  68.010  63.760  1.00  0.00           H
ATOM   3767  HB2 ASP A 245     105.890  68.090  65.330  1.00  0.00           H
ATOM   3768  CG  ASP A 245     107.060  69.870  65.020  1.00  0.00           C
ATOM   3769  OD1 ASP A 245     106.480  70.960  65.200  1.00  0.00           O
ATOM   3770  OD2 ASP A 245     108.270  69.730  65.360  1.00  0.00           O
ATOM   3771  C   ASP A 245     105.140  70.100  62.530  1.00  0.00           C
ATOM   3772  O   ASP A 245     105.730  69.710  61.480  1.00  0.00           O
ATOM   3773  N   GLY A 246     104.730  71.330  62.700  1.00  0.00           N
ATOM   3774  H   GLY A 246     104.290  71.400  63.610  1.00  0.00           H
ATOM   3775  CA  GLY A 246     104.690  72.490  61.800  1.00  0.00           C
ATOM   3776  HA1 GLY A 246     103.940  72.300  61.040  1.00  0.00           H
ATOM   3777  HA2 GLY A 246     105.630  72.560  61.240  1.00  0.00           H
ATOM   3778  C   GLY A 246     104.370  73.710  62.630  1.00  0.00           C
ATOM   3779  O   GLY A 246     104.630  73.850  63.850  1.00  0.00           O
ATOM   3780  N   ALA A 247     103.890  74.720  61.980  1.00  0.00           N
ATOM   3781  H   ALA A 247     103.730  74.680  60.980  1.00  0.00           H
ATOM   3782  CA  ALA A 247     103.320  75.940  62.640  1.00  0.00           C
ATOM   3783  HA  ALA A 247     103.010  75.650  63.640  1.00  0.00           H
ATOM   3784  CB  ALA A 247     104.380  77.020  62.760  1.00  0.00           C
ATOM   3785  HB1 ALA A 247     103.930  78.010  62.810  1.00  0.00           H
ATOM   3786  HB2 ALA A 247     104.910  76.920  63.710  1.00  0.00           H
ATOM   3787  HB3 ALA A 247     104.960  76.920  61.850  1.00  0.00           H
ATOM   3788  C   ALA A 247     102.030  76.530  61.970  1.00  0.00           C
ATOM   3789  O   ALA A 247     101.190  77.110  62.700  1.00  0.00           O
ATOM   3790  N   LEU A 248     101.820  76.370  60.670  1.00  0.00           N
ATOM   3791  H   LEU A 248     102.520  75.960  60.060  1.00  0.00           H
ATOM   3792  CA  LEU A 248     100.540  76.740  60.000  1.00  0.00           C
ATOM   3793  HA  LEU A 248     100.190  77.700  60.370  1.00  0.00           H
ATOM   3794  CB  LEU A 248     100.790  76.720  58.490  1.00  0.00           C
ATOM   3795  HB1 LEU A 248     101.200  75.770  58.150  1.00  0.00           H
ATOM   3796  HB2 LEU A 248     101.660  77.320  58.260  1.00  0.00           H
ATOM   3797  CG  LEU A 248      99.680  77.230  57.660  1.00  0.00           C
ATOM   3798  HG  LEU A 248      98.750  76.680  57.810  1.00  0.00           H
ATOM   3799  CD1 LEU A 248      99.530  78.770  57.720  1.00  0.00           C
ATOM   3800 1HD1 LEU A 248      98.770  79.030  56.980  1.00  0.00           H
ATOM   3801 2HD1 LEU A 248      99.180  78.960  58.740  1.00  0.00           H
ATOM   3802 3HD1 LEU A 248     100.400  79.350  57.430  1.00  0.00           H
ATOM   3803  CD2 LEU A 248     100.060  76.990  56.230  1.00  0.00           C
ATOM   3804 1HD2 LEU A 248     100.900  77.600  55.920  1.00  0.00           H
ATOM   3805 2HD2 LEU A 248     100.150  75.910  56.060  1.00  0.00           H
ATOM   3806 3HD2 LEU A 248      99.220  77.310  55.610  1.00  0.00           H
ATOM   3807  C   LEU A 248      99.340  75.780  60.240  1.00  0.00           C
ATOM   3808  O   LEU A 248      99.500  74.550  60.160  1.00  0.00           O
ATOM   3809  N   ASN A 249      98.100  76.290  60.330  1.00  0.00           N
ATOM   3810  H   ASN A 249      98.050  77.300  60.420  1.00  0.00           H
ATOM   3811  CA  ASN A 249      96.900  75.510  60.430  1.00  0.00           C
ATOM   3812  HA  ASN A 249      96.050  76.180  60.580  1.00  0.00           H
ATOM   3813  CB  ASN A 249      96.610  74.770  59.070  1.00  0.00           C
ATOM   3814  HB1 ASN A 249      95.730  74.140  59.180  1.00  0.00           H
ATOM   3815  HB2 ASN A 249      97.510  74.220  58.800  1.00  0.00           H
ATOM   3816  CG  ASN A 249      96.210  75.640  57.910  1.00  0.00           C
ATOM   3817  OD1 ASN A 249      96.010  76.850  58.010  1.00  0.00           O
ATOM   3818  ND2 ASN A 249      96.090  75.140  56.720  1.00  0.00           N
ATOM   3819 1HD2 ASN A 249      96.210  74.150  56.570  1.00  0.00           H
ATOM   3820 2HD2 ASN A 249      96.100  75.820  55.970  1.00  0.00           H
ATOM   3821  C   ASN A 249      97.040  74.560  61.680  1.00  0.00           C
ATOM   3822  O   ASN A 249      96.370  73.540  61.630  1.00  0.00           O
ATOM   3823  N   VAL A 250      97.840  74.840  62.730  1.00  0.00           N
ATOM   3824  H   VAL A 250      98.390  75.670  62.580  1.00  0.00           H
ATOM   3825  CA  VAL A 250      98.170  74.160  63.990  1.00  0.00           C
ATOM   3826  HA  VAL A 250      98.480  73.160  63.710  1.00  0.00           H
ATOM   3827  CB  VAL A 250      99.370  74.840  64.650  1.00  0.00           C
ATOM   3828  HB  VAL A 250      99.990  75.230  63.840  1.00  0.00           H
ATOM   3829  CG1 VAL A 250      99.030  76.110  65.380  1.00  0.00           C
ATOM   3830 1HG1 VAL A 250      99.920  76.660  65.680  1.00  0.00           H
ATOM   3831 2HG1 VAL A 250      98.470  76.810  64.760  1.00  0.00           H
ATOM   3832 3HG1 VAL A 250      98.400  75.840  66.220  1.00  0.00           H
ATOM   3833  CG2 VAL A 250     100.220  73.960  65.540  1.00  0.00           C
ATOM   3834 1HG2 VAL A 250      99.640  73.660  66.420  1.00  0.00           H
ATOM   3835 2HG2 VAL A 250     100.480  73.030  65.030  1.00  0.00           H
ATOM   3836 3HG2 VAL A 250     101.150  74.470  65.800  1.00  0.00           H
ATOM   3837  C   VAL A 250      96.960  73.900  64.980  1.00  0.00           C
ATOM   3838  O   VAL A 250      97.170  73.270  65.990  1.00  0.00           O
ATOM   3839  N   ASP A 251      95.790  74.470  64.670  1.00  0.00           N
ATOM   3840  H   ASP A 251      95.630  74.730  63.700  1.00  0.00           H
ATOM   3841  CA  ASP A 251      94.560  74.160  65.360  1.00  0.00           C
ATOM   3842  HA  ASP A 251      94.480  73.090  65.550  1.00  0.00           H
ATOM   3843  CB  ASP A 251      94.400  75.010  66.690  1.00  0.00           C
ATOM   3844  HB1 ASP A 251      95.010  74.520  67.450  1.00  0.00           H
ATOM   3845  HB2 ASP A 251      93.360  75.050  66.990  1.00  0.00           H
ATOM   3846  CG  ASP A 251      94.940  76.450  66.660  1.00  0.00           C
ATOM   3847  OD1 ASP A 251      94.570  77.240  65.770  1.00  0.00           O
ATOM   3848  OD2 ASP A 251      95.750  76.820  67.560  1.00  0.00           O
ATOM   3849  C   ASP A 251      93.350  74.440  64.430  1.00  0.00           C
ATOM   3850  O   ASP A 251      93.580  75.070  63.430  1.00  0.00           O
ATOM   3851  N   LEU A 252      92.170  73.950  64.820  1.00  0.00           N
ATOM   3852  H   LEU A 252      92.150  73.350  65.630  1.00  0.00           H
ATOM   3853  CA  LEU A 252      90.940  74.210  64.100  1.00  0.00           C
ATOM   3854  HA  LEU A 252      91.010  73.880  63.060  1.00  0.00           H
ATOM   3855  CB  LEU A 252      89.830  73.500  64.780  1.00  0.00           C
ATOM   3856  HB1 LEU A 252      88.890  73.670  64.270  1.00  0.00           H
ATOM   3857  HB2 LEU A 252      89.770  73.770  65.840  1.00  0.00           H
ATOM   3858  CG  LEU A 252      89.980  71.920  64.910  1.00  0.00           C
ATOM   3859  HG  LEU A 252      90.800  71.600  65.550  1.00  0.00           H
ATOM   3860  CD1 LEU A 252      88.630  71.460  65.540  1.00  0.00           C
ATOM   3861 1HD1 LEU A 252      88.430  72.070  66.430  1.00  0.00           H
ATOM   3862 2HD1 LEU A 252      87.790  71.550  64.860  1.00  0.00           H
ATOM   3863 3HD1 LEU A 252      88.680  70.440  65.920  1.00  0.00           H
ATOM   3864  CD2 LEU A 252      90.060  71.210  63.520  1.00  0.00           C
ATOM   3865 1HD2 LEU A 252      90.990  71.550  63.050  1.00  0.00           H
ATOM   3866 2HD2 LEU A 252      90.130  70.150  63.730  1.00  0.00           H
ATOM   3867 3HD2 LEU A 252      89.190  71.420  62.900  1.00  0.00           H
ATOM   3868  C   LEU A 252      90.540  75.710  64.040  1.00  0.00           C
ATOM   3869  O   LEU A 252      89.890  76.050  63.080  1.00  0.00           O
ATOM   3870  N   THR A 253      90.980  76.520  64.970  1.00  0.00           N
ATOM   3871  H   THR A 253      91.500  76.070  65.710  1.00  0.00           H
ATOM   3872  CA  THR A 253      90.840  77.950  65.030  1.00  0.00           C
ATOM   3873  HA  THR A 253      89.790  78.190  64.850  1.00  0.00           H
ATOM   3874  CB  THR A 253      91.380  78.560  66.330  1.00  0.00           C
ATOM   3875  HB  THR A 253      92.460  78.490  66.420  1.00  0.00           H
ATOM   3876  CG2 THR A 253      91.000  80.030  66.410  1.00  0.00           C
ATOM   3877 1HG2 THR A 253      90.040  80.210  65.940  1.00  0.00           H
ATOM   3878 2HG2 THR A 253      91.240  80.450  67.390  1.00  0.00           H
ATOM   3879 3HG2 THR A 253      91.700  80.510  65.730  1.00  0.00           H
ATOM   3880  OG1 THR A 253      90.850  78.030  67.480  1.00  0.00           O
ATOM   3881  HG1 THR A 253      91.350  78.220  68.270  1.00  0.00           H
ATOM   3882  C   THR A 253      91.580  78.570  63.800  1.00  0.00           C
ATOM   3883  O   THR A 253      90.940  79.250  63.020  1.00  0.00           O
ATOM   3884  N   GLU A 254      92.870  78.320  63.590  1.00  0.00           N
ATOM   3885  H   GLU A 254      93.300  77.850  64.380  1.00  0.00           H
ATOM   3886  CA  GLU A 254      93.650  78.940  62.460  1.00  0.00           C
ATOM   3887  HA  GLU A 254      93.550  80.020  62.460  1.00  0.00           H
ATOM   3888  CB  GLU A 254      95.160  78.560  62.520  1.00  0.00           C
ATOM   3889  HB1 GLU A 254      95.280  77.580  62.050  1.00  0.00           H
ATOM   3890  HB2 GLU A 254      95.490  78.460  63.550  1.00  0.00           H
ATOM   3891  CG  GLU A 254      96.010  79.690  61.920  1.00  0.00           C
ATOM   3892  HG1 GLU A 254      95.810  80.560  62.540  1.00  0.00           H
ATOM   3893  HG2 GLU A 254      95.680  79.950  60.920  1.00  0.00           H
ATOM   3894  CD  GLU A 254      97.540  79.470  62.100  1.00  0.00           C
ATOM   3895  OE1 GLU A 254      98.060  79.700  63.190  1.00  0.00           O
ATOM   3896  OE2 GLU A 254      98.220  78.930  61.140  1.00  0.00           O
ATOM   3897  C   GLU A 254      93.110  78.580  61.080  1.00  0.00           C
ATOM   3898  O   GLU A 254      93.300  79.380  60.120  1.00  0.00           O
ATOM   3899  N   PHE A 255      92.350  77.480  60.930  1.00  0.00           N
ATOM   3900  H   PHE A 255      92.160  76.950  61.770  1.00  0.00           H
ATOM   3901  CA  PHE A 255      91.630  77.290  59.610  1.00  0.00           C
ATOM   3902  HA  PHE A 255      92.300  77.380  58.760  1.00  0.00           H
ATOM   3903  CB  PHE A 255      90.830  75.950  59.550  1.00  0.00           C
ATOM   3904  HB1 PHE A 255      90.180  76.090  58.680  1.00  0.00           H
ATOM   3905  HB2 PHE A 255      90.150  75.850  60.390  1.00  0.00           H
ATOM   3906  CG  PHE A 255      91.590  74.690  59.370  1.00  0.00           C
ATOM   3907  CD1 PHE A 255      92.420  74.210  60.330  1.00  0.00           C
ATOM   3908  HD1 PHE A 255      92.430  74.660  61.310  1.00  0.00           H
ATOM   3909  CE1 PHE A 255      93.090  72.940  60.230  1.00  0.00           C
ATOM   3910  HE1 PHE A 255      93.650  72.530  61.060  1.00  0.00           H
ATOM   3911  CZ  PHE A 255      93.200  72.420  58.950  1.00  0.00           C
ATOM   3912  HZ  PHE A 255      93.760  71.500  58.850  1.00  0.00           H
ATOM   3913  CE2 PHE A 255      92.490  72.960  57.880  1.00  0.00           C
ATOM   3914  HE2 PHE A 255      92.500  72.550  56.880  1.00  0.00           H
ATOM   3915  CD2 PHE A 255      91.700  74.070  58.120  1.00  0.00           C
ATOM   3916  HD2 PHE A 255      91.130  74.600  57.360  1.00  0.00           H
ATOM   3917  C   PHE A 255      90.690  78.400  59.360  1.00  0.00           C
ATOM   3918  O   PHE A 255      90.700  78.820  58.230  1.00  0.00           O
ATOM   3919  N   GLN A 256      89.950  78.980  60.320  1.00  0.00           N
ATOM   3920  H   GLN A 256      90.010  78.680  61.280  1.00  0.00           H
ATOM   3921  CA  GLN A 256      89.120  80.130  59.960  1.00  0.00           C
ATOM   3922  HA  GLN A 256      88.670  79.990  58.980  1.00  0.00           H
ATOM   3923  CB  GLN A 256      87.990  80.220  61.010  1.00  0.00           C
ATOM   3924  HB1 GLN A 256      88.350  80.270  62.030  1.00  0.00           H
ATOM   3925  HB2 GLN A 256      87.370  79.330  60.960  1.00  0.00           H
ATOM   3926  CG  GLN A 256      87.080  81.550  60.870  1.00  0.00           C
ATOM   3927  HG1 GLN A 256      86.170  81.420  61.460  1.00  0.00           H
ATOM   3928  HG2 GLN A 256      86.840  81.730  59.820  1.00  0.00           H
ATOM   3929  CD  GLN A 256      87.710  82.860  61.480  1.00  0.00           C
ATOM   3930  OE1 GLN A 256      88.610  82.890  62.380  1.00  0.00           O
ATOM   3931  NE2 GLN A 256      87.200  84.030  61.090  1.00  0.00           N
ATOM   3932 1HE2 GLN A 256      86.530  84.240  60.360  1.00  0.00           H
ATOM   3933 2HE2 GLN A 256      87.600  84.820  61.570  1.00  0.00           H
ATOM   3934  C   GLN A 256      90.010  81.400  59.900  1.00  0.00           C
ATOM   3935  O   GLN A 256      89.620  82.170  59.040  1.00  0.00           O
ATOM   3936  N   THR A 257      91.030  81.600  60.660  1.00  0.00           N
ATOM   3937  H   THR A 257      91.220  81.010  61.460  1.00  0.00           H
ATOM   3938  CA  THR A 257      91.960  82.720  60.400  1.00  0.00           C
ATOM   3939  HA  THR A 257      91.470  83.670  60.620  1.00  0.00           H
ATOM   3940  CB  THR A 257      93.120  82.750  61.450  1.00  0.00           C
ATOM   3941  HB  THR A 257      93.760  81.880  61.340  1.00  0.00           H
ATOM   3942  CG2 THR A 257      94.050  83.980  61.410  1.00  0.00           C
ATOM   3943 1HG2 THR A 257      93.480  84.910  61.460  1.00  0.00           H
ATOM   3944 2HG2 THR A 257      94.810  83.850  62.180  1.00  0.00           H
ATOM   3945 3HG2 THR A 257      94.620  83.950  60.480  1.00  0.00           H
ATOM   3946  OG1 THR A 257      92.610  82.560  62.730  1.00  0.00           O
ATOM   3947  HG1 THR A 257      93.250  82.570  63.450  1.00  0.00           H
ATOM   3948  C   THR A 257      92.560  82.740  58.990  1.00  0.00           C
ATOM   3949  O   THR A 257      92.710  83.870  58.520  1.00  0.00           O
ATOM   3950  N   ASN A 258      92.850  81.540  58.380  1.00  0.00           N
ATOM   3951  H   ASN A 258      92.860  80.720  58.970  1.00  0.00           H
ATOM   3952  CA  ASN A 258      93.510  81.440  57.130  1.00  0.00           C
ATOM   3953  HA  ASN A 258      94.010  82.370  56.870  1.00  0.00           H
ATOM   3954  CB  ASN A 258      94.540  80.260  57.320  1.00  0.00           C
ATOM   3955  HB1 ASN A 258      94.960  80.010  56.350  1.00  0.00           H
ATOM   3956  HB2 ASN A 258      94.000  79.400  57.720  1.00  0.00           H
ATOM   3957  CG  ASN A 258      95.690  80.560  58.310  1.00  0.00           C
ATOM   3958  OD1 ASN A 258      95.990  81.700  58.680  1.00  0.00           O
ATOM   3959  ND2 ASN A 258      96.360  79.540  58.730  1.00  0.00           N
ATOM   3960 1HD2 ASN A 258      96.200  78.630  58.320  1.00  0.00           H
ATOM   3961 2HD2 ASN A 258      96.960  79.570  59.540  1.00  0.00           H
ATOM   3962  C   ASN A 258      92.570  81.250  55.950  1.00  0.00           C
ATOM   3963  O   ASN A 258      92.990  81.580  54.880  1.00  0.00           O
ATOM   3964  N   LEU A 259      91.330  80.740  56.100  1.00  0.00           N
ATOM   3965  H   LEU A 259      91.140  80.210  56.940  1.00  0.00           H
ATOM   3966  CA  LEU A 259      90.420  80.400  55.010  1.00  0.00           C
ATOM   3967  HA  LEU A 259      90.860  80.640  54.040  1.00  0.00           H
ATOM   3968  CB  LEU A 259      90.250  78.870  54.970  1.00  0.00           C
ATOM   3969  HB1 LEU A 259      89.740  78.600  54.040  1.00  0.00           H
ATOM   3970  HB2 LEU A 259      89.650  78.530  55.820  1.00  0.00           H
ATOM   3971  CG  LEU A 259      91.570  78.030  54.970  1.00  0.00           C
ATOM   3972  HG  LEU A 259      92.140  78.370  55.830  1.00  0.00           H
ATOM   3973  CD1 LEU A 259      91.350  76.580  55.170  1.00  0.00           C
ATOM   3974 1HD1 LEU A 259      92.360  76.150  55.230  1.00  0.00           H
ATOM   3975 2HD1 LEU A 259      90.860  76.440  56.130  1.00  0.00           H
ATOM   3976 3HD1 LEU A 259      90.760  76.110  54.390  1.00  0.00           H
ATOM   3977  CD2 LEU A 259      92.420  78.160  53.680  1.00  0.00           C
ATOM   3978 1HD2 LEU A 259      92.830  79.160  53.570  1.00  0.00           H
ATOM   3979 2HD2 LEU A 259      93.310  77.540  53.720  1.00  0.00           H
ATOM   3980 3HD2 LEU A 259      91.800  77.860  52.830  1.00  0.00           H
ATOM   3981  C   LEU A 259      89.040  81.050  55.020  1.00  0.00           C
ATOM   3982  O   LEU A 259      88.370  80.970  53.960  1.00  0.00           O
ATOM   3983  N   VAL A 260      88.560  81.650  56.160  1.00  0.00           N
ATOM   3984  H   VAL A 260      89.220  81.750  56.930  1.00  0.00           H
ATOM   3985  CA  VAL A 260      87.140  82.040  56.290  1.00  0.00           C
ATOM   3986  HA  VAL A 260      86.790  82.290  55.290  1.00  0.00           H
ATOM   3987  CB  VAL A 260      86.190  80.920  56.880  1.00  0.00           C
ATOM   3988  HB  VAL A 260      86.440  80.590  57.890  1.00  0.00           H
ATOM   3989  CG1 VAL A 260      84.770  81.410  56.810  1.00  0.00           C
ATOM   3990 1HG1 VAL A 260      84.130  80.730  57.380  1.00  0.00           H
ATOM   3991 2HG1 VAL A 260      84.700  82.400  57.270  1.00  0.00           H
ATOM   3992 3HG1 VAL A 260      84.430  81.550  55.790  1.00  0.00           H
ATOM   3993  CG2 VAL A 260      86.220  79.680  56.050  1.00  0.00           C
ATOM   3994 1HG2 VAL A 260      85.400  79.000  56.270  1.00  0.00           H
ATOM   3995 2HG2 VAL A 260      86.130  79.930  54.990  1.00  0.00           H
ATOM   3996 3HG2 VAL A 260      87.190  79.190  56.100  1.00  0.00           H
ATOM   3997  C   VAL A 260      86.960  83.450  57.010  1.00  0.00           C
ATOM   3998  O   VAL A 260      86.660  83.550  58.200  1.00  0.00           O
ATOM   3999  N   PRO A 261      87.080  84.620  56.310  1.00  0.00           N
ATOM   4000  CD  PRO A 261      87.880  84.690  55.150  1.00  0.00           C
ATOM   4001  HD1 PRO A 261      87.300  84.430  54.270  1.00  0.00           H
ATOM   4002  HD2 PRO A 261      88.670  83.950  55.220  1.00  0.00           H
ATOM   4003  CG  PRO A 261      88.530  86.110  55.100  1.00  0.00           C
ATOM   4004  HG1 PRO A 261      88.620  86.420  54.060  1.00  0.00           H
ATOM   4005  HG2 PRO A 261      89.460  86.140  55.680  1.00  0.00           H
ATOM   4006  CB  PRO A 261      87.490  86.900  55.860  1.00  0.00           C
ATOM   4007  HB1 PRO A 261      86.670  87.210  55.210  1.00  0.00           H
ATOM   4008  HB2 PRO A 261      87.860  87.850  56.250  1.00  0.00           H
ATOM   4009  CA  PRO A 261      86.920  85.920  56.860  1.00  0.00           C
ATOM   4010  HA  PRO A 261      87.330  86.130  57.840  1.00  0.00           H
ATOM   4011  C   PRO A 261      85.420  86.340  57.000  1.00  0.00           C
ATOM   4012  O   PRO A 261      85.060  87.060  57.940  1.00  0.00           O
ATOM   4013  N   TYR A 262      84.570  85.820  56.070  1.00  0.00           N
ATOM   4014  H   TYR A 262      84.960  85.300  55.290  1.00  0.00           H
ATOM   4015  CA  TYR A 262      83.110  85.890  56.120  1.00  0.00           C
ATOM   4016  HA  TYR A 262      82.830  86.670  56.830  1.00  0.00           H
ATOM   4017  CB  TYR A 262      82.590  86.320  54.720  1.00  0.00           C
ATOM   4018  HB1 TYR A 262      82.740  85.500  54.020  1.00  0.00           H
ATOM   4019  HB2 TYR A 262      83.280  87.070  54.340  1.00  0.00           H
ATOM   4020  CG  TYR A 262      81.210  86.970  54.650  1.00  0.00           C
ATOM   4021  CD1 TYR A 262      80.990  88.340  55.150  1.00  0.00           C
ATOM   4022  HD1 TYR A 262      81.780  88.880  55.650  1.00  0.00           H
ATOM   4023  CE1 TYR A 262      79.730  88.890  55.120  1.00  0.00           C
ATOM   4024  HE1 TYR A 262      79.510  89.890  55.470  1.00  0.00           H
ATOM   4025  CZ  TYR A 262      78.680  88.130  54.420  1.00  0.00           C
ATOM   4026  OH  TYR A 262      77.370  88.680  54.420  1.00  0.00           O
ATOM   4027  HH  TYR A 262      76.820  88.150  53.830  1.00  0.00           H
ATOM   4028  CE2 TYR A 262      78.870  86.840  53.940  1.00  0.00           C
ATOM   4029  HE2 TYR A 262      78.050  86.230  53.590  1.00  0.00           H
ATOM   4030  CD2 TYR A 262      80.130  86.270  54.060  1.00  0.00           C
ATOM   4031  HD2 TYR A 262      80.310  85.270  53.670  1.00  0.00           H
ATOM   4032  C   TYR A 262      82.490  84.610  56.630  1.00  0.00           C
ATOM   4033  O   TYR A 262      82.640  83.570  55.990  1.00  0.00           O
ATOM   4034  N   PRO A 263      81.760  84.580  57.770  1.00  0.00           N
ATOM   4035  CD  PRO A 263      81.700  85.680  58.770  1.00  0.00           C
ATOM   4036  HD1 PRO A 263      80.840  86.260  58.430  1.00  0.00           H
ATOM   4037  HD2 PRO A 263      82.610  86.270  58.770  1.00  0.00           H
ATOM   4038  CG  PRO A 263      81.410  84.960  60.040  1.00  0.00           C
ATOM   4039  HG1 PRO A 263      80.800  85.420  60.810  1.00  0.00           H
ATOM   4040  HG2 PRO A 263      82.310  84.770  60.620  1.00  0.00           H
ATOM   4041  CB  PRO A 263      80.700  83.680  59.620  1.00  0.00           C
ATOM   4042  HB1 PRO A 263      79.650  83.880  59.400  1.00  0.00           H
ATOM   4043  HB2 PRO A 263      80.730  82.870  60.350  1.00  0.00           H
ATOM   4044  CA  PRO A 263      81.370  83.290  58.350  1.00  0.00           C
ATOM   4045  HA  PRO A 263      82.250  82.680  58.510  1.00  0.00           H
ATOM   4046  C   PRO A 263      80.350  82.510  57.500  1.00  0.00           C
ATOM   4047  O   PRO A 263      80.440  81.280  57.590  1.00  0.00           O
ATOM   4048  N   ARG A 264      79.520  83.040  56.610  1.00  0.00           N
ATOM   4049  H   ARG A 264      79.190  83.980  56.730  1.00  0.00           H
ATOM   4050  CA  ARG A 264      78.600  82.270  55.670  1.00  0.00           C
ATOM   4051  HA  ARG A 264      78.280  81.400  56.230  1.00  0.00           H
ATOM   4052  CB  ARG A 264      77.400  83.180  55.200  1.00  0.00           C
ATOM   4053  HB1 ARG A 264      76.870  82.770  54.340  1.00  0.00           H
ATOM   4054  HB2 ARG A 264      77.710  84.170  54.880  1.00  0.00           H
ATOM   4055  CG  ARG A 264      76.310  83.280  56.330  1.00  0.00           C
ATOM   4056  HG1 ARG A 264      76.660  83.640  57.300  1.00  0.00           H
ATOM   4057  HG2 ARG A 264      75.830  82.320  56.540  1.00  0.00           H
ATOM   4058  CD  ARG A 264      75.200  84.290  55.850  1.00  0.00           C
ATOM   4059  HD1 ARG A 264      75.700  85.200  55.540  1.00  0.00           H
ATOM   4060  HD2 ARG A 264      74.570  84.590  56.690  1.00  0.00           H
ATOM   4061  NE  ARG A 264      74.480  83.900  54.620  1.00  0.00           N
ATOM   4062  HE  ARG A 264      74.680  84.400  53.760  1.00  0.00           H
ATOM   4063  CZ  ARG A 264      73.400  83.140  54.530  1.00  0.00           C
ATOM   4064  NH1 ARG A 264      72.840  82.660  55.610  1.00  0.00           N
ATOM   4065 1HH1 ARG A 264      73.200  82.730  56.550  1.00  0.00           H
ATOM   4066 2HH1 ARG A 264      72.050  82.040  55.560  1.00  0.00           H
ATOM   4067  NH2 ARG A 264      72.730  82.920  53.400  1.00  0.00           N
ATOM   4068 1HH2 ARG A 264      72.950  83.490  52.590  1.00  0.00           H
ATOM   4069 2HH2 ARG A 264      71.880  82.390  53.410  1.00  0.00           H
ATOM   4070  C   ARG A 264      79.270  81.740  54.400  1.00  0.00           C
ATOM   4071  O   ARG A 264      78.920  80.660  53.960  1.00  0.00           O
ATOM   4072  N   ILE A 265      80.280  82.450  53.840  1.00  0.00           N
ATOM   4073  H   ILE A 265      80.690  83.180  54.410  1.00  0.00           H
ATOM   4074  CA  ILE A 265      81.040  81.910  52.700  1.00  0.00           C
ATOM   4075  HA  ILE A 265      80.410  81.190  52.180  1.00  0.00           H
ATOM   4076  CB  ILE A 265      81.440  83.170  51.880  1.00  0.00           C
ATOM   4077  HB  ILE A 265      81.890  83.990  52.450  1.00  0.00           H
ATOM   4078  CG2 ILE A 265      82.480  82.810  50.870  1.00  0.00           C
ATOM   4079 1HG2 ILE A 265      82.630  83.460  50.010  1.00  0.00           H
ATOM   4080 2HG2 ILE A 265      83.460  82.750  51.340  1.00  0.00           H
ATOM   4081 3HG2 ILE A 265      82.140  81.850  50.460  1.00  0.00           H
ATOM   4082  CG1 ILE A 265      80.190  83.590  51.140  1.00  0.00           C
ATOM   4083 1HG1 ILE A 265      79.490  83.890  51.910  1.00  0.00           H
ATOM   4084 2HG1 ILE A 265      79.800  82.890  50.400  1.00  0.00           H
ATOM   4085  CD  ILE A 265      80.460  84.910  50.430  1.00  0.00           C
ATOM   4086  HD1 ILE A 265      79.520  85.040  49.890  1.00  0.00           H
ATOM   4087  HD2 ILE A 265      80.490  85.790  51.060  1.00  0.00           H
ATOM   4088  HD3 ILE A 265      81.170  84.940  49.600  1.00  0.00           H
ATOM   4089  C   ILE A 265      82.180  81.090  53.320  1.00  0.00           C
ATOM   4090  O   ILE A 265      83.300  81.500  53.360  1.00  0.00           O
ATOM   4091  N   HIS A 266      81.840  79.920  53.950  1.00  0.00           N
ATOM   4092  H   HIS A 266      80.850  79.730  53.990  1.00  0.00           H
ATOM   4093  CA  HIS A 266      82.770  79.080  54.700  1.00  0.00           C
ATOM   4094  HA  HIS A 266      83.620  79.740  54.880  1.00  0.00           H
ATOM   4095  CB  HIS A 266      82.250  78.930  56.130  1.00  0.00           C
ATOM   4096  HB1 HIS A 266      82.190  79.860  56.700  1.00  0.00           H
ATOM   4097  HB2 HIS A 266      82.950  78.290  56.680  1.00  0.00           H
ATOM   4098  CG  HIS A 266      80.940  78.270  56.240  1.00  0.00           C
ATOM   4099  ND1 HIS A 266      79.770  78.790  56.810  1.00  0.00           N
ATOM   4100  HD1 HIS A 266      79.730  79.740  57.150  1.00  0.00           H
ATOM   4101  CE1 HIS A 266      78.870  77.840  56.930  1.00  0.00           C
ATOM   4102  HE1 HIS A 266      77.810  77.890  57.150  1.00  0.00           H
ATOM   4103  NE2 HIS A 266      79.340  76.710  56.370  1.00  0.00           N
ATOM   4104  CD2 HIS A 266      80.690  76.960  55.970  1.00  0.00           C
ATOM   4105  HD2 HIS A 266      81.370  76.210  55.600  1.00  0.00           H
ATOM   4106  C   HIS A 266      83.190  77.790  53.900  1.00  0.00           C
ATOM   4107  O   HIS A 266      83.480  76.810  54.590  1.00  0.00           O
ATOM   4108  N   PHE A 267      83.300  77.800  52.580  1.00  0.00           N
ATOM   4109  H   PHE A 267      83.050  78.670  52.130  1.00  0.00           H
ATOM   4110  CA  PHE A 267      83.400  76.610  51.700  1.00  0.00           C
ATOM   4111  HA  PHE A 267      83.520  75.660  52.220  1.00  0.00           H
ATOM   4112  CB  PHE A 267      82.180  76.450  50.790  1.00  0.00           C
ATOM   4113  HB1 PHE A 267      82.310  75.530  50.210  1.00  0.00           H
ATOM   4114  HB2 PHE A 267      82.060  77.330  50.160  1.00  0.00           H
ATOM   4115  CG  PHE A 267      80.890  76.370  51.560  1.00  0.00           C
ATOM   4116  CD1 PHE A 267      80.030  77.460  51.790  1.00  0.00           C
ATOM   4117  HD1 PHE A 267      80.320  78.450  51.470  1.00  0.00           H
ATOM   4118  CE1 PHE A 267      78.890  77.310  52.600  1.00  0.00           C
ATOM   4119  HE1 PHE A 267      78.260  78.120  52.930  1.00  0.00           H
ATOM   4120  CZ  PHE A 267      78.560  76.030  53.040  1.00  0.00           C
ATOM   4121  HZ  PHE A 267      77.720  75.900  53.710  1.00  0.00           H
ATOM   4122  CE2 PHE A 267      79.350  74.960  52.720  1.00  0.00           C
ATOM   4123  HE2 PHE A 267      79.100  74.000  53.150  1.00  0.00           H
ATOM   4124  CD2 PHE A 267      80.530  75.090  52.000  1.00  0.00           C
ATOM   4125  HD2 PHE A 267      81.010  74.170  51.700  1.00  0.00           H
ATOM   4126  C   PHE A 267      84.660  76.790  50.770  1.00  0.00           C
ATOM   4127  O   PHE A 267      84.500  77.030  49.560  1.00  0.00           O
ATOM   4128  N   PRO A 268      85.900  76.630  51.320  1.00  0.00           N
ATOM   4129  CD  PRO A 268      86.280  76.510  52.690  1.00  0.00           C
ATOM   4130  HD1 PRO A 268      86.260  75.460  52.950  1.00  0.00           H
ATOM   4131  HD2 PRO A 268      85.640  77.190  53.260  1.00  0.00           H
ATOM   4132  CG  PRO A 268      87.690  77.170  52.760  1.00  0.00           C
ATOM   4133  HG1 PRO A 268      88.180  76.700  53.610  1.00  0.00           H
ATOM   4134  HG2 PRO A 268      87.500  78.230  52.910  1.00  0.00           H
ATOM   4135  CB  PRO A 268      88.290  77.030  51.380  1.00  0.00           C
ATOM   4136  HB1 PRO A 268      88.830  76.080  51.340  1.00  0.00           H
ATOM   4137  HB2 PRO A 268      88.870  77.920  51.120  1.00  0.00           H
ATOM   4138  CA  PRO A 268      87.060  76.840  50.410  1.00  0.00           C
ATOM   4139  HA  PRO A 268      86.930  77.800  49.910  1.00  0.00           H
ATOM   4140  C   PRO A 268      87.250  75.630  49.480  1.00  0.00           C
ATOM   4141  O   PRO A 268      87.010  74.450  49.850  1.00  0.00           O
ATOM   4142  N   LEU A 269      87.500  76.070  48.250  1.00  0.00           N
ATOM   4143  H   LEU A 269      87.600  77.060  48.070  1.00  0.00           H
ATOM   4144  CA  LEU A 269      87.760  75.070  47.160  1.00  0.00           C
ATOM   4145  HA  LEU A 269      86.920  74.390  47.170  1.00  0.00           H
ATOM   4146  CB  LEU A 269      87.860  75.830  45.810  1.00  0.00           C
ATOM   4147  HB1 LEU A 269      88.780  76.400  45.880  1.00  0.00           H
ATOM   4148  HB2 LEU A 269      86.930  76.390  45.730  1.00  0.00           H
ATOM   4149  CG  LEU A 269      87.950  74.940  44.520  1.00  0.00           C
ATOM   4150  HG  LEU A 269      88.920  74.440  44.440  1.00  0.00           H
ATOM   4151  CD1 LEU A 269      86.900  73.860  44.360  1.00  0.00           C
ATOM   4152 1HD1 LEU A 269      85.950  74.240  44.730  1.00  0.00           H
ATOM   4153 2HD1 LEU A 269      86.630  73.670  43.320  1.00  0.00           H
ATOM   4154 3HD1 LEU A 269      87.170  72.940  44.870  1.00  0.00           H
ATOM   4155  CD2 LEU A 269      87.870  75.850  43.290  1.00  0.00           C
ATOM   4156 1HD2 LEU A 269      88.450  76.770  43.370  1.00  0.00           H
ATOM   4157 2HD2 LEU A 269      88.150  75.260  42.420  1.00  0.00           H
ATOM   4158 3HD2 LEU A 269      86.900  76.320  43.120  1.00  0.00           H
ATOM   4159  C   LEU A 269      89.110  74.350  47.420  1.00  0.00           C
ATOM   4160  O   LEU A 269      90.120  74.990  47.730  1.00  0.00           O
ATOM   4161  N   ALA A 270      89.080  73.000  47.330  1.00  0.00           N
ATOM   4162  H   ALA A 270      88.180  72.550  47.210  1.00  0.00           H
ATOM   4163  CA  ALA A 270      90.310  72.210  47.250  1.00  0.00           C
ATOM   4164  HA  ALA A 270      91.070  72.780  47.800  1.00  0.00           H
ATOM   4165  CB  ALA A 270      90.240  70.980  48.110  1.00  0.00           C
ATOM   4166  HB1 ALA A 270      90.080  71.250  49.150  1.00  0.00           H
ATOM   4167  HB2 ALA A 270      89.380  70.350  47.880  1.00  0.00           H
ATOM   4168  HB3 ALA A 270      91.160  70.390  48.050  1.00  0.00           H
ATOM   4169  C   ALA A 270      90.700  71.850  45.780  1.00  0.00           C
ATOM   4170  O   ALA A 270      89.880  71.320  45.070  1.00  0.00           O
ATOM   4171  N   THR A 271      91.960  72.020  45.430  1.00  0.00           N
ATOM   4172  H   THR A 271      92.610  72.490  46.060  1.00  0.00           H
ATOM   4173  CA  THR A 271      92.590  71.390  44.210  1.00  0.00           C
ATOM   4174  HA  THR A 271      91.900  70.620  43.850  1.00  0.00           H
ATOM   4175  CB  THR A 271      93.000  72.430  43.170  1.00  0.00           C
ATOM   4176  HB  THR A 271      93.960  72.850  43.450  1.00  0.00           H
ATOM   4177  CG2 THR A 271      93.150  71.840  41.730  1.00  0.00           C
ATOM   4178 1HG2 THR A 271      93.710  70.910  41.630  1.00  0.00           H
ATOM   4179 2HG2 THR A 271      92.180  71.550  41.310  1.00  0.00           H
ATOM   4180 3HG2 THR A 271      93.600  72.540  41.030  1.00  0.00           H
ATOM   4181  OG1 THR A 271      92.020  73.450  43.090  1.00  0.00           O
ATOM   4182  HG1 THR A 271      92.010  73.970  43.890  1.00  0.00           H
ATOM   4183  C   THR A 271      93.870  70.610  44.660  1.00  0.00           C
ATOM   4184  O   THR A 271      94.640  71.080  45.500  1.00  0.00           O
ATOM   4185  N   TYR A 272      94.010  69.380  44.240  1.00  0.00           N
ATOM   4186  H   TYR A 272      93.420  68.930  43.550  1.00  0.00           H
ATOM   4187  CA  TYR A 272      95.100  68.520  44.650  1.00  0.00           C
ATOM   4188  HA  TYR A 272      95.650  69.040  45.430  1.00  0.00           H
ATOM   4189  CB  TYR A 272      94.550  67.180  45.300  1.00  0.00           C
ATOM   4190  HB1 TYR A 272      94.100  66.570  44.510  1.00  0.00           H
ATOM   4191  HB2 TYR A 272      93.690  67.440  45.910  1.00  0.00           H
ATOM   4192  CG  TYR A 272      95.550  66.350  46.060  1.00  0.00           C
ATOM   4193  CD1 TYR A 272      95.900  66.600  47.350  1.00  0.00           C
ATOM   4194  HD1 TYR A 272      95.440  67.410  47.900  1.00  0.00           H
ATOM   4195  CE1 TYR A 272      96.880  65.820  48.060  1.00  0.00           C
ATOM   4196  HE1 TYR A 272      97.170  66.080  49.070  1.00  0.00           H
ATOM   4197  CZ  TYR A 272      97.510  64.750  47.350  1.00  0.00           C
ATOM   4198  OH  TYR A 272      98.290  64.010  48.120  1.00  0.00           O
ATOM   4199  HH  TYR A 272      98.430  63.170  47.660  1.00  0.00           H
ATOM   4200  CE2 TYR A 272      97.160  64.510  46.030  1.00  0.00           C
ATOM   4201  HE2 TYR A 272      97.720  63.710  45.550  1.00  0.00           H
ATOM   4202  CD2 TYR A 272      96.170  65.210  45.440  1.00  0.00           C
ATOM   4203  HD2 TYR A 272      95.770  64.960  44.460  1.00  0.00           H
ATOM   4204  C   TYR A 272      95.890  68.140  43.420  1.00  0.00           C
ATOM   4205  O   TYR A 272      95.300  67.920  42.310  1.00  0.00           O
ATOM   4206  N   ALA A 273      97.170  68.040  43.520  1.00  0.00           N
ATOM   4207  H   ALA A 273      97.630  68.240  44.400  1.00  0.00           H
ATOM   4208  CA  ALA A 273      97.970  67.490  42.480  1.00  0.00           C
ATOM   4209  HA  ALA A 273      97.420  66.750  41.900  1.00  0.00           H
ATOM   4210  CB  ALA A 273      98.260  68.600  41.470  1.00  0.00           C
ATOM   4211  HB1 ALA A 273      97.290  68.900  41.090  1.00  0.00           H
ATOM   4212  HB2 ALA A 273      98.600  69.490  42.000  1.00  0.00           H
ATOM   4213  HB3 ALA A 273      98.800  68.260  40.590  1.00  0.00           H
ATOM   4214  C   ALA A 273      99.330  66.910  43.050  1.00  0.00           C
ATOM   4215  O   ALA A 273      99.890  67.480  44.000  1.00  0.00           O
ATOM   4216  N   PRO A 274      99.890  65.780  42.510  1.00  0.00           N
ATOM   4217  CD  PRO A 274     101.210  65.220  42.990  1.00  0.00           C
ATOM   4218  HD1 PRO A 274     101.030  64.600  43.870  1.00  0.00           H
ATOM   4219  HD2 PRO A 274     101.840  66.080  43.240  1.00  0.00           H
ATOM   4220  CG  PRO A 274     101.820  64.460  41.820  1.00  0.00           C
ATOM   4221  HG1 PRO A 274     101.770  63.380  42.020  1.00  0.00           H
ATOM   4222  HG2 PRO A 274     102.830  64.680  41.460  1.00  0.00           H
ATOM   4223  CB  PRO A 274     100.850  64.780  40.690  1.00  0.00           C
ATOM   4224  HB1 PRO A 274     100.710  63.890  40.070  1.00  0.00           H
ATOM   4225  HB2 PRO A 274     101.180  65.620  40.080  1.00  0.00           H
ATOM   4226  CA  PRO A 274      99.500  65.050  41.380  1.00  0.00           C
ATOM   4227  HA  PRO A 274      98.980  65.680  40.660  1.00  0.00           H
ATOM   4228  C   PRO A 274      98.630  63.830  41.750  1.00  0.00           C
ATOM   4229  O   PRO A 274      98.700  63.350  42.860  1.00  0.00           O
ATOM   4230  N   VAL A 275      97.810  63.330  40.830  1.00  0.00           N
ATOM   4231  H   VAL A 275      97.690  63.830  39.960  1.00  0.00           H
ATOM   4232  CA  VAL A 275      97.130  62.020  40.900  1.00  0.00           C
ATOM   4233  HA  VAL A 275      97.400  61.440  41.790  1.00  0.00           H
ATOM   4234  CB  VAL A 275      95.600  62.210  40.900  1.00  0.00           C
ATOM   4235  HB  VAL A 275      95.410  62.800  40.000  1.00  0.00           H
ATOM   4236  CG1 VAL A 275      94.830  60.940  40.620  1.00  0.00           C
ATOM   4237 1HG1 VAL A 275      93.750  61.090  40.690  1.00  0.00           H
ATOM   4238 2HG1 VAL A 275      95.040  60.440  39.670  1.00  0.00           H
ATOM   4239 3HG1 VAL A 275      95.050  60.190  41.380  1.00  0.00           H
ATOM   4240  CG2 VAL A 275      95.060  62.800  42.180  1.00  0.00           C
ATOM   4241 1HG2 VAL A 275      95.560  63.760  42.260  1.00  0.00           H
ATOM   4242 2HG2 VAL A 275      93.980  62.950  42.220  1.00  0.00           H
ATOM   4243 3HG2 VAL A 275      95.300  62.160  43.030  1.00  0.00           H
ATOM   4244  C   VAL A 275      97.680  61.210  39.630  1.00  0.00           C
ATOM   4245  O   VAL A 275      97.390  61.480  38.470  1.00  0.00           O
ATOM   4246  N   ILE A 276      98.400  60.090  39.840  1.00  0.00           N
ATOM   4247  H   ILE A 276      98.600  59.820  40.800  1.00  0.00           H
ATOM   4248  CA  ILE A 276      99.300  59.440  38.850  1.00  0.00           C
ATOM   4249  HA  ILE A 276      99.070  59.810  37.850  1.00  0.00           H
ATOM   4250  CB  ILE A 276     100.710  59.920  39.220  1.00  0.00           C
ATOM   4251  HB  ILE A 276     100.870  59.960  40.290  1.00  0.00           H
ATOM   4252  CG2 ILE A 276     101.920  58.970  38.790  1.00  0.00           C
ATOM   4253 1HG2 ILE A 276     102.710  59.270  39.480  1.00  0.00           H
ATOM   4254 2HG2 ILE A 276     101.750  57.900  38.930  1.00  0.00           H
ATOM   4255 3HG2 ILE A 276     102.040  59.190  37.730  1.00  0.00           H
ATOM   4256  CG1 ILE A 276     100.900  61.330  38.580  1.00  0.00           C
ATOM   4257 1HG1 ILE A 276     100.100  62.000  38.900  1.00  0.00           H
ATOM   4258 2HG1 ILE A 276     100.680  61.260  37.520  1.00  0.00           H
ATOM   4259  CD  ILE A 276     102.280  62.060  38.710  1.00  0.00           C
ATOM   4260  HD1 ILE A 276     102.190  62.980  38.130  1.00  0.00           H
ATOM   4261  HD2 ILE A 276     102.500  62.290  39.750  1.00  0.00           H
ATOM   4262  HD3 ILE A 276     103.100  61.540  38.230  1.00  0.00           H
ATOM   4263  C   ILE A 276      99.340  57.850  38.720  1.00  0.00           C
ATOM   4264  O   ILE A 276      99.340  57.140  39.740  1.00  0.00           O
ATOM   4265  N   SER A 277      99.520  57.400  37.460  1.00  0.00           N
ATOM   4266  H   SER A 277      99.470  58.090  36.720  1.00  0.00           H
ATOM   4267  CA  SER A 277      99.890  56.080  37.100  1.00  0.00           C
ATOM   4268  HA  SER A 277      99.960  55.380  37.930  1.00  0.00           H
ATOM   4269  CB  SER A 277      98.850  55.540  36.070  1.00  0.00           C
ATOM   4270  HB1 SER A 277      98.970  56.040  35.110  1.00  0.00           H
ATOM   4271  HB2 SER A 277      97.840  55.610  36.460  1.00  0.00           H
ATOM   4272  OG  SER A 277      99.240  54.230  35.810  1.00  0.00           O
ATOM   4273  HG  SER A 277      98.740  54.000  35.020  1.00  0.00           H
ATOM   4274  C   SER A 277     101.360  56.220  36.560  1.00  0.00           C
ATOM   4275  O   SER A 277     101.640  57.100  35.750  1.00  0.00           O
ATOM   4276  N   ALA A 278     102.260  55.390  37.100  1.00  0.00           N
ATOM   4277  H   ALA A 278     101.940  54.620  37.670  1.00  0.00           H
ATOM   4278  CA  ALA A 278     103.630  55.800  37.420  1.00  0.00           C
ATOM   4279  HA  ALA A 278     103.590  56.300  38.390  1.00  0.00           H
ATOM   4280  CB  ALA A 278     104.450  54.510  37.610  1.00  0.00           C
ATOM   4281  HB1 ALA A 278     104.150  53.780  36.860  1.00  0.00           H
ATOM   4282  HB2 ALA A 278     105.540  54.560  37.560  1.00  0.00           H
ATOM   4283  HB3 ALA A 278     104.100  54.070  38.550  1.00  0.00           H
ATOM   4284  C   ALA A 278     104.380  56.770  36.470  1.00  0.00           C
ATOM   4285  O   ALA A 278     105.050  56.390  35.570  1.00  0.00           O
ATOM   4286  N   GLU A 284     104.530  58.030  36.910  1.00  0.00           N
ATOM   4287  H   GLU A 284     103.960  58.360  37.670  1.00  0.00           H
ATOM   4288  CA  GLU A 284     105.600  59.020  36.460  1.00  0.00           C
ATOM   4289  HA  GLU A 284     106.520  58.450  36.370  1.00  0.00           H
ATOM   4290  CB  GLU A 284     105.300  59.650  35.080  1.00  0.00           C
ATOM   4291  HB1 GLU A 284     104.820  60.620  35.260  1.00  0.00           H
ATOM   4292  HB2 GLU A 284     104.610  59.040  34.510  1.00  0.00           H
ATOM   4293  CG  GLU A 284     106.620  59.800  34.270  1.00  0.00           C
ATOM   4294  HG1 GLU A 284     106.950  58.780  34.070  1.00  0.00           H
ATOM   4295  HG2 GLU A 284     107.430  60.350  34.750  1.00  0.00           H
ATOM   4296  CD  GLU A 284     106.430  60.540  32.890  1.00  0.00           C
ATOM   4297  OE1 GLU A 284     106.310  61.750  32.800  1.00  0.00           O
ATOM   4298  OE2 GLU A 284     106.270  59.800  31.910  1.00  0.00           O
ATOM   4299  C   GLU A 284     105.850  60.090  37.490  1.00  0.00           C
ATOM   4300  O   GLU A 284     105.130  60.070  38.520  1.00  0.00           O
ATOM   4301  N   GLN A 285     106.760  61.030  37.380  1.00  0.00           N
ATOM   4302  H   GLN A 285     107.140  61.080  36.450  1.00  0.00           H
ATOM   4303  CA  GLN A 285     107.030  62.110  38.400  1.00  0.00           C
ATOM   4304  HA  GLN A 285     106.140  62.160  39.040  1.00  0.00           H
ATOM   4305  CB  GLN A 285     108.340  61.880  39.150  1.00  0.00           C
ATOM   4306  HB1 GLN A 285     108.490  62.580  39.980  1.00  0.00           H
ATOM   4307  HB2 GLN A 285     109.170  62.100  38.470  1.00  0.00           H
ATOM   4308  CG  GLN A 285     108.540  60.510  39.820  1.00  0.00           C
ATOM   4309  HG1 GLN A 285     109.590  60.390  40.090  1.00  0.00           H
ATOM   4310  HG2 GLN A 285     108.340  59.700  39.120  1.00  0.00           H
ATOM   4311  CD  GLN A 285     107.660  60.320  41.040  1.00  0.00           C
ATOM   4312  OE1 GLN A 285     107.990  60.670  42.200  1.00  0.00           O
ATOM   4313  NE2 GLN A 285     106.560  59.590  40.940  1.00  0.00           N
ATOM   4314 1HE2 GLN A 285     106.130  59.410  40.040  1.00  0.00           H
ATOM   4315 2HE2 GLN A 285     106.200  59.290  41.830  1.00  0.00           H
ATOM   4316  C   GLN A 285     107.040  63.570  37.810  1.00  0.00           C
ATOM   4317  O   GLN A 285     107.390  63.710  36.640  1.00  0.00           O
ATOM   4318  N   LEU A 286     106.680  64.630  38.570  1.00  0.00           N
ATOM   4319  H   LEU A 286     106.380  64.420  39.510  1.00  0.00           H
ATOM   4320  CA  LEU A 286     106.580  66.070  38.200  1.00  0.00           C
ATOM   4321  HA  LEU A 286     106.970  66.310  37.210  1.00  0.00           H
ATOM   4322  CB  LEU A 286     105.140  66.520  38.130  1.00  0.00           C
ATOM   4323  HB1 LEU A 286     105.150  67.580  38.360  1.00  0.00           H
ATOM   4324  HB2 LEU A 286     104.610  66.100  38.990  1.00  0.00           H
ATOM   4325  CG  LEU A 286     104.350  66.290  36.830  1.00  0.00           C
ATOM   4326  HG  LEU A 286     104.900  66.690  35.980  1.00  0.00           H
ATOM   4327  CD1 LEU A 286     104.240  64.750  36.560  1.00  0.00           C
ATOM   4328 1HD1 LEU A 286     105.140  64.510  35.980  1.00  0.00           H
ATOM   4329 2HD1 LEU A 286     104.270  64.130  37.460  1.00  0.00           H
ATOM   4330 3HD1 LEU A 286     103.360  64.510  35.960  1.00  0.00           H
ATOM   4331  CD2 LEU A 286     102.980  66.950  36.870  1.00  0.00           C
ATOM   4332 1HD2 LEU A 286     102.700  67.110  35.820  1.00  0.00           H
ATOM   4333 2HD2 LEU A 286     102.340  66.210  37.350  1.00  0.00           H
ATOM   4334 3HD2 LEU A 286     103.010  67.920  37.380  1.00  0.00           H
ATOM   4335  C   LEU A 286     107.390  66.960  39.200  1.00  0.00           C
ATOM   4336  O   LEU A 286     107.560  66.600  40.360  1.00  0.00           O
ATOM   4337  N   SER A 287     107.840  68.100  38.720  1.00  0.00           N
ATOM   4338  H   SER A 287     107.730  68.230  37.720  1.00  0.00           H
ATOM   4339  CA  SER A 287     108.450  69.150  39.520  1.00  0.00           C
ATOM   4340  HA  SER A 287     109.160  68.720  40.230  1.00  0.00           H
ATOM   4341  CB  SER A 287     109.240  69.980  38.550  1.00  0.00           C
ATOM   4342  HB1 SER A 287     109.640  69.240  37.860  1.00  0.00           H
ATOM   4343  HB2 SER A 287     110.050  70.560  39.000  1.00  0.00           H
ATOM   4344  OG  SER A 287     108.380  70.900  37.940  1.00  0.00           O
ATOM   4345  HG  SER A 287     108.150  70.520  37.090  1.00  0.00           H
ATOM   4346  C   SER A 287     107.520  70.030  40.330  1.00  0.00           C
ATOM   4347  O   SER A 287     106.310  69.890  40.360  1.00  0.00           O
ATOM   4348  N   VAL A 288     108.060  71.000  41.100  1.00  0.00           N
ATOM   4349  H   VAL A 288     109.050  71.150  40.990  1.00  0.00           H
ATOM   4350  CA  VAL A 288     107.320  71.960  41.920  1.00  0.00           C
ATOM   4351  HA  VAL A 288     106.590  71.380  42.480  1.00  0.00           H
ATOM   4352  CB  VAL A 288     108.240  72.680  42.940  1.00  0.00           C
ATOM   4353  HB  VAL A 288     109.100  73.140  42.460  1.00  0.00           H
ATOM   4354  CG1 VAL A 288     107.600  73.780  43.770  1.00  0.00           C
ATOM   4355 1HG1 VAL A 288     108.370  74.160  44.450  1.00  0.00           H
ATOM   4356 2HG1 VAL A 288     107.230  74.590  43.150  1.00  0.00           H
ATOM   4357 3HG1 VAL A 288     106.850  73.350  44.430  1.00  0.00           H
ATOM   4358  CG2 VAL A 288     108.640  71.600  43.870  1.00  0.00           C
ATOM   4359 1HG2 VAL A 288     107.850  71.220  44.520  1.00  0.00           H
ATOM   4360 2HG2 VAL A 288     109.160  70.760  43.420  1.00  0.00           H
ATOM   4361 3HG2 VAL A 288     109.530  71.890  44.440  1.00  0.00           H
ATOM   4362  C   VAL A 288     106.470  72.900  41.090  1.00  0.00           C
ATOM   4363  O   VAL A 288     105.330  73.040  41.450  1.00  0.00           O
ATOM   4364  N   ALA A 289     106.970  73.470  39.990  1.00  0.00           N
ATOM   4365  H   ALA A 289     107.970  73.350  39.860  1.00  0.00           H
ATOM   4366  CA  ALA A 289     106.240  74.300  39.040  1.00  0.00           C
ATOM   4367  HA  ALA A 289     105.790  75.060  39.690  1.00  0.00           H
ATOM   4368  CB  ALA A 289     107.320  74.880  38.050  1.00  0.00           C
ATOM   4369  HB1 ALA A 289     106.860  75.690  37.470  1.00  0.00           H
ATOM   4370  HB2 ALA A 289     108.240  75.300  38.450  1.00  0.00           H
ATOM   4371  HB3 ALA A 289     107.560  74.100  37.330  1.00  0.00           H
ATOM   4372  C   ALA A 289     105.070  73.540  38.390  1.00  0.00           C
ATOM   4373  O   ALA A 289     103.970  74.040  38.180  1.00  0.00           O
ATOM   4374  N   GLU A 290     105.210  72.220  38.150  1.00  0.00           N
ATOM   4375  H   GLU A 290     106.140  71.850  38.190  1.00  0.00           H
ATOM   4376  CA  GLU A 290     104.170  71.470  37.410  1.00  0.00           C
ATOM   4377  HA  GLU A 290     103.770  72.150  36.660  1.00  0.00           H
ATOM   4378  CB  GLU A 290     104.710  70.210  36.690  1.00  0.00           C
ATOM   4379  HB1 GLU A 290     103.900  69.640  36.240  1.00  0.00           H
ATOM   4380  HB2 GLU A 290     105.110  69.490  37.400  1.00  0.00           H
ATOM   4381  CG  GLU A 290     105.830  70.590  35.700  1.00  0.00           C
ATOM   4382  HG1 GLU A 290     106.380  71.430  36.110  1.00  0.00           H
ATOM   4383  HG2 GLU A 290     105.440  71.000  34.770  1.00  0.00           H
ATOM   4384  CD  GLU A 290     106.710  69.370  35.420  1.00  0.00           C
ATOM   4385  OE1 GLU A 290     106.160  68.540  34.680  1.00  0.00           O
ATOM   4386  OE2 GLU A 290     107.880  69.320  35.820  1.00  0.00           O
ATOM   4387  C   GLU A 290     102.900  71.150  38.260  1.00  0.00           C
ATOM   4388  O   GLU A 290     101.750  71.250  37.880  1.00  0.00           O
ATOM   4389  N   ILE A 291     103.090  70.770  39.490  1.00  0.00           N
ATOM   4390  H   ILE A 291     104.050  70.610  39.750  1.00  0.00           H
ATOM   4391  CA  ILE A 291     102.000  70.550  40.370  1.00  0.00           C
ATOM   4392  HA  ILE A 291     101.210  70.030  39.830  1.00  0.00           H
ATOM   4393  CB  ILE A 291     102.400  69.560  41.490  1.00  0.00           C
ATOM   4394  HB  ILE A 291     101.490  69.410  42.070  1.00  0.00           H
ATOM   4395  CG2 ILE A 291     102.720  68.240  40.780  1.00  0.00           C
ATOM   4396 1HG2 ILE A 291     103.700  68.190  40.320  1.00  0.00           H
ATOM   4397 2HG2 ILE A 291     102.850  67.490  41.560  1.00  0.00           H
ATOM   4398 3HG2 ILE A 291     101.950  68.020  40.030  1.00  0.00           H
ATOM   4399  CG1 ILE A 291     103.530  69.920  42.500  1.00  0.00           C
ATOM   4400 1HG1 ILE A 291     103.430  70.940  42.870  1.00  0.00           H
ATOM   4401 2HG1 ILE A 291     104.480  69.890  41.970  1.00  0.00           H
ATOM   4402  CD  ILE A 291     103.620  68.960  43.730  1.00  0.00           C
ATOM   4403  HD1 ILE A 291     102.610  68.900  44.150  1.00  0.00           H
ATOM   4404  HD2 ILE A 291     103.850  67.930  43.460  1.00  0.00           H
ATOM   4405  HD3 ILE A 291     104.220  69.360  44.550  1.00  0.00           H
ATOM   4406  C   ILE A 291     101.350  71.860  41.050  1.00  0.00           C
ATOM   4407  O   ILE A 291     100.210  71.910  41.460  1.00  0.00           O
ATOM   4408  N   THR A 292     102.120  72.980  41.160  1.00  0.00           N
ATOM   4409  H   THR A 292     103.090  72.690  41.100  1.00  0.00           H
ATOM   4410  CA  THR A 292     101.730  74.320  41.540  1.00  0.00           C
ATOM   4411  HA  THR A 292     101.140  74.250  42.450  1.00  0.00           H
ATOM   4412  CB  THR A 292     102.840  75.350  41.880  1.00  0.00           C
ATOM   4413  HB  THR A 292     103.440  75.600  41.000  1.00  0.00           H
ATOM   4414  CG2 THR A 292     102.260  76.620  42.510  1.00  0.00           C
ATOM   4415 1HG2 THR A 292     101.780  76.470  43.480  1.00  0.00           H
ATOM   4416 2HG2 THR A 292     103.040  77.380  42.580  1.00  0.00           H
ATOM   4417 3HG2 THR A 292     101.470  77.050  41.880  1.00  0.00           H
ATOM   4418  OG1 THR A 292     103.700  74.760  42.810  1.00  0.00           O
ATOM   4419  HG1 THR A 292     104.260  74.120  42.370  1.00  0.00           H
ATOM   4420  C   THR A 292     100.850  74.810  40.380  1.00  0.00           C
ATOM   4421  O   THR A 292      99.880  75.480  40.610  1.00  0.00           O
ATOM   4422  N   ASN A 293     101.150  74.420  39.110  1.00  0.00           N
ATOM   4423  H   ASN A 293     102.000  73.920  38.910  1.00  0.00           H
ATOM   4424  CA  ASN A 293     100.390  74.950  37.970  1.00  0.00           C
ATOM   4425  HA  ASN A 293     100.280  76.030  38.080  1.00  0.00           H
ATOM   4426  CB  ASN A 293     101.210  74.830  36.640  1.00  0.00           C
ATOM   4427  HB1 ASN A 293     101.420  73.770  36.530  1.00  0.00           H
ATOM   4428  HB2 ASN A 293     102.100  75.430  36.840  1.00  0.00           H
ATOM   4429  CG  ASN A 293     100.530  75.320  35.350  1.00  0.00           C
ATOM   4430  OD1 ASN A 293     100.150  76.450  35.240  1.00  0.00           O
ATOM   4431  ND2 ASN A 293     100.050  74.470  34.510  1.00  0.00           N
ATOM   4432 1HD2 ASN A 293     100.450  73.550  34.420  1.00  0.00           H
ATOM   4433 2HD2 ASN A 293      99.560  74.810  33.700  1.00  0.00           H
ATOM   4434  C   ASN A 293      99.030  74.210  37.900  1.00  0.00           C
ATOM   4435  O   ASN A 293      98.050  74.790  37.530  1.00  0.00           O
ATOM   4436  N   ALA A 294      99.000  72.980  38.300  1.00  0.00           N
ATOM   4437  H   ALA A 294      99.870  72.510  38.490  1.00  0.00           H
ATOM   4438  CA  ALA A 294      97.870  72.110  38.150  1.00  0.00           C
ATOM   4439  HA  ALA A 294      97.440  72.200  37.150  1.00  0.00           H
ATOM   4440  CB  ALA A 294      98.350  70.670  38.190  1.00  0.00           C
ATOM   4441  HB1 ALA A 294      97.480  70.020  38.160  1.00  0.00           H
ATOM   4442  HB2 ALA A 294      98.910  70.430  37.280  1.00  0.00           H
ATOM   4443  HB3 ALA A 294      98.840  70.380  39.120  1.00  0.00           H
ATOM   4444  C   ALA A 294      96.790  72.370  39.200  1.00  0.00           C
ATOM   4445  O   ALA A 294      95.620  72.330  38.770  1.00  0.00           O
ATOM   4446  N   CYS A 295      97.160  72.930  40.350  1.00  0.00           N
ATOM   4447  H   CYS A 295      98.110  72.800  40.680  1.00  0.00           H
ATOM   4448  CA  CYS A 295      96.290  73.450  41.360  1.00  0.00           C
ATOM   4449  HA  CYS A 295      95.670  72.700  41.860  1.00  0.00           H
ATOM   4450  CB  CYS A 295      97.040  74.260  42.390  1.00  0.00           C
ATOM   4451  HB1 CYS A 295      96.370  74.860  43.010  1.00  0.00           H
ATOM   4452  HB2 CYS A 295      97.750  74.870  41.830  1.00  0.00           H
ATOM   4453  SG  CYS A 295      97.900  73.050  43.480  1.00  0.00           S
ATOM   4454  HG  CYS A 295      98.790  72.520  42.630  1.00  0.00           H
ATOM   4455  C   CYS A 295      95.280  74.550  40.690  1.00  0.00           C
ATOM   4456  O   CYS A 295      94.250  74.820  41.230  1.00  0.00           O
ATOM   4457  N   PHE A 296      95.640  75.120  39.540  1.00  0.00           N
ATOM   4458  H   PHE A 296      96.330  74.650  38.990  1.00  0.00           H
ATOM   4459  CA  PHE A 296      94.860  76.190  38.890  1.00  0.00           C
ATOM   4460  HA  PHE A 296      94.060  76.620  39.490  1.00  0.00           H
ATOM   4461  CB  PHE A 296      95.810  77.310  38.510  1.00  0.00           C
ATOM   4462  HB1 PHE A 296      95.280  78.040  37.910  1.00  0.00           H
ATOM   4463  HB2 PHE A 296      96.720  76.950  38.040  1.00  0.00           H
ATOM   4464  CG  PHE A 296      96.270  78.050  39.740  1.00  0.00           C
ATOM   4465  CD1 PHE A 296      95.520  79.060  40.330  1.00  0.00           C
ATOM   4466  HD1 PHE A 296      94.510  79.200  39.980  1.00  0.00           H
ATOM   4467  CE1 PHE A 296      96.010  79.730  41.500  1.00  0.00           C
ATOM   4468  HE1 PHE A 296      95.490  80.600  41.880  1.00  0.00           H
ATOM   4469  CZ  PHE A 296      97.270  79.320  42.030  1.00  0.00           C
ATOM   4470  HZ  PHE A 296      97.630  79.730  42.960  1.00  0.00           H
ATOM   4471  CE2 PHE A 296      97.940  78.250  41.480  1.00  0.00           C
ATOM   4472  HE2 PHE A 296      98.910  77.990  41.880  1.00  0.00           H
ATOM   4473  CD2 PHE A 296      97.520  77.710  40.210  1.00  0.00           C
ATOM   4474  HD2 PHE A 296      98.190  77.030  39.700  1.00  0.00           H
ATOM   4475  C   PHE A 296      94.060  75.680  37.720  1.00  0.00           C
ATOM   4476  O   PHE A 296      93.350  76.410  37.020  1.00  0.00           O
ATOM   4477  N   GLU A 297      94.000  74.350  37.550  1.00  0.00           N
ATOM   4478  H   GLU A 297      94.390  73.630  38.130  1.00  0.00           H
ATOM   4479  CA  GLU A 297      93.380  73.810  36.320  1.00  0.00           C
ATOM   4480  HA  GLU A 297      93.230  74.680  35.680  1.00  0.00           H
ATOM   4481  CB  GLU A 297      94.390  73.030  35.420  1.00  0.00           C
ATOM   4482  HB1 GLU A 297      94.260  72.020  35.820  1.00  0.00           H
ATOM   4483  HB2 GLU A 297      95.400  73.410  35.520  1.00  0.00           H
ATOM   4484  CG  GLU A 297      93.830  72.950  33.970  1.00  0.00           C
ATOM   4485  HG1 GLU A 297      92.750  72.850  34.060  1.00  0.00           H
ATOM   4486  HG2 GLU A 297      94.260  72.100  33.430  1.00  0.00           H
ATOM   4487  CD  GLU A 297      94.220  74.220  33.280  1.00  0.00           C
ATOM   4488  OE1 GLU A 297      93.440  75.200  33.190  1.00  0.00           O
ATOM   4489  OE2 GLU A 297      95.410  74.370  33.010  1.00  0.00           O
ATOM   4490  C   GLU A 297      92.110  73.020  36.660  1.00  0.00           C
ATOM   4491  O   GLU A 297      92.150  72.010  37.410  1.00  0.00           O
ATOM   4492  N   PRO A 298      90.890  73.530  36.260  1.00  0.00           N
ATOM   4493  CD  PRO A 298      90.660  74.670  35.420  1.00  0.00           C
ATOM   4494  HD1 PRO A 298      90.860  74.370  34.390  1.00  0.00           H
ATOM   4495  HD2 PRO A 298      91.240  75.530  35.760  1.00  0.00           H
ATOM   4496  CG  PRO A 298      89.160  75.010  35.520  1.00  0.00           C
ATOM   4497  HG1 PRO A 298      88.860  75.500  34.590  1.00  0.00           H
ATOM   4498  HG2 PRO A 298      88.950  75.600  36.410  1.00  0.00           H
ATOM   4499  CB  PRO A 298      88.640  73.610  35.740  1.00  0.00           C
ATOM   4500  HB1 PRO A 298      88.650  73.110  34.770  1.00  0.00           H
ATOM   4501  HB2 PRO A 298      87.630  73.490  36.140  1.00  0.00           H
ATOM   4502  CA  PRO A 298      89.580  72.960  36.650  1.00  0.00           C
ATOM   4503  HA  PRO A 298      89.390  73.290  37.680  1.00  0.00           H
ATOM   4504  C   PRO A 298      89.440  71.440  36.690  1.00  0.00           C
ATOM   4505  O   PRO A 298      88.780  70.900  37.630  1.00  0.00           O
ATOM   4506  N   ALA A 299      90.150  70.760  35.800  1.00  0.00           N
ATOM   4507  H   ALA A 299      90.910  71.300  35.410  1.00  0.00           H
ATOM   4508  CA  ALA A 299      90.200  69.300  35.720  1.00  0.00           C
ATOM   4509  HA  ALA A 299      89.220  68.960  35.380  1.00  0.00           H
ATOM   4510  CB  ALA A 299      91.210  69.090  34.620  1.00  0.00           C
ATOM   4511  HB1 ALA A 299      90.870  69.540  33.690  1.00  0.00           H
ATOM   4512  HB2 ALA A 299      92.220  69.400  34.900  1.00  0.00           H
ATOM   4513  HB3 ALA A 299      91.250  68.050  34.300  1.00  0.00           H
ATOM   4514  C   ALA A 299      90.640  68.620  36.940  1.00  0.00           C
ATOM   4515  O   ALA A 299      90.300  67.480  37.100  1.00  0.00           O
ATOM   4516  N   ASN A 300      91.200  69.380  37.900  1.00  0.00           N
ATOM   4517  H   ASN A 300      91.410  70.340  37.680  1.00  0.00           H
ATOM   4518  CA  ASN A 300      91.870  68.880  39.120  1.00  0.00           C
ATOM   4519  HA  ASN A 300      91.860  67.800  38.970  1.00  0.00           H
ATOM   4520  CB  ASN A 300      93.330  69.300  39.210  1.00  0.00           C
ATOM   4521  HB1 ASN A 300      93.770  69.060  40.180  1.00  0.00           H
ATOM   4522  HB2 ASN A 300      93.440  70.380  39.170  1.00  0.00           H
ATOM   4523  CG  ASN A 300      94.200  68.870  38.060  1.00  0.00           C
ATOM   4524  OD1 ASN A 300      94.330  67.680  37.790  1.00  0.00           O
ATOM   4525  ND2 ASN A 300      94.760  69.760  37.320  1.00  0.00           N
ATOM   4526 1HD2 ASN A 300      94.820  70.740  37.570  1.00  0.00           H
ATOM   4527 2HD2 ASN A 300      95.200  69.460  36.460  1.00  0.00           H
ATOM   4528  C   ASN A 300      91.080  69.180  40.390  1.00  0.00           C
ATOM   4529  O   ASN A 300      91.550  68.830  41.500  1.00  0.00           O
ATOM   4530  N   GLN A 301      89.900  69.790  40.290  1.00  0.00           N
ATOM   4531  H   GLN A 301      89.610  69.870  39.330  1.00  0.00           H
ATOM   4532  CA  GLN A 301      89.140  70.510  41.340  1.00  0.00           C
ATOM   4533  HA  GLN A 301      89.720  70.830  42.200  1.00  0.00           H
ATOM   4534  CB  GLN A 301      88.390  71.720  40.760  1.00  0.00           C
ATOM   4535  HB1 GLN A 301      87.660  72.040  41.500  1.00  0.00           H
ATOM   4536  HB2 GLN A 301      87.740  71.380  39.960  1.00  0.00           H
ATOM   4537  CG  GLN A 301      89.310  72.920  40.450  1.00  0.00           C
ATOM   4538  HG1 GLN A 301      90.000  72.550  39.700  1.00  0.00           H
ATOM   4539  HG2 GLN A 301      89.980  73.080  41.290  1.00  0.00           H
ATOM   4540  CD  GLN A 301      88.540  74.100  39.900  1.00  0.00           C
ATOM   4541  OE1 GLN A 301      87.360  74.060  39.630  1.00  0.00           O
ATOM   4542  NE2 GLN A 301      89.230  75.210  39.670  1.00  0.00           N
ATOM   4543 1HE2 GLN A 301      90.190  75.230  39.990  1.00  0.00           H
ATOM   4544 2HE2 GLN A 301      88.780  76.080  39.430  1.00  0.00           H
ATOM   4545  C   GLN A 301      88.140  69.630  41.970  1.00  0.00           C
ATOM   4546  O   GLN A 301      87.560  68.860  41.300  1.00  0.00           O
ATOM   4547  N   MET A 302      87.930  69.690  43.310  1.00  0.00           N
ATOM   4548  H   MET A 302      88.540  70.340  43.780  1.00  0.00           H
ATOM   4549  CA  MET A 302      87.000  68.920  44.110  1.00  0.00           C
ATOM   4550  HA  MET A 302      87.190  67.870  43.910  1.00  0.00           H
ATOM   4551  CB  MET A 302      87.250  68.960  45.600  1.00  0.00           C
ATOM   4552  HB1 MET A 302      86.460  68.450  46.150  1.00  0.00           H
ATOM   4553  HB2 MET A 302      87.220  69.960  46.040  1.00  0.00           H
ATOM   4554  CG  MET A 302      88.580  68.370  46.050  1.00  0.00           C
ATOM   4555  HG1 MET A 302      88.670  68.610  47.110  1.00  0.00           H
ATOM   4556  HG2 MET A 302      89.320  69.010  45.570  1.00  0.00           H
ATOM   4557  SD  MET A 302      88.990  66.600  45.660  1.00  0.00           S
ATOM   4558  CE  MET A 302      89.820  66.560  44.060  1.00  0.00           C
ATOM   4559  HE1 MET A 302      90.120  65.510  43.990  1.00  0.00           H
ATOM   4560  HE2 MET A 302      89.180  66.910  43.250  1.00  0.00           H
ATOM   4561  HE3 MET A 302      90.740  67.140  44.020  1.00  0.00           H
ATOM   4562  C   MET A 302      85.570  69.230  43.790  1.00  0.00           C
ATOM   4563  O   MET A 302      84.770  68.360  43.950  1.00  0.00           O
ATOM   4564  N   VAL A 303      85.310  70.440  43.270  1.00  0.00           N
ATOM   4565  H   VAL A 303      86.080  71.090  43.260  1.00  0.00           H
ATOM   4566  CA  VAL A 303      84.130  71.030  42.620  1.00  0.00           C
ATOM   4567  HA  VAL A 303      83.500  70.230  42.220  1.00  0.00           H
ATOM   4568  CB  VAL A 303      83.360  71.940  43.600  1.00  0.00           C
ATOM   4569  HB  VAL A 303      83.890  72.890  43.560  1.00  0.00           H
ATOM   4570  CG1 VAL A 303      82.000  72.460  43.090  1.00  0.00           C
ATOM   4571 1HG1 VAL A 303      82.150  72.980  42.140  1.00  0.00           H
ATOM   4572 2HG1 VAL A 303      81.320  71.620  42.990  1.00  0.00           H
ATOM   4573 3HG1 VAL A 303      81.530  73.100  43.830  1.00  0.00           H
ATOM   4574  CG2 VAL A 303      83.140  71.540  45.070  1.00  0.00           C
ATOM   4575 1HG2 VAL A 303      82.640  70.570  45.120  1.00  0.00           H
ATOM   4576 2HG2 VAL A 303      84.070  71.400  45.620  1.00  0.00           H
ATOM   4577 3HG2 VAL A 303      82.570  72.290  45.610  1.00  0.00           H
ATOM   4578  C   VAL A 303      84.550  71.790  41.380  1.00  0.00           C
ATOM   4579  O   VAL A 303      85.230  72.830  41.430  1.00  0.00           O
ATOM   4580  N   LYS A 304      84.220  71.170  40.180  1.00  0.00           N
ATOM   4581  H   LYS A 304      83.710  70.300  40.140  1.00  0.00           H
ATOM   4582  CA  LYS A 304      84.460  71.790  38.850  1.00  0.00           C
ATOM   4583  HA  LYS A 304      85.520  72.050  38.830  1.00  0.00           H
ATOM   4584  CB  LYS A 304      84.160  70.770  37.750  1.00  0.00           C
ATOM   4585  HB1 LYS A 304      84.530  71.150  36.800  1.00  0.00           H
ATOM   4586  HB2 LYS A 304      83.110  70.490  37.720  1.00  0.00           H
ATOM   4587  CG  LYS A 304      84.990  69.500  37.880  1.00  0.00           C
ATOM   4588  HG1 LYS A 304      84.750  69.020  38.820  1.00  0.00           H
ATOM   4589  HG2 LYS A 304      86.050  69.780  37.860  1.00  0.00           H
ATOM   4590  CD  LYS A 304      84.720  68.630  36.540  1.00  0.00           C
ATOM   4591  HD1 LYS A 304      84.560  69.290  35.680  1.00  0.00           H
ATOM   4592  HD2 LYS A 304      83.840  68.030  36.750  1.00  0.00           H
ATOM   4593  CE  LYS A 304      85.880  67.710  36.100  1.00  0.00           C
ATOM   4594  HE1 LYS A 304      85.950  66.950  36.870  1.00  0.00           H
ATOM   4595  HE2 LYS A 304      86.780  68.310  36.260  1.00  0.00           H
ATOM   4596  NZ  LYS A 304      85.740  67.170  34.730  1.00  0.00           N
ATOM   4597  HZ1 LYS A 304      85.850  67.950  34.100  1.00  0.00           H
ATOM   4598  HZ2 LYS A 304      86.460  66.500  34.510  1.00  0.00           H
ATOM   4599  HZ3 LYS A 304      84.870  66.700  34.540  1.00  0.00           H
ATOM   4600  C   LYS A 304      83.700  73.080  38.590  1.00  0.00           C
ATOM   4601  O   LYS A 304      82.430  73.050  38.350  1.00  0.00           O
ATOM   4602  N   CYS A 305      84.310  74.210  38.960  1.00  0.00           N
ATOM   4603  H   CYS A 305      85.280  74.120  39.220  1.00  0.00           H
ATOM   4604  CA  CYS A 305      83.880  75.570  38.650  1.00  0.00           C
ATOM   4605  HA  CYS A 305      82.920  75.640  38.140  1.00  0.00           H
ATOM   4606  CB  CYS A 305      83.660  76.300  39.960  1.00  0.00           C
ATOM   4607  HB1 CYS A 305      82.850  75.790  40.480  1.00  0.00           H
ATOM   4608  HB2 CYS A 305      83.380  77.330  39.720  1.00  0.00           H
ATOM   4609  SG  CYS A 305      85.130  76.170  40.990  1.00  0.00           S
ATOM   4610  HG  CYS A 305      85.270  74.850  41.140  1.00  0.00           H
ATOM   4611  C   CYS A 305      84.870  76.190  37.750  1.00  0.00           C
ATOM   4612  O   CYS A 305      85.680  75.560  37.080  1.00  0.00           O
ATOM   4613  N   ASP A 306      85.010  77.540  37.770  1.00  0.00           N
ATOM   4614  H   ASP A 306      84.280  78.080  38.210  1.00  0.00           H
ATOM   4615  CA  ASP A 306      86.150  78.220  37.140  1.00  0.00           C
ATOM   4616  HA  ASP A 306      86.990  77.550  37.010  1.00  0.00           H
ATOM   4617  CB  ASP A 306      85.790  78.740  35.730  1.00  0.00           C
ATOM   4618  HB1 ASP A 306      85.220  79.660  35.820  1.00  0.00           H
ATOM   4619  HB2 ASP A 306      85.090  78.080  35.220  1.00  0.00           H
ATOM   4620  CG  ASP A 306      86.980  79.020  34.820  1.00  0.00           C
ATOM   4621  OD1 ASP A 306      88.050  79.410  35.340  1.00  0.00           O
ATOM   4622  OD2 ASP A 306      86.780  78.640  33.630  1.00  0.00           O
ATOM   4623  C   ASP A 306      86.560  79.510  37.950  1.00  0.00           C
ATOM   4624  O   ASP A 306      86.020  80.600  37.840  1.00  0.00           O
ATOM   4625  N   PRO A 307      87.580  79.360  38.750  1.00  0.00           N
ATOM   4626  CD  PRO A 307      88.140  78.130  39.190  1.00  0.00           C
ATOM   4627  HD1 PRO A 307      88.960  77.960  38.480  1.00  0.00           H
ATOM   4628  HD2 PRO A 307      87.420  77.320  39.280  1.00  0.00           H
ATOM   4629  CG  PRO A 307      88.770  78.350  40.560  1.00  0.00           C
ATOM   4630  HG1 PRO A 307      89.630  77.720  40.770  1.00  0.00           H
ATOM   4631  HG2 PRO A 307      88.100  78.260  41.410  1.00  0.00           H
ATOM   4632  CB  PRO A 307      89.170  79.780  40.480  1.00  0.00           C
ATOM   4633  HB1 PRO A 307      90.150  79.840  40.000  1.00  0.00           H
ATOM   4634  HB2 PRO A 307      89.180  80.130  41.520  1.00  0.00           H
ATOM   4635  CA  PRO A 307      88.180  80.470  39.550  1.00  0.00           C
ATOM   4636  HA  PRO A 307      87.300  80.810  40.100  1.00  0.00           H
ATOM   4637  C   PRO A 307      88.760  81.610  38.710  1.00  0.00           C
ATOM   4638  O   PRO A 307      88.990  82.710  39.350  1.00  0.00           O
ATOM   4639  N   ARG A 308      88.940  81.470  37.400  1.00  0.00           N
ATOM   4640  H   ARG A 308      88.660  80.610  36.950  1.00  0.00           H
ATOM   4641  CA  ARG A 308      89.290  82.630  36.510  1.00  0.00           C
ATOM   4642  HA  ARG A 308      90.230  83.000  36.940  1.00  0.00           H
ATOM   4643  CB  ARG A 308      89.440  82.270  34.990  1.00  0.00           C
ATOM   4644  HB1 ARG A 308      89.590  83.240  34.500  1.00  0.00           H
ATOM   4645  HB2 ARG A 308      88.510  81.870  34.600  1.00  0.00           H
ATOM   4646  CG  ARG A 308      90.640  81.400  34.710  1.00  0.00           C
ATOM   4647  HG1 ARG A 308      90.760  80.560  35.390  1.00  0.00           H
ATOM   4648  HG2 ARG A 308      91.470  82.050  35.000  1.00  0.00           H
ATOM   4649  CD  ARG A 308      90.720  80.940  33.320  1.00  0.00           C
ATOM   4650  HD1 ARG A 308      91.580  80.280  33.210  1.00  0.00           H
ATOM   4651  HD2 ARG A 308      90.870  81.830  32.710  1.00  0.00           H
ATOM   4652  NE  ARG A 308      89.540  80.100  32.870  1.00  0.00           N
ATOM   4653  HE  ARG A 308      88.870  79.830  33.580  1.00  0.00           H
ATOM   4654  CZ  ARG A 308      89.210  79.820  31.590  1.00  0.00           C
ATOM   4655  NH1 ARG A 308      89.930  80.190  30.530  1.00  0.00           N
ATOM   4656 1HH1 ARG A 308      90.760  80.750  30.660  1.00  0.00           H
ATOM   4657 2HH1 ARG A 308      89.550  80.060  29.600  1.00  0.00           H
ATOM   4658  NH2 ARG A 308      88.210  79.160  31.330  1.00  0.00           N
ATOM   4659 1HH2 ARG A 308      87.730  78.790  32.140  1.00  0.00           H
ATOM   4660 2HH2 ARG A 308      88.100  78.810  30.390  1.00  0.00           H
ATOM   4661  C   ARG A 308      88.320  83.830  36.570  1.00  0.00           C
ATOM   4662  O   ARG A 308      88.790  84.990  36.560  1.00  0.00           O
ATOM   4663  N   HIS A 309      87.010  83.540  36.650  1.00  0.00           N
ATOM   4664  H   HIS A 309      86.770  82.580  36.840  1.00  0.00           H
ATOM   4665  CA  HIS A 309      85.900  84.510  36.540  1.00  0.00           C
ATOM   4666  HA  HIS A 309      86.320  85.420  36.110  1.00  0.00           H
ATOM   4667  CB  HIS A 309      84.960  84.000  35.400  1.00  0.00           C
ATOM   4668  HB1 HIS A 309      84.110  84.670  35.240  1.00  0.00           H
ATOM   4669  HB2 HIS A 309      84.530  83.050  35.700  1.00  0.00           H
ATOM   4670  CG  HIS A 309      85.740  83.860  34.110  1.00  0.00           C
ATOM   4671  ND1 HIS A 309      86.170  82.680  33.560  1.00  0.00           N
ATOM   4672  CE1 HIS A 309      86.550  83.000  32.290  1.00  0.00           C
ATOM   4673  HE1 HIS A 309      86.870  82.280  31.560  1.00  0.00           H
ATOM   4674  NE2 HIS A 309      86.480  84.310  32.070  1.00  0.00           N
ATOM   4675  HE2 HIS A 309      86.570  84.780  31.180  1.00  0.00           H
ATOM   4676  CD2 HIS A 309      85.860  84.880  33.170  1.00  0.00           C
ATOM   4677  HD2 HIS A 309      85.360  85.830  33.290  1.00  0.00           H
ATOM   4678  C   HIS A 309      85.300  84.960  37.880  1.00  0.00           C
ATOM   4679  O   HIS A 309      84.330  85.740  38.000  1.00  0.00           O
ATOM   4680  N   GLY A 310      85.940  84.430  38.920  1.00  0.00           N
ATOM   4681  H   GLY A 310      86.730  83.820  38.750  1.00  0.00           H
ATOM   4682  CA  GLY A 310      85.770  84.950  40.220  1.00  0.00           C
ATOM   4683  HA1 GLY A 310      85.610  84.030  40.790  1.00  0.00           H
ATOM   4684  HA2 GLY A 310      84.880  85.580  40.230  1.00  0.00           H
ATOM   4685  C   GLY A 310      87.020  85.640  40.750  1.00  0.00           C
ATOM   4686  O   GLY A 310      88.020  85.910  40.070  1.00  0.00           O
ATOM   4687  N   LYS A 311      86.900  85.850  42.100  1.00  0.00           N
ATOM   4688  H   LYS A 311      86.130  85.450  42.620  1.00  0.00           H
ATOM   4689  CA  LYS A 311      87.840  86.490  42.970  1.00  0.00           C
ATOM   4690  HA  LYS A 311      88.810  86.730  42.540  1.00  0.00           H
ATOM   4691  CB  LYS A 311      87.310  87.890  43.410  1.00  0.00           C
ATOM   4692  HB1 LYS A 311      88.000  88.170  44.200  1.00  0.00           H
ATOM   4693  HB2 LYS A 311      86.340  87.680  43.870  1.00  0.00           H
ATOM   4694  CG  LYS A 311      87.140  89.110  42.420  1.00  0.00           C
ATOM   4695  HG1 LYS A 311      86.430  88.920  41.620  1.00  0.00           H
ATOM   4696  HG2 LYS A 311      88.100  89.330  41.930  1.00  0.00           H
ATOM   4697  CD  LYS A 311      86.540  90.210  43.360  1.00  0.00           C
ATOM   4698  HD1 LYS A 311      87.290  90.510  44.100  1.00  0.00           H
ATOM   4699  HD2 LYS A 311      85.630  89.840  43.830  1.00  0.00           H
ATOM   4700  CE  LYS A 311      86.150  91.530  42.590  1.00  0.00           C
ATOM   4701  HE1 LYS A 311      85.940  92.270  43.360  1.00  0.00           H
ATOM   4702  HE2 LYS A 311      85.260  91.380  41.980  1.00  0.00           H
ATOM   4703  NZ  LYS A 311      87.190  92.010  41.680  1.00  0.00           N
ATOM   4704  HZ1 LYS A 311      87.490  91.300  41.030  1.00  0.00           H
ATOM   4705  HZ2 LYS A 311      86.730  92.660  41.060  1.00  0.00           H
ATOM   4706  HZ3 LYS A 311      87.910  92.530  42.170  1.00  0.00           H
ATOM   4707  C   LYS A 311      88.150  85.570  44.200  1.00  0.00           C
ATOM   4708  O   LYS A 311      87.220  84.930  44.770  1.00  0.00           O
ATOM   4709  N   TYR A 312      89.430  85.440  44.560  1.00  0.00           N
ATOM   4710  H   TYR A 312      90.070  85.940  43.970  1.00  0.00           H
ATOM   4711  CA  TYR A 312      90.000  84.780  45.730  1.00  0.00           C
ATOM   4712  HA  TYR A 312      89.600  83.790  45.970  1.00  0.00           H
ATOM   4713  CB  TYR A 312      91.520  84.560  45.490  1.00  0.00           C
ATOM   4714  HB1 TYR A 312      91.960  84.290  46.450  1.00  0.00           H
ATOM   4715  HB2 TYR A 312      91.990  85.480  45.140  1.00  0.00           H
ATOM   4716  CG  TYR A 312      91.870  83.450  44.480  1.00  0.00           C
ATOM   4717  CD1 TYR A 312      92.120  82.160  45.040  1.00  0.00           C
ATOM   4718  HD1 TYR A 312      91.830  81.940  46.060  1.00  0.00           H
ATOM   4719  CE1 TYR A 312      92.480  81.170  44.120  1.00  0.00           C
ATOM   4720  HE1 TYR A 312      92.720  80.190  44.500  1.00  0.00           H
ATOM   4721  CZ  TYR A 312      92.560  81.470  42.750  1.00  0.00           C
ATOM   4722  OH  TYR A 312      92.950  80.570  41.870  1.00  0.00           O
ATOM   4723  HH  TYR A 312      93.010  80.900  40.970  1.00  0.00           H
ATOM   4724  CE2 TYR A 312      92.420  82.780  42.270  1.00  0.00           C
ATOM   4725  HE2 TYR A 312      92.480  83.020  41.220  1.00  0.00           H
ATOM   4726  CD2 TYR A 312      92.190  83.810  43.190  1.00  0.00           C
ATOM   4727  HD2 TYR A 312      92.160  84.860  42.920  1.00  0.00           H
ATOM   4728  C   TYR A 312      89.820  85.640  47.050  1.00  0.00           C
ATOM   4729  O   TYR A 312      90.310  86.740  47.050  1.00  0.00           O
ATOM   4730  N   MET A 313      89.140  85.210  48.120  1.00  0.00           N
ATOM   4731  H   MET A 313      88.690  84.300  48.120  1.00  0.00           H
ATOM   4732  CA  MET A 313      89.230  85.740  49.440  1.00  0.00           C
ATOM   4733  HA  MET A 313      89.250  86.830  49.510  1.00  0.00           H
ATOM   4734  CB  MET A 313      87.960  85.340  50.210  1.00  0.00           C
ATOM   4735  HB1 MET A 313      88.060  85.650  51.250  1.00  0.00           H
ATOM   4736  HB2 MET A 313      87.890  84.260  50.190  1.00  0.00           H
ATOM   4737  CG  MET A 313      86.710  86.070  49.580  1.00  0.00           C
ATOM   4738  HG1 MET A 313      86.890  86.290  48.530  1.00  0.00           H
ATOM   4739  HG2 MET A 313      86.620  87.010  50.120  1.00  0.00           H
ATOM   4740  SD  MET A 313      85.150  85.300  49.900  1.00  0.00           S
ATOM   4741  CE  MET A 313      85.110  84.070  48.560  1.00  0.00           C
ATOM   4742  HE1 MET A 313      85.430  84.410  47.580  1.00  0.00           H
ATOM   4743  HE2 MET A 313      85.810  83.310  48.900  1.00  0.00           H
ATOM   4744  HE3 MET A 313      84.090  83.670  48.530  1.00  0.00           H
ATOM   4745  C   MET A 313      90.460  85.310  50.250  1.00  0.00           C
ATOM   4746  O   MET A 313      90.950  86.130  50.950  1.00  0.00           O
ATOM   4747  N   ALA A 314      90.930  84.070  50.070  1.00  0.00           N
ATOM   4748  H   ALA A 314      90.460  83.510  49.380  1.00  0.00           H
ATOM   4749  CA  ALA A 314      92.150  83.520  50.600  1.00  0.00           C
ATOM   4750  HA  ALA A 314      93.000  84.210  50.650  1.00  0.00           H
ATOM   4751  CB  ALA A 314      91.880  82.930  51.980  1.00  0.00           C
ATOM   4752  HB1 ALA A 314      92.630  82.160  52.150  1.00  0.00           H
ATOM   4753  HB2 ALA A 314      91.960  83.760  52.680  1.00  0.00           H
ATOM   4754  HB3 ALA A 314      90.860  82.540  51.880  1.00  0.00           H
ATOM   4755  C   ALA A 314      92.620  82.450  49.610  1.00  0.00           C
ATOM   4756  O   ALA A 314      91.830  81.890  48.840  1.00  0.00           O
ATOM   4757  N   CYS A 315      93.880  82.040  49.720  1.00  0.00           N
ATOM   4758  H   CYS A 315      94.350  82.250  50.590  1.00  0.00           H
ATOM   4759  CA  CYS A 315      94.510  80.880  49.110  1.00  0.00           C
ATOM   4760  HA  CYS A 315      93.680  80.180  49.030  1.00  0.00           H
ATOM   4761  CB  CYS A 315      94.870  81.120  47.610  1.00  0.00           C
ATOM   4762  HB1 CYS A 315      95.690  81.810  47.400  1.00  0.00           H
ATOM   4763  HB2 CYS A 315      94.030  81.550  47.070  1.00  0.00           H
ATOM   4764  SG  CYS A 315      95.230  79.450  46.970  1.00  0.00           S
ATOM   4765  HG  CYS A 315      95.830  80.040  45.930  1.00  0.00           H
ATOM   4766  C   CYS A 315      95.740  80.370  49.930  1.00  0.00           C
ATOM   4767  O   CYS A 315      96.670  81.150  50.130  1.00  0.00           O
ATOM   4768  N   CYS A 316      95.670  79.110  50.300  1.00  0.00           N
ATOM   4769  H   CYS A 316      94.830  78.580  50.120  1.00  0.00           H
ATOM   4770  CA  CYS A 316      96.800  78.300  51.000  1.00  0.00           C
ATOM   4771  HA  CYS A 316      97.630  78.970  51.210  1.00  0.00           H
ATOM   4772  CB  CYS A 316      96.120  77.890  52.400  1.00  0.00           C
ATOM   4773  HB1 CYS A 316      96.720  77.200  52.990  1.00  0.00           H
ATOM   4774  HB2 CYS A 316      95.220  77.390  52.040  1.00  0.00           H
ATOM   4775  SG  CYS A 316      95.780  79.360  53.350  1.00  0.00           S
ATOM   4776  HG  CYS A 316      95.480  80.070  52.260  1.00  0.00           H
ATOM   4777  C   CYS A 316      97.280  77.080  50.200  1.00  0.00           C
ATOM   4778  O   CYS A 316      96.490  76.260  49.770  1.00  0.00           O
ATOM   4779  N   LEU A 317      98.570  76.870  50.080  1.00  0.00           N
ATOM   4780  H   LEU A 317      99.170  77.650  50.280  1.00  0.00           H
ATOM   4781  CA  LEU A 317      99.270  75.730  49.530  1.00  0.00           C
ATOM   4782  HA  LEU A 317      98.570  75.110  48.970  1.00  0.00           H
ATOM   4783  CB  LEU A 317     100.350  76.270  48.560  1.00  0.00           C
ATOM   4784  HB1 LEU A 317     100.920  75.390  48.280  1.00  0.00           H
ATOM   4785  HB2 LEU A 317     101.030  76.910  49.120  1.00  0.00           H
ATOM   4786  CG  LEU A 317      99.940  77.090  47.320  1.00  0.00           C
ATOM   4787  HG  LEU A 317      99.030  77.660  47.490  1.00  0.00           H
ATOM   4788  CD1 LEU A 317     101.030  78.100  46.940  1.00  0.00           C
ATOM   4789 1HD1 LEU A 317     100.670  78.700  46.100  1.00  0.00           H
ATOM   4790 2HD1 LEU A 317     101.370  78.800  47.700  1.00  0.00           H
ATOM   4791 3HD1 LEU A 317     101.870  77.480  46.600  1.00  0.00           H
ATOM   4792  CD2 LEU A 317      99.660  76.170  46.190  1.00  0.00           C
ATOM   4793 1HD2 LEU A 317      99.620  76.800  45.300  1.00  0.00           H
ATOM   4794 2HD2 LEU A 317     100.520  75.510  46.100  1.00  0.00           H
ATOM   4795 3HD2 LEU A 317      98.690  75.670  46.120  1.00  0.00           H
ATOM   4796  C   LEU A 317      99.940  74.810  50.560  1.00  0.00           C
ATOM   4797  O   LEU A 317     100.680  75.280  51.420  1.00  0.00           O
ATOM   4798  N   LEU A 318      99.660  73.520  50.480  1.00  0.00           N
ATOM   4799  H   LEU A 318      98.880  73.310  49.870  1.00  0.00           H
ATOM   4800  CA  LEU A 318     100.160  72.590  51.450  1.00  0.00           C
ATOM   4801  HA  LEU A 318     100.770  73.160  52.160  1.00  0.00           H
ATOM   4802  CB  LEU A 318      98.990  72.080  52.330  1.00  0.00           C
ATOM   4803  HB1 LEU A 318      99.400  71.370  53.050  1.00  0.00           H
ATOM   4804  HB2 LEU A 318      98.330  71.480  51.700  1.00  0.00           H
ATOM   4805  CG  LEU A 318      98.070  73.150  53.150  1.00  0.00           C
ATOM   4806  HG  LEU A 318      97.940  74.070  52.580  1.00  0.00           H
ATOM   4807  CD1 LEU A 318      96.690  72.560  53.350  1.00  0.00           C
ATOM   4808 1HD1 LEU A 318      96.170  73.120  54.130  1.00  0.00           H
ATOM   4809 2HD1 LEU A 318      96.170  72.500  52.400  1.00  0.00           H
ATOM   4810 3HD1 LEU A 318      96.820  71.530  53.700  1.00  0.00           H
ATOM   4811  CD2 LEU A 318      98.770  73.420  54.460  1.00  0.00           C
ATOM   4812 1HD2 LEU A 318      98.510  74.430  54.760  1.00  0.00           H
ATOM   4813 2HD2 LEU A 318      98.560  72.720  55.270  1.00  0.00           H
ATOM   4814 3HD2 LEU A 318      99.830  73.230  54.260  1.00  0.00           H
ATOM   4815  C   LEU A 318     100.950  71.400  50.890  1.00  0.00           C
ATOM   4816  O   LEU A 318     100.410  70.390  50.400  1.00  0.00           O
ATOM   4817  N   TYR A 319     102.240  71.420  51.020  1.00  0.00           N
ATOM   4818  H   TYR A 319     102.580  72.210  51.540  1.00  0.00           H
ATOM   4819  CA  TYR A 319     103.180  70.560  50.310  1.00  0.00           C
ATOM   4820  HA  TYR A 319     102.700  70.250  49.380  1.00  0.00           H
ATOM   4821  CB  TYR A 319     104.410  71.370  49.860  1.00  0.00           C
ATOM   4822  HB1 TYR A 319     105.160  70.630  49.610  1.00  0.00           H
ATOM   4823  HB2 TYR A 319     104.720  71.880  50.770  1.00  0.00           H
ATOM   4824  CG  TYR A 319     104.220  72.400  48.770  1.00  0.00           C
ATOM   4825  CD1 TYR A 319     104.050  73.770  49.060  1.00  0.00           C
ATOM   4826  HD1 TYR A 319     104.180  74.070  50.080  1.00  0.00           H
ATOM   4827  CE1 TYR A 319     103.730  74.700  48.020  1.00  0.00           C
ATOM   4828  HE1 TYR A 319     103.500  75.730  48.230  1.00  0.00           H
ATOM   4829  CZ  TYR A 319     103.630  74.220  46.700  1.00  0.00           C
ATOM   4830  OH  TYR A 319     103.290  75.070  45.720  1.00  0.00           O
ATOM   4831  HH  TYR A 319     103.440  74.580  44.910  1.00  0.00           H
ATOM   4832  CE2 TYR A 319     103.800  72.830  46.470  1.00  0.00           C
ATOM   4833  HE2 TYR A 319     103.740  72.470  45.460  1.00  0.00           H
ATOM   4834  CD2 TYR A 319     104.140  71.990  47.480  1.00  0.00           C
ATOM   4835  HD2 TYR A 319     104.260  70.960  47.170  1.00  0.00           H
ATOM   4836  C   TYR A 319     103.600  69.360  51.140  1.00  0.00           C
ATOM   4837  O   TYR A 319     103.860  69.510  52.320  1.00  0.00           O
ATOM   4838  N   ARG A 320     103.670  68.220  50.510  1.00  0.00           N
ATOM   4839  H   ARG A 320     103.260  68.280  49.590  1.00  0.00           H
ATOM   4840  CA  ARG A 320     104.230  66.990  51.040  1.00  0.00           C
ATOM   4841  HA  ARG A 320     104.490  67.140  52.090  1.00  0.00           H
ATOM   4842  CB  ARG A 320     103.030  66.040  51.210  1.00  0.00           C
ATOM   4843  HB1 ARG A 320     103.280  65.060  51.600  1.00  0.00           H
ATOM   4844  HB2 ARG A 320     102.640  65.850  50.210  1.00  0.00           H
ATOM   4845  CG  ARG A 320     101.910  66.580  52.040  1.00  0.00           C
ATOM   4846  HG1 ARG A 320     101.490  67.510  51.650  1.00  0.00           H
ATOM   4847  HG2 ARG A 320     102.390  66.770  53.000  1.00  0.00           H
ATOM   4848  CD  ARG A 320     100.720  65.610  52.290  1.00  0.00           C
ATOM   4849  HD1 ARG A 320     100.570  65.220  51.290  1.00  0.00           H
ATOM   4850  HD2 ARG A 320      99.870  66.200  52.610  1.00  0.00           H
ATOM   4851  NE  ARG A 320     100.980  64.570  53.250  1.00  0.00           N
ATOM   4852  HE  ARG A 320     101.860  64.610  53.750  1.00  0.00           H
ATOM   4853  CZ  ARG A 320     100.160  63.750  53.820  1.00  0.00           C
ATOM   4854  NH1 ARG A 320      98.920  63.780  53.510  1.00  0.00           N
ATOM   4855 1HH1 ARG A 320      98.670  64.410  52.770  1.00  0.00           H
ATOM   4856 2HH1 ARG A 320      98.340  63.120  54.000  1.00  0.00           H
ATOM   4857  NH2 ARG A 320     100.600  62.890  54.750  1.00  0.00           N
ATOM   4858 1HH2 ARG A 320     101.570  62.860  55.000  1.00  0.00           H
ATOM   4859 2HH2 ARG A 320     100.010  62.110  54.990  1.00  0.00           H
ATOM   4860  C   ARG A 320     105.550  66.450  50.310  1.00  0.00           C
ATOM   4861  O   ARG A 320     105.560  66.420  49.110  1.00  0.00           O
ATOM   4862  N   GLY A 321     106.590  66.000  50.980  1.00  0.00           N
ATOM   4863  H   GLY A 321     106.500  66.010  51.990  1.00  0.00           H
ATOM   4864  CA  GLY A 321     107.780  65.380  50.400  1.00  0.00           C
ATOM   4865  HA1 GLY A 321     107.530  64.700  49.580  1.00  0.00           H
ATOM   4866  HA2 GLY A 321     108.170  64.790  51.220  1.00  0.00           H
ATOM   4867  C   GLY A 321     108.860  66.410  49.940  1.00  0.00           C
ATOM   4868  O   GLY A 321     109.070  67.470  50.520  1.00  0.00           O
ATOM   4869  N   ASP A 322     109.620  66.150  48.940  1.00  0.00           N
ATOM   4870  H   ASP A 322     109.450  65.330  48.360  1.00  0.00           H
ATOM   4871  CA  ASP A 322     110.600  67.140  48.500  1.00  0.00           C
ATOM   4872  HA  ASP A 322     111.130  67.490  49.390  1.00  0.00           H
ATOM   4873  CB  ASP A 322     111.670  66.360  47.660  1.00  0.00           C
ATOM   4874  HB1 ASP A 322     111.180  65.860  46.830  1.00  0.00           H
ATOM   4875  HB2 ASP A 322     112.160  65.710  48.390  1.00  0.00           H
ATOM   4876  CG  ASP A 322     112.750  67.270  47.150  1.00  0.00           C
ATOM   4877  OD1 ASP A 322     113.520  67.780  47.920  1.00  0.00           O
ATOM   4878  OD2 ASP A 322     112.820  67.560  45.950  1.00  0.00           O
ATOM   4879  C   ASP A 322     110.140  68.430  47.840  1.00  0.00           C
ATOM   4880  O   ASP A 322     109.970  68.550  46.610  1.00  0.00           O
ATOM   4881  N   VAL A 323     109.950  69.450  48.680  1.00  0.00           N
ATOM   4882  H   VAL A 323     109.950  69.230  49.670  1.00  0.00           H
ATOM   4883  CA  VAL A 323     109.700  70.810  48.310  1.00  0.00           C
ATOM   4884  HA  VAL A 323     110.210  70.900  47.350  1.00  0.00           H
ATOM   4885  CB  VAL A 323     108.260  71.230  48.240  1.00  0.00           C
ATOM   4886  HB  VAL A 323     107.810  71.220  49.230  1.00  0.00           H
ATOM   4887  CG1 VAL A 323     107.970  72.510  47.450  1.00  0.00           C
ATOM   4888 1HG1 VAL A 323     108.380  73.390  47.940  1.00  0.00           H
ATOM   4889 2HG1 VAL A 323     108.410  72.410  46.460  1.00  0.00           H
ATOM   4890 3HG1 VAL A 323     106.890  72.620  47.400  1.00  0.00           H
ATOM   4891  CG2 VAL A 323     107.440  70.180  47.480  1.00  0.00           C
ATOM   4892 1HG2 VAL A 323     107.510  69.160  47.850  1.00  0.00           H
ATOM   4893 2HG2 VAL A 323     106.370  70.370  47.390  1.00  0.00           H
ATOM   4894 3HG2 VAL A 323     107.710  70.150  46.420  1.00  0.00           H
ATOM   4895  C   VAL A 323     110.370  71.790  49.250  1.00  0.00           C
ATOM   4896  O   VAL A 323     110.350  71.630  50.440  1.00  0.00           O
ATOM   4897  N   VAL A 324     110.900  72.880  48.680  1.00  0.00           N
ATOM   4898  H   VAL A 324     110.920  72.960  47.670  1.00  0.00           H
ATOM   4899  CA  VAL A 324     111.510  73.960  49.420  1.00  0.00           C
ATOM   4900  HA  VAL A 324     111.360  73.750  50.470  1.00  0.00           H
ATOM   4901  CB  VAL A 324     113.010  74.060  49.330  1.00  0.00           C
ATOM   4902  HB  VAL A 324     113.480  74.840  49.930  1.00  0.00           H
ATOM   4903  CG1 VAL A 324     113.630  72.780  49.960  1.00  0.00           C
ATOM   4904 1HG1 VAL A 324     114.700  72.830  49.800  1.00  0.00           H
ATOM   4905 2HG1 VAL A 324     113.370  72.810  51.020  1.00  0.00           H
ATOM   4906 3HG1 VAL A 324     113.260  71.920  49.410  1.00  0.00           H
ATOM   4907  CG2 VAL A 324     113.700  74.180  47.950  1.00  0.00           C
ATOM   4908 1HG2 VAL A 324     113.720  73.240  47.380  1.00  0.00           H
ATOM   4909 2HG2 VAL A 324     113.360  75.020  47.350  1.00  0.00           H
ATOM   4910 3HG2 VAL A 324     114.740  74.450  48.150  1.00  0.00           H
ATOM   4911  C   VAL A 324     110.980  75.350  49.050  1.00  0.00           C
ATOM   4912  O   VAL A 324     110.680  75.600  47.860  1.00  0.00           O
ATOM   4913  N   PRO A 325     110.880  76.300  50.000  1.00  0.00           N
ATOM   4914  CD  PRO A 325     111.370  76.150  51.320  1.00  0.00           C
ATOM   4915  HD1 PRO A 325     112.460  76.110  51.320  1.00  0.00           H
ATOM   4916  HD2 PRO A 325     110.970  75.310  51.880  1.00  0.00           H
ATOM   4917  CG  PRO A 325     110.970  77.420  52.050  1.00  0.00           C
ATOM   4918  HG1 PRO A 325     111.860  77.740  52.590  1.00  0.00           H
ATOM   4919  HG2 PRO A 325     110.120  77.230  52.710  1.00  0.00           H
ATOM   4920  CB  PRO A 325     110.710  78.420  51.000  1.00  0.00           C
ATOM   4921  HB1 PRO A 325     111.630  78.960  50.800  1.00  0.00           H
ATOM   4922  HB2 PRO A 325     109.790  78.980  51.120  1.00  0.00           H
ATOM   4923  CA  PRO A 325     110.410  77.660  49.740  1.00  0.00           C
ATOM   4924  HA  PRO A 325     109.350  77.520  49.540  1.00  0.00           H
ATOM   4925  C   PRO A 325     110.910  78.340  48.470  1.00  0.00           C
ATOM   4926  O   PRO A 325     110.090  78.860  47.750  1.00  0.00           O
ATOM   4927  N   LYS A 326     112.220  78.450  48.180  1.00  0.00           N
ATOM   4928  H   LYS A 326     112.840  78.030  48.860  1.00  0.00           H
ATOM   4929  CA  LYS A 326     112.730  79.020  46.870  1.00  0.00           C
ATOM   4930  HA  LYS A 326     112.480  80.080  46.840  1.00  0.00           H
ATOM   4931  CB  LYS A 326     114.250  78.700  46.900  1.00  0.00           C
ATOM   4932  HB1 LYS A 326     114.380  77.630  46.720  1.00  0.00           H
ATOM   4933  HB2 LYS A 326     114.640  79.010  47.870  1.00  0.00           H
ATOM   4934  CG  LYS A 326     115.090  79.520  45.860  1.00  0.00           C
ATOM   4935  HG1 LYS A 326     114.820  80.570  46.000  1.00  0.00           H
ATOM   4936  HG2 LYS A 326     114.750  79.290  44.850  1.00  0.00           H
ATOM   4937  CD  LYS A 326     116.580  79.230  46.080  1.00  0.00           C
ATOM   4938  HD1 LYS A 326     116.680  78.140  46.140  1.00  0.00           H
ATOM   4939  HD2 LYS A 326     116.950  79.730  46.970  1.00  0.00           H
ATOM   4940  CE  LYS A 326     117.360  79.870  44.860  1.00  0.00           C
ATOM   4941  HE1 LYS A 326     117.130  80.930  44.800  1.00  0.00           H
ATOM   4942  HE2 LYS A 326     117.000  79.330  43.980  1.00  0.00           H
ATOM   4943  NZ  LYS A 326     118.750  79.650  45.200  1.00  0.00           N
ATOM   4944  HZ1 LYS A 326     118.940  80.170  46.040  1.00  0.00           H
ATOM   4945  HZ2 LYS A 326     118.960  78.690  45.440  1.00  0.00           H
ATOM   4946  HZ3 LYS A 326     119.420  79.960  44.520  1.00  0.00           H
ATOM   4947  C   LYS A 326     111.990  78.470  45.640  1.00  0.00           C
ATOM   4948  O   LYS A 326     111.760  79.310  44.790  1.00  0.00           O
ATOM   4949  N   ASP A 327     111.600  77.200  45.600  1.00  0.00           N
ATOM   4950  H   ASP A 327     111.840  76.590  46.360  1.00  0.00           H
ATOM   4951  CA  ASP A 327     111.050  76.530  44.320  1.00  0.00           C
ATOM   4952  HA  ASP A 327     111.540  76.970  43.450  1.00  0.00           H
ATOM   4953  CB  ASP A 327     111.400  75.040  44.200  1.00  0.00           C
ATOM   4954  HB1 ASP A 327     110.970  74.760  43.230  1.00  0.00           H
ATOM   4955  HB2 ASP A 327     110.880  74.340  44.860  1.00  0.00           H
ATOM   4956  CG  ASP A 327     112.890  74.840  44.080  1.00  0.00           C
ATOM   4957  OD1 ASP A 327     113.510  75.440  43.220  1.00  0.00           O
ATOM   4958  OD2 ASP A 327     113.390  74.010  44.880  1.00  0.00           O
ATOM   4959  C   ASP A 327     109.500  76.790  44.230  1.00  0.00           C
ATOM   4960  O   ASP A 327     108.930  76.930  43.150  1.00  0.00           O
ATOM   4961  N   VAL A 328     108.930  77.100  45.370  1.00  0.00           N
ATOM   4962  H   VAL A 328     109.480  77.000  46.210  1.00  0.00           H
ATOM   4963  CA  VAL A 328     107.540  77.420  45.600  1.00  0.00           C
ATOM   4964  HA  VAL A 328     106.930  76.940  44.830  1.00  0.00           H
ATOM   4965  CB  VAL A 328     107.220  77.160  47.140  1.00  0.00           C
ATOM   4966  HB  VAL A 328     107.850  77.840  47.730  1.00  0.00           H
ATOM   4967  CG1 VAL A 328     105.720  77.590  47.330  1.00  0.00           C
ATOM   4968 1HG1 VAL A 328     105.040  76.980  46.730  1.00  0.00           H
ATOM   4969 2HG1 VAL A 328     105.390  77.430  48.350  1.00  0.00           H
ATOM   4970 3HG1 VAL A 328     105.570  78.660  47.180  1.00  0.00           H
ATOM   4971  CG2 VAL A 328     107.500  75.780  47.770  1.00  0.00           C
ATOM   4972 1HG2 VAL A 328     108.010  75.850  48.740  1.00  0.00           H
ATOM   4973 2HG2 VAL A 328     106.590  75.200  47.890  1.00  0.00           H
ATOM   4974 3HG2 VAL A 328     108.130  75.240  47.060  1.00  0.00           H
ATOM   4975  C   VAL A 328     107.430  78.960  45.310  1.00  0.00           C
ATOM   4976  O   VAL A 328     106.690  79.360  44.410  1.00  0.00           O
ATOM   4977  N   ASN A 329     108.310  79.850  45.800  1.00  0.00           N
ATOM   4978  H   ASN A 329     109.000  79.580  46.490  1.00  0.00           H
ATOM   4979  CA  ASN A 329     108.370  81.230  45.400  1.00  0.00           C
ATOM   4980  HA  ASN A 329     107.380  81.640  45.600  1.00  0.00           H
ATOM   4981  CB  ASN A 329     109.490  81.990  46.160  1.00  0.00           C
ATOM   4982  HB1 ASN A 329     109.750  82.980  45.780  1.00  0.00           H
ATOM   4983  HB2 ASN A 329     110.360  81.370  46.390  1.00  0.00           H
ATOM   4984  CG  ASN A 329     108.820  82.280  47.560  1.00  0.00           C
ATOM   4985  OD1 ASN A 329     107.970  83.110  47.700  1.00  0.00           O
ATOM   4986  ND2 ASN A 329     109.140  81.480  48.510  1.00  0.00           N
ATOM   4987 1HD2 ASN A 329     109.790  80.720  48.360  1.00  0.00           H
ATOM   4988 2HD2 ASN A 329     108.430  81.500  49.230  1.00  0.00           H
ATOM   4989  C   ASN A 329     108.630  81.470  43.950  1.00  0.00           C
ATOM   4990  O   ASN A 329     108.060  82.370  43.370  1.00  0.00           O
ATOM   4991  N   ALA A 330     109.450  80.610  43.330  1.00  0.00           N
ATOM   4992  H   ALA A 330     110.020  79.970  43.880  1.00  0.00           H
ATOM   4993  CA  ALA A 330     109.710  80.700  41.880  1.00  0.00           C
ATOM   4994  HA  ALA A 330     109.860  81.780  41.830  1.00  0.00           H
ATOM   4995  CB  ALA A 330     111.050  80.010  41.540  1.00  0.00           C
ATOM   4996  HB1 ALA A 330     111.780  80.220  42.320  1.00  0.00           H
ATOM   4997  HB2 ALA A 330     110.960  78.930  41.430  1.00  0.00           H
ATOM   4998  HB3 ALA A 330     111.350  80.280  40.530  1.00  0.00           H
ATOM   4999  C   ALA A 330     108.480  80.270  41.100  1.00  0.00           C
ATOM   5000  O   ALA A 330     108.100  80.980  40.230  1.00  0.00           O
ATOM   5001  N   ALA A 331     107.850  79.140  41.410  1.00  0.00           N
ATOM   5002  H   ALA A 331     108.310  78.640  42.160  1.00  0.00           H
ATOM   5003  CA  ALA A 331     106.570  78.660  40.810  1.00  0.00           C
ATOM   5004  HA  ALA A 331     106.650  78.560  39.730  1.00  0.00           H
ATOM   5005  CB  ALA A 331     106.450  77.240  41.330  1.00  0.00           C
ATOM   5006  HB1 ALA A 331     106.460  77.250  42.420  1.00  0.00           H
ATOM   5007  HB2 ALA A 331     105.480  76.940  40.940  1.00  0.00           H
ATOM   5008  HB3 ALA A 331     107.330  76.660  41.040  1.00  0.00           H
ATOM   5009  C   ALA A 331     105.380  79.560  41.070  1.00  0.00           C
ATOM   5010  O   ALA A 331     104.800  79.830  40.050  1.00  0.00           O
ATOM   5011  N   ILE A 332     105.180  80.250  42.220  1.00  0.00           N
ATOM   5012  H   ILE A 332     105.650  79.960  43.060  1.00  0.00           H
ATOM   5013  CA  ILE A 332     104.170  81.300  42.400  1.00  0.00           C
ATOM   5014  HA  ILE A 332     103.190  80.820  42.280  1.00  0.00           H
ATOM   5015  CB  ILE A 332     104.140  81.700  43.930  1.00  0.00           C
ATOM   5016  HB  ILE A 332     105.170  81.850  44.250  1.00  0.00           H
ATOM   5017  CG2 ILE A 332     103.560  83.070  44.230  1.00  0.00           C
ATOM   5018 1HG2 ILE A 332     102.520  83.040  43.900  1.00  0.00           H
ATOM   5019 2HG2 ILE A 332     103.580  83.250  45.310  1.00  0.00           H
ATOM   5020 3HG2 ILE A 332     103.960  83.910  43.660  1.00  0.00           H
ATOM   5021  CG1 ILE A 332     103.610  80.600  44.750  1.00  0.00           C
ATOM   5022 1HG1 ILE A 332     103.820  79.560  44.500  1.00  0.00           H
ATOM   5023 2HG1 ILE A 332     102.530  80.720  44.670  1.00  0.00           H
ATOM   5024  CD  ILE A 332     103.890  80.650  46.300  1.00  0.00           C
ATOM   5025  HD1 ILE A 332     103.290  79.880  46.800  1.00  0.00           H
ATOM   5026  HD2 ILE A 332     104.960  80.470  46.400  1.00  0.00           H
ATOM   5027  HD3 ILE A 332     103.650  81.610  46.760  1.00  0.00           H
ATOM   5028  C   ILE A 332     104.250  82.460  41.420  1.00  0.00           C
ATOM   5029  O   ILE A 332     103.260  82.760  40.780  1.00  0.00           O
ATOM   5030  N   ALA A 333     105.400  83.080  41.260  1.00  0.00           N
ATOM   5031  H   ALA A 333     106.280  82.750  41.630  1.00  0.00           H
ATOM   5032  CA  ALA A 333     105.680  84.160  40.280  1.00  0.00           C
ATOM   5033  HA  ALA A 333     105.150  85.100  40.470  1.00  0.00           H
ATOM   5034  CB  ALA A 333     107.190  84.520  40.290  1.00  0.00           C
ATOM   5035  HB1 ALA A 333     107.620  83.710  39.700  1.00  0.00           H
ATOM   5036  HB2 ALA A 333     107.290  85.440  39.710  1.00  0.00           H
ATOM   5037  HB3 ALA A 333     107.500  84.500  41.330  1.00  0.00           H
ATOM   5038  C   ALA A 333     105.270  83.790  38.790  1.00  0.00           C
ATOM   5039  O   ALA A 333     104.470  84.470  38.130  1.00  0.00           O
ATOM   5040  N   THR A 334     105.780  82.660  38.360  1.00  0.00           N
ATOM   5041  H   THR A 334     106.330  82.140  39.030  1.00  0.00           H
ATOM   5042  CA  THR A 334     105.500  81.930  37.100  1.00  0.00           C
ATOM   5043  HA  THR A 334     105.900  82.550  36.300  1.00  0.00           H
ATOM   5044  CB  THR A 334     106.140  80.570  36.980  1.00  0.00           C
ATOM   5045  HB  THR A 334     105.670  79.940  37.730  1.00  0.00           H
ATOM   5046  CG2 THR A 334     105.930  79.940  35.580  1.00  0.00           C
ATOM   5047 1HG2 THR A 334     106.130  80.680  34.810  1.00  0.00           H
ATOM   5048 2HG2 THR A 334     106.560  79.060  35.480  1.00  0.00           H
ATOM   5049 3HG2 THR A 334     104.920  79.540  35.580  1.00  0.00           H
ATOM   5050  OG1 THR A 334     107.560  80.630  37.290  1.00  0.00           O
ATOM   5051  HG1 THR A 334     107.700  79.750  37.650  1.00  0.00           H
ATOM   5052  C   THR A 334     104.010  81.890  36.910  1.00  0.00           C
ATOM   5053  O   THR A 334     103.580  82.340  35.830  1.00  0.00           O
ATOM   5054  N   ILE A 335     103.210  81.490  37.880  1.00  0.00           N
ATOM   5055  H   ILE A 335     103.680  81.160  38.720  1.00  0.00           H
ATOM   5056  CA  ILE A 335     101.750  81.190  37.750  1.00  0.00           C
ATOM   5057  HA  ILE A 335     101.690  80.710  36.770  1.00  0.00           H
ATOM   5058  CB  ILE A 335     101.170  80.210  38.870  1.00  0.00           C
ATOM   5059  HB  ILE A 335     101.420  80.690  39.820  1.00  0.00           H
ATOM   5060  CG2 ILE A 335      99.650  80.230  38.860  1.00  0.00           C
[truncated: 718,675 more chars]
