# Supplementary material for: Identification and validation of novel microtubule suppressors with an imidazopyridine scaffold through structure-based virtual screening and docking
Source: RSC Med Chem. 2022 May 18;13(8):929–43. doi: 10.1039/d1md00392e (PMC9384815; doi:10.1039/d1md00392e)
Supplement: MD-013-D1MD00392E-s010 [file MD-013-D1MD00392E-s010.pdb]

REMARK    GENERATED BY TRJCONV
TITLE     TUBULIN ALPHA-1B CHAIN t=   0.00000 step= 0
REMARK    THIS IS A SIMULATION BOX
CRYST1  135.697  110.020   96.459  90.00  90.00  90.00 P 1           1
MODEL        1
ATOM      1  N   MET A   1      99.760  70.710  73.240  1.00  0.00           N
ATOM      2  H1  MET A   1     100.710  70.460  73.010  1.00  0.00           H
ATOM      3  H2  MET A   1      99.560  71.640  72.880  1.00  0.00           H
ATOM      4  H3  MET A   1      99.730  70.650  74.240  1.00  0.00           H
ATOM      5  CA  MET A   1      98.850  69.780  72.550  1.00  0.00           C
ATOM      6  HA  MET A   1      98.970  70.050  71.500  1.00  0.00           H
ATOM      7  CB  MET A   1      99.220  68.310  72.820  1.00  0.00           C
ATOM      8  HB1 MET A   1      98.900  67.970  73.810  1.00  0.00           H
ATOM      9  HB2 MET A   1     100.300  68.330  72.690  1.00  0.00           H
ATOM     10  CG  MET A   1      98.740  67.240  71.820  1.00  0.00           C
ATOM     11  HG1 MET A   1      99.310  66.360  72.110  1.00  0.00           H
ATOM     12  HG2 MET A   1      98.860  67.590  70.800  1.00  0.00           H
ATOM     13  SD  MET A   1      97.080  66.680  72.060  1.00  0.00           S
ATOM     14  CE  MET A   1      97.190  65.920  73.720  1.00  0.00           C
ATOM     15  HE1 MET A   1      96.830  64.900  73.610  1.00  0.00           H
ATOM     16  HE2 MET A   1      98.230  65.740  73.980  1.00  0.00           H
ATOM     17  HE3 MET A   1      96.640  66.490  74.460  1.00  0.00           H
ATOM     18  C   MET A   1      97.440  70.030  73.010  1.00  0.00           C
ATOM     19  O   MET A   1      97.160  70.100  74.210  1.00  0.00           O
ATOM     20  N   ARG A   2      96.450  70.040  72.080  1.00  0.00           N
ATOM     21  H   ARG A   2      96.770  70.210  71.140  1.00  0.00           H
ATOM     22  CA  ARG A   2      95.040  69.890  72.290  1.00  0.00           C
ATOM     23  HA  ARG A   2      94.780  69.470  73.260  1.00  0.00           H
ATOM     24  CB  ARG A   2      94.410  71.320  72.130  1.00  0.00           C
ATOM     25  HB1 ARG A   2      93.330  71.230  72.150  1.00  0.00           H
ATOM     26  HB2 ARG A   2      94.710  71.740  71.160  1.00  0.00           H
ATOM     27  CG  ARG A   2      94.820  72.350  73.180  1.00  0.00           C
ATOM     28  HG1 ARG A   2      95.890  72.440  73.400  1.00  0.00           H
ATOM     29  HG2 ARG A   2      94.240  72.060  74.050  1.00  0.00           H
ATOM     30  CD  ARG A   2      94.360  73.760  72.740  1.00  0.00           C
ATOM     31  HD1 ARG A   2      94.540  73.870  71.670  1.00  0.00           H
ATOM     32  HD2 ARG A   2      94.860  74.570  73.270  1.00  0.00           H
ATOM     33  NE  ARG A   2      92.950  73.950  73.110  1.00  0.00           N
ATOM     34  HE  ARG A   2      92.440  73.330  73.730  1.00  0.00           H
ATOM     35  CZ  ARG A   2      92.060  74.850  72.730  1.00  0.00           C
ATOM     36  NH1 ARG A   2      92.260  75.900  72.040  1.00  0.00           N
ATOM     37 1HH1 ARG A   2      93.200  76.230  71.860  1.00  0.00           H
ATOM     38 2HH1 ARG A   2      91.460  76.490  71.880  1.00  0.00           H
ATOM     39  NH2 ARG A   2      90.840  74.740  73.170  1.00  0.00           N
ATOM     40 1HH2 ARG A   2      90.500  73.900  73.610  1.00  0.00           H
ATOM     41 2HH2 ARG A   2      90.200  75.440  72.830  1.00  0.00           H
ATOM     42  C   ARG A   2      94.380  68.870  71.410  1.00  0.00           C
ATOM     43  O   ARG A   2      94.670  68.790  70.240  1.00  0.00           O
ATOM     44  N   GLU A   3      93.340  68.170  71.900  1.00  0.00           N
ATOM     45  H   GLU A   3      93.030  68.260  72.860  1.00  0.00           H
ATOM     46  CA  GLU A   3      92.740  67.020  71.210  1.00  0.00           C
ATOM     47  HA  GLU A   3      93.540  66.420  70.770  1.00  0.00           H
ATOM     48  CB  GLU A   3      92.140  66.070  72.200  1.00  0.00           C
ATOM     49  HB1 GLU A   3      91.760  65.250  71.600  1.00  0.00           H
ATOM     50  HB2 GLU A   3      91.270  66.450  72.730  1.00  0.00           H
ATOM     51  CG  GLU A   3      93.060  65.520  73.350  1.00  0.00           C
ATOM     52  HG1 GLU A   3      93.960  65.080  72.920  1.00  0.00           H
ATOM     53  HG2 GLU A   3      92.440  64.720  73.770  1.00  0.00           H
ATOM     54  CD  GLU A   3      93.240  66.520  74.500  1.00  0.00           C
ATOM     55  OE1 GLU A   3      92.720  67.690  74.490  1.00  0.00           O
ATOM     56  OE2 GLU A   3      93.860  66.040  75.490  1.00  0.00           O
ATOM     57  C   GLU A   3      91.790  67.480  70.070  1.00  0.00           C
ATOM     58  O   GLU A   3      91.110  68.440  70.160  1.00  0.00           O
ATOM     59  N   CYS A   4      91.650  66.620  69.120  1.00  0.00           N
ATOM     60  H   CYS A   4      92.270  65.830  69.070  1.00  0.00           H
ATOM     61  CA  CYS A   4      90.720  66.680  68.030  1.00  0.00           C
ATOM     62  HA  CYS A   4      90.030  67.510  68.190  1.00  0.00           H
ATOM     63  CB  CYS A   4      91.460  66.770  66.690  1.00  0.00           C
ATOM     64  HB1 CYS A   4      90.740  66.750  65.860  1.00  0.00           H
ATOM     65  HB2 CYS A   4      92.180  65.960  66.550  1.00  0.00           H
ATOM     66  SG  CYS A   4      92.340  68.320  66.640  1.00  0.00           S
ATOM     67  HG  CYS A   4      91.350  69.110  67.070  1.00  0.00           H
ATOM     68  C   CYS A   4      89.900  65.440  68.150  1.00  0.00           C
ATOM     69  O   CYS A   4      90.420  64.310  68.410  1.00  0.00           O
ATOM     70  N   ILE A   5      88.600  65.550  67.880  1.00  0.00           N
ATOM     71  H   ILE A   5      88.250  66.490  67.730  1.00  0.00           H
ATOM     72  CA  ILE A   5      87.630  64.430  67.710  1.00  0.00           C
ATOM     73  HA  ILE A   5      88.170  63.490  67.880  1.00  0.00           H
ATOM     74  CB  ILE A   5      86.590  64.450  68.860  1.00  0.00           C
ATOM     75  HB  ILE A   5      86.000  65.350  68.710  1.00  0.00           H
ATOM     76  CG2 ILE A   5      85.540  63.340  68.680  1.00  0.00           C
ATOM     77 1HG2 ILE A   5      85.960  62.330  68.780  1.00  0.00           H
ATOM     78 2HG2 ILE A   5      84.610  63.510  69.220  1.00  0.00           H
ATOM     79 3HG2 ILE A   5      85.170  63.400  67.660  1.00  0.00           H
ATOM     80  CG1 ILE A   5      87.290  64.500  70.230  1.00  0.00           C
ATOM     81 1HG1 ILE A   5      88.000  65.330  70.290  1.00  0.00           H
ATOM     82 2HG1 ILE A   5      87.690  63.490  70.280  1.00  0.00           H
ATOM     83  CD  ILE A   5      86.340  64.850  71.420  1.00  0.00           C
ATOM     84  HD1 ILE A   5      86.950  64.630  72.300  1.00  0.00           H
ATOM     85  HD2 ILE A   5      85.940  65.850  71.290  1.00  0.00           H
ATOM     86  HD3 ILE A   5      85.500  64.160  71.410  1.00  0.00           H
ATOM     87  C   ILE A   5      87.200  64.360  66.270  1.00  0.00           C
ATOM     88  O   ILE A   5      86.800  65.450  65.710  1.00  0.00           O
ATOM     89  N   SER A   6      87.180  63.170  65.630  1.00  0.00           N
ATOM     90  H   SER A   6      87.450  62.340  66.130  1.00  0.00           H
ATOM     91  CA  SER A   6      86.440  63.000  64.400  1.00  0.00           C
ATOM     92  HA  SER A   6      86.190  63.980  63.990  1.00  0.00           H
ATOM     93  CB  SER A   6      87.300  62.290  63.320  1.00  0.00           C
ATOM     94  HB1 SER A   6      86.670  62.040  62.460  1.00  0.00           H
ATOM     95  HB2 SER A   6      87.700  61.330  63.650  1.00  0.00           H
ATOM     96  OG  SER A   6      88.490  63.040  62.990  1.00  0.00           O
ATOM     97  HG  SER A   6      88.730  63.690  63.660  1.00  0.00           H
ATOM     98  C   SER A   6      85.140  62.210  64.580  1.00  0.00           C
ATOM     99  O   SER A   6      85.140  61.160  65.230  1.00  0.00           O
ATOM    100  N   ILE A   7      84.100  62.590  63.840  1.00  0.00           N
ATOM    101  H   ILE A   7      84.180  63.370  63.210  1.00  0.00           H
ATOM    102  CA  ILE A   7      82.840  61.890  63.770  1.00  0.00           C
ATOM    103  HA  ILE A   7      82.880  60.970  64.350  1.00  0.00           H
ATOM    104  CB  ILE A   7      81.770  62.750  64.440  1.00  0.00           C
ATOM    105  HB  ILE A   7      81.490  63.630  63.860  1.00  0.00           H
ATOM    106  CG2 ILE A   7      80.530  61.810  64.380  1.00  0.00           C
ATOM    107 1HG2 ILE A   7      79.670  62.310  64.820  1.00  0.00           H
ATOM    108 2HG2 ILE A   7      80.180  61.650  63.360  1.00  0.00           H
ATOM    109 3HG2 ILE A   7      80.660  60.860  64.910  1.00  0.00           H
ATOM    110  CG1 ILE A   7      82.120  63.200  65.840  1.00  0.00           C
ATOM    111 1HG1 ILE A   7      83.120  63.630  65.860  1.00  0.00           H
ATOM    112 2HG1 ILE A   7      81.970  62.320  66.470  1.00  0.00           H
ATOM    113  CD  ILE A   7      81.210  64.190  66.520  1.00  0.00           C
ATOM    114  HD1 ILE A   7      80.140  64.010  66.430  1.00  0.00           H
ATOM    115  HD2 ILE A   7      81.510  64.160  67.570  1.00  0.00           H
ATOM    116  HD3 ILE A   7      81.380  65.190  66.110  1.00  0.00           H
ATOM    117  C   ILE A   7      82.460  61.590  62.410  1.00  0.00           C
ATOM    118  O   ILE A   7      82.620  62.410  61.480  1.00  0.00           O
ATOM    119  N   HIS A   8      81.950  60.370  62.110  1.00  0.00           N
ATOM    120  H   HIS A   8      82.010  59.760  62.910  1.00  0.00           H
ATOM    121  CA  HIS A   8      81.760  59.720  60.830  1.00  0.00           C
ATOM    122  HA  HIS A   8      81.960  60.430  60.030  1.00  0.00           H
ATOM    123  CB  HIS A   8      82.770  58.560  60.680  1.00  0.00           C
ATOM    124  HB1 HIS A   8      82.720  58.080  59.700  1.00  0.00           H
ATOM    125  HB2 HIS A   8      82.370  57.870  61.420  1.00  0.00           H
ATOM    126  CG  HIS A   8      84.230  58.820  60.960  1.00  0.00           C
ATOM    127  ND1 HIS A   8      84.960  59.800  60.340  1.00  0.00           N
ATOM    128  CE1 HIS A   8      86.040  60.010  61.030  1.00  0.00           C
ATOM    129  HE1 HIS A   8      86.720  60.790  60.720  1.00  0.00           H
ATOM    130  NE2 HIS A   8      86.060  59.130  62.040  1.00  0.00           N
ATOM    131  HE2 HIS A   8      86.770  59.100  62.750  1.00  0.00           H
ATOM    132  CD2 HIS A   8      84.910  58.400  62.090  1.00  0.00           C
ATOM    133  HD2 HIS A   8      84.490  57.830  62.900  1.00  0.00           H
ATOM    134  C   HIS A   8      80.340  59.260  60.690  1.00  0.00           C
ATOM    135  O   HIS A   8      79.880  58.350  61.470  1.00  0.00           O
ATOM    136  N   VAL A   9      79.610  59.830  59.730  1.00  0.00           N
ATOM    137  H   VAL A   9      80.010  60.550  59.140  1.00  0.00           H
ATOM    138  CA  VAL A   9      78.100  59.790  59.780  1.00  0.00           C
ATOM    139  HA  VAL A   9      77.940  59.080  60.590  1.00  0.00           H
ATOM    140  CB  VAL A   9      77.570  61.190  60.090  1.00  0.00           C
ATOM    141  HB  VAL A   9      77.760  61.840  59.240  1.00  0.00           H
ATOM    142  CG1 VAL A   9      76.040  60.990  60.250  1.00  0.00           C
ATOM    143 1HG1 VAL A   9      75.820  60.140  60.900  1.00  0.00           H
ATOM    144 2HG1 VAL A   9      75.610  61.870  60.740  1.00  0.00           H
ATOM    145 3HG1 VAL A   9      75.630  60.700  59.290  1.00  0.00           H
ATOM    146  CG2 VAL A   9      78.220  61.830  61.360  1.00  0.00           C
ATOM    147 1HG2 VAL A   9      77.810  62.780  61.690  1.00  0.00           H
ATOM    148 2HG2 VAL A   9      78.200  61.100  62.180  1.00  0.00           H
ATOM    149 3HG2 VAL A   9      79.260  62.030  61.140  1.00  0.00           H
ATOM    150  C   VAL A   9      77.470  59.180  58.480  1.00  0.00           C
ATOM    151  O   VAL A   9      77.500  59.780  57.440  1.00  0.00           O
ATOM    152  N   GLY A  10      76.710  58.070  58.670  1.00  0.00           N
ATOM    153  H   GLY A  10      76.640  57.720  59.610  1.00  0.00           H
ATOM    154  CA  GLY A  10      76.150  57.330  57.470  1.00  0.00           C
ATOM    155  HA1 GLY A  10      75.510  58.010  56.910  1.00  0.00           H
ATOM    156  HA2 GLY A  10      75.620  56.440  57.820  1.00  0.00           H
ATOM    157  C   GLY A  10      77.240  56.790  56.570  1.00  0.00           C
ATOM    158  O   GLY A  10      78.450  56.770  56.880  1.00  0.00           O
ATOM    159  N   GLN A  11      76.860  56.180  55.450  1.00  0.00           N
ATOM    160  H   GLN A  11      75.890  56.150  55.190  1.00  0.00           H
ATOM    161  CA  GLN A  11      77.780  55.360  54.580  1.00  0.00           C
ATOM    162  HA  GLN A  11      78.090  54.520  55.200  1.00  0.00           H
ATOM    163  CB  GLN A  11      77.120  54.630  53.360  1.00  0.00           C
ATOM    164  HB1 GLN A  11      76.440  55.330  52.880  1.00  0.00           H
ATOM    165  HB2 GLN A  11      76.610  53.750  53.750  1.00  0.00           H
ATOM    166  CG  GLN A  11      78.080  54.080  52.360  1.00  0.00           C
ATOM    167  HG1 GLN A  11      78.620  53.240  52.810  1.00  0.00           H
ATOM    168  HG2 GLN A  11      78.750  54.830  51.940  1.00  0.00           H
ATOM    169  CD  GLN A  11      77.340  53.440  51.140  1.00  0.00           C
ATOM    170  OE1 GLN A  11      77.480  52.320  50.820  1.00  0.00           O
ATOM    171  NE2 GLN A  11      76.550  54.240  50.390  1.00  0.00           N
ATOM    172 1HE2 GLN A  11      76.460  55.190  50.730  1.00  0.00           H
ATOM    173 2HE2 GLN A  11      75.920  53.860  49.700  1.00  0.00           H
ATOM    174  C   GLN A  11      78.990  56.240  54.170  1.00  0.00           C
ATOM    175  O   GLN A  11      80.130  55.830  54.460  1.00  0.00           O
ATOM    176  N   ALA A  12      78.920  57.270  53.390  1.00  0.00           N
ATOM    177  H   ALA A  12      78.030  57.420  52.960  1.00  0.00           H
ATOM    178  CA  ALA A  12      80.050  58.080  52.920  1.00  0.00           C
ATOM    179  HA  ALA A  12      80.780  57.430  52.450  1.00  0.00           H
ATOM    180  CB  ALA A  12      79.510  59.270  52.000  1.00  0.00           C
ATOM    181  HB1 ALA A  12      78.550  58.990  51.570  1.00  0.00           H
ATOM    182  HB2 ALA A  12      79.260  60.120  52.640  1.00  0.00           H
ATOM    183  HB3 ALA A  12      80.240  59.530  51.240  1.00  0.00           H
ATOM    184  C   ALA A  12      80.890  58.610  54.130  1.00  0.00           C
ATOM    185  O   ALA A  12      82.140  58.370  53.990  1.00  0.00           O
ATOM    186  N   GLY A  13      80.260  59.060  55.190  1.00  0.00           N
ATOM    187  H   GLY A  13      79.270  58.940  55.290  1.00  0.00           H
ATOM    188  CA  GLY A  13      80.960  59.410  56.430  1.00  0.00           C
ATOM    189  HA1 GLY A  13      80.240  59.530  57.230  1.00  0.00           H
ATOM    190  HA2 GLY A  13      81.540  60.340  56.350  1.00  0.00           H
ATOM    191  C   GLY A  13      81.860  58.240  56.930  1.00  0.00           C
ATOM    192  O   GLY A  13      83.100  58.470  56.960  1.00  0.00           O
ATOM    193  N   VAL A  14      81.240  57.110  57.280  1.00  0.00           N
ATOM    194  H   VAL A  14      80.250  57.060  57.110  1.00  0.00           H
ATOM    195  CA  VAL A  14      81.930  55.890  57.750  1.00  0.00           C
ATOM    196  HA  VAL A  14      82.210  56.030  58.800  1.00  0.00           H
ATOM    197  CB  VAL A  14      80.730  54.830  58.000  1.00  0.00           C
ATOM    198  HB  VAL A  14      80.070  54.740  57.140  1.00  0.00           H
ATOM    199  CG1 VAL A  14      81.380  53.440  58.290  1.00  0.00           C
ATOM    200 1HG1 VAL A  14      80.600  52.710  58.500  1.00  0.00           H
ATOM    201 2HG1 VAL A  14      81.760  53.070  57.340  1.00  0.00           H
ATOM    202 3HG1 VAL A  14      82.100  53.500  59.110  1.00  0.00           H
ATOM    203  CG2 VAL A  14      79.890  55.110  59.190  1.00  0.00           C
ATOM    204 1HG2 VAL A  14      80.470  55.290  60.090  1.00  0.00           H
ATOM    205 2HG2 VAL A  14      79.250  56.000  59.110  1.00  0.00           H
ATOM    206 3HG2 VAL A  14      79.280  54.210  59.280  1.00  0.00           H
ATOM    207  C   VAL A  14      82.980  55.500  56.840  1.00  0.00           C
ATOM    208  O   VAL A  14      84.120  55.250  57.280  1.00  0.00           O
ATOM    209  N   GLN A  15      82.750  55.510  55.530  1.00  0.00           N
ATOM    210  H   GLN A  15      81.830  55.780  55.230  1.00  0.00           H
ATOM    211  CA  GLN A  15      83.720  54.880  54.590  1.00  0.00           C
ATOM    212  HA  GLN A  15      84.180  53.970  54.980  1.00  0.00           H
ATOM    213  CB  GLN A  15      83.060  54.470  53.290  1.00  0.00           C
ATOM    214  HB1 GLN A  15      83.770  54.120  52.540  1.00  0.00           H
ATOM    215  HB2 GLN A  15      82.600  55.380  52.910  1.00  0.00           H
ATOM    216  CG  GLN A  15      82.000  53.350  53.610  1.00  0.00           C
ATOM    217  HG1 GLN A  15      81.090  53.750  54.060  1.00  0.00           H
ATOM    218  HG2 GLN A  15      82.400  52.610  54.310  1.00  0.00           H
ATOM    219  CD  GLN A  15      81.660  52.610  52.370  1.00  0.00           C
ATOM    220  OE1 GLN A  15      82.050  51.500  52.200  1.00  0.00           O
ATOM    221  NE2 GLN A  15      81.010  53.210  51.380  1.00  0.00           N
ATOM    222 1HE2 GLN A  15      80.850  54.210  51.430  1.00  0.00           H
ATOM    223 2HE2 GLN A  15      80.700  52.600  50.640  1.00  0.00           H
ATOM    224  C   GLN A  15      84.890  55.790  54.300  1.00  0.00           C
ATOM    225  O   GLN A  15      86.070  55.330  54.270  1.00  0.00           O
ATOM    226  N   ILE A  16      84.690  57.110  54.220  1.00  0.00           N
ATOM    227  H   ILE A  16      83.760  57.500  54.160  1.00  0.00           H
ATOM    228  CA  ILE A  16      85.810  58.070  54.070  1.00  0.00           C
ATOM    229  HA  ILE A  16      86.420  57.630  53.280  1.00  0.00           H
ATOM    230  CB  ILE A  16      85.320  59.390  53.490  1.00  0.00           C
ATOM    231  HB  ILE A  16      84.510  59.810  54.090  1.00  0.00           H
ATOM    232  CG2 ILE A  16      86.380  60.490  53.590  1.00  0.00           C
ATOM    233 1HG2 ILE A  16      86.020  61.520  53.530  1.00  0.00           H
ATOM    234 2HG2 ILE A  16      86.920  60.490  54.540  1.00  0.00           H
ATOM    235 3HG2 ILE A  16      87.080  60.310  52.770  1.00  0.00           H
ATOM    236  CG1 ILE A  16      84.910  59.160  52.060  1.00  0.00           C
ATOM    237 1HG1 ILE A  16      84.190  58.340  52.140  1.00  0.00           H
ATOM    238 2HG1 ILE A  16      85.740  58.940  51.380  1.00  0.00           H
ATOM    239  CD  ILE A  16      84.070  60.340  51.580  1.00  0.00           C
ATOM    240  HD1 ILE A  16      84.760  61.180  51.680  1.00  0.00           H
ATOM    241  HD2 ILE A  16      83.700  60.190  50.560  1.00  0.00           H
ATOM    242  HD3 ILE A  16      83.170  60.420  52.190  1.00  0.00           H
ATOM    243  C   ILE A  16      86.550  58.100  55.340  1.00  0.00           C
ATOM    244  O   ILE A  16      87.770  58.240  55.310  1.00  0.00           O
ATOM    245  N   GLY A  17      85.860  57.980  56.490  1.00  0.00           N
ATOM    246  H   GLY A  17      84.860  58.030  56.350  1.00  0.00           H
ATOM    247  CA  GLY A  17      86.390  57.940  57.930  1.00  0.00           C
ATOM    248  HA1 GLY A  17      85.610  58.010  58.690  1.00  0.00           H
ATOM    249  HA2 GLY A  17      87.060  58.800  58.010  1.00  0.00           H
ATOM    250  C   GLY A  17      87.300  56.800  58.120  1.00  0.00           C
ATOM    251  O   GLY A  17      88.440  56.970  58.440  1.00  0.00           O
ATOM    252  N   ASN A  18      86.800  55.630  57.860  1.00  0.00           N
ATOM    253  H   ASN A  18      85.890  55.630  57.440  1.00  0.00           H
ATOM    254  CA  ASN A  18      87.670  54.450  58.000  1.00  0.00           C
ATOM    255  HA  ASN A  18      88.180  54.540  58.960  1.00  0.00           H
ATOM    256  CB  ASN A  18      86.820  53.120  58.130  1.00  0.00           C
ATOM    257  HB1 ASN A  18      86.210  53.030  57.230  1.00  0.00           H
ATOM    258  HB2 ASN A  18      86.050  53.300  58.880  1.00  0.00           H
ATOM    259  CG  ASN A  18      87.660  51.810  58.330  1.00  0.00           C
ATOM    260  OD1 ASN A  18      88.270  51.630  59.380  1.00  0.00           O
ATOM    261  ND2 ASN A  18      87.630  50.930  57.330  1.00  0.00           N
ATOM    262 1HD2 ASN A  18      87.040  51.210  56.570  1.00  0.00           H
ATOM    263 2HD2 ASN A  18      88.070  50.030  57.460  1.00  0.00           H
ATOM    264  C   ASN A  18      88.880  54.410  56.990  1.00  0.00           C
ATOM    265  O   ASN A  18      89.980  54.080  57.390  1.00  0.00           O
ATOM    266  N   ALA A  19      88.670  54.810  55.710  1.00  0.00           N
ATOM    267  H   ALA A  19      87.760  55.140  55.420  1.00  0.00           H
ATOM    268  CA  ALA A  19      89.750  54.990  54.860  1.00  0.00           C
ATOM    269  HA  ALA A  19      90.260  54.030  54.760  1.00  0.00           H
ATOM    270  CB  ALA A  19      89.300  55.490  53.440  1.00  0.00           C
ATOM    271  HB1 ALA A  19      88.830  56.470  53.420  1.00  0.00           H
ATOM    272  HB2 ALA A  19      90.180  55.440  52.790  1.00  0.00           H
ATOM    273  HB3 ALA A  19      88.630  54.750  53.010  1.00  0.00           H
ATOM    274  C   ALA A  19      90.780  56.000  55.370  1.00  0.00           C
ATOM    275  O   ALA A  19      91.990  55.750  55.290  1.00  0.00           O
ATOM    276  N   CYS A  20      90.340  57.050  56.070  1.00  0.00           N
ATOM    277  H   CYS A  20      89.390  57.170  56.380  1.00  0.00           H
ATOM    278  CA  CYS A  20      91.330  58.030  56.570  1.00  0.00           C
ATOM    279  HA  CYS A  20      92.050  58.300  55.800  1.00  0.00           H
ATOM    280  CB  CYS A  20      90.550  59.300  56.990  1.00  0.00           C
ATOM    281  HB1 CYS A  20      91.120  59.920  57.680  1.00  0.00           H
ATOM    282  HB2 CYS A  20      89.630  59.020  57.500  1.00  0.00           H
ATOM    283  SG  CYS A  20      90.070  60.230  55.440  1.00  0.00           S
ATOM    284  HG  CYS A  20      89.000  59.510  55.110  1.00  0.00           H
ATOM    285  C   CYS A  20      92.090  57.600  57.790  1.00  0.00           C
ATOM    286  O   CYS A  20      93.250  57.920  57.970  1.00  0.00           O
ATOM    287  N   TRP A  21      91.510  56.810  58.690  1.00  0.00           N
ATOM    288  H   TRP A  21      90.520  56.640  58.590  1.00  0.00           H
ATOM    289  CA  TRP A  21      92.180  56.330  59.820  1.00  0.00           C
ATOM    290  HA  TRP A  21      92.650  57.160  60.360  1.00  0.00           H
ATOM    291  CB  TRP A  21      91.070  55.840  60.780  1.00  0.00           C
ATOM    292  HB1 TRP A  21      91.540  55.300  61.600  1.00  0.00           H
ATOM    293  HB2 TRP A  21      90.250  55.370  60.250  1.00  0.00           H
ATOM    294  CG  TRP A  21      90.480  57.140  61.460  1.00  0.00           C
ATOM    295  CD1 TRP A  21      89.290  57.780  61.260  1.00  0.00           C
ATOM    296  HD1 TRP A  21      88.450  57.420  60.690  1.00  0.00           H
ATOM    297  NE1 TRP A  21      89.270  59.020  61.800  1.00  0.00           N
ATOM    298  HE1 TRP A  21      88.670  59.780  61.500  1.00  0.00           H
ATOM    299  CE2 TRP A  21      90.340  59.170  62.640  1.00  0.00           C
ATOM    300  CZ2 TRP A  21      90.740  60.170  63.510  1.00  0.00           C
ATOM    301  HZ2 TRP A  21      90.190  61.090  63.570  1.00  0.00           H
ATOM    302  CH2 TRP A  21      91.720  59.940  64.460  1.00  0.00           C
ATOM    303  HH2 TRP A  21      92.000  60.710  65.170  1.00  0.00           H
ATOM    304  CZ3 TRP A  21      92.510  58.780  64.310  1.00  0.00           C
ATOM    305  HZ3 TRP A  21      93.360  58.530  64.930  1.00  0.00           H
ATOM    306  CE3 TRP A  21      92.210  57.810  63.350  1.00  0.00           C
ATOM    307  HE3 TRP A  21      92.820  56.920  63.240  1.00  0.00           H
ATOM    308  CD2 TRP A  21      91.080  57.990  62.510  1.00  0.00           C
ATOM    309  C   TRP A  21      93.160  55.200  59.520  1.00  0.00           C
ATOM    310  O   TRP A  21      94.180  55.050  60.170  1.00  0.00           O
ATOM    311  N   GLU A  22      92.890  54.390  58.500  1.00  0.00           N
ATOM    312  H   GLU A  22      92.000  54.430  58.030  1.00  0.00           H
ATOM    313  CA  GLU A  22      93.960  53.560  58.000  1.00  0.00           C
ATOM    314  HA  GLU A  22      94.150  52.960  58.900  1.00  0.00           H
ATOM    315  CB  GLU A  22      93.410  52.640  56.880  1.00  0.00           C
ATOM    316  HB1 GLU A  22      92.900  53.360  56.240  1.00  0.00           H
ATOM    317  HB2 GLU A  22      92.730  51.920  57.320  1.00  0.00           H
ATOM    318  CG  GLU A  22      94.430  52.050  55.870  1.00  0.00           C
ATOM    319  HG1 GLU A  22      95.050  51.300  56.360  1.00  0.00           H
ATOM    320  HG2 GLU A  22      95.030  52.790  55.340  1.00  0.00           H
ATOM    321  CD  GLU A  22      93.720  51.410  54.720  1.00  0.00           C
ATOM    322  OE1 GLU A  22      92.750  52.010  54.150  1.00  0.00           O
ATOM    323  OE2 GLU A  22      93.970  50.190  54.430  1.00  0.00           O
ATOM    324  C   GLU A  22      95.200  54.320  57.460  1.00  0.00           C
ATOM    325  O   GLU A  22      96.300  54.060  57.920  1.00  0.00           O
ATOM    326  N   LEU A  23      95.010  55.360  56.580  1.00  0.00           N
ATOM    327  H   LEU A  23      94.050  55.570  56.330  1.00  0.00           H
ATOM    328  CA  LEU A  23      96.090  56.260  56.080  1.00  0.00           C
ATOM    329  HA  LEU A  23      96.760  55.760  55.390  1.00  0.00           H
ATOM    330  CB  LEU A  23      95.430  57.230  55.100  1.00  0.00           C
ATOM    331  HB1 LEU A  23      94.750  57.880  55.650  1.00  0.00           H
ATOM    332  HB2 LEU A  23      94.880  56.740  54.290  1.00  0.00           H
ATOM    333  CG  LEU A  23      96.420  58.170  54.430  1.00  0.00           C
ATOM    334  HG  LEU A  23      96.920  58.840  55.130  1.00  0.00           H
ATOM    335  CD1 LEU A  23      97.500  57.410  53.790  1.00  0.00           C
ATOM    336 1HD1 LEU A  23      97.120  56.580  53.200  1.00  0.00           H
ATOM    337 2HD1 LEU A  23      98.240  58.040  53.280  1.00  0.00           H
ATOM    338 3HD1 LEU A  23      98.140  57.030  54.580  1.00  0.00           H
ATOM    339  CD2 LEU A  23      95.670  59.160  53.490  1.00  0.00           C
ATOM    340 1HD2 LEU A  23      96.340  59.930  53.100  1.00  0.00           H
ATOM    341 2HD2 LEU A  23      95.230  58.550  52.700  1.00  0.00           H
ATOM    342 3HD2 LEU A  23      94.800  59.510  54.060  1.00  0.00           H
ATOM    343  C   LEU A  23      96.890  56.960  57.210  1.00  0.00           C
ATOM    344  O   LEU A  23      98.120  56.960  57.150  1.00  0.00           O
ATOM    345  N   TYR A  24      96.250  57.530  58.240  1.00  0.00           N
ATOM    346  H   TYR A  24      95.240  57.450  58.310  1.00  0.00           H
ATOM    347  CA  TYR A  24      96.990  58.140  59.360  1.00  0.00           C
ATOM    348  HA  TYR A  24      97.630  58.940  59.000  1.00  0.00           H
ATOM    349  CB  TYR A  24      96.020  58.780  60.390  1.00  0.00           C
ATOM    350  HB1 TYR A  24      96.560  59.160  61.260  1.00  0.00           H
ATOM    351  HB2 TYR A  24      95.500  57.890  60.730  1.00  0.00           H
ATOM    352  CG  TYR A  24      94.960  59.760  59.900  1.00  0.00           C
ATOM    353  CD1 TYR A  24      95.240  60.550  58.770  1.00  0.00           C
ATOM    354  HD1 TYR A  24      96.160  60.480  58.210  1.00  0.00           H
ATOM    355  CE1 TYR A  24      94.260  61.490  58.280  1.00  0.00           C
ATOM    356  HE1 TYR A  24      94.460  62.120  57.420  1.00  0.00           H
ATOM    357  CZ  TYR A  24      93.060  61.570  59.010  1.00  0.00           C
ATOM    358  OH  TYR A  24      92.090  62.490  58.650  1.00  0.00           O
ATOM    359  HH  TYR A  24      91.380  62.480  59.310  1.00  0.00           H
ATOM    360  CE2 TYR A  24      92.800  60.800  60.180  1.00  0.00           C
ATOM    361  HE2 TYR A  24      91.910  60.990  60.760  1.00  0.00           H
ATOM    362  CD2 TYR A  24      93.810  59.900  60.660  1.00  0.00           C
ATOM    363  HD2 TYR A  24      93.600  59.340  61.560  1.00  0.00           H
ATOM    364  C   TYR A  24      97.800  57.040  60.070  1.00  0.00           C
ATOM    365  O   TYR A  24      98.900  57.360  60.500  1.00  0.00           O
ATOM    366  N   CYS A  25      97.260  55.800  60.180  1.00  0.00           N
ATOM    367  H   CYS A  25      96.260  55.640  60.080  1.00  0.00           H
ATOM    368  CA  CYS A  25      98.080  54.710  60.750  1.00  0.00           C
ATOM    369  HA  CYS A  25      98.560  54.910  61.710  1.00  0.00           H
ATOM    370  CB  CYS A  25      97.140  53.570  61.010  1.00  0.00           C
ATOM    371  HB1 CYS A  25      97.790  52.760  61.360  1.00  0.00           H
ATOM    372  HB2 CYS A  25      96.730  53.230  60.060  1.00  0.00           H
ATOM    373  SG  CYS A  25      95.960  53.830  62.390  1.00  0.00           S
ATOM    374  HG  CYS A  25      95.350  54.850  61.780  1.00  0.00           H
ATOM    375  C   CYS A  25      99.200  54.230  59.790  1.00  0.00           C
ATOM    376  O   CYS A  25     100.270  53.970  60.270  1.00  0.00           O
ATOM    377  N   LEU A  26      99.120  54.250  58.400  1.00  0.00           N
ATOM    378  H   LEU A  26      98.320  54.640  57.920  1.00  0.00           H
ATOM    379  CA  LEU A  26     100.340  54.200  57.520  1.00  0.00           C
ATOM    380  HA  LEU A  26     100.890  53.320  57.860  1.00  0.00           H
ATOM    381  CB  LEU A  26      99.960  54.070  56.040  1.00  0.00           C
ATOM    382  HB1 LEU A  26     100.850  53.890  55.430  1.00  0.00           H
ATOM    383  HB2 LEU A  26      99.560  55.020  55.660  1.00  0.00           H
ATOM    384  CG  LEU A  26      98.940  52.970  55.760  1.00  0.00           C
ATOM    385  HG  LEU A  26      98.010  53.070  56.310  1.00  0.00           H
ATOM    386  CD1 LEU A  26      98.620  52.810  54.300  1.00  0.00           C
ATOM    387 1HD1 LEU A  26      98.070  53.650  53.870  1.00  0.00           H
ATOM    388 2HD1 LEU A  26      99.540  52.710  53.730  1.00  0.00           H
ATOM    389 3HD1 LEU A  26      97.910  51.990  54.120  1.00  0.00           H
ATOM    390  CD2 LEU A  26      99.440  51.560  56.100  1.00  0.00           C
ATOM    391 1HD2 LEU A  26      99.330  51.460  57.180  1.00  0.00           H
ATOM    392 2HD2 LEU A  26      98.790  50.870  55.570  1.00  0.00           H
ATOM    393 3HD2 LEU A  26     100.470  51.510  55.750  1.00  0.00           H
ATOM    394  C   LEU A  26     101.280  55.400  57.810  1.00  0.00           C
ATOM    395  O   LEU A  26     102.520  55.230  57.920  1.00  0.00           O
ATOM    396  N   GLU A  27     100.790  56.650  57.940  1.00  0.00           N
ATOM    397  H   GLU A  27      99.780  56.740  57.930  1.00  0.00           H
ATOM    398  CA  GLU A  27     101.630  57.870  57.930  1.00  0.00           C
ATOM    399  HA  GLU A  27     102.330  57.830  57.090  1.00  0.00           H
ATOM    400  CB  GLU A  27     100.800  59.110  57.760  1.00  0.00           C
ATOM    401  HB1 GLU A  27     101.420  59.980  57.970  1.00  0.00           H
ATOM    402  HB2 GLU A  27      99.870  59.050  58.320  1.00  0.00           H
ATOM    403  CG  GLU A  27     100.390  59.260  56.270  1.00  0.00           C
ATOM    404  HG1 GLU A  27      99.830  58.360  56.060  1.00  0.00           H
ATOM    405  HG2 GLU A  27     101.330  59.270  55.700  1.00  0.00           H
ATOM    406  CD  GLU A  27      99.590  60.550  56.090  1.00  0.00           C
ATOM    407  OE1 GLU A  27      99.710  61.490  56.940  1.00  0.00           O
ATOM    408  OE2 GLU A  27      98.980  60.650  55.030  1.00  0.00           O
ATOM    409  C   GLU A  27     102.470  58.050  59.200  1.00  0.00           C
ATOM    410  O   GLU A  27     103.480  58.700  59.200  1.00  0.00           O
ATOM    411  N   HIS A  28     102.070  57.430  60.280  1.00  0.00           N
ATOM    412  H   HIS A  28     101.160  56.990  60.330  1.00  0.00           H
ATOM    413  CA  HIS A  28     102.780  57.500  61.540  1.00  0.00           C
ATOM    414  HA  HIS A  28     103.440  58.360  61.490  1.00  0.00           H
ATOM    415  CB  HIS A  28     101.780  57.810  62.650  1.00  0.00           C
ATOM    416  HB1 HIS A  28     102.250  57.730  63.630  1.00  0.00           H
ATOM    417  HB2 HIS A  28     100.870  57.200  62.610  1.00  0.00           H
ATOM    418  CG  HIS A  28     101.270  59.240  62.540  1.00  0.00           C
ATOM    419  ND1 HIS A  28     102.000  60.430  62.530  1.00  0.00           N
ATOM    420  CE1 HIS A  28     101.150  61.410  62.660  1.00  0.00           C
ATOM    421  HE1 HIS A  28     101.370  62.460  62.680  1.00  0.00           H
ATOM    422  NE2 HIS A  28      99.890  60.940  62.510  1.00  0.00           N
ATOM    423  HE2 HIS A  28      99.130  61.550  62.740  1.00  0.00           H
ATOM    424  CD2 HIS A  28      99.910  59.560  62.500  1.00  0.00           C
ATOM    425  HD2 HIS A  28      99.120  58.830  62.520  1.00  0.00           H
ATOM    426  C   HIS A  28     103.600  56.260  61.890  1.00  0.00           C
ATOM    427  O   HIS A  28     104.420  56.380  62.780  1.00  0.00           O
ATOM    428  N   GLY A  29     103.340  55.110  61.320  1.00  0.00           N
ATOM    429  H   GLY A  29     102.570  54.950  60.680  1.00  0.00           H
ATOM    430  CA  GLY A  29     103.910  53.800  61.750  1.00  0.00           C
ATOM    431  HA1 GLY A  29     104.890  54.010  62.160  1.00  0.00           H
ATOM    432  HA2 GLY A  29     103.990  53.150  60.870  1.00  0.00           H
ATOM    433  C   GLY A  29     103.030  53.070  62.820  1.00  0.00           C
ATOM    434  O   GLY A  29     103.600  52.440  63.740  1.00  0.00           O
ATOM    435  N   ILE A  30     101.680  53.270  62.870  1.00  0.00           N
ATOM    436  H   ILE A  30     101.270  53.890  62.180  1.00  0.00           H
ATOM    437  CA  ILE A  30     100.840  52.520  63.830  1.00  0.00           C
ATOM    438  HA  ILE A  30     101.450  52.370  64.720  1.00  0.00           H
ATOM    439  CB  ILE A  30      99.550  53.310  64.200  1.00  0.00           C
ATOM    440  HB  ILE A  30      99.040  53.570  63.280  1.00  0.00           H
ATOM    441  CG2 ILE A  30      98.720  52.420  65.150  1.00  0.00           C
ATOM    442 1HG2 ILE A  30      98.310  51.570  64.600  1.00  0.00           H
ATOM    443 2HG2 ILE A  30      99.220  52.290  66.110  1.00  0.00           H
ATOM    444 3HG2 ILE A  30      97.870  53.020  65.460  1.00  0.00           H
ATOM    445  CG1 ILE A  30      99.910  54.710  64.800  1.00  0.00           C
ATOM    446 1HG1 ILE A  30     100.550  55.240  64.090  1.00  0.00           H
ATOM    447 2HG1 ILE A  30     100.450  54.570  65.730  1.00  0.00           H
ATOM    448  CD  ILE A  30      98.700  55.550  65.120  1.00  0.00           C
ATOM    449  HD1 ILE A  30      98.220  55.410  66.090  1.00  0.00           H
ATOM    450  HD2 ILE A  30      98.950  56.610  65.040  1.00  0.00           H
ATOM    451  HD3 ILE A  30      98.020  55.260  64.320  1.00  0.00           H
ATOM    452  C   ILE A  30     100.520  51.210  63.120  1.00  0.00           C
ATOM    453  O   ILE A  30     100.210  51.210  61.900  1.00  0.00           O
ATOM    454  N   GLN A  31     100.580  50.040  63.850  1.00  0.00           N
ATOM    455  H   GLN A  31     100.880  50.130  64.810  1.00  0.00           H
ATOM    456  CA  GLN A  31     100.410  48.620  63.380  1.00  0.00           C
ATOM    457  HA  GLN A  31     100.660  48.560  62.320  1.00  0.00           H
ATOM    458  CB  GLN A  31     101.340  47.690  64.170  1.00  0.00           C
ATOM    459  HB1 GLN A  31     101.250  46.660  63.840  1.00  0.00           H
ATOM    460  HB2 GLN A  31     101.230  47.600  65.250  1.00  0.00           H
ATOM    461  CG  GLN A  31     102.830  48.010  63.960  1.00  0.00           C
ATOM    462  HG1 GLN A  31     103.090  49.020  64.280  1.00  0.00           H
ATOM    463  HG2 GLN A  31     103.020  48.050  62.890  1.00  0.00           H
ATOM    464  CD  GLN A  31     103.730  46.940  64.570  1.00  0.00           C
ATOM    465  OE1 GLN A  31     103.390  46.160  65.480  1.00  0.00           O
ATOM    466  NE2 GLN A  31     104.990  46.860  64.220  1.00  0.00           N
ATOM    467 1HE2 GLN A  31     105.310  47.430  63.450  1.00  0.00           H
ATOM    468 2HE2 GLN A  31     105.610  46.230  64.700  1.00  0.00           H
ATOM    469  C   GLN A  31      98.920  48.190  63.450  1.00  0.00           C
ATOM    470  O   GLN A  31      98.150  48.680  64.270  1.00  0.00           O
ATOM    471  N   PRO A  32      98.530  47.170  62.690  1.00  0.00           N
ATOM    472  CD  PRO A  32      99.150  46.480  61.540  1.00  0.00           C
ATOM    473  HD1 PRO A  32      99.680  45.640  61.990  1.00  0.00           H
ATOM    474  HD2 PRO A  32      99.780  47.180  60.990  1.00  0.00           H
ATOM    475  CG  PRO A  32      97.940  46.160  60.700  1.00  0.00           C
ATOM    476  HG1 PRO A  32      98.180  45.330  60.030  1.00  0.00           H
ATOM    477  HG2 PRO A  32      97.480  47.000  60.170  1.00  0.00           H
ATOM    478  CB  PRO A  32      96.990  45.690  61.800  1.00  0.00           C
ATOM    479  HB1 PRO A  32      97.350  44.730  62.160  1.00  0.00           H
ATOM    480  HB2 PRO A  32      96.000  45.610  61.350  1.00  0.00           H
ATOM    481  CA  PRO A  32      97.050  46.830  62.750  1.00  0.00           C
ATOM    482  HA  PRO A  32      96.490  47.660  62.310  1.00  0.00           H
ATOM    483  C   PRO A  32      96.470  46.550  64.170  1.00  0.00           C
ATOM    484  O   PRO A  32      95.310  46.790  64.330  1.00  0.00           O
ATOM    485  N   ASP A  33      97.190  46.130  65.160  1.00  0.00           N
ATOM    486  H   ASP A  33      98.190  46.170  64.980  1.00  0.00           H
ATOM    487  CA  ASP A  33      96.760  45.950  66.590  1.00  0.00           C
ATOM    488  HA  ASP A  33      95.680  45.840  66.640  1.00  0.00           H
ATOM    489  CB  ASP A  33      97.430  44.700  67.200  1.00  0.00           C
ATOM    490  HB1 ASP A  33      97.100  43.820  66.650  1.00  0.00           H
ATOM    491  HB2 ASP A  33      96.990  44.620  68.190  1.00  0.00           H
ATOM    492  CG  ASP A  33      98.960  44.740  67.250  1.00  0.00           C
ATOM    493  OD1 ASP A  33      99.570  45.690  66.700  1.00  0.00           O
ATOM    494  OD2 ASP A  33      99.580  43.940  67.980  1.00  0.00           O
ATOM    495  C   ASP A  33      96.890  47.170  67.480  1.00  0.00           C
ATOM    496  O   ASP A  33      96.770  47.050  68.740  1.00  0.00           O
ATOM    497  N   GLY A  34      97.170  48.360  66.820  1.00  0.00           N
ATOM    498  H   GLY A  34      97.150  48.320  65.810  1.00  0.00           H
ATOM    499  CA  GLY A  34      97.390  49.700  67.430  1.00  0.00           C
ATOM    500  HA1 GLY A  34      96.640  49.790  68.220  1.00  0.00           H
ATOM    501  HA2 GLY A  34      97.360  50.520  66.720  1.00  0.00           H
ATOM    502  C   GLY A  34      98.740  49.900  68.100  1.00  0.00           C
ATOM    503  O   GLY A  34      98.950  50.930  68.660  1.00  0.00           O
ATOM    504  N   GLN A  35      99.720  48.980  67.930  1.00  0.00           N
ATOM    505  H   GLN A  35      99.500  48.160  67.370  1.00  0.00           H
ATOM    506  CA  GLN A  35     101.070  49.220  68.380  1.00  0.00           C
ATOM    507  HA  GLN A  35     101.150  49.470  69.430  1.00  0.00           H
ATOM    508  CB  GLN A  35     101.820  47.960  68.430  1.00  0.00           C
ATOM    509  HB1 GLN A  35     102.810  48.230  68.770  1.00  0.00           H
ATOM    510  HB2 GLN A  35     101.960  47.610  67.410  1.00  0.00           H
ATOM    511  CG  GLN A  35     101.400  46.810  69.400  1.00  0.00           C
ATOM    512  HG1 GLN A  35     101.950  45.940  69.060  1.00  0.00           H
ATOM    513  HG2 GLN A  35     100.360  46.590  69.180  1.00  0.00           H
ATOM    514  CD  GLN A  35     101.590  47.070  70.940  1.00  0.00           C
ATOM    515  OE1 GLN A  35     102.670  47.410  71.310  1.00  0.00           O
ATOM    516  NE2 GLN A  35     100.540  46.950  71.720  1.00  0.00           N
ATOM    517 1HE2 GLN A  35      99.650  46.590  71.420  1.00  0.00           H
ATOM    518 2HE2 GLN A  35     100.700  47.270  72.660  1.00  0.00           H
ATOM    519  C   GLN A  35     101.790  50.210  67.500  1.00  0.00           C
ATOM    520  O   GLN A  35     101.640  50.330  66.310  1.00  0.00           O
ATOM    521  N   MET A  36     102.660  51.020  68.200  1.00  0.00           N
ATOM    522  H   MET A  36     102.690  51.090  69.200  1.00  0.00           H
ATOM    523  CA  MET A  36     103.550  51.980  67.500  1.00  0.00           C
ATOM    524  HA  MET A  36     103.450  51.880  66.420  1.00  0.00           H
ATOM    525  CB  MET A  36     103.050  53.400  67.830  1.00  0.00           C
ATOM    526  HB1 MET A  36     103.170  53.740  68.860  1.00  0.00           H
ATOM    527  HB2 MET A  36     101.960  53.420  67.730  1.00  0.00           H
ATOM    528  CG  MET A  36     103.510  54.470  66.770  1.00  0.00           C
ATOM    529  HG1 MET A  36     103.290  54.210  65.740  1.00  0.00           H
ATOM    530  HG2 MET A  36     104.600  54.510  66.850  1.00  0.00           H
ATOM    531  SD  MET A  36     102.830  56.080  67.150  1.00  0.00           S
ATOM    532  CE  MET A  36     103.690  57.230  66.090  1.00  0.00           C
ATOM    533  HE1 MET A  36     104.760  57.250  66.300  1.00  0.00           H
ATOM    534  HE2 MET A  36     103.650  56.970  65.040  1.00  0.00           H
ATOM    535  HE3 MET A  36     103.180  58.180  66.280  1.00  0.00           H
ATOM    536  C   MET A  36     105.020  51.780  67.850  1.00  0.00           C
ATOM    537  O   MET A  36     105.430  52.450  68.750  1.00  0.00           O
ATOM    538  N   PRO A  37     105.760  50.900  67.180  1.00  0.00           N
ATOM    539  CD  PRO A  37     105.330  50.060  66.110  1.00  0.00           C
ATOM    540  HD1 PRO A  37     105.270  50.740  65.250  1.00  0.00           H
ATOM    541  HD2 PRO A  37     104.370  49.580  66.290  1.00  0.00           H
ATOM    542  CG  PRO A  37     106.400  48.940  65.910  1.00  0.00           C
ATOM    543  HG1 PRO A  37     106.520  48.680  64.860  1.00  0.00           H
ATOM    544  HG2 PRO A  37     106.100  48.010  66.410  1.00  0.00           H
ATOM    545  CB  PRO A  37     107.620  49.550  66.570  1.00  0.00           C
ATOM    546  HB1 PRO A  37     108.090  50.100  65.760  1.00  0.00           H
ATOM    547  HB2 PRO A  37     108.320  48.760  66.850  1.00  0.00           H
ATOM    548  CA  PRO A  37     107.070  50.530  67.620  1.00  0.00           C
ATOM    549  HA  PRO A  37     107.010  50.030  68.590  1.00  0.00           H
ATOM    550  C   PRO A  37     108.010  51.710  67.800  1.00  0.00           C
ATOM    551  O   PRO A  37     108.950  51.670  68.530  1.00  0.00           O
ATOM    552  N   SER A  38     107.820  52.820  67.050  1.00  0.00           N
ATOM    553  H   SER A  38     107.180  52.730  66.270  1.00  0.00           H
ATOM    554  CA  SER A  38     108.690  53.980  67.240  1.00  0.00           C
ATOM    555  HA  SER A  38     109.720  53.660  67.320  1.00  0.00           H
ATOM    556  CB  SER A  38     108.580  54.890  65.990  1.00  0.00           C
ATOM    557  HB1 SER A  38     108.930  54.240  65.180  1.00  0.00           H
ATOM    558  HB2 SER A  38     109.170  55.790  66.170  1.00  0.00           H
ATOM    559  OG  SER A  38     107.250  55.260  65.880  1.00  0.00           O
ATOM    560  HG  SER A  38     106.840  54.470  65.520  1.00  0.00           H
ATOM    561  C   SER A  38     108.460  54.850  68.460  1.00  0.00           C
ATOM    562  O   SER A  38     109.300  55.570  68.890  1.00  0.00           O
ATOM    563  N   ASP A  39     107.280  54.770  69.030  1.00  0.00           N
ATOM    564  H   ASP A  39     106.630  54.090  68.650  1.00  0.00           H
ATOM    565  CA  ASP A  39     106.890  55.570  70.230  1.00  0.00           C
ATOM    566  HA  ASP A  39     107.270  56.580  70.070  1.00  0.00           H
ATOM    567  CB  ASP A  39     105.330  55.610  70.240  1.00  0.00           C
ATOM    568  HB1 ASP A  39     105.080  54.570  70.440  1.00  0.00           H
ATOM    569  HB2 ASP A  39     105.000  55.820  69.230  1.00  0.00           H
ATOM    570  CG  ASP A  39     104.680  56.390  71.360  1.00  0.00           C
ATOM    571  OD1 ASP A  39     105.110  56.350  72.530  1.00  0.00           O
ATOM    572  OD2 ASP A  39     103.550  56.910  71.190  1.00  0.00           O
ATOM    573  C   ASP A  39     107.470  54.930  71.480  1.00  0.00           C
ATOM    574  O   ASP A  39     107.250  53.740  71.750  1.00  0.00           O
ATOM    575  N   LYS A  40     108.220  55.740  72.250  1.00  0.00           N
ATOM    576  H   LYS A  40     108.420  56.660  71.890  1.00  0.00           H
ATOM    577  CA  LYS A  40     108.990  55.280  73.380  1.00  0.00           C
ATOM    578  HA  LYS A  40     108.880  54.200  73.340  1.00  0.00           H
ATOM    579  CB  LYS A  40     110.450  55.590  73.210  1.00  0.00           C
ATOM    580  HB1 LYS A  40     111.040  55.120  73.990  1.00  0.00           H
ATOM    581  HB2 LYS A  40     110.740  56.630  73.400  1.00  0.00           H
ATOM    582  CG  LYS A  40     111.010  55.140  71.860  1.00  0.00           C
ATOM    583  HG1 LYS A  40     112.080  55.310  72.020  1.00  0.00           H
ATOM    584  HG2 LYS A  40     110.580  55.690  71.030  1.00  0.00           H
ATOM    585  CD  LYS A  40     110.820  53.640  71.530  1.00  0.00           C
ATOM    586  HD1 LYS A  40     109.770  53.450  71.330  1.00  0.00           H
ATOM    587  HD2 LYS A  40     111.160  52.980  72.340  1.00  0.00           H
ATOM    588  CE  LYS A  40     111.700  53.300  70.340  1.00  0.00           C
ATOM    589  HE1 LYS A  40     112.740  53.340  70.660  1.00  0.00           H
ATOM    590  HE2 LYS A  40     111.570  54.000  69.510  1.00  0.00           H
ATOM    591  NZ  LYS A  40     111.390  51.960  69.800  1.00  0.00           N
ATOM    592  HZ1 LYS A  40     110.490  51.870  69.340  1.00  0.00           H
ATOM    593  HZ2 LYS A  40     112.130  51.650  69.190  1.00  0.00           H
ATOM    594  HZ3 LYS A  40     111.260  51.280  70.530  1.00  0.00           H
ATOM    595  C   LYS A  40     108.400  55.630  74.800  1.00  0.00           C
ATOM    596  O   LYS A  40     109.050  55.430  75.810  1.00  0.00           O
ATOM    597  N   THR A  41     107.140  56.170  74.820  1.00  0.00           N
ATOM    598  H   THR A  41     106.630  56.200  73.950  1.00  0.00           H
ATOM    599  CA  THR A  41     106.420  56.490  76.070  1.00  0.00           C
ATOM    600  HA  THR A  41     106.870  56.040  76.960  1.00  0.00           H
ATOM    601  CB  THR A  41     106.580  57.950  76.570  1.00  0.00           C
ATOM    602  HB  THR A  41     107.600  58.120  76.900  1.00  0.00           H
ATOM    603  CG2 THR A  41     106.390  59.020  75.530  1.00  0.00           C
ATOM    604 1HG2 THR A  41     106.590  60.030  75.880  1.00  0.00           H
ATOM    605 2HG2 THR A  41     107.180  58.830  74.800  1.00  0.00           H
ATOM    606 3HG2 THR A  41     105.410  58.960  75.040  1.00  0.00           H
ATOM    607  OG1 THR A  41     105.740  58.230  77.680  1.00  0.00           O
ATOM    608  HG1 THR A  41     105.600  59.170  77.800  1.00  0.00           H
ATOM    609  C   THR A  41     105.000  56.030  75.970  1.00  0.00           C
ATOM    610  O   THR A  41     104.240  56.460  75.180  1.00  0.00           O
ATOM    611  N   ILE A  42     104.700  55.030  76.820  1.00  0.00           N
ATOM    612  H   ILE A  42     105.450  54.690  77.410  1.00  0.00           H
ATOM    613  CA  ILE A  42     103.500  54.170  76.680  1.00  0.00           C
ATOM    614  HA  ILE A  42     103.120  54.250  75.660  1.00  0.00           H
ATOM    615  CB  ILE A  42     103.810  52.690  76.890  1.00  0.00           C
ATOM    616  HB  ILE A  42     104.190  52.620  77.910  1.00  0.00           H
ATOM    617  CG2 ILE A  42     102.590  51.740  76.890  1.00  0.00           C
ATOM    618 1HG2 ILE A  42     102.880  50.840  77.430  1.00  0.00           H
ATOM    619 2HG2 ILE A  42     101.760  52.110  77.490  1.00  0.00           H
ATOM    620 3HG2 ILE A  42     102.380  51.440  75.870  1.00  0.00           H
ATOM    621  CG1 ILE A  42     105.000  52.110  76.050  1.00  0.00           C
ATOM    622 1HG1 ILE A  42     105.840  52.800  76.090  1.00  0.00           H
ATOM    623 2HG1 ILE A  42     104.700  51.920  75.020  1.00  0.00           H
ATOM    624  CD  ILE A  42     105.570  50.820  76.630  1.00  0.00           C
ATOM    625  HD1 ILE A  42     104.870  50.010  76.810  1.00  0.00           H
ATOM    626  HD2 ILE A  42     106.230  50.460  75.830  1.00  0.00           H
ATOM    627  HD3 ILE A  42     106.130  51.030  77.540  1.00  0.00           H
ATOM    628  C   ILE A  42     102.370  54.710  77.640  1.00  0.00           C
ATOM    629  O   ILE A  42     102.650  55.070  78.780  1.00  0.00           O
ATOM    630  N   GLY A  43     101.090  54.690  77.190  1.00  0.00           N
ATOM    631  H   GLY A  43     100.940  54.300  76.270  1.00  0.00           H
ATOM    632  CA  GLY A  43      99.930  55.010  77.940  1.00  0.00           C
ATOM    633  HA1 GLY A  43     100.010  54.540  78.920  1.00  0.00           H
ATOM    634  HA2 GLY A  43      99.110  54.590  77.360  1.00  0.00           H
ATOM    635  C   GLY A  43      99.770  56.540  78.120  1.00  0.00           C
ATOM    636  O   GLY A  43      99.040  56.970  79.030  1.00  0.00           O
ATOM    637  N   GLY A  44     100.400  57.380  77.280  1.00  0.00           N
ATOM    638  H   GLY A  44     100.810  57.080  76.400  1.00  0.00           H
ATOM    639  CA  GLY A  44     100.510  58.770  77.490  1.00  0.00           C
ATOM    640  HA1 GLY A  44     100.780  58.950  78.530  1.00  0.00           H
ATOM    641  HA2 GLY A  44      99.560  59.250  77.300  1.00  0.00           H
ATOM    642  C   GLY A  44     101.460  59.530  76.630  1.00  0.00           C
ATOM    643  O   GLY A  44     102.210  59.000  75.830  1.00  0.00           O
ATOM    644  N   GLY A  45     101.480  60.850  76.870  1.00  0.00           N
ATOM    645  H   GLY A  45     101.060  61.200  77.720  1.00  0.00           H
ATOM    646  CA  GLY A  45     102.330  61.800  76.140  1.00  0.00           C
ATOM    647  HA1 GLY A  45     102.940  61.240  75.440  1.00  0.00           H
ATOM    648  HA2 GLY A  45     102.970  62.310  76.870  1.00  0.00           H
ATOM    649  C   GLY A  45     101.560  62.850  75.280  1.00  0.00           C
ATOM    650  O   GLY A  45     100.390  62.680  75.080  1.00  0.00           O
ATOM    651  N   ASP A  46     102.240  63.810  74.600  1.00  0.00           N
ATOM    652  H   ASP A  46     103.240  63.960  74.700  1.00  0.00           H
ATOM    653  CA  ASP A  46     101.630  64.890  73.870  1.00  0.00           C
ATOM    654  HA  ASP A  46     100.730  64.570  73.350  1.00  0.00           H
ATOM    655  CB  ASP A  46     101.320  66.090  74.770  1.00  0.00           C
ATOM    656  HB1 ASP A  46     100.540  65.720  75.440  1.00  0.00           H
ATOM    657  HB2 ASP A  46     100.670  66.770  74.220  1.00  0.00           H
ATOM    658  CG  ASP A  46     102.450  66.720  75.540  1.00  0.00           C
ATOM    659  OD1 ASP A  46     103.530  66.090  75.750  1.00  0.00           O
ATOM    660  OD2 ASP A  46     102.140  67.830  76.050  1.00  0.00           O
ATOM    661  C   ASP A  46     102.490  65.290  72.700  1.00  0.00           C
ATOM    662  O   ASP A  46     102.730  66.450  72.420  1.00  0.00           O
ATOM    663  N   ASP A  47     102.990  64.350  71.940  1.00  0.00           N
ATOM    664  H   ASP A  47     102.530  63.470  72.130  1.00  0.00           H
ATOM    665  CA  ASP A  47     103.550  64.510  70.640  1.00  0.00           C
ATOM    666  HA  ASP A  47     104.340  65.250  70.660  1.00  0.00           H
ATOM    667  CB  ASP A  47     104.190  63.200  70.350  1.00  0.00           C
ATOM    668  HB1 ASP A  47     104.700  63.180  69.390  1.00  0.00           H
ATOM    669  HB2 ASP A  47     103.500  62.360  70.450  1.00  0.00           H
ATOM    670  CG  ASP A  47     105.220  62.950  71.500  1.00  0.00           C
ATOM    671  OD1 ASP A  47     105.170  62.000  72.250  1.00  0.00           O
ATOM    672  OD2 ASP A  47     106.110  63.800  71.680  1.00  0.00           O
ATOM    673  C   ASP A  47     102.420  64.850  69.640  1.00  0.00           C
ATOM    674  O   ASP A  47     101.200  64.610  69.920  1.00  0.00           O
ATOM    675  N   SER A  48     102.710  65.280  68.410  1.00  0.00           N
ATOM    676  H   SER A  48     103.690  65.480  68.280  1.00  0.00           H
ATOM    677  CA  SER A  48     101.660  65.950  67.550  1.00  0.00           C
ATOM    678  HA  SER A  48     101.200  66.610  68.290  1.00  0.00           H
ATOM    679  CB  SER A  48     102.320  66.790  66.400  1.00  0.00           C
ATOM    680  HB1 SER A  48     101.500  67.340  65.930  1.00  0.00           H
ATOM    681  HB2 SER A  48     102.750  66.110  65.660  1.00  0.00           H
ATOM    682  OG  SER A  48     103.150  67.720  66.870  1.00  0.00           O
ATOM    683  HG  SER A  48     102.720  68.580  66.800  1.00  0.00           H
ATOM    684  C   SER A  48     100.700  64.890  66.990  1.00  0.00           C
ATOM    685  O   SER A  48      99.570  65.250  66.600  1.00  0.00           O
ATOM    686  N   PHE A  49     100.940  63.590  67.010  1.00  0.00           N
ATOM    687  H   PHE A  49     101.900  63.310  67.160  1.00  0.00           H
ATOM    688  CA  PHE A  49      99.970  62.560  66.730  1.00  0.00           C
ATOM    689  HA  PHE A  49      99.560  62.690  65.730  1.00  0.00           H
ATOM    690  CB  PHE A  49     100.710  61.290  66.480  1.00  0.00           C
ATOM    691  HB1 PHE A  49     101.400  61.450  65.650  1.00  0.00           H
ATOM    692  HB2 PHE A  49     100.000  60.550  66.110  1.00  0.00           H
ATOM    693  CG  PHE A  49     101.480  60.670  67.600  1.00  0.00           C
ATOM    694  CD1 PHE A  49     100.790  60.060  68.640  1.00  0.00           C
ATOM    695  HD1 PHE A  49      99.710  60.060  68.710  1.00  0.00           H
ATOM    696  CE1 PHE A  49     101.540  59.360  69.610  1.00  0.00           C
ATOM    697  HE1 PHE A  49     101.040  58.970  70.490  1.00  0.00           H
ATOM    698  CZ  PHE A  49     102.940  59.470  69.600  1.00  0.00           C
ATOM    699  HZ  PHE A  49     103.630  58.960  70.260  1.00  0.00           H
ATOM    700  CE2 PHE A  49     103.600  60.230  68.630  1.00  0.00           C
ATOM    701  HE2 PHE A  49     104.680  60.280  68.700  1.00  0.00           H
ATOM    702  CD2 PHE A  49     102.840  60.850  67.650  1.00  0.00           C
ATOM    703  HD2 PHE A  49     103.400  61.410  66.920  1.00  0.00           H
ATOM    704  C   PHE A  49      98.850  62.360  67.780  1.00  0.00           C
ATOM    705  O   PHE A  49      97.790  61.910  67.420  1.00  0.00           O
ATOM    706  N   ASN A  50      99.080  62.770  69.030  1.00  0.00           N
ATOM    707  H   ASN A  50      99.940  63.280  69.140  1.00  0.00           H
ATOM    708  CA  ASN A  50      98.190  62.670  70.180  1.00  0.00           C
ATOM    709  HA  ASN A  50      97.850  61.640  70.200  1.00  0.00           H
ATOM    710  CB  ASN A  50      98.920  63.000  71.460  1.00  0.00           C
ATOM    711  HB1 ASN A  50      98.190  63.080  72.270  1.00  0.00           H
ATOM    712  HB2 ASN A  50      99.540  63.900  71.390  1.00  0.00           H
ATOM    713  CG  ASN A  50      99.820  61.740  71.880  1.00  0.00           C
ATOM    714  OD1 ASN A  50     100.980  61.860  72.210  1.00  0.00           O
ATOM    715  ND2 ASN A  50      99.250  60.540  71.920  1.00  0.00           N
ATOM    716 1HD2 ASN A  50      98.270  60.430  71.690  1.00  0.00           H
ATOM    717 2HD2 ASN A  50      99.810  59.750  72.230  1.00  0.00           H
ATOM    718  C   ASN A  50      96.930  63.560  70.080  1.00  0.00           C
ATOM    719  O   ASN A  50      95.930  63.220  70.770  1.00  0.00           O
ATOM    720  N   THR A  51      96.930  64.500  69.230  1.00  0.00           N
ATOM    721  H   THR A  51      97.810  64.660  68.750  1.00  0.00           H
ATOM    722  CA  THR A  51      95.690  65.230  68.790  1.00  0.00           C
ATOM    723  HA  THR A  51      95.250  65.710  69.660  1.00  0.00           H
ATOM    724  CB  THR A  51      96.080  66.290  67.810  1.00  0.00           C
ATOM    725  HB  THR A  51      95.200  66.900  67.570  1.00  0.00           H
ATOM    726  CG2 THR A  51      97.250  67.120  68.270  1.00  0.00           C
ATOM    727 1HG2 THR A  51      97.480  67.880  67.530  1.00  0.00           H
ATOM    728 2HG2 THR A  51      97.050  67.550  69.260  1.00  0.00           H
ATOM    729 3HG2 THR A  51      98.230  66.650  68.390  1.00  0.00           H
ATOM    730  OG1 THR A  51      96.590  65.700  66.670  1.00  0.00           O
ATOM    731  HG1 THR A  51      97.200  66.350  66.320  1.00  0.00           H
ATOM    732  C   THR A  51      94.630  64.390  68.200  1.00  0.00           C
ATOM    733  O   THR A  51      93.480  64.690  68.290  1.00  0.00           O
ATOM    734  N   PHE A  52      95.010  63.230  67.630  1.00  0.00           N
ATOM    735  H   PHE A  52      96.000  63.140  67.450  1.00  0.00           H
ATOM    736  CA  PHE A  52      94.060  62.380  66.860  1.00  0.00           C
ATOM    737  HA  PHE A  52      93.050  62.790  66.880  1.00  0.00           H
ATOM    738  CB  PHE A  52      94.440  62.280  65.330  1.00  0.00           C
ATOM    739  HB1 PHE A  52      94.270  61.250  65.010  1.00  0.00           H
ATOM    740  HB2 PHE A  52      95.520  62.370  65.240  1.00  0.00           H
ATOM    741  CG  PHE A  52      93.950  63.260  64.390  1.00  0.00           C
ATOM    742  CD1 PHE A  52      94.060  64.640  64.680  1.00  0.00           C
ATOM    743  HD1 PHE A  52      94.500  64.990  65.590  1.00  0.00           H
ATOM    744  CE1 PHE A  52      93.630  65.590  63.750  1.00  0.00           C
ATOM    745  HE1 PHE A  52      93.640  66.650  63.960  1.00  0.00           H
ATOM    746  CZ  PHE A  52      93.080  65.130  62.520  1.00  0.00           C
ATOM    747  HZ  PHE A  52      92.820  65.820  61.730  1.00  0.00           H
ATOM    748  CE2 PHE A  52      92.860  63.740  62.220  1.00  0.00           C
ATOM    749  HE2 PHE A  52      92.490  63.410  61.260  1.00  0.00           H
ATOM    750  CD2 PHE A  52      93.290  62.840  63.230  1.00  0.00           C
ATOM    751  HD2 PHE A  52      93.200  61.770  63.070  1.00  0.00           H
ATOM    752  C   PHE A  52      94.000  60.920  67.470  1.00  0.00           C
ATOM    753  O   PHE A  52      93.170  60.070  67.140  1.00  0.00           O
ATOM    754  N   PHE A  53      94.970  60.600  68.360  1.00  0.00           N
ATOM    755  H   PHE A  53      95.790  61.190  68.450  1.00  0.00           H
ATOM    756  CA  PHE A  53      95.110  59.230  68.920  1.00  0.00           C
ATOM    757  HA  PHE A  53      94.130  58.810  68.670  1.00  0.00           H
ATOM    758  CB  PHE A  53      96.210  58.440  68.330  1.00  0.00           C
ATOM    759  HB1 PHE A  53      96.210  57.540  68.950  1.00  0.00           H
ATOM    760  HB2 PHE A  53      97.130  59.030  68.340  1.00  0.00           H
ATOM    761  CG  PHE A  53      95.990  57.940  66.890  1.00  0.00           C
ATOM    762  CD1 PHE A  53      96.380  58.760  65.860  1.00  0.00           C
ATOM    763  HD1 PHE A  53      96.800  59.710  66.130  1.00  0.00           H
ATOM    764  CE1 PHE A  53      96.260  58.340  64.510  1.00  0.00           C
ATOM    765  HE1 PHE A  53      96.740  58.890  63.720  1.00  0.00           H
ATOM    766  CZ  PHE A  53      95.700  57.060  64.300  1.00  0.00           C
ATOM    767  HZ  PHE A  53      95.600  56.770  63.260  1.00  0.00           H
ATOM    768  CE2 PHE A  53      95.270  56.250  65.340  1.00  0.00           C
ATOM    769  HE2 PHE A  53      94.940  55.260  65.070  1.00  0.00           H
ATOM    770  CD2 PHE A  53      95.450  56.670  66.660  1.00  0.00           C
ATOM    771  HD2 PHE A  53      95.210  56.030  67.490  1.00  0.00           H
ATOM    772  C   PHE A  53      95.350  59.350  70.510  1.00  0.00           C
ATOM    773  O   PHE A  53      96.150  60.140  70.980  1.00  0.00           O
ATOM    774  N   SER A  54      94.550  58.690  71.300  1.00  0.00           N
ATOM    775  H   SER A  54      93.810  58.150  70.890  1.00  0.00           H
ATOM    776  CA  SER A  54      94.690  58.450  72.750  1.00  0.00           C
ATOM    777  HA  SER A  54      95.270  59.270  73.190  1.00  0.00           H
ATOM    778  CB  SER A  54      93.280  58.490  73.380  1.00  0.00           C
ATOM    779  HB1 SER A  54      92.840  59.400  72.970  1.00  0.00           H
ATOM    780  HB2 SER A  54      93.460  58.480  74.450  1.00  0.00           H
ATOM    781  OG  SER A  54      92.510  57.430  73.000  1.00  0.00           O
ATOM    782  HG  SER A  54      91.740  57.800  72.570  1.00  0.00           H
ATOM    783  C   SER A  54      95.470  57.110  73.070  1.00  0.00           C
ATOM    784  O   SER A  54      95.570  56.300  72.170  1.00  0.00           O
ATOM    785  N   GLU A  55      96.050  57.000  74.270  1.00  0.00           N
ATOM    786  H   GLU A  55      96.090  57.810  74.870  1.00  0.00           H
ATOM    787  CA  GLU A  55      96.910  55.830  74.560  1.00  0.00           C
ATOM    788  HA  GLU A  55      96.930  55.180  73.680  1.00  0.00           H
ATOM    789  CB  GLU A  55      98.260  56.400  74.680  1.00  0.00           C
ATOM    790  HB1 GLU A  55      99.000  55.680  75.030  1.00  0.00           H
ATOM    791  HB2 GLU A  55      98.320  57.160  75.460  1.00  0.00           H
ATOM    792  CG  GLU A  55      98.830  56.940  73.340  1.00  0.00           C
ATOM    793  HG1 GLU A  55      98.310  57.840  73.030  1.00  0.00           H
ATOM    794  HG2 GLU A  55      98.740  56.190  72.550  1.00  0.00           H
ATOM    795  CD  GLU A  55     100.350  57.310  73.470  1.00  0.00           C
ATOM    796  OE1 GLU A  55     101.240  56.530  73.880  1.00  0.00           O
ATOM    797  OE2 GLU A  55     100.700  58.430  73.120  1.00  0.00           O
ATOM    798  C   GLU A  55      96.450  54.950  75.730  1.00  0.00           C
ATOM    799  O   GLU A  55      95.800  55.450  76.670  1.00  0.00           O
ATOM    800  N   THR A  56      96.760  53.620  75.610  1.00  0.00           N
ATOM    801  H   THR A  56      97.300  53.280  74.830  1.00  0.00           H
ATOM    802  CA  THR A  56      96.390  52.630  76.650  1.00  0.00           C
ATOM    803  HA  THR A  56      95.730  53.100  77.370  1.00  0.00           H
ATOM    804  CB  THR A  56      95.570  51.450  75.960  1.00  0.00           C
ATOM    805  HB  THR A  56      95.220  50.780  76.740  1.00  0.00           H
ATOM    806  CG2 THR A  56      94.240  51.960  75.320  1.00  0.00           C
ATOM    807 1HG2 THR A  56      93.560  52.400  76.060  1.00  0.00           H
ATOM    808 2HG2 THR A  56      94.440  52.740  74.580  1.00  0.00           H
ATOM    809 3HG2 THR A  56      93.770  51.110  74.840  1.00  0.00           H
ATOM    810  OG1 THR A  56      96.350  50.680  74.990  1.00  0.00           O
ATOM    811  HG1 THR A  56      96.410  51.300  74.260  1.00  0.00           H
ATOM    812  C   THR A  56      97.590  52.100  77.340  1.00  0.00           C
ATOM    813  O   THR A  56      98.760  52.220  76.820  1.00  0.00           O
ATOM    814  N   GLY A  57      97.420  51.280  78.380  1.00  0.00           N
ATOM    815  H   GLY A  57      96.500  51.260  78.800  1.00  0.00           H
ATOM    816  CA  GLY A  57      98.460  50.580  79.150  1.00  0.00           C
ATOM    817  HA1 GLY A  57      98.100  50.310  80.140  1.00  0.00           H
ATOM    818  HA2 GLY A  57      99.260  51.300  79.310  1.00  0.00           H
ATOM    819  C   GLY A  57      99.020  49.370  78.400  1.00  0.00           C
ATOM    820  O   GLY A  57     100.170  48.900  78.590  1.00  0.00           O
ATOM    821  N   ALA A  58      98.290  48.920  77.340  1.00  0.00           N
ATOM    822  H   ALA A  58      97.330  49.230  77.280  1.00  0.00           H
ATOM    823  CA  ALA A  58      98.710  47.870  76.440  1.00  0.00           C
ATOM    824  HA  ALA A  58      99.280  47.140  77.020  1.00  0.00           H
ATOM    825  CB  ALA A  58      97.460  47.200  75.800  1.00  0.00           C
ATOM    826  HB1 ALA A  58      97.120  46.490  76.560  1.00  0.00           H
ATOM    827  HB2 ALA A  58      96.630  47.910  75.710  1.00  0.00           H
ATOM    828  HB3 ALA A  58      97.610  46.670  74.860  1.00  0.00           H
ATOM    829  C   ALA A  58      99.640  48.380  75.330  1.00  0.00           C
ATOM    830  O   ALA A  58     100.050  47.590  74.510  1.00  0.00           O
ATOM    831  N   GLY A  59     100.000  49.610  75.240  1.00  0.00           N
ATOM    832  H   GLY A  59      99.680  50.240  75.960  1.00  0.00           H
ATOM    833  CA  GLY A  59     100.550  50.370  74.060  1.00  0.00           C
ATOM    834  HA1 GLY A  59     101.480  49.850  73.810  1.00  0.00           H
ATOM    835  HA2 GLY A  59     100.670  51.410  74.370  1.00  0.00           H
ATOM    836  C   GLY A  59      99.630  50.460  72.770  1.00  0.00           C
ATOM    837  O   GLY A  59     100.150  50.600  71.650  1.00  0.00           O
ATOM    838  N   LYS A  60      98.310  50.220  72.870  1.00  0.00           N
ATOM    839  H   LYS A  60      97.920  50.010  73.780  1.00  0.00           H
ATOM    840  CA  LYS A  60      97.310  50.270  71.760  1.00  0.00           C
ATOM    841  HA  LYS A  60      97.750  50.020  70.800  1.00  0.00           H
ATOM    842  CB  LYS A  60      96.110  49.340  72.010  1.00  0.00           C
ATOM    843  HB1 LYS A  60      95.690  49.520  73.000  1.00  0.00           H
ATOM    844  HB2 LYS A  60      96.500  48.320  72.000  1.00  0.00           H
ATOM    845  CG  LYS A  60      95.030  49.400  70.890  1.00  0.00           C
ATOM    846  HG1 LYS A  60      95.450  48.980  69.970  1.00  0.00           H
ATOM    847  HG2 LYS A  60      94.760  50.450  70.790  1.00  0.00           H
ATOM    848  CD  LYS A  60      93.840  48.530  71.190  1.00  0.00           C
ATOM    849  HD1 LYS A  60      93.000  48.870  70.600  1.00  0.00           H
ATOM    850  HD2 LYS A  60      93.540  48.580  72.240  1.00  0.00           H
ATOM    851  CE  LYS A  60      94.160  47.030  71.000  1.00  0.00           C
ATOM    852  HE1 LYS A  60      94.790  46.690  71.830  1.00  0.00           H
ATOM    853  HE2 LYS A  60      94.750  46.820  70.100  1.00  0.00           H
ATOM    854  NZ  LYS A  60      92.870  46.190  70.900  1.00  0.00           N
ATOM    855  HZ1 LYS A  60      93.080  45.290  70.500  1.00  0.00           H
ATOM    856  HZ2 LYS A  60      92.430  46.040  71.800  1.00  0.00           H
ATOM    857  HZ3 LYS A  60      92.170  46.690  70.370  1.00  0.00           H
ATOM    858  C   LYS A  60      96.930  51.760  71.590  1.00  0.00           C
ATOM    859  O   LYS A  60      96.270  52.240  72.540  1.00  0.00           O
ATOM    860  N   HIS A  61      97.350  52.480  70.520  1.00  0.00           N
ATOM    861  H   HIS A  61      97.950  52.000  69.860  1.00  0.00           H
ATOM    862  CA  HIS A  61      96.980  53.820  70.170  1.00  0.00           C
ATOM    863  HA  HIS A  61      96.980  54.430  71.080  1.00  0.00           H
ATOM    864  CB  HIS A  61      97.800  54.510  69.150  1.00  0.00           C
ATOM    865  HB1 HIS A  61      97.340  55.460  68.900  1.00  0.00           H
ATOM    866  HB2 HIS A  61      97.800  53.900  68.240  1.00  0.00           H
ATOM    867  CG  HIS A  61      99.220  54.840  69.640  1.00  0.00           C
ATOM    868  ND1 HIS A  61      99.760  54.440  70.910  1.00  0.00           N
ATOM    869  CE1 HIS A  61     100.950  55.020  71.060  1.00  0.00           C
ATOM    870  HE1 HIS A  61     101.600  54.920  71.910  1.00  0.00           H
ATOM    871  NE2 HIS A  61     101.270  55.670  69.860  1.00  0.00           N
ATOM    872  HE2 HIS A  61     102.040  56.330  69.780  1.00  0.00           H
ATOM    873  CD2 HIS A  61     100.210  55.580  68.990  1.00  0.00           C
ATOM    874  HD2 HIS A  61     100.080  56.070  68.040  1.00  0.00           H
ATOM    875  C   HIS A  61      95.540  53.690  69.540  1.00  0.00           C
ATOM    876  O   HIS A  61      95.360  52.990  68.560  1.00  0.00           O
ATOM    877  N   VAL A  62      94.590  54.340  70.150  1.00  0.00           N
ATOM    878  H   VAL A  62      94.880  54.830  70.990  1.00  0.00           H
ATOM    879  CA  VAL A  62      93.190  54.360  69.890  1.00  0.00           C
ATOM    880  HA  VAL A  62      92.940  53.470  69.320  1.00  0.00           H
ATOM    881  CB  VAL A  62      92.390  54.240  71.250  1.00  0.00           C
ATOM    882  HB  VAL A  62      92.650  54.940  72.040  1.00  0.00           H
ATOM    883  CG1 VAL A  62      90.860  54.280  71.010  1.00  0.00           C
ATOM    884 1HG1 VAL A  62      90.550  53.340  70.560  1.00  0.00           H
ATOM    885 2HG1 VAL A  62      90.350  54.240  71.970  1.00  0.00           H
ATOM    886 3HG1 VAL A  62      90.630  55.160  70.410  1.00  0.00           H
ATOM    887  CG2 VAL A  62      92.790  52.840  71.790  1.00  0.00           C
ATOM    888 1HG2 VAL A  62      92.300  52.680  72.760  1.00  0.00           H
ATOM    889 2HG2 VAL A  62      92.720  52.060  71.040  1.00  0.00           H
ATOM    890 3HG2 VAL A  62      93.820  52.870  72.140  1.00  0.00           H
ATOM    891  C   VAL A  62      92.860  55.660  69.080  1.00  0.00           C
ATOM    892  O   VAL A  62      93.070  56.790  69.610  1.00  0.00           O
ATOM    893  N   PRO A  63      92.240  55.630  67.960  1.00  0.00           N
ATOM    894  CD  PRO A  63      92.230  54.510  67.080  1.00  0.00           C
ATOM    895  HD1 PRO A  63      91.680  53.660  67.490  1.00  0.00           H
ATOM    896  HD2 PRO A  63      93.290  54.280  66.970  1.00  0.00           H
ATOM    897  CG  PRO A  63      91.590  54.900  65.740  1.00  0.00           C
ATOM    898  HG1 PRO A  63      90.850  54.240  65.280  1.00  0.00           H
ATOM    899  HG2 PRO A  63      92.450  55.150  65.130  1.00  0.00           H
ATOM    900  CB  PRO A  63      90.870  56.200  66.110  1.00  0.00           C
ATOM    901  HB1 PRO A  63      89.880  55.930  66.460  1.00  0.00           H
ATOM    902  HB2 PRO A  63      90.650  56.870  65.280  1.00  0.00           H
ATOM    903  CA  PRO A  63      91.630  56.820  67.310  1.00  0.00           C
ATOM    904  HA  PRO A  63      92.460  57.400  66.920  1.00  0.00           H
ATOM    905  C   PRO A  63      90.670  57.650  68.210  1.00  0.00           C
ATOM    906  O   PRO A  63      89.880  57.090  68.940  1.00  0.00           O
ATOM    907  N   ARG A  64      90.610  59.010  68.170  1.00  0.00           N
ATOM    908  H   ARG A  64      91.300  59.490  67.610  1.00  0.00           H
ATOM    909  CA  ARG A  64      89.590  59.800  68.880  1.00  0.00           C
ATOM    910  HA  ARG A  64      89.100  59.180  69.630  1.00  0.00           H
ATOM    911  CB  ARG A  64      90.220  61.090  69.400  1.00  0.00           C
ATOM    912  HB1 ARG A  64      89.520  61.700  69.980  1.00  0.00           H
ATOM    913  HB2 ARG A  64      90.580  61.680  68.550  1.00  0.00           H
ATOM    914  CG  ARG A  64      91.500  61.040  70.230  1.00  0.00           C
ATOM    915  HG1 ARG A  64      92.230  60.450  69.680  1.00  0.00           H
ATOM    916  HG2 ARG A  64      91.220  60.570  71.170  1.00  0.00           H
ATOM    917  CD  ARG A  64      91.980  62.450  70.550  1.00  0.00           C
ATOM    918  HD1 ARG A  64      91.250  63.060  71.080  1.00  0.00           H
ATOM    919  HD2 ARG A  64      92.090  62.990  69.610  1.00  0.00           H
ATOM    920  NE  ARG A  64      93.220  62.440  71.310  1.00  0.00           N
ATOM    921  HE  ARG A  64      94.030  62.670  70.760  1.00  0.00           H
ATOM    922  CZ  ARG A  64      93.410  62.270  72.610  1.00  0.00           C
ATOM    923  NH1 ARG A  64      92.480  61.850  73.450  1.00  0.00           N
ATOM    924 1HH1 ARG A  64      91.530  61.790  73.120  1.00  0.00           H
ATOM    925 2HH1 ARG A  64      92.720  61.630  74.400  1.00  0.00           H
ATOM    926  NH2 ARG A  64      94.630  62.360  73.080  1.00  0.00           N
ATOM    927 1HH2 ARG A  64      95.380  62.640  72.460  1.00  0.00           H
ATOM    928 2HH2 ARG A  64      94.760  62.320  74.080  1.00  0.00           H
ATOM    929  C   ARG A  64      88.400  60.060  67.990  1.00  0.00           C
ATOM    930  O   ARG A  64      88.190  61.130  67.390  1.00  0.00           O
ATOM    931  N   ALA A  65      87.730  58.910  67.640  1.00  0.00           N
ATOM    932  H   ALA A  65      87.950  58.100  68.210  1.00  0.00           H
ATOM    933  CA  ALA A  65      86.750  58.840  66.560  1.00  0.00           C
ATOM    934  HA  ALA A  65      86.540  59.890  66.370  1.00  0.00           H
ATOM    935  CB  ALA A  65      87.350  58.220  65.280  1.00  0.00           C
ATOM    936  HB1 ALA A  65      87.370  57.150  65.480  1.00  0.00           H
ATOM    937  HB2 ALA A  65      86.750  58.550  64.430  1.00  0.00           H
ATOM    938  HB3 ALA A  65      88.370  58.570  65.130  1.00  0.00           H
ATOM    939  C   ALA A  65      85.480  58.150  67.000  1.00  0.00           C
ATOM    940  O   ALA A  65      85.530  57.060  67.600  1.00  0.00           O
ATOM    941  N   VAL A  66      84.310  58.630  66.580  1.00  0.00           N
ATOM    942  H   VAL A  66      84.390  59.480  66.040  1.00  0.00           H
ATOM    943  CA  VAL A  66      83.010  57.940  66.670  1.00  0.00           C
ATOM    944  HA  VAL A  66      83.220  56.900  66.920  1.00  0.00           H
ATOM    945  CB  VAL A  66      82.050  58.720  67.550  1.00  0.00           C
ATOM    946  HB  VAL A  66      82.080  59.760  67.230  1.00  0.00           H
ATOM    947  CG1 VAL A  66      80.520  58.230  67.490  1.00  0.00           C
ATOM    948 1HG1 VAL A  66      80.050  58.800  68.290  1.00  0.00           H
ATOM    949 2HG1 VAL A  66      80.040  58.470  66.540  1.00  0.00           H
ATOM    950 3HG1 VAL A  66      80.620  57.180  67.740  1.00  0.00           H
ATOM    951  CG2 VAL A  66      82.600  58.850  69.020  1.00  0.00           C
ATOM    952 1HG2 VAL A  66      81.920  59.500  69.570  1.00  0.00           H
ATOM    953 2HG2 VAL A  66      82.630  57.820  69.370  1.00  0.00           H
ATOM    954 3HG2 VAL A  66      83.580  59.310  68.890  1.00  0.00           H
ATOM    955  C   VAL A  66      82.350  57.760  65.280  1.00  0.00           C
ATOM    956  O   VAL A  66      82.310  58.710  64.460  1.00  0.00           O
ATOM    957  N   PHE A  67      81.910  56.590  64.890  1.00  0.00           N
ATOM    958  H   PHE A  67      82.010  55.820  65.540  1.00  0.00           H
ATOM    959  CA  PHE A  67      81.250  56.190  63.680  1.00  0.00           C
ATOM    960  HA  PHE A  67      81.210  56.970  62.930  1.00  0.00           H
ATOM    961  CB  PHE A  67      81.910  54.950  63.070  1.00  0.00           C
ATOM    962  HB1 PHE A  67      81.190  54.630  62.320  1.00  0.00           H
ATOM    963  HB2 PHE A  67      81.860  54.220  63.880  1.00  0.00           H
ATOM    964  CG  PHE A  67      83.340  55.110  62.640  1.00  0.00           C
ATOM    965  CD1 PHE A  67      84.520  55.050  63.490  1.00  0.00           C
ATOM    966  HD1 PHE A  67      84.450  54.940  64.560  1.00  0.00           H
ATOM    967  CE1 PHE A  67      85.810  55.330  62.890  1.00  0.00           C
ATOM    968  HE1 PHE A  67      86.760  55.350  63.400  1.00  0.00           H
ATOM    969  CZ  PHE A  67      85.930  55.380  61.500  1.00  0.00           C
ATOM    970  HZ  PHE A  67      86.930  55.450  61.110  1.00  0.00           H
ATOM    971  CE2 PHE A  67      84.830  55.350  60.670  1.00  0.00           C
ATOM    972  HE2 PHE A  67      85.030  55.630  59.650  1.00  0.00           H
ATOM    973  CD2 PHE A  67      83.550  55.190  61.260  1.00  0.00           C
ATOM    974  HD2 PHE A  67      82.640  55.200  60.680  1.00  0.00           H
ATOM    975  C   PHE A  67      79.790  55.930  64.060  1.00  0.00           C
ATOM    976  O   PHE A  67      79.480  55.150  64.990  1.00  0.00           O
ATOM    977  N   VAL A  68      78.820  56.680  63.370  1.00  0.00           N
ATOM    978  H   VAL A  68      79.120  57.260  62.600  1.00  0.00           H
ATOM    979  CA  VAL A  68      77.330  56.620  63.750  1.00  0.00           C
ATOM    980  HA  VAL A  68      77.060  55.740  64.330  1.00  0.00           H
ATOM    981  CB  VAL A  68      77.180  57.820  64.700  1.00  0.00           C
ATOM    982  HB  VAL A  68      77.820  57.750  65.580  1.00  0.00           H
ATOM    983  CG1 VAL A  68      77.620  59.170  64.070  1.00  0.00           C
ATOM    984 1HG1 VAL A  68      77.380  59.960  64.780  1.00  0.00           H
ATOM    985 2HG1 VAL A  68      78.680  59.060  63.840  1.00  0.00           H
ATOM    986 3HG1 VAL A  68      76.990  59.260  63.190  1.00  0.00           H
ATOM    987  CG2 VAL A  68      75.730  57.830  65.270  1.00  0.00           C
ATOM    988 1HG2 VAL A  68      75.080  58.130  64.450  1.00  0.00           H
ATOM    989 2HG2 VAL A  68      75.400  56.820  65.530  1.00  0.00           H
ATOM    990 3HG2 VAL A  68      75.620  58.490  66.140  1.00  0.00           H
ATOM    991  C   VAL A  68      76.470  56.580  62.500  1.00  0.00           C
ATOM    992  O   VAL A  68      76.470  57.420  61.640  1.00  0.00           O
ATOM    993  N   ASP A  69      75.600  55.550  62.450  1.00  0.00           N
ATOM    994  H   ASP A  69      75.550  54.910  63.240  1.00  0.00           H
ATOM    995  CA  ASP A  69      74.680  55.190  61.330  1.00  0.00           C
ATOM    996  HA  ASP A  69      74.490  56.050  60.680  1.00  0.00           H
ATOM    997  CB  ASP A  69      75.390  54.260  60.340  1.00  0.00           C
ATOM    998  HB1 ASP A  69      75.350  53.230  60.710  1.00  0.00           H
ATOM    999  HB2 ASP A  69      76.440  54.550  60.250  1.00  0.00           H
ATOM   1000  CG  ASP A  69      74.820  54.220  58.920  1.00  0.00           C
ATOM   1001  OD1 ASP A  69      73.800  54.830  58.690  1.00  0.00           O
ATOM   1002  OD2 ASP A  69      75.370  53.660  57.990  1.00  0.00           O
ATOM   1003  C   ASP A  69      73.380  54.490  61.780  1.00  0.00           C
ATOM   1004  O   ASP A  69      73.350  53.700  62.750  1.00  0.00           O
ATOM   1005  N   LEU A  70      72.220  54.700  61.110  1.00  0.00           N
ATOM   1006  H   LEU A  70      72.300  55.260  60.280  1.00  0.00           H
ATOM   1007  CA  LEU A  70      70.900  54.250  61.440  1.00  0.00           C
ATOM   1008  HA  LEU A  70      70.770  54.130  62.510  1.00  0.00           H
ATOM   1009  CB  LEU A  70      69.990  55.400  60.970  1.00  0.00           C
ATOM   1010  HB1 LEU A  70      68.990  55.000  61.100  1.00  0.00           H
ATOM   1011  HB2 LEU A  70      70.160  55.640  59.920  1.00  0.00           H
ATOM   1012  CG  LEU A  70      70.100  56.760  61.670  1.00  0.00           C
ATOM   1013  HG  LEU A  70      71.120  57.130  61.510  1.00  0.00           H
ATOM   1014  CD1 LEU A  70      69.100  57.700  60.980  1.00  0.00           C
ATOM   1015 1HD1 LEU A  70      68.040  57.530  61.160  1.00  0.00           H
ATOM   1016 2HD1 LEU A  70      69.370  58.690  61.350  1.00  0.00           H
ATOM   1017 3HD1 LEU A  70      69.300  57.710  59.900  1.00  0.00           H
ATOM   1018  CD2 LEU A  70      69.750  56.720  63.140  1.00  0.00           C
ATOM   1019 1HD2 LEU A  70      69.410  57.700  63.470  1.00  0.00           H
ATOM   1020 2HD2 LEU A  70      69.150  55.830  63.340  1.00  0.00           H
ATOM   1021 3HD2 LEU A  70      70.720  56.550  63.620  1.00  0.00           H
ATOM   1022  C   LEU A  70      70.610  52.890  60.850  1.00  0.00           C
ATOM   1023  O   LEU A  70      69.560  52.280  61.060  1.00  0.00           O
ATOM   1024  N   GLU A  71      71.580  52.290  60.140  1.00  0.00           N
ATOM   1025  H   GLU A  71      72.490  52.720  60.070  1.00  0.00           H
ATOM   1026  CA  GLU A  71      71.490  50.860  59.810  1.00  0.00           C
ATOM   1027  HA  GLU A  71      70.830  50.440  60.580  1.00  0.00           H
ATOM   1028  CB  GLU A  71      70.890  50.570  58.330  1.00  0.00           C
ATOM   1029  HB1 GLU A  71      69.870  50.950  58.290  1.00  0.00           H
ATOM   1030  HB2 GLU A  71      70.850  49.490  58.180  1.00  0.00           H
ATOM   1031  CG  GLU A  71      71.710  51.320  57.260  1.00  0.00           C
ATOM   1032  HG1 GLU A  71      72.340  52.090  57.710  1.00  0.00           H
ATOM   1033  HG2 GLU A  71      71.010  51.800  56.570  1.00  0.00           H
ATOM   1034  CD  GLU A  71      72.680  50.490  56.440  1.00  0.00           C
ATOM   1035  OE1 GLU A  71      73.310  49.520  57.040  1.00  0.00           O
ATOM   1036  OE2 GLU A  71      72.900  50.860  55.250  1.00  0.00           O
ATOM   1037  C   GLU A  71      72.930  50.220  60.050  1.00  0.00           C
ATOM   1038  O   GLU A  71      73.940  50.900  60.080  1.00  0.00           O
ATOM   1039  N   PRO A  72      73.080  48.880  60.220  1.00  0.00           N
ATOM   1040  CD  PRO A  72      72.070  47.860  60.110  1.00  0.00           C
ATOM   1041  HD1 PRO A  72      71.670  47.770  59.100  1.00  0.00           H
ATOM   1042  HD2 PRO A  72      71.270  47.960  60.840  1.00  0.00           H
ATOM   1043  CG  PRO A  72      72.770  46.540  60.530  1.00  0.00           C
ATOM   1044  HG1 PRO A  72      73.020  45.910  59.670  1.00  0.00           H
ATOM   1045  HG2 PRO A  72      72.170  45.940  61.210  1.00  0.00           H
ATOM   1046  CB  PRO A  72      73.960  47.000  61.360  1.00  0.00           C
ATOM   1047  HB1 PRO A  72      74.820  46.360  61.570  1.00  0.00           H
ATOM   1048  HB2 PRO A  72      73.710  47.330  62.370  1.00  0.00           H
ATOM   1049  CA  PRO A  72      74.350  48.290  60.720  1.00  0.00           C
ATOM   1050  HA  PRO A  72      74.870  48.880  61.470  1.00  0.00           H
ATOM   1051  C   PRO A  72      75.460  48.110  59.580  1.00  0.00           C
ATOM   1052  O   PRO A  72      76.620  48.030  59.830  1.00  0.00           O
ATOM   1053  N   THR A  73      75.170  48.050  58.250  1.00  0.00           N
ATOM   1054  H   THR A  73      74.270  48.360  57.910  1.00  0.00           H
ATOM   1055  CA  THR A  73      76.030  47.120  57.430  1.00  0.00           C
ATOM   1056  HA  THR A  73      76.190  46.250  58.060  1.00  0.00           H
ATOM   1057  CB  THR A  73      75.240  46.690  56.180  1.00  0.00           C
ATOM   1058  HB  THR A  73      75.830  46.270  55.370  1.00  0.00           H
ATOM   1059  CG2 THR A  73      74.030  45.850  56.550  1.00  0.00           C
ATOM   1060 1HG2 THR A  73      74.300  44.860  56.930  1.00  0.00           H
ATOM   1061 2HG2 THR A  73      73.440  46.390  57.280  1.00  0.00           H
ATOM   1062 3HG2 THR A  73      73.520  45.580  55.620  1.00  0.00           H
ATOM   1063  OG1 THR A  73      74.680  47.870  55.610  1.00  0.00           O
ATOM   1064  HG1 THR A  73      74.130  48.420  56.170  1.00  0.00           H
ATOM   1065  C   THR A  73      77.370  47.630  56.970  1.00  0.00           C
ATOM   1066  O   THR A  73      78.200  46.780  56.650  1.00  0.00           O
ATOM   1067  N   VAL A  74      77.580  48.930  56.920  1.00  0.00           N
ATOM   1068  H   VAL A  74      76.800  49.540  57.130  1.00  0.00           H
ATOM   1069  CA  VAL A  74      78.780  49.650  56.650  1.00  0.00           C
ATOM   1070  HA  VAL A  74      79.400  49.100  55.940  1.00  0.00           H
ATOM   1071  CB  VAL A  74      78.370  50.910  55.860  1.00  0.00           C
ATOM   1072  HB  VAL A  74      77.700  51.520  56.460  1.00  0.00           H
ATOM   1073  CG1 VAL A  74      79.640  51.690  55.470  1.00  0.00           C
ATOM   1074 1HG1 VAL A  74      80.110  51.250  54.600  1.00  0.00           H
ATOM   1075 2HG1 VAL A  74      79.320  52.710  55.240  1.00  0.00           H
ATOM   1076 3HG1 VAL A  74      80.300  51.880  56.320  1.00  0.00           H
ATOM   1077  CG2 VAL A  74      77.670  50.580  54.540  1.00  0.00           C
ATOM   1078 1HG2 VAL A  74      77.250  51.460  54.050  1.00  0.00           H
ATOM   1079 2HG2 VAL A  74      78.380  50.050  53.910  1.00  0.00           H
ATOM   1080 3HG2 VAL A  74      76.880  49.850  54.660  1.00  0.00           H
ATOM   1081  C   VAL A  74      79.630  49.830  57.890  1.00  0.00           C
ATOM   1082  O   VAL A  74      80.890  49.870  57.810  1.00  0.00           O
ATOM   1083  N   ILE A  75      78.950  49.840  59.070  1.00  0.00           N
ATOM   1084  H   ILE A  75      77.950  49.910  58.970  1.00  0.00           H
ATOM   1085  CA  ILE A  75      79.660  49.740  60.440  1.00  0.00           C
ATOM   1086  HA  ILE A  75      80.640  50.230  60.420  1.00  0.00           H
ATOM   1087  CB  ILE A  75      78.870  50.500  61.530  1.00  0.00           C
ATOM   1088  HB  ILE A  75      77.870  50.070  61.510  1.00  0.00           H
ATOM   1089  CG2 ILE A  75      79.490  50.080  62.820  1.00  0.00           C
ATOM   1090 1HG2 ILE A  75      79.010  50.580  63.670  1.00  0.00           H
ATOM   1091 2HG2 ILE A  75      79.280  49.030  63.040  1.00  0.00           H
ATOM   1092 3HG2 ILE A  75      80.570  50.220  62.850  1.00  0.00           H
ATOM   1093  CG1 ILE A  75      78.800  52.060  61.250  1.00  0.00           C
ATOM   1094 1HG1 ILE A  75      78.130  52.230  60.400  1.00  0.00           H
ATOM   1095 2HG1 ILE A  75      79.780  52.420  60.950  1.00  0.00           H
ATOM   1096  CD  ILE A  75      78.270  52.850  62.380  1.00  0.00           C
ATOM   1097  HD1 ILE A  75      77.950  53.790  61.930  1.00  0.00           H
ATOM   1098  HD2 ILE A  75      77.420  52.250  62.700  1.00  0.00           H
ATOM   1099  HD3 ILE A  75      79.040  53.050  63.120  1.00  0.00           H
ATOM   1100  C   ILE A  75      80.060  48.330  60.820  1.00  0.00           C
ATOM   1101  O   ILE A  75      81.170  48.110  61.320  1.00  0.00           O
ATOM   1102  N   ASP A  76      79.260  47.340  60.460  1.00  0.00           N
ATOM   1103  H   ASP A  76      78.380  47.510  59.990  1.00  0.00           H
ATOM   1104  CA  ASP A  76      79.770  45.930  60.530  1.00  0.00           C
ATOM   1105  HA  ASP A  76      80.030  45.620  61.540  1.00  0.00           H
ATOM   1106  CB  ASP A  76      78.610  45.040  60.060  1.00  0.00           C
ATOM   1107  HB1 ASP A  76      79.010  44.350  59.320  1.00  0.00           H
ATOM   1108  HB2 ASP A  76      77.820  45.670  59.650  1.00  0.00           H
ATOM   1109  CG  ASP A  76      78.040  44.260  61.250  1.00  0.00           C
ATOM   1110  OD1 ASP A  76      78.640  44.180  62.350  1.00  0.00           O
ATOM   1111  OD2 ASP A  76      76.910  43.760  61.110  1.00  0.00           O
ATOM   1112  C   ASP A  76      81.130  45.730  59.740  1.00  0.00           C
ATOM   1113  O   ASP A  76      82.000  44.970  60.170  1.00  0.00           O
ATOM   1114  N   GLU A  77      81.400  46.420  58.600  1.00  0.00           N
ATOM   1115  H   GLU A  77      80.820  47.220  58.430  1.00  0.00           H
ATOM   1116  CA  GLU A  77      82.630  46.270  57.920  1.00  0.00           C
ATOM   1117  HA  GLU A  77      82.890  45.210  57.840  1.00  0.00           H
ATOM   1118  CB  GLU A  77      82.440  46.800  56.490  1.00  0.00           C
ATOM   1119  HB1 GLU A  77      83.410  46.830  56.010  1.00  0.00           H
ATOM   1120  HB2 GLU A  77      82.130  47.840  56.650  1.00  0.00           H
ATOM   1121  CG  GLU A  77      81.410  46.140  55.570  1.00  0.00           C
ATOM   1122  HG1 GLU A  77      81.160  46.940  54.880  1.00  0.00           H
ATOM   1123  HG2 GLU A  77      80.590  45.780  56.190  1.00  0.00           H
ATOM   1124  CD  GLU A  77      81.990  44.980  54.760  1.00  0.00           C
ATOM   1125  OE1 GLU A  77      82.930  44.330  55.220  1.00  0.00           O
ATOM   1126  OE2 GLU A  77      81.540  44.770  53.620  1.00  0.00           O
ATOM   1127  C   GLU A  77      83.850  47.000  58.680  1.00  0.00           C
ATOM   1128  O   GLU A  77      85.020  46.760  58.400  1.00  0.00           O
ATOM   1129  N   VAL A  78      83.550  47.780  59.760  1.00  0.00           N
ATOM   1130  H   VAL A  78      82.600  47.810  60.100  1.00  0.00           H
ATOM   1131  CA  VAL A  78      84.670  48.390  60.560  1.00  0.00           C
ATOM   1132  HA  VAL A  78      85.560  48.460  59.940  1.00  0.00           H
ATOM   1133  CB  VAL A  78      84.310  49.830  61.090  1.00  0.00           C
ATOM   1134  HB  VAL A  78      83.360  49.810  61.610  1.00  0.00           H
ATOM   1135  CG1 VAL A  78      85.380  50.420  62.000  1.00  0.00           C
ATOM   1136 1HG1 VAL A  78      85.180  51.470  62.220  1.00  0.00           H
ATOM   1137 2HG1 VAL A  78      85.350  49.860  62.930  1.00  0.00           H
ATOM   1138 3HG1 VAL A  78      86.360  50.260  61.550  1.00  0.00           H
ATOM   1139  CG2 VAL A  78      84.120  50.780  59.850  1.00  0.00           C
ATOM   1140 1HG2 VAL A  78      84.970  50.720  59.170  1.00  0.00           H
ATOM   1141 2HG2 VAL A  78      83.160  50.530  59.400  1.00  0.00           H
ATOM   1142 3HG2 VAL A  78      83.950  51.790  60.220  1.00  0.00           H
ATOM   1143  C   VAL A  78      85.030  47.420  61.730  1.00  0.00           C
ATOM   1144  O   VAL A  78      86.220  47.240  61.890  1.00  0.00           O
ATOM   1145  N   ARG A  79      84.030  46.890  62.490  1.00  0.00           N
ATOM   1146  H   ARG A  79      83.070  47.160  62.320  1.00  0.00           H
ATOM   1147  CA  ARG A  79      84.230  45.930  63.600  1.00  0.00           C
ATOM   1148  HA  ARG A  79      85.130  46.280  64.120  1.00  0.00           H
ATOM   1149  CB  ARG A  79      82.970  46.040  64.570  1.00  0.00           C
ATOM   1150  HB1 ARG A  79      82.810  47.040  64.950  1.00  0.00           H
ATOM   1151  HB2 ARG A  79      83.190  45.390  65.420  1.00  0.00           H
ATOM   1152  CG  ARG A  79      81.650  45.570  63.920  1.00  0.00           C
ATOM   1153  HG1 ARG A  79      81.930  44.590  63.520  1.00  0.00           H
ATOM   1154  HG2 ARG A  79      81.310  46.280  63.170  1.00  0.00           H
ATOM   1155  CD  ARG A  79      80.490  45.320  64.930  1.00  0.00           C
ATOM   1156  HD1 ARG A  79      80.770  44.840  65.870  1.00  0.00           H
ATOM   1157  HD2 ARG A  79      79.720  44.720  64.440  1.00  0.00           H
ATOM   1158  NE  ARG A  79      79.930  46.640  65.360  1.00  0.00           N
ATOM   1159  HE  ARG A  79      80.400  47.150  66.090  1.00  0.00           H
ATOM   1160  CZ  ARG A  79      78.770  47.160  64.980  1.00  0.00           C
ATOM   1161  NH1 ARG A  79      78.110  46.680  63.970  1.00  0.00           N
ATOM   1162 1HH1 ARG A  79      78.550  45.870  63.550  1.00  0.00           H
ATOM   1163 2HH1 ARG A  79      77.150  46.950  63.860  1.00  0.00           H
ATOM   1164  NH2 ARG A  79      78.130  48.110  65.580  1.00  0.00           N
ATOM   1165 1HH2 ARG A  79      78.420  48.470  66.480  1.00  0.00           H
ATOM   1166 2HH2 ARG A  79      77.170  48.230  65.300  1.00  0.00           H
ATOM   1167  C   ARG A  79      84.570  44.490  63.100  1.00  0.00           C
ATOM   1168  O   ARG A  79      85.080  43.680  63.890  1.00  0.00           O
ATOM   1169  N   THR A  80      84.490  44.180  61.770  1.00  0.00           N
ATOM   1170  H   THR A  80      84.080  44.900  61.190  1.00  0.00           H
ATOM   1171  CA  THR A  80      85.150  42.990  61.220  1.00  0.00           C
ATOM   1172  HA  THR A  80      85.530  42.310  61.990  1.00  0.00           H
ATOM   1173  CB  THR A  80      84.130  42.140  60.500  1.00  0.00           C
ATOM   1174  HB  THR A  80      84.680  41.350  60.000  1.00  0.00           H
ATOM   1175  CG2 THR A  80      82.990  41.590  61.410  1.00  0.00           C
ATOM   1176 1HG2 THR A  80      83.360  41.010  62.260  1.00  0.00           H
ATOM   1177 2HG2 THR A  80      82.470  42.460  61.810  1.00  0.00           H
ATOM   1178 3HG2 THR A  80      82.250  41.050  60.820  1.00  0.00           H
ATOM   1179  OG1 THR A  80      83.650  42.950  59.410  1.00  0.00           O
ATOM   1180  HG1 THR A  80      82.970  43.430  59.880  1.00  0.00           H
ATOM   1181  C   THR A  80      86.310  43.320  60.270  1.00  0.00           C
ATOM   1182  O   THR A  80      86.900  42.450  59.630  1.00  0.00           O
ATOM   1183  N   GLY A  81      86.640  44.570  60.120  1.00  0.00           N
ATOM   1184  H   GLY A  81      86.160  45.180  60.770  1.00  0.00           H
ATOM   1185  CA  GLY A  81      87.690  45.110  59.210  1.00  0.00           C
ATOM   1186  HA1 GLY A  81      87.450  46.160  59.040  1.00  0.00           H
ATOM   1187  HA2 GLY A  81      87.570  44.630  58.240  1.00  0.00           H
ATOM   1188  C   GLY A  81      89.160  44.870  59.620  1.00  0.00           C
ATOM   1189  O   GLY A  81      89.440  44.110  60.560  1.00  0.00           O
ATOM   1190  N   THR A  82      90.100  45.520  58.980  1.00  0.00           N
ATOM   1191  H   THR A  82      89.810  46.070  58.180  1.00  0.00           H
ATOM   1192  CA  THR A  82      91.550  45.300  59.130  1.00  0.00           C
ATOM   1193  HA  THR A  82      91.690  44.240  59.330  1.00  0.00           H
ATOM   1194  CB  THR A  82      92.300  45.700  57.890  1.00  0.00           C
ATOM   1195  HB  THR A  82      93.380  45.780  58.020  1.00  0.00           H
ATOM   1196  CG2 THR A  82      92.160  44.640  56.830  1.00  0.00           C
ATOM   1197 1HG2 THR A  82      91.180  44.180  56.810  1.00  0.00           H
ATOM   1198 2HG2 THR A  82      92.250  45.220  55.910  1.00  0.00           H
ATOM   1199 3HG2 THR A  82      92.950  43.900  56.920  1.00  0.00           H
ATOM   1200  OG1 THR A  82      91.840  46.880  57.330  1.00  0.00           O
ATOM   1201  HG1 THR A  82      92.570  47.150  56.770  1.00  0.00           H
ATOM   1202  C   THR A  82      92.150  46.130  60.240  1.00  0.00           C
ATOM   1203  O   THR A  82      93.080  45.660  60.890  1.00  0.00           O
ATOM   1204  N   TYR A  83      91.510  47.220  60.650  1.00  0.00           N
ATOM   1205  H   TYR A  83      90.760  47.510  60.030  1.00  0.00           H
ATOM   1206  CA  TYR A  83      91.860  48.050  61.840  1.00  0.00           C
ATOM   1207  HA  TYR A  83      92.780  47.640  62.270  1.00  0.00           H
ATOM   1208  CB  TYR A  83      92.190  49.470  61.430  1.00  0.00           C
ATOM   1209  HB1 TYR A  83      92.270  50.070  62.330  1.00  0.00           H
ATOM   1210  HB2 TYR A  83      91.350  49.970  60.950  1.00  0.00           H
ATOM   1211  CG  TYR A  83      93.410  49.590  60.530  1.00  0.00           C
ATOM   1212  CD1 TYR A  83      93.380  49.360  59.160  1.00  0.00           C
ATOM   1213  HD1 TYR A  83      92.490  49.010  58.650  1.00  0.00           H
ATOM   1214  CE1 TYR A  83      94.490  49.610  58.380  1.00  0.00           C
ATOM   1215  HE1 TYR A  83      94.550  49.350  57.330  1.00  0.00           H
ATOM   1216  CZ  TYR A  83      95.700  50.030  58.950  1.00  0.00           C
ATOM   1217  OH  TYR A  83      96.830  50.140  58.230  1.00  0.00           O
ATOM   1218  HH  TYR A  83      97.520  50.500  58.800  1.00  0.00           H
ATOM   1219  CE2 TYR A  83      95.710  50.230  60.380  1.00  0.00           C
ATOM   1220  HE2 TYR A  83      96.590  50.610  60.880  1.00  0.00           H
ATOM   1221  CD2 TYR A  83      94.610  49.890  61.140  1.00  0.00           C
ATOM   1222  HD2 TYR A  83      94.630  49.800  62.220  1.00  0.00           H
ATOM   1223  C   TYR A  83      90.710  47.770  62.910  1.00  0.00           C
ATOM   1224  O   TYR A  83      90.760  48.460  63.920  1.00  0.00           O
ATOM   1225  N   ARG A  84      89.860  46.750  62.730  1.00  0.00           N
ATOM   1226  H   ARG A  84      89.830  46.270  61.850  1.00  0.00           H
ATOM   1227  CA  ARG A  84      88.880  46.360  63.790  1.00  0.00           C
ATOM   1228  HA  ARG A  84      88.120  47.130  63.700  1.00  0.00           H
ATOM   1229  CB  ARG A  84      88.110  45.070  63.560  1.00  0.00           C
ATOM   1230  HB1 ARG A  84      87.690  45.130  62.560  1.00  0.00           H
ATOM   1231  HB2 ARG A  84      87.310  44.920  64.290  1.00  0.00           H
ATOM   1232  CG  ARG A  84      89.030  43.870  63.640  1.00  0.00           C
ATOM   1233  HG1 ARG A  84      89.450  43.680  64.630  1.00  0.00           H
ATOM   1234  HG2 ARG A  84      89.850  44.060  62.940  1.00  0.00           H
ATOM   1235  CD  ARG A  84      88.340  42.570  63.170  1.00  0.00           C
ATOM   1236  HD1 ARG A  84      88.020  42.750  62.150  1.00  0.00           H
ATOM   1237  HD2 ARG A  84      87.460  42.390  63.790  1.00  0.00           H
ATOM   1238  NE  ARG A  84      89.310  41.510  63.280  1.00  0.00           N
ATOM   1239  HE  ARG A  84      89.410  41.040  64.170  1.00  0.00           H
ATOM   1240  CZ  ARG A  84      90.130  41.040  62.350  1.00  0.00           C
ATOM   1241  NH1 ARG A  84      90.220  41.540  61.160  1.00  0.00           N
ATOM   1242 1HH1 ARG A  84      89.650  42.350  60.930  1.00  0.00           H
ATOM   1243 2HH1 ARG A  84      90.920  41.250  60.500  1.00  0.00           H
ATOM   1244  NH2 ARG A  84      90.790  39.970  62.550  1.00  0.00           N
ATOM   1245 1HH2 ARG A  84      90.840  39.530  63.460  1.00  0.00           H
ATOM   1246 2HH2 ARG A  84      91.380  39.620  61.800  1.00  0.00           H
ATOM   1247  C   ARG A  84      89.370  46.480  65.260  1.00  0.00           C
ATOM   1248  O   ARG A  84      88.640  46.890  66.090  1.00  0.00           O
ATOM   1249  N   GLN A  85      90.620  46.060  65.480  1.00  0.00           N
ATOM   1250  H   GLN A  85      91.080  45.790  64.630  1.00  0.00           H
ATOM   1251  CA  GLN A  85      91.390  46.040  66.770  1.00  0.00           C
ATOM   1252  HA  GLN A  85      90.790  45.410  67.430  1.00  0.00           H
ATOM   1253  CB  GLN A  85      92.680  45.310  66.610  1.00  0.00           C
ATOM   1254  HB1 GLN A  85      93.220  45.470  67.550  1.00  0.00           H
ATOM   1255  HB2 GLN A  85      93.290  45.840  65.880  1.00  0.00           H
ATOM   1256  CG  GLN A  85      92.550  43.830  66.320  1.00  0.00           C
ATOM   1257  HG1 GLN A  85      91.910  43.610  65.470  1.00  0.00           H
ATOM   1258  HG2 GLN A  85      91.970  43.490  67.170  1.00  0.00           H
ATOM   1259  CD  GLN A  85      93.940  43.140  66.310  1.00  0.00           C
ATOM   1260  OE1 GLN A  85      94.500  42.830  67.370  1.00  0.00           O
ATOM   1261  NE2 GLN A  85      94.500  42.800  65.120  1.00  0.00           N
ATOM   1262 1HE2 GLN A  85      94.220  43.250  64.270  1.00  0.00           H
ATOM   1263 2HE2 GLN A  85      95.420  42.380  65.190  1.00  0.00           H
ATOM   1264  C   GLN A  85      91.660  47.440  67.360  1.00  0.00           C
ATOM   1265  O   GLN A  85      91.900  47.500  68.580  1.00  0.00           O
ATOM   1266  N   LEU A  86      91.470  48.580  66.640  1.00  0.00           N
ATOM   1267  H   LEU A  86      91.180  48.480  65.670  1.00  0.00           H
ATOM   1268  CA  LEU A  86      91.830  49.910  67.150  1.00  0.00           C
ATOM   1269  HA  LEU A  86      92.690  49.920  67.830  1.00  0.00           H
ATOM   1270  CB  LEU A  86      92.110  50.890  66.040  1.00  0.00           C
ATOM   1271  HB1 LEU A  86      92.370  51.810  66.560  1.00  0.00           H
ATOM   1272  HB2 LEU A  86      91.210  51.100  65.470  1.00  0.00           H
ATOM   1273  CG  LEU A  86      93.380  50.680  65.170  1.00  0.00           C
ATOM   1274  HG  LEU A  86      93.090  49.920  64.450  1.00  0.00           H
ATOM   1275  CD1 LEU A  86      93.670  52.000  64.530  1.00  0.00           C
ATOM   1276 1HD1 LEU A  86      94.410  51.720  63.780  1.00  0.00           H
ATOM   1277 2HD1 LEU A  86      92.780  52.420  64.050  1.00  0.00           H
ATOM   1278 3HD1 LEU A  86      94.070  52.780  65.180  1.00  0.00           H
ATOM   1279  CD2 LEU A  86      94.580  50.190  65.970  1.00  0.00           C
ATOM   1280 1HD2 LEU A  86      95.420  50.150  65.270  1.00  0.00           H
ATOM   1281 2HD2 LEU A  86      94.830  50.910  66.750  1.00  0.00           H
ATOM   1282 3HD2 LEU A  86      94.480  49.190  66.390  1.00  0.00           H
ATOM   1283  C   LEU A  86      90.710  50.540  67.930  1.00  0.00           C
ATOM   1284  O   LEU A  86      90.910  51.590  68.480  1.00  0.00           O
ATOM   1285  N   PHE A  87      89.480  49.990  67.830  1.00  0.00           N
ATOM   1286  H   PHE A  87      89.290  49.120  67.360  1.00  0.00           H
ATOM   1287  CA  PHE A  87      88.290  50.600  68.360  1.00  0.00           C
ATOM   1288  HA  PHE A  87      88.490  51.640  68.620  1.00  0.00           H
ATOM   1289  CB  PHE A  87      87.160  50.470  67.290  1.00  0.00           C
ATOM   1290  HB1 PHE A  87      86.270  50.950  67.700  1.00  0.00           H
ATOM   1291  HB2 PHE A  87      86.900  49.440  67.080  1.00  0.00           H
ATOM   1292  CG  PHE A  87      87.560  51.190  66.010  1.00  0.00           C
ATOM   1293  CD1 PHE A  87      87.950  52.560  65.950  1.00  0.00           C
ATOM   1294  HD1 PHE A  87      87.800  53.240  66.780  1.00  0.00           H
ATOM   1295  CE1 PHE A  87      88.450  53.110  64.740  1.00  0.00           C
ATOM   1296  HE1 PHE A  87      88.730  54.160  64.720  1.00  0.00           H
ATOM   1297  CZ  PHE A  87      88.600  52.290  63.610  1.00  0.00           C
ATOM   1298  HZ  PHE A  87      88.940  52.690  62.670  1.00  0.00           H
ATOM   1299  CE2 PHE A  87      88.200  50.940  63.700  1.00  0.00           C
ATOM   1300  HE2 PHE A  87      88.410  50.290  62.860  1.00  0.00           H
ATOM   1301  CD2 PHE A  87      87.630  50.370  64.900  1.00  0.00           C
ATOM   1302  HD2 PHE A  87      87.510  49.300  64.980  1.00  0.00           H
ATOM   1303  C   PHE A  87      87.860  49.860  69.580  1.00  0.00           C
ATOM   1304  O   PHE A  87      87.950  48.610  69.570  1.00  0.00           O
ATOM   1305  N   HIS A  88      87.350  50.600  70.530  1.00  0.00           N
ATOM   1306  H   HIS A  88      87.120  51.530  70.230  1.00  0.00           H
ATOM   1307  CA  HIS A  88      86.440  49.990  71.550  1.00  0.00           C
ATOM   1308  HA  HIS A  88      86.600  48.920  71.430  1.00  0.00           H
ATOM   1309  CB  HIS A  88      86.850  50.320  72.990  1.00  0.00           C
ATOM   1310  HB1 HIS A  88      87.910  50.080  73.140  1.00  0.00           H
ATOM   1311  HB2 HIS A  88      86.350  49.650  73.700  1.00  0.00           H
ATOM   1312  CG  HIS A  88      86.580  51.790  73.290  1.00  0.00           C
ATOM   1313  ND1 HIS A  88      85.530  52.380  73.990  1.00  0.00           N
ATOM   1314  HD1 HIS A  88      84.870  51.840  74.530  1.00  0.00           H
ATOM   1315  CE1 HIS A  88      85.790  53.690  74.050  1.00  0.00           C
ATOM   1316  HE1 HIS A  88      85.130  54.350  74.600  1.00  0.00           H
ATOM   1317  NE2 HIS A  88      86.830  54.060  73.340  1.00  0.00           N
ATOM   1318  CD2 HIS A  88      87.300  52.850  72.820  1.00  0.00           C
ATOM   1319  HD2 HIS A  88      88.180  52.790  72.200  1.00  0.00           H
ATOM   1320  C   HIS A  88      84.940  50.080  71.150  1.00  0.00           C
ATOM   1321  O   HIS A  88      84.640  50.860  70.240  1.00  0.00           O
ATOM   1322  N   PRO A  89      83.980  49.250  71.690  1.00  0.00           N
ATOM   1323  CD  PRO A  89      84.260  48.280  72.740  1.00  0.00           C
ATOM   1324  HD1 PRO A  89      83.980  48.640  73.740  1.00  0.00           H
ATOM   1325  HD2 PRO A  89      85.280  47.890  72.720  1.00  0.00           H
ATOM   1326  CG  PRO A  89      83.260  47.210  72.420  1.00  0.00           C
ATOM   1327  HG1 PRO A  89      82.910  46.610  73.260  1.00  0.00           H
ATOM   1328  HG2 PRO A  89      83.680  46.600  71.620  1.00  0.00           H
ATOM   1329  CB  PRO A  89      82.010  47.880  71.850  1.00  0.00           C
ATOM   1330  HB1 PRO A  89      81.320  48.310  72.580  1.00  0.00           H
ATOM   1331  HB2 PRO A  89      81.550  47.180  71.140  1.00  0.00           H
ATOM   1332  CA  PRO A  89      82.640  49.110  71.130  1.00  0.00           C
ATOM   1333  HA  PRO A  89      82.610  48.900  70.060  1.00  0.00           H
ATOM   1334  C   PRO A  89      81.700  50.290  71.420  1.00  0.00           C
ATOM   1335  O   PRO A  89      80.620  50.560  70.840  1.00  0.00           O
ATOM   1336  N   GLU A  90      82.190  51.240  72.300  1.00  0.00           N
ATOM   1337  H   GLU A  90      83.080  51.110  72.780  1.00  0.00           H
ATOM   1338  CA  GLU A  90      81.430  52.540  72.470  1.00  0.00           C
ATOM   1339  HA  GLU A  90      80.360  52.370  72.580  1.00  0.00           H
ATOM   1340  CB  GLU A  90      81.910  53.120  73.750  1.00  0.00           C
ATOM   1341  HB1 GLU A  90      81.710  54.190  73.820  1.00  0.00           H
ATOM   1342  HB2 GLU A  90      83.000  53.190  73.650  1.00  0.00           H
ATOM   1343  CG  GLU A  90      81.450  52.420  75.010  1.00  0.00           C
ATOM   1344  HG1 GLU A  90      80.380  52.250  74.890  1.00  0.00           H
ATOM   1345  HG2 GLU A  90      81.520  53.140  75.830  1.00  0.00           H
ATOM   1346  CD  GLU A  90      82.190  51.170  75.270  1.00  0.00           C
ATOM   1347  OE1 GLU A  90      83.440  51.240  75.200  1.00  0.00           O
ATOM   1348  OE2 GLU A  90      81.630  50.170  75.710  1.00  0.00           O
ATOM   1349  C   GLU A  90      81.530  53.420  71.240  1.00  0.00           C
ATOM   1350  O   GLU A  90      80.630  54.150  70.820  1.00  0.00           O
ATOM   1351  N   GLN A  91      82.620  53.300  70.530  1.00  0.00           N
ATOM   1352  H   GLN A  91      83.310  52.610  70.800  1.00  0.00           H
ATOM   1353  CA  GLN A  91      82.920  54.060  69.360  1.00  0.00           C
ATOM   1354  HA  GLN A  91      82.850  55.130  69.570  1.00  0.00           H
ATOM   1355  CB  GLN A  91      84.430  53.790  69.060  1.00  0.00           C
ATOM   1356  HB1 GLN A  91      84.840  54.150  68.110  1.00  0.00           H
ATOM   1357  HB2 GLN A  91      84.610  52.730  68.870  1.00  0.00           H
ATOM   1358  CG  GLN A  91      85.370  54.330  70.120  1.00  0.00           C
ATOM   1359  HG1 GLN A  91      85.350  53.810  71.080  1.00  0.00           H
ATOM   1360  HG2 GLN A  91      85.090  55.360  70.360  1.00  0.00           H
ATOM   1361  CD  GLN A  91      86.800  54.310  69.670  1.00  0.00           C
ATOM   1362  OE1 GLN A  91      87.620  53.380  69.860  1.00  0.00           O
ATOM   1363  NE2 GLN A  91      87.230  55.300  68.920  1.00  0.00           N
ATOM   1364 1HE2 GLN A  91      86.520  55.930  68.580  1.00  0.00           H
ATOM   1365 2HE2 GLN A  91      88.220  55.390  68.710  1.00  0.00           H
ATOM   1366  C   GLN A  91      82.150  53.850  68.050  1.00  0.00           C
ATOM   1367  O   GLN A  91      82.150  54.740  67.160  1.00  0.00           O
ATOM   1368  N   LEU A  92      81.270  52.850  67.990  1.00  0.00           N
ATOM   1369  H   LEU A  92      81.080  52.420  68.880  1.00  0.00           H
ATOM   1370  CA  LEU A  92      80.610  52.380  66.790  1.00  0.00           C
ATOM   1371  HA  LEU A  92      80.770  53.130  66.010  1.00  0.00           H
ATOM   1372  CB  LEU A  92      81.230  51.020  66.510  1.00  0.00           C
ATOM   1373  HB1 LEU A  92      80.660  50.650  65.670  1.00  0.00           H
ATOM   1374  HB2 LEU A  92      81.160  50.380  67.390  1.00  0.00           H
ATOM   1375  CG  LEU A  92      82.790  50.980  66.210  1.00  0.00           C
ATOM   1376  HG  LEU A  92      83.140  51.320  67.180  1.00  0.00           H
ATOM   1377  CD1 LEU A  92      83.160  49.520  65.940  1.00  0.00           C
ATOM   1378 1HD1 LEU A  92      82.680  49.250  65.000  1.00  0.00           H
ATOM   1379 2HD1 LEU A  92      84.250  49.400  65.890  1.00  0.00           H
ATOM   1380 3HD1 LEU A  92      82.940  48.870  66.790  1.00  0.00           H
ATOM   1381  CD2 LEU A  92      83.260  51.980  65.190  1.00  0.00           C
ATOM   1382 1HD2 LEU A  92      84.330  52.100  65.350  1.00  0.00           H
ATOM   1383 2HD2 LEU A  92      83.140  51.710  64.140  1.00  0.00           H
ATOM   1384 3HD2 LEU A  92      82.900  52.980  65.400  1.00  0.00           H
ATOM   1385  C   LEU A  92      79.150  52.280  67.060  1.00  0.00           C
ATOM   1386  O   LEU A  92      78.740  51.540  67.960  1.00  0.00           O
ATOM   1387  N   ILE A  93      78.300  52.840  66.280  1.00  0.00           N
ATOM   1388  H   ILE A  93      78.680  53.440  65.560  1.00  0.00           H
ATOM   1389  CA  ILE A  93      76.910  53.100  66.710  1.00  0.00           C
ATOM   1390  HA  ILE A  93      76.610  52.450  67.530  1.00  0.00           H
ATOM   1391  CB  ILE A  93      76.780  54.600  67.200  1.00  0.00           C
ATOM   1392  HB  ILE A  93      77.040  55.220  66.340  1.00  0.00           H
ATOM   1393  CG2 ILE A  93      75.320  54.780  67.610  1.00  0.00           C
ATOM   1394 1HG2 ILE A  93      74.710  54.690  66.710  1.00  0.00           H
ATOM   1395 2HG2 ILE A  93      74.910  54.090  68.350  1.00  0.00           H
ATOM   1396 3HG2 ILE A  93      75.300  55.810  67.960  1.00  0.00           H
ATOM   1397  CG1 ILE A  93      77.820  54.920  68.280  1.00  0.00           C
ATOM   1398 1HG1 ILE A  93      78.820  54.740  67.900  1.00  0.00           H
ATOM   1399 2HG1 ILE A  93      77.710  54.320  69.190  1.00  0.00           H
ATOM   1400  CD  ILE A  93      77.750  56.360  68.790  1.00  0.00           C
ATOM   1401  HD1 ILE A  93      78.510  56.530  69.560  1.00  0.00           H
ATOM   1402  HD2 ILE A  93      77.790  57.020  67.920  1.00  0.00           H
ATOM   1403  HD3 ILE A  93      76.870  56.590  69.400  1.00  0.00           H
ATOM   1404  C   ILE A  93      75.990  52.800  65.510  1.00  0.00           C
ATOM   1405  O   ILE A  93      75.940  53.450  64.480  1.00  0.00           O
ATOM   1406  N   THR A  94      75.190  51.730  65.730  1.00  0.00           N
ATOM   1407  H   THR A  94      75.110  51.420  66.690  1.00  0.00           H
ATOM   1408  CA  THR A  94      74.300  51.140  64.680  1.00  0.00           C
ATOM   1409  HA  THR A  94      74.430  51.680  63.750  1.00  0.00           H
ATOM   1410  CB  THR A  94      74.740  49.700  64.340  1.00  0.00           C
ATOM   1411  HB  THR A  94      73.970  49.140  63.810  1.00  0.00           H
ATOM   1412  CG2 THR A  94      76.040  49.720  63.540  1.00  0.00           C
ATOM   1413 1HG2 THR A  94      76.290  48.680  63.330  1.00  0.00           H
ATOM   1414 2HG2 THR A  94      75.980  50.350  62.650  1.00  0.00           H
ATOM   1415 3HG2 THR A  94      76.780  50.250  64.140  1.00  0.00           H
ATOM   1416  OG1 THR A  94      75.010  49.050  65.560  1.00  0.00           O
ATOM   1417  HG1 THR A  94      74.670  49.610  66.260  1.00  0.00           H
ATOM   1418  C   THR A  94      72.850  51.140  65.050  1.00  0.00           C
ATOM   1419  O   THR A  94      72.480  50.850  66.180  1.00  0.00           O
ATOM   1420  N   GLY A  95      71.970  51.340  64.150  1.00  0.00           N
ATOM   1421  H   GLY A  95      72.350  51.480  63.230  1.00  0.00           H
ATOM   1422  CA  GLY A  95      70.550  51.320  64.430  1.00  0.00           C
ATOM   1423  HA1 GLY A  95      70.070  52.170  63.950  1.00  0.00           H
ATOM   1424  HA2 GLY A  95      70.360  51.330  65.510  1.00  0.00           H
ATOM   1425  C   GLY A  95      69.820  50.140  63.820  1.00  0.00           C
ATOM   1426  O   GLY A  95      70.370  49.280  63.150  1.00  0.00           O
ATOM   1427  N   LYS A  96      68.470  50.120  64.010  1.00  0.00           N
ATOM   1428  H   LYS A  96      68.090  50.810  64.640  1.00  0.00           H
ATOM   1429  CA  LYS A  96      67.530  49.130  63.450  1.00  0.00           C
ATOM   1430  HA  LYS A  96      68.020  48.160  63.440  1.00  0.00           H
ATOM   1431  CB  LYS A  96      66.230  49.090  64.330  1.00  0.00           C
ATOM   1432  HB1 LYS A  96      65.620  48.260  63.960  1.00  0.00           H
ATOM   1433  HB2 LYS A  96      65.650  49.970  64.040  1.00  0.00           H
ATOM   1434  CG  LYS A  96      66.480  48.990  65.850  1.00  0.00           C
ATOM   1435  HG1 LYS A  96      66.920  49.930  66.200  1.00  0.00           H
ATOM   1436  HG2 LYS A  96      67.230  48.240  66.080  1.00  0.00           H
ATOM   1437  CD  LYS A  96      65.340  48.780  66.700  1.00  0.00           C
ATOM   1438  HD1 LYS A  96      65.000  47.780  66.450  1.00  0.00           H
ATOM   1439  HD2 LYS A  96      64.550  49.520  66.570  1.00  0.00           H
ATOM   1440  CE  LYS A  96      65.810  48.730  68.140  1.00  0.00           C
ATOM   1441  HE1 LYS A  96      66.170  49.700  68.460  1.00  0.00           H
ATOM   1442  HE2 LYS A  96      66.650  48.050  68.270  1.00  0.00           H
ATOM   1443  NZ  LYS A  96      64.750  48.390  69.120  1.00  0.00           N
ATOM   1444  HZ1 LYS A  96      63.930  48.950  68.950  1.00  0.00           H
ATOM   1445  HZ2 LYS A  96      64.460  47.430  69.080  1.00  0.00           H
ATOM   1446  HZ3 LYS A  96      65.030  48.590  70.070  1.00  0.00           H
ATOM   1447  C   LYS A  96      67.160  49.330  61.980  1.00  0.00           C
ATOM   1448  O   LYS A  96      67.310  48.430  61.140  1.00  0.00           O
ATOM   1449  N   GLU A  97      66.850  50.520  61.600  1.00  0.00           N
ATOM   1450  H   GLU A  97      66.810  51.260  62.290  1.00  0.00           H
ATOM   1451  CA  GLU A  97      66.490  50.890  60.170  1.00  0.00           C
ATOM   1452  HA  GLU A  97      67.150  50.280  59.560  1.00  0.00           H
ATOM   1453  CB  GLU A  97      65.010  50.520  59.900  1.00  0.00           C
ATOM   1454  HB1 GLU A  97      64.860  49.450  60.070  1.00  0.00           H
ATOM   1455  HB2 GLU A  97      64.710  50.640  58.860  1.00  0.00           H
ATOM   1456  CG  GLU A  97      64.040  51.320  60.740  1.00  0.00           C
ATOM   1457  HG1 GLU A  97      64.150  52.390  60.560  1.00  0.00           H
ATOM   1458  HG2 GLU A  97      64.260  51.090  61.790  1.00  0.00           H
ATOM   1459  CD  GLU A  97      62.520  51.100  60.570  1.00  0.00           C
ATOM   1460  OE1 GLU A  97      62.070  49.930  60.380  1.00  0.00           O
ATOM   1461  OE2 GLU A  97      61.740  52.030  60.580  1.00  0.00           O
ATOM   1462  C   GLU A  97      66.730  52.400  59.820  1.00  0.00           C
ATOM   1463  O   GLU A  97      66.560  53.280  60.640  1.00  0.00           O
ATOM   1464  N   ASP A  98      67.230  52.630  58.640  1.00  0.00           N
ATOM   1465  H   ASP A  98      67.260  51.890  57.950  1.00  0.00           H
ATOM   1466  CA  ASP A  98      67.660  53.960  58.190  1.00  0.00           C
ATOM   1467  HA  ASP A  98      68.290  54.520  58.880  1.00  0.00           H
ATOM   1468  CB  ASP A  98      68.700  53.780  57.050  1.00  0.00           C
ATOM   1469  HB1 ASP A  98      69.580  53.430  57.580  1.00  0.00           H
ATOM   1470  HB2 ASP A  98      68.930  54.780  56.670  1.00  0.00           H
ATOM   1471  CG  ASP A  98      68.450  52.880  55.910  1.00  0.00           C
ATOM   1472  OD1 ASP A  98      67.470  52.080  55.940  1.00  0.00           O
ATOM   1473  OD2 ASP A  98      69.240  52.910  54.920  1.00  0.00           O
ATOM   1474  C   ASP A  98      66.540  54.950  57.810  1.00  0.00           C
ATOM   1475  O   ASP A  98      65.320  54.630  57.620  1.00  0.00           O
ATOM   1476  N   ALA A  99      67.060  56.180  57.670  1.00  0.00           N
ATOM   1477  H   ALA A  99      68.050  56.240  57.840  1.00  0.00           H
ATOM   1478  CA  ALA A  99      66.440  57.400  57.140  1.00  0.00           C
ATOM   1479  HA  ALA A  99      65.600  57.650  57.780  1.00  0.00           H
ATOM   1480  CB  ALA A  99      67.530  58.460  57.270  1.00  0.00           C
ATOM   1481  HB1 ALA A  99      67.000  59.410  57.210  1.00  0.00           H
ATOM   1482  HB2 ALA A  99      67.910  58.470  58.290  1.00  0.00           H
ATOM   1483  HB3 ALA A  99      68.370  58.310  56.590  1.00  0.00           H
ATOM   1484  C   ALA A  99      65.950  57.370  55.690  1.00  0.00           C
ATOM   1485  O   ALA A  99      65.390  58.380  55.260  1.00  0.00           O
ATOM   1486  N   ALA A 100      66.160  56.230  55.000  1.00  0.00           N
ATOM   1487  H   ALA A 100      66.720  55.450  55.300  1.00  0.00           H
ATOM   1488  CA  ALA A 100      65.530  56.090  53.660  1.00  0.00           C
ATOM   1489  HA  ALA A 100      66.080  55.250  53.240  1.00  0.00           H
ATOM   1490  CB  ALA A 100      64.030  55.660  53.900  1.00  0.00           C
ATOM   1491  HB1 ALA A 100      63.610  55.190  53.010  1.00  0.00           H
ATOM   1492  HB2 ALA A 100      63.980  54.930  54.720  1.00  0.00           H
ATOM   1493  HB3 ALA A 100      63.450  56.550  54.110  1.00  0.00           H
ATOM   1494  C   ALA A 100      65.770  57.270  52.640  1.00  0.00           C
ATOM   1495  O   ALA A 100      64.920  57.600  51.820  1.00  0.00           O
ATOM   1496  N   ASN A 101      66.970  57.830  52.750  1.00  0.00           N
ATOM   1497  H   ASN A 101      67.700  57.500  53.370  1.00  0.00           H
ATOM   1498  CA  ASN A 101      67.370  59.050  51.980  1.00  0.00           C
ATOM   1499  HA  ASN A 101      68.220  59.420  52.540  1.00  0.00           H
ATOM   1500  CB  ASN A 101      67.800  58.680  50.550  1.00  0.00           C
ATOM   1501  HB1 ASN A 101      68.560  59.320  50.090  1.00  0.00           H
ATOM   1502  HB2 ASN A 101      66.980  58.800  49.850  1.00  0.00           H
ATOM   1503  CG  ASN A 101      68.530  57.330  50.400  1.00  0.00           C
ATOM   1504  OD1 ASN A 101      68.080  56.550  49.570  1.00  0.00           O
ATOM   1505  ND2 ASN A 101      69.580  56.960  51.120  1.00  0.00           N
ATOM   1506 1HD2 ASN A 101      69.880  57.410  51.970  1.00  0.00           H
ATOM   1507 2HD2 ASN A 101      69.990  56.060  50.890  1.00  0.00           H
ATOM   1508  C   ASN A 101      66.380  60.280  52.040  1.00  0.00           C
ATOM   1509  O   ASN A 101      66.270  61.050  51.050  1.00  0.00           O
ATOM   1510  N   ASN A 102      65.760  60.480  53.150  1.00  0.00           N
ATOM   1511  H   ASN A 102      65.910  59.740  53.830  1.00  0.00           H
ATOM   1512  CA  ASN A 102      64.840  61.540  53.470  1.00  0.00           C
ATOM   1513  HA  ASN A 102      64.780  62.230  52.630  1.00  0.00           H
ATOM   1514  CB  ASN A 102      63.460  60.900  53.640  1.00  0.00           C
ATOM   1515  HB1 ASN A 102      63.510  60.010  54.270  1.00  0.00           H
ATOM   1516  HB2 ASN A 102      63.040  60.620  52.670  1.00  0.00           H
ATOM   1517  CG  ASN A 102      62.390  61.740  54.230  1.00  0.00           C
ATOM   1518  OD1 ASN A 102      62.630  62.740  54.830  1.00  0.00           O
ATOM   1519  ND2 ASN A 102      61.200  61.190  54.320  1.00  0.00           N
ATOM   1520 1HD2 ASN A 102      61.030  60.200  54.240  1.00  0.00           H
ATOM   1521 2HD2 ASN A 102      60.490  61.780  54.740  1.00  0.00           H
ATOM   1522  C   ASN A 102      65.480  62.300  54.660  1.00  0.00           C
ATOM   1523  O   ASN A 102      65.640  61.800  55.810  1.00  0.00           O
ATOM   1524  N   TYR A 103      65.760  63.590  54.480  1.00  0.00           N
ATOM   1525  H   TYR A 103      65.660  64.020  53.580  1.00  0.00           H
ATOM   1526  CA  TYR A 103      66.310  64.560  55.520  1.00  0.00           C
ATOM   1527  HA  TYR A 103      67.300  64.300  55.890  1.00  0.00           H
ATOM   1528  CB  TYR A 103      66.480  66.000  54.870  1.00  0.00           C
ATOM   1529  HB1 TYR A 103      65.550  66.280  54.380  1.00  0.00           H
ATOM   1530  HB2 TYR A 103      67.360  65.960  54.220  1.00  0.00           H
ATOM   1531  CG  TYR A 103      66.910  67.000  55.950  1.00  0.00           C
ATOM   1532  CD1 TYR A 103      65.960  67.750  56.640  1.00  0.00           C
ATOM   1533  HD1 TYR A 103      64.910  67.760  56.400  1.00  0.00           H
ATOM   1534  CE1 TYR A 103      66.320  68.640  57.630  1.00  0.00           C
ATOM   1535  HE1 TYR A 103      65.580  69.140  58.230  1.00  0.00           H
ATOM   1536  CZ  TYR A 103      67.720  68.790  57.910  1.00  0.00           C
ATOM   1537  OH  TYR A 103      68.180  69.710  58.820  1.00  0.00           O
ATOM   1538  HH  TYR A 103      67.430  69.980  59.360  1.00  0.00           H
ATOM   1539  CE2 TYR A 103      68.660  67.980  57.230  1.00  0.00           C
ATOM   1540  HE2 TYR A 103      69.700  68.110  57.470  1.00  0.00           H
ATOM   1541  CD2 TYR A 103      68.240  67.140  56.240  1.00  0.00           C
ATOM   1542  HD2 TYR A 103      68.970  66.480  55.780  1.00  0.00           H
ATOM   1543  C   TYR A 103      65.490  64.610  56.770  1.00  0.00           C
ATOM   1544  O   TYR A 103      66.040  64.530  57.810  1.00  0.00           O
ATOM   1545  N   ALA A 104      64.180  64.560  56.600  1.00  0.00           N
ATOM   1546  H   ALA A 104      63.760  64.450  55.690  1.00  0.00           H
ATOM   1547  CA  ALA A 104      63.240  64.690  57.700  1.00  0.00           C
ATOM   1548  HA  ALA A 104      63.580  65.560  58.270  1.00  0.00           H
ATOM   1549  CB  ALA A 104      61.900  65.120  57.210  1.00  0.00           C
ATOM   1550  HB1 ALA A 104      61.330  64.330  56.720  1.00  0.00           H
ATOM   1551  HB2 ALA A 104      61.340  65.260  58.140  1.00  0.00           H
ATOM   1552  HB3 ALA A 104      61.900  66.040  56.620  1.00  0.00           H
ATOM   1553  C   ALA A 104      63.090  63.420  58.540  1.00  0.00           C
ATOM   1554  O   ALA A 104      62.830  63.490  59.760  1.00  0.00           O
ATOM   1555  N   ARG A 105      63.350  62.240  57.920  1.00  0.00           N
ATOM   1556  H   ARG A 105      63.500  62.250  56.920  1.00  0.00           H
ATOM   1557  CA  ARG A 105      63.270  60.950  58.590  1.00  0.00           C
ATOM   1558  HA  ARG A 105      62.390  60.860  59.230  1.00  0.00           H
ATOM   1559  CB  ARG A 105      63.110  59.810  57.470  1.00  0.00           C
ATOM   1560  HB1 ARG A 105      64.030  59.760  56.890  1.00  0.00           H
ATOM   1561  HB2 ARG A 105      62.310  59.950  56.740  1.00  0.00           H
ATOM   1562  CG  ARG A 105      62.970  58.460  58.200  1.00  0.00           C
ATOM   1563  HG1 ARG A 105      62.080  58.350  58.820  1.00  0.00           H
ATOM   1564  HG2 ARG A 105      63.810  58.250  58.850  1.00  0.00           H
ATOM   1565  CD  ARG A 105      62.790  57.260  57.260  1.00  0.00           C
ATOM   1566  HD1 ARG A 105      63.570  57.180  56.500  1.00  0.00           H
ATOM   1567  HD2 ARG A 105      61.940  57.550  56.630  1.00  0.00           H
ATOM   1568  NE  ARG A 105      62.630  56.020  58.050  1.00  0.00           N
ATOM   1569  HE  ARG A 105      63.380  55.340  58.070  1.00  0.00           H
ATOM   1570  CZ  ARG A 105      61.520  55.690  58.700  1.00  0.00           C
ATOM   1571  NH1 ARG A 105      60.420  56.410  58.670  1.00  0.00           N
ATOM   1572 1HH1 ARG A 105      60.260  57.250  58.130  1.00  0.00           H
ATOM   1573 2HH1 ARG A 105      59.650  56.150  59.270  1.00  0.00           H
ATOM   1574  NH2 ARG A 105      61.470  54.570  59.310  1.00  0.00           N
ATOM   1575 1HH2 ARG A 105      62.300  54.000  59.360  1.00  0.00           H
ATOM   1576 2HH2 ARG A 105      60.650  54.230  59.790  1.00  0.00           H
ATOM   1577  C   ARG A 105      64.550  60.810  59.480  1.00  0.00           C
ATOM   1578  O   ARG A 105      64.440  60.390  60.630  1.00  0.00           O
ATOM   1579  N   GLY A 106      65.660  61.360  59.000  1.00  0.00           N
ATOM   1580  H   GLY A 106      65.660  61.720  58.060  1.00  0.00           H
ATOM   1581  CA  GLY A 106      66.950  61.380  59.690  1.00  0.00           C
ATOM   1582  HA1 GLY A 106      67.770  61.630  59.010  1.00  0.00           H
ATOM   1583  HA2 GLY A 106      67.060  60.400  60.150  1.00  0.00           H
ATOM   1584  C   GLY A 106      67.020  62.450  60.790  1.00  0.00           C
ATOM   1585  O   GLY A 106      67.520  62.120  61.890  1.00  0.00           O
ATOM   1586  N   HIS A 107      66.560  63.670  60.520  1.00  0.00           N
ATOM   1587  H   HIS A 107      66.150  63.920  59.640  1.00  0.00           H
ATOM   1588  CA  HIS A 107      66.600  64.810  61.510  1.00  0.00           C
ATOM   1589  HA  HIS A 107      67.570  64.970  61.970  1.00  0.00           H
ATOM   1590  CB  HIS A 107      66.280  66.080  60.640  1.00  0.00           C
ATOM   1591  HB1 HIS A 107      65.260  66.040  60.270  1.00  0.00           H
ATOM   1592  HB2 HIS A 107      66.900  66.100  59.750  1.00  0.00           H
ATOM   1593  CG  HIS A 107      66.550  67.360  61.330  1.00  0.00           C
ATOM   1594  ND1 HIS A 107      67.750  67.920  61.600  1.00  0.00           N
ATOM   1595  HD1 HIS A 107      68.650  67.670  61.210  1.00  0.00           H
ATOM   1596  CE1 HIS A 107      67.510  68.940  62.420  1.00  0.00           C
ATOM   1597  HE1 HIS A 107      68.300  69.590  62.770  1.00  0.00           H
ATOM   1598  NE2 HIS A 107      66.260  69.010  62.780  1.00  0.00           N
ATOM   1599  CD2 HIS A 107      65.620  67.990  62.140  1.00  0.00           C
ATOM   1600  HD2 HIS A 107      64.620  67.600  62.270  1.00  0.00           H
ATOM   1601  C   HIS A 107      65.510  64.630  62.640  1.00  0.00           C
ATOM   1602  O   HIS A 107      65.780  64.690  63.830  1.00  0.00           O
ATOM   1603  N   TYR A 108      64.230  64.410  62.240  1.00  0.00           N
ATOM   1604  H   TYR A 108      63.990  64.280  61.270  1.00  0.00           H
ATOM   1605  CA  TYR A 108      63.030  64.570  63.120  1.00  0.00           C
ATOM   1606  HA  TYR A 108      63.310  65.280  63.900  1.00  0.00           H
ATOM   1607  CB  TYR A 108      61.950  65.310  62.340  1.00  0.00           C
ATOM   1608  HB1 TYR A 108      61.030  65.440  62.900  1.00  0.00           H
ATOM   1609  HB2 TYR A 108      61.660  64.800  61.420  1.00  0.00           H
ATOM   1610  CG  TYR A 108      62.310  66.790  62.110  1.00  0.00           C
ATOM   1611  CD1 TYR A 108      62.410  67.680  63.230  1.00  0.00           C
ATOM   1612  HD1 TYR A 108      62.280  67.240  64.210  1.00  0.00           H
ATOM   1613  CE1 TYR A 108      62.490  69.030  63.040  1.00  0.00           C
ATOM   1614  HE1 TYR A 108      62.370  69.730  63.850  1.00  0.00           H
ATOM   1615  CZ  TYR A 108      62.750  69.540  61.700  1.00  0.00           C
ATOM   1616  OH  TYR A 108      62.880  70.880  61.530  1.00  0.00           O
ATOM   1617  HH  TYR A 108      63.110  71.160  60.640  1.00  0.00           H
ATOM   1618  CE2 TYR A 108      62.720  68.650  60.580  1.00  0.00           C
ATOM   1619  HE2 TYR A 108      62.730  69.020  59.560  1.00  0.00           H
ATOM   1620  CD2 TYR A 108      62.480  67.260  60.790  1.00  0.00           C
ATOM   1621  HD2 TYR A 108      62.370  66.560  59.980  1.00  0.00           H
ATOM   1622  C   TYR A 108      62.490  63.260  63.720  1.00  0.00           C
ATOM   1623  O   TYR A 108      62.350  63.120  64.930  1.00  0.00           O
ATOM   1624  N   THR A 109      62.490  62.170  62.890  1.00  0.00           N
ATOM   1625  H   THR A 109      62.700  62.370  61.920  1.00  0.00           H
ATOM   1626  CA  THR A 109      61.680  60.940  63.290  1.00  0.00           C
ATOM   1627  HA  THR A 109      60.930  61.280  64.010  1.00  0.00           H
ATOM   1628  CB  THR A 109      61.010  60.130  62.170  1.00  0.00           C
ATOM   1629  HB  THR A 109      61.710  59.840  61.390  1.00  0.00           H
ATOM   1630  CG2 THR A 109      60.130  58.900  62.510  1.00  0.00           C
ATOM   1631 1HG2 THR A 109      60.770  58.130  62.940  1.00  0.00           H
ATOM   1632 2HG2 THR A 109      59.380  59.250  63.230  1.00  0.00           H
ATOM   1633 3HG2 THR A 109      59.700  58.380  61.650  1.00  0.00           H
ATOM   1634  OG1 THR A 109      60.110  61.050  61.530  1.00  0.00           O
ATOM   1635  HG1 THR A 109      59.860  60.650  60.700  1.00  0.00           H
ATOM   1636  C   THR A 109      62.570  59.960  64.060  1.00  0.00           C
ATOM   1637  O   THR A 109      62.290  59.540  65.190  1.00  0.00           O
ATOM   1638  N   ILE A 110      63.670  59.570  63.450  1.00  0.00           N
ATOM   1639  H   ILE A 110      63.830  59.870  62.500  1.00  0.00           H
ATOM   1640  CA  ILE A 110      64.760  58.760  63.980  1.00  0.00           C
ATOM   1641  HA  ILE A 110      64.240  58.040  64.620  1.00  0.00           H
ATOM   1642  CB  ILE A 110      65.470  57.950  62.850  1.00  0.00           C
ATOM   1643  HB  ILE A 110      66.040  58.670  62.270  1.00  0.00           H
ATOM   1644  CG2 ILE A 110      66.410  56.760  63.270  1.00  0.00           C
ATOM   1645 1HG2 ILE A 110      66.850  56.230  62.430  1.00  0.00           H
ATOM   1646 2HG2 ILE A 110      67.230  57.210  63.830  1.00  0.00           H
ATOM   1647 3HG2 ILE A 110      65.880  56.000  63.850  1.00  0.00           H
ATOM   1648  CG1 ILE A 110      64.380  57.320  61.890  1.00  0.00           C
ATOM   1649 1HG1 ILE A 110      64.800  56.830  61.020  1.00  0.00           H
ATOM   1650 2HG1 ILE A 110      63.880  58.200  61.480  1.00  0.00           H
ATOM   1651  CD  ILE A 110      63.250  56.380  62.290  1.00  0.00           C
ATOM   1652  HD1 ILE A 110      63.630  55.380  62.460  1.00  0.00           H
ATOM   1653  HD2 ILE A 110      62.790  56.780  63.200  1.00  0.00           H
ATOM   1654  HD3 ILE A 110      62.490  56.420  61.510  1.00  0.00           H
ATOM   1655  C   ILE A 110      65.720  59.450  64.870  1.00  0.00           C
ATOM   1656  O   ILE A 110      66.130  58.930  65.880  1.00  0.00           O
ATOM   1657  N   GLY A 111      66.070  60.710  64.520  1.00  0.00           N
ATOM   1658  H   GLY A 111      65.790  60.970  63.590  1.00  0.00           H
ATOM   1659  CA  GLY A 111      67.010  61.610  65.210  1.00  0.00           C
ATOM   1660  HA1 GLY A 111      67.010  62.600  64.770  1.00  0.00           H
ATOM   1661  HA2 GLY A 111      68.040  61.270  65.130  1.00  0.00           H
ATOM   1662  C   GLY A 111      66.790  61.830  66.760  1.00  0.00           C
ATOM   1663  O   GLY A 111      67.750  61.850  67.550  1.00  0.00           O
ATOM   1664  N   LYS A 112      65.520  61.950  67.130  1.00  0.00           N
ATOM   1665  H   LYS A 112      64.900  62.040  66.340  1.00  0.00           H
ATOM   1666  CA  LYS A 112      65.110  62.350  68.460  1.00  0.00           C
ATOM   1667  HA  LYS A 112      65.620  63.280  68.720  1.00  0.00           H
ATOM   1668  CB  LYS A 112      63.580  62.620  68.480  1.00  0.00           C
ATOM   1669  HB1 LYS A 112      63.420  63.410  67.740  1.00  0.00           H
ATOM   1670  HB2 LYS A 112      63.320  63.040  69.450  1.00  0.00           H
ATOM   1671  CG  LYS A 112      62.720  61.360  68.070  1.00  0.00           C
ATOM   1672  HG1 LYS A 112      62.840  60.640  68.890  1.00  0.00           H
ATOM   1673  HG2 LYS A 112      63.130  61.120  67.090  1.00  0.00           H
ATOM   1674  CD  LYS A 112      61.180  61.570  67.980  1.00  0.00           C
ATOM   1675  HD1 LYS A 112      60.910  62.080  67.060  1.00  0.00           H
ATOM   1676  HD2 LYS A 112      60.900  62.120  68.880  1.00  0.00           H
ATOM   1677  CE  LYS A 112      60.570  60.110  67.860  1.00  0.00           C
ATOM   1678  HE1 LYS A 112      61.240  59.380  67.410  1.00  0.00           H
ATOM   1679  HE2 LYS A 112      59.650  60.070  67.280  1.00  0.00           H
ATOM   1680  NZ  LYS A 112      60.120  59.550  69.160  1.00  0.00           N
ATOM   1681  HZ1 LYS A 112      59.840  58.580  69.090  1.00  0.00           H
ATOM   1682  HZ2 LYS A 112      60.790  59.530  69.920  1.00  0.00           H
ATOM   1683  HZ3 LYS A 112      59.430  60.140  69.610  1.00  0.00           H
ATOM   1684  C   LYS A 112      65.440  61.230  69.480  1.00  0.00           C
ATOM   1685  O   LYS A 112      65.740  61.600  70.570  1.00  0.00           O
ATOM   1686  N   GLU A 113      65.520  59.920  69.150  1.00  0.00           N
ATOM   1687  H   GLU A 113      65.330  59.630  68.200  1.00  0.00           H
ATOM   1688  CA  GLU A 113      65.610  58.740  70.050  1.00  0.00           C
ATOM   1689  HA  GLU A 113      65.230  59.020  71.030  1.00  0.00           H
ATOM   1690  CB  GLU A 113      64.850  57.530  69.410  1.00  0.00           C
ATOM   1691  HB1 GLU A 113      65.200  56.620  69.890  1.00  0.00           H
ATOM   1692  HB2 GLU A 113      65.250  57.520  68.400  1.00  0.00           H
ATOM   1693  CG  GLU A 113      63.340  57.620  69.540  1.00  0.00           C
ATOM   1694  HG1 GLU A 113      62.840  57.040  68.770  1.00  0.00           H
ATOM   1695  HG2 GLU A 113      63.120  58.640  69.240  1.00  0.00           H
ATOM   1696  CD  GLU A 113      62.720  57.250  70.940  1.00  0.00           C
ATOM   1697  OE1 GLU A 113      63.350  57.240  71.980  1.00  0.00           O
ATOM   1698  OE2 GLU A 113      61.500  56.980  70.880  1.00  0.00           O
ATOM   1699  C   GLU A 113      67.050  58.280  70.270  1.00  0.00           C
ATOM   1700  O   GLU A 113      67.260  57.390  71.140  1.00  0.00           O
ATOM   1701  N   ILE A 114      68.020  58.860  69.540  1.00  0.00           N
ATOM   1702  H   ILE A 114      67.650  59.660  69.040  1.00  0.00           H
ATOM   1703  CA  ILE A 114      69.420  58.540  69.620  1.00  0.00           C
ATOM   1704  HA  ILE A 114      69.580  57.950  70.520  1.00  0.00           H
ATOM   1705  CB  ILE A 114      69.740  57.530  68.430  1.00  0.00           C
ATOM   1706  HB  ILE A 114      68.930  56.810  68.340  1.00  0.00           H
ATOM   1707  CG2 ILE A 114      69.890  58.230  67.090  1.00  0.00           C
ATOM   1708 1HG2 ILE A 114      70.860  58.720  67.110  1.00  0.00           H
ATOM   1709 2HG2 ILE A 114      69.820  57.420  66.360  1.00  0.00           H
ATOM   1710 3HG2 ILE A 114      69.000  58.840  66.940  1.00  0.00           H
ATOM   1711  CG1 ILE A 114      70.980  56.700  68.970  1.00  0.00           C
ATOM   1712 1HG1 ILE A 114      70.920  56.390  70.010  1.00  0.00           H
ATOM   1713 2HG1 ILE A 114      71.800  57.410  69.050  1.00  0.00           H
ATOM   1714  CD  ILE A 114      71.410  55.530  68.100  1.00  0.00           C
ATOM   1715  HD1 ILE A 114      71.560  55.900  67.080  1.00  0.00           H
ATOM   1716  HD2 ILE A 114      72.420  55.230  68.370  1.00  0.00           H
ATOM   1717  HD3 ILE A 114      70.660  54.740  68.150  1.00  0.00           H
ATOM   1718  C   ILE A 114      70.330  59.690  69.740  1.00  0.00           C
ATOM   1719  O   ILE A 114      71.420  59.520  70.330  1.00  0.00           O
ATOM   1720  N   ILE A 115      69.930  60.930  69.370  1.00  0.00           N
ATOM   1721  H   ILE A 115      69.060  61.060  68.870  1.00  0.00           H
ATOM   1722  CA  ILE A 115      70.740  62.180  69.580  1.00  0.00           C
ATOM   1723  HA  ILE A 115      71.470  62.130  68.770  1.00  0.00           H
ATOM   1724  CB  ILE A 115      69.980  63.480  69.220  1.00  0.00           C
ATOM   1725  HB  ILE A 115      69.710  63.340  68.170  1.00  0.00           H
ATOM   1726  CG2 ILE A 115      68.650  63.670  69.970  1.00  0.00           C
ATOM   1727 1HG2 ILE A 115      68.200  64.630  69.700  1.00  0.00           H
ATOM   1728 2HG2 ILE A 115      67.890  62.920  69.720  1.00  0.00           H
ATOM   1729 3HG2 ILE A 115      68.950  63.620  71.010  1.00  0.00           H
ATOM   1730  CG1 ILE A 115      70.790  64.700  69.450  1.00  0.00           C
ATOM   1731 1HG1 ILE A 115      71.080  64.760  70.500  1.00  0.00           H
ATOM   1732 2HG1 ILE A 115      70.190  65.580  69.230  1.00  0.00           H
ATOM   1733  CD  ILE A 115      71.940  64.870  68.440  1.00  0.00           C
ATOM   1734  HD1 ILE A 115      71.520  65.140  67.470  1.00  0.00           H
ATOM   1735  HD2 ILE A 115      72.630  65.630  68.810  1.00  0.00           H
ATOM   1736  HD3 ILE A 115      72.420  63.890  68.370  1.00  0.00           H
ATOM   1737  C   ILE A 115      71.420  62.320  70.940  1.00  0.00           C
ATOM   1738  O   ILE A 115      72.600  62.680  71.000  1.00  0.00           O
ATOM   1739  N   ASP A 116      70.720  61.890  71.970  1.00  0.00           N
ATOM   1740  H   ASP A 116      69.750  61.630  71.820  1.00  0.00           H
ATOM   1741  CA  ASP A 116      71.280  61.920  73.280  1.00  0.00           C
ATOM   1742  HA  ASP A 116      71.990  62.740  73.380  1.00  0.00           H
ATOM   1743  CB  ASP A 116      70.090  62.200  74.280  1.00  0.00           C
ATOM   1744  HB1 ASP A 116      70.410  62.210  75.320  1.00  0.00           H
ATOM   1745  HB2 ASP A 116      69.390  61.390  74.110  1.00  0.00           H
ATOM   1746  CG  ASP A 116      69.280  63.510  74.080  1.00  0.00           C
ATOM   1747  OD1 ASP A 116      69.790  64.600  74.340  1.00  0.00           O
ATOM   1748  OD2 ASP A 116      68.030  63.550  73.780  1.00  0.00           O
ATOM   1749  C   ASP A 116      72.190  60.720  73.790  1.00  0.00           C
ATOM   1750  O   ASP A 116      72.940  60.860  74.740  1.00  0.00           O
ATOM   1751  N   LEU A 117      72.200  59.550  73.080  1.00  0.00           N
ATOM   1752  H   LEU A 117      71.550  59.470  72.310  1.00  0.00           H
ATOM   1753  CA  LEU A 117      73.090  58.420  73.260  1.00  0.00           C
ATOM   1754  HA  LEU A 117      73.270  58.350  74.330  1.00  0.00           H
ATOM   1755  CB  LEU A 117      72.470  57.090  72.710  1.00  0.00           C
ATOM   1756  HB1 LEU A 117      72.320  57.200  71.630  1.00  0.00           H
ATOM   1757  HB2 LEU A 117      71.450  57.030  73.080  1.00  0.00           H
ATOM   1758  CG  LEU A 117      73.230  55.790  72.900  1.00  0.00           C
ATOM   1759  HG  LEU A 117      74.290  55.980  72.720  1.00  0.00           H
ATOM   1760  CD1 LEU A 117      73.100  55.390  74.390  1.00  0.00           C
ATOM   1761 1HD1 LEU A 117      73.560  56.220  74.930  1.00  0.00           H
ATOM   1762 2HD1 LEU A 117      72.090  55.270  74.790  1.00  0.00           H
ATOM   1763 3HD1 LEU A 117      73.620  54.440  74.520  1.00  0.00           H
ATOM   1764  CD2 LEU A 117      72.740  54.520  72.150  1.00  0.00           C
ATOM   1765 1HD2 LEU A 117      73.340  53.660  72.460  1.00  0.00           H
ATOM   1766 2HD2 LEU A 117      71.680  54.410  72.400  1.00  0.00           H
ATOM   1767 3HD2 LEU A 117      72.860  54.650  71.080  1.00  0.00           H
ATOM   1768  C   LEU A 117      74.410  58.710  72.520  1.00  0.00           C
ATOM   1769  O   LEU A 117      75.520  58.420  73.070  1.00  0.00           O
ATOM   1770  N   VAL A 118      74.320  59.380  71.390  1.00  0.00           N
ATOM   1771  H   VAL A 118      73.420  59.730  71.090  1.00  0.00           H
ATOM   1772  CA  VAL A 118      75.460  59.910  70.620  1.00  0.00           C
ATOM   1773  HA  VAL A 118      76.250  59.170  70.540  1.00  0.00           H
ATOM   1774  CB  VAL A 118      75.010  60.180  69.190  1.00  0.00           C
ATOM   1775  HB  VAL A 118      74.230  60.940  69.210  1.00  0.00           H
ATOM   1776  CG1 VAL A 118      76.090  60.690  68.200  1.00  0.00           C
ATOM   1777 1HG1 VAL A 118      75.800  60.350  67.200  1.00  0.00           H
ATOM   1778 2HG1 VAL A 118      76.250  61.770  68.300  1.00  0.00           H
ATOM   1779 3HG1 VAL A 118      77.000  60.220  68.560  1.00  0.00           H
ATOM   1780  CG2 VAL A 118      74.490  58.910  68.610  1.00  0.00           C
ATOM   1781 1HG2 VAL A 118      75.350  58.290  68.370  1.00  0.00           H
ATOM   1782 2HG2 VAL A 118      73.710  58.380  69.160  1.00  0.00           H
ATOM   1783 3HG2 VAL A 118      74.040  59.180  67.650  1.00  0.00           H
ATOM   1784  C   VAL A 118      76.140  61.080  71.350  1.00  0.00           C
ATOM   1785  O   VAL A 118      77.390  61.200  71.210  1.00  0.00           O
ATOM   1786  N   LEU A 119      75.460  61.940  72.160  1.00  0.00           N
ATOM   1787  H   LEU A 119      74.480  61.900  71.930  1.00  0.00           H
ATOM   1788  CA  LEU A 119      76.080  62.850  73.140  1.00  0.00           C
ATOM   1789  HA  LEU A 119      76.760  63.540  72.630  1.00  0.00           H
ATOM   1790  CB  LEU A 119      75.070  63.720  73.820  1.00  0.00           C
ATOM   1791  HB1 LEU A 119      75.530  64.170  74.700  1.00  0.00           H
ATOM   1792  HB2 LEU A 119      74.360  63.130  74.380  1.00  0.00           H
ATOM   1793  CG  LEU A 119      74.440  64.890  73.000  1.00  0.00           C
ATOM   1794  HG  LEU A 119      73.900  64.640  72.090  1.00  0.00           H
ATOM   1795  CD1 LEU A 119      73.350  65.450  73.820  1.00  0.00           C
ATOM   1796 1HD1 LEU A 119      72.600  64.730  74.140  1.00  0.00           H
ATOM   1797 2HD1 LEU A 119      73.710  65.870  74.760  1.00  0.00           H
ATOM   1798 3HD1 LEU A 119      72.860  66.290  73.310  1.00  0.00           H
ATOM   1799  CD2 LEU A 119      75.400  65.970  72.620  1.00  0.00           C
ATOM   1800 1HD2 LEU A 119      76.320  65.710  72.100  1.00  0.00           H
ATOM   1801 2HD2 LEU A 119      74.820  66.840  72.310  1.00  0.00           H
ATOM   1802 3HD2 LEU A 119      75.690  66.360  73.600  1.00  0.00           H
ATOM   1803  C   LEU A 119      76.890  62.110  74.240  1.00  0.00           C
ATOM   1804  O   LEU A 119      77.970  62.550  74.630  1.00  0.00           O
ATOM   1805  N   ASP A 120      76.420  60.930  74.680  1.00  0.00           N
ATOM   1806  H   ASP A 120      75.520  60.560  74.380  1.00  0.00           H
ATOM   1807  CA  ASP A 120      77.090  60.270  75.770  1.00  0.00           C
ATOM   1808  HA  ASP A 120      77.510  60.940  76.520  1.00  0.00           H
ATOM   1809  CB  ASP A 120      76.210  59.300  76.550  1.00  0.00           C
ATOM   1810  HB1 ASP A 120      75.590  58.710  75.880  1.00  0.00           H
ATOM   1811  HB2 ASP A 120      75.460  59.960  77.010  1.00  0.00           H
ATOM   1812  CG  ASP A 120      76.940  58.540  77.640  1.00  0.00           C
ATOM   1813  OD1 ASP A 120      76.840  57.320  77.530  1.00  0.00           O
ATOM   1814  OD2 ASP A 120      77.520  59.070  78.640  1.00  0.00           O
ATOM   1815  C   ASP A 120      78.360  59.530  75.170  1.00  0.00           C
ATOM   1816  O   ASP A 120      79.540  59.600  75.640  1.00  0.00           O
ATOM   1817  N   ARG A 121      78.270  58.940  73.930  1.00  0.00           N
ATOM   1818  H   ARG A 121      77.360  58.870  73.510  1.00  0.00           H
ATOM   1819  CA  ARG A 121      79.440  58.400  73.210  1.00  0.00           C
ATOM   1820  HA  ARG A 121      79.870  57.810  74.020  1.00  0.00           H
ATOM   1821  CB  ARG A 121      79.050  57.670  72.030  1.00  0.00           C
ATOM   1822  HB1 ARG A 121      79.840  57.190  71.460  1.00  0.00           H
ATOM   1823  HB2 ARG A 121      78.530  58.350  71.360  1.00  0.00           H
ATOM   1824  CG  ARG A 121      78.060  56.420  72.480  1.00  0.00           C
ATOM   1825  HG1 ARG A 121      77.600  55.890  71.640  1.00  0.00           H
ATOM   1826  HG2 ARG A 121      77.290  56.860  73.120  1.00  0.00           H
ATOM   1827  CD  ARG A 121      78.860  55.380  73.390  1.00  0.00           C
ATOM   1828  HD1 ARG A 121      78.930  55.760  74.400  1.00  0.00           H
ATOM   1829  HD2 ARG A 121      79.850  55.140  73.000  1.00  0.00           H
ATOM   1830  NE  ARG A 121      78.060  54.140  73.660  1.00  0.00           N
ATOM   1831  HE  ARG A 121      77.870  53.970  74.640  1.00  0.00           H
ATOM   1832  CZ  ARG A 121      77.730  53.140  72.900  1.00  0.00           C
ATOM   1833  NH1 ARG A 121      78.130  53.110  71.640  1.00  0.00           N
ATOM   1834 1HH1 ARG A 121      78.810  53.820  71.400  1.00  0.00           H
ATOM   1835 2HH1 ARG A 121      77.870  52.330  71.050  1.00  0.00           H
ATOM   1836  NH2 ARG A 121      76.960  52.210  73.150  1.00  0.00           N
ATOM   1837 1HH2 ARG A 121      76.530  52.200  74.070  1.00  0.00           H
ATOM   1838 2HH2 ARG A 121      76.640  51.600  72.410  1.00  0.00           H
ATOM   1839  C   ARG A 121      80.560  59.470  72.870  1.00  0.00           C
ATOM   1840  O   ARG A 121      81.730  59.250  73.090  1.00  0.00           O
ATOM   1841  N   ILE A 122      80.180  60.640  72.420  1.00  0.00           N
ATOM   1842  H   ILE A 122      79.210  60.730  72.180  1.00  0.00           H
ATOM   1843  CA  ILE A 122      81.090  61.800  72.190  1.00  0.00           C
ATOM   1844  HA  ILE A 122      81.900  61.500  71.530  1.00  0.00           H
ATOM   1845  CB  ILE A 122      80.440  62.950  71.410  1.00  0.00           C
ATOM   1846  HB  ILE A 122      79.560  63.330  71.940  1.00  0.00           H
ATOM   1847  CG2 ILE A 122      81.380  64.190  71.320  1.00  0.00           C
ATOM   1848 1HG2 ILE A 122      81.420  64.770  72.240  1.00  0.00           H
ATOM   1849 2HG2 ILE A 122      82.370  63.850  71.030  1.00  0.00           H
ATOM   1850 3HG2 ILE A 122      81.050  64.850  70.510  1.00  0.00           H
ATOM   1851  CG1 ILE A 122      80.050  62.520  69.890  1.00  0.00           C
ATOM   1852 1HG1 ILE A 122      79.600  61.530  69.960  1.00  0.00           H
ATOM   1853 2HG1 ILE A 122      80.890  62.450  69.200  1.00  0.00           H
ATOM   1854  CD  ILE A 122      78.980  63.460  69.320  1.00  0.00           C
ATOM   1855  HD1 ILE A 122      78.490  63.040  68.440  1.00  0.00           H
ATOM   1856  HD2 ILE A 122      78.250  63.550  70.130  1.00  0.00           H
ATOM   1857  HD3 ILE A 122      79.270  64.470  69.070  1.00  0.00           H
ATOM   1858  C   ILE A 122      81.670  62.290  73.530  1.00  0.00           C
ATOM   1859  O   ILE A 122      82.890  62.490  73.590  1.00  0.00           O
ATOM   1860  N   ARG A 123      80.860  62.380  74.610  1.00  0.00           N
ATOM   1861  H   ARG A 123      79.890  62.110  74.470  1.00  0.00           H
ATOM   1862  CA  ARG A 123      81.270  62.880  75.910  1.00  0.00           C
ATOM   1863  HA  ARG A 123      81.890  63.770  75.770  1.00  0.00           H
ATOM   1864  CB  ARG A 123      80.060  63.100  76.830  1.00  0.00           C
ATOM   1865  HB1 ARG A 123      79.550  62.140  76.960  1.00  0.00           H
ATOM   1866  HB2 ARG A 123      79.370  63.790  76.340  1.00  0.00           H
ATOM   1867  CG  ARG A 123      80.270  63.630  78.270  1.00  0.00           C
ATOM   1868  HG1 ARG A 123      81.020  63.100  78.860  1.00  0.00           H
ATOM   1869  HG2 ARG A 123      79.330  63.490  78.810  1.00  0.00           H
ATOM   1870  CD  ARG A 123      80.810  65.060  78.390  1.00  0.00           C
ATOM   1871  HD1 ARG A 123      81.710  65.250  77.810  1.00  0.00           H
ATOM   1872  HD2 ARG A 123      81.170  65.190  79.410  1.00  0.00           H
ATOM   1873  NE  ARG A 123      79.760  65.980  78.090  1.00  0.00           N
ATOM   1874  HE  ARG A 123      78.940  65.600  77.630  1.00  0.00           H
ATOM   1875  CZ  ARG A 123      79.940  67.280  77.970  1.00  0.00           C
ATOM   1876  NH1 ARG A 123      81.060  67.830  78.280  1.00  0.00           N
ATOM   1877 1HH1 ARG A 123      81.730  67.230  78.760  1.00  0.00           H
ATOM   1878 2HH1 ARG A 123      81.230  68.790  78.020  1.00  0.00           H
ATOM   1879  NH2 ARG A 123      79.030  68.020  77.440  1.00  0.00           N
ATOM   1880 1HH2 ARG A 123      78.090  67.680  77.330  1.00  0.00           H
ATOM   1881 2HH2 ARG A 123      79.010  69.030  77.490  1.00  0.00           H
ATOM   1882  C   ARG A 123      82.330  61.870  76.390  1.00  0.00           C
ATOM   1883  O   ARG A 123      83.390  62.340  76.800  1.00  0.00           O
ATOM   1884  N   LYS A 124      82.190  60.580  76.230  1.00  0.00           N
ATOM   1885  H   LYS A 124      81.320  60.260  75.830  1.00  0.00           H
ATOM   1886  CA  LYS A 124      83.160  59.570  76.630  1.00  0.00           C
ATOM   1887  HA  LYS A 124      83.360  59.820  77.670  1.00  0.00           H
ATOM   1888  CB  LYS A 124      82.510  58.230  76.400  1.00  0.00           C
ATOM   1889  HB1 LYS A 124      83.280  57.460  76.330  1.00  0.00           H
ATOM   1890  HB2 LYS A 124      81.970  58.240  75.450  1.00  0.00           H
ATOM   1891  CG  LYS A 124      81.580  57.880  77.560  1.00  0.00           C
ATOM   1892  HG1 LYS A 124      81.000  58.770  77.820  1.00  0.00           H
ATOM   1893  HG2 LYS A 124      82.250  57.610  78.370  1.00  0.00           H
ATOM   1894  CD  LYS A 124      80.720  56.740  77.420  1.00  0.00           C
ATOM   1895  HD1 LYS A 124      81.290  55.870  77.090  1.00  0.00           H
ATOM   1896  HD2 LYS A 124      79.880  56.960  76.770  1.00  0.00           H
ATOM   1897  CE  LYS A 124      80.150  56.460  78.810  1.00  0.00           C
ATOM   1898  HE1 LYS A 124      80.870  55.870  79.370  1.00  0.00           H
ATOM   1899  HE2 LYS A 124      79.340  55.740  78.850  1.00  0.00           H
ATOM   1900  NZ  LYS A 124      79.680  57.650  79.620  1.00  0.00           N
ATOM   1901  HZ1 LYS A 124      79.210  57.460  80.500  1.00  0.00           H
ATOM   1902  HZ2 LYS A 124      80.460  58.250  79.870  1.00  0.00           H
ATOM   1903  HZ3 LYS A 124      79.000  58.190  79.110  1.00  0.00           H
ATOM   1904  C   LYS A 124      84.490  59.690  75.940  1.00  0.00           C
ATOM   1905  O   LYS A 124      85.370  59.020  76.570  1.00  0.00           O
ATOM   1906  N   LEU A 125      84.680  60.520  74.920  1.00  0.00           N
ATOM   1907  H   LEU A 125      83.890  61.080  74.630  1.00  0.00           H
ATOM   1908  CA  LEU A 125      85.990  60.950  74.360  1.00  0.00           C
ATOM   1909  HA  LEU A 125      86.770  60.280  74.730  1.00  0.00           H
ATOM   1910  CB  LEU A 125      85.890  60.990  72.840  1.00  0.00           C
ATOM   1911  HB1 LEU A 125      86.870  61.360  72.520  1.00  0.00           H
ATOM   1912  HB2 LEU A 125      85.190  61.730  72.460  1.00  0.00           H
ATOM   1913  CG  LEU A 125      85.670  59.620  72.240  1.00  0.00           C
ATOM   1914  HG  LEU A 125      84.720  59.190  72.590  1.00  0.00           H
ATOM   1915  CD1 LEU A 125      85.510  59.780  70.690  1.00  0.00           C
ATOM   1916 1HD1 LEU A 125      85.310  58.780  70.300  1.00  0.00           H
ATOM   1917 2HD1 LEU A 125      84.680  60.430  70.460  1.00  0.00           H
ATOM   1918 3HD1 LEU A 125      86.490  60.010  70.260  1.00  0.00           H
ATOM   1919  CD2 LEU A 125      86.780  58.540  72.440  1.00  0.00           C
ATOM   1920 1HD2 LEU A 125      87.740  58.790  71.980  1.00  0.00           H
ATOM   1921 2HD2 LEU A 125      86.860  58.380  73.510  1.00  0.00           H
ATOM   1922 3HD2 LEU A 125      86.410  57.590  72.050  1.00  0.00           H
ATOM   1923  C   LEU A 125      86.310  62.360  74.910  1.00  0.00           C
ATOM   1924  O   LEU A 125      87.410  62.480  75.370  1.00  0.00           O
ATOM   1925  N   ALA A 126      85.410  63.370  74.960  1.00  0.00           N
ATOM   1926  H   ALA A 126      84.480  63.260  74.570  1.00  0.00           H
ATOM   1927  CA  ALA A 126      85.650  64.680  75.530  1.00  0.00           C
ATOM   1928  HA  ALA A 126      86.340  65.110  74.800  1.00  0.00           H
ATOM   1929  CB  ALA A 126      84.370  65.460  75.530  1.00  0.00           C
ATOM   1930  HB1 ALA A 126      84.050  65.560  74.500  1.00  0.00           H
ATOM   1931  HB2 ALA A 126      83.620  64.920  76.110  1.00  0.00           H
ATOM   1932  HB3 ALA A 126      84.440  66.460  75.970  1.00  0.00           H
ATOM   1933  C   ALA A 126      86.290  64.600  76.960  1.00  0.00           C
ATOM   1934  O   ALA A 126      87.100  65.460  77.290  1.00  0.00           O
ATOM   1935  N   ASP A 127      85.820  63.690  77.770  1.00  0.00           N
ATOM   1936  H   ASP A 127      85.060  63.160  77.370  1.00  0.00           H
ATOM   1937  CA  ASP A 127      86.100  63.550  79.200  1.00  0.00           C
ATOM   1938  HA  ASP A 127      85.970  64.490  79.730  1.00  0.00           H
ATOM   1939  CB  ASP A 127      85.180  62.550  79.870  1.00  0.00           C
ATOM   1940  HB1 ASP A 127      85.570  62.310  80.860  1.00  0.00           H
ATOM   1941  HB2 ASP A 127      85.330  61.670  79.250  1.00  0.00           H
ATOM   1942  CG  ASP A 127      83.720  62.890  80.080  1.00  0.00           C
ATOM   1943  OD1 ASP A 127      83.330  64.070  80.100  1.00  0.00           O
ATOM   1944  OD2 ASP A 127      82.950  61.970  80.340  1.00  0.00           O
ATOM   1945  C   ASP A 127      87.590  63.260  79.540  1.00  0.00           C
ATOM   1946  O   ASP A 127      87.990  63.490  80.640  1.00  0.00           O
ATOM   1947  N   GLN A 128      88.430  62.720  78.580  1.00  0.00           N
ATOM   1948  H   GLN A 128      88.070  62.810  77.640  1.00  0.00           H
ATOM   1949  CA  GLN A 128      89.920  62.640  78.650  1.00  0.00           C
ATOM   1950  HA  GLN A 128      90.170  62.540  79.710  1.00  0.00           H
ATOM   1951  CB  GLN A 128      90.420  61.340  78.070  1.00  0.00           C
ATOM   1952  HB1 GLN A 128      91.510  61.340  78.020  1.00  0.00           H
ATOM   1953  HB2 GLN A 128      90.060  61.260  77.040  1.00  0.00           H
ATOM   1954  CG  GLN A 128      90.030  60.050  78.930  1.00  0.00           C
ATOM   1955  HG1 GLN A 128      88.970  60.120  79.180  1.00  0.00           H
ATOM   1956  HG2 GLN A 128      90.670  59.950  79.810  1.00  0.00           H
ATOM   1957  CD  GLN A 128      90.310  58.770  78.140  1.00  0.00           C
ATOM   1958  OE1 GLN A 128      91.050  58.740  77.170  1.00  0.00           O
ATOM   1959  NE2 GLN A 128      89.830  57.610  78.550  1.00  0.00           N
ATOM   1960 1HE2 GLN A 128      89.250  57.700  79.370  1.00  0.00           H
ATOM   1961 2HE2 GLN A 128      89.850  56.840  77.900  1.00  0.00           H
ATOM   1962  C   GLN A 128      90.650  63.900  78.130  1.00  0.00           C
ATOM   1963  O   GLN A 128      91.880  63.950  78.170  1.00  0.00           O
ATOM   1964  N   CYS A 129      89.950  64.880  77.570  1.00  0.00           N
ATOM   1965  H   CYS A 129      88.980  64.820  77.310  1.00  0.00           H
ATOM   1966  CA  CYS A 129      90.780  65.960  76.870  1.00  0.00           C
ATOM   1967  HA  CYS A 129      91.580  65.530  76.270  1.00  0.00           H
ATOM   1968  CB  CYS A 129      89.800  66.660  75.900  1.00  0.00           C
ATOM   1969  HB1 CYS A 129      90.440  67.430  75.470  1.00  0.00           H
ATOM   1970  HB2 CYS A 129      88.990  67.080  76.500  1.00  0.00           H
ATOM   1971  SG  CYS A 129      89.150  65.500  74.760  1.00  0.00           S
ATOM   1972  HG  CYS A 129      90.080  65.660  73.810  1.00  0.00           H
ATOM   1973  C   CYS A 129      91.310  67.030  77.790  1.00  0.00           C
ATOM   1974  O   CYS A 129      90.540  67.740  78.470  1.00  0.00           O
ATOM   1975  N   THR A 130      92.630  67.310  77.660  1.00  0.00           N
ATOM   1976  H   THR A 130      93.140  66.600  77.160  1.00  0.00           H
ATOM   1977  CA  THR A 130      93.340  68.320  78.470  1.00  0.00           C
ATOM   1978  HA  THR A 130      92.950  68.180  79.480  1.00  0.00           H
ATOM   1979  CB  THR A 130      94.860  68.040  78.350  1.00  0.00           C
ATOM   1980  HB  THR A 130      95.450  68.750  78.930  1.00  0.00           H
ATOM   1981  CG2 THR A 130      95.320  66.640  78.810  1.00  0.00           C
ATOM   1982 1HG2 THR A 130      96.390  66.450  78.660  1.00  0.00           H
ATOM   1983 2HG2 THR A 130      95.060  66.490  79.860  1.00  0.00           H
ATOM   1984 3HG2 THR A 130      94.860  65.850  78.220  1.00  0.00           H
ATOM   1985  OG1 THR A 130      95.360  68.050  77.000  1.00  0.00           O
ATOM   1986  HG1 THR A 130      94.990  67.290  76.540  1.00  0.00           H
ATOM   1987  C   THR A 130      92.960  69.720  77.990  1.00  0.00           C
ATOM   1988  O   THR A 130      92.940  70.690  78.770  1.00  0.00           O
ATOM   1989  N   GLY A 131      92.660  69.910  76.710  1.00  0.00           N
ATOM   1990  H   GLY A 131      92.830  69.200  76.020  1.00  0.00           H
ATOM   1991  CA  GLY A 131      91.920  71.100  76.140  1.00  0.00           C
ATOM   1992  HA1 GLY A 131      92.580  71.960  76.210  1.00  0.00           H
ATOM   1993  HA2 GLY A 131      91.010  71.210  76.730  1.00  0.00           H
ATOM   1994  C   GLY A 131      91.400  70.830  74.760  1.00  0.00           C
ATOM   1995  O   GLY A 131      91.840  71.570  73.870  1.00  0.00           O
ATOM   1996  N   LEU A 132      90.400  70.010  74.530  1.00  0.00           N
ATOM   1997  H   LEU A 132      90.170  69.360  75.280  1.00  0.00           H
ATOM   1998  CA  LEU A 132      89.680  69.750  73.290  1.00  0.00           C
ATOM   1999  HA  LEU A 132      90.180  68.930  72.770  1.00  0.00           H
ATOM   2000  CB  LEU A 132      88.220  69.280  73.590  1.00  0.00           C
ATOM   2001  HB1 LEU A 132      87.640  69.980  74.190  1.00  0.00           H
ATOM   2002  HB2 LEU A 132      88.250  68.330  74.110  1.00  0.00           H
ATOM   2003  CG  LEU A 132      87.360  69.020  72.330  1.00  0.00           C
ATOM   2004  HG  LEU A 132      87.280  69.960  71.790  1.00  0.00           H
ATOM   2005  CD1 LEU A 132      88.040  67.970  71.440  1.00  0.00           C
ATOM   2006 1HD1 LEU A 132      88.360  67.160  72.100  1.00  0.00           H
ATOM   2007 2HD1 LEU A 132      87.410  67.690  70.600  1.00  0.00           H
ATOM   2008 3HD1 LEU A 132      88.840  68.400  70.840  1.00  0.00           H
ATOM   2009  CD2 LEU A 132      85.990  68.430  72.660  1.00  0.00           C
ATOM   2010 1HD2 LEU A 132      86.100  67.480  73.170  1.00  0.00           H
ATOM   2011 2HD2 LEU A 132      85.320  69.100  73.200  1.00  0.00           H
ATOM   2012 3HD2 LEU A 132      85.530  68.130  71.720  1.00  0.00           H
ATOM   2013  C   LEU A 132      89.570  71.010  72.340  1.00  0.00           C
ATOM   2014  O   LEU A 132      89.100  72.050  72.740  1.00  0.00           O
ATOM   2015  N   GLN A 133      90.110  70.840  71.160  1.00  0.00           N
ATOM   2016  H   GLN A 133      90.580  69.970  70.970  1.00  0.00           H
ATOM   2017  CA  GLN A 133      89.960  71.890  70.120  1.00  0.00           C
ATOM   2018  HA  GLN A 133      90.030  72.850  70.630  1.00  0.00           H
ATOM   2019  CB  GLN A 133      90.900  71.760  68.910  1.00  0.00           C
ATOM   2020  HB1 GLN A 133      90.820  72.680  68.320  1.00  0.00           H
ATOM   2021  HB2 GLN A 133      90.520  70.960  68.270  1.00  0.00           H
ATOM   2022  CG  GLN A 133      92.320  71.410  69.310  1.00  0.00           C
ATOM   2023  HG1 GLN A 133      92.320  70.360  69.600  1.00  0.00           H
ATOM   2024  HG2 GLN A 133      92.480  72.050  70.180  1.00  0.00           H
ATOM   2025  CD  GLN A 133      93.350  71.640  68.210  1.00  0.00           C
ATOM   2026  OE1 GLN A 133      93.330  72.520  67.380  1.00  0.00           O
ATOM   2027  NE2 GLN A 133      94.390  70.770  68.190  1.00  0.00           N
ATOM   2028 1HE2 GLN A 133      94.460  70.080  68.930  1.00  0.00           H
ATOM   2029 2HE2 GLN A 133      94.970  70.780  67.370  1.00  0.00           H
ATOM   2030  C   GLN A 133      88.530  71.890  69.570  1.00  0.00           C
ATOM   2031  O   GLN A 133      87.880  72.920  69.450  1.00  0.00           O
ATOM   2032  N   GLY A 134      87.910  70.720  69.260  1.00  0.00           N
ATOM   2033  H   GLY A 134      88.470  69.880  69.330  1.00  0.00           H
ATOM   2034  CA  GLY A 134      86.560  70.540  68.860  1.00  0.00           C
ATOM   2035  HA1 GLY A 134      86.270  71.490  68.400  1.00  0.00           H
ATOM   2036  HA2 GLY A 134      85.820  70.310  69.620  1.00  0.00           H
ATOM   2037  C   GLY A 134      86.470  69.440  67.780  1.00  0.00           C
ATOM   2038  O   GLY A 134      87.160  68.420  68.020  1.00  0.00           O
ATOM   2039  N   PHE A 135      85.620  69.510  66.710  1.00  0.00           N
ATOM   2040  H   PHE A 135      85.210  70.420  66.560  1.00  0.00           H
ATOM   2041  CA  PHE A 135      85.160  68.320  65.950  1.00  0.00           C
ATOM   2042  HA  PHE A 135      85.630  67.370  66.220  1.00  0.00           H
ATOM   2043  CB  PHE A 135      83.670  68.250  66.230  1.00  0.00           C
ATOM   2044  HB1 PHE A 135      83.320  67.410  65.630  1.00  0.00           H
ATOM   2045  HB2 PHE A 135      83.130  69.120  65.840  1.00  0.00           H
ATOM   2046  CG  PHE A 135      83.360  68.120  67.750  1.00  0.00           C
ATOM   2047  CD1 PHE A 135      83.650  66.930  68.410  1.00  0.00           C
ATOM   2048  HD1 PHE A 135      83.910  66.050  67.850  1.00  0.00           H
ATOM   2049  CE1 PHE A 135      83.570  66.750  69.820  1.00  0.00           C
ATOM   2050  HE1 PHE A 135      83.640  65.790  70.290  1.00  0.00           H
ATOM   2051  CZ  PHE A 135      83.290  67.900  70.580  1.00  0.00           C
ATOM   2052  HZ  PHE A 135      83.220  67.720  71.640  1.00  0.00           H
ATOM   2053  CE2 PHE A 135      83.080  69.160  69.920  1.00  0.00           C
ATOM   2054  HE2 PHE A 135      82.960  70.060  70.510  1.00  0.00           H
ATOM   2055  CD2 PHE A 135      83.100  69.240  68.530  1.00  0.00           C
ATOM   2056  HD2 PHE A 135      82.940  70.190  68.050  1.00  0.00           H
ATOM   2057  C   PHE A 135      85.410  68.440  64.400  1.00  0.00           C
ATOM   2058  O   PHE A 135      85.230  69.510  63.830  1.00  0.00           O
ATOM   2059  N   LEU A 136      85.840  67.320  63.810  1.00  0.00           N
ATOM   2060  H   LEU A 136      86.070  66.520  64.390  1.00  0.00           H
ATOM   2061  CA  LEU A 136      86.000  67.150  62.330  1.00  0.00           C
ATOM   2062  HA  LEU A 136      85.890  68.100  61.800  1.00  0.00           H
ATOM   2063  CB  LEU A 136      87.400  66.510  62.020  1.00  0.00           C
ATOM   2064  HB1 LEU A 136      87.340  66.230  60.960  1.00  0.00           H
ATOM   2065  HB2 LEU A 136      87.510  65.570  62.550  1.00  0.00           H
ATOM   2066  CG  LEU A 136      88.770  67.160  62.250  1.00  0.00           C
ATOM   2067  HG  LEU A 136      88.950  67.120  63.320  1.00  0.00           H
ATOM   2068  CD1 LEU A 136      89.780  66.400  61.440  1.00  0.00           C
ATOM   2069 1HD1 LEU A 136      90.750  66.870  61.580  1.00  0.00           H
ATOM   2070 2HD1 LEU A 136      89.850  65.380  61.820  1.00  0.00           H
ATOM   2071 3HD1 LEU A 136      89.570  66.340  60.370  1.00  0.00           H
ATOM   2072  CD2 LEU A 136      88.880  68.620  61.980  1.00  0.00           C
ATOM   2073 1HD2 LEU A 136      88.720  68.870  60.940  1.00  0.00           H
ATOM   2074 2HD2 LEU A 136      88.310  69.160  62.740  1.00  0.00           H
ATOM   2075 3HD2 LEU A 136      89.920  68.760  62.260  1.00  0.00           H
ATOM   2076  C   LEU A 136      84.840  66.190  61.910  1.00  0.00           C
ATOM   2077  O   LEU A 136      84.520  65.180  62.580  1.00  0.00           O
ATOM   2078  N   VAL A 137      84.020  66.600  60.940  1.00  0.00           N
ATOM   2079  H   VAL A 137      84.160  67.520  60.570  1.00  0.00           H
ATOM   2080  CA  VAL A 137      82.690  65.970  60.650  1.00  0.00           C
ATOM   2081  HA  VAL A 137      82.540  65.080  61.270  1.00  0.00           H
ATOM   2082  CB  VAL A 137      81.540  67.000  60.950  1.00  0.00           C
ATOM   2083  HB  VAL A 137      81.530  67.810  60.230  1.00  0.00           H
ATOM   2084  CG1 VAL A 137      80.210  66.310  60.970  1.00  0.00           C
ATOM   2085 1HG1 VAL A 137      79.410  67.030  61.140  1.00  0.00           H
ATOM   2086 2HG1 VAL A 137      79.960  65.850  60.020  1.00  0.00           H
ATOM   2087 3HG1 VAL A 137      80.210  65.550  61.750  1.00  0.00           H
ATOM   2088  CG2 VAL A 137      81.740  67.610  62.320  1.00  0.00           C
ATOM   2089 1HG2 VAL A 137      81.680  66.840  63.090  1.00  0.00           H
ATOM   2090 2HG2 VAL A 137      82.720  68.040  62.530  1.00  0.00           H
ATOM   2091 3HG2 VAL A 137      81.020  68.430  62.370  1.00  0.00           H
ATOM   2092  C   VAL A 137      82.550  65.540  59.260  1.00  0.00           C
ATOM   2093  O   VAL A 137      82.490  66.430  58.380  1.00  0.00           O
ATOM   2094  N   PHE A 138      82.510  64.200  59.080  1.00  0.00           N
ATOM   2095  H   PHE A 138      82.770  63.630  59.870  1.00  0.00           H
ATOM   2096  CA  PHE A 138      82.490  63.510  57.800  1.00  0.00           C
ATOM   2097  HA  PHE A 138      82.760  64.280  57.080  1.00  0.00           H
ATOM   2098  CB  PHE A 138      83.600  62.350  57.760  1.00  0.00           C
ATOM   2099  HB1 PHE A 138      83.640  61.920  56.750  1.00  0.00           H
ATOM   2100  HB2 PHE A 138      83.410  61.570  58.490  1.00  0.00           H
ATOM   2101  CG  PHE A 138      85.070  62.760  58.090  1.00  0.00           C
ATOM   2102  CD1 PHE A 138      85.400  62.980  59.450  1.00  0.00           C
ATOM   2103  HD1 PHE A 138      84.740  62.620  60.230  1.00  0.00           H
ATOM   2104  CE1 PHE A 138      86.650  63.550  59.740  1.00  0.00           C
ATOM   2105  HE1 PHE A 138      86.970  63.680  60.760  1.00  0.00           H
ATOM   2106  CZ  PHE A 138      87.560  63.920  58.630  1.00  0.00           C
ATOM   2107  HZ  PHE A 138      88.530  64.370  58.770  1.00  0.00           H
ATOM   2108  CE2 PHE A 138      87.190  63.640  57.320  1.00  0.00           C
ATOM   2109  HE2 PHE A 138      87.840  63.790  56.470  1.00  0.00           H
ATOM   2110  CD2 PHE A 138      85.900  63.110  57.080  1.00  0.00           C
ATOM   2111  HD2 PHE A 138      85.680  62.940  56.040  1.00  0.00           H
ATOM   2112  C   PHE A 138      81.130  62.880  57.510  1.00  0.00           C
ATOM   2113  O   PHE A 138      80.650  62.060  58.280  1.00  0.00           O
ATOM   2114  N   HIS A 139      80.460  63.370  56.470  1.00  0.00           N
ATOM   2115  H   HIS A 139      81.040  63.990  55.920  1.00  0.00           H
ATOM   2116  CA  HIS A 139      79.030  63.070  56.070  1.00  0.00           C
ATOM   2117  HA  HIS A 139      78.820  62.020  56.280  1.00  0.00           H
ATOM   2118  CB  HIS A 139      78.130  63.800  56.990  1.00  0.00           C
ATOM   2119  HB1 HIS A 139      78.610  63.680  57.960  1.00  0.00           H
ATOM   2120  HB2 HIS A 139      77.160  63.310  56.900  1.00  0.00           H
ATOM   2121  CG  HIS A 139      78.080  65.240  56.540  1.00  0.00           C
ATOM   2122  ND1 HIS A 139      76.950  65.850  55.960  1.00  0.00           N
ATOM   2123  HD1 HIS A 139      76.080  65.380  55.770  1.00  0.00           H
ATOM   2124  CE1 HIS A 139      77.230  67.170  55.930  1.00  0.00           C
ATOM   2125  HE1 HIS A 139      76.540  67.880  55.510  1.00  0.00           H
ATOM   2126  NE2 HIS A 139      78.450  67.450  56.440  1.00  0.00           N
ATOM   2127  HE2 HIS A 139      78.760  68.370  56.740  1.00  0.00           H
ATOM   2128  CD2 HIS A 139      78.990  66.220  56.800  1.00  0.00           C
ATOM   2129  HD2 HIS A 139      79.900  66.120  57.380  1.00  0.00           H
ATOM   2130  C   HIS A 139      78.790  63.270  54.510  1.00  0.00           C
ATOM   2131  O   HIS A 139      79.670  63.700  53.810  1.00  0.00           O
ATOM   2132  N   SER A 140      77.570  62.940  54.050  1.00  0.00           N
ATOM   2133  H   SER A 140      76.780  62.690  54.620  1.00  0.00           H
ATOM   2134  CA  SER A 140      77.090  63.180  52.650  1.00  0.00           C
ATOM   2135  HA  SER A 140      77.850  63.570  51.970  1.00  0.00           H
ATOM   2136  CB  SER A 140      76.520  62.000  51.930  1.00  0.00           C
ATOM   2137  HB1 SER A 140      77.360  61.310  51.810  1.00  0.00           H
ATOM   2138  HB2 SER A 140      76.180  62.290  50.940  1.00  0.00           H
ATOM   2139  OG  SER A 140      75.490  61.400  52.580  1.00  0.00           O
ATOM   2140  HG  SER A 140      75.550  60.470  52.350  1.00  0.00           H
ATOM   2141  C   SER A 140      75.970  64.290  52.680  1.00  0.00           C
ATOM   2142  O   SER A 140      75.390  64.410  53.740  1.00  0.00           O
ATOM   2143  N   PHE A 141      75.620  65.080  51.660  1.00  0.00           N
ATOM   2144  H   PHE A 141      76.060  64.800  50.790  1.00  0.00           H
ATOM   2145  CA  PHE A 141      74.520  66.020  51.580  1.00  0.00           C
ATOM   2146  HA  PHE A 141      74.220  66.360  52.570  1.00  0.00           H
ATOM   2147  CB  PHE A 141      74.920  67.140  50.670  1.00  0.00           C
ATOM   2148  HB1 PHE A 141      74.100  67.750  50.300  1.00  0.00           H
ATOM   2149  HB2 PHE A 141      75.260  66.610  49.780  1.00  0.00           H
ATOM   2150  CG  PHE A 141      75.950  68.090  51.080  1.00  0.00           C
ATOM   2151  CD1 PHE A 141      76.060  68.510  52.400  1.00  0.00           C
ATOM   2152  HD1 PHE A 141      75.390  68.040  53.110  1.00  0.00           H
ATOM   2153  CE1 PHE A 141      76.950  69.540  52.780  1.00  0.00           C
ATOM   2154  HE1 PHE A 141      77.000  69.790  53.830  1.00  0.00           H
ATOM   2155  CZ  PHE A 141      77.720  70.200  51.790  1.00  0.00           C
ATOM   2156  HZ  PHE A 141      78.430  70.960  52.100  1.00  0.00           H
ATOM   2157  CE2 PHE A 141      77.670  69.750  50.410  1.00  0.00           C
ATOM   2158  HE2 PHE A 141      78.210  70.220  49.600  1.00  0.00           H
ATOM   2159  CD2 PHE A 141      76.740  68.730  50.090  1.00  0.00           C
ATOM   2160  HD2 PHE A 141      76.780  68.320  49.090  1.00  0.00           H
ATOM   2161  C   PHE A 141      73.260  65.290  51.090  1.00  0.00           C
ATOM   2162  O   PHE A 141      72.150  65.650  51.490  1.00  0.00           O
ATOM   2163  N   GLY A 142      73.420  64.230  50.270  1.00  0.00           N
ATOM   2164  H   GLY A 142      74.380  64.020  50.050  1.00  0.00           H
ATOM   2165  CA  GLY A 142      72.310  63.480  49.810  1.00  0.00           C
ATOM   2166  HA1 GLY A 142      72.560  63.010  48.860  1.00  0.00           H
ATOM   2167  HA2 GLY A 142      71.400  64.090  49.720  1.00  0.00           H
ATOM   2168  C   GLY A 142      71.760  62.240  50.650  1.00  0.00           C
ATOM   2169  O   GLY A 142      70.720  61.730  50.270  1.00  0.00           O
ATOM   2170  N   GLY A 143      72.620  61.800  51.620  1.00  0.00           N
ATOM   2171  H   GLY A 143      73.360  62.380  51.990  1.00  0.00           H
ATOM   2172  CA  GLY A 143      72.160  60.670  52.510  1.00  0.00           C
ATOM   2173  HA1 GLY A 143      73.060  60.330  53.020  1.00  0.00           H
ATOM   2174  HA2 GLY A 143      71.880  59.790  51.940  1.00  0.00           H
ATOM   2175  C   GLY A 143      71.130  61.120  53.530  1.00  0.00           C
ATOM   2176  O   GLY A 143      71.250  62.210  54.040  1.00  0.00           O
ATOM   2177  N   GLY A 144      70.100  60.350  53.860  1.00  0.00           N
ATOM   2178  H   GLY A 144      70.010  59.380  53.590  1.00  0.00           H
ATOM   2179  CA  GLY A 144      69.060  60.780  54.860  1.00  0.00           C
ATOM   2180  HA1 GLY A 144      68.320  59.990  54.950  1.00  0.00           H
ATOM   2181  HA2 GLY A 144      68.560  61.720  54.630  1.00  0.00           H
ATOM   2182  C   GLY A 144      69.700  60.900  56.260  1.00  0.00           C
ATOM   2183  O   GLY A 144      69.410  61.780  57.080  1.00  0.00           O
ATOM   2184  N   THR A 145      70.660  60.020  56.440  1.00  0.00           N
ATOM   2185  H   THR A 145      70.910  59.310  55.760  1.00  0.00           H
ATOM   2186  CA  THR A 145      71.470  59.960  57.550  1.00  0.00           C
ATOM   2187  HA  THR A 145      70.820  60.200  58.390  1.00  0.00           H
ATOM   2188  CB  THR A 145      71.970  58.530  57.750  1.00  0.00           C
ATOM   2189  HB  THR A 145      72.530  58.090  56.930  1.00  0.00           H
ATOM   2190  CG2 THR A 145      72.880  58.350  58.970  1.00  0.00           C
ATOM   2191 1HG2 THR A 145      72.860  57.300  59.270  1.00  0.00           H
ATOM   2192 2HG2 THR A 145      73.890  58.700  58.780  1.00  0.00           H
ATOM   2193 3HG2 THR A 145      72.420  58.840  59.820  1.00  0.00           H
ATOM   2194  OG1 THR A 145      70.890  57.710  57.990  1.00  0.00           O
ATOM   2195  HG1 THR A 145      70.660  57.330  57.140  1.00  0.00           H
ATOM   2196  C   THR A 145      72.610  61.020  57.520  1.00  0.00           C
ATOM   2197  O   THR A 145      72.800  61.760  58.480  1.00  0.00           O
ATOM   2198  N   GLY A 146      73.340  61.090  56.410  1.00  0.00           N
ATOM   2199  H   GLY A 146      73.200  60.380  55.710  1.00  0.00           H
ATOM   2200  CA  GLY A 146      74.430  62.030  56.320  1.00  0.00           C
ATOM   2201  HA1 GLY A 146      75.020  61.870  55.420  1.00  0.00           H
ATOM   2202  HA2 GLY A 146      75.180  61.890  57.100  1.00  0.00           H
ATOM   2203  C   GLY A 146      74.040  63.490  56.160  1.00  0.00           C
ATOM   2204  O   GLY A 146      74.780  64.390  56.570  1.00  0.00           O
ATOM   2205  N   SER A 147      72.760  63.740  55.880  1.00  0.00           N
ATOM   2206  H   SER A 147      72.240  63.040  55.370  1.00  0.00           H
ATOM   2207  CA  SER A 147      72.050  65.050  55.880  1.00  0.00           C
ATOM   2208  HA  SER A 147      72.840  65.800  55.770  1.00  0.00           H
ATOM   2209  CB  SER A 147      71.080  65.170  54.730  1.00  0.00           C
ATOM   2210  HB1 SER A 147      71.560  64.930  53.780  1.00  0.00           H
ATOM   2211  HB2 SER A 147      70.770  66.220  54.790  1.00  0.00           H
ATOM   2212  OG  SER A 147      69.980  64.260  54.850  1.00  0.00           O
ATOM   2213  HG  SER A 147      70.390  63.450  54.530  1.00  0.00           H
ATOM   2214  C   SER A 147      71.290  65.350  57.160  1.00  0.00           C
ATOM   2215  O   SER A 147      71.640  66.360  57.850  1.00  0.00           O
ATOM   2216  N   GLY A 148      70.320  64.540  57.560  1.00  0.00           N
ATOM   2217  H   GLY A 148      69.990  63.820  56.930  1.00  0.00           H
ATOM   2218  CA  GLY A 148      69.430  64.870  58.640  1.00  0.00           C
ATOM   2219  HA1 GLY A 148      68.540  64.250  58.560  1.00  0.00           H
ATOM   2220  HA2 GLY A 148      69.040  65.890  58.570  1.00  0.00           H
ATOM   2221  C   GLY A 148      69.960  64.710  60.030  1.00  0.00           C
ATOM   2222  O   GLY A 148      69.690  65.630  60.790  1.00  0.00           O
ATOM   2223  N   PHE A 149      70.730  63.620  60.300  1.00  0.00           N
ATOM   2224  H   PHE A 149      70.760  62.900  59.590  1.00  0.00           H
ATOM   2225  CA  PHE A 149      71.250  63.360  61.620  1.00  0.00           C
ATOM   2226  HA  PHE A 149      70.530  63.740  62.350  1.00  0.00           H
ATOM   2227  CB  PHE A 149      71.250  61.840  61.820  1.00  0.00           C
ATOM   2228  HB1 PHE A 149      71.890  61.270  61.150  1.00  0.00           H
ATOM   2229  HB2 PHE A 149      70.260  61.450  61.570  1.00  0.00           H
ATOM   2230  CG  PHE A 149      71.670  61.550  63.310  1.00  0.00           C
ATOM   2231  CD1 PHE A 149      70.700  61.440  64.270  1.00  0.00           C
ATOM   2232  HD1 PHE A 149      69.680  61.720  64.070  1.00  0.00           H
ATOM   2233  CE1 PHE A 149      71.110  61.080  65.580  1.00  0.00           C
ATOM   2234  HE1 PHE A 149      70.330  61.100  66.330  1.00  0.00           H
ATOM   2235  CZ  PHE A 149      72.490  60.870  65.870  1.00  0.00           C
ATOM   2236  HZ  PHE A 149      72.720  60.660  66.910  1.00  0.00           H
ATOM   2237  CE2 PHE A 149      73.480  60.960  64.870  1.00  0.00           C
ATOM   2238  HE2 PHE A 149      74.510  60.790  65.150  1.00  0.00           H
ATOM   2239  CD2 PHE A 149      73.080  61.330  63.570  1.00  0.00           C
ATOM   2240  HD2 PHE A 149      73.760  61.340  62.730  1.00  0.00           H
ATOM   2241  C   PHE A 149      72.570  64.120  61.890  1.00  0.00           C
ATOM   2242  O   PHE A 149      72.830  64.560  63.050  1.00  0.00           O
ATOM   2243  N   THR A 150      73.320  64.450  60.840  1.00  0.00           N
ATOM   2244  H   THR A 150      73.040  64.000  59.980  1.00  0.00           H
ATOM   2245  CA  THR A 150      74.470  65.430  60.880  1.00  0.00           C
ATOM   2246  HA  THR A 150      75.200  65.160  61.640  1.00  0.00           H
ATOM   2247  CB  THR A 150      75.320  65.440  59.610  1.00  0.00           C
ATOM   2248  HB  THR A 150      74.790  65.950  58.800  1.00  0.00           H
ATOM   2249  CG2 THR A 150      76.700  66.060  59.800  1.00  0.00           C
ATOM   2250 1HG2 THR A 150      77.230  66.260  58.870  1.00  0.00           H
ATOM   2251 2HG2 THR A 150      76.510  67.000  60.330  1.00  0.00           H
ATOM   2252 3HG2 THR A 150      77.360  65.570  60.510  1.00  0.00           H
ATOM   2253  OG1 THR A 150      75.590  64.120  59.220  1.00  0.00           O
ATOM   2254  HG1 THR A 150      75.330  64.160  58.290  1.00  0.00           H
ATOM   2255  C   THR A 150      73.980  66.860  61.210  1.00  0.00           C
ATOM   2256  O   THR A 150      74.540  67.470  62.140  1.00  0.00           O
ATOM   2257  N   SER A 151      72.830  67.330  60.620  1.00  0.00           N
ATOM   2258  H   SER A 151      72.350  66.870  59.870  1.00  0.00           H
ATOM   2259  CA  SER A 151      72.400  68.670  61.000  1.00  0.00           C
ATOM   2260  HA  SER A 151      73.300  69.270  60.830  1.00  0.00           H
ATOM   2261  CB  SER A 151      71.380  69.230  60.060  1.00  0.00           C
ATOM   2262  HB1 SER A 151      71.670  69.210  59.000  1.00  0.00           H
ATOM   2263  HB2 SER A 151      71.360  70.290  60.320  1.00  0.00           H
ATOM   2264  OG  SER A 151      70.110  68.630  60.300  1.00  0.00           O
ATOM   2265  HG  SER A 151      69.590  68.910  59.540  1.00  0.00           H
ATOM   2266  C   SER A 151      72.050  68.830  62.520  1.00  0.00           C
ATOM   2267  O   SER A 151      72.580  69.680  63.280  1.00  0.00           O
ATOM   2268  N   LEU A 152      71.220  67.890  63.050  1.00  0.00           N
ATOM   2269  H   LEU A 152      70.920  67.190  62.390  1.00  0.00           H
ATOM   2270  CA  LEU A 152      70.830  67.800  64.500  1.00  0.00           C
ATOM   2271  HA  LEU A 152      70.400  68.780  64.710  1.00  0.00           H
ATOM   2272  CB  LEU A 152      69.910  66.650  64.710  1.00  0.00           C
ATOM   2273  HB1 LEU A 152      70.330  65.660  64.520  1.00  0.00           H
ATOM   2274  HB2 LEU A 152      69.100  66.800  63.990  1.00  0.00           H
ATOM   2275  CG  LEU A 152      69.330  66.650  66.130  1.00  0.00           C
ATOM   2276  HG  LEU A 152      70.140  66.470  66.830  1.00  0.00           H
ATOM   2277  CD1 LEU A 152      68.730  67.980  66.540  1.00  0.00           C
ATOM   2278 1HD1 LEU A 152      68.290  67.940  67.530  1.00  0.00           H
ATOM   2279 2HD1 LEU A 152      69.490  68.750  66.600  1.00  0.00           H
ATOM   2280 3HD1 LEU A 152      68.020  68.380  65.810  1.00  0.00           H
ATOM   2281  CD2 LEU A 152      68.240  65.580  66.350  1.00  0.00           C
ATOM   2282 1HD2 LEU A 152      67.990  65.520  67.410  1.00  0.00           H
ATOM   2283 2HD2 LEU A 152      67.320  65.730  65.780  1.00  0.00           H
ATOM   2284 3HD2 LEU A 152      68.620  64.600  66.070  1.00  0.00           H
ATOM   2285  C   LEU A 152      72.060  67.700  65.400  1.00  0.00           C
ATOM   2286  O   LEU A 152      72.130  68.270  66.490  1.00  0.00           O
ATOM   2287  N   LEU A 153      73.060  67.030  64.880  1.00  0.00           N
ATOM   2288  H   LEU A 153      72.860  66.630  63.980  1.00  0.00           H
ATOM   2289  CA  LEU A 153      74.300  66.790  65.620  1.00  0.00           C
ATOM   2290  HA  LEU A 153      74.080  66.550  66.660  1.00  0.00           H
ATOM   2291  CB  LEU A 153      75.130  65.600  65.020  1.00  0.00           C
ATOM   2292  HB1 LEU A 153      75.220  65.740  63.940  1.00  0.00           H
ATOM   2293  HB2 LEU A 153      74.590  64.680  65.220  1.00  0.00           H
ATOM   2294  CG  LEU A 153      76.590  65.460  65.480  1.00  0.00           C
ATOM   2295  HG  LEU A 153      77.020  66.460  65.380  1.00  0.00           H
ATOM   2296  CD1 LEU A 153      76.780  64.910  66.850  1.00  0.00           C
ATOM   2297 1HD1 LEU A 153      77.790  65.100  67.210  1.00  0.00           H
ATOM   2298 2HD1 LEU A 153      76.110  65.450  67.520  1.00  0.00           H
ATOM   2299 3HD1 LEU A 153      76.480  63.870  66.910  1.00  0.00           H
ATOM   2300  CD2 LEU A 153      77.350  64.530  64.620  1.00  0.00           C
ATOM   2301 1HD2 LEU A 153      76.870  63.550  64.580  1.00  0.00           H
ATOM   2302 2HD2 LEU A 153      77.400  64.720  63.550  1.00  0.00           H
ATOM   2303 3HD2 LEU A 153      78.330  64.270  65.040  1.00  0.00           H
ATOM   2304  C   LEU A 153      75.130  68.110  65.580  1.00  0.00           C
ATOM   2305  O   LEU A 153      75.700  68.490  66.610  1.00  0.00           O
ATOM   2306  N   MET A 154      75.060  68.960  64.540  1.00  0.00           N
ATOM   2307  H   MET A 154      74.500  68.620  63.770  1.00  0.00           H
ATOM   2308  CA  MET A 154      75.670  70.400  64.390  1.00  0.00           C
ATOM   2309  HA  MET A 154      76.690  70.340  64.740  1.00  0.00           H
ATOM   2310  CB  MET A 154      75.760  70.890  62.930  1.00  0.00           C
ATOM   2311  HB1 MET A 154      76.170  71.900  62.910  1.00  0.00           H
ATOM   2312  HB2 MET A 154      74.800  70.840  62.410  1.00  0.00           H
ATOM   2313  CG  MET A 154      76.640  69.970  62.130  1.00  0.00           C
ATOM   2314  HG1 MET A 154      76.490  70.020  61.050  1.00  0.00           H
ATOM   2315  HG2 MET A 154      76.250  68.990  62.390  1.00  0.00           H
ATOM   2316  SD  MET A 154      78.420  69.900  62.620  1.00  0.00           S
ATOM   2317  CE  MET A 154      79.090  70.980  61.260  1.00  0.00           C
ATOM   2318  HE1 MET A 154      80.170  71.040  61.410  1.00  0.00           H
ATOM   2319  HE2 MET A 154      78.810  70.540  60.310  1.00  0.00           H
ATOM   2320  HE3 MET A 154      78.660  71.980  61.360  1.00  0.00           H
ATOM   2321  C   MET A 154      74.940  71.360  65.320  1.00  0.00           C
ATOM   2322  O   MET A 154      75.530  72.210  65.910  1.00  0.00           O
ATOM   2323  N   GLU A 155      73.610  71.140  65.490  1.00  0.00           N
ATOM   2324  H   GLU A 155      73.220  70.430  64.880  1.00  0.00           H
ATOM   2325  CA  GLU A 155      72.710  71.970  66.390  1.00  0.00           C
ATOM   2326  HA  GLU A 155      72.780  73.030  66.130  1.00  0.00           H
ATOM   2327  CB  GLU A 155      71.160  71.710  66.160  1.00  0.00           C
ATOM   2328  HB1 GLU A 155      70.630  72.400  66.820  1.00  0.00           H
ATOM   2329  HB2 GLU A 155      71.010  70.650  66.380  1.00  0.00           H
ATOM   2330  CG  GLU A 155      70.480  71.930  64.800  1.00  0.00           C
ATOM   2331  HG1 GLU A 155      70.760  71.190  64.050  1.00  0.00           H
ATOM   2332  HG2 GLU A 155      70.770  72.950  64.530  1.00  0.00           H
ATOM   2333  CD  GLU A 155      68.940  71.800  64.930  1.00  0.00           C
ATOM   2334  OE1 GLU A 155      68.470  70.830  65.600  1.00  0.00           O
ATOM   2335  OE2 GLU A 155      68.260  72.680  64.420  1.00  0.00           O
ATOM   2336  C   GLU A 155      73.110  71.740  67.860  1.00  0.00           C
ATOM   2337  O   GLU A 155      73.580  72.650  68.570  1.00  0.00           O
ATOM   2338  N   ARG A 156      73.020  70.490  68.290  1.00  0.00           N
ATOM   2339  H   ARG A 156      72.620  69.790  67.690  1.00  0.00           H
ATOM   2340  CA  ARG A 156      73.380  70.100  69.680  1.00  0.00           C
ATOM   2341  HA  ARG A 156      72.880  70.830  70.310  1.00  0.00           H
ATOM   2342  CB  ARG A 156      73.000  68.670  69.940  1.00  0.00           C
ATOM   2343  HB1 ARG A 156      73.380  68.220  70.860  1.00  0.00           H
ATOM   2344  HB2 ARG A 156      73.220  68.030  69.080  1.00  0.00           H
ATOM   2345  CG  ARG A 156      71.480  68.460  70.030  1.00  0.00           C
ATOM   2346  HG1 ARG A 156      71.200  67.420  70.150  1.00  0.00           H
ATOM   2347  HG2 ARG A 156      71.050  68.730  69.070  1.00  0.00           H
ATOM   2348  CD  ARG A 156      70.790  69.290  71.140  1.00  0.00           C
ATOM   2349  HD1 ARG A 156      69.720  69.310  70.950  1.00  0.00           H
ATOM   2350  HD2 ARG A 156      71.090  70.340  71.160  1.00  0.00           H
ATOM   2351  NE  ARG A 156      70.940  68.700  72.490  1.00  0.00           N
ATOM   2352  HE  ARG A 156      71.540  69.190  73.140  1.00  0.00           H
ATOM   2353  CZ  ARG A 156      70.390  67.650  73.150  1.00  0.00           C
ATOM   2354  NH1 ARG A 156      69.590  66.860  72.510  1.00  0.00           N
ATOM   2355 1HH1 ARG A 156      69.250  67.110  71.590  1.00  0.00           H
ATOM   2356 2HH1 ARG A 156      69.130  66.070  72.940  1.00  0.00           H
ATOM   2357  NH2 ARG A 156      70.720  67.380  74.400  1.00  0.00           N
ATOM   2358 1HH2 ARG A 156      71.430  67.830  74.960  1.00  0.00           H
ATOM   2359 2HH2 ARG A 156      70.590  66.420  74.710  1.00  0.00           H
ATOM   2360  C   ARG A 156      74.890  70.230  70.000  1.00  0.00           C
ATOM   2361  O   ARG A 156      75.150  70.690  71.120  1.00  0.00           O
ATOM   2362  N   LEU A 157      75.800  69.930  69.040  1.00  0.00           N
ATOM   2363  H   LEU A 157      75.560  69.560  68.130  1.00  0.00           H
ATOM   2364  CA  LEU A 157      77.210  70.320  69.310  1.00  0.00           C
ATOM   2365  HA  LEU A 157      77.540  69.970  70.290  1.00  0.00           H
ATOM   2366  CB  LEU A 157      78.230  69.830  68.190  1.00  0.00           C
ATOM   2367  HB1 LEU A 157      79.160  70.400  68.180  1.00  0.00           H
ATOM   2368  HB2 LEU A 157      77.720  70.010  67.240  1.00  0.00           H
ATOM   2369  CG  LEU A 157      78.520  68.330  68.200  1.00  0.00           C
ATOM   2370  HG  LEU A 157      77.600  67.760  68.100  1.00  0.00           H
ATOM   2371  CD1 LEU A 157      79.450  67.960  67.050  1.00  0.00           C
ATOM   2372 1HD1 LEU A 157      79.610  66.890  66.920  1.00  0.00           H
ATOM   2373 2HD1 LEU A 157      78.940  68.400  66.190  1.00  0.00           H
ATOM   2374 3HD1 LEU A 157      80.370  68.550  67.140  1.00  0.00           H
ATOM   2375  CD2 LEU A 157      79.190  67.840  69.490  1.00  0.00           C
ATOM   2376 1HD2 LEU A 157      78.440  67.910  70.280  1.00  0.00           H
ATOM   2377 2HD2 LEU A 157      79.440  66.800  69.320  1.00  0.00           H
ATOM   2378 3HD2 LEU A 157      80.090  68.410  69.730  1.00  0.00           H
ATOM   2379  C   LEU A 157      77.390  71.830  69.530  1.00  0.00           C
ATOM   2380  O   LEU A 157      78.390  72.270  70.200  1.00  0.00           O
ATOM   2381  N   SER A 158      76.460  72.690  69.060  1.00  0.00           N
ATOM   2382  H   SER A 158      75.740  72.300  68.470  1.00  0.00           H
ATOM   2383  CA  SER A 158      76.530  74.150  69.240  1.00  0.00           C
ATOM   2384  HA  SER A 158      77.570  74.470  69.150  1.00  0.00           H
ATOM   2385  CB  SER A 158      75.820  74.870  68.200  1.00  0.00           C
ATOM   2386  HB1 SER A 158      76.030  75.920  68.440  1.00  0.00           H
ATOM   2387  HB2 SER A 158      74.750  74.710  68.270  1.00  0.00           H
ATOM   2388  OG  SER A 158      76.330  74.430  66.960  1.00  0.00           O
ATOM   2389  HG  SER A 158      75.840  73.640  66.740  1.00  0.00           H
ATOM   2390  C   SER A 158      76.010  74.550  70.630  1.00  0.00           C
ATOM   2391  O   SER A 158      76.150  75.750  71.080  1.00  0.00           O
ATOM   2392  N   VAL A 159      75.360  73.610  71.340  1.00  0.00           N
ATOM   2393  H   VAL A 159      75.350  72.690  70.920  1.00  0.00           H
ATOM   2394  CA  VAL A 159      74.860  73.790  72.710  1.00  0.00           C
ATOM   2395  HA  VAL A 159      74.840  74.860  72.910  1.00  0.00           H
ATOM   2396  CB  VAL A 159      73.420  73.260  72.820  1.00  0.00           C
ATOM   2397  HB  VAL A 159      73.470  72.220  72.490  1.00  0.00           H
ATOM   2398  CG1 VAL A 159      72.900  73.240  74.260  1.00  0.00           C
ATOM   2399 1HG1 VAL A 159      72.900  74.300  74.520  1.00  0.00           H
ATOM   2400 2HG1 VAL A 159      71.900  72.840  74.160  1.00  0.00           H
ATOM   2401 3HG1 VAL A 159      73.530  72.560  74.830  1.00  0.00           H
ATOM   2402  CG2 VAL A 159      72.480  74.180  72.040  1.00  0.00           C
ATOM   2403 1HG2 VAL A 159      72.580  75.190  72.450  1.00  0.00           H
ATOM   2404 2HG2 VAL A 159      72.690  74.250  70.970  1.00  0.00           H
ATOM   2405 3HG2 VAL A 159      71.470  73.770  72.120  1.00  0.00           H
ATOM   2406  C   VAL A 159      75.860  73.260  73.770  1.00  0.00           C
ATOM   2407  O   VAL A 159      76.320  73.820  74.730  1.00  0.00           O
ATOM   2408  N   ASP A 160      76.270  72.000  73.600  1.00  0.00           N
ATOM   2409  H   ASP A 160      75.840  71.370  72.940  1.00  0.00           H
ATOM   2410  CA  ASP A 160      77.050  71.260  74.620  1.00  0.00           C
ATOM   2411  HA  ASP A 160      76.730  71.430  75.640  1.00  0.00           H
ATOM   2412  CB  ASP A 160      76.830  69.760  74.440  1.00  0.00           C
ATOM   2413  HB1 ASP A 160      77.790  69.290  74.650  1.00  0.00           H
ATOM   2414  HB2 ASP A 160      76.690  69.500  73.390  1.00  0.00           H
ATOM   2415  CG  ASP A 160      75.740  69.200  75.280  1.00  0.00           C
ATOM   2416  OD1 ASP A 160      74.680  69.810  75.570  1.00  0.00           O
ATOM   2417  OD2 ASP A 160      75.910  68.030  75.700  1.00  0.00           O
ATOM   2418  C   ASP A 160      78.500  71.640  74.570  1.00  0.00           C
ATOM   2419  O   ASP A 160      79.210  71.470  75.480  1.00  0.00           O
ATOM   2420  N   TYR A 161      78.960  72.140  73.480  1.00  0.00           N
ATOM   2421  H   TYR A 161      78.340  72.110  72.680  1.00  0.00           H
ATOM   2422  CA  TYR A 161      80.370  72.510  73.180  1.00  0.00           C
ATOM   2423  HA  TYR A 161      80.880  72.580  74.140  1.00  0.00           H
ATOM   2424  CB  TYR A 161      81.160  71.410  72.480  1.00  0.00           C
ATOM   2425  HB1 TYR A 161      82.220  71.680  72.440  1.00  0.00           H
ATOM   2426  HB2 TYR A 161      80.830  71.400  71.450  1.00  0.00           H
ATOM   2427  CG  TYR A 161      80.980  70.110  73.170  1.00  0.00           C
ATOM   2428  CD1 TYR A 161      81.830  69.730  74.190  1.00  0.00           C
ATOM   2429  HD1 TYR A 161      82.420  70.480  74.690  1.00  0.00           H
ATOM   2430  CE1 TYR A 161      81.770  68.450  74.710  1.00  0.00           C
ATOM   2431  HE1 TYR A 161      82.440  68.070  75.470  1.00  0.00           H
ATOM   2432  CZ  TYR A 161      80.810  67.500  74.180  1.00  0.00           C
ATOM   2433  OH  TYR A 161      80.720  66.230  74.720  1.00  0.00           O
ATOM   2434  HH  TYR A 161      79.990  65.710  74.380  1.00  0.00           H
ATOM   2435  CE2 TYR A 161      80.070  67.850  73.030  1.00  0.00           C
ATOM   2436  HE2 TYR A 161      79.400  67.170  72.530  1.00  0.00           H
ATOM   2437  CD2 TYR A 161      80.160  69.150  72.570  1.00  0.00           C
ATOM   2438  HD2 TYR A 161      79.460  69.450  71.800  1.00  0.00           H
ATOM   2439  C   TYR A 161      80.480  73.870  72.440  1.00  0.00           C
ATOM   2440  O   TYR A 161      81.360  73.980  71.530  1.00  0.00           O
ATOM   2441  N   GLY A 162      79.520  74.700  72.680  1.00  0.00           N
ATOM   2442  H   GLY A 162      78.970  74.540  73.510  1.00  0.00           H
ATOM   2443  CA  GLY A 162      79.360  76.040  72.070  1.00  0.00           C
ATOM   2444  HA1 GLY A 162      78.760  76.610  72.780  1.00  0.00           H
ATOM   2445  HA2 GLY A 162      78.800  75.940  71.140  1.00  0.00           H
ATOM   2446  C   GLY A 162      80.640  76.790  71.780  1.00  0.00           C
ATOM   2447  O   GLY A 162      80.690  77.550  70.840  1.00  0.00           O
ATOM   2448  N   LYS A 163      81.780  76.630  72.560  1.00  0.00           N
ATOM   2449  H   LYS A 163      81.600  76.190  73.450  1.00  0.00           H
ATOM   2450  CA  LYS A 163      83.030  77.380  72.360  1.00  0.00           C
ATOM   2451  HA  LYS A 163      82.830  78.310  71.830  1.00  0.00           H
ATOM   2452  CB  LYS A 163      83.670  77.710  73.690  1.00  0.00           C
ATOM   2453  HB1 LYS A 163      84.620  78.200  73.470  1.00  0.00           H
ATOM   2454  HB2 LYS A 163      83.810  76.880  74.380  1.00  0.00           H
ATOM   2455  CG  LYS A 163      82.810  78.760  74.410  1.00  0.00           C
ATOM   2456  HG1 LYS A 163      81.800  78.350  74.470  1.00  0.00           H
ATOM   2457  HG2 LYS A 163      82.870  79.720  73.900  1.00  0.00           H
ATOM   2458  CD  LYS A 163      83.340  79.070  75.850  1.00  0.00           C
ATOM   2459  HD1 LYS A 163      84.410  79.290  75.860  1.00  0.00           H
ATOM   2460  HD2 LYS A 163      83.010  78.240  76.470  1.00  0.00           H
ATOM   2461  CE  LYS A 163      82.810  80.300  76.620  1.00  0.00           C
ATOM   2462  HE1 LYS A 163      83.520  80.470  77.430  1.00  0.00           H
ATOM   2463  HE2 LYS A 163      81.810  80.220  77.040  1.00  0.00           H
ATOM   2464  NZ  LYS A 163      82.850  81.580  75.750  1.00  0.00           N
ATOM   2465  HZ1 LYS A 163      83.760  81.730  75.340  1.00  0.00           H
ATOM   2466  HZ2 LYS A 163      82.170  81.520  75.010  1.00  0.00           H
ATOM   2467  HZ3 LYS A 163      82.550  82.390  76.270  1.00  0.00           H
ATOM   2468  C   LYS A 163      84.020  76.740  71.390  1.00  0.00           C
ATOM   2469  O   LYS A 163      84.900  77.410  70.780  1.00  0.00           O
ATOM   2470  N   LYS A 164      83.790  75.460  71.060  1.00  0.00           N
ATOM   2471  H   LYS A 164      82.950  75.060  71.430  1.00  0.00           H
ATOM   2472  CA  LYS A 164      84.720  74.650  70.280  1.00  0.00           C
ATOM   2473  HA  LYS A 164      85.740  74.870  70.590  1.00  0.00           H
ATOM   2474  CB  LYS A 164      84.540  73.120  70.640  1.00  0.00           C
ATOM   2475  HB1 LYS A 164      85.340  72.540  70.180  1.00  0.00           H
ATOM   2476  HB2 LYS A 164      83.560  72.760  70.340  1.00  0.00           H
ATOM   2477  CG  LYS A 164      84.710  72.750  72.110  1.00  0.00           C
ATOM   2478  HG1 LYS A 164      84.740  71.660  72.190  1.00  0.00           H
ATOM   2479  HG2 LYS A 164      83.930  73.220  72.700  1.00  0.00           H
ATOM   2480  CD  LYS A 164      86.080  73.290  72.640  1.00  0.00           C
ATOM   2481  HD1 LYS A 164      85.900  74.350  72.800  1.00  0.00           H
ATOM   2482  HD2 LYS A 164      86.900  73.200  71.920  1.00  0.00           H
ATOM   2483  CE  LYS A 164      86.300  72.600  73.900  1.00  0.00           C
ATOM   2484  HE1 LYS A 164      86.570  71.600  73.580  1.00  0.00           H
ATOM   2485  HE2 LYS A 164      85.350  72.550  74.440  1.00  0.00           H
ATOM   2486  NZ  LYS A 164      87.280  73.040  74.890  1.00  0.00           N
ATOM   2487  HZ1 LYS A 164      87.240  74.050  74.850  1.00  0.00           H
ATOM   2488  HZ2 LYS A 164      87.090  72.620  75.790  1.00  0.00           H
ATOM   2489  HZ3 LYS A 164      88.180  72.700  74.580  1.00  0.00           H
ATOM   2490  C   LYS A 164      84.530  74.860  68.800  1.00  0.00           C
ATOM   2491  O   LYS A 164      83.360  75.100  68.410  1.00  0.00           O
ATOM   2492  N   SER A 165      85.480  74.650  67.860  1.00  0.00           N
ATOM   2493  H   SER A 165      86.450  74.560  68.130  1.00  0.00           H
ATOM   2494  CA  SER A 165      85.290  74.730  66.440  1.00  0.00           C
ATOM   2495  HA  SER A 165      84.720  75.630  66.180  1.00  0.00           H
ATOM   2496  CB  SER A 165      86.690  74.720  65.790  1.00  0.00           C
ATOM   2497  HB1 SER A 165      86.620  74.890  64.720  1.00  0.00           H
ATOM   2498  HB2 SER A 165      87.220  73.780  65.950  1.00  0.00           H
ATOM   2499  OG  SER A 165      87.540  75.630  66.400  1.00  0.00           O
ATOM   2500  HG  SER A 165      87.620  76.310  65.730  1.00  0.00           H
ATOM   2501  C   SER A 165      84.520  73.520  65.930  1.00  0.00           C
ATOM   2502  O   SER A 165      84.740  72.440  66.480  1.00  0.00           O
ATOM   2503  N   LYS A 166      83.650  73.640  64.940  1.00  0.00           N
ATOM   2504  H   LYS A 166      83.570  74.560  64.530  1.00  0.00           H
ATOM   2505  CA  LYS A 166      83.070  72.480  64.110  1.00  0.00           C
ATOM   2506  HA  LYS A 166      83.320  71.470  64.460  1.00  0.00           H
ATOM   2507  CB  LYS A 166      81.560  72.680  64.160  1.00  0.00           C
ATOM   2508  HB1 LYS A 166      81.110  72.130  63.330  1.00  0.00           H
ATOM   2509  HB2 LYS A 166      81.270  73.730  64.080  1.00  0.00           H
ATOM   2510  CG  LYS A 166      81.060  71.980  65.440  1.00  0.00           C
ATOM   2511  HG1 LYS A 166      81.430  72.440  66.350  1.00  0.00           H
ATOM   2512  HG2 LYS A 166      81.420  70.960  65.340  1.00  0.00           H
ATOM   2513  CD  LYS A 166      79.520  71.870  65.430  1.00  0.00           C
ATOM   2514  HD1 LYS A 166      79.240  70.950  65.930  1.00  0.00           H
ATOM   2515  HD2 LYS A 166      79.110  71.820  64.420  1.00  0.00           H
ATOM   2516  CE  LYS A 166      78.740  73.070  66.060  1.00  0.00           C
ATOM   2517  HE1 LYS A 166      78.450  72.750  67.060  1.00  0.00           H
ATOM   2518  HE2 LYS A 166      77.780  73.240  65.580  1.00  0.00           H
ATOM   2519  NZ  LYS A 166      79.480  74.340  66.140  1.00  0.00           N
ATOM   2520  HZ1 LYS A 166      80.330  74.280  66.670  1.00  0.00           H
ATOM   2521  HZ2 LYS A 166      79.650  74.650  65.190  1.00  0.00           H
ATOM   2522  HZ3 LYS A 166      78.860  75.040  66.510  1.00  0.00           H
ATOM   2523  C   LYS A 166      83.710  72.640  62.690  1.00  0.00           C
ATOM   2524  O   LYS A 166      83.340  73.620  62.050  1.00  0.00           O
ATOM   2525  N   LEU A 167      84.510  71.710  62.160  1.00  0.00           N
ATOM   2526  H   LEU A 167      84.700  70.870  62.690  1.00  0.00           H
ATOM   2527  CA  LEU A 167      84.950  71.680  60.760  1.00  0.00           C
ATOM   2528  HA  LEU A 167      84.610  72.590  60.250  1.00  0.00           H
ATOM   2529  CB  LEU A 167      86.470  71.470  60.690  1.00  0.00           C
ATOM   2530  HB1 LEU A 167      86.720  71.040  59.720  1.00  0.00           H
ATOM   2531  HB2 LEU A 167      86.850  70.820  61.480  1.00  0.00           H
ATOM   2532  CG  LEU A 167      87.170  72.830  60.790  1.00  0.00           C
ATOM   2533  HG  LEU A 167      86.720  73.540  60.100  1.00  0.00           H
ATOM   2534  CD1 LEU A 167      87.090  73.380  62.210  1.00  0.00           C
ATOM   2535 1HD1 LEU A 167      87.430  72.650  62.950  1.00  0.00           H
ATOM   2536 2HD1 LEU A 167      87.840  74.170  62.250  1.00  0.00           H
ATOM   2537 3HD1 LEU A 167      86.140  73.910  62.210  1.00  0.00           H
ATOM   2538  CD2 LEU A 167      88.610  72.730  60.330  1.00  0.00           C
ATOM   2539 1HD2 LEU A 167      89.380  73.420  60.680  1.00  0.00           H
ATOM   2540 2HD2 LEU A 167      89.030  71.770  60.620  1.00  0.00           H
ATOM   2541 3HD2 LEU A 167      88.680  72.830  59.250  1.00  0.00           H
ATOM   2542  C   LEU A 167      84.290  70.530  59.950  1.00  0.00           C
ATOM   2543  O   LEU A 167      84.390  69.420  60.370  1.00  0.00           O
ATOM   2544  N   GLU A 168      83.660  70.880  58.800  1.00  0.00           N
ATOM   2545  H   GLU A 168      83.710  71.820  58.420  1.00  0.00           H
ATOM   2546  CA  GLU A 168      83.040  69.830  57.940  1.00  0.00           C
ATOM   2547  HA  GLU A 168      82.960  69.010  58.650  1.00  0.00           H
ATOM   2548  CB  GLU A 168      81.760  70.290  57.280  1.00  0.00           C
ATOM   2549  HB1 GLU A 168      81.460  69.740  56.380  1.00  0.00           H
ATOM   2550  HB2 GLU A 168      81.890  71.300  56.880  1.00  0.00           H
ATOM   2551  CG  GLU A 168      80.600  70.120  58.330  1.00  0.00           C
ATOM   2552  HG1 GLU A 168      80.770  70.610  59.290  1.00  0.00           H
ATOM   2553  HG2 GLU A 168      80.370  69.070  58.460  1.00  0.00           H
ATOM   2554  CD  GLU A 168      79.510  70.870  57.590  1.00  0.00           C
ATOM   2555  OE1 GLU A 168      78.700  70.240  56.890  1.00  0.00           O
ATOM   2556  OE2 GLU A 168      79.570  72.140  57.670  1.00  0.00           O
ATOM   2557  C   GLU A 168      84.010  69.280  56.880  1.00  0.00           C
ATOM   2558  O   GLU A 168      84.780  70.010  56.300  1.00  0.00           O
ATOM   2559  N   PHE A 169      83.820  68.010  56.520  1.00  0.00           N
ATOM   2560  H   PHE A 169      83.020  67.560  56.930  1.00  0.00           H
ATOM   2561  CA  PHE A 169      84.360  67.280  55.400  1.00  0.00           C
ATOM   2562  HA  PHE A 169      84.830  68.040  54.780  1.00  0.00           H
ATOM   2563  CB  PHE A 169      85.240  66.180  55.940  1.00  0.00           C
ATOM   2564  HB1 PHE A 169      85.480  65.420  55.200  1.00  0.00           H
ATOM   2565  HB2 PHE A 169      84.800  65.810  56.860  1.00  0.00           H
ATOM   2566  CG  PHE A 169      86.600  66.690  56.340  1.00  0.00           C
ATOM   2567  CD1 PHE A 169      87.540  66.890  55.310  1.00  0.00           C
ATOM   2568  HD1 PHE A 169      87.290  66.540  54.320  1.00  0.00           H
ATOM   2569  CE1 PHE A 169      88.860  67.330  55.640  1.00  0.00           C
ATOM   2570  HE1 PHE A 169      89.620  67.400  54.870  1.00  0.00           H
ATOM   2571  CZ  PHE A 169      89.190  67.670  56.940  1.00  0.00           C
ATOM   2572  HZ  PHE A 169      90.240  67.830  57.140  1.00  0.00           H
ATOM   2573  CE2 PHE A 169      88.180  67.520  58.010  1.00  0.00           C
ATOM   2574  HE2 PHE A 169      88.440  67.700  59.040  1.00  0.00           H
ATOM   2575  CD2 PHE A 169      86.900  67.040  57.680  1.00  0.00           C
ATOM   2576  HD2 PHE A 169      86.120  66.890  58.420  1.00  0.00           H
ATOM   2577  C   PHE A 169      83.110  66.800  54.660  1.00  0.00           C
ATOM   2578  O   PHE A 169      82.520  65.840  55.100  1.00  0.00           O
ATOM   2579  N   SER A 170      82.720  67.450  53.560  1.00  0.00           N
ATOM   2580  H   SER A 170      83.340  68.170  53.210  1.00  0.00           H
ATOM   2581  CA  SER A 170      81.410  67.190  52.950  1.00  0.00           C
ATOM   2582  HA  SER A 170      80.890  66.490  53.600  1.00  0.00           H
ATOM   2583  CB  SER A 170      80.580  68.480  52.810  1.00  0.00           C
ATOM   2584  HB1 SER A 170      79.840  68.210  52.060  1.00  0.00           H
ATOM   2585  HB2 SER A 170      81.160  69.370  52.520  1.00  0.00           H
ATOM   2586  OG  SER A 170      79.830  68.670  54.020  1.00  0.00           O
ATOM   2587  HG  SER A 170      79.610  69.600  54.080  1.00  0.00           H
ATOM   2588  C   SER A 170      81.550  66.550  51.590  1.00  0.00           C
ATOM   2589  O   SER A 170      82.450  66.860  50.840  1.00  0.00           O
ATOM   2590  N   ILE A 171      80.600  65.710  51.200  1.00  0.00           N
ATOM   2591  H   ILE A 171      79.850  65.510  51.850  1.00  0.00           H
ATOM   2592  CA  ILE A 171      80.360  65.070  49.920  1.00  0.00           C
ATOM   2593  HA  ILE A 171      81.220  65.160  49.250  1.00  0.00           H
ATOM   2594  CB  ILE A 171      80.250  63.490  50.090  1.00  0.00           C
ATOM   2595  HB  ILE A 171      79.530  63.320  50.890  1.00  0.00           H
ATOM   2596  CG2 ILE A 171      79.700  62.930  48.830  1.00  0.00           C
ATOM   2597 1HG2 ILE A 171      78.640  63.160  48.730  1.00  0.00           H
ATOM   2598 2HG2 ILE A 171      80.250  63.400  48.010  1.00  0.00           H
ATOM   2599 3HG2 ILE A 171      79.760  61.840  48.820  1.00  0.00           H
ATOM   2600  CG1 ILE A 171      81.560  62.740  50.490  1.00  0.00           C
ATOM   2601 1HG1 ILE A 171      81.370  61.670  50.400  1.00  0.00           H
ATOM   2602 2HG1 ILE A 171      81.820  62.970  51.520  1.00  0.00           H
ATOM   2603  CD  ILE A 171      82.730  63.020  49.480  1.00  0.00           C
ATOM   2604  HD1 ILE A 171      82.370  62.740  48.490  1.00  0.00           H
ATOM   2605  HD2 ILE A 171      82.900  64.100  49.510  1.00  0.00           H
ATOM   2606  HD3 ILE A 171      83.600  62.460  49.830  1.00  0.00           H
ATOM   2607  C   ILE A 171      79.130  65.650  49.200  1.00  0.00           C
ATOM   2608  O   ILE A 171      78.120  65.550  49.820  1.00  0.00           O
ATOM   2609  N   TYR A 172      79.250  66.320  48.030  1.00  0.00           N
ATOM   2610  H   TYR A 172      80.200  66.320  47.680  1.00  0.00           H
ATOM   2611  CA  TYR A 172      78.270  66.930  47.140  1.00  0.00           C
ATOM   2612  HA  TYR A 172      77.410  67.220  47.740  1.00  0.00           H
ATOM   2613  CB  TYR A 172      78.950  68.280  46.610  1.00  0.00           C
ATOM   2614  HB1 TYR A 172      79.940  68.020  46.240  1.00  0.00           H
ATOM   2615  HB2 TYR A 172      79.170  68.910  47.480  1.00  0.00           H
ATOM   2616  CG  TYR A 172      78.190  69.130  45.540  1.00  0.00           C
ATOM   2617  CD1 TYR A 172      77.910  68.530  44.310  1.00  0.00           C
ATOM   2618  HD1 TYR A 172      78.320  67.550  44.110  1.00  0.00           H
ATOM   2619  CE1 TYR A 172      77.200  69.220  43.340  1.00  0.00           C
ATOM   2620  HE1 TYR A 172      76.970  68.790  42.380  1.00  0.00           H
ATOM   2621  CZ  TYR A 172      76.610  70.510  43.680  1.00  0.00           C
ATOM   2622  OH  TYR A 172      75.970  71.230  42.740  1.00  0.00           O
ATOM   2623  HH  TYR A 172      75.840  72.140  43.000  1.00  0.00           H
ATOM   2624  CE2 TYR A 172      76.950  71.130  44.890  1.00  0.00           C
ATOM   2625  HE2 TYR A 172      76.620  72.130  45.140  1.00  0.00           H
ATOM   2626  CD2 TYR A 172      77.700  70.450  45.860  1.00  0.00           C
ATOM   2627  HD2 TYR A 172      77.910  70.840  46.850  1.00  0.00           H
ATOM   2628  C   TYR A 172      77.770  65.910  46.170  1.00  0.00           C
ATOM   2629  O   TYR A 172      78.550  65.090  45.680  1.00  0.00           O
ATOM   2630  N   PRO A 173      76.440  65.820  45.900  1.00  0.00           N
ATOM   2631  CD  PRO A 173      75.440  66.760  46.340  1.00  0.00           C
ATOM   2632  HD1 PRO A 173      75.750  67.730  45.960  1.00  0.00           H
ATOM   2633  HD2 PRO A 173      75.430  66.690  47.430  1.00  0.00           H
ATOM   2634  CG  PRO A 173      74.140  66.360  45.660  1.00  0.00           C
ATOM   2635  HG1 PRO A 173      74.060  66.760  44.650  1.00  0.00           H
ATOM   2636  HG2 PRO A 173      73.300  66.600  46.320  1.00  0.00           H
ATOM   2637  CB  PRO A 173      74.290  64.860  45.590  1.00  0.00           C
ATOM   2638  HB1 PRO A 173      73.630  64.430  44.830  1.00  0.00           H
ATOM   2639  HB2 PRO A 173      74.280  64.500  46.620  1.00  0.00           H
ATOM   2640  CA  PRO A 173      75.830  64.720  45.130  1.00  0.00           C
ATOM   2641  HA  PRO A 173      76.100  63.720  45.450  1.00  0.00           H
ATOM   2642  C   PRO A 173      76.100  64.850  43.590  1.00  0.00           C
ATOM   2643  O   PRO A 173      76.100  65.900  42.960  1.00  0.00           O
ATOM   2644  N   ALA A 174      76.210  63.690  42.960  1.00  0.00           N
ATOM   2645  H   ALA A 174      75.950  62.880  43.510  1.00  0.00           H
ATOM   2646  CA  ALA A 174      76.510  63.510  41.560  1.00  0.00           C
ATOM   2647  HA  ALA A 174      76.430  64.390  40.930  1.00  0.00           H
ATOM   2648  CB  ALA A 174      77.960  63.180  41.490  1.00  0.00           C
ATOM   2649  HB1 ALA A 174      78.430  63.240  40.510  1.00  0.00           H
ATOM   2650  HB2 ALA A 174      78.480  63.920  42.100  1.00  0.00           H
ATOM   2651  HB3 ALA A 174      78.130  62.150  41.810  1.00  0.00           H
ATOM   2652  C   ALA A 174      75.680  62.320  41.030  1.00  0.00           C
ATOM   2653  O   ALA A 174      75.830  61.180  41.540  1.00  0.00           O
ATOM   2654  N   PRO A 175      74.830  62.590  40.020  1.00  0.00           N
ATOM   2655  CD  PRO A 175      74.310  63.910  39.700  1.00  0.00           C
ATOM   2656  HD1 PRO A 175      75.070  64.460  39.150  1.00  0.00           H
ATOM   2657  HD2 PRO A 175      73.960  64.480  40.570  1.00  0.00           H
ATOM   2658  CG  PRO A 175      73.100  63.700  38.840  1.00  0.00           C
ATOM   2659  HG1 PRO A 175      72.980  64.510  38.120  1.00  0.00           H
ATOM   2660  HG2 PRO A 175      72.270  63.700  39.540  1.00  0.00           H
ATOM   2661  CB  PRO A 175      73.290  62.270  38.270  1.00  0.00           C
ATOM   2662  HB1 PRO A 175      73.820  62.320  37.320  1.00  0.00           H
ATOM   2663  HB2 PRO A 175      72.310  61.830  38.100  1.00  0.00           H
ATOM   2664  CA  PRO A 175      74.080  61.530  39.330  1.00  0.00           C
ATOM   2665  HA  PRO A 175      73.400  61.220  40.120  1.00  0.00           H
ATOM   2666  C   PRO A 175      74.830  60.300  38.860  1.00  0.00           C
ATOM   2667  O   PRO A 175      74.270  59.210  38.710  1.00  0.00           O
ATOM   2668  N   GLN A 176      76.110  60.440  38.470  1.00  0.00           N
ATOM   2669  H   GLN A 176      76.480  61.380  38.410  1.00  0.00           H
ATOM   2670  CA  GLN A 176      77.040  59.300  38.080  1.00  0.00           C
ATOM   2671  HA  GLN A 176      76.630  58.800  37.200  1.00  0.00           H
ATOM   2672  CB  GLN A 176      78.430  59.890  37.810  1.00  0.00           C
ATOM   2673  HB1 GLN A 176      78.720  60.300  38.780  1.00  0.00           H
ATOM   2674  HB2 GLN A 176      78.160  60.750  37.210  1.00  0.00           H
ATOM   2675  CG  GLN A 176      79.430  58.920  37.130  1.00  0.00           C
ATOM   2676  HG1 GLN A 176      79.130  57.880  37.220  1.00  0.00           H
ATOM   2677  HG2 GLN A 176      80.390  59.180  37.580  1.00  0.00           H
ATOM   2678  CD  GLN A 176      79.460  59.270  35.690  1.00  0.00           C
ATOM   2679  OE1 GLN A 176      80.200  60.060  35.250  1.00  0.00           O
ATOM   2680  NE2 GLN A 176      78.740  58.650  34.830  1.00  0.00           N
ATOM   2681 1HE2 GLN A 176      78.220  57.810  35.030  1.00  0.00           H
ATOM   2682 2HE2 GLN A 176      79.010  58.800  33.870  1.00  0.00           H
ATOM   2683  C   GLN A 176      77.160  58.370  39.190  1.00  0.00           C
ATOM   2684  O   GLN A 176      77.470  57.190  38.920  1.00  0.00           O
ATOM   2685  N   VAL A 177      76.850  58.780  40.430  1.00  0.00           N
ATOM   2686  H   VAL A 177      76.550  59.720  40.630  1.00  0.00           H
ATOM   2687  CA  VAL A 177      77.050  57.870  41.570  1.00  0.00           C
ATOM   2688  HA  VAL A 177      76.890  56.890  41.130  1.00  0.00           H
ATOM   2689  CB  VAL A 177      78.450  57.940  42.290  1.00  0.00           C
ATOM   2690  HB  VAL A 177      78.460  57.160  43.050  1.00  0.00           H
ATOM   2691  CG1 VAL A 177      79.630  57.480  41.440  1.00  0.00           C
ATOM   2692 1HG1 VAL A 177      79.590  56.400  41.290  1.00  0.00           H
ATOM   2693 2HG1 VAL A 177      79.760  58.000  40.490  1.00  0.00           H
ATOM   2694 3HG1 VAL A 177      80.540  57.500  42.040  1.00  0.00           H
ATOM   2695  CG2 VAL A 177      78.860  59.350  42.820  1.00  0.00           C
ATOM   2696 1HG2 VAL A 177      78.980  60.040  41.990  1.00  0.00           H
ATOM   2697 2HG2 VAL A 177      78.020  59.750  43.400  1.00  0.00           H
ATOM   2698 3HG2 VAL A 177      79.780  59.270  43.400  1.00  0.00           H
ATOM   2699  C   VAL A 177      75.860  58.080  42.550  1.00  0.00           C
ATOM   2700  O   VAL A 177      75.930  57.660  43.690  1.00  0.00           O
ATOM   2701  N   SER A 178      74.690  58.600  42.130  1.00  0.00           N
ATOM   2702  H   SER A 178      74.470  58.500  41.150  1.00  0.00           H
ATOM   2703  CA  SER A 178      73.600  58.780  42.990  1.00  0.00           C
ATOM   2704  HA  SER A 178      73.820  59.550  43.720  1.00  0.00           H
ATOM   2705  CB  SER A 178      72.410  59.290  42.130  1.00  0.00           C
ATOM   2706  HB1 SER A 178      72.690  60.240  41.690  1.00  0.00           H
ATOM   2707  HB2 SER A 178      71.600  59.460  42.840  1.00  0.00           H
ATOM   2708  OG  SER A 178      72.090  58.380  41.070  1.00  0.00           O
ATOM   2709  HG  SER A 178      71.450  58.870  40.560  1.00  0.00           H
ATOM   2710  C   SER A 178      73.060  57.550  43.770  1.00  0.00           C
ATOM   2711  O   SER A 178      73.120  56.410  43.280  1.00  0.00           O
ATOM   2712  N   THR A 179      72.480  57.910  44.860  1.00  0.00           N
ATOM   2713  H   THR A 179      72.580  58.880  45.140  1.00  0.00           H
ATOM   2714  CA  THR A 179      71.650  56.990  45.700  1.00  0.00           C
ATOM   2715  HA  THR A 179      71.620  55.940  45.400  1.00  0.00           H
ATOM   2716  CB  THR A 179      72.170  57.130  47.130  1.00  0.00           C
ATOM   2717  HB  THR A 179      72.150  58.190  47.390  1.00  0.00           H
ATOM   2718  CG2 THR A 179      71.510  56.290  48.230  1.00  0.00           C
ATOM   2719 1HG2 THR A 179      72.170  56.300  49.100  1.00  0.00           H
ATOM   2720 2HG2 THR A 179      70.520  56.700  48.390  1.00  0.00           H
ATOM   2721 3HG2 THR A 179      71.450  55.290  47.800  1.00  0.00           H
ATOM   2722  OG1 THR A 179      73.540  56.790  47.080  1.00  0.00           O
ATOM   2723  HG1 THR A 179      73.890  57.090  46.230  1.00  0.00           H
ATOM   2724  C   THR A 179      70.200  57.390  45.510  1.00  0.00           C
ATOM   2725  O   THR A 179      69.350  56.510  45.410  1.00  0.00           O
ATOM   2726  N   ALA A 180      69.900  58.680  45.510  1.00  0.00           N
ATOM   2727  H   ALA A 180      70.510  59.450  45.760  1.00  0.00           H
ATOM   2728  CA  ALA A 180      68.530  59.120  45.420  1.00  0.00           C
ATOM   2729  HA  ALA A 180      67.910  58.300  45.040  1.00  0.00           H
ATOM   2730  CB  ALA A 180      67.970  59.480  46.860  1.00  0.00           C
ATOM   2731  HB1 ALA A 180      67.140  60.170  46.700  1.00  0.00           H
ATOM   2732  HB2 ALA A 180      67.700  58.540  47.330  1.00  0.00           H
ATOM   2733  HB3 ALA A 180      68.780  59.920  47.450  1.00  0.00           H
ATOM   2734  C   ALA A 180      68.350  60.390  44.530  1.00  0.00           C
ATOM   2735  O   ALA A 180      69.280  61.130  44.090  1.00  0.00           O
ATOM   2736  N   VAL A 181      67.080  60.570  44.160  1.00  0.00           N
ATOM   2737  H   VAL A 181      66.350  59.960  44.500  1.00  0.00           H
ATOM   2738  CA  VAL A 181      66.530  61.520  43.190  1.00  0.00           C
ATOM   2739  HA  VAL A 181      67.310  61.750  42.480  1.00  0.00           H
ATOM   2740  CB  VAL A 181      65.370  60.830  42.420  1.00  0.00           C
ATOM   2741  HB  VAL A 181      65.800  59.850  42.240  1.00  0.00           H
ATOM   2742  CG1 VAL A 181      64.020  60.890  43.180  1.00  0.00           C
ATOM   2743 1HG1 VAL A 181      63.770  61.910  43.470  1.00  0.00           H
ATOM   2744 2HG1 VAL A 181      63.170  60.510  42.630  1.00  0.00           H
ATOM   2745 3HG1 VAL A 181      64.010  60.460  44.190  1.00  0.00           H
ATOM   2746  CG2 VAL A 181      65.170  61.480  41.050  1.00  0.00           C
ATOM   2747 1HG2 VAL A 181      64.360  61.050  40.460  1.00  0.00           H
ATOM   2748 2HG2 VAL A 181      64.910  62.530  41.080  1.00  0.00           H
ATOM   2749 3HG2 VAL A 181      66.120  61.350  40.520  1.00  0.00           H
ATOM   2750  C   VAL A 181      66.190  62.840  43.870  1.00  0.00           C
ATOM   2751  O   VAL A 181      66.400  63.920  43.320  1.00  0.00           O
ATOM   2752  N   VAL A 182      65.930  62.720  45.180  1.00  0.00           N
ATOM   2753  H   VAL A 182      65.930  61.760  45.510  1.00  0.00           H
ATOM   2754  CA  VAL A 182      65.730  63.850  46.130  1.00  0.00           C
ATOM   2755  HA  VAL A 182      65.350  64.660  45.510  1.00  0.00           H
ATOM   2756  CB  VAL A 182      64.690  63.600  47.210  1.00  0.00           C
ATOM   2757  HB  VAL A 182      64.710  64.390  47.960  1.00  0.00           H
ATOM   2758  CG1 VAL A 182      63.230  63.500  46.640  1.00  0.00           C
ATOM   2759 1HG1 VAL A 182      62.580  63.650  47.510  1.00  0.00           H
ATOM   2760 2HG1 VAL A 182      63.000  64.390  46.060  1.00  0.00           H
ATOM   2761 3HG1 VAL A 182      62.990  62.580  46.100  1.00  0.00           H
ATOM   2762  CG2 VAL A 182      65.040  62.350  48.000  1.00  0.00           C
ATOM   2763 1HG2 VAL A 182      64.710  61.510  47.410  1.00  0.00           H
ATOM   2764 2HG2 VAL A 182      66.090  62.320  48.300  1.00  0.00           H
ATOM   2765 3HG2 VAL A 182      64.540  62.280  48.970  1.00  0.00           H
ATOM   2766  C   VAL A 182      67.060  64.520  46.660  1.00  0.00           C
ATOM   2767  O   VAL A 182      67.020  65.430  47.420  1.00  0.00           O
ATOM   2768  N   GLU A 183      68.230  64.130  46.240  1.00  0.00           N
ATOM   2769  H   GLU A 183      68.440  63.400  45.570  1.00  0.00           H
ATOM   2770  CA  GLU A 183      69.490  64.640  46.910  1.00  0.00           C
ATOM   2771  HA  GLU A 183      69.440  64.430  47.980  1.00  0.00           H
ATOM   2772  CB  GLU A 183      70.730  63.900  46.340  1.00  0.00           C
ATOM   2773  HB1 GLU A 183      71.600  64.370  46.810  1.00  0.00           H
ATOM   2774  HB2 GLU A 183      70.670  64.140  45.280  1.00  0.00           H
ATOM   2775  CG  GLU A 183      70.840  62.380  46.640  1.00  0.00           C
ATOM   2776  HG1 GLU A 183      69.890  61.970  46.280  1.00  0.00           H
ATOM   2777  HG2 GLU A 183      70.690  62.270  47.710  1.00  0.00           H
ATOM   2778  CD  GLU A 183      72.080  61.710  46.190  1.00  0.00           C
ATOM   2779  OE1 GLU A 183      73.230  62.090  46.510  1.00  0.00           O
ATOM   2780  OE2 GLU A 183      71.980  60.680  45.460  1.00  0.00           O
ATOM   2781  C   GLU A 183      69.720  66.170  46.900  1.00  0.00           C
ATOM   2782  O   GLU A 183      70.060  66.640  47.970  1.00  0.00           O
ATOM   2783  N   PRO A 184      69.390  66.950  45.910  1.00  0.00           N
ATOM   2784  CD  PRO A 184      69.170  66.520  44.510  1.00  0.00           C
ATOM   2785  HD1 PRO A 184      68.210  66.020  44.460  1.00  0.00           H
ATOM   2786  HD2 PRO A 184      70.010  65.940  44.120  1.00  0.00           H
ATOM   2787  CG  PRO A 184      69.100  67.800  43.730  1.00  0.00           C
ATOM   2788  HG1 PRO A 184      68.330  67.830  42.960  1.00  0.00           H
ATOM   2789  HG2 PRO A 184      70.100  68.050  43.380  1.00  0.00           H
ATOM   2790  CB  PRO A 184      68.690  68.910  44.700  1.00  0.00           C
ATOM   2791  HB1 PRO A 184      67.610  68.950  44.890  1.00  0.00           H
ATOM   2792  HB2 PRO A 184      69.090  69.880  44.420  1.00  0.00           H
ATOM   2793  CA  PRO A 184      69.300  68.440  46.030  1.00  0.00           C
ATOM   2794  HA  PRO A 184      70.290  68.890  46.090  1.00  0.00           H
ATOM   2795  C   PRO A 184      68.410  68.950  47.170  1.00  0.00           C
ATOM   2796  O   PRO A 184      68.910  69.890  47.870  1.00  0.00           O
ATOM   2797  N   TYR A 185      67.240  68.360  47.490  1.00  0.00           N
ATOM   2798  H   TYR A 185      67.060  67.520  46.960  1.00  0.00           H
ATOM   2799  CA  TYR A 185      66.400  68.770  48.610  1.00  0.00           C
ATOM   2800  HA  TYR A 185      66.090  69.810  48.550  1.00  0.00           H
ATOM   2801  CB  TYR A 185      65.100  67.870  48.690  1.00  0.00           C
ATOM   2802  HB1 TYR A 185      64.670  68.110  49.660  1.00  0.00           H
ATOM   2803  HB2 TYR A 185      65.380  66.810  48.700  1.00  0.00           H
ATOM   2804  CG  TYR A 185      64.040  68.050  47.620  1.00  0.00           C
ATOM   2805  CD1 TYR A 185      63.940  69.290  46.950  1.00  0.00           C
ATOM   2806  HD1 TYR A 185      64.690  70.060  47.090  1.00  0.00           H
ATOM   2807  CE1 TYR A 185      62.820  69.590  46.140  1.00  0.00           C
ATOM   2808  HE1 TYR A 185      62.720  70.540  45.630  1.00  0.00           H
ATOM   2809  CZ  TYR A 185      61.680  68.660  46.100  1.00  0.00           C
ATOM   2810  OH  TYR A 185      60.560  68.970  45.450  1.00  0.00           O
ATOM   2811  HH  TYR A 185      60.050  68.160  45.530  1.00  0.00           H
ATOM   2812  CE2 TYR A 185      61.770  67.450  46.800  1.00  0.00           C
ATOM   2813  HE2 TYR A 185      60.940  66.780  46.980  1.00  0.00           H
ATOM   2814  CD2 TYR A 185      62.930  67.200  47.560  1.00  0.00           C
ATOM   2815  HD2 TYR A 185      62.920  66.350  48.220  1.00  0.00           H
ATOM   2816  C   TYR A 185      67.110  68.610  49.950  1.00  0.00           C
ATOM   2817  O   TYR A 185      67.210  69.560  50.760  1.00  0.00           O
ATOM   2818  N   ASN A 186      67.700  67.410  50.160  1.00  0.00           N
ATOM   2819  H   ASN A 186      67.710  66.710  49.430  1.00  0.00           H
ATOM   2820  CA  ASN A 186      68.370  66.980  51.440  1.00  0.00           C
ATOM   2821  HA  ASN A 186      67.730  67.200  52.290  1.00  0.00           H
ATOM   2822  CB  ASN A 186      68.680  65.450  51.380  1.00  0.00           C
ATOM   2823  HB1 ASN A 186      69.180  65.210  52.310  1.00  0.00           H
ATOM   2824  HB2 ASN A 186      69.240  65.080  50.520  1.00  0.00           H
ATOM   2825  CG  ASN A 186      67.370  64.700  51.220  1.00  0.00           C
ATOM   2826  OD1 ASN A 186      66.400  64.890  51.920  1.00  0.00           O
ATOM   2827  ND2 ASN A 186      67.150  64.060  50.100  1.00  0.00           N
ATOM   2828 1HD2 ASN A 186      67.950  63.730  49.570  1.00  0.00           H
ATOM   2829 2HD2 ASN A 186      66.280  63.610  49.860  1.00  0.00           H
ATOM   2830  C   ASN A 186      69.670  67.740  51.670  1.00  0.00           C
ATOM   2831  O   ASN A 186      69.830  68.320  52.750  1.00  0.00           O
ATOM   2832  N   SER A 187      70.490  67.980  50.640  1.00  0.00           N
ATOM   2833  H   SER A 187      70.280  67.460  49.800  1.00  0.00           H
ATOM   2834  CA  SER A 187      71.630  68.900  50.590  1.00  0.00           C
ATOM   2835  HA  SER A 187      72.430  68.430  51.160  1.00  0.00           H
ATOM   2836  CB  SER A 187      72.110  69.080  49.110  1.00  0.00           C
ATOM   2837  HB1 SER A 187      73.060  69.610  49.110  1.00  0.00           H
ATOM   2838  HB2 SER A 187      71.320  69.600  48.560  1.00  0.00           H
ATOM   2839  OG  SER A 187      72.400  67.790  48.570  1.00  0.00           O
ATOM   2840  HG  SER A 187      71.540  67.410  48.350  1.00  0.00           H
ATOM   2841  C   SER A 187      71.230  70.280  51.100  1.00  0.00           C
ATOM   2842  O   SER A 187      71.860  70.860  52.030  1.00  0.00           O
ATOM   2843  N   ILE A 188      70.130  70.830  50.520  1.00  0.00           N
ATOM   2844  H   ILE A 188      69.720  70.260  49.790  1.00  0.00           H
ATOM   2845  CA  ILE A 188      69.800  72.240  50.800  1.00  0.00           C
ATOM   2846  HA  ILE A 188      70.700  72.850  50.800  1.00  0.00           H
ATOM   2847  CB  ILE A 188      68.950  72.790  49.690  1.00  0.00           C
ATOM   2848  HB  ILE A 188      68.290  72.010  49.310  1.00  0.00           H
ATOM   2849  CG2 ILE A 188      67.980  73.990  50.140  1.00  0.00           C
ATOM   2850 1HG2 ILE A 188      67.470  74.430  49.290  1.00  0.00           H
ATOM   2851 2HG2 ILE A 188      67.210  73.560  50.790  1.00  0.00           H
ATOM   2852 3HG2 ILE A 188      68.510  74.750  50.710  1.00  0.00           H
ATOM   2853  CG1 ILE A 188      69.970  73.170  48.590  1.00  0.00           C
ATOM   2854 1HG1 ILE A 188      70.750  72.420  48.480  1.00  0.00           H
ATOM   2855 2HG1 ILE A 188      70.580  74.050  48.820  1.00  0.00           H
ATOM   2856  CD  ILE A 188      69.430  73.430  47.170  1.00  0.00           C
ATOM   2857  HD1 ILE A 188      70.290  73.630  46.530  1.00  0.00           H
ATOM   2858  HD2 ILE A 188      68.810  72.650  46.730  1.00  0.00           H
ATOM   2859  HD3 ILE A 188      68.890  74.370  47.230  1.00  0.00           H
ATOM   2860  C   ILE A 188      69.230  72.440  52.270  1.00  0.00           C
ATOM   2861  O   ILE A 188      69.780  73.310  52.940  1.00  0.00           O
ATOM   2862  N   LEU A 189      68.360  71.590  52.730  1.00  0.00           N
ATOM   2863  H   LEU A 189      68.130  70.760  52.220  1.00  0.00           H
ATOM   2864  CA  LEU A 189      67.940  71.450  54.130  1.00  0.00           C
ATOM   2865  HA  LEU A 189      67.420  72.390  54.310  1.00  0.00           H
ATOM   2866  CB  LEU A 189      66.940  70.290  54.160  1.00  0.00           C
ATOM   2867  HB1 LEU A 189      66.810  70.220  55.240  1.00  0.00           H
ATOM   2868  HB2 LEU A 189      67.410  69.370  53.820  1.00  0.00           H
ATOM   2869  CG  LEU A 189      65.560  70.540  53.470  1.00  0.00           C
ATOM   2870  HG  LEU A 189      65.690  71.060  52.520  1.00  0.00           H
ATOM   2871  CD1 LEU A 189      64.830  69.280  53.220  1.00  0.00           C
ATOM   2872 1HD1 LEU A 189      63.940  69.400  52.590  1.00  0.00           H
ATOM   2873 2HD1 LEU A 189      65.550  68.600  52.770  1.00  0.00           H
ATOM   2874 3HD1 LEU A 189      64.620  68.840  54.190  1.00  0.00           H
ATOM   2875  CD2 LEU A 189      64.570  71.330  54.290  1.00  0.00           C
ATOM   2876 1HD2 LEU A 189      63.590  71.360  53.820  1.00  0.00           H
ATOM   2877 2HD2 LEU A 189      64.390  70.790  55.220  1.00  0.00           H
ATOM   2878 3HD2 LEU A 189      64.960  72.330  54.490  1.00  0.00           H
ATOM   2879  C   LEU A 189      69.110  71.320  55.110  1.00  0.00           C
ATOM   2880  O   LEU A 189      69.380  72.250  55.920  1.00  0.00           O
ATOM   2881  N   THR A 190      69.880  70.250  55.040  1.00  0.00           N
ATOM   2882  H   THR A 190      69.670  69.430  54.480  1.00  0.00           H
ATOM   2883  CA  THR A 190      71.090  70.190  55.850  1.00  0.00           C
ATOM   2884  HA  THR A 190      70.890  70.180  56.920  1.00  0.00           H
ATOM   2885  CB  THR A 190      71.870  68.840  55.630  1.00  0.00           C
ATOM   2886  HB  THR A 190      71.230  67.960  55.590  1.00  0.00           H
ATOM   2887  CG2 THR A 190      72.960  68.760  54.540  1.00  0.00           C
ATOM   2888 1HG2 THR A 190      73.300  67.730  54.500  1.00  0.00           H
ATOM   2889 2HG2 THR A 190      72.520  68.940  53.560  1.00  0.00           H
ATOM   2890 3HG2 THR A 190      73.820  69.380  54.830  1.00  0.00           H
ATOM   2891  OG1 THR A 190      72.640  68.700  56.830  1.00  0.00           O
ATOM   2892  HG1 THR A 190      72.330  67.900  57.240  1.00  0.00           H
ATOM   2893  C   THR A 190      71.990  71.450  55.840  1.00  0.00           C
ATOM   2894  O   THR A 190      72.490  71.900  56.910  1.00  0.00           O
ATOM   2895  N   THR A 191      72.250  72.050  54.700  1.00  0.00           N
ATOM   2896  H   THR A 191      71.760  71.680  53.910  1.00  0.00           H
ATOM   2897  CA  THR A 191      73.230  73.190  54.630  1.00  0.00           C
ATOM   2898  HA  THR A 191      74.180  72.990  55.130  1.00  0.00           H
ATOM   2899  CB  THR A 191      73.580  73.480  53.140  1.00  0.00           C
ATOM   2900  HB  THR A 191      72.650  73.670  52.600  1.00  0.00           H
ATOM   2901  CG2 THR A 191      74.500  74.670  53.050  1.00  0.00           C
ATOM   2902 1HG2 THR A 191      74.830  74.860  52.030  1.00  0.00           H
ATOM   2903 2HG2 THR A 191      73.890  75.550  53.270  1.00  0.00           H
ATOM   2904 3HG2 THR A 191      75.350  74.590  53.720  1.00  0.00           H
ATOM   2905  OG1 THR A 191      74.500  72.430  52.660  1.00  0.00           O
ATOM   2906  HG1 THR A 191      73.930  71.680  52.860  1.00  0.00           H
ATOM   2907  C   THR A 191      72.620  74.400  55.290  1.00  0.00           C
ATOM   2908  O   THR A 191      73.360  75.050  56.070  1.00  0.00           O
ATOM   2909  N   HIS A 192      71.340  74.670  55.010  1.00  0.00           N
ATOM   2910  H   HIS A 192      70.870  74.150  54.280  1.00  0.00           H
ATOM   2911  CA  HIS A 192      70.630  75.770  55.660  1.00  0.00           C
ATOM   2912  HA  HIS A 192      71.130  76.660  55.290  1.00  0.00           H
ATOM   2913  CB  HIS A 192      69.170  75.690  55.250  1.00  0.00           C
ATOM   2914  HB1 HIS A 192      68.770  74.680  55.160  1.00  0.00           H
ATOM   2915  HB2 HIS A 192      69.050  76.150  54.270  1.00  0.00           H
ATOM   2916  CG  HIS A 192      68.280  76.470  56.210  1.00  0.00           C
ATOM   2917  ND1 HIS A 192      68.580  77.710  56.840  1.00  0.00           N
ATOM   2918  HD1 HIS A 192      69.360  78.270  56.540  1.00  0.00           H
ATOM   2919  CE1 HIS A 192      67.620  78.020  57.730  1.00  0.00           C
ATOM   2920  HE1 HIS A 192      67.620  78.830  58.450  1.00  0.00           H
ATOM   2921  NE2 HIS A 192      66.720  77.070  57.720  1.00  0.00           N
ATOM   2922  HE2 HIS A 192      65.940  77.050  58.360  1.00  0.00           H
ATOM   2923  CD2 HIS A 192      67.220  76.040  56.900  1.00  0.00           C
ATOM   2924  HD2 HIS A 192      66.740  75.070  56.810  1.00  0.00           H
ATOM   2925  C   HIS A 192      70.760  75.580  57.160  1.00  0.00           C
ATOM   2926  O   HIS A 192      71.210  76.440  57.870  1.00  0.00           O
ATOM   2927  N   THR A 193      70.340  74.390  57.680  1.00  0.00           N
ATOM   2928  H   THR A 193      70.090  73.610  57.100  1.00  0.00           H
ATOM   2929  CA  THR A 193      70.340  74.110  59.160  1.00  0.00           C
ATOM   2930  HA  THR A 193      69.600  74.760  59.630  1.00  0.00           H
ATOM   2931  CB  THR A 193      69.740  72.680  59.350  1.00  0.00           C
ATOM   2932  HB  THR A 193      70.490  72.010  58.930  1.00  0.00           H
ATOM   2933  CG2 THR A 193      69.300  72.470  60.780  1.00  0.00           C
ATOM   2934 1HG2 THR A 193      68.690  73.280  61.170  1.00  0.00           H
ATOM   2935 2HG2 THR A 193      68.770  71.520  60.810  1.00  0.00           H
ATOM   2936 3HG2 THR A 193      70.310  72.440  61.210  1.00  0.00           H
ATOM   2937  OG1 THR A 193      68.520  72.580  58.710  1.00  0.00           O
ATOM   2938  HG1 THR A 193      68.260  71.680  58.910  1.00  0.00           H
ATOM   2939  C   THR A 193      71.690  74.250  59.810  1.00  0.00           C
ATOM   2940  O   THR A 193      71.760  74.900  60.890  1.00  0.00           O
ATOM   2941  N   THR A 194      72.700  73.810  59.070  1.00  0.00           N
ATOM   2942  H   THR A 194      72.510  73.370  58.180  1.00  0.00           H
ATOM   2943  CA  THR A 194      74.110  73.800  59.460  1.00  0.00           C
ATOM   2944  HA  THR A 194      74.090  73.660  60.540  1.00  0.00           H
ATOM   2945  CB  THR A 194      74.870  72.680  58.730  1.00  0.00           C
ATOM   2946  HB  THR A 194      74.790  72.940  57.670  1.00  0.00           H
ATOM   2947  CG2 THR A 194      76.330  72.510  59.070  1.00  0.00           C
ATOM   2948 1HG2 THR A 194      76.920  73.270  58.570  1.00  0.00           H
ATOM   2949 2HG2 THR A 194      76.540  72.640  60.130  1.00  0.00           H
ATOM   2950 3HG2 THR A 194      76.600  71.460  58.890  1.00  0.00           H
ATOM   2951  OG1 THR A 194      74.160  71.480  59.030  1.00  0.00           O
ATOM   2952  HG1 THR A 194      73.440  71.450  58.400  1.00  0.00           H
ATOM   2953  C   THR A 194      74.850  75.060  59.200  1.00  0.00           C
ATOM   2954  O   THR A 194      75.800  75.260  59.950  1.00  0.00           O
ATOM   2955  N   LEU A 195      74.400  75.940  58.390  1.00  0.00           N
ATOM   2956  H   LEU A 195      73.590  75.680  57.850  1.00  0.00           H
ATOM   2957  CA  LEU A 195      75.060  77.190  58.060  1.00  0.00           C
ATOM   2958  HA  LEU A 195      75.960  76.870  57.550  1.00  0.00           H
ATOM   2959  CB  LEU A 195      74.170  77.990  57.140  1.00  0.00           C
ATOM   2960  HB1 LEU A 195      73.550  78.700  57.690  1.00  0.00           H
ATOM   2961  HB2 LEU A 195      73.520  77.350  56.550  1.00  0.00           H
ATOM   2962  CG  LEU A 195      74.940  78.790  56.090  1.00  0.00           C
ATOM   2963  HG  LEU A 195      75.530  79.520  56.650  1.00  0.00           H
ATOM   2964  CD1 LEU A 195      75.690  77.840  55.170  1.00  0.00           C
ATOM   2965 1HD1 LEU A 195      76.180  78.400  54.380  1.00  0.00           H
ATOM   2966 2HD1 LEU A 195      76.380  77.190  55.710  1.00  0.00           H
ATOM   2967 3HD1 LEU A 195      74.930  77.150  54.790  1.00  0.00           H
ATOM   2968  CD2 LEU A 195      73.860  79.520  55.220  1.00  0.00           C
ATOM   2969 1HD2 LEU A 195      74.350  80.010  54.380  1.00  0.00           H
ATOM   2970 2HD2 LEU A 195      73.090  78.850  54.830  1.00  0.00           H
ATOM   2971 3HD2 LEU A 195      73.290  80.220  55.830  1.00  0.00           H
ATOM   2972  C   LEU A 195      75.560  78.100  59.260  1.00  0.00           C
ATOM   2973  O   LEU A 195      76.600  78.690  59.150  1.00  0.00           O
ATOM   2974  N   GLU A 196      74.820  78.130  60.410  1.00  0.00           N
ATOM   2975  H   GLU A 196      73.930  77.640  60.400  1.00  0.00           H
ATOM   2976  CA  GLU A 196      75.160  78.840  61.590  1.00  0.00           C
ATOM   2977  HA  GLU A 196      75.710  79.690  61.190  1.00  0.00           H
ATOM   2978  CB  GLU A 196      73.990  79.520  62.250  1.00  0.00           C
ATOM   2979  HB1 GLU A 196      73.480  80.260  61.620  1.00  0.00           H
ATOM   2980  HB2 GLU A 196      74.330  80.080  63.120  1.00  0.00           H
ATOM   2981  CG  GLU A 196      73.000  78.540  62.740  1.00  0.00           C
ATOM   2982  HG1 GLU A 196      73.470  78.080  63.610  1.00  0.00           H
ATOM   2983  HG2 GLU A 196      72.710  77.850  61.950  1.00  0.00           H
ATOM   2984  CD  GLU A 196      71.770  79.340  63.230  1.00  0.00           C
ATOM   2985  OE1 GLU A 196      71.810  80.160  64.190  1.00  0.00           O
ATOM   2986  OE2 GLU A 196      70.680  79.180  62.650  1.00  0.00           O
ATOM   2987  C   GLU A 196      76.080  78.030  62.550  1.00  0.00           C
ATOM   2988  O   GLU A 196      76.380  78.500  63.650  1.00  0.00           O
ATOM   2989  N   HIS A 197      76.330  76.750  62.260  1.00  0.00           N
ATOM   2990  H   HIS A 197      75.860  76.410  61.440  1.00  0.00           H
ATOM   2991  CA  HIS A 197      76.890  75.720  63.200  1.00  0.00           C
ATOM   2992  HA  HIS A 197      77.060  76.160  64.180  1.00  0.00           H
ATOM   2993  CB  HIS A 197      75.780  74.660  63.410  1.00  0.00           C
ATOM   2994  HB1 HIS A 197      76.180  73.920  64.100  1.00  0.00           H
ATOM   2995  HB2 HIS A 197      75.500  74.160  62.480  1.00  0.00           H
ATOM   2996  CG  HIS A 197      74.470  75.030  64.080  1.00  0.00           C
ATOM   2997  ND1 HIS A 197      74.400  75.820  65.180  1.00  0.00           N
ATOM   2998  HD1 HIS A 197      75.200  76.050  65.740  1.00  0.00           H
ATOM   2999  CE1 HIS A 197      73.120  76.060  65.510  1.00  0.00           C
ATOM   3000  HE1 HIS A 197      72.770  76.680  66.320  1.00  0.00           H
ATOM   3001  NE2 HIS A 197      72.350  75.460  64.680  1.00  0.00           N
ATOM   3002  CD2 HIS A 197      73.170  74.740  63.760  1.00  0.00           C
ATOM   3003  HD2 HIS A 197      72.790  74.140  62.950  1.00  0.00           H
ATOM   3004  C   HIS A 197      78.210  75.120  62.730  1.00  0.00           C
ATOM   3005  O   HIS A 197      78.740  74.260  63.400  1.00  0.00           O
ATOM   3006  N   SER A 198      78.800  75.660  61.650  1.00  0.00           N
ATOM   3007  H   SER A 198      78.270  76.390  61.180  1.00  0.00           H
ATOM   3008  CA  SER A 198      80.060  75.210  61.060  1.00  0.00           C
ATOM   3009  HA  SER A 198      80.510  74.480  61.730  1.00  0.00           H
ATOM   3010  CB  SER A 198      79.920  74.620  59.700  1.00  0.00           C
ATOM   3011  HB1 SER A 198      79.730  75.390  58.960  1.00  0.00           H
ATOM   3012  HB2 SER A 198      79.060  73.960  59.720  1.00  0.00           H
ATOM   3013  OG  SER A 198      80.900  73.740  59.350  1.00  0.00           O
ATOM   3014  HG  SER A 198      80.430  73.160  58.740  1.00  0.00           H
ATOM   3015  C   SER A 198      81.000  76.430  60.980  1.00  0.00           C
ATOM   3016  O   SER A 198      80.500  77.530  60.820  1.00  0.00           O
ATOM   3017  N   ASP A 199      82.310  76.250  61.200  1.00  0.00           N
ATOM   3018  H   ASP A 199      82.640  75.300  61.230  1.00  0.00           H
ATOM   3019  CA  ASP A 199      83.300  77.350  61.190  1.00  0.00           C
ATOM   3020  HA  ASP A 199      82.830  78.310  61.000  1.00  0.00           H
ATOM   3021  CB  ASP A 199      84.080  77.510  62.480  1.00  0.00           C
ATOM   3022  HB1 ASP A 199      84.800  78.320  62.410  1.00  0.00           H
ATOM   3023  HB2 ASP A 199      84.750  76.650  62.480  1.00  0.00           H
ATOM   3024  CG  ASP A 199      83.300  77.460  63.740  1.00  0.00           C
ATOM   3025  OD1 ASP A 199      82.520  78.440  63.980  1.00  0.00           O
ATOM   3026  OD2 ASP A 199      83.220  76.340  64.390  1.00  0.00           O
ATOM   3027  C   ASP A 199      84.180  77.200  59.900  1.00  0.00           C
ATOM   3028  O   ASP A 199      84.950  78.110  59.500  1.00  0.00           O
ATOM   3029  N   CYS A 200      84.200  76.060  59.230  1.00  0.00           N
ATOM   3030  H   CYS A 200      83.880  75.210  59.680  1.00  0.00           H
ATOM   3031  CA  CYS A 200      84.980  75.820  57.980  1.00  0.00           C
ATOM   3032  HA  CYS A 200      84.830  76.700  57.360  1.00  0.00           H
ATOM   3033  CB  CYS A 200      86.490  75.810  58.290  1.00  0.00           C
ATOM   3034  HB1 CYS A 200      86.820  74.920  58.820  1.00  0.00           H
ATOM   3035  HB2 CYS A 200      86.800  76.620  58.950  1.00  0.00           H
ATOM   3036  SG  CYS A 200      87.370  75.880  56.680  1.00  0.00           S
ATOM   3037  HG  CYS A 200      87.170  74.580  56.450  1.00  0.00           H
ATOM   3038  C   CYS A 200      84.460  74.540  57.280  1.00  0.00           C
ATOM   3039  O   CYS A 200      84.350  73.560  58.000  1.00  0.00           O
ATOM   3040  N   ALA A 201      84.200  74.540  55.970  1.00  0.00           N
ATOM   3041  H   ALA A 201      84.310  75.430  55.510  1.00  0.00           H
ATOM   3042  CA  ALA A 201      83.690  73.370  55.240  1.00  0.00           C
ATOM   3043  HA  ALA A 201      83.580  72.470  55.850  1.00  0.00           H
ATOM   3044  CB  ALA A 201      82.190  73.630  54.900  1.00  0.00           C
ATOM   3045  HB1 ALA A 201      81.780  72.930  54.170  1.00  0.00           H
ATOM   3046  HB2 ALA A 201      81.590  73.590  55.810  1.00  0.00           H
ATOM   3047  HB3 ALA A 201      82.040  74.600  54.410  1.00  0.00           H
ATOM   3048  C   ALA A 201      84.500  72.980  53.970  1.00  0.00           C
ATOM   3049  O   ALA A 201      84.500  73.680  52.930  1.00  0.00           O
ATOM   3050  N   PHE A 202      85.070  71.750  53.970  1.00  0.00           N
ATOM   3051  H   PHE A 202      85.090  71.100  54.740  1.00  0.00           H
ATOM   3052  CA  PHE A 202      85.820  71.140  52.770  1.00  0.00           C
ATOM   3053  HA  PHE A 202      86.140  72.000  52.190  1.00  0.00           H
ATOM   3054  CB  PHE A 202      87.090  70.500  53.160  1.00  0.00           C
ATOM   3055  HB1 PHE A 202      87.610  70.210  52.250  1.00  0.00           H
ATOM   3056  HB2 PHE A 202      86.840  69.670  53.830  1.00  0.00           H
ATOM   3057  CG  PHE A 202      88.100  71.330  53.870  1.00  0.00           C
ATOM   3058  CD1 PHE A 202      88.730  72.330  53.110  1.00  0.00           C
ATOM   3059  HD1 PHE A 202      88.500  72.510  52.070  1.00  0.00           H
ATOM   3060  CE1 PHE A 202      89.670  73.120  53.760  1.00  0.00           C
ATOM   3061  HE1 PHE A 202      90.130  73.970  53.260  1.00  0.00           H
ATOM   3062  CZ  PHE A 202      89.960  72.900  55.110  1.00  0.00           C
ATOM   3063  HZ  PHE A 202      90.670  73.520  55.650  1.00  0.00           H
ATOM   3064  CE2 PHE A 202      89.370  71.910  55.900  1.00  0.00           C
ATOM   3065  HE2 PHE A 202      89.580  71.760  56.950  1.00  0.00           H
ATOM   3066  CD2 PHE A 202      88.380  71.100  55.250  1.00  0.00           C
ATOM   3067  HD2 PHE A 202      87.850  70.340  55.790  1.00  0.00           H
ATOM   3068  C   PHE A 202      84.920  70.290  51.960  1.00  0.00           C
ATOM   3069  O   PHE A 202      84.590  69.180  52.380  1.00  0.00           O
ATOM   3070  N   MET A 203      84.510  70.760  50.790  1.00  0.00           N
ATOM   3071  H   MET A 203      84.840  71.620  50.370  1.00  0.00           H
ATOM   3072  CA  MET A 203      83.580  70.060  49.970  1.00  0.00           C
ATOM   3073  HA  MET A 203      83.110  69.340  50.640  1.00  0.00           H
ATOM   3074  CB  MET A 203      82.380  70.900  49.410  1.00  0.00           C
ATOM   3075  HB1 MET A 203      81.670  70.220  48.950  1.00  0.00           H
ATOM   3076  HB2 MET A 203      82.850  71.590  48.690  1.00  0.00           H
ATOM   3077  CG  MET A 203      81.640  71.740  50.450  1.00  0.00           C
ATOM   3078  HG1 MET A 203      82.110  72.660  50.770  1.00  0.00           H
ATOM   3079  HG2 MET A 203      81.380  71.060  51.270  1.00  0.00           H
ATOM   3080  SD  MET A 203      80.030  72.410  49.770  1.00  0.00           S
ATOM   3081  CE  MET A 203      80.610  73.730  48.640  1.00  0.00           C
ATOM   3082  HE1 MET A 203      81.180  73.230  47.860  1.00  0.00           H
ATOM   3083  HE2 MET A 203      79.870  74.420  48.220  1.00  0.00           H
ATOM   3084  HE3 MET A 203      81.250  74.440  49.170  1.00  0.00           H
ATOM   3085  C   MET A 203      84.190  69.260  48.830  1.00  0.00           C
ATOM   3086  O   MET A 203      85.080  69.750  48.150  1.00  0.00           O
ATOM   3087  N   VAL A 204      83.630  68.120  48.450  1.00  0.00           N
ATOM   3088  H   VAL A 204      82.970  67.610  49.020  1.00  0.00           H
ATOM   3089  CA  VAL A 204      84.040  67.360  47.320  1.00  0.00           C
ATOM   3090  HA  VAL A 204      84.640  67.900  46.580  1.00  0.00           H
ATOM   3091  CB  VAL A 204      84.760  66.100  47.740  1.00  0.00           C
ATOM   3092  HB  VAL A 204      84.150  65.520  48.430  1.00  0.00           H
ATOM   3093  CG1 VAL A 204      85.070  65.200  46.600  1.00  0.00           C
ATOM   3094 1HG1 VAL A 204      85.440  64.260  47.020  1.00  0.00           H
ATOM   3095 2HG1 VAL A 204      84.090  64.900  46.210  1.00  0.00           H
ATOM   3096 3HG1 VAL A 204      85.730  65.650  45.870  1.00  0.00           H
ATOM   3097  CG2 VAL A 204      86.090  66.370  48.480  1.00  0.00           C
ATOM   3098 1HG2 VAL A 204      86.390  65.450  48.980  1.00  0.00           H
ATOM   3099 2HG2 VAL A 204      86.850  66.570  47.720  1.00  0.00           H
ATOM   3100 3HG2 VAL A 204      85.960  67.170  49.210  1.00  0.00           H
ATOM   3101  C   VAL A 204      82.780  66.990  46.540  1.00  0.00           C
ATOM   3102  O   VAL A 204      81.860  66.420  47.060  1.00  0.00           O
ATOM   3103  N   ASP A 205      82.650  67.440  45.310  1.00  0.00           N
ATOM   3104  H   ASP A 205      83.490  67.890  44.980  1.00  0.00           H
ATOM   3105  CA  ASP A 205      81.670  66.950  44.290  1.00  0.00           C
ATOM   3106  HA  ASP A 205      80.690  66.860  44.770  1.00  0.00           H
ATOM   3107  CB  ASP A 205      81.560  68.040  43.220  1.00  0.00           C
ATOM   3108  HB1 ASP A 205      82.540  68.100  42.750  1.00  0.00           H
ATOM   3109  HB2 ASP A 205      81.360  69.010  43.670  1.00  0.00           H
ATOM   3110  CG  ASP A 205      80.560  67.770  42.050  1.00  0.00           C
ATOM   3111  OD1 ASP A 205      80.110  66.610  41.980  1.00  0.00           O
ATOM   3112  OD2 ASP A 205      80.450  68.660  41.180  1.00  0.00           O
ATOM   3113  C   ASP A 205      82.100  65.620  43.770  1.00  0.00           C
ATOM   3114  O   ASP A 205      83.040  65.400  43.060  1.00  0.00           O
ATOM   3115  N   ASN A 206      81.270  64.580  43.950  1.00  0.00           N
ATOM   3116  H   ASN A 206      80.380  64.770  44.400  1.00  0.00           H
ATOM   3117  CA  ASN A 206      81.560  63.210  43.450  1.00  0.00           C
ATOM   3118  HA  ASN A 206      82.510  62.780  43.790  1.00  0.00           H
ATOM   3119  CB  ASN A 206      80.570  62.190  44.020  1.00  0.00           C
ATOM   3120  HB1 ASN A 206      80.820  61.250  43.510  1.00  0.00           H
ATOM   3121  HB2 ASN A 206      79.590  62.540  43.680  1.00  0.00           H
ATOM   3122  CG  ASN A 206      80.490  62.110  45.510  1.00  0.00           C
ATOM   3123  OD1 ASN A 206      81.500  61.870  46.180  1.00  0.00           O
ATOM   3124  ND2 ASN A 206      79.260  62.100  45.990  1.00  0.00           N
ATOM   3125 1HD2 ASN A 206      78.500  62.340  45.370  1.00  0.00           H
ATOM   3126 2HD2 ASN A 206      79.150  61.650  46.890  1.00  0.00           H
ATOM   3127  C   ASN A 206      81.670  63.100  41.900  1.00  0.00           C
ATOM   3128  O   ASN A 206      82.240  62.150  41.360  1.00  0.00           O
ATOM   3129  N   GLU A 207      81.250  64.110  41.150  1.00  0.00           N
ATOM   3130  H   GLU A 207      80.880  64.950  41.570  1.00  0.00           H
ATOM   3131  CA  GLU A 207      81.620  64.080  39.750  1.00  0.00           C
ATOM   3132  HA  GLU A 207      81.440  63.180  39.170  1.00  0.00           H
ATOM   3133  CB  GLU A 207      80.790  65.150  39.090  1.00  0.00           C
ATOM   3134  HB1 GLU A 207      81.050  66.160  39.430  1.00  0.00           H
ATOM   3135  HB2 GLU A 207      79.780  64.950  39.440  1.00  0.00           H
ATOM   3136  CG  GLU A 207      80.780  64.980  37.640  1.00  0.00           C
ATOM   3137  HG1 GLU A 207      80.490  63.980  37.300  1.00  0.00           H
ATOM   3138  HG2 GLU A 207      81.830  65.060  37.370  1.00  0.00           H
ATOM   3139  CD  GLU A 207      80.110  66.210  36.920  1.00  0.00           C
ATOM   3140  OE1 GLU A 207      80.830  67.220  36.800  1.00  0.00           O
ATOM   3141  OE2 GLU A 207      78.940  66.070  36.460  1.00  0.00           O
ATOM   3142  C   GLU A 207      83.140  64.300  39.560  1.00  0.00           C
ATOM   3143  O   GLU A 207      83.740  63.510  38.830  1.00  0.00           O
ATOM   3144  N   ALA A 208      83.850  65.200  40.320  1.00  0.00           N
ATOM   3145  H   ALA A 208      83.380  65.710  41.060  1.00  0.00           H
ATOM   3146  CA  ALA A 208      85.190  65.590  40.170  1.00  0.00           C
ATOM   3147  HA  ALA A 208      85.270  65.910  39.130  1.00  0.00           H
ATOM   3148  CB  ALA A 208      85.470  66.690  41.210  1.00  0.00           C
ATOM   3149  HB1 ALA A 208      84.810  67.530  40.970  1.00  0.00           H
ATOM   3150  HB2 ALA A 208      85.270  66.280  42.200  1.00  0.00           H
ATOM   3151  HB3 ALA A 208      86.540  66.930  41.210  1.00  0.00           H
ATOM   3152  C   ALA A 208      86.080  64.340  40.370  1.00  0.00           C
ATOM   3153  O   ALA A 208      86.920  63.930  39.550  1.00  0.00           O
ATOM   3154  N   ILE A 209      85.790  63.600  41.440  1.00  0.00           N
ATOM   3155  H   ILE A 209      85.040  63.890  42.050  1.00  0.00           H
ATOM   3156  CA  ILE A 209      86.730  62.530  41.910  1.00  0.00           C
ATOM   3157  HA  ILE A 209      87.770  62.810  41.760  1.00  0.00           H
ATOM   3158  CB  ILE A 209      86.410  62.140  43.400  1.00  0.00           C
ATOM   3159  HB  ILE A 209      85.360  61.830  43.330  1.00  0.00           H
ATOM   3160  CG2 ILE A 209      87.230  61.040  43.990  1.00  0.00           C
ATOM   3161 1HG2 ILE A 209      88.220  61.470  44.140  1.00  0.00           H
ATOM   3162 2HG2 ILE A 209      86.710  60.650  44.860  1.00  0.00           H
ATOM   3163 3HG2 ILE A 209      87.270  60.190  43.300  1.00  0.00           H
ATOM   3164  CG1 ILE A 209      86.470  63.390  44.280  1.00  0.00           C
ATOM   3165 1HG1 ILE A 209      86.220  63.050  45.280  1.00  0.00           H
ATOM   3166 2HG1 ILE A 209      85.630  64.040  44.020  1.00  0.00           H
ATOM   3167  CD  ILE A 209      87.730  64.260  44.330  1.00  0.00           C
ATOM   3168  HD1 ILE A 209      87.500  65.270  44.660  1.00  0.00           H
ATOM   3169  HD2 ILE A 209      88.510  63.790  44.940  1.00  0.00           H
ATOM   3170  HD3 ILE A 209      88.150  64.340  43.320  1.00  0.00           H
ATOM   3171  C   ILE A 209      86.570  61.330  41.020  1.00  0.00           C
ATOM   3172  O   ILE A 209      87.550  60.750  40.560  1.00  0.00           O
ATOM   3173  N   TYR A 210      85.320  61.050  40.550  1.00  0.00           N
ATOM   3174  H   TYR A 210      84.530  61.510  40.980  1.00  0.00           H
ATOM   3175  CA  TYR A 210      85.050  60.090  39.530  1.00  0.00           C
ATOM   3176  HA  TYR A 210      85.350  59.110  39.890  1.00  0.00           H
ATOM   3177  CB  TYR A 210      83.500  59.870  39.310  1.00  0.00           C
ATOM   3178  HB1 TYR A 210      83.180  60.750  38.750  1.00  0.00           H
ATOM   3179  HB2 TYR A 210      82.900  59.980  40.200  1.00  0.00           H
ATOM   3180  CG  TYR A 210      82.960  58.640  38.590  1.00  0.00           C
ATOM   3181  CD1 TYR A 210      82.390  57.500  39.280  1.00  0.00           C
ATOM   3182  HD1 TYR A 210      82.380  57.610  40.350  1.00  0.00           H
ATOM   3183  CE1 TYR A 210      81.960  56.380  38.560  1.00  0.00           C
ATOM   3184  HE1 TYR A 210      81.430  55.590  39.060  1.00  0.00           H
ATOM   3185  CZ  TYR A 210      81.910  56.410  37.190  1.00  0.00           C
ATOM   3186  OH  TYR A 210      81.190  55.420  36.570  1.00  0.00           O
ATOM   3187  HH  TYR A 210      80.910  55.670  35.690  1.00  0.00           H
ATOM   3188  CE2 TYR A 210      82.470  57.470  36.480  1.00  0.00           C
ATOM   3189  HE2 TYR A 210      82.480  57.490  35.400  1.00  0.00           H
ATOM   3190  CD2 TYR A 210      82.990  58.620  37.170  1.00  0.00           C
ATOM   3191  HD2 TYR A 210      83.360  59.440  36.590  1.00  0.00           H
ATOM   3192  C   TYR A 210      85.830  60.370  38.230  1.00  0.00           C
ATOM   3193  O   TYR A 210      86.450  59.450  37.680  1.00  0.00           O
ATOM   3194  N   ASP A 211      85.720  61.580  37.640  1.00  0.00           N
ATOM   3195  H   ASP A 211      85.150  62.240  38.140  1.00  0.00           H
ATOM   3196  CA  ASP A 211      86.370  62.010  36.430  1.00  0.00           C
ATOM   3197  HA  ASP A 211      86.160  61.290  35.640  1.00  0.00           H
ATOM   3198  CB  ASP A 211      85.600  63.260  36.030  1.00  0.00           C
ATOM   3199  HB1 ASP A 211      86.040  64.100  36.570  1.00  0.00           H
ATOM   3200  HB2 ASP A 211      84.540  63.300  36.300  1.00  0.00           H
ATOM   3201  CG  ASP A 211      85.710  63.550  34.560  1.00  0.00           C
ATOM   3202  OD1 ASP A 211      85.190  62.790  33.670  1.00  0.00           O
ATOM   3203  OD2 ASP A 211      86.060  64.700  34.210  1.00  0.00           O
ATOM   3204  C   ASP A 211      87.940  62.220  36.490  1.00  0.00           C
ATOM   3205  O   ASP A 211      88.560  61.770  35.510  1.00  0.00           O
ATOM   3206  N   ILE A 212      88.450  62.440  37.690  1.00  0.00           N
ATOM   3207  H   ILE A 212      87.890  62.600  38.510  1.00  0.00           H
ATOM   3208  CA  ILE A 212      89.880  62.340  37.950  1.00  0.00           C
ATOM   3209  HA  ILE A 212      90.350  62.830  37.100  1.00  0.00           H
ATOM   3210  CB  ILE A 212      90.210  63.090  39.290  1.00  0.00           C
ATOM   3211  HB  ILE A 212      89.480  62.730  40.010  1.00  0.00           H
ATOM   3212  CG2 ILE A 212      91.620  62.720  39.730  1.00  0.00           C
ATOM   3213 1HG2 ILE A 212      91.850  63.060  40.740  1.00  0.00           H
ATOM   3214 2HG2 ILE A 212      91.750  61.640  39.760  1.00  0.00           H
ATOM   3215 3HG2 ILE A 212      92.380  63.060  39.030  1.00  0.00           H
ATOM   3216  CG1 ILE A 212      90.100  64.610  39.130  1.00  0.00           C
ATOM   3217 1HG1 ILE A 212      89.260  64.880  38.490  1.00  0.00           H
ATOM   3218 2HG1 ILE A 212      90.880  64.990  38.470  1.00  0.00           H
ATOM   3219  CD  ILE A 212      90.090  65.360  40.400  1.00  0.00           C
ATOM   3220  HD1 ILE A 212      90.980  65.270  41.020  1.00  0.00           H
ATOM   3221  HD2 ILE A 212      90.000  66.440  40.280  1.00  0.00           H
ATOM   3222  HD3 ILE A 212      89.220  65.030  40.980  1.00  0.00           H
ATOM   3223  C   ILE A 212      90.320  60.790  38.030  1.00  0.00           C
ATOM   3224  O   ILE A 212      91.400  60.470  37.540  1.00  0.00           O
ATOM   3225  N   CYS A 213      89.520  59.930  38.630  1.00  0.00           N
ATOM   3226  H   CYS A 213      88.760  60.300  39.180  1.00  0.00           H
ATOM   3227  CA  CYS A 213      89.850  58.540  38.670  1.00  0.00           C
ATOM   3228  HA  CYS A 213      90.880  58.410  39.010  1.00  0.00           H
ATOM   3229  CB  CYS A 213      88.980  57.810  39.760  1.00  0.00           C
ATOM   3230  HB1 CYS A 213      88.990  56.730  39.700  1.00  0.00           H
ATOM   3231  HB2 CYS A 213      87.990  58.200  39.530  1.00  0.00           H
ATOM   3232  SG  CYS A 213      89.590  58.250  41.330  1.00  0.00           S
ATOM   3233  HG  CYS A 213      89.200  59.530  41.290  1.00  0.00           H
ATOM   3234  C   CYS A 213      89.780  57.880  37.260  1.00  0.00           C
ATOM   3235  O   CYS A 213      90.760  57.220  36.860  1.00  0.00           O
ATOM   3236  N   ARG A 214      88.750  58.300  36.460  1.00  0.00           N
ATOM   3237  H   ARG A 214      88.040  58.930  36.830  1.00  0.00           H
ATOM   3238  CA  ARG A 214      88.680  57.990  35.030  1.00  0.00           C
ATOM   3239  HA  ARG A 214      88.840  56.910  34.990  1.00  0.00           H
ATOM   3240  CB  ARG A 214      87.430  58.490  34.370  1.00  0.00           C
ATOM   3241  HB1 ARG A 214      87.650  58.700  33.320  1.00  0.00           H
ATOM   3242  HB2 ARG A 214      87.060  59.440  34.760  1.00  0.00           H
ATOM   3243  CG  ARG A 214      86.340  57.370  34.410  1.00  0.00           C
ATOM   3244  HG1 ARG A 214      85.980  57.400  35.440  1.00  0.00           H
ATOM   3245  HG2 ARG A 214      86.900  56.490  34.100  1.00  0.00           H
ATOM   3246  CD  ARG A 214      85.180  57.620  33.460  1.00  0.00           C
ATOM   3247  HD1 ARG A 214      84.330  56.970  33.660  1.00  0.00           H
ATOM   3248  HD2 ARG A 214      85.520  57.390  32.450  1.00  0.00           H
ATOM   3249  NE  ARG A 214      84.710  59.020  33.440  1.00  0.00           N
ATOM   3250  HE  ARG A 214      85.260  59.630  34.030  1.00  0.00           H
ATOM   3251  CZ  ARG A 214      83.720  59.560  32.730  1.00  0.00           C
ATOM   3252  NH1 ARG A 214      82.820  58.940  32.120  1.00  0.00           N
ATOM   3253 1HH1 ARG A 214      82.880  57.940  31.970  1.00  0.00           H
ATOM   3254 2HH1 ARG A 214      82.140  59.510  31.630  1.00  0.00           H
ATOM   3255  NH2 ARG A 214      83.580  60.820  32.830  1.00  0.00           N
ATOM   3256 1HH2 ARG A 214      84.190  61.390  33.400  1.00  0.00           H
ATOM   3257 2HH2 ARG A 214      82.750  61.270  32.460  1.00  0.00           H
ATOM   3258  C   ARG A 214      89.960  58.440  34.310  1.00  0.00           C
ATOM   3259  O   ARG A 214      90.500  57.660  33.530  1.00  0.00           O
ATOM   3260  N   ARG A 215      90.290  59.710  34.410  1.00  0.00           N
ATOM   3261  H   ARG A 215      89.840  60.280  35.120  1.00  0.00           H
ATOM   3262  CA  ARG A 215      91.300  60.310  33.490  1.00  0.00           C
ATOM   3263  HA  ARG A 215      91.300  59.850  32.500  1.00  0.00           H
ATOM   3264  CB  ARG A 215      90.920  61.790  33.310  1.00  0.00           C
ATOM   3265  HB1 ARG A 215      90.790  62.310  34.260  1.00  0.00           H
ATOM   3266  HB2 ARG A 215      89.890  61.860  32.970  1.00  0.00           H
ATOM   3267  CG  ARG A 215      91.880  62.610  32.330  1.00  0.00           C
ATOM   3268  HG1 ARG A 215      91.670  62.340  31.290  1.00  0.00           H
ATOM   3269  HG2 ARG A 215      92.930  62.450  32.590  1.00  0.00           H
ATOM   3270  CD  ARG A 215      91.420  64.080  32.430  1.00  0.00           C
ATOM   3271  HD1 ARG A 215      90.400  64.240  32.110  1.00  0.00           H
ATOM   3272  HD2 ARG A 215      91.910  64.460  31.530  1.00  0.00           H
ATOM   3273  NE  ARG A 215      91.810  64.740  33.710  1.00  0.00           N
ATOM   3274  HE  ARG A 215      92.790  64.960  33.830  1.00  0.00           H
ATOM   3275  CZ  ARG A 215      91.100  65.090  34.750  1.00  0.00           C
ATOM   3276  NH1 ARG A 215      89.810  65.050  34.870  1.00  0.00           N
ATOM   3277 1HH1 ARG A 215      89.240  64.770  34.090  1.00  0.00           H
ATOM   3278 2HH1 ARG A 215      89.440  65.450  35.720  1.00  0.00           H
ATOM   3279  NH2 ARG A 215      91.660  65.480  35.830  1.00  0.00           N
ATOM   3280 1HH2 ARG A 215      92.590  65.110  35.940  1.00  0.00           H
ATOM   3281 2HH2 ARG A 215      91.160  66.020  36.520  1.00  0.00           H
ATOM   3282  C   ARG A 215      92.740  60.300  33.980  1.00  0.00           C
ATOM   3283  O   ARG A 215      93.590  60.260  33.080  1.00  0.00           O
ATOM   3284  N   ASN A 216      93.080  60.270  35.250  1.00  0.00           N
ATOM   3285  H   ASN A 216      92.280  60.240  35.870  1.00  0.00           H
ATOM   3286  CA  ASN A 216      94.440  60.290  35.770  1.00  0.00           C
ATOM   3287  HA  ASN A 216      95.140  60.710  35.050  1.00  0.00           H
ATOM   3288  CB  ASN A 216      94.580  61.200  37.060  1.00  0.00           C
ATOM   3289  HB1 ASN A 216      95.500  61.030  37.610  1.00  0.00           H
ATOM   3290  HB2 ASN A 216      93.720  60.980  37.690  1.00  0.00           H
ATOM   3291  CG  ASN A 216      94.570  62.690  36.770  1.00  0.00           C
ATOM   3292  OD1 ASN A 216      93.670  63.260  36.290  1.00  0.00           O
ATOM   3293  ND2 ASN A 216      95.640  63.380  37.050  1.00  0.00           N
ATOM   3294 1HD2 ASN A 216      96.490  62.940  37.370  1.00  0.00           H
ATOM   3295 2HD2 ASN A 216      95.510  64.380  36.980  1.00  0.00           H
ATOM   3296  C   ASN A 216      94.910  58.830  36.070  1.00  0.00           C
ATOM   3297  O   ASN A 216      96.150  58.670  36.040  1.00  0.00           O
ATOM   3298  N   LEU A 217      94.050  57.900  36.390  1.00  0.00           N
ATOM   3299  H   LEU A 217      93.090  58.210  36.470  1.00  0.00           H
ATOM   3300  CA  LEU A 217      94.390  56.550  36.880  1.00  0.00           C
ATOM   3301  HA  LEU A 217      95.470  56.470  37.040  1.00  0.00           H
ATOM   3302  CB  LEU A 217      93.890  56.410  38.310  1.00  0.00           C
ATOM   3303  HB1 LEU A 217      94.310  55.470  38.680  1.00  0.00           H
ATOM   3304  HB2 LEU A 217      92.810  56.250  38.320  1.00  0.00           H
ATOM   3305  CG  LEU A 217      94.220  57.470  39.360  1.00  0.00           C
ATOM   3306  HG  LEU A 217      93.880  58.460  39.050  1.00  0.00           H
ATOM   3307  CD1 LEU A 217      93.520  57.070  40.670  1.00  0.00           C
ATOM   3308 1HD1 LEU A 217      93.860  57.640  41.530  1.00  0.00           H
ATOM   3309 2HD1 LEU A 217      92.450  57.250  40.530  1.00  0.00           H
ATOM   3310 3HD1 LEU A 217      93.510  56.000  40.860  1.00  0.00           H
ATOM   3311  CD2 LEU A 217      95.720  57.440  39.610  1.00  0.00           C
ATOM   3312 1HD2 LEU A 217      96.300  57.600  38.700  1.00  0.00           H
ATOM   3313 2HD2 LEU A 217      95.930  58.280  40.260  1.00  0.00           H
ATOM   3314 3HD2 LEU A 217      95.970  56.490  40.090  1.00  0.00           H
ATOM   3315  C   LEU A 217      93.800  55.400  35.930  1.00  0.00           C
ATOM   3316  O   LEU A 217      93.950  54.210  36.270  1.00  0.00           O
ATOM   3317  N   ASP A 218      93.150  55.790  34.800  1.00  0.00           N
ATOM   3318  H   ASP A 218      93.080  56.750  34.520  1.00  0.00           H
ATOM   3319  CA  ASP A 218      92.670  54.910  33.720  1.00  0.00           C
ATOM   3320  HA  ASP A 218      92.240  55.490  32.890  1.00  0.00           H
ATOM   3321  CB  ASP A 218      93.880  54.320  32.970  1.00  0.00           C
ATOM   3322  HB1 ASP A 218      93.490  53.880  32.050  1.00  0.00           H
ATOM   3323  HB2 ASP A 218      94.410  53.540  33.520  1.00  0.00           H
ATOM   3324  CG  ASP A 218      94.960  55.320  32.490  1.00  0.00           C
ATOM   3325  OD1 ASP A 218      94.750  56.550  32.490  1.00  0.00           O
ATOM   3326  OD2 ASP A 218      96.080  54.830  32.160  1.00  0.00           O
ATOM   3327  C   ASP A 218      91.620  53.940  34.150  1.00  0.00           C
ATOM   3328  O   ASP A 218      91.420  52.960  33.410  1.00  0.00           O
ATOM   3329  N   ILE A 219      91.040  54.100  35.350  1.00  0.00           N
ATOM   3330  H   ILE A 219      91.390  54.820  35.970  1.00  0.00           H
ATOM   3331  CA  ILE A 219      89.930  53.370  35.870  1.00  0.00           C
ATOM   3332  HA  ILE A 219      90.130  52.300  35.770  1.00  0.00           H
ATOM   3333  CB  ILE A 219      89.600  53.690  37.350  1.00  0.00           C
ATOM   3334  HB  ILE A 219      89.220  54.700  37.490  1.00  0.00           H
ATOM   3335  CG2 ILE A 219      88.440  52.800  37.720  1.00  0.00           C
ATOM   3336 1HG2 ILE A 219      88.300  52.780  38.800  1.00  0.00           H
ATOM   3337 2HG2 ILE A 219      87.520  53.150  37.250  1.00  0.00           H
ATOM   3338 3HG2 ILE A 219      88.680  51.760  37.490  1.00  0.00           H
ATOM   3339  CG1 ILE A 219      90.820  53.360  38.250  1.00  0.00           C
ATOM   3340 1HG1 ILE A 219      91.710  53.780  37.790  1.00  0.00           H
ATOM   3341 2HG1 ILE A 219      90.890  52.270  38.340  1.00  0.00           H
ATOM   3342  CD  ILE A 219      90.680  54.110  39.580  1.00  0.00           C
ATOM   3343  HD1 ILE A 219      91.400  53.840  40.360  1.00  0.00           H
ATOM   3344  HD2 ILE A 219      90.910  55.150  39.340  1.00  0.00           H
ATOM   3345  HD3 ILE A 219      89.720  54.050  40.080  1.00  0.00           H
ATOM   3346  C   ILE A 219      88.650  53.650  34.950  1.00  0.00           C
ATOM   3347  O   ILE A 219      88.040  54.680  35.060  1.00  0.00           O
ATOM   3348  N   GLU A 220      88.150  52.700  34.170  1.00  0.00           N
ATOM   3349  H   GLU A 220      88.650  51.820  34.130  1.00  0.00           H
ATOM   3350  CA  GLU A 220      86.960  52.820  33.340  1.00  0.00           C
ATOM   3351  HA  GLU A 220      87.140  53.620  32.610  1.00  0.00           H
ATOM   3352  CB  GLU A 220      86.620  51.580  32.540  1.00  0.00           C
ATOM   3353  HB1 GLU A 220      85.610  51.690  32.140  1.00  0.00           H
ATOM   3354  HB2 GLU A 220      86.770  50.750  33.230  1.00  0.00           H
ATOM   3355  CG  GLU A 220      87.560  51.410  31.390  1.00  0.00           C
ATOM   3356  HG1 GLU A 220      88.590  51.680  31.610  1.00  0.00           H
ATOM   3357  HG2 GLU A 220      87.320  52.130  30.600  1.00  0.00           H
ATOM   3358  CD  GLU A 220      87.400  50.050  30.720  1.00  0.00           C
ATOM   3359  OE1 GLU A 220      87.540  48.970  31.370  1.00  0.00           O
ATOM   3360  OE2 GLU A 220      87.150  50.040  29.470  1.00  0.00           O
ATOM   3361  C   GLU A 220      85.730  53.240  34.100  1.00  0.00           C
ATOM   3362  O   GLU A 220      84.940  54.000  33.620  1.00  0.00           O
ATOM   3363  N   ARG A 221      85.510  52.700  35.250  1.00  0.00           N
ATOM   3364  H   ARG A 221      86.370  52.290  35.610  1.00  0.00           H
ATOM   3365  CA  ARG A 221      84.270  52.790  36.040  1.00  0.00           C
ATOM   3366  HA  ARG A 221      83.750  53.740  35.900  1.00  0.00           H
ATOM   3367  CB  ARG A 221      83.380  51.760  35.440  1.00  0.00           C
ATOM   3368  HB1 ARG A 221      83.600  50.790  35.890  1.00  0.00           H
ATOM   3369  HB2 ARG A 221      83.560  51.640  34.370  1.00  0.00           H
ATOM   3370  CG  ARG A 221      81.920  52.070  35.520  1.00  0.00           C
ATOM   3371  HG1 ARG A 221      81.360  51.290  35.000  1.00  0.00           H
ATOM   3372  HG2 ARG A 221      81.670  53.000  35.030  1.00  0.00           H
ATOM   3373  CD  ARG A 221      81.400  52.180  36.930  1.00  0.00           C
ATOM   3374  HD1 ARG A 221      81.750  53.150  37.290  1.00  0.00           H
ATOM   3375  HD2 ARG A 221      81.880  51.340  37.420  1.00  0.00           H
ATOM   3376  NE  ARG A 221      79.920  52.270  37.050  1.00  0.00           N
ATOM   3377  HE  ARG A 221      79.470  52.430  36.160  1.00  0.00           H
ATOM   3378  CZ  ARG A 221      79.140  52.370  38.130  1.00  0.00           C
ATOM   3379  NH1 ARG A 221      79.630  52.270  39.380  1.00  0.00           N
ATOM   3380 1HH1 ARG A 221      80.550  51.870  39.480  1.00  0.00           H
ATOM   3381 2HH1 ARG A 221      79.050  52.470  40.190  1.00  0.00           H
ATOM   3382  NH2 ARG A 221      77.890  52.680  37.830  1.00  0.00           N
ATOM   3383 1HH2 ARG A 221      77.580  52.730  36.870  1.00  0.00           H
ATOM   3384 2HH2 ARG A 221      77.320  53.090  38.560  1.00  0.00           H
ATOM   3385  C   ARG A 221      84.540  52.710  37.540  1.00  0.00           C
ATOM   3386  O   ARG A 221      84.410  51.610  38.030  1.00  0.00           O
ATOM   3387  N   PRO A 222      84.940  53.810  38.190  1.00  0.00           N
ATOM   3388  CD  PRO A 222      85.280  55.050  37.570  1.00  0.00           C
ATOM   3389  HD1 PRO A 222      84.490  55.760  37.340  1.00  0.00           H
ATOM   3390  HD2 PRO A 222      85.790  54.940  36.610  1.00  0.00           H
ATOM   3391  CG  PRO A 222      86.140  55.780  38.670  1.00  0.00           C
ATOM   3392  HG1 PRO A 222      86.190  56.860  38.510  1.00  0.00           H
ATOM   3393  HG2 PRO A 222      87.180  55.460  38.680  1.00  0.00           H
ATOM   3394  CB  PRO A 222      85.550  55.240  39.960  1.00  0.00           C
ATOM   3395  HB1 PRO A 222      84.580  55.710  40.060  1.00  0.00           H
ATOM   3396  HB2 PRO A 222      86.170  55.510  40.820  1.00  0.00           H
ATOM   3397  CA  PRO A 222      85.280  53.770  39.630  1.00  0.00           C
ATOM   3398  HA  PRO A 222      86.160  53.150  39.760  1.00  0.00           H
ATOM   3399  C   PRO A 222      84.200  53.190  40.640  1.00  0.00           C
ATOM   3400  O   PRO A 222      83.030  53.150  40.500  1.00  0.00           O
ATOM   3401  N   THR A 223      84.770  52.610  41.700  1.00  0.00           N
ATOM   3402  H   THR A 223      85.770  52.580  41.660  1.00  0.00           H
ATOM   3403  CA  THR A 223      84.100  52.170  42.900  1.00  0.00           C
ATOM   3404  HA  THR A 223      83.020  52.170  42.730  1.00  0.00           H
ATOM   3405  CB  THR A 223      84.570  50.750  43.360  1.00  0.00           C
ATOM   3406  HB  THR A 223      83.940  50.420  44.190  1.00  0.00           H
ATOM   3407  CG2 THR A 223      84.510  49.580  42.360  1.00  0.00           C
ATOM   3408 1HG2 THR A 223      83.480  49.240  42.420  1.00  0.00           H
ATOM   3409 2HG2 THR A 223      84.670  49.950  41.350  1.00  0.00           H
ATOM   3410 3HG2 THR A 223      85.200  48.790  42.660  1.00  0.00           H
ATOM   3411  OG1 THR A 223      85.800  50.850  44.030  1.00  0.00           O
ATOM   3412  HG1 THR A 223      86.140  49.960  44.060  1.00  0.00           H
ATOM   3413  C   THR A 223      84.310  53.170  44.060  1.00  0.00           C
ATOM   3414  O   THR A 223      85.240  54.040  43.990  1.00  0.00           O
ATOM   3415  N   TYR A 224      83.540  53.150  45.150  1.00  0.00           N
ATOM   3416  H   TYR A 224      82.800  52.470  45.270  1.00  0.00           H
ATOM   3417  CA  TYR A 224      83.890  53.860  46.390  1.00  0.00           C
ATOM   3418  HA  TYR A 224      83.780  54.910  46.130  1.00  0.00           H
ATOM   3419  CB  TYR A 224      82.820  53.570  47.420  1.00  0.00           C
ATOM   3420  HB1 TYR A 224      83.190  54.030  48.340  1.00  0.00           H
ATOM   3421  HB2 TYR A 224      82.760  52.490  47.510  1.00  0.00           H
ATOM   3422  CG  TYR A 224      81.460  54.210  47.120  1.00  0.00           C
ATOM   3423  CD1 TYR A 224      81.240  55.530  46.620  1.00  0.00           C
ATOM   3424  HD1 TYR A 224      82.110  56.160  46.570  1.00  0.00           H
ATOM   3425  CE1 TYR A 224      79.910  56.010  46.380  1.00  0.00           C
ATOM   3426  HE1 TYR A 224      79.750  57.010  46.030  1.00  0.00           H
ATOM   3427  CZ  TYR A 224      78.810  55.180  46.810  1.00  0.00           C
ATOM   3428  OH  TYR A 224      77.570  55.690  46.770  1.00  0.00           O
ATOM   3429  HH  TYR A 224      76.910  54.990  46.690  1.00  0.00           H
ATOM   3430  CE2 TYR A 224      78.960  53.840  47.180  1.00  0.00           C
ATOM   3431  HE2 TYR A 224      78.100  53.230  47.420  1.00  0.00           H
ATOM   3432  CD2 TYR A 224      80.300  53.340  47.270  1.00  0.00           C
ATOM   3433  HD2 TYR A 224      80.460  52.310  47.520  1.00  0.00           H
ATOM   3434  C   TYR A 224      85.230  53.580  46.990  1.00  0.00           C
ATOM   3435  O   TYR A 224      85.890  54.530  47.400  1.00  0.00           O
ATOM   3436  N   THR A 225      85.800  52.380  46.850  1.00  0.00           N
ATOM   3437  H   THR A 225      85.290  51.540  46.620  1.00  0.00           H
ATOM   3438  CA  THR A 225      87.160  52.090  47.190  1.00  0.00           C
ATOM   3439  HA  THR A 225      87.170  52.190  48.270  1.00  0.00           H
ATOM   3440  CB  THR A 225      87.420  50.590  46.880  1.00  0.00           C
ATOM   3441  HB  THR A 225      87.500  50.420  45.800  1.00  0.00           H
ATOM   3442  CG2 THR A 225      88.680  50.230  47.620  1.00  0.00           C
ATOM   3443 1HG2 THR A 225      88.830  49.150  47.560  1.00  0.00           H
ATOM   3444 2HG2 THR A 225      89.580  50.700  47.240  1.00  0.00           H
ATOM   3445 3HG2 THR A 225      88.670  50.540  48.670  1.00  0.00           H
ATOM   3446  OG1 THR A 225      86.330  49.810  47.340  1.00  0.00           O
ATOM   3447  HG1 THR A 225      86.530  48.930  47.000  1.00  0.00           H
ATOM   3448  C   THR A 225      88.210  52.930  46.430  1.00  0.00           C
ATOM   3449  O   THR A 225      89.160  53.400  47.020  1.00  0.00           O
ATOM   3450  N   ASN A 226      87.990  53.170  45.130  1.00  0.00           N
ATOM   3451  H   ASN A 226      87.130  52.740  44.810  1.00  0.00           H
ATOM   3452  CA  ASN A 226      88.890  53.910  44.290  1.00  0.00           C
ATOM   3453  HA  ASN A 226      89.920  53.680  44.570  1.00  0.00           H
ATOM   3454  CB  ASN A 226      88.650  53.710  42.750  1.00  0.00           C
ATOM   3455  HB1 ASN A 226      89.390  54.330  42.250  1.00  0.00           H
ATOM   3456  HB2 ASN A 226      87.650  54.080  42.540  1.00  0.00           H
ATOM   3457  CG  ASN A 226      88.750  52.280  42.250  1.00  0.00           C
ATOM   3458  OD1 ASN A 226      87.810  51.750  41.650  1.00  0.00           O
ATOM   3459  ND2 ASN A 226      89.910  51.710  42.260  1.00  0.00           N
ATOM   3460 1HD2 ASN A 226      90.690  52.160  42.720  1.00  0.00           H
ATOM   3461 2HD2 ASN A 226      90.040  50.860  41.720  1.00  0.00           H
ATOM   3462  C   ASN A 226      88.680  55.370  44.650  1.00  0.00           C
ATOM   3463  O   ASN A 226      89.650  56.120  44.730  1.00  0.00           O
ATOM   3464  N   LEU A 227      87.380  55.840  44.830  1.00  0.00           N
ATOM   3465  H   LEU A 227      86.610  55.190  44.750  1.00  0.00           H
ATOM   3466  CA  LEU A 227      87.090  57.220  45.260  1.00  0.00           C
ATOM   3467  HA  LEU A 227      87.610  57.900  44.590  1.00  0.00           H
ATOM   3468  CB  LEU A 227      85.540  57.370  45.200  1.00  0.00           C
ATOM   3469  HB1 LEU A 227      85.220  58.240  45.780  1.00  0.00           H
ATOM   3470  HB2 LEU A 227      85.260  56.520  45.830  1.00  0.00           H
ATOM   3471  CG  LEU A 227      84.870  57.290  43.830  1.00  0.00           C
ATOM   3472  HG  LEU A 227      85.170  56.370  43.320  1.00  0.00           H
ATOM   3473  CD1 LEU A 227      83.370  57.360  44.010  1.00  0.00           C
ATOM   3474 1HD1 LEU A 227      82.880  57.340  43.040  1.00  0.00           H
ATOM   3475 2HD1 LEU A 227      83.050  56.480  44.580  1.00  0.00           H
ATOM   3476 3HD1 LEU A 227      83.060  58.210  44.620  1.00  0.00           H
ATOM   3477  CD2 LEU A 227      85.090  58.400  42.780  1.00  0.00           C
ATOM   3478 1HD2 LEU A 227      84.600  58.130  41.850  1.00  0.00           H
ATOM   3479 2HD2 LEU A 227      84.700  59.340  43.160  1.00  0.00           H
ATOM   3480 3HD2 LEU A 227      86.160  58.510  42.580  1.00  0.00           H
ATOM   3481  C   LEU A 227      87.590  57.580  46.660  1.00  0.00           C
ATOM   3482  O   LEU A 227      88.020  58.650  46.900  1.00  0.00           O
ATOM   3483  N   ASN A 228      87.550  56.680  47.650  1.00  0.00           N
ATOM   3484  H   ASN A 228      87.090  55.810  47.450  1.00  0.00           H
ATOM   3485  CA  ASN A 228      87.880  56.970  49.050  1.00  0.00           C
ATOM   3486  HA  ASN A 228      87.680  58.010  49.300  1.00  0.00           H
ATOM   3487  CB  ASN A 228      87.110  55.990  49.970  1.00  0.00           C
ATOM   3488  HB1 ASN A 228      87.540  55.930  50.960  1.00  0.00           H
ATOM   3489  HB2 ASN A 228      87.280  54.980  49.590  1.00  0.00           H
ATOM   3490  CG  ASN A 228      85.590  56.370  50.050  1.00  0.00           C
ATOM   3491  OD1 ASN A 228      85.190  57.410  49.590  1.00  0.00           O
ATOM   3492  ND2 ASN A 228      84.820  55.480  50.600  1.00  0.00           N
ATOM   3493 1HD2 ASN A 228      85.140  54.530  50.680  1.00  0.00           H
ATOM   3494 2HD2 ASN A 228      83.830  55.660  50.670  1.00  0.00           H
ATOM   3495  C   ASN A 228      89.400  56.950  49.270  1.00  0.00           C
ATOM   3496  O   ASN A 228      89.990  57.790  49.970  1.00  0.00           O
ATOM   3497  N   ARG A 229      90.170  56.050  48.550  1.00  0.00           N
ATOM   3498  H   ARG A 229      89.680  55.400  47.960  1.00  0.00           H
ATOM   3499  CA  ARG A 229      91.640  56.050  48.400  1.00  0.00           C
ATOM   3500  HA  ARG A 229      92.090  56.100  49.400  1.00  0.00           H
ATOM   3501  CB  ARG A 229      92.070  54.730  47.840  1.00  0.00           C
ATOM   3502  HB1 ARG A 229      93.070  54.770  47.410  1.00  0.00           H
ATOM   3503  HB2 ARG A 229      91.360  54.660  47.010  1.00  0.00           H
ATOM   3504  CG  ARG A 229      92.050  53.560  48.820  1.00  0.00           C
ATOM   3505  HG1 ARG A 229      91.070  53.630  49.300  1.00  0.00           H
ATOM   3506  HG2 ARG A 229      92.840  53.690  49.560  1.00  0.00           H
ATOM   3507  CD  ARG A 229      92.280  52.200  48.140  1.00  0.00           C
ATOM   3508  HD1 ARG A 229      93.180  52.220  47.530  1.00  0.00           H
ATOM   3509  HD2 ARG A 229      91.380  51.950  47.580  1.00  0.00           H
ATOM   3510  NE  ARG A 229      92.320  51.070  49.090  1.00  0.00           N
ATOM   3511  HE  ARG A 229      91.890  51.220  49.990  1.00  0.00           H
ATOM   3512  CZ  ARG A 229      92.850  49.880  48.770  1.00  0.00           C
ATOM   3513  NH1 ARG A 229      93.200  49.550  47.500  1.00  0.00           N
ATOM   3514 1HH1 ARG A 229      93.030  50.190  46.740  1.00  0.00           H
ATOM   3515 2HH1 ARG A 229      93.510  48.630  47.240  1.00  0.00           H
ATOM   3516  NH2 ARG A 229      93.000  48.930  49.610  1.00  0.00           N
ATOM   3517 1HH2 ARG A 229      92.750  49.100  50.570  1.00  0.00           H
ATOM   3518 2HH2 ARG A 229      93.470  48.070  49.350  1.00  0.00           H
ATOM   3519  C   ARG A 229      92.170  57.230  47.660  1.00  0.00           C
ATOM   3520  O   ARG A 229      93.310  57.520  48.030  1.00  0.00           O
ATOM   3521  N   LEU A 230      91.450  58.040  46.820  1.00  0.00           N
ATOM   3522  H   LEU A 230      90.500  57.780  46.580  1.00  0.00           H
ATOM   3523  CA  LEU A 230      91.840  59.390  46.430  1.00  0.00           C
ATOM   3524  HA  LEU A 230      92.930  59.500  46.440  1.00  0.00           H
ATOM   3525  CB  LEU A 230      91.160  59.730  45.060  1.00  0.00           C
ATOM   3526  HB1 LEU A 230      90.080  59.650  45.240  1.00  0.00           H
ATOM   3527  HB2 LEU A 230      91.440  58.950  44.350  1.00  0.00           H
ATOM   3528  CG  LEU A 230      91.440  61.100  44.400  1.00  0.00           C
ATOM   3529  HG  LEU A 230      90.860  61.850  44.940  1.00  0.00           H
ATOM   3530  CD1 LEU A 230      92.920  61.480  44.350  1.00  0.00           C
ATOM   3531 1HD1 LEU A 230      93.520  60.680  43.920  1.00  0.00           H
ATOM   3532 2HD1 LEU A 230      93.140  62.400  43.800  1.00  0.00           H
ATOM   3533 3HD1 LEU A 230      93.320  61.690  45.340  1.00  0.00           H
ATOM   3534  CD2 LEU A 230      90.870  61.090  42.990  1.00  0.00           C
ATOM   3535 1HD2 LEU A 230      89.840  60.730  42.980  1.00  0.00           H
ATOM   3536 2HD2 LEU A 230      90.910  62.100  42.600  1.00  0.00           H
ATOM   3537 3HD2 LEU A 230      91.470  60.490  42.300  1.00  0.00           H
ATOM   3538  C   LEU A 230      91.420  60.360  47.610  1.00  0.00           C
ATOM   3539  O   LEU A 230      92.340  61.000  48.180  1.00  0.00           O
ATOM   3540  N   ILE A 231      90.130  60.520  47.940  1.00  0.00           N
ATOM   3541  H   ILE A 231      89.460  59.950  47.440  1.00  0.00           H
ATOM   3542  CA  ILE A 231      89.670  61.570  48.860  1.00  0.00           C
ATOM   3543  HA  ILE A 231      89.950  62.530  48.430  1.00  0.00           H
ATOM   3544  CB  ILE A 231      88.170  61.440  49.160  1.00  0.00           C
ATOM   3545  HB  ILE A 231      87.950  60.390  49.380  1.00  0.00           H
ATOM   3546  CG2 ILE A 231      87.690  62.400  50.320  1.00  0.00           C
ATOM   3547 1HG2 ILE A 231      86.620  62.460  50.530  1.00  0.00           H
ATOM   3548 2HG2 ILE A 231      88.010  61.990  51.270  1.00  0.00           H
ATOM   3549 3HG2 ILE A 231      88.150  63.370  50.110  1.00  0.00           H
ATOM   3550  CG1 ILE A 231      87.400  61.710  47.850  1.00  0.00           C
ATOM   3551 1HG1 ILE A 231      87.940  61.340  46.980  1.00  0.00           H
ATOM   3552 2HG1 ILE A 231      87.290  62.790  47.770  1.00  0.00           H
ATOM   3553  CD  ILE A 231      85.970  61.170  47.940  1.00  0.00           C
ATOM   3554  HD1 ILE A 231      85.520  61.550  48.860  1.00  0.00           H
ATOM   3555  HD2 ILE A 231      85.340  61.620  47.170  1.00  0.00           H
ATOM   3556  HD3 ILE A 231      85.930  60.080  47.990  1.00  0.00           H
ATOM   3557  C   ILE A 231      90.420  61.630  50.290  1.00  0.00           C
ATOM   3558  O   ILE A 231      90.770  62.720  50.800  1.00  0.00           O
ATOM   3559  N   SER A 232      90.700  60.410  50.830  1.00  0.00           N
ATOM   3560  H   SER A 232      90.210  59.560  50.570  1.00  0.00           H
ATOM   3561  CA  SER A 232      91.500  60.270  52.050  1.00  0.00           C
ATOM   3562  HA  SER A 232      90.980  60.790  52.860  1.00  0.00           H
ATOM   3563  CB  SER A 232      91.730  58.800  52.410  1.00  0.00           C
ATOM   3564  HB1 SER A 232      90.820  58.300  52.720  1.00  0.00           H
ATOM   3565  HB2 SER A 232      92.420  58.860  53.250  1.00  0.00           H
ATOM   3566  OG  SER A 232      92.380  58.160  51.440  1.00  0.00           O
ATOM   3567  HG  SER A 232      91.810  58.110  50.670  1.00  0.00           H
ATOM   3568  C   SER A 232      92.950  60.980  51.900  1.00  0.00           C
ATOM   3569  O   SER A 232      93.400  61.580  52.890  1.00  0.00           O
ATOM   3570  N   GLN A 233      93.550  61.100  50.680  1.00  0.00           N
ATOM   3571  H   GLN A 233      93.140  60.590  49.900  1.00  0.00           H
ATOM   3572  CA  GLN A 233      94.800  61.820  50.410  1.00  0.00           C
ATOM   3573  HA  GLN A 233      95.490  61.480  51.180  1.00  0.00           H
ATOM   3574  CB  GLN A 233      95.460  61.430  49.000  1.00  0.00           C
ATOM   3575  HB1 GLN A 233      96.380  62.010  48.870  1.00  0.00           H
ATOM   3576  HB2 GLN A 233      94.750  61.850  48.290  1.00  0.00           H
ATOM   3577  CG  GLN A 233      95.690  59.900  48.850  1.00  0.00           C
ATOM   3578  HG1 GLN A 233      95.900  59.680  47.810  1.00  0.00           H
ATOM   3579  HG2 GLN A 233      94.760  59.450  49.210  1.00  0.00           H
ATOM   3580  CD  GLN A 233      96.850  59.470  49.730  1.00  0.00           C
ATOM   3581  OE1 GLN A 233      97.510  60.190  50.430  1.00  0.00           O
ATOM   3582  NE2 GLN A 233      97.200  58.230  49.790  1.00  0.00           N
ATOM   3583 1HE2 GLN A 233      96.540  57.470  49.690  1.00  0.00           H
ATOM   3584 2HE2 GLN A 233      98.020  58.180  50.370  1.00  0.00           H
ATOM   3585  C   GLN A 233      94.670  63.300  50.580  1.00  0.00           C
ATOM   3586  O   GLN A 233      95.640  64.000  50.970  1.00  0.00           O
ATOM   3587  N   ILE A 234      93.510  63.820  50.250  1.00  0.00           N
ATOM   3588  H   ILE A 234      92.820  63.130  49.970  1.00  0.00           H
ATOM   3589  CA  ILE A 234      93.170  65.230  50.320  1.00  0.00           C
ATOM   3590  HA  ILE A 234      94.070  65.810  50.110  1.00  0.00           H
ATOM   3591  CB  ILE A 234      92.040  65.710  49.390  1.00  0.00           C
ATOM   3592  HB  ILE A 234      91.080  65.200  49.500  1.00  0.00           H
ATOM   3593  CG2 ILE A 234      91.800  67.200  49.490  1.00  0.00           C
ATOM   3594 1HG2 ILE A 234      92.740  67.690  49.210  1.00  0.00           H
ATOM   3595 2HG2 ILE A 234      90.950  67.480  48.870  1.00  0.00           H
ATOM   3596 3HG2 ILE A 234      91.400  67.600  50.430  1.00  0.00           H
ATOM   3597  CG1 ILE A 234      92.470  65.440  47.910  1.00  0.00           C
ATOM   3598 1HG1 ILE A 234      93.550  65.490  47.790  1.00  0.00           H
ATOM   3599 2HG1 ILE A 234      92.110  66.220  47.230  1.00  0.00           H
ATOM   3600  CD  ILE A 234      91.940  64.140  47.340  1.00  0.00           C
ATOM   3601  HD1 ILE A 234      92.410  64.020  46.360  1.00  0.00           H
ATOM   3602  HD2 ILE A 234      92.230  63.380  48.070  1.00  0.00           H
ATOM   3603  HD3 ILE A 234      90.870  64.260  47.190  1.00  0.00           H
ATOM   3604  C   ILE A 234      92.810  65.600  51.780  1.00  0.00           C
ATOM   3605  O   ILE A 234      93.440  66.480  52.340  1.00  0.00           O
ATOM   3606  N   VAL A 235      92.000  64.790  52.440  1.00  0.00           N
ATOM   3607  H   VAL A 235      91.570  64.020  51.940  1.00  0.00           H
ATOM   3608  CA  VAL A 235      91.710  64.850  53.850  1.00  0.00           C
ATOM   3609  HA  VAL A 235      91.330  65.820  54.140  1.00  0.00           H
ATOM   3610  CB  VAL A 235      90.750  63.710  54.370  1.00  0.00           C
ATOM   3611  HB  VAL A 235      91.290  62.840  54.010  1.00  0.00           H
ATOM   3612  CG1 VAL A 235      90.750  63.830  55.840  1.00  0.00           C
ATOM   3613 1HG1 VAL A 235      90.060  63.070  56.210  1.00  0.00           H
ATOM   3614 2HG1 VAL A 235      91.690  63.670  56.360  1.00  0.00           H
ATOM   3615 3HG1 VAL A 235      90.470  64.830  56.150  1.00  0.00           H
ATOM   3616  CG2 VAL A 235      89.330  63.830  53.770  1.00  0.00           C
ATOM   3617 1HG2 VAL A 235      89.040  64.880  53.750  1.00  0.00           H
ATOM   3618 2HG2 VAL A 235      89.390  63.550  52.720  1.00  0.00           H
ATOM   3619 3HG2 VAL A 235      88.640  63.100  54.200  1.00  0.00           H
ATOM   3620  C   VAL A 235      93.070  64.740  54.690  1.00  0.00           C
ATOM   3621  O   VAL A 235      93.270  65.450  55.690  1.00  0.00           O
ATOM   3622  N   SER A 236      93.970  63.870  54.270  1.00  0.00           N
ATOM   3623  H   SER A 236      93.770  63.390  53.410  1.00  0.00           H
ATOM   3624  CA  SER A 236      95.320  63.740  54.840  1.00  0.00           C
ATOM   3625  HA  SER A 236      95.330  63.430  55.880  1.00  0.00           H
ATOM   3626  CB  SER A 236      96.070  62.550  54.360  1.00  0.00           C
ATOM   3627  HB1 SER A 236      96.500  62.670  53.360  1.00  0.00           H
ATOM   3628  HB2 SER A 236      95.450  61.660  54.400  1.00  0.00           H
ATOM   3629  OG  SER A 236      97.080  62.360  55.280  1.00  0.00           O
ATOM   3630  HG  SER A 236      97.690  61.650  55.050  1.00  0.00           H
ATOM   3631  C   SER A 236      96.150  64.980  54.810  1.00  0.00           C
ATOM   3632  O   SER A 236      96.720  65.390  55.850  1.00  0.00           O
ATOM   3633  N   SER A 237      96.370  65.520  53.560  1.00  0.00           N
ATOM   3634  H   SER A 237      95.960  65.100  52.740  1.00  0.00           H
ATOM   3635  CA  SER A 237      97.150  66.720  53.440  1.00  0.00           C
ATOM   3636  HA  SER A 237      98.150  66.570  53.870  1.00  0.00           H
ATOM   3637  CB  SER A 237      97.230  67.120  52.000  1.00  0.00           C
ATOM   3638  HB1 SER A 237      97.840  68.020  51.970  1.00  0.00           H
ATOM   3639  HB2 SER A 237      96.250  67.450  51.660  1.00  0.00           H
ATOM   3640  OG  SER A 237      97.770  66.060  51.280  1.00  0.00           O
ATOM   3641  HG  SER A 237      97.120  65.370  51.150  1.00  0.00           H
ATOM   3642  C   SER A 237      96.580  67.930  54.120  1.00  0.00           C
ATOM   3643  O   SER A 237      97.280  68.770  54.620  1.00  0.00           O
ATOM   3644  N   ILE A 238      95.240  68.060  54.190  1.00  0.00           N
ATOM   3645  H   ILE A 238      94.640  67.420  53.680  1.00  0.00           H
ATOM   3646  CA  ILE A 238      94.590  69.080  55.050  1.00  0.00           C
ATOM   3647  HA  ILE A 238      94.980  70.070  54.860  1.00  0.00           H
ATOM   3648  CB  ILE A 238      93.060  69.080  54.840  1.00  0.00           C
ATOM   3649  HB  ILE A 238      92.600  68.100  54.780  1.00  0.00           H
ATOM   3650  CG2 ILE A 238      92.290  69.790  55.950  1.00  0.00           C
ATOM   3651 1HG2 ILE A 238      91.240  69.570  55.780  1.00  0.00           H
ATOM   3652 2HG2 ILE A 238      92.520  69.380  56.940  1.00  0.00           H
ATOM   3653 3HG2 ILE A 238      92.320  70.870  55.830  1.00  0.00           H
ATOM   3654  CG1 ILE A 238      92.800  69.690  53.380  1.00  0.00           C
ATOM   3655 1HG1 ILE A 238      93.390  69.090  52.690  1.00  0.00           H
ATOM   3656 2HG1 ILE A 238      93.190  70.710  53.330  1.00  0.00           H
ATOM   3657  CD  ILE A 238      91.320  69.660  53.000  1.00  0.00           C
ATOM   3658  HD1 ILE A 238      90.770  70.260  53.730  1.00  0.00           H
ATOM   3659  HD2 ILE A 238      91.190  70.150  52.030  1.00  0.00           H
ATOM   3660  HD3 ILE A 238      90.990  68.620  53.040  1.00  0.00           H
ATOM   3661  C   ILE A 238      94.930  68.820  56.480  1.00  0.00           C
ATOM   3662  O   ILE A 238      95.470  69.640  57.230  1.00  0.00           O
ATOM   3663  N   THR A 239      94.590  67.620  57.020  1.00  0.00           N
ATOM   3664  H   THR A 239      94.300  66.850  56.430  1.00  0.00           H
ATOM   3665  CA  THR A 239      94.770  67.310  58.420  1.00  0.00           C
ATOM   3666  HA  THR A 239      94.460  68.180  59.000  1.00  0.00           H
ATOM   3667  CB  THR A 239      93.990  66.030  58.920  1.00  0.00           C
ATOM   3668  HB  THR A 239      94.150  65.940  60.000  1.00  0.00           H
ATOM   3669  CG2 THR A 239      92.480  66.190  58.760  1.00  0.00           C
ATOM   3670 1HG2 THR A 239      91.920  66.860  59.420  1.00  0.00           H
ATOM   3671 2HG2 THR A 239      92.270  66.490  57.730  1.00  0.00           H
ATOM   3672 3HG2 THR A 239      92.150  65.150  58.790  1.00  0.00           H
ATOM   3673  OG1 THR A 239      94.600  64.880  58.310  1.00  0.00           O
ATOM   3674  HG1 THR A 239      94.120  64.710  57.490  1.00  0.00           H
ATOM   3675  C   THR A 239      96.200  67.100  58.870  1.00  0.00           C
ATOM   3676  O   THR A 239      96.430  66.930  60.080  1.00  0.00           O
ATOM   3677  N   ALA A 240      97.200  67.090  57.950  1.00  0.00           N
ATOM   3678  H   ALA A 240      97.050  67.230  56.960  1.00  0.00           H
ATOM   3679  CA  ALA A 240      98.570  66.880  58.400  1.00  0.00           C
ATOM   3680  HA  ALA A 240      98.610  66.020  59.070  1.00  0.00           H
ATOM   3681  CB  ALA A 240      99.420  66.750  57.160  1.00  0.00           C
ATOM   3682  HB1 ALA A 240      99.480  67.620  56.500  1.00  0.00           H
ATOM   3683  HB2 ALA A 240     100.440  66.450  57.380  1.00  0.00           H
ATOM   3684  HB3 ALA A 240      99.200  65.860  56.560  1.00  0.00           H
ATOM   3685  C   ALA A 240      99.120  68.050  59.300  1.00  0.00           C
ATOM   3686  O   ALA A 240     100.010  67.700  60.080  1.00  0.00           O
ATOM   3687  N   SER A 241      98.570  69.300  59.340  1.00  0.00           N
ATOM   3688  H   SER A 241      97.830  69.570  58.700  1.00  0.00           H
ATOM   3689  CA  SER A 241      99.110  70.290  60.250  1.00  0.00           C
ATOM   3690  HA  SER A 241     100.200  70.340  60.180  1.00  0.00           H
ATOM   3691  CB  SER A 241      98.600  71.670  59.730  1.00  0.00           C
ATOM   3692  HB1 SER A 241      98.900  71.870  58.700  1.00  0.00           H
ATOM   3693  HB2 SER A 241      99.020  72.490  60.310  1.00  0.00           H
ATOM   3694  OG  SER A 241      97.220  71.710  59.810  1.00  0.00           O
ATOM   3695  HG  SER A 241      96.980  72.420  60.410  1.00  0.00           H
ATOM   3696  C   SER A 241      98.740  70.160  61.660  1.00  0.00           C
ATOM   3697  O   SER A 241      99.410  70.690  62.550  1.00  0.00           O
ATOM   3698  N   LEU A 242      97.620  69.460  61.970  1.00  0.00           N
ATOM   3699  H   LEU A 242      97.130  69.110  61.160  1.00  0.00           H
ATOM   3700  CA  LEU A 242      97.090  69.050  63.290  1.00  0.00           C
ATOM   3701  HA  LEU A 242      97.240  69.910  63.950  1.00  0.00           H
ATOM   3702  CB  LEU A 242      95.640  68.720  63.110  1.00  0.00           C
ATOM   3703  HB1 LEU A 242      95.230  68.390  64.060  1.00  0.00           H
ATOM   3704  HB2 LEU A 242      95.470  67.950  62.350  1.00  0.00           H
ATOM   3705  CG  LEU A 242      94.840  69.920  62.630  1.00  0.00           C
ATOM   3706  HG  LEU A 242      95.360  70.400  61.800  1.00  0.00           H
ATOM   3707  CD1 LEU A 242      93.480  69.370  62.110  1.00  0.00           C
ATOM   3708 1HD1 LEU A 242      93.050  69.990  61.330  1.00  0.00           H
ATOM   3709 2HD1 LEU A 242      93.540  68.400  61.610  1.00  0.00           H
ATOM   3710 3HD1 LEU A 242      92.780  69.320  62.940  1.00  0.00           H
ATOM   3711  CD2 LEU A 242      94.620  70.950  63.610  1.00  0.00           C
ATOM   3712 1HD2 LEU A 242      94.090  71.790  63.160  1.00  0.00           H
ATOM   3713 2HD2 LEU A 242      94.140  70.620  64.530  1.00  0.00           H
ATOM   3714 3HD2 LEU A 242      95.540  71.350  64.040  1.00  0.00           H
ATOM   3715  C   LEU A 242      97.900  67.790  63.760  1.00  0.00           C
ATOM   3716  O   LEU A 242      98.030  67.640  64.970  1.00  0.00           O
ATOM   3717  N   ARG A 243      98.360  66.930  62.900  1.00  0.00           N
ATOM   3718  H   ARG A 243      98.190  67.240  61.950  1.00  0.00           H
ATOM   3719  CA  ARG A 243      99.040  65.670  63.130  1.00  0.00           C
ATOM   3720  HA  ARG A 243      98.760  65.270  64.110  1.00  0.00           H
ATOM   3721  CB  ARG A 243      98.510  64.720  62.080  1.00  0.00           C
ATOM   3722  HB1 ARG A 243      99.050  63.770  62.090  1.00  0.00           H
ATOM   3723  HB2 ARG A 243      98.610  65.130  61.080  1.00  0.00           H
ATOM   3724  CG  ARG A 243      97.040  64.360  62.200  1.00  0.00           C
ATOM   3725  HG1 ARG A 243      96.500  65.270  61.950  1.00  0.00           H
ATOM   3726  HG2 ARG A 243      96.840  64.070  63.230  1.00  0.00           H
ATOM   3727  CD  ARG A 243      96.660  63.240  61.270  1.00  0.00           C
ATOM   3728  HD1 ARG A 243      95.580  63.200  61.420  1.00  0.00           H
ATOM   3729  HD2 ARG A 243      97.080  62.290  61.580  1.00  0.00           H
ATOM   3730  NE  ARG A 243      96.810  63.650  59.840  1.00  0.00           N
ATOM   3731  HE  ARG A 243      96.080  64.270  59.500  1.00  0.00           H
ATOM   3732  CZ  ARG A 243      97.600  63.150  58.970  1.00  0.00           C
ATOM   3733  NH1 ARG A 243      98.420  62.150  59.270  1.00  0.00           N
ATOM   3734 1HH1 ARG A 243      98.350  61.710  60.180  1.00  0.00           H
ATOM   3735 2HH1 ARG A 243      99.120  61.870  58.600  1.00  0.00           H
ATOM   3736  NH2 ARG A 243      97.670  63.590  57.710  1.00  0.00           N
ATOM   3737 1HH2 ARG A 243      96.980  64.260  57.410  1.00  0.00           H
ATOM   3738 2HH2 ARG A 243      98.210  63.150  56.980  1.00  0.00           H
ATOM   3739  C   ARG A 243     100.640  65.680  63.160  1.00  0.00           C
ATOM   3740  O   ARG A 243     101.230  64.660  63.600  1.00  0.00           O
ATOM   3741  N   PHE A 244     101.290  66.740  62.730  1.00  0.00           N
ATOM   3742  H   PHE A 244     100.750  67.520  62.400  1.00  0.00           H
ATOM   3743  CA  PHE A 244     102.780  66.830  62.570  1.00  0.00           C
ATOM   3744  HA  PHE A 244     103.180  66.000  63.150  1.00  0.00           H
ATOM   3745  CB  PHE A 244     103.130  66.600  61.070  1.00  0.00           C
ATOM   3746  HB1 PHE A 244     104.170  66.900  60.920  1.00  0.00           H
ATOM   3747  HB2 PHE A 244     102.460  67.290  60.560  1.00  0.00           H
ATOM   3748  CG  PHE A 244     102.910  65.190  60.540  1.00  0.00           C
ATOM   3749  CD1 PHE A 244     103.780  64.140  61.040  1.00  0.00           C
ATOM   3750  HD1 PHE A 244     104.420  64.400  61.870  1.00  0.00           H
ATOM   3751  CE1 PHE A 244     103.440  62.810  60.750  1.00  0.00           C
ATOM   3752  HE1 PHE A 244     103.830  62.030  61.380  1.00  0.00           H
ATOM   3753  CZ  PHE A 244     102.360  62.570  59.860  1.00  0.00           C
ATOM   3754  HZ  PHE A 244     102.040  61.560  59.660  1.00  0.00           H
ATOM   3755  CE2 PHE A 244     101.640  63.570  59.190  1.00  0.00           C
ATOM   3756  HE2 PHE A 244     100.900  63.410  58.410  1.00  0.00           H
ATOM   3757  CD2 PHE A 244     101.960  64.900  59.560  1.00  0.00           C
ATOM   3758  HD2 PHE A 244     101.440  65.720  59.080  1.00  0.00           H
ATOM   3759  C   PHE A 244     103.360  68.180  63.100  1.00  0.00           C
ATOM   3760  O   PHE A 244     102.650  69.130  63.180  1.00  0.00           O
ATOM   3761  N   ASP A 245     104.610  68.110  63.570  1.00  0.00           N
ATOM   3762  H   ASP A 245     105.150  67.250  63.530  1.00  0.00           H
ATOM   3763  CA  ASP A 245     105.280  69.260  64.050  1.00  0.00           C
ATOM   3764  HA  ASP A 245     104.640  69.710  64.810  1.00  0.00           H
ATOM   3765  CB  ASP A 245     106.560  68.830  64.790  1.00  0.00           C
ATOM   3766  HB1 ASP A 245     107.270  68.510  64.020  1.00  0.00           H
ATOM   3767  HB2 ASP A 245     106.200  67.980  65.350  1.00  0.00           H
ATOM   3768  CG  ASP A 245     107.180  69.890  65.750  1.00  0.00           C
ATOM   3769  OD1 ASP A 245     106.530  70.960  65.800  1.00  0.00           O
ATOM   3770  OD2 ASP A 245     108.110  69.700  66.500  1.00  0.00           O
ATOM   3771  C   ASP A 245     105.680  70.330  63.010  1.00  0.00           C
ATOM   3772  O   ASP A 245     106.420  70.090  62.020  1.00  0.00           O
ATOM   3773  N   GLY A 246     105.150  71.540  63.140  1.00  0.00           N
ATOM   3774  H   GLY A 246     104.540  71.650  63.930  1.00  0.00           H
ATOM   3775  CA  GLY A 246     105.200  72.630  62.210  1.00  0.00           C
ATOM   3776  HA1 GLY A 246     104.610  72.490  61.310  1.00  0.00           H
ATOM   3777  HA2 GLY A 246     106.260  72.690  61.970  1.00  0.00           H
ATOM   3778  C   GLY A 246     104.700  73.940  62.870  1.00  0.00           C
ATOM   3779  O   GLY A 246     104.840  74.150  64.050  1.00  0.00           O
ATOM   3780  N   ALA A 247     104.150  74.860  62.060  1.00  0.00           N
ATOM   3781  H   ALA A 247     103.890  74.600  61.120  1.00  0.00           H
ATOM   3782  CA  ALA A 247     103.640  76.170  62.570  1.00  0.00           C
ATOM   3783  HA  ALA A 247     103.390  76.100  63.620  1.00  0.00           H
ATOM   3784  CB  ALA A 247     104.850  77.150  62.540  1.00  0.00           C
ATOM   3785  HB1 ALA A 247     105.740  76.690  62.970  1.00  0.00           H
ATOM   3786  HB2 ALA A 247     105.230  77.310  61.530  1.00  0.00           H
ATOM   3787  HB3 ALA A 247     104.600  78.040  63.120  1.00  0.00           H
ATOM   3788  C   ALA A 247     102.380  76.670  61.900  1.00  0.00           C
ATOM   3789  O   ALA A 247     101.550  77.230  62.660  1.00  0.00           O
ATOM   3790  N   LEU A 248     102.130  76.430  60.560  1.00  0.00           N
ATOM   3791  H   LEU A 248     102.740  75.860  60.000  1.00  0.00           H
ATOM   3792  CA  LEU A 248     100.890  76.810  59.870  1.00  0.00           C
ATOM   3793  HA  LEU A 248     100.640  77.810  60.220  1.00  0.00           H
ATOM   3794  CB  LEU A 248     101.110  76.700  58.350  1.00  0.00           C
ATOM   3795  HB1 LEU A 248     101.300  75.660  58.100  1.00  0.00           H
ATOM   3796  HB2 LEU A 248     102.010  77.270  58.110  1.00  0.00           H
ATOM   3797  CG  LEU A 248      99.940  77.170  57.490  1.00  0.00           C
ATOM   3798  HG  LEU A 248      99.020  76.640  57.730  1.00  0.00           H
ATOM   3799  CD1 LEU A 248      99.610  78.690  57.650  1.00  0.00           C
ATOM   3800 1HD1 LEU A 248      98.830  78.980  56.950  1.00  0.00           H
ATOM   3801 2HD1 LEU A 248      99.160  78.810  58.630  1.00  0.00           H
ATOM   3802 3HD1 LEU A 248     100.540  79.250  57.520  1.00  0.00           H
ATOM   3803  CD2 LEU A 248     100.020  76.780  56.020  1.00  0.00           C
ATOM   3804 1HD2 LEU A 248      99.060  76.930  55.510  1.00  0.00           H
ATOM   3805 2HD2 LEU A 248     100.700  77.460  55.510  1.00  0.00           H
ATOM   3806 3HD2 LEU A 248     100.470  75.790  55.970  1.00  0.00           H
ATOM   3807  C   LEU A 248      99.730  75.890  60.330  1.00  0.00           C
ATOM   3808  O   LEU A 248     100.010  74.750  60.600  1.00  0.00           O
ATOM   3809  N   ASN A 249      98.440  76.390  60.460  1.00  0.00           N
ATOM   3810  H   ASN A 249      98.250  77.380  60.390  1.00  0.00           H
ATOM   3811  CA  ASN A 249      97.230  75.480  60.670  1.00  0.00           C
ATOM   3812  HA  ASN A 249      96.430  76.180  60.930  1.00  0.00           H
ATOM   3813  CB  ASN A 249      96.770  74.850  59.310  1.00  0.00           C
ATOM   3814  HB1 ASN A 249      95.870  74.260  59.430  1.00  0.00           H
ATOM   3815  HB2 ASN A 249      97.530  74.220  58.840  1.00  0.00           H
ATOM   3816  CG  ASN A 249      96.380  75.790  58.180  1.00  0.00           C
ATOM   3817  OD1 ASN A 249      96.090  76.950  58.370  1.00  0.00           O
ATOM   3818  ND2 ASN A 249      96.460  75.390  56.950  1.00  0.00           N
ATOM   3819 1HD2 ASN A 249      96.630  74.410  56.750  1.00  0.00           H
ATOM   3820 2HD2 ASN A 249      96.280  76.070  56.220  1.00  0.00           H
ATOM   3821  C   ASN A 249      97.400  74.500  61.870  1.00  0.00           C
ATOM   3822  O   ASN A 249      97.020  73.340  61.840  1.00  0.00           O
ATOM   3823  N   VAL A 250      98.010  75.040  62.930  1.00  0.00           N
ATOM   3824  H   VAL A 250      98.440  75.950  62.840  1.00  0.00           H
ATOM   3825  CA  VAL A 250      98.420  74.260  64.140  1.00  0.00           C
ATOM   3826  HA  VAL A 250      98.680  73.260  63.780  1.00  0.00           H
ATOM   3827  CB  VAL A 250      99.710  75.010  64.700  1.00  0.00           C
ATOM   3828  HB  VAL A 250     100.470  75.070  63.920  1.00  0.00           H
ATOM   3829  CG1 VAL A 250      99.480  76.470  65.140  1.00  0.00           C
ATOM   3830 1HG1 VAL A 250     100.400  76.810  65.630  1.00  0.00           H
ATOM   3831 2HG1 VAL A 250      99.130  76.990  64.250  1.00  0.00           H
ATOM   3832 3HG1 VAL A 250      98.590  76.440  65.770  1.00  0.00           H
ATOM   3833  CG2 VAL A 250     100.440  74.130  65.730  1.00  0.00           C
ATOM   3834 1HG2 VAL A 250     101.390  74.490  66.120  1.00  0.00           H
ATOM   3835 2HG2 VAL A 250      99.740  74.050  66.550  1.00  0.00           H
ATOM   3836 3HG2 VAL A 250     100.540  73.090  65.390  1.00  0.00           H
ATOM   3837  C   VAL A 250      97.310  74.070  65.100  1.00  0.00           C
ATOM   3838  O   VAL A 250      97.370  73.190  66.020  1.00  0.00           O
ATOM   3839  N   ASP A 251      96.160  74.750  64.920  1.00  0.00           N
ATOM   3840  H   ASP A 251      96.090  75.430  64.170  1.00  0.00           H
ATOM   3841  CA  ASP A 251      94.950  74.330  65.580  1.00  0.00           C
ATOM   3842  HA  ASP A 251      94.850  73.280  65.830  1.00  0.00           H
ATOM   3843  CB  ASP A 251      94.900  75.040  66.960  1.00  0.00           C
ATOM   3844  HB1 ASP A 251      95.550  74.540  67.690  1.00  0.00           H
ATOM   3845  HB2 ASP A 251      93.870  74.940  67.300  1.00  0.00           H
ATOM   3846  CG  ASP A 251      95.240  76.560  66.850  1.00  0.00           C
ATOM   3847  OD1 ASP A 251      94.620  77.230  65.980  1.00  0.00           O
ATOM   3848  OD2 ASP A 251      96.000  77.020  67.750  1.00  0.00           O
ATOM   3849  C   ASP A 251      93.760  74.670  64.740  1.00  0.00           C
ATOM   3850  O   ASP A 251      93.940  75.320  63.760  1.00  0.00           O
ATOM   3851  N   LEU A 252      92.550  74.150  65.150  1.00  0.00           N
ATOM   3852  H   LEU A 252      92.480  73.420  65.830  1.00  0.00           H
ATOM   3853  CA  LEU A 252      91.320  74.390  64.350  1.00  0.00           C
ATOM   3854  HA  LEU A 252      91.400  74.010  63.330  1.00  0.00           H
ATOM   3855  CB  LEU A 252      90.110  73.640  65.030  1.00  0.00           C
ATOM   3856  HB1 LEU A 252      89.220  74.000  64.510  1.00  0.00           H
ATOM   3857  HB2 LEU A 252      90.070  74.010  66.060  1.00  0.00           H
ATOM   3858  CG  LEU A 252      90.180  72.100  65.210  1.00  0.00           C
ATOM   3859  HG  LEU A 252      90.940  71.930  65.960  1.00  0.00           H
ATOM   3860  CD1 LEU A 252      88.810  71.740  65.740  1.00  0.00           C
ATOM   3861 1HD1 LEU A 252      88.720  70.710  66.080  1.00  0.00           H
ATOM   3862 2HD1 LEU A 252      88.630  72.370  66.610  1.00  0.00           H
ATOM   3863 3HD1 LEU A 252      88.060  71.870  64.960  1.00  0.00           H
ATOM   3864  CD2 LEU A 252      90.470  71.310  63.890  1.00  0.00           C
ATOM   3865 1HD2 LEU A 252      91.480  71.360  63.490  1.00  0.00           H
ATOM   3866 2HD2 LEU A 252      90.200  70.250  63.980  1.00  0.00           H
ATOM   3867 3HD2 LEU A 252      89.790  71.610  63.100  1.00  0.00           H
ATOM   3868  C   LEU A 252      90.950  75.880  64.250  1.00  0.00           C
ATOM   3869  O   LEU A 252      90.150  76.300  63.340  1.00  0.00           O
ATOM   3870  N   THR A 253      91.490  76.660  65.140  1.00  0.00           N
ATOM   3871  H   THR A 253      92.120  76.350  65.870  1.00  0.00           H
ATOM   3872  CA  THR A 253      91.160  78.100  65.080  1.00  0.00           C
ATOM   3873  HA  THR A 253      90.110  78.120  64.790  1.00  0.00           H
ATOM   3874  CB  THR A 253      91.390  78.720  66.480  1.00  0.00           C
ATOM   3875  HB  THR A 253      92.420  78.420  66.670  1.00  0.00           H
ATOM   3876  CG2 THR A 253      91.170  80.260  66.510  1.00  0.00           C
ATOM   3877 1HG2 THR A 253      90.340  80.540  65.860  1.00  0.00           H
ATOM   3878 2HG2 THR A 253      90.920  80.640  67.500  1.00  0.00           H
ATOM   3879 3HG2 THR A 253      92.030  80.750  66.050  1.00  0.00           H
ATOM   3880  OG1 THR A 253      90.580  78.140  67.470  1.00  0.00           O
ATOM   3881  HG1 THR A 253      90.820  77.210  67.540  1.00  0.00           H
ATOM   3882  C   THR A 253      91.930  78.830  63.990  1.00  0.00           C
ATOM   3883  O   THR A 253      91.410  79.730  63.380  1.00  0.00           O
ATOM   3884  N   GLU A 254      93.170  78.420  63.660  1.00  0.00           N
ATOM   3885  H   GLU A 254      93.550  77.690  64.230  1.00  0.00           H
ATOM   3886  CA  GLU A 254      93.970  78.920  62.500  1.00  0.00           C
ATOM   3887  HA  GLU A 254      93.940  80.010  62.580  1.00  0.00           H
ATOM   3888  CB  GLU A 254      95.450  78.640  62.690  1.00  0.00           C
ATOM   3889  HB1 GLU A 254      95.720  77.850  61.980  1.00  0.00           H
ATOM   3890  HB2 GLU A 254      95.680  78.320  63.700  1.00  0.00           H
ATOM   3891  CG  GLU A 254      96.390  79.910  62.300  1.00  0.00           C
ATOM   3892  HG1 GLU A 254      96.360  80.590  63.150  1.00  0.00           H
ATOM   3893  HG2 GLU A 254      96.040  80.480  61.440  1.00  0.00           H
ATOM   3894  CD  GLU A 254      97.890  79.470  62.100  1.00  0.00           C
ATOM   3895  OE1 GLU A 254      98.710  79.460  63.090  1.00  0.00           O
ATOM   3896  OE2 GLU A 254      98.380  79.240  60.990  1.00  0.00           O
ATOM   3897  C   GLU A 254      93.410  78.630  61.100  1.00  0.00           C
ATOM   3898  O   GLU A 254      93.550  79.450  60.190  1.00  0.00           O
ATOM   3899  N   PHE A 255      92.610  77.530  60.890  1.00  0.00           N
ATOM   3900  H   PHE A 255      92.400  76.970  61.700  1.00  0.00           H
ATOM   3901  CA  PHE A 255      91.900  77.370  59.630  1.00  0.00           C
ATOM   3902  HA  PHE A 255      92.670  77.340  58.860  1.00  0.00           H
ATOM   3903  CB  PHE A 255      91.170  75.980  59.440  1.00  0.00           C
ATOM   3904  HB1 PHE A 255      90.580  76.050  58.520  1.00  0.00           H
ATOM   3905  HB2 PHE A 255      90.540  75.760  60.290  1.00  0.00           H
ATOM   3906  CG  PHE A 255      92.010  74.780  59.240  1.00  0.00           C
ATOM   3907  CD1 PHE A 255      92.580  74.110  60.370  1.00  0.00           C
ATOM   3908  HD1 PHE A 255      92.520  74.570  61.350  1.00  0.00           H
ATOM   3909  CE1 PHE A 255      93.360  72.930  60.240  1.00  0.00           C
ATOM   3910  HE1 PHE A 255      93.810  72.560  61.150  1.00  0.00           H
ATOM   3911  CZ  PHE A 255      93.580  72.410  58.970  1.00  0.00           C
ATOM   3912  HZ  PHE A 255      94.150  71.490  58.910  1.00  0.00           H
ATOM   3913  CE2 PHE A 255      93.080  73.070  57.830  1.00  0.00           C
ATOM   3914  HE2 PHE A 255      93.250  72.640  56.850  1.00  0.00           H
ATOM   3915  CD2 PHE A 255      92.230  74.180  57.990  1.00  0.00           C
ATOM   3916  HD2 PHE A 255      91.880  74.600  57.070  1.00  0.00           H
ATOM   3917  C   PHE A 255      90.870  78.500  59.370  1.00  0.00           C
ATOM   3918  O   PHE A 255      90.760  78.960  58.240  1.00  0.00           O
ATOM   3919  N   GLN A 256      90.230  79.080  60.450  1.00  0.00           N
ATOM   3920  H   GLN A 256      90.560  78.780  61.350  1.00  0.00           H
ATOM   3921  CA  GLN A 256      89.410  80.310  60.360  1.00  0.00           C
ATOM   3922  HA  GLN A 256      88.750  80.190  59.500  1.00  0.00           H
ATOM   3923  CB  GLN A 256      88.490  80.390  61.610  1.00  0.00           C
ATOM   3924  HB1 GLN A 256      89.020  80.670  62.520  1.00  0.00           H
ATOM   3925  HB2 GLN A 256      88.020  79.420  61.740  1.00  0.00           H
ATOM   3926  CG  GLN A 256      87.340  81.380  61.460  1.00  0.00           C
ATOM   3927  HG1 GLN A 256      86.590  81.120  62.210  1.00  0.00           H
ATOM   3928  HG2 GLN A 256      86.820  81.300  60.500  1.00  0.00           H
ATOM   3929  CD  GLN A 256      87.690  82.820  61.720  1.00  0.00           C
ATOM   3930  OE1 GLN A 256      88.830  83.260  61.700  1.00  0.00           O
ATOM   3931  NE2 GLN A 256      86.720  83.680  61.960  1.00  0.00           N
ATOM   3932 1HE2 GLN A 256      85.790  83.280  61.940  1.00  0.00           H
ATOM   3933 2HE2 GLN A 256      87.080  84.530  62.380  1.00  0.00           H
ATOM   3934  C   GLN A 256      90.260  81.580  60.010  1.00  0.00           C
ATOM   3935  O   GLN A 256      89.910  82.300  59.050  1.00  0.00           O
ATOM   3936  N   THR A 257      91.260  81.820  60.800  1.00  0.00           N
ATOM   3937  H   THR A 257      91.410  81.280  61.640  1.00  0.00           H
ATOM   3938  CA  THR A 257      92.140  83.010  60.620  1.00  0.00           C
ATOM   3939  HA  THR A 257      91.550  83.910  60.780  1.00  0.00           H
ATOM   3940  CB  THR A 257      93.180  82.970  61.760  1.00  0.00           C
ATOM   3941  HB  THR A 257      93.880  82.200  61.420  1.00  0.00           H
ATOM   3942  CG2 THR A 257      93.790  84.400  61.840  1.00  0.00           C
ATOM   3943 1HG2 THR A 257      92.980  85.110  62.020  1.00  0.00           H
ATOM   3944 2HG2 THR A 257      94.440  84.430  62.710  1.00  0.00           H
ATOM   3945 3HG2 THR A 257      94.430  84.610  60.980  1.00  0.00           H
ATOM   3946  OG1 THR A 257      92.730  82.720  63.070  1.00  0.00           O
ATOM   3947  HG1 THR A 257      93.480  82.580  63.650  1.00  0.00           H
ATOM   3948  C   THR A 257      92.900  83.150  59.240  1.00  0.00           C
ATOM   3949  O   THR A 257      93.320  84.200  58.810  1.00  0.00           O
ATOM   3950  N   ASN A 258      93.060  81.950  58.630  1.00  0.00           N
ATOM   3951  H   ASN A 258      92.710  81.130  59.120  1.00  0.00           H
ATOM   3952  CA  ASN A 258      93.740  81.780  57.380  1.00  0.00           C
ATOM   3953  HA  ASN A 258      94.330  82.690  57.290  1.00  0.00           H
ATOM   3954  CB  ASN A 258      94.690  80.560  57.450  1.00  0.00           C
ATOM   3955  HB1 ASN A 258      95.250  80.420  56.520  1.00  0.00           H
ATOM   3956  HB2 ASN A 258      94.090  79.660  57.620  1.00  0.00           H
ATOM   3957  CG  ASN A 258      95.740  80.680  58.550  1.00  0.00           C
ATOM   3958  OD1 ASN A 258      96.070  81.760  59.030  1.00  0.00           O
ATOM   3959  ND2 ASN A 258      96.470  79.630  58.780  1.00  0.00           N
ATOM   3960 1HD2 ASN A 258      96.080  78.760  58.430  1.00  0.00           H
ATOM   3961 2HD2 ASN A 258      97.330  79.620  59.300  1.00  0.00           H
ATOM   3962  C   ASN A 258      92.830  81.590  56.190  1.00  0.00           C
ATOM   3963  O   ASN A 258      93.320  81.800  55.080  1.00  0.00           O
ATOM   3964  N   LEU A 259      91.560  81.170  56.280  1.00  0.00           N
ATOM   3965  H   LEU A 259      91.280  80.890  57.210  1.00  0.00           H
ATOM   3966  CA  LEU A 259      90.720  80.880  55.130  1.00  0.00           C
ATOM   3967  HA  LEU A 259      91.270  81.150  54.230  1.00  0.00           H
ATOM   3968  CB  LEU A 259      90.540  79.320  55.020  1.00  0.00           C
ATOM   3969  HB1 LEU A 259      90.000  79.170  54.090  1.00  0.00           H
ATOM   3970  HB2 LEU A 259      90.060  79.020  55.950  1.00  0.00           H
ATOM   3971  CG  LEU A 259      91.760  78.400  54.880  1.00  0.00           C
ATOM   3972  HG  LEU A 259      92.430  78.820  55.630  1.00  0.00           H
ATOM   3973  CD1 LEU A 259      91.460  76.930  55.210  1.00  0.00           C
ATOM   3974 1HD1 LEU A 259      92.340  76.300  55.190  1.00  0.00           H
ATOM   3975 2HD1 LEU A 259      91.110  76.910  56.240  1.00  0.00           H
ATOM   3976 3HD1 LEU A 259      90.690  76.390  54.660  1.00  0.00           H
ATOM   3977  CD2 LEU A 259      92.500  78.450  53.520  1.00  0.00           C
ATOM   3978 1HD2 LEU A 259      93.410  77.850  53.600  1.00  0.00           H
ATOM   3979 2HD2 LEU A 259      91.890  77.940  52.770  1.00  0.00           H
ATOM   3980 3HD2 LEU A 259      92.770  79.460  53.230  1.00  0.00           H
ATOM   3981  C   LEU A 259      89.340  81.600  54.980  1.00  0.00           C
ATOM   3982  O   LEU A 259      88.950  81.790  53.870  1.00  0.00           O
ATOM   3983  N   VAL A 260      88.720  81.930  56.050  1.00  0.00           N
ATOM   3984  H   VAL A 260      89.180  81.660  56.900  1.00  0.00           H
ATOM   3985  CA  VAL A 260      87.290  82.400  56.150  1.00  0.00           C
ATOM   3986  HA  VAL A 260      86.880  82.530  55.150  1.00  0.00           H
ATOM   3987  CB  VAL A 260      86.440  81.130  56.750  1.00  0.00           C
ATOM   3988  HB  VAL A 260      86.980  80.890  57.670  1.00  0.00           H
ATOM   3989  CG1 VAL A 260      84.920  81.420  56.990  1.00  0.00           C
ATOM   3990 1HG1 VAL A 260      84.500  80.690  57.680  1.00  0.00           H
ATOM   3991 2HG1 VAL A 260      84.770  82.390  57.450  1.00  0.00           H
ATOM   3992 3HG1 VAL A 260      84.330  81.380  56.070  1.00  0.00           H
ATOM   3993  CG2 VAL A 260      86.520  79.890  55.780  1.00  0.00           C
ATOM   3994 1HG2 VAL A 260      86.080  79.000  56.210  1.00  0.00           H
ATOM   3995 2HG2 VAL A 260      85.990  80.040  54.840  1.00  0.00           H
ATOM   3996 3HG2 VAL A 260      87.540  79.600  55.530  1.00  0.00           H
ATOM   3997  C   VAL A 260      87.090  83.720  56.920  1.00  0.00           C
ATOM   3998  O   VAL A 260      86.760  83.680  58.110  1.00  0.00           O
ATOM   3999  N   PRO A 261      87.190  84.870  56.200  1.00  0.00           N
ATOM   4000  CD  PRO A 261      87.810  85.060  54.920  1.00  0.00           C
ATOM   4001  HD1 PRO A 261      87.040  84.990  54.150  1.00  0.00           H
ATOM   4002  HD2 PRO A 261      88.630  84.350  54.780  1.00  0.00           H
ATOM   4003  CG  PRO A 261      88.350  86.460  54.940  1.00  0.00           C
ATOM   4004  HG1 PRO A 261      88.380  86.950  53.970  1.00  0.00           H
ATOM   4005  HG2 PRO A 261      89.280  86.410  55.510  1.00  0.00           H
ATOM   4006  CB  PRO A 261      87.380  87.280  55.850  1.00  0.00           C
ATOM   4007  HB1 PRO A 261      86.510  87.470  55.210  1.00  0.00           H
ATOM   4008  HB2 PRO A 261      87.780  88.220  56.200  1.00  0.00           H
ATOM   4009  CA  PRO A 261      86.960  86.170  56.890  1.00  0.00           C
ATOM   4010  HA  PRO A 261      87.640  86.360  57.720  1.00  0.00           H
ATOM   4011  C   PRO A 261      85.410  86.460  57.220  1.00  0.00           C
ATOM   4012  O   PRO A 261      85.080  87.150  58.130  1.00  0.00           O
ATOM   4013  N   TYR A 262      84.560  85.960  56.380  1.00  0.00           N
ATOM   4014  H   TYR A 262      84.890  85.300  55.690  1.00  0.00           H
ATOM   4015  CA  TYR A 262      83.110  86.080  56.400  1.00  0.00           C
ATOM   4016  HA  TYR A 262      82.830  86.960  56.970  1.00  0.00           H
ATOM   4017  CB  TYR A 262      82.670  86.630  55.000  1.00  0.00           C
ATOM   4018  HB1 TYR A 262      82.820  85.740  54.400  1.00  0.00           H
ATOM   4019  HB2 TYR A 262      83.250  87.470  54.610  1.00  0.00           H
ATOM   4020  CG  TYR A 262      81.280  87.200  55.010  1.00  0.00           C
ATOM   4021  CD1 TYR A 262      81.050  88.560  55.290  1.00  0.00           C
ATOM   4022  HD1 TYR A 262      81.880  89.150  55.640  1.00  0.00           H
ATOM   4023  CE1 TYR A 262      79.830  89.130  54.870  1.00  0.00           C
ATOM   4024  HE1 TYR A 262      79.600  90.180  54.940  1.00  0.00           H
ATOM   4025  CZ  TYR A 262      78.790  88.370  54.280  1.00  0.00           C
ATOM   4026  OH  TYR A 262      77.690  89.010  53.740  1.00  0.00           O
ATOM   4027  HH  TYR A 262      77.100  88.410  53.290  1.00  0.00           H
ATOM   4028  CE2 TYR A 262      79.040  87.000  53.990  1.00  0.00           C
ATOM   4029  HE2 TYR A 262      78.500  86.430  53.250  1.00  0.00           H
ATOM   4030  CD2 TYR A 262      80.330  86.480  54.300  1.00  0.00           C
ATOM   4031  HD2 TYR A 262      80.730  85.550  53.930  1.00  0.00           H
ATOM   4032  C   TYR A 262      82.410  84.830  56.780  1.00  0.00           C
ATOM   4033  O   TYR A 262      82.450  83.790  56.060  1.00  0.00           O
ATOM   4034  N   PRO A 263      81.690  84.770  57.940  1.00  0.00           N
ATOM   4035  CD  PRO A 263      81.490  85.860  58.870  1.00  0.00           C
ATOM   4036  HD1 PRO A 263      80.540  86.290  58.540  1.00  0.00           H
ATOM   4037  HD2 PRO A 263      82.310  86.560  59.000  1.00  0.00           H
ATOM   4038  CG  PRO A 263      81.320  85.190  60.260  1.00  0.00           C
ATOM   4039  HG1 PRO A 263      80.690  85.790  60.920  1.00  0.00           H
ATOM   4040  HG2 PRO A 263      82.330  85.050  60.630  1.00  0.00           H
ATOM   4041  CB  PRO A 263      80.760  83.780  59.870  1.00  0.00           C
ATOM   4042  HB1 PRO A 263      79.680  83.820  59.690  1.00  0.00           H
ATOM   4043  HB2 PRO A 263      81.120  83.030  60.580  1.00  0.00           H
ATOM   4044  CA  PRO A 263      81.400  83.460  58.550  1.00  0.00           C
ATOM   4045  HA  PRO A 263      82.370  83.010  58.760  1.00  0.00           H
ATOM   4046  C   PRO A 263      80.470  82.540  57.700  1.00  0.00           C
ATOM   4047  O   PRO A 263      80.320  81.380  58.040  1.00  0.00           O
ATOM   4048  N   ARG A 264      79.630  83.060  56.760  1.00  0.00           N
ATOM   4049  H   ARG A 264      79.560  84.070  56.740  1.00  0.00           H
ATOM   4050  CA  ARG A 264      78.720  82.360  55.800  1.00  0.00           C
ATOM   4051  HA  ARG A 264      78.290  81.470  56.270  1.00  0.00           H
ATOM   4052  CB  ARG A 264      77.490  83.210  55.450  1.00  0.00           C
ATOM   4053  HB1 ARG A 264      77.010  82.710  54.600  1.00  0.00           H
ATOM   4054  HB2 ARG A 264      77.730  84.220  55.140  1.00  0.00           H
ATOM   4055  CG  ARG A 264      76.410  83.480  56.620  1.00  0.00           C
ATOM   4056  HG1 ARG A 264      76.930  83.780  57.540  1.00  0.00           H
ATOM   4057  HG2 ARG A 264      75.900  82.530  56.790  1.00  0.00           H
ATOM   4058  CD  ARG A 264      75.380  84.630  56.390  1.00  0.00           C
ATOM   4059  HD1 ARG A 264      75.830  85.620  56.280  1.00  0.00           H
ATOM   4060  HD2 ARG A 264      74.780  84.730  57.290  1.00  0.00           H
ATOM   4061  NE  ARG A 264      74.470  84.350  55.190  1.00  0.00           N
ATOM   4062  HE  ARG A 264      74.680  84.830  54.330  1.00  0.00           H
ATOM   4063  CZ  ARG A 264      73.510  83.460  55.080  1.00  0.00           C
ATOM   4064  NH1 ARG A 264      73.020  82.760  56.060  1.00  0.00           N
ATOM   4065 1HH1 ARG A 264      73.350  82.880  57.010  1.00  0.00           H
ATOM   4066 2HH1 ARG A 264      72.370  82.000  55.880  1.00  0.00           H
ATOM   4067  NH2 ARG A 264      73.000  83.220  53.970  1.00  0.00           N
ATOM   4068 1HH2 ARG A 264      73.380  83.740  53.190  1.00  0.00           H
ATOM   4069 2HH2 ARG A 264      72.260  82.530  53.930  1.00  0.00           H
ATOM   4070  C   ARG A 264      79.490  81.820  54.540  1.00  0.00           C
ATOM   4071  O   ARG A 264      79.250  80.700  54.050  1.00  0.00           O
ATOM   4072  N   ILE A 265      80.600  82.500  54.140  1.00  0.00           N
ATOM   4073  H   ILE A 265      80.880  83.270  54.730  1.00  0.00           H
ATOM   4074  CA  ILE A 265      81.400  82.050  52.990  1.00  0.00           C
ATOM   4075  HA  ILE A 265      80.810  81.370  52.380  1.00  0.00           H
ATOM   4076  CB  ILE A 265      81.720  83.280  52.150  1.00  0.00           C
ATOM   4077  HB  ILE A 265      82.070  84.070  52.820  1.00  0.00           H
ATOM   4078  CG2 ILE A 265      82.770  83.090  51.000  1.00  0.00           C
ATOM   4079 1HG2 ILE A 265      82.870  84.070  50.520  1.00  0.00           H
ATOM   4080 2HG2 ILE A 265      83.790  82.900  51.350  1.00  0.00           H
ATOM   4081 3HG2 ILE A 265      82.420  82.300  50.340  1.00  0.00           H
ATOM   4082  CG1 ILE A 265      80.450  83.880  51.510  1.00  0.00           C
ATOM   4083 1HG1 ILE A 265      79.650  84.020  52.240  1.00  0.00           H
ATOM   4084 2HG1 ILE A 265      80.160  83.060  50.850  1.00  0.00           H
ATOM   4085  CD  ILE A 265      80.510  85.280  50.990  1.00  0.00           C
ATOM   4086  HD1 ILE A 265      81.210  85.910  51.550  1.00  0.00           H
ATOM   4087  HD2 ILE A 265      80.820  85.260  49.940  1.00  0.00           H
ATOM   4088  HD3 ILE A 265      79.560  85.810  51.010  1.00  0.00           H
ATOM   4089  C   ILE A 265      82.500  81.190  53.560  1.00  0.00           C
ATOM   4090  O   ILE A 265      83.680  81.550  53.490  1.00  0.00           O
ATOM   4091  N   HIS A 266      82.190  80.010  54.170  1.00  0.00           N
ATOM   4092  H   HIS A 266      81.190  79.900  54.270  1.00  0.00           H
ATOM   4093  CA  HIS A 266      83.100  79.170  54.890  1.00  0.00           C
ATOM   4094  HA  HIS A 266      84.020  79.750  55.000  1.00  0.00           H
ATOM   4095  CB  HIS A 266      82.590  78.950  56.370  1.00  0.00           C
ATOM   4096  HB1 HIS A 266      82.460  79.960  56.750  1.00  0.00           H
ATOM   4097  HB2 HIS A 266      83.410  78.550  56.970  1.00  0.00           H
ATOM   4098  CG  HIS A 266      81.330  78.150  56.530  1.00  0.00           C
ATOM   4099  ND1 HIS A 266      80.180  78.720  56.970  1.00  0.00           N
ATOM   4100  HD1 HIS A 266      80.000  79.710  57.090  1.00  0.00           H
ATOM   4101  CE1 HIS A 266      79.250  77.790  57.040  1.00  0.00           C
ATOM   4102  HE1 HIS A 266      78.210  77.950  57.280  1.00  0.00           H
ATOM   4103  NE2 HIS A 266      79.800  76.620  56.660  1.00  0.00           N
ATOM   4104  CD2 HIS A 266      81.120  76.830  56.400  1.00  0.00           C
ATOM   4105  HD2 HIS A 266      81.870  76.060  56.250  1.00  0.00           H
ATOM   4106  C   HIS A 266      83.480  77.910  54.110  1.00  0.00           C
ATOM   4107  O   HIS A 266      83.720  76.880  54.700  1.00  0.00           O
ATOM   4108  N   PHE A 267      83.470  77.920  52.770  1.00  0.00           N
ATOM   4109  H   PHE A 267      83.230  78.840  52.420  1.00  0.00           H
ATOM   4110  CA  PHE A 267      83.630  76.760  51.820  1.00  0.00           C
ATOM   4111  HA  PHE A 267      83.830  75.850  52.380  1.00  0.00           H
ATOM   4112  CB  PHE A 267      82.390  76.730  50.940  1.00  0.00           C
ATOM   4113  HB1 PHE A 267      82.540  75.810  50.380  1.00  0.00           H
ATOM   4114  HB2 PHE A 267      82.420  77.610  50.290  1.00  0.00           H
ATOM   4115  CG  PHE A 267      81.090  76.670  51.700  1.00  0.00           C
ATOM   4116  CD1 PHE A 267      80.250  77.820  52.030  1.00  0.00           C
ATOM   4117  HD1 PHE A 267      80.660  78.810  51.890  1.00  0.00           H
ATOM   4118  CE1 PHE A 267      79.020  77.580  52.650  1.00  0.00           C
ATOM   4119  HE1 PHE A 267      78.420  78.440  52.900  1.00  0.00           H
ATOM   4120  CZ  PHE A 267      78.590  76.310  52.990  1.00  0.00           C
ATOM   4121  HZ  PHE A 267      77.620  76.120  53.440  1.00  0.00           H
ATOM   4122  CE2 PHE A 267      79.460  75.180  52.690  1.00  0.00           C
ATOM   4123  HE2 PHE A 267      79.190  74.160  52.900  1.00  0.00           H
ATOM   4124  CD2 PHE A 267      80.660  75.370  52.050  1.00  0.00           C
ATOM   4125  HD2 PHE A 267      81.210  74.470  51.830  1.00  0.00           H
ATOM   4126  C   PHE A 267      84.850  76.980  50.920  1.00  0.00           C
ATOM   4127  O   PHE A 267      84.770  77.160  49.690  1.00  0.00           O
ATOM   4128  N   PRO A 268      86.070  76.910  51.440  1.00  0.00           N
ATOM   4129  CD  PRO A 268      86.450  76.520  52.770  1.00  0.00           C
ATOM   4130  HD1 PRO A 268      85.860  75.700  53.190  1.00  0.00           H
ATOM   4131  HD2 PRO A 268      86.230  77.400  53.380  1.00  0.00           H
ATOM   4132  CG  PRO A 268      87.910  76.200  52.690  1.00  0.00           C
ATOM   4133  HG1 PRO A 268      88.190  75.170  52.460  1.00  0.00           H
ATOM   4134  HG2 PRO A 268      88.310  76.440  53.670  1.00  0.00           H
ATOM   4135  CB  PRO A 268      88.460  77.090  51.520  1.00  0.00           C
ATOM   4136  HB1 PRO A 268      89.300  76.620  51.010  1.00  0.00           H
ATOM   4137  HB2 PRO A 268      88.670  78.140  51.700  1.00  0.00           H
ATOM   4138  CA  PRO A 268      87.300  77.070  50.550  1.00  0.00           C
ATOM   4139  HA  PRO A 268      87.300  78.030  50.030  1.00  0.00           H
ATOM   4140  C   PRO A 268      87.390  75.920  49.520  1.00  0.00           C
ATOM   4141  O   PRO A 268      87.260  74.740  49.880  1.00  0.00           O
ATOM   4142  N   LEU A 269      87.620  76.230  48.230  1.00  0.00           N
ATOM   4143  H   LEU A 269      87.660  77.180  47.890  1.00  0.00           H
ATOM   4144  CA  LEU A 269      87.920  75.150  47.190  1.00  0.00           C
ATOM   4145  HA  LEU A 269      87.230  74.320  47.090  1.00  0.00           H
ATOM   4146  CB  LEU A 269      87.860  75.950  45.830  1.00  0.00           C
ATOM   4147  HB1 LEU A 269      88.500  76.830  45.860  1.00  0.00           H
ATOM   4148  HB2 LEU A 269      86.840  76.260  45.640  1.00  0.00           H
ATOM   4149  CG  LEU A 269      88.380  75.210  44.570  1.00  0.00           C
ATOM   4150  HG  LEU A 269      89.430  74.980  44.720  1.00  0.00           H
ATOM   4151  CD1 LEU A 269      87.580  73.940  44.240  1.00  0.00           C
ATOM   4152 1HD1 LEU A 269      88.120  73.310  43.530  1.00  0.00           H
ATOM   4153 2HD1 LEU A 269      87.380  73.350  45.140  1.00  0.00           H
ATOM   4154 3HD1 LEU A 269      86.580  74.240  43.960  1.00  0.00           H
ATOM   4155  CD2 LEU A 269      88.240  76.000  43.260  1.00  0.00           C
ATOM   4156 1HD2 LEU A 269      87.160  76.160  43.210  1.00  0.00           H
ATOM   4157 2HD2 LEU A 269      88.790  76.940  43.320  1.00  0.00           H
ATOM   4158 3HD2 LEU A 269      88.450  75.440  42.350  1.00  0.00           H
ATOM   4159  C   LEU A 269      89.280  74.460  47.520  1.00  0.00           C
ATOM   4160  O   LEU A 269      90.250  75.050  47.930  1.00  0.00           O
ATOM   4161  N   ALA A 270      89.420  73.120  47.250  1.00  0.00           N
ATOM   4162  H   ALA A 270      88.670  72.600  46.830  1.00  0.00           H
ATOM   4163  CA  ALA A 270      90.680  72.360  47.400  1.00  0.00           C
ATOM   4164  HA  ALA A 270      91.520  72.960  47.750  1.00  0.00           H
ATOM   4165  CB  ALA A 270      90.470  71.250  48.450  1.00  0.00           C
ATOM   4166  HB1 ALA A 270      90.420  71.740  49.420  1.00  0.00           H
ATOM   4167  HB2 ALA A 270      89.560  70.670  48.280  1.00  0.00           H
ATOM   4168  HB3 ALA A 270      91.310  70.550  48.480  1.00  0.00           H
ATOM   4169  C   ALA A 270      91.130  71.840  46.020  1.00  0.00           C
ATOM   4170  O   ALA A 270      90.350  71.310  45.260  1.00  0.00           O
ATOM   4171  N   THR A 271      92.430  71.950  45.670  1.00  0.00           N
ATOM   4172  H   THR A 271      93.060  72.340  46.350  1.00  0.00           H
ATOM   4173  CA  THR A 271      93.020  71.500  44.420  1.00  0.00           C
ATOM   4174  HA  THR A 271      92.350  70.790  43.930  1.00  0.00           H
ATOM   4175  CB  THR A 271      93.180  72.660  43.420  1.00  0.00           C
ATOM   4176  HB  THR A 271      94.100  73.190  43.650  1.00  0.00           H
ATOM   4177  CG2 THR A 271      93.310  72.020  42.090  1.00  0.00           C
ATOM   4178 1HG2 THR A 271      92.450  71.380  41.900  1.00  0.00           H
ATOM   4179 2HG2 THR A 271      93.330  72.800  41.320  1.00  0.00           H
ATOM   4180 3HG2 THR A 271      94.190  71.380  42.030  1.00  0.00           H
ATOM   4181  OG1 THR A 271      92.100  73.450  43.380  1.00  0.00           O
ATOM   4182  HG1 THR A 271      92.160  74.150  44.020  1.00  0.00           H
ATOM   4183  C   THR A 271      94.330  70.780  44.800  1.00  0.00           C
ATOM   4184  O   THR A 271      95.150  71.320  45.510  1.00  0.00           O
ATOM   4185  N   TYR A 272      94.420  69.550  44.360  1.00  0.00           N
ATOM   4186  H   TYR A 272      93.720  69.190  43.730  1.00  0.00           H
ATOM   4187  CA  TYR A 272      95.530  68.610  44.750  1.00  0.00           C
ATOM   4188  HA  TYR A 272      96.190  69.160  45.420  1.00  0.00           H
ATOM   4189  CB  TYR A 272      95.030  67.410  45.620  1.00  0.00           C
ATOM   4190  HB1 TYR A 272      94.350  66.830  44.990  1.00  0.00           H
ATOM   4191  HB2 TYR A 272      94.510  67.760  46.500  1.00  0.00           H
ATOM   4192  CG  TYR A 272      96.100  66.440  46.060  1.00  0.00           C
ATOM   4193  CD1 TYR A 272      96.500  66.590  47.400  1.00  0.00           C
ATOM   4194  HD1 TYR A 272      96.250  67.440  48.010  1.00  0.00           H
ATOM   4195  CE1 TYR A 272      97.540  65.750  47.860  1.00  0.00           C
ATOM   4196  HE1 TYR A 272      98.000  65.970  48.810  1.00  0.00           H
ATOM   4197  CZ  TYR A 272      98.010  64.670  47.130  1.00  0.00           C
ATOM   4198  OH  TYR A 272      98.860  63.790  47.740  1.00  0.00           O
ATOM   4199  HH  TYR A 272      99.140  63.080  47.160  1.00  0.00           H
ATOM   4200  CE2 TYR A 272      97.500  64.430  45.820  1.00  0.00           C
ATOM   4201  HE2 TYR A 272      97.810  63.510  45.330  1.00  0.00           H
ATOM   4202  CD2 TYR A 272      96.530  65.350  45.270  1.00  0.00           C
ATOM   4203  HD2 TYR A 272      96.220  65.110  44.270  1.00  0.00           H
ATOM   4204  C   TYR A 272      96.400  68.260  43.540  1.00  0.00           C
ATOM   4205  O   TYR A 272      95.820  67.910  42.540  1.00  0.00           O
ATOM   4206  N   ALA A 273      97.710  68.210  43.660  1.00  0.00           N
ATOM   4207  H   ALA A 273      98.190  68.430  44.520  1.00  0.00           H
ATOM   4208  CA  ALA A 273      98.560  67.620  42.630  1.00  0.00           C
ATOM   4209  HA  ALA A 273      97.890  66.940  42.100  1.00  0.00           H
ATOM   4210  CB  ALA A 273      98.940  68.690  41.600  1.00  0.00           C
ATOM   4211  HB1 ALA A 273      98.600  69.640  42.030  1.00  0.00           H
ATOM   4212  HB2 ALA A 273     100.000  68.850  41.420  1.00  0.00           H
ATOM   4213  HB3 ALA A 273      98.400  68.510  40.670  1.00  0.00           H
ATOM   4214  C   ALA A 273      99.770  66.920  43.170  1.00  0.00           C
ATOM   4215  O   ALA A 273     100.230  67.210  44.240  1.00  0.00           O
ATOM   4216  N   PRO A 274     100.360  66.010  42.400  1.00  0.00           N
ATOM   4217  CD  PRO A 274     101.720  65.490  42.760  1.00  0.00           C
ATOM   4218  HD1 PRO A 274     101.590  64.610  43.380  1.00  0.00           H
ATOM   4219  HD2 PRO A 274     102.540  66.160  43.040  1.00  0.00           H
ATOM   4220  CG  PRO A 274     102.090  64.890  41.430  1.00  0.00           C
ATOM   4221  HG1 PRO A 274     102.130  63.800  41.550  1.00  0.00           H
ATOM   4222  HG2 PRO A 274     103.050  65.200  41.020  1.00  0.00           H
ATOM   4223  CB  PRO A 274     101.100  65.370  40.370  1.00  0.00           C
ATOM   4224  HB1 PRO A 274     101.060  64.730  39.490  1.00  0.00           H
ATOM   4225  HB2 PRO A 274     101.330  66.370  40.010  1.00  0.00           H
ATOM   4226  CA  PRO A 274      99.780  65.340  41.170  1.00  0.00           C
ATOM   4227  HA  PRO A 274      99.010  65.970  40.730  1.00  0.00           H
ATOM   4228  C   PRO A 274      99.130  64.080  41.500  1.00  0.00           C
ATOM   4229  O   PRO A 274      99.540  63.450  42.490  1.00  0.00           O
ATOM   4230  N   VAL A 275      98.210  63.620  40.700  1.00  0.00           N
ATOM   4231  H   VAL A 275      98.020  64.180  39.870  1.00  0.00           H
ATOM   4232  CA  VAL A 275      97.600  62.280  40.770  1.00  0.00           C
ATOM   4233  HA  VAL A 275      97.750  61.670  41.660  1.00  0.00           H
ATOM   4234  CB  VAL A 275      96.050  62.440  40.770  1.00  0.00           C
ATOM   4235  HB  VAL A 275      95.730  63.080  39.940  1.00  0.00           H
ATOM   4236  CG1 VAL A 275      95.270  61.110  40.770  1.00  0.00           C
ATOM   4237 1HG1 VAL A 275      95.160  60.620  39.810  1.00  0.00           H
ATOM   4238 2HG1 VAL A 275      95.590  60.350  41.480  1.00  0.00           H
ATOM   4239 3HG1 VAL A 275      94.240  61.220  41.130  1.00  0.00           H
ATOM   4240  CG2 VAL A 275      95.720  63.240  42.020  1.00  0.00           C
ATOM   4241 1HG2 VAL A 275      94.630  63.370  41.990  1.00  0.00           H
ATOM   4242 2HG2 VAL A 275      95.830  62.650  42.920  1.00  0.00           H
ATOM   4243 3HG2 VAL A 275      96.210  64.220  42.070  1.00  0.00           H
ATOM   4244  C   VAL A 275      98.090  61.540  39.570  1.00  0.00           C
ATOM   4245  O   VAL A 275      97.690  61.870  38.430  1.00  0.00           O
ATOM   4246  N   ILE A 276      98.870  60.510  39.800  1.00  0.00           N
ATOM   4247  H   ILE A 276      99.100  60.200  40.730  1.00  0.00           H
ATOM   4248  CA  ILE A 276      99.710  59.850  38.820  1.00  0.00           C
ATOM   4249  HA  ILE A 276      99.440  60.280  37.850  1.00  0.00           H
ATOM   4250  CB  ILE A 276     101.110  60.360  38.880  1.00  0.00           C
ATOM   4251  HB  ILE A 276     101.560  60.100  39.840  1.00  0.00           H
ATOM   4252  CG2 ILE A 276     101.940  59.630  37.780  1.00  0.00           C
ATOM   4253 1HG2 ILE A 276     102.000  58.570  38.030  1.00  0.00           H
ATOM   4254 2HG2 ILE A 276     101.350  59.660  36.870  1.00  0.00           H
ATOM   4255 3HG2 ILE A 276     102.940  60.040  37.640  1.00  0.00           H
ATOM   4256  CG1 ILE A 276     101.260  61.890  38.770  1.00  0.00           C
ATOM   4257 1HG1 ILE A 276     100.700  62.310  39.600  1.00  0.00           H
ATOM   4258 2HG1 ILE A 276     100.850  62.290  37.840  1.00  0.00           H
ATOM   4259  CD  ILE A 276     102.730  62.300  38.970  1.00  0.00           C
ATOM   4260  HD1 ILE A 276     102.870  63.370  39.170  1.00  0.00           H
ATOM   4261  HD2 ILE A 276     103.210  61.730  39.770  1.00  0.00           H
ATOM   4262  HD3 ILE A 276     103.190  62.150  38.000  1.00  0.00           H
ATOM   4263  C   ILE A 276      99.520  58.370  38.790  1.00  0.00           C
ATOM   4264  O   ILE A 276      99.440  57.700  39.800  1.00  0.00           O
ATOM   4265  N   SER A 277      99.590  57.790  37.620  1.00  0.00           N
ATOM   4266  H   SER A 277      99.620  58.320  36.760  1.00  0.00           H
ATOM   4267  CA  SER A 277      99.920  56.310  37.340  1.00  0.00           C
ATOM   4268  HA  SER A 277      99.850  55.770  38.290  1.00  0.00           H
ATOM   4269  CB  SER A 277      98.800  55.750  36.500  1.00  0.00           C
ATOM   4270  HB1 SER A 277      98.740  56.220  35.520  1.00  0.00           H
ATOM   4271  HB2 SER A 277      97.900  55.830  37.120  1.00  0.00           H
ATOM   4272  OG  SER A 277      99.030  54.410  36.310  1.00  0.00           O
ATOM   4273  HG  SER A 277      98.460  54.240  35.560  1.00  0.00           H
ATOM   4274  C   SER A 277     101.430  56.080  36.860  1.00  0.00           C
ATOM   4275  O   SER A 277     101.660  55.820  35.670  1.00  0.00           O
ATOM   4276  N   ALA A 278     102.400  56.200  37.810  1.00  0.00           N
ATOM   4277  H   ALA A 278     102.040  56.280  38.750  1.00  0.00           H
ATOM   4278  CA  ALA A 278     103.850  55.950  37.840  1.00  0.00           C
ATOM   4279  HA  ALA A 278     104.130  56.130  38.880  1.00  0.00           H
ATOM   4280  CB  ALA A 278     103.970  54.480  37.440  1.00  0.00           C
ATOM   4281  HB1 ALA A 278     103.190  53.900  37.930  1.00  0.00           H
ATOM   4282  HB2 ALA A 278     103.840  54.450  36.360  1.00  0.00           H
ATOM   4283  HB3 ALA A 278     104.900  53.990  37.730  1.00  0.00           H
ATOM   4284  C   ALA A 278     104.760  56.900  37.000  1.00  0.00           C
ATOM   4285  O   ALA A 278     105.370  56.500  36.020  1.00  0.00           O
ATOM   4286  N   GLU A 284     104.760  58.190  37.300  1.00  0.00           N
ATOM   4287  H   GLU A 284     104.130  58.500  38.030  1.00  0.00           H
ATOM   4288  CA  GLU A 284     105.840  59.220  36.950  1.00  0.00           C
ATOM   4289  HA  GLU A 284     106.710  58.560  36.900  1.00  0.00           H
ATOM   4290  CB  GLU A 284     105.540  59.980  35.600  1.00  0.00           C
ATOM   4291  HB1 GLU A 284     105.200  60.980  35.860  1.00  0.00           H
ATOM   4292  HB2 GLU A 284     104.740  59.490  35.050  1.00  0.00           H
ATOM   4293  CG  GLU A 284     106.730  60.050  34.660  1.00  0.00           C
ATOM   4294  HG1 GLU A 284     107.090  59.050  34.450  1.00  0.00           H
ATOM   4295  HG2 GLU A 284     107.490  60.600  35.210  1.00  0.00           H
ATOM   4296  CD  GLU A 284     106.440  60.880  33.350  1.00  0.00           C
ATOM   4297  OE1 GLU A 284     105.910  61.950  33.580  1.00  0.00           O
ATOM   4298  OE2 GLU A 284     106.700  60.430  32.200  1.00  0.00           O
ATOM   4299  C   GLU A 284     106.050  60.280  38.040  1.00  0.00           C
ATOM   4300  O   GLU A 284     105.280  60.240  39.030  1.00  0.00           O
ATOM   4301  N   GLN A 285     107.030  61.240  37.880  1.00  0.00           N
ATOM   4302  H   GLN A 285     107.600  61.060  37.070  1.00  0.00           H
ATOM   4303  CA  GLN A 285     107.390  62.360  38.800  1.00  0.00           C
ATOM   4304  HA  GLN A 285     106.680  62.500  39.620  1.00  0.00           H
ATOM   4305  CB  GLN A 285     108.650  61.920  39.590  1.00  0.00           C
ATOM   4306  HB1 GLN A 285     108.860  62.720  40.300  1.00  0.00           H
ATOM   4307  HB2 GLN A 285     109.500  61.800  38.920  1.00  0.00           H
ATOM   4308  CG  GLN A 285     108.610  60.640  40.480  1.00  0.00           C
ATOM   4309  HG1 GLN A 285     109.600  60.460  40.900  1.00  0.00           H
ATOM   4310  HG2 GLN A 285     108.280  59.880  39.780  1.00  0.00           H
ATOM   4311  CD  GLN A 285     107.590  60.660  41.660  1.00  0.00           C
ATOM   4312  OE1 GLN A 285     107.600  61.470  42.590  1.00  0.00           O
ATOM   4313  NE2 GLN A 285     106.870  59.550  41.780  1.00  0.00           N
ATOM   4314 1HE2 GLN A 285     106.980  58.780  41.130  1.00  0.00           H
ATOM   4315 2HE2 GLN A 285     106.190  59.520  42.530  1.00  0.00           H
ATOM   4316  C   GLN A 285     107.550  63.690  38.070  1.00  0.00           C
ATOM   4317  O   GLN A 285     107.760  63.670  36.850  1.00  0.00           O
ATOM   4318  N   LEU A 286     107.460  64.830  38.800  1.00  0.00           N
ATOM   4319  H   LEU A 286     107.570  64.710  39.800  1.00  0.00           H
ATOM   4320  CA  LEU A 286     107.310  66.240  38.390  1.00  0.00           C
ATOM   4321  HA  LEU A 286     107.640  66.390  37.370  1.00  0.00           H
ATOM   4322  CB  LEU A 286     105.750  66.620  38.340  1.00  0.00           C
ATOM   4323  HB1 LEU A 286     105.780  67.700  38.260  1.00  0.00           H
ATOM   4324  HB2 LEU A 286     105.340  66.430  39.340  1.00  0.00           H
ATOM   4325  CG  LEU A 286     104.770  66.080  37.270  1.00  0.00           C
ATOM   4326  HG  LEU A 286     104.910  66.460  36.260  1.00  0.00           H
ATOM   4327  CD1 LEU A 286     104.610  64.540  37.330  1.00  0.00           C
ATOM   4328 1HD1 LEU A 286     103.660  64.310  36.850  1.00  0.00           H
ATOM   4329 2HD1 LEU A 286     105.290  63.990  36.690  1.00  0.00           H
ATOM   4330 3HD1 LEU A 286     104.620  64.150  38.350  1.00  0.00           H
ATOM   4331  CD2 LEU A 286     103.410  66.580  37.740  1.00  0.00           C
ATOM   4332 1HD2 LEU A 286     102.760  66.500  36.870  1.00  0.00           H
ATOM   4333 2HD2 LEU A 286     103.050  66.030  38.610  1.00  0.00           H
ATOM   4334 3HD2 LEU A 286     103.460  67.620  38.070  1.00  0.00           H
ATOM   4335  C   LEU A 286     108.050  67.200  39.330  1.00  0.00           C
ATOM   4336  O   LEU A 286     108.420  66.810  40.480  1.00  0.00           O
ATOM   4337  N   SER A 287     108.380  68.370  38.800  1.00  0.00           N
ATOM   4338  H   SER A 287     108.110  68.560  37.850  1.00  0.00           H
ATOM   4339  CA  SER A 287     109.010  69.490  39.430  1.00  0.00           C
ATOM   4340  HA  SER A 287     109.800  69.060  40.040  1.00  0.00           H
ATOM   4341  CB  SER A 287     109.620  70.470  38.410  1.00  0.00           C
ATOM   4342  HB1 SER A 287     110.200  69.980  37.630  1.00  0.00           H
ATOM   4343  HB2 SER A 287     110.330  71.110  38.930  1.00  0.00           H
ATOM   4344  OG  SER A 287     108.560  71.340  37.870  1.00  0.00           O
ATOM   4345  HG  SER A 287     108.420  71.060  36.960  1.00  0.00           H
ATOM   4346  C   SER A 287     108.020  70.210  40.450  1.00  0.00           C
ATOM   4347  O   SER A 287     106.800  69.940  40.380  1.00  0.00           O
ATOM   4348  N   VAL A 288     108.490  71.240  41.180  1.00  0.00           N
ATOM   4349  H   VAL A 288     109.430  71.580  41.060  1.00  0.00           H
ATOM   4350  CA  VAL A 288     107.580  72.110  42.040  1.00  0.00           C
ATOM   4351  HA  VAL A 288     106.810  71.460  42.450  1.00  0.00           H
ATOM   4352  CB  VAL A 288     108.380  73.020  43.040  1.00  0.00           C
ATOM   4353  HB  VAL A 288     108.970  73.760  42.480  1.00  0.00           H
ATOM   4354  CG1 VAL A 288     107.550  73.940  43.940  1.00  0.00           C
ATOM   4355 1HG1 VAL A 288     108.170  74.240  44.790  1.00  0.00           H
ATOM   4356 2HG1 VAL A 288     107.170  74.830  43.440  1.00  0.00           H
ATOM   4357 3HG1 VAL A 288     106.710  73.400  44.360  1.00  0.00           H
ATOM   4358  CG2 VAL A 288     109.360  72.180  43.850  1.00  0.00           C
ATOM   4359 1HG2 VAL A 288     110.000  71.650  43.150  1.00  0.00           H
ATOM   4360 2HG2 VAL A 288     110.020  72.830  44.420  1.00  0.00           H
ATOM   4361 3HG2 VAL A 288     108.880  71.510  44.570  1.00  0.00           H
ATOM   4362  C   VAL A 288     106.750  73.070  41.160  1.00  0.00           C
ATOM   4363  O   VAL A 288     105.610  73.330  41.380  1.00  0.00           O
ATOM   4364  N   ALA A 289     107.390  73.610  40.080  1.00  0.00           N
ATOM   4365  H   ALA A 289     108.380  73.460  39.980  1.00  0.00           H
ATOM   4366  CA  ALA A 289     106.780  74.590  39.160  1.00  0.00           C
ATOM   4367  HA  ALA A 289     106.530  75.520  39.670  1.00  0.00           H
ATOM   4368  CB  ALA A 289     107.890  74.990  38.080  1.00  0.00           C
ATOM   4369  HB1 ALA A 289     107.500  75.700  37.350  1.00  0.00           H
ATOM   4370  HB2 ALA A 289     108.760  75.370  38.630  1.00  0.00           H
ATOM   4371  HB3 ALA A 289     108.150  74.060  37.580  1.00  0.00           H
ATOM   4372  C   ALA A 289     105.560  74.020  38.440  1.00  0.00           C
ATOM   4373  O   ALA A 289     104.690  74.790  38.160  1.00  0.00           O
ATOM   4374  N   GLU A 290     105.540  72.740  38.150  1.00  0.00           N
ATOM   4375  H   GLU A 290     106.360  72.230  38.450  1.00  0.00           H
ATOM   4376  CA  GLU A 290     104.490  71.920  37.520  1.00  0.00           C
ATOM   4377  HA  GLU A 290     104.030  72.470  36.700  1.00  0.00           H
ATOM   4378  CB  GLU A 290     105.170  70.620  37.070  1.00  0.00           C
ATOM   4379  HB1 GLU A 290     104.350  69.920  36.910  1.00  0.00           H
ATOM   4380  HB2 GLU A 290     105.860  70.280  37.840  1.00  0.00           H
ATOM   4381  CG  GLU A 290     105.870  70.920  35.730  1.00  0.00           C
ATOM   4382  HG1 GLU A 290     106.470  71.830  35.760  1.00  0.00           H
ATOM   4383  HG2 GLU A 290     105.190  70.860  34.890  1.00  0.00           H
ATOM   4384  CD  GLU A 290     106.860  69.800  35.460  1.00  0.00           C
ATOM   4385  OE1 GLU A 290     106.450  68.670  35.100  1.00  0.00           O
ATOM   4386  OE2 GLU A 290     108.070  70.100  35.550  1.00  0.00           O
ATOM   4387  C   GLU A 290     103.380  71.680  38.500  1.00  0.00           C
ATOM   4388  O   GLU A 290     102.230  72.090  38.210  1.00  0.00           O
ATOM   4389  N   ILE A 291     103.640  71.000  39.640  1.00  0.00           N
ATOM   4390  H   ILE A 291     104.510  70.480  39.720  1.00  0.00           H
ATOM   4391  CA  ILE A 291     102.520  70.790  40.570  1.00  0.00           C
ATOM   4392  HA  ILE A 291     101.720  70.330  39.990  1.00  0.00           H
ATOM   4393  CB  ILE A 291     102.890  69.830  41.680  1.00  0.00           C
ATOM   4394  HB  ILE A 291     101.990  69.710  42.280  1.00  0.00           H
ATOM   4395  CG2 ILE A 291     103.220  68.500  41.010  1.00  0.00           C
ATOM   4396 1HG2 ILE A 291     103.630  67.750  41.690  1.00  0.00           H
ATOM   4397 2HG2 ILE A 291     102.360  68.080  40.490  1.00  0.00           H
ATOM   4398 3HG2 ILE A 291     104.020  68.660  40.290  1.00  0.00           H
ATOM   4399  CG1 ILE A 291     104.020  70.440  42.540  1.00  0.00           C
ATOM   4400 1HG1 ILE A 291     103.780  71.430  42.930  1.00  0.00           H
ATOM   4401 2HG1 ILE A 291     104.910  70.650  41.960  1.00  0.00           H
ATOM   4402  CD  ILE A 291     104.470  69.560  43.730  1.00  0.00           C
ATOM   4403  HD1 ILE A 291     103.690  69.420  44.480  1.00  0.00           H
ATOM   4404  HD2 ILE A 291     104.710  68.570  43.350  1.00  0.00           H
ATOM   4405  HD3 ILE A 291     105.410  69.960  44.110  1.00  0.00           H
ATOM   4406  C   ILE A 291     101.880  72.080  41.090  1.00  0.00           C
ATOM   4407  O   ILE A 291     100.630  72.210  41.200  1.00  0.00           O
ATOM   4408  N   THR A 292     102.670  73.140  41.160  1.00  0.00           N
ATOM   4409  H   THR A 292     103.670  73.050  41.060  1.00  0.00           H
ATOM   4410  CA  THR A 292     102.100  74.430  41.760  1.00  0.00           C
ATOM   4411  HA  THR A 292     101.340  74.220  42.510  1.00  0.00           H
ATOM   4412  CB  THR A 292     103.160  75.310  42.380  1.00  0.00           C
ATOM   4413  HB  THR A 292     103.750  75.840  41.630  1.00  0.00           H
ATOM   4414  CG2 THR A 292     102.580  76.400  43.260  1.00  0.00           C
ATOM   4415 1HG2 THR A 292     102.150  77.250  42.720  1.00  0.00           H
ATOM   4416 2HG2 THR A 292     101.830  76.010  43.940  1.00  0.00           H
ATOM   4417 3HG2 THR A 292     103.350  76.840  43.880  1.00  0.00           H
ATOM   4418  OG1 THR A 292     103.880  74.550  43.310  1.00  0.00           O
ATOM   4419  HG1 THR A 292     104.570  74.070  42.850  1.00  0.00           H
ATOM   4420  C   THR A 292     101.270  75.250  40.700  1.00  0.00           C
ATOM   4421  O   THR A 292     100.360  76.030  41.100  1.00  0.00           O
ATOM   4422  N   ASN A 293     101.480  74.970  39.420  1.00  0.00           N
ATOM   4423  H   ASN A 293     102.120  74.240  39.140  1.00  0.00           H
ATOM   4424  CA  ASN A 293     100.630  75.400  38.350  1.00  0.00           C
ATOM   4425  HA  ASN A 293     100.300  76.440  38.470  1.00  0.00           H
ATOM   4426  CB  ASN A 293     101.460  75.240  37.090  1.00  0.00           C
ATOM   4427  HB1 ASN A 293     101.670  74.180  36.940  1.00  0.00           H
ATOM   4428  HB2 ASN A 293     102.340  75.860  37.250  1.00  0.00           H
ATOM   4429  CG  ASN A 293     100.840  75.750  35.820  1.00  0.00           C
ATOM   4430  OD1 ASN A 293     100.270  76.850  35.690  1.00  0.00           O
ATOM   4431  ND2 ASN A 293     100.960  74.930  34.790  1.00  0.00           N
ATOM   4432 1HD2 ASN A 293     101.080  73.940  34.930  1.00  0.00           H
ATOM   4433 2HD2 ASN A 293     100.660  75.200  33.860  1.00  0.00           H
ATOM   4434  C   ASN A 293      99.380  74.440  38.160  1.00  0.00           C
ATOM   4435  O   ASN A 293      98.340  75.020  37.840  1.00  0.00           O
ATOM   4436  N   ALA A 294      99.470  73.160  38.340  1.00  0.00           N
ATOM   4437  H   ALA A 294     100.330  72.820  38.750  1.00  0.00           H
ATOM   4438  CA  ALA A 294      98.380  72.250  38.230  1.00  0.00           C
ATOM   4439  HA  ALA A 294      97.920  72.520  37.280  1.00  0.00           H
ATOM   4440  CB  ALA A 294      98.970  70.880  38.340  1.00  0.00           C
ATOM   4441  HB1 ALA A 294      99.170  70.740  39.410  1.00  0.00           H
ATOM   4442  HB2 ALA A 294      98.260  70.070  38.160  1.00  0.00           H
ATOM   4443  HB3 ALA A 294      99.860  70.580  37.780  1.00  0.00           H
ATOM   4444  C   ALA A 294      97.270  72.570  39.320  1.00  0.00           C
ATOM   4445  O   ALA A 294      96.100  72.240  39.070  1.00  0.00           O
ATOM   4446  N   CYS A 295      97.670  73.260  40.450  1.00  0.00           N
ATOM   4447  H   CYS A 295      98.640  73.510  40.600  1.00  0.00           H
ATOM   4448  CA  CYS A 295      96.740  73.740  41.460  1.00  0.00           C
ATOM   4449  HA  CYS A 295      96.270  72.790  41.720  1.00  0.00           H
ATOM   4450  CB  CYS A 295      97.500  74.370  42.680  1.00  0.00           C
ATOM   4451  HB1 CYS A 295      96.740  74.810  43.320  1.00  0.00           H
ATOM   4452  HB2 CYS A 295      98.190  75.140  42.340  1.00  0.00           H
ATOM   4453  SG  CYS A 295      98.320  73.040  43.590  1.00  0.00           S
ATOM   4454  HG  CYS A 295      99.640  73.110  43.380  1.00  0.00           H
ATOM   4455  C   CYS A 295      95.630  74.760  41.030  1.00  0.00           C
ATOM   4456  O   CYS A 295      94.680  75.050  41.740  1.00  0.00           O
ATOM   4457  N   PHE A 296      95.740  75.320  39.770  1.00  0.00           N
ATOM   4458  H   PHE A 296      96.450  74.950  39.150  1.00  0.00           H
ATOM   4459  CA  PHE A 296      94.700  76.270  39.140  1.00  0.00           C
ATOM   4460  HA  PHE A 296      93.910  76.540  39.840  1.00  0.00           H
ATOM   4461  CB  PHE A 296      95.430  77.570  38.720  1.00  0.00           C
ATOM   4462  HB1 PHE A 296      94.630  78.220  38.350  1.00  0.00           H
ATOM   4463  HB2 PHE A 296      96.130  77.350  37.920  1.00  0.00           H
ATOM   4464  CG  PHE A 296      96.170  78.300  39.850  1.00  0.00           C
ATOM   4465  CD1 PHE A 296      95.330  79.170  40.570  1.00  0.00           C
ATOM   4466  HD1 PHE A 296      94.370  79.480  40.180  1.00  0.00           H
ATOM   4467  CE1 PHE A 296      95.830  79.820  41.640  1.00  0.00           C
ATOM   4468  HE1 PHE A 296      95.250  80.530  42.200  1.00  0.00           H
ATOM   4469  CZ  PHE A 296      97.110  79.540  42.090  1.00  0.00           C
ATOM   4470  HZ  PHE A 296      97.530  80.080  42.920  1.00  0.00           H
ATOM   4471  CE2 PHE A 296      98.000  78.770  41.350  1.00  0.00           C
ATOM   4472  HE2 PHE A 296      99.040  78.570  41.570  1.00  0.00           H
ATOM   4473  CD2 PHE A 296      97.450  78.040  40.260  1.00  0.00           C
ATOM   4474  HD2 PHE A 296      98.060  77.250  39.840  1.00  0.00           H
ATOM   4475  C   PHE A 296      93.960  75.730  37.870  1.00  0.00           C
ATOM   4476  O   PHE A 296      93.220  76.520  37.250  1.00  0.00           O
ATOM   4477  N   GLU A 297      94.080  74.430  37.510  1.00  0.00           N
ATOM   4478  H   GLU A 297      94.750  73.870  38.020  1.00  0.00           H
ATOM   4479  CA  GLU A 297      93.490  73.800  36.350  1.00  0.00           C
ATOM   4480  HA  GLU A 297      93.260  74.610  35.660  1.00  0.00           H
ATOM   4481  CB  GLU A 297      94.520  72.870  35.590  1.00  0.00           C
ATOM   4482  HB1 GLU A 297      94.280  71.840  35.890  1.00  0.00           H
ATOM   4483  HB2 GLU A 297      95.570  73.040  35.830  1.00  0.00           H
ATOM   4484  CG  GLU A 297      94.350  73.010  34.080  1.00  0.00           C
ATOM   4485  HG1 GLU A 297      93.270  72.980  33.930  1.00  0.00           H
ATOM   4486  HG2 GLU A 297      94.760  72.190  33.500  1.00  0.00           H
ATOM   4487  CD  GLU A 297      94.910  74.370  33.660  1.00  0.00           C
ATOM   4488  OE1 GLU A 297      94.120  75.340  33.790  1.00  0.00           O
ATOM   4489  OE2 GLU A 297      96.090  74.480  33.250  1.00  0.00           O
ATOM   4490  C   GLU A 297      92.230  73.030  36.770  1.00  0.00           C
ATOM   4491  O   GLU A 297      92.340  72.120  37.560  1.00  0.00           O
ATOM   4492  N   PRO A 298      91.000  73.370  36.310  1.00  0.00           N
ATOM   4493  CD  PRO A 298      90.690  74.590  35.530  1.00  0.00           C
ATOM   4494  HD1 PRO A 298      90.670  74.390  34.460  1.00  0.00           H
ATOM   4495  HD2 PRO A 298      91.370  75.400  35.790  1.00  0.00           H
ATOM   4496  CG  PRO A 298      89.310  75.030  36.020  1.00  0.00           C
ATOM   4497  HG1 PRO A 298      88.810  75.520  35.180  1.00  0.00           H
ATOM   4498  HG2 PRO A 298      89.330  75.670  36.900  1.00  0.00           H
ATOM   4499  CB  PRO A 298      88.650  73.720  36.390  1.00  0.00           C
ATOM   4500  HB1 PRO A 298      88.250  73.320  35.460  1.00  0.00           H
ATOM   4501  HB2 PRO A 298      87.870  73.910  37.120  1.00  0.00           H
ATOM   4502  CA  PRO A 298      89.740  72.820  36.900  1.00  0.00           C
ATOM   4503  HA  PRO A 298      89.740  73.170  37.930  1.00  0.00           H
ATOM   4504  C   PRO A 298      89.490  71.350  36.670  1.00  0.00           C
ATOM   4505  O   PRO A 298      88.700  70.730  37.360  1.00  0.00           O
ATOM   4506  N   ALA A 299      90.220  70.730  35.770  1.00  0.00           N
ATOM   4507  H   ALA A 299      90.940  71.300  35.340  1.00  0.00           H
ATOM   4508  CA  ALA A 299      90.460  69.330  35.720  1.00  0.00           C
ATOM   4509  HA  ALA A 299      89.620  68.770  35.300  1.00  0.00           H
ATOM   4510  CB  ALA A 299      91.560  69.060  34.670  1.00  0.00           C
ATOM   4511  HB1 ALA A 299      92.140  68.150  34.800  1.00  0.00           H
ATOM   4512  HB2 ALA A 299      91.090  69.210  33.700  1.00  0.00           H
ATOM   4513  HB3 ALA A 299      92.290  69.870  34.770  1.00  0.00           H
ATOM   4514  C   ALA A 299      90.830  68.710  37.080  1.00  0.00           C
ATOM   4515  O   ALA A 299      90.670  67.490  37.300  1.00  0.00           O
ATOM   4516  N   ASN A 300      91.460  69.430  38.070  1.00  0.00           N
ATOM   4517  H   ASN A 300      91.680  70.390  37.850  1.00  0.00           H
ATOM   4518  CA  ASN A 300      92.070  68.920  39.250  1.00  0.00           C
ATOM   4519  HA  ASN A 300      92.040  67.840  39.400  1.00  0.00           H
ATOM   4520  CB  ASN A 300      93.440  69.530  39.370  1.00  0.00           C
ATOM   4521  HB1 ASN A 300      93.830  69.320  40.370  1.00  0.00           H
ATOM   4522  HB2 ASN A 300      93.290  70.610  39.400  1.00  0.00           H
ATOM   4523  CG  ASN A 300      94.380  69.070  38.330  1.00  0.00           C
ATOM   4524  OD1 ASN A 300      94.190  68.110  37.570  1.00  0.00           O
ATOM   4525  ND2 ASN A 300      95.450  69.800  38.100  1.00  0.00           N
ATOM   4526 1HD2 ASN A 300      95.580  70.680  38.570  1.00  0.00           H
ATOM   4527 2HD2 ASN A 300      96.150  69.450  37.460  1.00  0.00           H
ATOM   4528  C   ASN A 300      91.270  69.290  40.500  1.00  0.00           C
ATOM   4529  O   ASN A 300      91.630  68.870  41.550  1.00  0.00           O
ATOM   4530  N   GLN A 301      90.220  70.100  40.420  1.00  0.00           N
ATOM   4531  H   GLN A 301      90.020  70.460  39.500  1.00  0.00           H
ATOM   4532  CA  GLN A 301      89.510  70.620  41.560  1.00  0.00           C
ATOM   4533  HA  GLN A 301      90.150  71.100  42.290  1.00  0.00           H
ATOM   4534  CB  GLN A 301      88.690  71.770  40.940  1.00  0.00           C
ATOM   4535  HB1 GLN A 301      88.010  72.140  41.710  1.00  0.00           H
ATOM   4536  HB2 GLN A 301      88.150  71.440  40.050  1.00  0.00           H
ATOM   4537  CG  GLN A 301      89.610  72.960  40.630  1.00  0.00           C
ATOM   4538  HG1 GLN A 301      90.340  72.680  39.870  1.00  0.00           H
ATOM   4539  HG2 GLN A 301      90.170  73.310  41.490  1.00  0.00           H
ATOM   4540  CD  GLN A 301      88.810  74.190  40.190  1.00  0.00           C
ATOM   4541  OE1 GLN A 301      87.650  74.050  39.820  1.00  0.00           O
ATOM   4542  NE2 GLN A 301      89.400  75.320  40.060  1.00  0.00           N
ATOM   4543 1HE2 GLN A 301      90.380  75.480  40.260  1.00  0.00           H
ATOM   4544 2HE2 GLN A 301      88.790  76.080  39.790  1.00  0.00           H
ATOM   4545  C   GLN A 301      88.650  69.530  42.170  1.00  0.00           C
ATOM   4546  O   GLN A 301      88.130  68.690  41.380  1.00  0.00           O
ATOM   4547  N   MET A 302      88.470  69.620  43.540  1.00  0.00           N
ATOM   4548  H   MET A 302      88.870  70.340  44.120  1.00  0.00           H
ATOM   4549  CA  MET A 302      87.510  68.830  44.290  1.00  0.00           C
ATOM   4550  HA  MET A 302      87.580  67.790  43.950  1.00  0.00           H
ATOM   4551  CB  MET A 302      87.740  68.920  45.810  1.00  0.00           C
ATOM   4552  HB1 MET A 302      86.940  68.340  46.290  1.00  0.00           H
ATOM   4553  HB2 MET A 302      87.650  69.960  46.100  1.00  0.00           H
ATOM   4554  CG  MET A 302      89.090  68.320  46.250  1.00  0.00           C
ATOM   4555  HG1 MET A 302      89.220  68.540  47.310  1.00  0.00           H
ATOM   4556  HG2 MET A 302      89.800  68.960  45.730  1.00  0.00           H
ATOM   4557  SD  MET A 302      89.570  66.600  45.980  1.00  0.00           S
ATOM   4558  CE  MET A 302      90.180  66.890  44.260  1.00  0.00           C
ATOM   4559  HE1 MET A 302      89.270  66.760  43.680  1.00  0.00           H
ATOM   4560  HE2 MET A 302      90.690  67.840  44.080  1.00  0.00           H
ATOM   4561  HE3 MET A 302      90.750  66.000  43.980  1.00  0.00           H
ATOM   4562  C   MET A 302      85.990  69.210  43.890  1.00  0.00           C
ATOM   4563  O   MET A 302      85.110  68.430  44.150  1.00  0.00           O
ATOM   4564  N   VAL A 303      85.810  70.370  43.230  1.00  0.00           N
ATOM   4565  H   VAL A 303      86.650  70.910  43.070  1.00  0.00           H
ATOM   4566  CA  VAL A 303      84.560  70.960  42.810  1.00  0.00           C
ATOM   4567  HA  VAL A 303      83.820  70.170  42.690  1.00  0.00           H
ATOM   4568  CB  VAL A 303      83.890  71.840  43.970  1.00  0.00           C
ATOM   4569  HB  VAL A 303      84.520  72.720  44.100  1.00  0.00           H
ATOM   4570  CG1 VAL A 303      82.440  72.170  43.400  1.00  0.00           C
ATOM   4571 1HG1 VAL A 303      81.910  71.220  43.390  1.00  0.00           H
ATOM   4572 2HG1 VAL A 303      81.980  72.950  44.010  1.00  0.00           H
ATOM   4573 3HG1 VAL A 303      82.520  72.530  42.380  1.00  0.00           H
ATOM   4574  CG2 VAL A 303      83.610  71.130  45.300  1.00  0.00           C
ATOM   4575 1HG2 VAL A 303      83.040  70.230  45.080  1.00  0.00           H
ATOM   4576 2HG2 VAL A 303      84.530  70.810  45.780  1.00  0.00           H
ATOM   4577 3HG2 VAL A 303      83.060  71.840  45.920  1.00  0.00           H
ATOM   4578  C   VAL A 303      84.830  71.810  41.600  1.00  0.00           C
ATOM   4579  O   VAL A 303      85.540  72.830  41.720  1.00  0.00           O
ATOM   4580  N   LYS A 304      84.330  71.370  40.410  1.00  0.00           N
ATOM   4581  H   LYS A 304      83.720  70.580  40.300  1.00  0.00           H
ATOM   4582  CA  LYS A 304      84.740  72.090  39.220  1.00  0.00           C
ATOM   4583  HA  LYS A 304      85.820  72.230  39.270  1.00  0.00           H
ATOM   4584  CB  LYS A 304      84.350  71.220  38.000  1.00  0.00           C
ATOM   4585  HB1 LYS A 304      84.690  71.820  37.160  1.00  0.00           H
ATOM   4586  HB2 LYS A 304      83.270  71.110  37.930  1.00  0.00           H
ATOM   4587  CG  LYS A 304      85.020  69.820  37.900  1.00  0.00           C
ATOM   4588  HG1 LYS A 304      84.400  69.120  38.460  1.00  0.00           H
ATOM   4589  HG2 LYS A 304      86.050  69.930  38.250  1.00  0.00           H
ATOM   4590  CD  LYS A 304      85.100  69.340  36.460  1.00  0.00           C
ATOM   4591  HD1 LYS A 304      85.820  69.970  35.950  1.00  0.00           H
ATOM   4592  HD2 LYS A 304      84.090  69.350  36.050  1.00  0.00           H
ATOM   4593  CE  LYS A 304      85.580  67.900  36.570  1.00  0.00           C
ATOM   4594  HE1 LYS A 304      84.910  67.300  37.190  1.00  0.00           H
ATOM   4595  HE2 LYS A 304      86.580  67.870  36.990  1.00  0.00           H
ATOM   4596  NZ  LYS A 304      85.700  67.340  35.240  1.00  0.00           N
ATOM   4597  HZ1 LYS A 304      85.990  66.370  35.230  1.00  0.00           H
ATOM   4598  HZ2 LYS A 304      84.850  67.410  34.710  1.00  0.00           H
ATOM   4599  HZ3 LYS A 304      86.330  67.850  34.640  1.00  0.00           H
ATOM   4600  C   LYS A 304      84.060  73.480  39.010  1.00  0.00           C
ATOM   4601  O   LYS A 304      82.880  73.560  39.060  1.00  0.00           O
ATOM   4602  N   CYS A 305      84.810  74.520  38.830  1.00  0.00           N
ATOM   4603  H   CYS A 305      85.790  74.270  38.830  1.00  0.00           H
ATOM   4604  CA  CYS A 305      84.460  75.960  38.580  1.00  0.00           C
ATOM   4605  HA  CYS A 305      83.580  75.960  37.930  1.00  0.00           H
ATOM   4606  CB  CYS A 305      84.220  76.650  39.910  1.00  0.00           C
ATOM   4607  HB1 CYS A 305      83.380  76.210  40.460  1.00  0.00           H
ATOM   4608  HB2 CYS A 305      83.970  77.690  39.690  1.00  0.00           H
ATOM   4609  SG  CYS A 305      85.710  76.510  40.980  1.00  0.00           S
ATOM   4610  HG  CYS A 305      85.840  75.180  41.010  1.00  0.00           H
ATOM   4611  C   CYS A 305      85.500  76.650  37.700  1.00  0.00           C
ATOM   4612  O   CYS A 305      86.410  76.020  37.150  1.00  0.00           O
ATOM   4613  N   ASP A 306      85.360  77.990  37.470  1.00  0.00           N
ATOM   4614  H   ASP A 306      84.440  78.350  37.720  1.00  0.00           H
ATOM   4615  CA  ASP A 306      86.400  78.810  36.830  1.00  0.00           C
ATOM   4616  HA  ASP A 306      87.170  78.070  36.630  1.00  0.00           H
ATOM   4617  CB  ASP A 306      85.960  79.220  35.410  1.00  0.00           C
ATOM   4618  HB1 ASP A 306      85.330  80.110  35.520  1.00  0.00           H
ATOM   4619  HB2 ASP A 306      85.370  78.400  35.010  1.00  0.00           H
ATOM   4620  CG  ASP A 306      87.090  79.570  34.460  1.00  0.00           C
ATOM   4621  OD1 ASP A 306      88.260  79.480  34.840  1.00  0.00           O
ATOM   4622  OD2 ASP A 306      86.880  79.920  33.250  1.00  0.00           O
ATOM   4623  C   ASP A 306      86.990  79.960  37.620  1.00  0.00           C
ATOM   4624  O   ASP A 306      86.510  81.080  37.530  1.00  0.00           O
ATOM   4625  N   PRO A 307      87.930  79.720  38.580  1.00  0.00           N
ATOM   4626  CD  PRO A 307      88.360  78.390  39.050  1.00  0.00           C
ATOM   4627  HD1 PRO A 307      89.040  78.010  38.280  1.00  0.00           H
ATOM   4628  HD2 PRO A 307      87.500  77.740  39.220  1.00  0.00           H
ATOM   4629  CG  PRO A 307      89.240  78.620  40.260  1.00  0.00           C
ATOM   4630  HG1 PRO A 307      90.150  78.030  40.340  1.00  0.00           H
ATOM   4631  HG2 PRO A 307      88.690  78.370  41.170  1.00  0.00           H
ATOM   4632  CB  PRO A 307      89.580  80.080  40.150  1.00  0.00           C
ATOM   4633  HB1 PRO A 307      90.530  80.180  39.630  1.00  0.00           H
ATOM   4634  HB2 PRO A 307      89.790  80.540  41.120  1.00  0.00           H
ATOM   4635  CA  PRO A 307      88.440  80.810  39.380  1.00  0.00           C
ATOM   4636  HA  PRO A 307      87.780  81.120  40.190  1.00  0.00           H
ATOM   4637  C   PRO A 307      88.880  82.060  38.590  1.00  0.00           C
ATOM   4638  O   PRO A 307      88.740  83.130  39.170  1.00  0.00           O
ATOM   4639  N   ARG A 308      89.240  81.950  37.300  1.00  0.00           N
ATOM   4640  H   ARG A 308      89.360  81.010  36.940  1.00  0.00           H
ATOM   4641  CA  ARG A 308      89.540  83.100  36.420  1.00  0.00           C
ATOM   4642  HA  ARG A 308      90.430  83.620  36.760  1.00  0.00           H
ATOM   4643  CB  ARG A 308      89.700  82.670  34.960  1.00  0.00           C
ATOM   4644  HB1 ARG A 308      89.770  83.560  34.340  1.00  0.00           H
ATOM   4645  HB2 ARG A 308      88.820  82.150  34.590  1.00  0.00           H
ATOM   4646  CG  ARG A 308      90.770  81.760  34.530  1.00  0.00           C
ATOM   4647  HG1 ARG A 308      90.740  80.800  35.040  1.00  0.00           H
ATOM   4648  HG2 ARG A 308      91.760  82.150  34.760  1.00  0.00           H
ATOM   4649  CD  ARG A 308      90.750  81.470  33.050  1.00  0.00           C
ATOM   4650  HD1 ARG A 308      91.660  80.970  32.730  1.00  0.00           H
ATOM   4651  HD2 ARG A 308      90.680  82.450  32.590  1.00  0.00           H
ATOM   4652  NE  ARG A 308      89.670  80.690  32.540  1.00  0.00           N
ATOM   4653  HE  ARG A 308      88.810  80.730  33.070  1.00  0.00           H
ATOM   4654  CZ  ARG A 308      89.560  80.080  31.370  1.00  0.00           C
ATOM   4655  NH1 ARG A 308      90.340  80.350  30.340  1.00  0.00           N
ATOM   4656 1HH1 ARG A 308      91.020  81.090  30.390  1.00  0.00           H
ATOM   4657 2HH1 ARG A 308      90.060  79.880  29.490  1.00  0.00           H
ATOM   4658  NH2 ARG A 308      88.520  79.400  31.120  1.00  0.00           N
ATOM   4659 1HH2 ARG A 308      87.810  79.370  31.840  1.00  0.00           H
ATOM   4660 2HH2 ARG A 308      88.300  79.100  30.180  1.00  0.00           H
ATOM   4661  C   ARG A 308      88.610  84.210  36.460  1.00  0.00           C
ATOM   4662  O   ARG A 308      88.900  85.390  36.440  1.00  0.00           O
ATOM   4663  N   HIS A 309      87.270  83.910  36.530  1.00  0.00           N
ATOM   4664  H   HIS A 309      87.130  82.920  36.580  1.00  0.00           H
ATOM   4665  CA  HIS A 309      86.160  84.770  36.460  1.00  0.00           C
ATOM   4666  HA  HIS A 309      86.520  85.720  36.080  1.00  0.00           H
ATOM   4667  CB  HIS A 309      85.160  84.310  35.330  1.00  0.00           C
ATOM   4668  HB1 HIS A 309      84.300  84.980  35.270  1.00  0.00           H
ATOM   4669  HB2 HIS A 309      84.820  83.300  35.580  1.00  0.00           H
ATOM   4670  CG  HIS A 309      85.750  84.250  33.920  1.00  0.00           C
ATOM   4671  ND1 HIS A 309      86.410  83.190  33.430  1.00  0.00           N
ATOM   4672  CE1 HIS A 309      86.900  83.590  32.230  1.00  0.00           C
ATOM   4673  HE1 HIS A 309      87.450  82.900  31.620  1.00  0.00           H
ATOM   4674  NE2 HIS A 309      86.410  84.820  31.940  1.00  0.00           N
ATOM   4675  HE2 HIS A 309      86.550  85.310  31.070  1.00  0.00           H
ATOM   4676  CD2 HIS A 309      85.780  85.280  33.040  1.00  0.00           C
ATOM   4677  HD2 HIS A 309      85.560  86.310  33.290  1.00  0.00           H
ATOM   4678  C   HIS A 309      85.480  85.040  37.840  1.00  0.00           C
ATOM   4679  O   HIS A 309      84.340  85.450  37.980  1.00  0.00           O
ATOM   4680  N   GLY A 310      86.280  84.980  38.870  1.00  0.00           N
ATOM   4681  H   GLY A 310      87.180  84.560  38.690  1.00  0.00           H
ATOM   4682  CA  GLY A 310      85.890  85.280  40.260  1.00  0.00           C
ATOM   4683  HA1 GLY A 310      85.650  84.370  40.810  1.00  0.00           H
ATOM   4684  HA2 GLY A 310      85.090  86.020  40.280  1.00  0.00           H
ATOM   4685  C   GLY A 310      87.020  85.910  41.090  1.00  0.00           C
ATOM   4686  O   GLY A 310      88.070  86.350  40.570  1.00  0.00           O
ATOM   4687  N   LYS A 311      86.760  86.050  42.420  1.00  0.00           N
ATOM   4688  H   LYS A 311      85.960  85.600  42.830  1.00  0.00           H
ATOM   4689  CA  LYS A 311      87.660  86.760  43.300  1.00  0.00           C
ATOM   4690  HA  LYS A 311      88.540  87.100  42.750  1.00  0.00           H
ATOM   4691  CB  LYS A 311      87.080  88.130  43.740  1.00  0.00           C
ATOM   4692  HB1 LYS A 311      87.710  88.660  44.450  1.00  0.00           H
ATOM   4693  HB2 LYS A 311      86.070  87.960  44.110  1.00  0.00           H
ATOM   4694  CG  LYS A 311      87.070  89.040  42.490  1.00  0.00           C
ATOM   4695  HG1 LYS A 311      86.310  88.680  41.790  1.00  0.00           H
ATOM   4696  HG2 LYS A 311      88.010  89.120  41.950  1.00  0.00           H
ATOM   4697  CD  LYS A 311      86.630  90.500  42.880  1.00  0.00           C
ATOM   4698  HD1 LYS A 311      87.330  90.860  43.630  1.00  0.00           H
ATOM   4699  HD2 LYS A 311      85.650  90.450  43.360  1.00  0.00           H
ATOM   4700  CE  LYS A 311      86.590  91.220  41.560  1.00  0.00           C
ATOM   4701  HE1 LYS A 311      86.210  90.530  40.800  1.00  0.00           H
ATOM   4702  HE2 LYS A 311      87.590  91.470  41.210  1.00  0.00           H
ATOM   4703  NZ  LYS A 311      85.660  92.440  41.640  1.00  0.00           N
ATOM   4704  HZ1 LYS A 311      85.910  93.060  42.390  1.00  0.00           H
ATOM   4705  HZ2 LYS A 311      85.660  93.040  40.830  1.00  0.00           H
ATOM   4706  HZ3 LYS A 311      84.710  92.110  41.730  1.00  0.00           H
ATOM   4707  C   LYS A 311      88.080  85.870  44.480  1.00  0.00           C
ATOM   4708  O   LYS A 311      87.210  85.180  45.030  1.00  0.00           O
ATOM   4709  N   TYR A 312      89.370  85.870  44.780  1.00  0.00           N
ATOM   4710  H   TYR A 312      89.990  86.500  44.280  1.00  0.00           H
ATOM   4711  CA  TYR A 312      89.870  85.100  45.930  1.00  0.00           C
ATOM   4712  HA  TYR A 312      89.350  84.150  46.010  1.00  0.00           H
ATOM   4713  CB  TYR A 312      91.370  84.810  45.840  1.00  0.00           C
ATOM   4714  HB1 TYR A 312      91.640  84.420  46.820  1.00  0.00           H
ATOM   4715  HB2 TYR A 312      91.950  85.680  45.520  1.00  0.00           H
ATOM   4716  CG  TYR A 312      91.680  83.720  44.770  1.00  0.00           C
ATOM   4717  CD1 TYR A 312      91.790  82.380  45.260  1.00  0.00           C
ATOM   4718  HD1 TYR A 312      91.650  82.190  46.320  1.00  0.00           H
ATOM   4719  CE1 TYR A 312      92.190  81.450  44.320  1.00  0.00           C
ATOM   4720  HE1 TYR A 312      92.430  80.460  44.670  1.00  0.00           H
ATOM   4721  CZ  TYR A 312      92.260  81.720  42.910  1.00  0.00           C
ATOM   4722  OH  TYR A 312      92.540  80.720  42.050  1.00  0.00           O
ATOM   4723  HH  TYR A 312      92.570  81.060  41.150  1.00  0.00           H
ATOM   4724  CE2 TYR A 312      92.200  83.070  42.480  1.00  0.00           C
ATOM   4725  HE2 TYR A 312      92.300  83.260  41.420  1.00  0.00           H
ATOM   4726  CD2 TYR A 312      91.940  84.110  43.400  1.00  0.00           C
ATOM   4727  HD2 TYR A 312      91.750  85.120  43.060  1.00  0.00           H
ATOM   4728  C   TYR A 312      89.640  85.980  47.190  1.00  0.00           C
ATOM   4729  O   TYR A 312      89.660  87.180  47.120  1.00  0.00           O
ATOM   4730  N   MET A 313      89.610  85.340  48.310  1.00  0.00           N
ATOM   4731  H   MET A 313      89.660  84.330  48.230  1.00  0.00           H
ATOM   4732  CA  MET A 313      89.700  85.980  49.620  1.00  0.00           C
ATOM   4733  HA  MET A 313      89.770  87.040  49.380  1.00  0.00           H
ATOM   4734  CB  MET A 313      88.460  85.650  50.420  1.00  0.00           C
ATOM   4735  HB1 MET A 313      88.680  85.920  51.460  1.00  0.00           H
ATOM   4736  HB2 MET A 313      88.270  84.580  50.440  1.00  0.00           H
ATOM   4737  CG  MET A 313      87.260  86.460  49.800  1.00  0.00           C
ATOM   4738  HG1 MET A 313      87.470  86.460  48.740  1.00  0.00           H
ATOM   4739  HG2 MET A 313      87.290  87.470  50.210  1.00  0.00           H
ATOM   4740  SD  MET A 313      85.640  85.690  50.170  1.00  0.00           S
ATOM   4741  CE  MET A 313      85.520  84.590  48.760  1.00  0.00           C
ATOM   4742  HE1 MET A 313      84.930  83.680  48.810  1.00  0.00           H
ATOM   4743  HE2 MET A 313      85.120  85.170  47.930  1.00  0.00           H
ATOM   4744  HE3 MET A 313      86.550  84.280  48.550  1.00  0.00           H
ATOM   4745  C   MET A 313      90.950  85.610  50.340  1.00  0.00           C
ATOM   4746  O   MET A 313      91.580  86.410  51.000  1.00  0.00           O
ATOM   4747  N   ALA A 314      91.340  84.340  50.140  1.00  0.00           N
ATOM   4748  H   ALA A 314      90.790  83.710  49.570  1.00  0.00           H
ATOM   4749  CA  ALA A 314      92.480  83.690  50.720  1.00  0.00           C
ATOM   4750  HA  ALA A 314      93.280  84.430  50.820  1.00  0.00           H
ATOM   4751  CB  ALA A 314      92.150  83.050  52.130  1.00  0.00           C
ATOM   4752  HB1 ALA A 314      91.490  82.200  51.940  1.00  0.00           H
ATOM   4753  HB2 ALA A 314      93.110  82.780  52.580  1.00  0.00           H
ATOM   4754  HB3 ALA A 314      91.780  83.680  52.940  1.00  0.00           H
ATOM   4755  C   ALA A 314      93.090  82.550  49.810  1.00  0.00           C
ATOM   4756  O   ALA A 314      92.370  81.990  48.980  1.00  0.00           O
ATOM   4757  N   CYS A 315      94.370  82.240  50.010  1.00  0.00           N
ATOM   4758  H   CYS A 315      94.940  82.780  50.650  1.00  0.00           H
ATOM   4759  CA  CYS A 315      94.880  81.040  49.320  1.00  0.00           C
ATOM   4760  HA  CYS A 315      94.170  80.210  49.320  1.00  0.00           H
ATOM   4761  CB  CYS A 315      95.110  81.310  47.850  1.00  0.00           C
ATOM   4762  HB1 CYS A 315      95.870  82.090  47.870  1.00  0.00           H
ATOM   4763  HB2 CYS A 315      94.190  81.740  47.450  1.00  0.00           H
ATOM   4764  SG  CYS A 315      95.610  79.710  47.030  1.00  0.00           S
ATOM   4765  HG  CYS A 315      95.380  80.240  45.830  1.00  0.00           H
ATOM   4766  C   CYS A 315      96.120  80.410  50.010  1.00  0.00           C
ATOM   4767  O   CYS A 315      97.160  81.080  50.080  1.00  0.00           O
ATOM   4768  N   CYS A 316      96.050  79.170  50.410  1.00  0.00           N
ATOM   4769  H   CYS A 316      95.170  78.710  50.230  1.00  0.00           H
ATOM   4770  CA  CYS A 316      97.030  78.540  51.290  1.00  0.00           C
ATOM   4771  HA  CYS A 316      97.730  79.340  51.510  1.00  0.00           H
ATOM   4772  CB  CYS A 316      96.370  78.210  52.670  1.00  0.00           C
ATOM   4773  HB1 CYS A 316      97.030  77.580  53.270  1.00  0.00           H
ATOM   4774  HB2 CYS A 316      95.510  77.590  52.420  1.00  0.00           H
ATOM   4775  SG  CYS A 316      95.860  79.560  53.690  1.00  0.00           S
ATOM   4776  HG  CYS A 316      95.440  78.730  54.650  1.00  0.00           H
ATOM   4777  C   CYS A 316      97.600  77.310  50.560  1.00  0.00           C
ATOM   4778  O   CYS A 316      96.820  76.560  50.000  1.00  0.00           O
ATOM   4779  N   LEU A 317      98.900  77.170  50.470  1.00  0.00           N
ATOM   4780  H   LEU A 317      99.520  77.900  50.800  1.00  0.00           H
ATOM   4781  CA  LEU A 317      99.580  75.980  49.890  1.00  0.00           C
ATOM   4782  HA  LEU A 317      98.860  75.460  49.240  1.00  0.00           H
ATOM   4783  CB  LEU A 317     100.750  76.460  49.000  1.00  0.00           C
ATOM   4784  HB1 LEU A 317     101.450  75.630  48.890  1.00  0.00           H
ATOM   4785  HB2 LEU A 317     101.210  77.270  49.560  1.00  0.00           H
ATOM   4786  CG  LEU A 317     100.270  76.900  47.630  1.00  0.00           C
ATOM   4787  HG  LEU A 317      99.340  77.460  47.750  1.00  0.00           H
ATOM   4788  CD1 LEU A 317     101.310  77.860  47.060  1.00  0.00           C
ATOM   4789 1HD1 LEU A 317     101.010  78.080  46.030  1.00  0.00           H
ATOM   4790 2HD1 LEU A 317     101.320  78.840  47.530  1.00  0.00           H
ATOM   4791 3HD1 LEU A 317     102.250  77.320  47.170  1.00  0.00           H
ATOM   4792  CD2 LEU A 317      99.990  75.850  46.590  1.00  0.00           C
ATOM   4793 1HD2 LEU A 317      99.780  76.310  45.620  1.00  0.00           H
ATOM   4794 2HD2 LEU A 317     100.770  75.100  46.670  1.00  0.00           H
ATOM   4795 3HD2 LEU A 317      99.090  75.330  46.940  1.00  0.00           H
ATOM   4796  C   LEU A 317     100.140  75.020  50.910  1.00  0.00           C
ATOM   4797  O   LEU A 317     100.750  75.430  51.880  1.00  0.00           O
ATOM   4798  N   LEU A 318      99.970  73.700  50.740  1.00  0.00           N
ATOM   4799  H   LEU A 318      99.570  73.390  49.870  1.00  0.00           H
ATOM   4800  CA  LEU A 318     100.260  72.640  51.690  1.00  0.00           C
ATOM   4801  HA  LEU A 318     100.960  72.960  52.460  1.00  0.00           H
ATOM   4802  CB  LEU A 318      98.840  72.170  52.260  1.00  0.00           C
ATOM   4803  HB1 LEU A 318      99.100  71.200  52.670  1.00  0.00           H
ATOM   4804  HB2 LEU A 318      98.100  71.960  51.490  1.00  0.00           H
ATOM   4805  CG  LEU A 318      98.280  73.200  53.290  1.00  0.00           C
ATOM   4806  HG  LEU A 318      98.130  74.150  52.780  1.00  0.00           H
ATOM   4807  CD1 LEU A 318      96.900  72.530  53.710  1.00  0.00           C
ATOM   4808 1HD1 LEU A 318      96.490  73.310  54.360  1.00  0.00           H
ATOM   4809 2HD1 LEU A 318      96.190  72.380  52.900  1.00  0.00           H
ATOM   4810 3HD1 LEU A 318      97.150  71.590  54.200  1.00  0.00           H
ATOM   4811  CD2 LEU A 318      99.170  73.410  54.550  1.00  0.00           C
ATOM   4812 1HD2 LEU A 318      99.220  72.530  55.190  1.00  0.00           H
ATOM   4813 2HD2 LEU A 318     100.190  73.770  54.370  1.00  0.00           H
ATOM   4814 3HD2 LEU A 318      98.700  74.210  55.130  1.00  0.00           H
ATOM   4815  C   LEU A 318     100.980  71.480  50.910  1.00  0.00           C
ATOM   4816  O   LEU A 318     100.410  70.520  50.450  1.00  0.00           O
ATOM   4817  N   TYR A 319     102.290  71.580  50.670  1.00  0.00           N
ATOM   4818  H   TYR A 319     102.750  72.360  51.100  1.00  0.00           H
ATOM   4819  CA  TYR A 319     103.190  70.650  50.110  1.00  0.00           C
ATOM   4820  HA  TYR A 319     102.690  70.240  49.230  1.00  0.00           H
ATOM   4821  CB  TYR A 319     104.560  71.290  49.730  1.00  0.00           C
ATOM   4822  HB1 TYR A 319     105.290  70.560  49.380  1.00  0.00           H
ATOM   4823  HB2 TYR A 319     104.900  71.610  50.720  1.00  0.00           H
ATOM   4824  CG  TYR A 319     104.400  72.460  48.840  1.00  0.00           C
ATOM   4825  CD1 TYR A 319     104.190  73.810  49.270  1.00  0.00           C
ATOM   4826  HD1 TYR A 319     104.110  73.960  50.340  1.00  0.00           H
ATOM   4827  CE1 TYR A 319     104.030  74.850  48.340  1.00  0.00           C
ATOM   4828  HE1 TYR A 319     103.770  75.860  48.610  1.00  0.00           H
ATOM   4829  CZ  TYR A 319     104.040  74.570  46.940  1.00  0.00           C
ATOM   4830  OH  TYR A 319     103.800  75.540  45.970  1.00  0.00           O
ATOM   4831  HH  TYR A 319     103.800  75.180  45.080  1.00  0.00           H
ATOM   4832  CE2 TYR A 319     104.140  73.240  46.500  1.00  0.00           C
ATOM   4833  HE2 TYR A 319     104.030  73.020  45.450  1.00  0.00           H
ATOM   4834  CD2 TYR A 319     104.400  72.240  47.440  1.00  0.00           C
ATOM   4835  HD2 TYR A 319     104.510  71.220  47.100  1.00  0.00           H
ATOM   4836  C   TYR A 319     103.610  69.520  51.100  1.00  0.00           C
ATOM   4837  O   TYR A 319     103.570  69.610  52.310  1.00  0.00           O
ATOM   4838  N   ARG A 320     103.990  68.350  50.520  1.00  0.00           N
ATOM   4839  H   ARG A 320     103.880  68.240  49.520  1.00  0.00           H
ATOM   4840  CA  ARG A 320     104.520  67.150  51.110  1.00  0.00           C
ATOM   4841  HA  ARG A 320     104.960  67.550  52.030  1.00  0.00           H
ATOM   4842  CB  ARG A 320     103.380  66.170  51.370  1.00  0.00           C
ATOM   4843  HB1 ARG A 320     103.760  65.270  51.840  1.00  0.00           H
ATOM   4844  HB2 ARG A 320     103.020  65.830  50.400  1.00  0.00           H
ATOM   4845  CG  ARG A 320     102.140  66.670  52.170  1.00  0.00           C
ATOM   4846  HG1 ARG A 320     101.650  67.480  51.630  1.00  0.00           H
ATOM   4847  HG2 ARG A 320     102.500  66.930  53.160  1.00  0.00           H
ATOM   4848  CD  ARG A 320     101.040  65.580  52.370  1.00  0.00           C
ATOM   4849  HD1 ARG A 320     100.940  65.020  51.430  1.00  0.00           H
ATOM   4850  HD2 ARG A 320     100.110  66.110  52.600  1.00  0.00           H
ATOM   4851  NE  ARG A 320     101.410  64.670  53.430  1.00  0.00           N
ATOM   4852  HE  ARG A 320     102.380  64.620  53.700  1.00  0.00           H
ATOM   4853  CZ  ARG A 320     100.680  63.920  54.140  1.00  0.00           C
ATOM   4854  NH1 ARG A 320      99.490  63.560  53.820  1.00  0.00           N
ATOM   4855 1HH1 ARG A 320      99.250  63.640  52.840  1.00  0.00           H
ATOM   4856 2HH1 ARG A 320      99.010  62.820  54.320  1.00  0.00           H
ATOM   4857  NH2 ARG A 320     101.280  63.380  55.150  1.00  0.00           N
ATOM   4858 1HH2 ARG A 320     102.260  63.540  55.300  1.00  0.00           H
ATOM   4859 2HH2 ARG A 320     100.840  62.660  55.710  1.00  0.00           H
ATOM   4860  C   ARG A 320     105.690  66.540  50.330  1.00  0.00           C
ATOM   4861  O   ARG A 320     105.720  66.470  49.050  1.00  0.00           O
ATOM   4862  N   GLY A 321     106.650  65.970  51.060  1.00  0.00           N
ATOM   4863  H   GLY A 321     106.590  66.180  52.040  1.00  0.00           H
ATOM   4864  CA  GLY A 321     107.870  65.540  50.440  1.00  0.00           C
ATOM   4865  HA1 GLY A 321     107.620  65.070  49.490  1.00  0.00           H
ATOM   4866  HA2 GLY A 321     108.220  64.740  51.090  1.00  0.00           H
ATOM   4867  C   GLY A 321     109.010  66.500  50.160  1.00  0.00           C
ATOM   4868  O   GLY A 321     109.110  67.570  50.710  1.00  0.00           O
ATOM   4869  N   ASP A 322     109.860  66.220  49.170  1.00  0.00           N
ATOM   4870  H   ASP A 322     109.640  65.450  48.550  1.00  0.00           H
ATOM   4871  CA  ASP A 322     110.970  67.100  48.740  1.00  0.00           C
ATOM   4872  HA  ASP A 322     111.500  67.360  49.650  1.00  0.00           H
ATOM   4873  CB  ASP A 322     111.970  66.290  47.920  1.00  0.00           C
ATOM   4874  HB1 ASP A 322     111.460  65.830  47.070  1.00  0.00           H
ATOM   4875  HB2 ASP A 322     112.390  65.450  48.470  1.00  0.00           H
ATOM   4876  CG  ASP A 322     113.140  67.130  47.450  1.00  0.00           C
ATOM   4877  OD1 ASP A 322     114.260  67.100  48.070  1.00  0.00           O
ATOM   4878  OD2 ASP A 322     113.040  67.840  46.400  1.00  0.00           O
ATOM   4879  C   ASP A 322     110.580  68.390  47.990  1.00  0.00           C
ATOM   4880  O   ASP A 322     110.230  68.410  46.820  1.00  0.00           O
ATOM   4881  N   VAL A 323     110.590  69.490  48.750  1.00  0.00           N
ATOM   4882  H   VAL A 323     110.840  69.430  49.730  1.00  0.00           H
ATOM   4883  CA  VAL A 323     110.140  70.860  48.320  1.00  0.00           C
ATOM   4884  HA  VAL A 323     110.560  71.050  47.330  1.00  0.00           H
ATOM   4885  CB  VAL A 323     108.610  71.100  48.350  1.00  0.00           C
ATOM   4886  HB  VAL A 323     108.420  70.890  49.400  1.00  0.00           H
ATOM   4887  CG1 VAL A 323     108.230  72.570  47.890  1.00  0.00           C
ATOM   4888 1HG1 VAL A 323     108.430  72.650  46.820  1.00  0.00           H
ATOM   4889 2HG1 VAL A 323     107.160  72.690  48.010  1.00  0.00           H
ATOM   4890 3HG1 VAL A 323     108.750  73.340  48.450  1.00  0.00           H
ATOM   4891  CG2 VAL A 323     107.820  70.080  47.520  1.00  0.00           C
ATOM   4892 1HG2 VAL A 323     108.020  69.090  47.920  1.00  0.00           H
ATOM   4893 2HG2 VAL A 323     106.740  70.180  47.640  1.00  0.00           H
ATOM   4894 3HG2 VAL A 323     108.170  70.020  46.490  1.00  0.00           H
ATOM   4895  C   VAL A 323     110.860  71.900  49.210  1.00  0.00           C
ATOM   4896  O   VAL A 323     111.090  71.600  50.380  1.00  0.00           O
ATOM   4897  N   VAL A 324     111.350  73.040  48.680  1.00  0.00           N
ATOM   4898  H   VAL A 324     111.370  73.080  47.670  1.00  0.00           H
ATOM   4899  CA  VAL A 324     111.990  74.100  49.500  1.00  0.00           C
ATOM   4900  HA  VAL A 324     111.760  73.850  50.540  1.00  0.00           H
ATOM   4901  CB  VAL A 324     113.520  73.960  49.480  1.00  0.00           C
ATOM   4902  HB  VAL A 324     113.810  74.740  50.180  1.00  0.00           H
ATOM   4903  CG1 VAL A 324     114.030  72.630  50.010  1.00  0.00           C
ATOM   4904 1HG1 VAL A 324     113.580  71.760  49.530  1.00  0.00           H
ATOM   4905 2HG1 VAL A 324     115.110  72.560  49.960  1.00  0.00           H
ATOM   4906 3HG1 VAL A 324     113.760  72.510  51.060  1.00  0.00           H
ATOM   4907  CG2 VAL A 324     114.160  74.150  48.110  1.00  0.00           C
ATOM   4908 1HG2 VAL A 324     113.630  74.970  47.610  1.00  0.00           H
ATOM   4909 2HG2 VAL A 324     115.200  74.440  48.260  1.00  0.00           H
ATOM   4910 3HG2 VAL A 324     114.090  73.230  47.520  1.00  0.00           H
ATOM   4911  C   VAL A 324     111.440  75.420  49.100  1.00  0.00           C
ATOM   4912  O   VAL A 324     111.000  75.600  47.940  1.00  0.00           O
ATOM   4913  N   PRO A 325     111.460  76.440  49.990  1.00  0.00           N
ATOM   4914  CD  PRO A 325     111.520  76.220  51.400  1.00  0.00           C
ATOM   4915  HD1 PRO A 325     112.510  76.110  51.840  1.00  0.00           H
ATOM   4916  HD2 PRO A 325     110.880  75.370  51.670  1.00  0.00           H
ATOM   4917  CG  PRO A 325     110.890  77.510  52.010  1.00  0.00           C
ATOM   4918  HG1 PRO A 325     111.360  77.830  52.940  1.00  0.00           H
ATOM   4919  HG2 PRO A 325     109.850  77.250  52.210  1.00  0.00           H
ATOM   4920  CB  PRO A 325     111.070  78.590  50.950  1.00  0.00           C
ATOM   4921  HB1 PRO A 325     112.070  79.020  51.000  1.00  0.00           H
ATOM   4922  HB2 PRO A 325     110.390  79.420  51.150  1.00  0.00           H
ATOM   4923  CA  PRO A 325     110.870  77.730  49.650  1.00  0.00           C
ATOM   4924  HA  PRO A 325     109.800  77.520  49.600  1.00  0.00           H
ATOM   4925  C   PRO A 325     111.420  78.490  48.460  1.00  0.00           C
ATOM   4926  O   PRO A 325     110.600  79.180  47.850  1.00  0.00           O
ATOM   4927  N   LYS A 326     112.710  78.360  48.070  1.00  0.00           N
ATOM   4928  H   LYS A 326     113.310  77.800  48.660  1.00  0.00           H
ATOM   4929  CA  LYS A 326     113.260  79.050  46.910  1.00  0.00           C
ATOM   4930  HA  LYS A 326     113.030  80.110  47.060  1.00  0.00           H
ATOM   4931  CB  LYS A 326     114.740  78.940  46.890  1.00  0.00           C
ATOM   4932  HB1 LYS A 326     115.120  77.920  46.820  1.00  0.00           H
ATOM   4933  HB2 LYS A 326     115.050  79.360  47.850  1.00  0.00           H
ATOM   4934  CG  LYS A 326     115.410  79.700  45.810  1.00  0.00           C
ATOM   4935  HG1 LYS A 326     115.040  80.720  45.710  1.00  0.00           H
ATOM   4936  HG2 LYS A 326     115.270  79.190  44.860  1.00  0.00           H
ATOM   4937  CD  LYS A 326     116.910  79.560  45.970  1.00  0.00           C
ATOM   4938  HD1 LYS A 326     117.250  78.560  46.230  1.00  0.00           H
ATOM   4939  HD2 LYS A 326     117.300  80.210  46.750  1.00  0.00           H
ATOM   4940  CE  LYS A 326     117.730  80.020  44.720  1.00  0.00           C
ATOM   4941  HE1 LYS A 326     117.490  81.070  44.560  1.00  0.00           H
ATOM   4942  HE2 LYS A 326     117.470  79.540  43.770  1.00  0.00           H
ATOM   4943  NZ  LYS A 326     119.200  79.860  44.910  1.00  0.00           N
ATOM   4944  HZ1 LYS A 326     119.650  80.160  44.060  1.00  0.00           H
ATOM   4945  HZ2 LYS A 326     119.550  80.340  45.730  1.00  0.00           H
ATOM   4946  HZ3 LYS A 326     119.480  78.890  44.980  1.00  0.00           H
ATOM   4947  C   LYS A 326     112.620  78.600  45.620  1.00  0.00           C
ATOM   4948  O   LYS A 326     112.520  79.490  44.770  1.00  0.00           O
ATOM   4949  N   ASP A 327     112.250  77.350  45.450  1.00  0.00           N
ATOM   4950  H   ASP A 327     112.340  76.750  46.260  1.00  0.00           H
ATOM   4951  CA  ASP A 327     111.410  76.890  44.350  1.00  0.00           C
ATOM   4952  HA  ASP A 327     111.800  77.380  43.460  1.00  0.00           H
ATOM   4953  CB  ASP A 327     111.630  75.340  44.340  1.00  0.00           C
ATOM   4954  HB1 ASP A 327     111.170  74.850  43.480  1.00  0.00           H
ATOM   4955  HB2 ASP A 327     111.230  74.850  45.230  1.00  0.00           H
ATOM   4956  CG  ASP A 327     113.130  75.020  44.110  1.00  0.00           C
ATOM   4957  OD1 ASP A 327     113.750  75.630  43.200  1.00  0.00           O
ATOM   4958  OD2 ASP A 327     113.700  74.220  44.860  1.00  0.00           O
ATOM   4959  C   ASP A 327     109.880  77.050  44.400  1.00  0.00           C
ATOM   4960  O   ASP A 327     109.250  77.070  43.350  1.00  0.00           O
ATOM   4961  N   VAL A 328     109.330  77.130  45.620  1.00  0.00           N
ATOM   4962  H   VAL A 328     110.010  77.210  46.350  1.00  0.00           H
ATOM   4963  CA  VAL A 328     107.960  77.580  45.720  1.00  0.00           C
ATOM   4964  HA  VAL A 328     107.290  76.960  45.120  1.00  0.00           H
ATOM   4965  CB  VAL A 328     107.480  77.410  47.200  1.00  0.00           C
ATOM   4966  HB  VAL A 328     108.220  77.850  47.870  1.00  0.00           H
ATOM   4967  CG1 VAL A 328     106.140  78.120  47.440  1.00  0.00           C
ATOM   4968 1HG1 VAL A 328     105.700  77.750  48.370  1.00  0.00           H
ATOM   4969 2HG1 VAL A 328     106.300  79.190  47.340  1.00  0.00           H
ATOM   4970 3HG1 VAL A 328     105.560  77.850  46.560  1.00  0.00           H
ATOM   4971  CG2 VAL A 328     107.420  75.870  47.520  1.00  0.00           C
ATOM   4972 1HG2 VAL A 328     106.960  75.320  46.690  1.00  0.00           H
ATOM   4973 2HG2 VAL A 328     108.430  75.470  47.670  1.00  0.00           H
ATOM   4974 3HG2 VAL A 328     106.840  75.630  48.410  1.00  0.00           H
ATOM   4975  C   VAL A 328     107.760  79.060  45.340  1.00  0.00           C
ATOM   4976  O   VAL A 328     106.860  79.390  44.560  1.00  0.00           O
ATOM   4977  N   ASN A 329     108.570  79.970  45.820  1.00  0.00           N
ATOM   4978  H   ASN A 329     109.370  79.730  46.400  1.00  0.00           H
ATOM   4979  CA  ASN A 329     108.450  81.410  45.470  1.00  0.00           C
ATOM   4980  HA  ASN A 329     107.430  81.710  45.700  1.00  0.00           H
ATOM   4981  CB  ASN A 329     109.340  82.250  46.400  1.00  0.00           C
ATOM   4982  HB1 ASN A 329     109.490  83.270  46.040  1.00  0.00           H
ATOM   4983  HB2 ASN A 329     110.340  81.810  46.390  1.00  0.00           H
ATOM   4984  CG  ASN A 329     108.850  82.350  47.850  1.00  0.00           C
ATOM   4985  OD1 ASN A 329     108.210  83.320  48.170  1.00  0.00           O
ATOM   4986  ND2 ASN A 329     108.990  81.300  48.610  1.00  0.00           N
ATOM   4987 1HD2 ASN A 329     109.410  80.440  48.280  1.00  0.00           H
ATOM   4988 2HD2 ASN A 329     108.990  81.490  49.600  1.00  0.00           H
ATOM   4989  C   ASN A 329     108.780  81.770  44.050  1.00  0.00           C
ATOM   4990  O   ASN A 329     108.110  82.550  43.370  1.00  0.00           O
ATOM   4991  N   ALA A 330     109.770  81.130  43.550  1.00  0.00           N
ATOM   4992  H   ALA A 330     110.490  80.740  44.130  1.00  0.00           H
ATOM   4993  CA  ALA A 330     110.120  81.080  42.070  1.00  0.00           C
ATOM   4994  HA  ALA A 330     110.330  82.090  41.720  1.00  0.00           H
ATOM   4995  CB  ALA A 330     111.360  80.220  41.950  1.00  0.00           C
ATOM   4996  HB1 ALA A 330     111.490  80.070  40.880  1.00  0.00           H
ATOM   4997  HB2 ALA A 330     112.220  80.740  42.390  1.00  0.00           H
ATOM   4998  HB3 ALA A 330     111.290  79.230  42.400  1.00  0.00           H
ATOM   4999  C   ALA A 330     108.940  80.590  41.170  1.00  0.00           C
ATOM   5000  O   ALA A 330     108.610  81.180  40.120  1.00  0.00           O
ATOM   5001  N   ALA A 331     108.260  79.480  41.540  1.00  0.00           N
ATOM   5002  H   ALA A 331     108.600  79.130  42.420  1.00  0.00           H
ATOM   5003  CA  ALA A 331     107.100  78.900  40.880  1.00  0.00           C
ATOM   5004  HA  ALA A 331     107.270  78.680  39.820  1.00  0.00           H
ATOM   5005  CB  ALA A 331     106.760  77.570  41.530  1.00  0.00           C
ATOM   5006  HB1 ALA A 331     105.960  77.130  40.930  1.00  0.00           H
ATOM   5007  HB2 ALA A 331     107.660  76.960  41.490  1.00  0.00           H
ATOM   5008  HB3 ALA A 331     106.480  77.650  42.580  1.00  0.00           H
ATOM   5009  C   ALA A 331     105.870  79.850  40.960  1.00  0.00           C
ATOM   5010  O   ALA A 331     105.270  80.260  39.980  1.00  0.00           O
ATOM   5011  N   ILE A 332     105.500  80.280  42.210  1.00  0.00           N
ATOM   5012  H   ILE A 332     106.020  79.850  42.960  1.00  0.00           H
ATOM   5013  CA  ILE A 332     104.520  81.350  42.470  1.00  0.00           C
ATOM   5014  HA  ILE A 332     103.580  80.840  42.240  1.00  0.00           H
ATOM   5015  CB  ILE A 332     104.460  81.720  43.950  1.00  0.00           C
ATOM   5016  HB  ILE A 332     105.430  82.150  44.200  1.00  0.00           H
ATOM   5017  CG2 ILE A 332     103.490  82.860  44.130  1.00  0.00           C
ATOM   5018 1HG2 ILE A 332     103.840  83.750  43.590  1.00  0.00           H
ATOM   5019 2HG2 ILE A 332     102.560  82.490  43.710  1.00  0.00           H
ATOM   5020 3HG2 ILE A 332     103.490  83.140  45.180  1.00  0.00           H
ATOM   5021  CG1 ILE A 332     103.970  80.570  44.910  1.00  0.00           C
ATOM   5022 1HG1 ILE A 332     104.430  79.600  44.700  1.00  0.00           H
ATOM   5023 2HG1 ILE A 332     102.910  80.450  44.730  1.00  0.00           H
ATOM   5024  CD  ILE A 332     103.990  80.720  46.450  1.00  0.00           C
ATOM   5025  HD1 ILE A 332     103.490  81.660  46.650  1.00  0.00           H
ATOM   5026  HD2 ILE A 332     103.520  79.870  46.950  1.00  0.00           H
ATOM   5027  HD3 ILE A 332     105.020  80.820  46.810  1.00  0.00           H
ATOM   5028  C   ILE A 332     104.490  82.500  41.540  1.00  0.00           C
ATOM   5029  O   ILE A 332     103.460  82.900  41.040  1.00  0.00           O
ATOM   5030  N   ALA A 333     105.660  83.100  41.330  1.00  0.00           N
ATOM   5031  H   ALA A 333     106.450  82.730  41.830  1.00  0.00           H
ATOM   5032  CA  ALA A 333     105.930  84.230  40.390  1.00  0.00           C
ATOM   5033  HA  ALA A 333     105.250  85.040  40.680  1.00  0.00           H
ATOM   5034  CB  ALA A 333     107.350  84.720  40.530  1.00  0.00           C
ATOM   5035  HB1 ALA A 333     108.050  84.020  40.070  1.00  0.00           H
ATOM   5036  HB2 ALA A 333     107.480  85.660  39.990  1.00  0.00           H
ATOM   5037  HB3 ALA A 333     107.660  84.900  41.550  1.00  0.00           H
ATOM   5038  C   ALA A 333     105.630  83.970  38.920  1.00  0.00           C
ATOM   5039  O   ALA A 333     104.950  84.830  38.300  1.00  0.00           O
ATOM   5040  N   THR A 334     105.970  82.760  38.480  1.00  0.00           N
ATOM   5041  H   THR A 334     106.510  82.080  39.000  1.00  0.00           H
ATOM   5042  CA  THR A 334     105.620  82.220  37.140  1.00  0.00           C
ATOM   5043  HA  THR A 334     105.860  82.980  36.390  1.00  0.00           H
ATOM   5044  CB  THR A 334     106.390  80.930  36.730  1.00  0.00           C
ATOM   5045  HB  THR A 334     106.110  80.130  37.420  1.00  0.00           H
ATOM   5046  CG2 THR A 334     106.160  80.370  35.360  1.00  0.00           C
ATOM   5047 1HG2 THR A 334     106.810  79.500  35.360  1.00  0.00           H
ATOM   5048 2HG2 THR A 334     105.120  80.040  35.310  1.00  0.00           H
ATOM   5049 3HG2 THR A 334     106.330  81.080  34.540  1.00  0.00           H
ATOM   5050  OG1 THR A 334     107.760  81.250  36.740  1.00  0.00           O
ATOM   5051  HG1 THR A 334     108.210  80.420  36.920  1.00  0.00           H
ATOM   5052  C   THR A 334     104.140  82.060  36.990  1.00  0.00           C
ATOM   5053  O   THR A 334     103.550  82.480  35.970  1.00  0.00           O
ATOM   5054  N   ILE A 335     103.450  81.490  37.960  1.00  0.00           N
ATOM   5055  H   ILE A 335     103.870  81.140  38.810  1.00  0.00           H
ATOM   5056  CA  ILE A 335     101.980  81.320  37.870  1.00  0.00           C
ATOM   5057  HA  ILE A 335     101.860  80.800  36.920  1.00  0.00           H
ATOM   5058  CB  ILE A 335     101.450  80.210  38.790  1.00  0.00           C
ATOM   5059  HB  ILE A 335     101.240  80.620  39.770  1.00  0.00           H
ATOM   5060  CG2 ILE A 335     100.000  79.890  38.250  1.00  0.00           C
[truncated: 718,675 more chars]
