# Supplementary material for: Identification and validation of novel microtubule suppressors with an imidazopyridine scaffold through structure-based virtual screening and docking
Source: RSC Med Chem. 2022 May 18;13(8):929–43. doi: 10.1039/d1md00392e (PMC9384815; doi:10.1039/d1md00392e)
Supplement: MD-013-D1MD00392E-s011 [file MD-013-D1MD00392E-s011.pdb]

REMARK    GENERATED BY TRJCONV
TITLE     TUBULIN ALPHA-1B CHAIN t=   0.00000 step= 0
REMARK    THIS IS A SIMULATION BOX
CRYST1  135.703  110.025   96.464  90.00  90.00  90.00 P 1           1
MODEL        1
ATOM      1  N   MET A   1      99.770  70.470  73.310  1.00  0.00           N
ATOM      2  H1  MET A   1      99.580  71.420  73.020  1.00  0.00           H
ATOM      3  H2  MET A   1      99.620  70.440  74.310  1.00  0.00           H
ATOM      4  H3  MET A   1     100.730  70.280  73.070  1.00  0.00           H
ATOM      5  CA  MET A   1      98.960  69.470  72.650  1.00  0.00           C
ATOM      6  HA  MET A   1      99.000  69.580  71.560  1.00  0.00           H
ATOM      7  CB  MET A   1      99.420  68.020  72.940  1.00  0.00           C
ATOM      8  HB1 MET A   1      99.080  67.780  73.950  1.00  0.00           H
ATOM      9  HB2 MET A   1     100.510  68.030  72.940  1.00  0.00           H
ATOM     10  CG  MET A   1      98.870  67.120  71.880  1.00  0.00           C
ATOM     11  HG1 MET A   1      99.540  66.250  71.830  1.00  0.00           H
ATOM     12  HG2 MET A   1      99.000  67.660  70.950  1.00  0.00           H
ATOM     13  SD  MET A   1      97.120  66.410  71.890  1.00  0.00           S
ATOM     14  CE  MET A   1      97.050  65.570  73.540  1.00  0.00           C
ATOM     15  HE1 MET A   1      96.210  64.880  73.570  1.00  0.00           H
ATOM     16  HE2 MET A   1      98.000  65.040  73.630  1.00  0.00           H
ATOM     17  HE3 MET A   1      96.880  66.200  74.410  1.00  0.00           H
ATOM     18  C   MET A   1      97.560  69.740  73.040  1.00  0.00           C
ATOM     19  O   MET A   1      97.250  69.920  74.210  1.00  0.00           O
ATOM     20  N   ARG A   2      96.690  69.750  72.060  1.00  0.00           N
ATOM     21  H   ARG A   2      96.920  69.540  71.100  1.00  0.00           H
ATOM     22  CA  ARG A   2      95.220  69.950  72.210  1.00  0.00           C
ATOM     23  HA  ARG A   2      94.880  69.760  73.220  1.00  0.00           H
ATOM     24  CB  ARG A   2      94.740  71.380  71.730  1.00  0.00           C
ATOM     25  HB1 ARG A   2      93.650  71.280  71.680  1.00  0.00           H
ATOM     26  HB2 ARG A   2      95.080  71.590  70.720  1.00  0.00           H
ATOM     27  CG  ARG A   2      95.170  72.550  72.600  1.00  0.00           C
ATOM     28  HG1 ARG A   2      96.210  72.760  72.340  1.00  0.00           H
ATOM     29  HG2 ARG A   2      95.090  72.370  73.670  1.00  0.00           H
ATOM     30  CD  ARG A   2      94.380  73.900  72.430  1.00  0.00           C
ATOM     31  HD1 ARG A   2      94.610  74.220  71.410  1.00  0.00           H
ATOM     32  HD2 ARG A   2      94.750  74.600  73.180  1.00  0.00           H
ATOM     33  NE  ARG A   2      92.890  73.780  72.650  1.00  0.00           N
ATOM     34  HE  ARG A   2      92.540  73.040  73.240  1.00  0.00           H
ATOM     35  CZ  ARG A   2      92.090  74.780  72.360  1.00  0.00           C
ATOM     36  NH1 ARG A   2      92.460  75.890  71.840  1.00  0.00           N
ATOM     37 1HH1 ARG A   2      93.440  76.020  71.620  1.00  0.00           H
ATOM     38 2HH1 ARG A   2      91.830  76.680  71.730  1.00  0.00           H
ATOM     39  NH2 ARG A   2      90.850  74.640  72.710  1.00  0.00           N
ATOM     40 1HH2 ARG A   2      90.640  73.920  73.380  1.00  0.00           H
ATOM     41 2HH2 ARG A   2      90.230  75.400  72.480  1.00  0.00           H
ATOM     42  C   ARG A   2      94.400  68.930  71.350  1.00  0.00           C
ATOM     43  O   ARG A   2      94.640  68.790  70.180  1.00  0.00           O
ATOM     44  N   GLU A   3      93.470  68.240  71.990  1.00  0.00           N
ATOM     45  H   GLU A   3      93.370  68.570  72.940  1.00  0.00           H
ATOM     46  CA  GLU A   3      92.700  67.070  71.410  1.00  0.00           C
ATOM     47  HA  GLU A   3      93.390  66.330  71.000  1.00  0.00           H
ATOM     48  CB  GLU A   3      91.960  66.500  72.610  1.00  0.00           C
ATOM     49  HB1 GLU A   3      91.200  65.750  72.390  1.00  0.00           H
ATOM     50  HB2 GLU A   3      91.410  67.260  73.170  1.00  0.00           H
ATOM     51  CG  GLU A   3      92.910  65.770  73.570  1.00  0.00           C
ATOM     52  HG1 GLU A   3      93.700  65.250  73.030  1.00  0.00           H
ATOM     53  HG2 GLU A   3      92.380  64.950  74.060  1.00  0.00           H
ATOM     54  CD  GLU A   3      93.640  66.690  74.610  1.00  0.00           C
ATOM     55  OE1 GLU A   3      93.220  67.850  74.780  1.00  0.00           O
ATOM     56  OE2 GLU A   3      94.340  66.110  75.440  1.00  0.00           O
ATOM     57  C   GLU A   3      91.670  67.510  70.270  1.00  0.00           C
ATOM     58  O   GLU A   3      91.010  68.480  70.320  1.00  0.00           O
ATOM     59  N   CYS A   4      91.580  66.680  69.210  1.00  0.00           N
ATOM     60  H   CYS A   4      92.280  65.960  69.130  1.00  0.00           H
ATOM     61  CA  CYS A   4      90.660  66.640  68.110  1.00  0.00           C
ATOM     62  HA  CYS A   4      89.950  67.460  68.230  1.00  0.00           H
ATOM     63  CB  CYS A   4      91.500  66.930  66.790  1.00  0.00           C
ATOM     64  HB1 CYS A   4      90.940  66.710  65.890  1.00  0.00           H
ATOM     65  HB2 CYS A   4      92.450  66.410  66.770  1.00  0.00           H
ATOM     66  SG  CYS A   4      91.840  68.700  66.860  1.00  0.00           S
ATOM     67  HG  CYS A   4      92.230  68.790  68.130  1.00  0.00           H
ATOM     68  C   CYS A   4      89.810  65.350  68.000  1.00  0.00           C
ATOM     69  O   CYS A   4      90.260  64.260  68.270  1.00  0.00           O
ATOM     70  N   ILE A   5      88.560  65.520  67.660  1.00  0.00           N
ATOM     71  H   ILE A   5      88.190  66.440  67.440  1.00  0.00           H
ATOM     72  CA  ILE A   5      87.560  64.440  67.650  1.00  0.00           C
ATOM     73  HA  ILE A   5      88.130  63.540  67.850  1.00  0.00           H
ATOM     74  CB  ILE A   5      86.470  64.460  68.750  1.00  0.00           C
ATOM     75  HB  ILE A   5      85.800  65.310  68.590  1.00  0.00           H
ATOM     76  CG2 ILE A   5      85.570  63.250  68.750  1.00  0.00           C
ATOM     77 1HG2 ILE A   5      84.720  63.170  69.430  1.00  0.00           H
ATOM     78 2HG2 ILE A   5      85.290  63.010  67.720  1.00  0.00           H
ATOM     79 3HG2 ILE A   5      86.160  62.370  68.980  1.00  0.00           H
ATOM     80  CG1 ILE A   5      87.180  64.640  70.120  1.00  0.00           C
ATOM     81 1HG1 ILE A   5      87.640  65.630  70.150  1.00  0.00           H
ATOM     82 2HG1 ILE A   5      87.930  63.850  70.220  1.00  0.00           H
ATOM     83  CD  ILE A   5      86.200  64.640  71.280  1.00  0.00           C
ATOM     84  HD1 ILE A   5      86.640  65.010  72.200  1.00  0.00           H
ATOM     85  HD2 ILE A   5      85.340  65.190  70.890  1.00  0.00           H
ATOM     86  HD3 ILE A   5      85.840  63.640  71.500  1.00  0.00           H
ATOM     87  C   ILE A   5      87.040  64.350  66.230  1.00  0.00           C
ATOM     88  O   ILE A   5      86.440  65.330  65.800  1.00  0.00           O
ATOM     89  N   SER A   6      87.070  63.200  65.540  1.00  0.00           N
ATOM     90  H   SER A   6      87.720  62.490  65.870  1.00  0.00           H
ATOM     91  CA  SER A   6      86.450  62.910  64.250  1.00  0.00           C
ATOM     92  HA  SER A   6      86.280  63.890  63.800  1.00  0.00           H
ATOM     93  CB  SER A   6      87.260  62.070  63.330  1.00  0.00           C
ATOM     94  HB1 SER A   6      86.550  61.630  62.630  1.00  0.00           H
ATOM     95  HB2 SER A   6      87.690  61.180  63.790  1.00  0.00           H
ATOM     96  OG  SER A   6      88.190  62.870  62.580  1.00  0.00           O
ATOM     97  HG  SER A   6      88.800  63.350  63.140  1.00  0.00           H
ATOM     98  C   SER A   6      85.130  62.130  64.430  1.00  0.00           C
ATOM     99  O   SER A   6      85.020  61.110  65.190  1.00  0.00           O
ATOM    100  N   ILE A   7      84.190  62.620  63.640  1.00  0.00           N
ATOM    101  H   ILE A   7      84.310  63.470  63.110  1.00  0.00           H
ATOM    102  CA  ILE A   7      82.870  61.970  63.590  1.00  0.00           C
ATOM    103  HA  ILE A   7      82.840  61.170  64.330  1.00  0.00           H
ATOM    104  CB  ILE A   7      81.850  62.970  64.220  1.00  0.00           C
ATOM    105  HB  ILE A   7      81.600  63.870  63.670  1.00  0.00           H
ATOM    106  CG2 ILE A   7      80.480  62.270  64.380  1.00  0.00           C
ATOM    107 1HG2 ILE A   7      80.670  61.190  64.400  1.00  0.00           H
ATOM    108 2HG2 ILE A   7      79.910  62.540  65.270  1.00  0.00           H
ATOM    109 3HG2 ILE A   7      79.810  62.540  63.560  1.00  0.00           H
ATOM    110  CG1 ILE A   7      82.400  63.600  65.590  1.00  0.00           C
ATOM    111 1HG1 ILE A   7      83.210  64.310  65.430  1.00  0.00           H
ATOM    112 2HG1 ILE A   7      82.780  62.780  66.200  1.00  0.00           H
ATOM    113  CD  ILE A   7      81.410  64.390  66.450  1.00  0.00           C
ATOM    114  HD1 ILE A   7      81.980  65.080  67.080  1.00  0.00           H
ATOM    115  HD2 ILE A   7      80.720  64.930  65.800  1.00  0.00           H
ATOM    116  HD3 ILE A   7      80.880  63.710  67.120  1.00  0.00           H
ATOM    117  C   ILE A   7      82.420  61.590  62.170  1.00  0.00           C
ATOM    118  O   ILE A   7      82.380  62.460  61.320  1.00  0.00           O
ATOM    119  N   HIS A   8      81.920  60.370  62.030  1.00  0.00           N
ATOM    120  H   HIS A   8      82.040  59.730  62.810  1.00  0.00           H
ATOM    121  CA  HIS A   8      81.690  59.780  60.760  1.00  0.00           C
ATOM    122  HA  HIS A   8      81.970  60.560  60.050  1.00  0.00           H
ATOM    123  CB  HIS A   8      82.650  58.570  60.570  1.00  0.00           C
ATOM    124  HB1 HIS A   8      82.570  58.220  59.540  1.00  0.00           H
ATOM    125  HB2 HIS A   8      82.320  57.750  61.210  1.00  0.00           H
ATOM    126  CG  HIS A   8      84.120  58.910  60.890  1.00  0.00           C
ATOM    127  ND1 HIS A   8      84.940  59.700  60.090  1.00  0.00           N
ATOM    128  CE1 HIS A   8      86.200  59.620  60.590  1.00  0.00           C
ATOM    129  HE1 HIS A   8      87.130  59.920  60.120  1.00  0.00           H
ATOM    130  NE2 HIS A   8      86.070  58.910  61.770  1.00  0.00           N
ATOM    131  HE2 HIS A   8      86.790  58.680  62.440  1.00  0.00           H
ATOM    132  CD2 HIS A   8      84.800  58.490  61.900  1.00  0.00           C
ATOM    133  HD2 HIS A   8      84.420  57.900  62.720  1.00  0.00           H
ATOM    134  C   HIS A   8      80.260  59.400  60.540  1.00  0.00           C
ATOM    135  O   HIS A   8      79.780  58.420  61.100  1.00  0.00           O
ATOM    136  N   VAL A   9      79.500  60.320  59.970  1.00  0.00           N
ATOM    137  H   VAL A   9      79.950  61.070  59.470  1.00  0.00           H
ATOM    138  CA  VAL A   9      77.970  60.280  59.810  1.00  0.00           C
ATOM    139  HA  VAL A   9      77.740  59.620  60.640  1.00  0.00           H
ATOM    140  CB  VAL A   9      77.300  61.620  60.000  1.00  0.00           C
ATOM    141  HB  VAL A   9      77.370  62.230  59.100  1.00  0.00           H
ATOM    142  CG1 VAL A   9      75.850  61.370  60.290  1.00  0.00           C
ATOM    143 1HG1 VAL A   9      75.770  60.750  61.180  1.00  0.00           H
ATOM    144 2HG1 VAL A   9      75.400  62.290  60.650  1.00  0.00           H
ATOM    145 3HG1 VAL A   9      75.280  60.890  59.490  1.00  0.00           H
ATOM    146  CG2 VAL A   9      77.800  62.560  61.130  1.00  0.00           C
ATOM    147 1HG2 VAL A   9      77.520  62.160  62.100  1.00  0.00           H
ATOM    148 2HG2 VAL A   9      78.870  62.730  60.970  1.00  0.00           H
ATOM    149 3HG2 VAL A   9      77.180  63.450  61.010  1.00  0.00           H
ATOM    150  C   VAL A   9      77.420  59.610  58.470  1.00  0.00           C
ATOM    151  O   VAL A   9      77.470  60.240  57.400  1.00  0.00           O
ATOM    152  N   GLY A  10      76.790  58.440  58.610  1.00  0.00           N
ATOM    153  H   GLY A  10      76.830  57.940  59.490  1.00  0.00           H
ATOM    154  CA  GLY A  10      76.260  57.650  57.500  1.00  0.00           C
ATOM    155  HA1 GLY A  10      75.470  58.250  57.040  1.00  0.00           H
ATOM    156  HA2 GLY A  10      75.770  56.760  57.910  1.00  0.00           H
ATOM    157  C   GLY A  10      77.390  57.140  56.560  1.00  0.00           C
ATOM    158  O   GLY A  10      78.610  57.250  56.820  1.00  0.00           O
ATOM    159  N   GLN A  11      77.000  56.550  55.450  1.00  0.00           N
ATOM    160  H   GLN A  11      76.050  56.630  55.130  1.00  0.00           H
ATOM    161  CA  GLN A  11      77.860  55.670  54.630  1.00  0.00           C
ATOM    162  HA  GLN A  11      78.260  54.840  55.210  1.00  0.00           H
ATOM    163  CB  GLN A  11      77.070  55.050  53.550  1.00  0.00           C
ATOM    164  HB1 GLN A  11      76.550  55.780  52.940  1.00  0.00           H
ATOM    165  HB2 GLN A  11      76.270  54.450  53.980  1.00  0.00           H
ATOM    166  CG  GLN A  11      77.830  54.010  52.610  1.00  0.00           C
ATOM    167  HG1 GLN A  11      78.220  53.120  53.090  1.00  0.00           H
ATOM    168  HG2 GLN A  11      78.700  54.540  52.230  1.00  0.00           H
ATOM    169  CD  GLN A  11      77.080  53.610  51.390  1.00  0.00           C
ATOM    170  OE1 GLN A  11      77.000  52.500  50.950  1.00  0.00           O
ATOM    171  NE2 GLN A  11      76.670  54.540  50.600  1.00  0.00           N
ATOM    172 1HE2 GLN A  11      76.560  55.460  51.010  1.00  0.00           H
ATOM    173 2HE2 GLN A  11      76.480  54.290  49.640  1.00  0.00           H
ATOM    174  C   GLN A  11      79.040  56.420  53.990  1.00  0.00           C
ATOM    175  O   GLN A  11      80.110  55.890  54.190  1.00  0.00           O
ATOM    176  N   ALA A  12      78.950  57.530  53.230  1.00  0.00           N
ATOM    177  H   ALA A  12      78.030  57.930  53.090  1.00  0.00           H
ATOM    178  CA  ALA A  12      80.120  58.310  52.910  1.00  0.00           C
ATOM    179  HA  ALA A  12      80.680  57.720  52.180  1.00  0.00           H
ATOM    180  CB  ALA A  12      79.640  59.540  52.120  1.00  0.00           C
ATOM    181  HB1 ALA A  12      80.480  60.010  51.630  1.00  0.00           H
ATOM    182  HB2 ALA A  12      78.840  59.310  51.410  1.00  0.00           H
ATOM    183  HB3 ALA A  12      79.230  60.270  52.820  1.00  0.00           H
ATOM    184  C   ALA A  12      81.030  58.740  54.080  1.00  0.00           C
ATOM    185  O   ALA A  12      82.190  58.430  54.110  1.00  0.00           O
ATOM    186  N   GLY A  13      80.410  59.140  55.190  1.00  0.00           N
ATOM    187  H   GLY A  13      79.400  59.250  55.130  1.00  0.00           H
ATOM    188  CA  GLY A  13      81.090  59.520  56.430  1.00  0.00           C
ATOM    189  HA1 GLY A  13      80.380  59.780  57.210  1.00  0.00           H
ATOM    190  HA2 GLY A  13      81.660  60.360  56.040  1.00  0.00           H
ATOM    191  C   GLY A  13      81.990  58.450  57.010  1.00  0.00           C
ATOM    192  O   GLY A  13      83.170  58.610  57.220  1.00  0.00           O
ATOM    193  N   VAL A  14      81.410  57.240  57.120  1.00  0.00           N
ATOM    194  H   VAL A  14      80.430  57.130  56.900  1.00  0.00           H
ATOM    195  CA  VAL A  14      81.960  56.060  57.740  1.00  0.00           C
ATOM    196  HA  VAL A  14      82.400  56.300  58.710  1.00  0.00           H
ATOM    197  CB  VAL A  14      80.870  54.930  57.980  1.00  0.00           C
ATOM    198  HB  VAL A  14      80.240  54.840  57.100  1.00  0.00           H
ATOM    199  CG1 VAL A  14      81.540  53.570  58.230  1.00  0.00           C
ATOM    200 1HG1 VAL A  14      80.740  52.840  58.400  1.00  0.00           H
ATOM    201 2HG1 VAL A  14      82.170  53.310  57.380  1.00  0.00           H
ATOM    202 3HG1 VAL A  14      82.140  53.640  59.140  1.00  0.00           H
ATOM    203  CG2 VAL A  14      79.920  55.420  59.060  1.00  0.00           C
ATOM    204 1HG2 VAL A  14      80.470  55.510  60.000  1.00  0.00           H
ATOM    205 2HG2 VAL A  14      79.430  56.350  58.770  1.00  0.00           H
ATOM    206 3HG2 VAL A  14      79.140  54.680  59.220  1.00  0.00           H
ATOM    207  C   VAL A  14      83.100  55.500  56.830  1.00  0.00           C
ATOM    208  O   VAL A  14      84.220  55.320  57.290  1.00  0.00           O
ATOM    209  N   GLN A  15      82.770  55.330  55.510  1.00  0.00           N
ATOM    210  H   GLN A  15      81.850  55.580  55.180  1.00  0.00           H
ATOM    211  CA  GLN A  15      83.670  54.740  54.590  1.00  0.00           C
ATOM    212  HA  GLN A  15      84.030  53.830  55.060  1.00  0.00           H
ATOM    213  CB  GLN A  15      82.920  54.390  53.280  1.00  0.00           C
ATOM    214  HB1 GLN A  15      83.610  54.030  52.510  1.00  0.00           H
ATOM    215  HB2 GLN A  15      82.390  55.240  52.870  1.00  0.00           H
ATOM    216  CG  GLN A  15      82.040  53.150  53.430  1.00  0.00           C
ATOM    217  HG1 GLN A  15      81.120  53.520  53.890  1.00  0.00           H
ATOM    218  HG2 GLN A  15      82.440  52.410  54.130  1.00  0.00           H
ATOM    219  CD  GLN A  15      81.750  52.360  52.190  1.00  0.00           C
ATOM    220  OE1 GLN A  15      82.140  51.240  51.950  1.00  0.00           O
ATOM    221  NE2 GLN A  15      81.090  52.930  51.210  1.00  0.00           N
ATOM    222 1HE2 GLN A  15      80.650  53.830  51.340  1.00  0.00           H
ATOM    223 2HE2 GLN A  15      80.730  52.300  50.510  1.00  0.00           H
ATOM    224  C   GLN A  15      84.880  55.690  54.380  1.00  0.00           C
ATOM    225  O   GLN A  15      85.970  55.120  54.510  1.00  0.00           O
ATOM    226  N   ILE A  16      84.730  56.990  54.320  1.00  0.00           N
ATOM    227  H   ILE A  16      83.820  57.440  54.360  1.00  0.00           H
ATOM    228  CA  ILE A  16      85.790  57.970  54.140  1.00  0.00           C
ATOM    229  HA  ILE A  16      86.550  57.610  53.440  1.00  0.00           H
ATOM    230  CB  ILE A  16      85.270  59.350  53.590  1.00  0.00           C
ATOM    231  HB  ILE A  16      84.390  59.670  54.150  1.00  0.00           H
ATOM    232  CG2 ILE A  16      86.330  60.380  53.700  1.00  0.00           C
ATOM    233 1HG2 ILE A  16      85.790  61.290  53.440  1.00  0.00           H
ATOM    234 2HG2 ILE A  16      86.650  60.540  54.730  1.00  0.00           H
ATOM    235 3HG2 ILE A  16      87.160  60.190  53.020  1.00  0.00           H
ATOM    236  CG1 ILE A  16      84.830  59.050  52.150  1.00  0.00           C
ATOM    237 1HG1 ILE A  16      84.070  58.270  52.100  1.00  0.00           H
ATOM    238 2HG1 ILE A  16      85.690  58.780  51.550  1.00  0.00           H
ATOM    239  CD  ILE A  16      84.180  60.300  51.530  1.00  0.00           C
ATOM    240  HD1 ILE A  16      83.860  60.130  50.500  1.00  0.00           H
ATOM    241  HD2 ILE A  16      83.270  60.580  52.080  1.00  0.00           H
ATOM    242  HD3 ILE A  16      84.810  61.190  51.530  1.00  0.00           H
ATOM    243  C   ILE A  16      86.570  58.040  55.430  1.00  0.00           C
ATOM    244  O   ILE A  16      87.810  58.150  55.440  1.00  0.00           O
ATOM    245  N   GLY A  17      85.900  57.930  56.550  1.00  0.00           N
ATOM    246  H   GLY A  17      84.900  57.880  56.600  1.00  0.00           H
ATOM    247  CA  GLY A  17      86.540  57.920  57.850  1.00  0.00           C
ATOM    248  HA1 GLY A  17      85.770  57.790  58.620  1.00  0.00           H
ATOM    249  HA2 GLY A  17      86.970  58.870  58.160  1.00  0.00           H
ATOM    250  C   GLY A  17      87.520  56.720  58.060  1.00  0.00           C
ATOM    251  O   GLY A  17      88.670  57.020  58.300  1.00  0.00           O
ATOM    252  N   ASN A  18      87.070  55.510  57.750  1.00  0.00           N
ATOM    253  H   ASN A  18      86.110  55.390  57.470  1.00  0.00           H
ATOM    254  CA  ASN A  18      87.930  54.340  57.680  1.00  0.00           C
ATOM    255  HA  ASN A  18      88.400  54.240  58.660  1.00  0.00           H
ATOM    256  CB  ASN A  18      87.070  53.030  57.500  1.00  0.00           C
ATOM    257  HB1 ASN A  18      86.600  53.090  56.510  1.00  0.00           H
ATOM    258  HB2 ASN A  18      86.270  53.140  58.240  1.00  0.00           H
ATOM    259  CG  ASN A  18      87.730  51.700  57.740  1.00  0.00           C
ATOM    260  OD1 ASN A  18      88.480  51.500  58.710  1.00  0.00           O
ATOM    261  ND2 ASN A  18      87.420  50.680  56.950  1.00  0.00           N
ATOM    262 1HD2 ASN A  18      86.880  50.840  56.120  1.00  0.00           H
ATOM    263 2HD2 ASN A  18      87.990  49.850  57.040  1.00  0.00           H
ATOM    264  C   ASN A  18      89.100  54.350  56.620  1.00  0.00           C
ATOM    265  O   ASN A  18      90.170  53.850  56.900  1.00  0.00           O
ATOM    266  N   ALA A  19      88.850  55.000  55.490  1.00  0.00           N
ATOM    267  H   ALA A  19      87.930  55.350  55.270  1.00  0.00           H
ATOM    268  CA  ALA A  19      89.960  55.240  54.530  1.00  0.00           C
ATOM    269  HA  ALA A  19      90.470  54.290  54.400  1.00  0.00           H
ATOM    270  CB  ALA A  19      89.420  55.730  53.220  1.00  0.00           C
ATOM    271  HB1 ALA A  19      90.290  56.010  52.640  1.00  0.00           H
ATOM    272  HB2 ALA A  19      88.790  54.980  52.720  1.00  0.00           H
ATOM    273  HB3 ALA A  19      88.830  56.620  53.450  1.00  0.00           H
ATOM    274  C   ALA A  19      90.980  56.200  55.060  1.00  0.00           C
ATOM    275  O   ALA A  19      92.180  56.020  54.770  1.00  0.00           O
ATOM    276  N   CYS A  20      90.570  57.260  55.800  1.00  0.00           N
ATOM    277  H   CYS A  20      89.590  57.370  55.990  1.00  0.00           H
ATOM    278  CA  CYS A  20      91.410  58.360  56.410  1.00  0.00           C
ATOM    279  HA  CYS A  20      92.130  58.740  55.690  1.00  0.00           H
ATOM    280  CB  CYS A  20      90.460  59.520  56.680  1.00  0.00           C
ATOM    281  HB1 CYS A  20      91.040  60.270  57.220  1.00  0.00           H
ATOM    282  HB2 CYS A  20      89.660  59.210  57.360  1.00  0.00           H
ATOM    283  SG  CYS A  20      89.920  60.220  55.120  1.00  0.00           S
ATOM    284  HG  CYS A  20      88.730  59.630  55.220  1.00  0.00           H
ATOM    285  C   CYS A  20      92.190  57.900  57.690  1.00  0.00           C
ATOM    286  O   CYS A  20      93.300  58.360  57.960  1.00  0.00           O
ATOM    287  N   TRP A  21      91.570  57.020  58.490  1.00  0.00           N
ATOM    288  H   TRP A  21      90.630  56.770  58.200  1.00  0.00           H
ATOM    289  CA  TRP A  21      92.160  56.380  59.700  1.00  0.00           C
ATOM    290  HA  TRP A  21      92.700  57.180  60.200  1.00  0.00           H
ATOM    291  CB  TRP A  21      91.040  56.060  60.670  1.00  0.00           C
ATOM    292  HB1 TRP A  21      91.300  55.320  61.420  1.00  0.00           H
ATOM    293  HB2 TRP A  21      90.230  55.700  60.040  1.00  0.00           H
ATOM    294  CG  TRP A  21      90.620  57.320  61.400  1.00  0.00           C
ATOM    295  CD1 TRP A  21      89.490  58.100  61.150  1.00  0.00           C
ATOM    296  HD1 TRP A  21      88.810  57.910  60.330  1.00  0.00           H
ATOM    297  NE1 TRP A  21      89.440  59.280  61.930  1.00  0.00           N
ATOM    298  HE1 TRP A  21      88.980  60.160  61.740  1.00  0.00           H
ATOM    299  CE2 TRP A  21      90.500  59.230  62.780  1.00  0.00           C
ATOM    300  CZ2 TRP A  21      90.790  60.120  63.760  1.00  0.00           C
ATOM    301  HZ2 TRP A  21      90.060  60.850  64.070  1.00  0.00           H
ATOM    302  CH2 TRP A  21      91.870  59.920  64.590  1.00  0.00           C
ATOM    303  HH2 TRP A  21      92.080  60.650  65.360  1.00  0.00           H
ATOM    304  CZ3 TRP A  21      92.790  58.840  64.280  1.00  0.00           C
ATOM    305  HZ3 TRP A  21      93.620  58.750  64.960  1.00  0.00           H
ATOM    306  CE3 TRP A  21      92.500  57.860  63.280  1.00  0.00           C
ATOM    307  HE3 TRP A  21      93.250  57.090  63.120  1.00  0.00           H
ATOM    308  CD2 TRP A  21      91.300  58.060  62.480  1.00  0.00           C
ATOM    309  C   TRP A  21      93.050  55.150  59.450  1.00  0.00           C
ATOM    310  O   TRP A  21      93.980  55.010  60.170  1.00  0.00           O
ATOM    311  N   GLU A  22      92.760  54.380  58.390  1.00  0.00           N
ATOM    312  H   GLU A  22      91.850  54.400  57.930  1.00  0.00           H
ATOM    313  CA  GLU A  22      93.840  53.520  57.810  1.00  0.00           C
ATOM    314  HA  GLU A  22      94.040  52.790  58.600  1.00  0.00           H
ATOM    315  CB  GLU A  22      93.360  52.750  56.610  1.00  0.00           C
ATOM    316  HB1 GLU A  22      92.790  53.460  56.000  1.00  0.00           H
ATOM    317  HB2 GLU A  22      92.680  51.950  56.900  1.00  0.00           H
ATOM    318  CG  GLU A  22      94.380  52.160  55.670  1.00  0.00           C
ATOM    319  HG1 GLU A  22      95.160  51.690  56.280  1.00  0.00           H
ATOM    320  HG2 GLU A  22      94.890  52.940  55.100  1.00  0.00           H
ATOM    321  CD  GLU A  22      93.860  51.250  54.600  1.00  0.00           C
ATOM    322  OE1 GLU A  22      92.890  51.570  53.880  1.00  0.00           O
ATOM    323  OE2 GLU A  22      94.270  50.030  54.540  1.00  0.00           O
ATOM    324  C   GLU A  22      95.040  54.400  57.400  1.00  0.00           C
ATOM    325  O   GLU A  22      96.160  54.080  57.820  1.00  0.00           O
ATOM    326  N   LEU A  23      94.870  55.530  56.700  1.00  0.00           N
ATOM    327  H   LEU A  23      93.940  55.770  56.380  1.00  0.00           H
ATOM    328  CA  LEU A  23      95.980  56.360  56.170  1.00  0.00           C
ATOM    329  HA  LEU A  23      96.680  55.670  55.690  1.00  0.00           H
ATOM    330  CB  LEU A  23      95.400  57.190  54.960  1.00  0.00           C
ATOM    331  HB1 LEU A  23      94.610  57.820  55.370  1.00  0.00           H
ATOM    332  HB2 LEU A  23      94.920  56.580  54.200  1.00  0.00           H
ATOM    333  CG  LEU A  23      96.450  58.120  54.400  1.00  0.00           C
ATOM    334  HG  LEU A  23      96.930  58.740  55.160  1.00  0.00           H
ATOM    335  CD1 LEU A  23      97.610  57.410  53.720  1.00  0.00           C
ATOM    336 1HD1 LEU A  23      98.310  58.110  53.260  1.00  0.00           H
ATOM    337 2HD1 LEU A  23      98.220  56.850  54.430  1.00  0.00           H
ATOM    338 3HD1 LEU A  23      97.200  56.820  52.890  1.00  0.00           H
ATOM    339  CD2 LEU A  23      95.900  59.030  53.310  1.00  0.00           C
ATOM    340 1HD2 LEU A  23      95.070  59.620  53.680  1.00  0.00           H
ATOM    341 2HD2 LEU A  23      96.650  59.790  53.050  1.00  0.00           H
ATOM    342 3HD2 LEU A  23      95.550  58.590  52.370  1.00  0.00           H
ATOM    343  C   LEU A  23      96.790  57.100  57.270  1.00  0.00           C
ATOM    344  O   LEU A  23      98.020  56.990  57.220  1.00  0.00           O
ATOM    345  N   TYR A  24      96.160  57.640  58.270  1.00  0.00           N
ATOM    346  H   TYR A  24      95.160  57.710  58.180  1.00  0.00           H
ATOM    347  CA  TYR A  24      96.810  58.130  59.450  1.00  0.00           C
ATOM    348  HA  TYR A  24      97.480  58.920  59.130  1.00  0.00           H
ATOM    349  CB  TYR A  24      95.820  58.670  60.470  1.00  0.00           C
ATOM    350  HB1 TYR A  24      96.320  58.870  61.420  1.00  0.00           H
ATOM    351  HB2 TYR A  24      95.100  57.870  60.630  1.00  0.00           H
ATOM    352  CG  TYR A  24      94.970  59.850  60.000  1.00  0.00           C
ATOM    353  CD1 TYR A  24      95.240  60.600  58.850  1.00  0.00           C
ATOM    354  HD1 TYR A  24      96.160  60.500  58.280  1.00  0.00           H
ATOM    355  CE1 TYR A  24      94.460  61.710  58.570  1.00  0.00           C
ATOM    356  HE1 TYR A  24      94.700  62.430  57.800  1.00  0.00           H
ATOM    357  CZ  TYR A  24      93.250  61.900  59.250  1.00  0.00           C
ATOM    358  OH  TYR A  24      92.420  62.950  58.880  1.00  0.00           O
ATOM    359  HH  TYR A  24      91.570  62.930  59.310  1.00  0.00           H
ATOM    360  CE2 TYR A  24      92.850  61.060  60.290  1.00  0.00           C
ATOM    361  HE2 TYR A  24      91.890  61.170  60.780  1.00  0.00           H
ATOM    362  CD2 TYR A  24      93.740  60.040  60.660  1.00  0.00           C
ATOM    363  HD2 TYR A  24      93.490  59.420  61.510  1.00  0.00           H
ATOM    364  C   TYR A  24      97.630  57.050  60.170  1.00  0.00           C
ATOM    365  O   TYR A  24      98.690  57.430  60.730  1.00  0.00           O
ATOM    366  N   CYS A  25      97.170  55.810  60.260  1.00  0.00           N
ATOM    367  H   CYS A  25      96.300  55.480  59.860  1.00  0.00           H
ATOM    368  CA  CYS A  25      98.060  54.660  60.650  1.00  0.00           C
ATOM    369  HA  CYS A  25      98.430  54.970  61.620  1.00  0.00           H
ATOM    370  CB  CYS A  25      97.190  53.300  60.780  1.00  0.00           C
ATOM    371  HB1 CYS A  25      97.880  52.510  61.070  1.00  0.00           H
ATOM    372  HB2 CYS A  25      96.640  53.020  59.890  1.00  0.00           H
ATOM    373  SG  CYS A  25      96.060  53.740  62.180  1.00  0.00           S
ATOM    374  HG  CYS A  25      94.900  53.920  61.540  1.00  0.00           H
ATOM    375  C   CYS A  25      99.330  54.370  59.820  1.00  0.00           C
ATOM    376  O   CYS A  25     100.420  54.430  60.420  1.00  0.00           O
ATOM    377  N   LEU A  26      99.270  54.280  58.440  1.00  0.00           N
ATOM    378  H   LEU A  26      98.430  54.670  58.030  1.00  0.00           H
ATOM    379  CA  LEU A  26     100.440  54.110  57.600  1.00  0.00           C
ATOM    380  HA  LEU A  26     100.970  53.240  57.990  1.00  0.00           H
ATOM    381  CB  LEU A  26     100.020  53.940  56.120  1.00  0.00           C
ATOM    382  HB1 LEU A  26     100.890  53.860  55.460  1.00  0.00           H
ATOM    383  HB2 LEU A  26      99.600  54.910  55.840  1.00  0.00           H
ATOM    384  CG  LEU A  26      99.040  52.840  55.740  1.00  0.00           C
ATOM    385  HG  LEU A  26      98.280  52.800  56.520  1.00  0.00           H
ATOM    386  CD1 LEU A  26      98.560  53.110  54.380  1.00  0.00           C
ATOM    387 1HD1 LEU A  26      97.770  52.420  54.090  1.00  0.00           H
ATOM    388 2HD1 LEU A  26      98.060  54.070  54.300  1.00  0.00           H
ATOM    389 3HD1 LEU A  26      99.330  53.190  53.610  1.00  0.00           H
ATOM    390  CD2 LEU A  26      99.580  51.410  55.810  1.00  0.00           C
ATOM    391 1HD2 LEU A  26     100.260  51.270  54.970  1.00  0.00           H
ATOM    392 2HD2 LEU A  26     100.170  51.300  56.720  1.00  0.00           H
ATOM    393 3HD2 LEU A  26      98.850  50.600  55.750  1.00  0.00           H
ATOM    394  C   LEU A  26     101.420  55.370  57.700  1.00  0.00           C
ATOM    395  O   LEU A  26     102.640  55.210  57.660  1.00  0.00           O
ATOM    396  N   GLU A  27     100.880  56.580  57.780  1.00  0.00           N
ATOM    397  H   GLU A  27      99.870  56.590  57.820  1.00  0.00           H
ATOM    398  CA  GLU A  27     101.750  57.820  57.780  1.00  0.00           C
ATOM    399  HA  GLU A  27     102.460  57.630  56.970  1.00  0.00           H
ATOM    400  CB  GLU A  27     100.920  59.060  57.620  1.00  0.00           C
ATOM    401  HB1 GLU A  27     101.600  59.860  57.900  1.00  0.00           H
ATOM    402  HB2 GLU A  27     100.140  59.000  58.380  1.00  0.00           H
ATOM    403  CG  GLU A  27     100.320  59.240  56.250  1.00  0.00           C
ATOM    404  HG1 GLU A  27      99.580  58.470  56.010  1.00  0.00           H
ATOM    405  HG2 GLU A  27     101.080  59.240  55.480  1.00  0.00           H
ATOM    406  CD  GLU A  27      99.450  60.500  56.130  1.00  0.00           C
ATOM    407  OE1 GLU A  27      99.280  61.370  57.050  1.00  0.00           O
ATOM    408  OE2 GLU A  27      98.840  60.620  55.090  1.00  0.00           O
ATOM    409  C   GLU A  27     102.550  57.970  59.070  1.00  0.00           C
ATOM    410  O   GLU A  27     103.620  58.560  59.140  1.00  0.00           O
ATOM    411  N   HIS A  28     101.980  57.490  60.190  1.00  0.00           N
ATOM    412  H   HIS A  28     101.030  57.180  60.070  1.00  0.00           H
ATOM    413  CA  HIS A  28     102.640  57.370  61.520  1.00  0.00           C
ATOM    414  HA  HIS A  28     103.360  58.190  61.530  1.00  0.00           H
ATOM    415  CB  HIS A  28     101.650  57.680  62.660  1.00  0.00           C
ATOM    416  HB1 HIS A  28     102.010  57.430  63.660  1.00  0.00           H
ATOM    417  HB2 HIS A  28     100.720  57.140  62.480  1.00  0.00           H
ATOM    418  CG  HIS A  28     101.180  59.090  62.720  1.00  0.00           C
ATOM    419  ND1 HIS A  28     101.970  60.230  62.820  1.00  0.00           N
ATOM    420  CE1 HIS A  28     101.060  61.290  63.000  1.00  0.00           C
ATOM    421  HE1 HIS A  28     101.440  62.300  63.040  1.00  0.00           H
ATOM    422  NE2 HIS A  28      99.780  60.810  63.060  1.00  0.00           N
ATOM    423  HE2 HIS A  28      99.000  61.430  63.240  1.00  0.00           H
ATOM    424  CD2 HIS A  28      99.870  59.430  62.830  1.00  0.00           C
ATOM    425  HD2 HIS A  28      99.090  58.680  62.780  1.00  0.00           H
ATOM    426  C   HIS A  28     103.320  56.110  61.800  1.00  0.00           C
ATOM    427  O   HIS A  28     104.160  56.040  62.730  1.00  0.00           O
ATOM    428  N   GLY A  29     102.990  55.050  61.070  1.00  0.00           N
ATOM    429  H   GLY A  29     102.250  55.100  60.390  1.00  0.00           H
ATOM    430  CA  GLY A  29     103.600  53.800  61.390  1.00  0.00           C
ATOM    431  HA1 GLY A  29     104.680  53.840  61.560  1.00  0.00           H
ATOM    432  HA2 GLY A  29     103.480  53.250  60.460  1.00  0.00           H
ATOM    433  C   GLY A  29     103.030  53.130  62.690  1.00  0.00           C
ATOM    434  O   GLY A  29     103.820  52.630  63.480  1.00  0.00           O
ATOM    435  N   ILE A  30     101.690  53.280  62.830  1.00  0.00           N
ATOM    436  H   ILE A  30     101.180  53.710  62.070  1.00  0.00           H
ATOM    437  CA  ILE A  30     100.880  52.570  63.850  1.00  0.00           C
ATOM    438  HA  ILE A  30     101.460  52.250  64.720  1.00  0.00           H
ATOM    439  CB  ILE A  30      99.770  53.490  64.380  1.00  0.00           C
ATOM    440  HB  ILE A  30      99.160  53.750  63.510  1.00  0.00           H
ATOM    441  CG2 ILE A  30      98.780  52.800  65.290  1.00  0.00           C
ATOM    442 1HG2 ILE A  30      98.180  52.080  64.730  1.00  0.00           H
ATOM    443 2HG2 ILE A  30      99.330  52.390  66.140  1.00  0.00           H
ATOM    444 3HG2 ILE A  30      98.120  53.580  65.670  1.00  0.00           H
ATOM    445  CG1 ILE A  30     100.370  54.830  64.930  1.00  0.00           C
ATOM    446 1HG1 ILE A  30     101.110  55.280  64.270  1.00  0.00           H
ATOM    447 2HG1 ILE A  30     100.780  54.620  65.920  1.00  0.00           H
ATOM    448  CD  ILE A  30      99.360  55.930  64.930  1.00  0.00           C
ATOM    449  HD1 ILE A  30      99.100  55.990  63.880  1.00  0.00           H
ATOM    450  HD2 ILE A  30      98.500  55.580  65.510  1.00  0.00           H
ATOM    451  HD3 ILE A  30      99.810  56.830  65.350  1.00  0.00           H
ATOM    452  C   ILE A  30     100.370  51.270  63.270  1.00  0.00           C
ATOM    453  O   ILE A  30      99.640  51.220  62.260  1.00  0.00           O
ATOM    454  N   GLN A  31     100.750  50.050  63.760  1.00  0.00           N
ATOM    455  H   GLN A  31     101.370  50.060  64.560  1.00  0.00           H
ATOM    456  CA  GLN A  31     100.310  48.780  63.190  1.00  0.00           C
ATOM    457  HA  GLN A  31     100.250  48.820  62.100  1.00  0.00           H
ATOM    458  CB  GLN A  31     101.290  47.630  63.570  1.00  0.00           C
ATOM    459  HB1 GLN A  31     101.030  46.770  62.970  1.00  0.00           H
ATOM    460  HB2 GLN A  31     101.230  47.380  64.630  1.00  0.00           H
ATOM    461  CG  GLN A  31     102.790  48.020  63.280  1.00  0.00           C
ATOM    462  HG1 GLN A  31     102.900  49.030  63.670  1.00  0.00           H
ATOM    463  HG2 GLN A  31     103.030  47.960  62.210  1.00  0.00           H
ATOM    464  CD  GLN A  31     103.810  47.230  64.040  1.00  0.00           C
ATOM    465  OE1 GLN A  31     103.720  47.050  65.240  1.00  0.00           O
ATOM    466  NE2 GLN A  31     104.790  46.690  63.380  1.00  0.00           N
ATOM    467 1HE2 GLN A  31     104.910  46.880  62.390  1.00  0.00           H
ATOM    468 2HE2 GLN A  31     105.540  46.220  63.880  1.00  0.00           H
ATOM    469  C   GLN A  31      98.840  48.490  63.490  1.00  0.00           C
ATOM    470  O   GLN A  31      98.190  49.080  64.290  1.00  0.00           O
ATOM    471  N   PRO A  32      98.260  47.480  62.780  1.00  0.00           N
ATOM    472  CD  PRO A  32      98.810  46.670  61.710  1.00  0.00           C
ATOM    473  HD1 PRO A  32      99.310  45.780  62.100  1.00  0.00           H
ATOM    474  HD2 PRO A  32      99.660  47.100  61.180  1.00  0.00           H
ATOM    475  CG  PRO A  32      97.730  46.390  60.680  1.00  0.00           C
ATOM    476  HG1 PRO A  32      97.880  45.530  60.020  1.00  0.00           H
ATOM    477  HG2 PRO A  32      97.490  47.280  60.100  1.00  0.00           H
ATOM    478  CB  PRO A  32      96.590  46.150  61.670  1.00  0.00           C
ATOM    479  HB1 PRO A  32      96.580  45.150  62.120  1.00  0.00           H
ATOM    480  HB2 PRO A  32      95.620  46.290  61.200  1.00  0.00           H
ATOM    481  CA  PRO A  32      96.850  47.200  62.750  1.00  0.00           C
ATOM    482  HA  PRO A  32      96.280  48.100  62.510  1.00  0.00           H
ATOM    483  C   PRO A  32      96.210  46.850  64.110  1.00  0.00           C
ATOM    484  O   PRO A  32      94.970  46.860  64.160  1.00  0.00           O
ATOM    485  N   ASP A  33      97.040  46.580  65.160  1.00  0.00           N
ATOM    486  H   ASP A  33      98.040  46.640  65.040  1.00  0.00           H
ATOM    487  CA  ASP A  33      96.530  46.270  66.470  1.00  0.00           C
ATOM    488  HA  ASP A  33      95.480  46.000  66.490  1.00  0.00           H
ATOM    489  CB  ASP A  33      97.100  44.910  66.930  1.00  0.00           C
ATOM    490  HB1 ASP A  33      96.940  44.080  66.240  1.00  0.00           H
ATOM    491  HB2 ASP A  33      96.660  44.750  67.920  1.00  0.00           H
ATOM    492  CG  ASP A  33      98.610  45.020  67.160  1.00  0.00           C
ATOM    493  OD1 ASP A  33      99.360  45.860  66.580  1.00  0.00           O
ATOM    494  OD2 ASP A  33      99.040  44.130  67.900  1.00  0.00           O
ATOM    495  C   ASP A  33      96.750  47.360  67.450  1.00  0.00           C
ATOM    496  O   ASP A  33      96.320  47.350  68.600  1.00  0.00           O
ATOM    497  N   GLY A  34      97.160  48.500  66.930  1.00  0.00           N
ATOM    498  H   GLY A  34      97.550  48.590  66.000  1.00  0.00           H
ATOM    499  CA  GLY A  34      97.300  49.780  67.590  1.00  0.00           C
ATOM    500  HA1 GLY A  34      96.640  49.970  68.440  1.00  0.00           H
ATOM    501  HA2 GLY A  34      97.030  50.490  66.820  1.00  0.00           H
ATOM    502  C   GLY A  34      98.730  50.040  68.160  1.00  0.00           C
ATOM    503  O   GLY A  34      98.890  51.080  68.740  1.00  0.00           O
ATOM    504  N   GLN A  35      99.690  49.140  67.990  1.00  0.00           N
ATOM    505  H   GLN A  35      99.460  48.260  67.550  1.00  0.00           H
ATOM    506  CA  GLN A  35     101.040  49.250  68.540  1.00  0.00           C
ATOM    507  HA  GLN A  35     100.910  49.580  69.570  1.00  0.00           H
ATOM    508  CB  GLN A  35     101.840  47.920  68.570  1.00  0.00           C
ATOM    509  HB1 GLN A  35     102.900  48.160  68.630  1.00  0.00           H
ATOM    510  HB2 GLN A  35     101.620  47.550  67.560  1.00  0.00           H
ATOM    511  CG  GLN A  35     101.390  46.870  69.580  1.00  0.00           C
ATOM    512  HG1 GLN A  35     102.000  45.980  69.470  1.00  0.00           H
ATOM    513  HG2 GLN A  35     100.310  46.700  69.500  1.00  0.00           H
ATOM    514  CD  GLN A  35     101.570  47.380  70.970  1.00  0.00           C
ATOM    515  OE1 GLN A  35     102.590  47.990  71.390  1.00  0.00           O
ATOM    516  NE2 GLN A  35     100.500  47.300  71.740  1.00  0.00           N
ATOM    517 1HE2 GLN A  35      99.710  46.750  71.450  1.00  0.00           H
ATOM    518 2HE2 GLN A  35     100.550  47.610  72.700  1.00  0.00           H
ATOM    519  C   GLN A  35     101.790  50.280  67.570  1.00  0.00           C
ATOM    520  O   GLN A  35     101.700  50.190  66.350  1.00  0.00           O
ATOM    521  N   MET A  36     102.600  51.170  68.180  1.00  0.00           N
ATOM    522  H   MET A  36     102.580  51.160  69.190  1.00  0.00           H
ATOM    523  CA  MET A  36     103.440  52.180  67.540  1.00  0.00           C
ATOM    524  HA  MET A  36     103.380  52.070  66.460  1.00  0.00           H
ATOM    525  CB  MET A  36     102.860  53.530  67.880  1.00  0.00           C
ATOM    526  HB1 MET A  36     102.940  53.700  68.950  1.00  0.00           H
ATOM    527  HB2 MET A  36     101.800  53.630  67.650  1.00  0.00           H
ATOM    528  CG  MET A  36     103.580  54.670  67.100  1.00  0.00           C
ATOM    529  HG1 MET A  36     103.360  54.630  66.030  1.00  0.00           H
ATOM    530  HG2 MET A  36     104.670  54.650  67.090  1.00  0.00           H
ATOM    531  SD  MET A  36     103.120  56.340  67.600  1.00  0.00           S
ATOM    532  CE  MET A  36     103.620  57.460  66.270  1.00  0.00           C
ATOM    533  HE1 MET A  36     104.690  57.670  66.360  1.00  0.00           H
ATOM    534  HE2 MET A  36     103.310  56.910  65.380  1.00  0.00           H
ATOM    535  HE3 MET A  36     103.080  58.410  66.290  1.00  0.00           H
ATOM    536  C   MET A  36     104.970  51.950  67.900  1.00  0.00           C
ATOM    537  O   MET A  36     105.430  52.520  68.850  1.00  0.00           O
ATOM    538  N   PRO A  37     105.690  51.070  67.220  1.00  0.00           N
ATOM    539  CD  PRO A  37     105.190  50.150  66.140  1.00  0.00           C
ATOM    540  HD1 PRO A  37     105.040  50.690  65.210  1.00  0.00           H
ATOM    541  HD2 PRO A  37     104.300  49.610  66.470  1.00  0.00           H
ATOM    542  CG  PRO A  37     106.280  49.060  65.810  1.00  0.00           C
ATOM    543  HG1 PRO A  37     106.600  49.010  64.770  1.00  0.00           H
ATOM    544  HG2 PRO A  37     105.930  48.090  66.170  1.00  0.00           H
ATOM    545  CB  PRO A  37     107.420  49.550  66.670  1.00  0.00           C
ATOM    546  HB1 PRO A  37     108.140  50.020  66.010  1.00  0.00           H
ATOM    547  HB2 PRO A  37     107.890  48.670  67.120  1.00  0.00           H
ATOM    548  CA  PRO A  37     106.930  50.560  67.730  1.00  0.00           C
ATOM    549  HA  PRO A  37     106.730  50.080  68.690  1.00  0.00           H
ATOM    550  C   PRO A  37     108.040  51.610  67.910  1.00  0.00           C
ATOM    551  O   PRO A  37     108.970  51.510  68.690  1.00  0.00           O
ATOM    552  N   SER A  38     107.950  52.640  67.060  1.00  0.00           N
ATOM    553  H   SER A  38     107.080  52.810  66.580  1.00  0.00           H
ATOM    554  CA  SER A  38     108.840  53.860  67.140  1.00  0.00           C
ATOM    555  HA  SER A  38     109.850  53.460  67.150  1.00  0.00           H
ATOM    556  CB  SER A  38     108.730  54.720  65.920  1.00  0.00           C
ATOM    557  HB1 SER A  38     108.760  54.060  65.050  1.00  0.00           H
ATOM    558  HB2 SER A  38     109.620  55.360  65.880  1.00  0.00           H
ATOM    559  OG  SER A  38     107.530  55.430  65.930  1.00  0.00           O
ATOM    560  HG  SER A  38     106.900  54.740  65.720  1.00  0.00           H
ATOM    561  C   SER A  38     108.580  54.820  68.370  1.00  0.00           C
ATOM    562  O   SER A  38     109.470  55.570  68.720  1.00  0.00           O
ATOM    563  N   ASP A  39     107.420  54.830  69.040  1.00  0.00           N
ATOM    564  H   ASP A  39     106.700  54.170  68.790  1.00  0.00           H
ATOM    565  CA  ASP A  39     107.040  55.700  70.150  1.00  0.00           C
ATOM    566  HA  ASP A  39     107.560  56.640  69.940  1.00  0.00           H
ATOM    567  CB  ASP A  39     105.510  55.940  70.150  1.00  0.00           C
ATOM    568  HB1 ASP A  39     104.920  55.080  69.830  1.00  0.00           H
ATOM    569  HB2 ASP A  39     105.340  56.770  69.460  1.00  0.00           H
ATOM    570  CG  ASP A  39     104.850  56.440  71.440  1.00  0.00           C
ATOM    571  OD1 ASP A  39     105.380  56.690  72.500  1.00  0.00           O
ATOM    572  OD2 ASP A  39     103.590  56.620  71.520  1.00  0.00           O
ATOM    573  C   ASP A  39     107.600  55.160  71.510  1.00  0.00           C
ATOM    574  O   ASP A  39     107.440  53.950  71.870  1.00  0.00           O
ATOM    575  N   LYS A  40     108.410  55.970  72.290  1.00  0.00           N
ATOM    576  H   LYS A  40     108.570  56.900  71.940  1.00  0.00           H
ATOM    577  CA  LYS A  40     109.180  55.520  73.460  1.00  0.00           C
ATOM    578  HA  LYS A  40     108.970  54.460  73.580  1.00  0.00           H
ATOM    579  CB  LYS A  40     110.700  55.840  73.330  1.00  0.00           C
ATOM    580  HB1 LYS A  40     111.260  55.500  74.200  1.00  0.00           H
ATOM    581  HB2 LYS A  40     110.750  56.930  73.210  1.00  0.00           H
ATOM    582  CG  LYS A  40     111.330  55.190  72.000  1.00  0.00           C
ATOM    583  HG1 LYS A  40     112.410  55.180  72.180  1.00  0.00           H
ATOM    584  HG2 LYS A  40     111.090  55.820  71.150  1.00  0.00           H
ATOM    585  CD  LYS A  40     110.950  53.690  71.560  1.00  0.00           C
ATOM    586  HD1 LYS A  40     109.890  53.620  71.320  1.00  0.00           H
ATOM    587  HD2 LYS A  40     111.160  53.100  72.450  1.00  0.00           H
ATOM    588  CE  LYS A  40     111.810  53.180  70.490  1.00  0.00           C
ATOM    589  HE1 LYS A  40     112.870  53.100  70.720  1.00  0.00           H
ATOM    590  HE2 LYS A  40     111.710  53.840  69.630  1.00  0.00           H
ATOM    591  NZ  LYS A  40     111.420  51.810  70.140  1.00  0.00           N
ATOM    592  HZ1 LYS A  40     110.440  51.790  69.920  1.00  0.00           H
ATOM    593  HZ2 LYS A  40     112.050  51.360  69.490  1.00  0.00           H
ATOM    594  HZ3 LYS A  40     111.390  51.320  71.030  1.00  0.00           H
ATOM    595  C   LYS A  40     108.560  56.060  74.770  1.00  0.00           C
ATOM    596  O   LYS A  40     109.310  56.040  75.720  1.00  0.00           O
ATOM    597  N   THR A  41     107.320  56.490  74.830  1.00  0.00           N
ATOM    598  H   THR A  41     106.770  56.490  73.990  1.00  0.00           H
ATOM    599  CA  THR A  41     106.620  56.820  76.090  1.00  0.00           C
ATOM    600  HA  THR A  41     107.090  56.380  76.970  1.00  0.00           H
ATOM    601  CB  THR A  41     106.660  58.320  76.430  1.00  0.00           C
ATOM    602  HB  THR A  41     107.690  58.690  76.380  1.00  0.00           H
ATOM    603  CG2 THR A  41     105.870  59.310  75.670  1.00  0.00           C
ATOM    604 1HG2 THR A  41     104.870  58.870  75.660  1.00  0.00           H
ATOM    605 2HG2 THR A  41     105.930  60.320  76.070  1.00  0.00           H
ATOM    606 3HG2 THR A  41     106.250  59.280  74.650  1.00  0.00           H
ATOM    607  OG1 THR A  41     106.280  58.480  77.750  1.00  0.00           O
ATOM    608  HG1 THR A  41     105.570  59.120  77.670  1.00  0.00           H
ATOM    609  C   THR A  41     105.230  56.090  76.090  1.00  0.00           C
ATOM    610  O   THR A  41     104.300  56.610  75.440  1.00  0.00           O
ATOM    611  N   ILE A  42     105.100  55.010  76.870  1.00  0.00           N
ATOM    612  H   ILE A  42     105.920  54.720  77.370  1.00  0.00           H
ATOM    613  CA  ILE A  42     103.910  54.100  76.870  1.00  0.00           C
ATOM    614  HA  ILE A  42     103.720  54.050  75.790  1.00  0.00           H
ATOM    615  CB  ILE A  42     104.380  52.730  77.250  1.00  0.00           C
ATOM    616  HB  ILE A  42     104.780  52.810  78.260  1.00  0.00           H
ATOM    617  CG2 ILE A  42     103.140  51.860  77.290  1.00  0.00           C
ATOM    618 1HG2 ILE A  42     102.670  51.820  76.310  1.00  0.00           H
ATOM    619 2HG2 ILE A  42     103.420  50.850  77.600  1.00  0.00           H
ATOM    620 3HG2 ILE A  42     102.420  52.120  78.060  1.00  0.00           H
ATOM    621  CG1 ILE A  42     105.410  52.070  76.240  1.00  0.00           C
ATOM    622 1HG1 ILE A  42     106.170  52.840  76.170  1.00  0.00           H
ATOM    623 2HG1 ILE A  42     105.050  51.800  75.250  1.00  0.00           H
ATOM    624  CD  ILE A  42     105.930  50.780  76.880  1.00  0.00           C
ATOM    625  HD1 ILE A  42     105.270  49.940  76.680  1.00  0.00           H
ATOM    626  HD2 ILE A  42     106.880  50.510  76.430  1.00  0.00           H
ATOM    627  HD3 ILE A  42     106.120  50.990  77.930  1.00  0.00           H
ATOM    628  C   ILE A  42     102.670  54.640  77.710  1.00  0.00           C
ATOM    629  O   ILE A  42     102.740  55.000  78.890  1.00  0.00           O
ATOM    630  N   GLY A  43     101.550  54.660  77.010  1.00  0.00           N
ATOM    631  H   GLY A  43     101.580  54.290  76.070  1.00  0.00           H
ATOM    632  CA  GLY A  43     100.190  54.910  77.580  1.00  0.00           C
ATOM    633  HA1 GLY A  43     100.210  54.420  78.560  1.00  0.00           H
ATOM    634  HA2 GLY A  43      99.450  54.540  76.880  1.00  0.00           H
ATOM    635  C   GLY A  43      99.870  56.390  77.810  1.00  0.00           C
ATOM    636  O   GLY A  43      99.120  56.700  78.700  1.00  0.00           O
ATOM    637  N   GLY A  44     100.470  57.300  77.080  1.00  0.00           N
ATOM    638  H   GLY A  44     101.000  56.880  76.330  1.00  0.00           H
ATOM    639  CA  GLY A  44     100.410  58.770  77.220  1.00  0.00           C
ATOM    640  HA1 GLY A  44     100.510  58.880  78.300  1.00  0.00           H
ATOM    641  HA2 GLY A  44      99.450  59.110  76.850  1.00  0.00           H
ATOM    642  C   GLY A  44     101.470  59.640  76.560  1.00  0.00           C
ATOM    643  O   GLY A  44     102.210  59.140  75.680  1.00  0.00           O
ATOM    644  N   GLY A  45     101.510  60.910  76.920  1.00  0.00           N
ATOM    645  H   GLY A  45     100.920  61.180  77.690  1.00  0.00           H
ATOM    646  CA  GLY A  45     102.310  62.010  76.360  1.00  0.00           C
ATOM    647  HA1 GLY A  45     103.100  61.610  75.730  1.00  0.00           H
ATOM    648  HA2 GLY A  45     102.780  62.600  77.150  1.00  0.00           H
ATOM    649  C   GLY A  45     101.540  62.980  75.590  1.00  0.00           C
ATOM    650  O   GLY A  45     100.310  62.960  75.470  1.00  0.00           O
ATOM    651  N   ASP A  46     102.290  63.870  74.890  1.00  0.00           N
ATOM    652  H   ASP A  46     103.290  63.750  75.000  1.00  0.00           H
ATOM    653  CA  ASP A  46     101.720  65.110  74.280  1.00  0.00           C
ATOM    654  HA  ASP A  46     100.660  64.950  74.090  1.00  0.00           H
ATOM    655  CB  ASP A  46     101.740  66.240  75.300  1.00  0.00           C
ATOM    656  HB1 ASP A  46     101.040  66.010  76.090  1.00  0.00           H
ATOM    657  HB2 ASP A  46     101.420  67.200  74.900  1.00  0.00           H
ATOM    658  CG  ASP A  46     103.120  66.490  75.860  1.00  0.00           C
ATOM    659  OD1 ASP A  46     104.220  66.010  75.370  1.00  0.00           O
ATOM    660  OD2 ASP A  46     103.170  67.280  76.820  1.00  0.00           O
ATOM    661  C   ASP A  46     102.240  65.440  72.920  1.00  0.00           C
ATOM    662  O   ASP A  46     102.260  66.480  72.360  1.00  0.00           O
ATOM    663  N   ASP A  47     102.710  64.420  72.200  1.00  0.00           N
ATOM    664  H   ASP A  47     102.330  63.510  72.420  1.00  0.00           H
ATOM    665  CA  ASP A  47     103.360  64.520  70.930  1.00  0.00           C
ATOM    666  HA  ASP A  47     103.970  65.420  70.910  1.00  0.00           H
ATOM    667  CB  ASP A  47     104.160  63.290  70.550  1.00  0.00           C
ATOM    668  HB1 ASP A  47     104.580  63.300  69.550  1.00  0.00           H
ATOM    669  HB2 ASP A  47     103.400  62.520  70.680  1.00  0.00           H
ATOM    670  CG  ASP A  47     105.230  63.170  71.620  1.00  0.00           C
ATOM    671  OD1 ASP A  47     105.100  62.310  72.520  1.00  0.00           O
ATOM    672  OD2 ASP A  47     106.140  63.950  71.700  1.00  0.00           O
ATOM    673  C   ASP A  47     102.360  64.800  69.780  1.00  0.00           C
ATOM    674  O   ASP A  47     101.150  64.510  69.910  1.00  0.00           O
ATOM    675  N   SER A  48     102.790  65.380  68.640  1.00  0.00           N
ATOM    676  H   SER A  48     103.740  65.700  68.610  1.00  0.00           H
ATOM    677  CA  SER A  48     101.860  65.990  67.630  1.00  0.00           C
ATOM    678  HA  SER A  48     101.420  66.880  68.080  1.00  0.00           H
ATOM    679  CB  SER A  48     102.640  66.310  66.340  1.00  0.00           C
ATOM    680  HB1 SER A  48     101.980  66.750  65.590  1.00  0.00           H
ATOM    681  HB2 SER A  48     103.130  65.420  65.950  1.00  0.00           H
ATOM    682  OG  SER A  48     103.630  67.270  66.700  1.00  0.00           O
ATOM    683  HG  SER A  48     103.070  68.020  66.940  1.00  0.00           H
ATOM    684  C   SER A  48     100.720  65.070  67.190  1.00  0.00           C
ATOM    685  O   SER A  48      99.540  65.520  67.110  1.00  0.00           O
ATOM    686  N   PHE A  49     100.930  63.770  67.180  1.00  0.00           N
ATOM    687  H   PHE A  49     101.790  63.330  67.480  1.00  0.00           H
ATOM    688  CA  PHE A  49      99.970  62.760  66.720  1.00  0.00           C
ATOM    689  HA  PHE A  49      99.530  63.180  65.820  1.00  0.00           H
ATOM    690  CB  PHE A  49     100.730  61.510  66.320  1.00  0.00           C
ATOM    691  HB1 PHE A  49     101.320  61.710  65.420  1.00  0.00           H
ATOM    692  HB2 PHE A  49     100.050  60.750  65.930  1.00  0.00           H
ATOM    693  CG  PHE A  49     101.540  60.800  67.430  1.00  0.00           C
ATOM    694  CD1 PHE A  49     100.880  60.150  68.480  1.00  0.00           C
ATOM    695  HD1 PHE A  49      99.810  60.050  68.540  1.00  0.00           H
ATOM    696  CE1 PHE A  49     101.590  59.630  69.550  1.00  0.00           C
ATOM    697  HE1 PHE A  49     101.010  59.140  70.310  1.00  0.00           H
ATOM    698  CZ  PHE A  49     103.010  59.710  69.560  1.00  0.00           C
ATOM    699  HZ  PHE A  49     103.540  59.240  70.380  1.00  0.00           H
ATOM    700  CE2 PHE A  49     103.720  60.350  68.530  1.00  0.00           C
ATOM    701  HE2 PHE A  49     104.790  60.440  68.620  1.00  0.00           H
ATOM    702  CD2 PHE A  49     102.980  60.890  67.450  1.00  0.00           C
ATOM    703  HD2 PHE A  49     103.540  61.280  66.620  1.00  0.00           H
ATOM    704  C   PHE A  49      98.980  62.410  67.820  1.00  0.00           C
ATOM    705  O   PHE A  49      97.850  61.960  67.560  1.00  0.00           O
ATOM    706  N   ASN A  50      99.260  62.730  69.130  1.00  0.00           N
ATOM    707  H   ASN A  50     100.160  63.140  69.340  1.00  0.00           H
ATOM    708  CA  ASN A  50      98.300  62.560  70.240  1.00  0.00           C
ATOM    709  HA  ASN A  50      98.040  61.500  70.230  1.00  0.00           H
ATOM    710  CB  ASN A  50      98.930  62.810  71.670  1.00  0.00           C
ATOM    711  HB1 ASN A  50      98.240  62.990  72.490  1.00  0.00           H
ATOM    712  HB2 ASN A  50      99.580  63.680  71.530  1.00  0.00           H
ATOM    713  CG  ASN A  50      99.830  61.670  71.960  1.00  0.00           C
ATOM    714  OD1 ASN A  50     101.050  61.860  72.120  1.00  0.00           O
ATOM    715  ND2 ASN A  50      99.330  60.450  72.160  1.00  0.00           N
ATOM    716 1HD2 ASN A  50      98.340  60.300  72.260  1.00  0.00           H
ATOM    717 2HD2 ASN A  50     100.030  59.730  72.300  1.00  0.00           H
ATOM    718  C   ASN A  50      97.040  63.420  70.060  1.00  0.00           C
ATOM    719  O   ASN A  50      96.000  63.100  70.650  1.00  0.00           O
ATOM    720  N   THR A  51      97.030  64.430  69.200  1.00  0.00           N
ATOM    721  H   THR A  51      97.860  64.700  68.690  1.00  0.00           H
ATOM    722  CA  THR A  51      95.850  65.260  68.920  1.00  0.00           C
ATOM    723  HA  THR A  51      95.510  65.730  69.840  1.00  0.00           H
ATOM    724  CB  THR A  51      96.230  66.330  67.880  1.00  0.00           C
ATOM    725  HB  THR A  51      95.380  66.900  67.500  1.00  0.00           H
ATOM    726  CG2 THR A  51      97.240  67.330  68.450  1.00  0.00           C
ATOM    727 1HG2 THR A  51      96.690  67.840  69.240  1.00  0.00           H
ATOM    728 2HG2 THR A  51      98.110  66.810  68.860  1.00  0.00           H
ATOM    729 3HG2 THR A  51      97.550  68.060  67.700  1.00  0.00           H
ATOM    730  OG1 THR A  51      96.750  65.750  66.770  1.00  0.00           O
ATOM    731  HG1 THR A  51      97.320  66.400  66.350  1.00  0.00           H
ATOM    732  C   THR A  51      94.690  64.450  68.290  1.00  0.00           C
ATOM    733  O   THR A  51      93.550  64.820  68.430  1.00  0.00           O
ATOM    734  N   PHE A  52      95.060  63.300  67.640  1.00  0.00           N
ATOM    735  H   PHE A  52      96.030  63.050  67.670  1.00  0.00           H
ATOM    736  CA  PHE A  52      94.040  62.430  66.960  1.00  0.00           C
ATOM    737  HA  PHE A  52      93.020  62.800  66.990  1.00  0.00           H
ATOM    738  CB  PHE A  52      94.360  62.260  65.450  1.00  0.00           C
ATOM    739  HB1 PHE A  52      94.090  61.250  65.140  1.00  0.00           H
ATOM    740  HB2 PHE A  52      95.430  62.430  65.320  1.00  0.00           H
ATOM    741  CG  PHE A  52      93.710  63.260  64.510  1.00  0.00           C
ATOM    742  CD1 PHE A  52      93.980  64.590  64.800  1.00  0.00           C
ATOM    743  HD1 PHE A  52      94.420  64.950  65.720  1.00  0.00           H
ATOM    744  CE1 PHE A  52      93.560  65.570  63.890  1.00  0.00           C
ATOM    745  HE1 PHE A  52      93.650  66.610  64.140  1.00  0.00           H
ATOM    746  CZ  PHE A  52      93.220  65.160  62.590  1.00  0.00           C
ATOM    747  HZ  PHE A  52      92.780  65.890  61.930  1.00  0.00           H
ATOM    748  CE2 PHE A  52      92.930  63.780  62.330  1.00  0.00           C
ATOM    749  HE2 PHE A  52      92.530  63.390  61.410  1.00  0.00           H
ATOM    750  CD2 PHE A  52      93.180  62.840  63.310  1.00  0.00           C
ATOM    751  HD2 PHE A  52      93.030  61.790  63.090  1.00  0.00           H
ATOM    752  C   PHE A  52      94.070  60.970  67.590  1.00  0.00           C
ATOM    753  O   PHE A  52      93.060  60.270  67.510  1.00  0.00           O
ATOM    754  N   PHE A  53      95.160  60.570  68.340  1.00  0.00           N
ATOM    755  H   PHE A  53      95.890  61.240  68.530  1.00  0.00           H
ATOM    756  CA  PHE A  53      95.310  59.290  69.010  1.00  0.00           C
ATOM    757  HA  PHE A  53      94.380  58.740  68.840  1.00  0.00           H
ATOM    758  CB  PHE A  53      96.490  58.470  68.460  1.00  0.00           C
ATOM    759  HB1 PHE A  53      96.640  57.600  69.100  1.00  0.00           H
ATOM    760  HB2 PHE A  53      97.420  59.020  68.580  1.00  0.00           H
ATOM    761  CG  PHE A  53      96.300  58.090  66.960  1.00  0.00           C
ATOM    762  CD1 PHE A  53      96.740  58.980  65.920  1.00  0.00           C
ATOM    763  HD1 PHE A  53      97.190  59.930  66.140  1.00  0.00           H
ATOM    764  CE1 PHE A  53      96.760  58.500  64.610  1.00  0.00           C
ATOM    765  HE1 PHE A  53      97.160  59.150  63.850  1.00  0.00           H
ATOM    766  CZ  PHE A  53      96.370  57.200  64.390  1.00  0.00           C
ATOM    767  HZ  PHE A  53      96.380  56.790  63.390  1.00  0.00           H
ATOM    768  CE2 PHE A  53      95.830  56.380  65.390  1.00  0.00           C
ATOM    769  HE2 PHE A  53      95.450  55.390  65.160  1.00  0.00           H
ATOM    770  CD2 PHE A  53      95.920  56.760  66.730  1.00  0.00           C
ATOM    771  HD2 PHE A  53      95.580  56.180  67.570  1.00  0.00           H
ATOM    772  C   PHE A  53      95.420  59.420  70.570  1.00  0.00           C
ATOM    773  O   PHE A  53      96.200  60.230  71.050  1.00  0.00           O
ATOM    774  N   SER A  54      94.610  58.660  71.320  1.00  0.00           N
ATOM    775  H   SER A  54      94.030  57.950  70.880  1.00  0.00           H
ATOM    776  CA  SER A  54      94.750  58.540  72.780  1.00  0.00           C
ATOM    777  HA  SER A  54      95.370  59.370  73.130  1.00  0.00           H
ATOM    778  CB  SER A  54      93.400  58.610  73.540  1.00  0.00           C
ATOM    779  HB1 SER A  54      92.960  59.550  73.220  1.00  0.00           H
ATOM    780  HB2 SER A  54      93.640  58.630  74.600  1.00  0.00           H
ATOM    781  OG  SER A  54      92.590  57.530  73.300  1.00  0.00           O
ATOM    782  HG  SER A  54      91.970  57.800  72.610  1.00  0.00           H
ATOM    783  C   SER A  54      95.490  57.220  72.980  1.00  0.00           C
ATOM    784  O   SER A  54      95.690  56.350  72.110  1.00  0.00           O
ATOM    785  N   GLU A  55      95.980  57.000  74.200  1.00  0.00           N
ATOM    786  H   GLU A  55      95.800  57.690  74.910  1.00  0.00           H
ATOM    787  CA  GLU A  55      96.890  55.860  74.420  1.00  0.00           C
ATOM    788  HA  GLU A  55      97.050  55.140  73.620  1.00  0.00           H
ATOM    789  CB  GLU A  55      98.220  56.510  74.710  1.00  0.00           C
ATOM    790  HB1 GLU A  55      98.910  55.790  75.150  1.00  0.00           H
ATOM    791  HB2 GLU A  55      98.260  57.270  75.490  1.00  0.00           H
ATOM    792  CG  GLU A  55      98.840  57.010  73.390  1.00  0.00           C
ATOM    793  HG1 GLU A  55      98.330  57.880  72.990  1.00  0.00           H
ATOM    794  HG2 GLU A  55      98.750  56.250  72.610  1.00  0.00           H
ATOM    795  CD  GLU A  55     100.400  57.330  73.560  1.00  0.00           C
ATOM    796  OE1 GLU A  55     101.160  56.630  74.310  1.00  0.00           O
ATOM    797  OE2 GLU A  55     100.920  58.250  72.870  1.00  0.00           O
ATOM    798  C   GLU A  55      96.470  55.150  75.730  1.00  0.00           C
ATOM    799  O   GLU A  55      95.810  55.650  76.620  1.00  0.00           O
ATOM    800  N   THR A  56      96.820  53.880  75.750  1.00  0.00           N
ATOM    801  H   THR A  56      97.510  53.590  75.070  1.00  0.00           H
ATOM    802  CA  THR A  56      96.480  52.810  76.710  1.00  0.00           C
ATOM    803  HA  THR A  56      95.870  53.180  77.540  1.00  0.00           H
ATOM    804  CB  THR A  56      95.600  51.710  76.160  1.00  0.00           C
ATOM    805  HB  THR A  56      95.500  50.910  76.890  1.00  0.00           H
ATOM    806  CG2 THR A  56      94.340  52.140  75.430  1.00  0.00           C
ATOM    807 1HG2 THR A  56      93.640  52.480  76.190  1.00  0.00           H
ATOM    808 2HG2 THR A  56      94.530  52.910  74.680  1.00  0.00           H
ATOM    809 3HG2 THR A  56      93.850  51.340  74.880  1.00  0.00           H
ATOM    810  OG1 THR A  56      96.470  51.160  75.160  1.00  0.00           O
ATOM    811  HG1 THR A  56      96.220  51.570  74.330  1.00  0.00           H
ATOM    812  C   THR A  56      97.650  52.150  77.460  1.00  0.00           C
ATOM    813  O   THR A  56      98.780  52.220  77.020  1.00  0.00           O
ATOM    814  N   GLY A  57      97.420  51.510  78.630  1.00  0.00           N
ATOM    815  H   GLY A  57      96.540  51.630  79.100  1.00  0.00           H
ATOM    816  CA  GLY A  57      98.390  50.680  79.340  1.00  0.00           C
ATOM    817  HA1 GLY A  57      97.840  50.390  80.240  1.00  0.00           H
ATOM    818  HA2 GLY A  57      99.220  51.340  79.590  1.00  0.00           H
ATOM    819  C   GLY A  57      98.970  49.500  78.570  1.00  0.00           C
ATOM    820  O   GLY A  57     100.010  49.060  78.960  1.00  0.00           O
ATOM    821  N   ALA A  58      98.260  48.990  77.560  1.00  0.00           N
ATOM    822  H   ALA A  58      97.400  49.450  77.320  1.00  0.00           H
ATOM    823  CA  ALA A  58      98.760  47.940  76.630  1.00  0.00           C
ATOM    824  HA  ALA A  58      99.240  47.140  77.200  1.00  0.00           H
ATOM    825  CB  ALA A  58      97.370  47.390  76.010  1.00  0.00           C
ATOM    826  HB1 ALA A  58      96.640  47.350  76.810  1.00  0.00           H
ATOM    827  HB2 ALA A  58      96.980  48.080  75.270  1.00  0.00           H
ATOM    828  HB3 ALA A  58      97.440  46.350  75.690  1.00  0.00           H
ATOM    829  C   ALA A  58      99.680  48.500  75.580  1.00  0.00           C
ATOM    830  O   ALA A  58     100.200  47.670  74.800  1.00  0.00           O
ATOM    831  N   GLY A  59     100.000  49.780  75.510  1.00  0.00           N
ATOM    832  H   GLY A  59      99.510  50.320  76.210  1.00  0.00           H
ATOM    833  CA  GLY A  59     100.650  50.380  74.320  1.00  0.00           C
ATOM    834  HA1 GLY A  59     101.650  50.070  74.030  1.00  0.00           H
ATOM    835  HA2 GLY A  59     100.820  51.430  74.530  1.00  0.00           H
ATOM    836  C   GLY A  59      99.760  50.360  73.070  1.00  0.00           C
ATOM    837  O   GLY A  59     100.290  50.470  71.990  1.00  0.00           O
ATOM    838  N   LYS A  60      98.380  50.210  73.120  1.00  0.00           N
ATOM    839  H   LYS A  60      98.070  50.240  74.080  1.00  0.00           H
ATOM    840  CA  LYS A  60      97.420  50.340  72.000  1.00  0.00           C
ATOM    841  HA  LYS A  60      98.010  50.040  71.130  1.00  0.00           H
ATOM    842  CB  LYS A  60      96.140  49.440  72.180  1.00  0.00           C
ATOM    843  HB1 LYS A  60      95.600  49.780  73.060  1.00  0.00           H
ATOM    844  HB2 LYS A  60      96.340  48.390  72.390  1.00  0.00           H
ATOM    845  CG  LYS A  60      95.210  49.540  70.990  1.00  0.00           C
ATOM    846  HG1 LYS A  60      95.810  49.230  70.140  1.00  0.00           H
ATOM    847  HG2 LYS A  60      94.860  50.560  70.890  1.00  0.00           H
ATOM    848  CD  LYS A  60      93.960  48.700  70.870  1.00  0.00           C
ATOM    849  HD1 LYS A  60      93.540  48.980  69.900  1.00  0.00           H
ATOM    850  HD2 LYS A  60      93.110  49.060  71.450  1.00  0.00           H
ATOM    851  CE  LYS A  60      94.050  47.200  71.060  1.00  0.00           C
ATOM    852  HE1 LYS A  60      94.640  46.990  71.960  1.00  0.00           H
ATOM    853  HE2 LYS A  60      94.710  46.750  70.320  1.00  0.00           H
ATOM    854  NZ  LYS A  60      92.760  46.500  71.200  1.00  0.00           N
ATOM    855  HZ1 LYS A  60      92.910  45.530  70.960  1.00  0.00           H
ATOM    856  HZ2 LYS A  60      92.300  46.630  72.090  1.00  0.00           H
ATOM    857  HZ3 LYS A  60      92.160  46.800  70.450  1.00  0.00           H
ATOM    858  C   LYS A  60      97.030  51.840  71.860  1.00  0.00           C
ATOM    859  O   LYS A  60      96.430  52.490  72.660  1.00  0.00           O
ATOM    860  N   HIS A  61      97.320  52.350  70.670  1.00  0.00           N
ATOM    861  H   HIS A  61      97.930  51.850  70.040  1.00  0.00           H
ATOM    862  CA  HIS A  61      96.950  53.740  70.210  1.00  0.00           C
ATOM    863  HA  HIS A  61      96.890  54.420  71.060  1.00  0.00           H
ATOM    864  CB  HIS A  61      97.960  54.440  69.250  1.00  0.00           C
ATOM    865  HB1 HIS A  61      97.640  55.380  68.800  1.00  0.00           H
ATOM    866  HB2 HIS A  61      98.210  53.720  68.480  1.00  0.00           H
ATOM    867  CG  HIS A  61      99.260  54.800  69.910  1.00  0.00           C
ATOM    868  ND1 HIS A  61      99.990  54.070  70.910  1.00  0.00           N
ATOM    869  CE1 HIS A  61     101.150  54.730  71.070  1.00  0.00           C
ATOM    870  HE1 HIS A  61     101.880  54.470  71.820  1.00  0.00           H
ATOM    871  NE2 HIS A  61     101.180  55.850  70.260  1.00  0.00           N
ATOM    872  HE2 HIS A  61     101.980  56.470  70.190  1.00  0.00           H
ATOM    873  CD2 HIS A  61     100.050  55.840  69.500  1.00  0.00           C
ATOM    874  HD2 HIS A  61      99.940  56.500  68.650  1.00  0.00           H
ATOM    875  C   HIS A  61      95.550  53.710  69.580  1.00  0.00           C
ATOM    876  O   HIS A  61      95.310  52.950  68.650  1.00  0.00           O
ATOM    877  N   VAL A  62      94.680  54.640  69.950  1.00  0.00           N
ATOM    878  H   VAL A  62      95.020  55.250  70.680  1.00  0.00           H
ATOM    879  CA  VAL A  62      93.230  54.680  69.830  1.00  0.00           C
ATOM    880  HA  VAL A  62      92.930  53.810  69.240  1.00  0.00           H
ATOM    881  CB  VAL A  62      92.580  54.750  71.240  1.00  0.00           C
ATOM    882  HB  VAL A  62      92.830  55.680  71.740  1.00  0.00           H
ATOM    883  CG1 VAL A  62      91.070  54.500  71.140  1.00  0.00           C
ATOM    884 1HG1 VAL A  62      90.870  53.450  70.940  1.00  0.00           H
ATOM    885 2HG1 VAL A  62      90.550  54.820  72.050  1.00  0.00           H
ATOM    886 3HG1 VAL A  62      90.660  55.100  70.330  1.00  0.00           H
ATOM    887  CG2 VAL A  62      93.100  53.590  72.220  1.00  0.00           C
ATOM    888 1HG2 VAL A  62      92.460  53.490  73.090  1.00  0.00           H
ATOM    889 2HG2 VAL A  62      93.070  52.600  71.760  1.00  0.00           H
ATOM    890 3HG2 VAL A  62      94.100  53.840  72.580  1.00  0.00           H
ATOM    891  C   VAL A  62      92.960  55.970  69.020  1.00  0.00           C
ATOM    892  O   VAL A  62      93.190  56.990  69.640  1.00  0.00           O
ATOM    893  N   PRO A  63      92.440  55.890  67.810  1.00  0.00           N
ATOM    894  CD  PRO A  63      92.570  54.710  66.890  1.00  0.00           C
ATOM    895  HD1 PRO A  63      91.950  53.850  67.140  1.00  0.00           H
ATOM    896  HD2 PRO A  63      93.600  54.360  66.850  1.00  0.00           H
ATOM    897  CG  PRO A  63      92.130  55.330  65.550  1.00  0.00           C
ATOM    898  HG1 PRO A  63      91.710  54.550  64.910  1.00  0.00           H
ATOM    899  HG2 PRO A  63      92.960  55.890  65.120  1.00  0.00           H
ATOM    900  CB  PRO A  63      91.100  56.330  66.000  1.00  0.00           C
ATOM    901  HB1 PRO A  63      90.190  55.800  66.310  1.00  0.00           H
ATOM    902  HB2 PRO A  63      90.970  56.970  65.130  1.00  0.00           H
ATOM    903  CA  PRO A  63      91.730  57.000  67.240  1.00  0.00           C
ATOM    904  HA  PRO A  63      92.400  57.780  66.890  1.00  0.00           H
ATOM    905  C   PRO A  63      90.640  57.660  68.090  1.00  0.00           C
ATOM    906  O   PRO A  63      89.780  56.950  68.630  1.00  0.00           O
ATOM    907  N   ARG A  64      90.660  58.970  68.260  1.00  0.00           N
ATOM    908  H   ARG A  64      91.560  59.390  68.050  1.00  0.00           H
ATOM    909  CA  ARG A  64      89.590  59.850  68.820  1.00  0.00           C
ATOM    910  HA  ARG A  64      89.190  59.300  69.680  1.00  0.00           H
ATOM    911  CB  ARG A  64      90.130  61.170  69.280  1.00  0.00           C
ATOM    912  HB1 ARG A  64      89.330  61.720  69.780  1.00  0.00           H
ATOM    913  HB2 ARG A  64      90.460  61.810  68.460  1.00  0.00           H
ATOM    914  CG  ARG A  64      91.300  61.110  70.280  1.00  0.00           C
ATOM    915  HG1 ARG A  64      92.120  60.500  69.920  1.00  0.00           H
ATOM    916  HG2 ARG A  64      91.010  60.670  71.240  1.00  0.00           H
ATOM    917  CD  ARG A  64      91.820  62.550  70.520  1.00  0.00           C
ATOM    918  HD1 ARG A  64      91.120  63.170  71.070  1.00  0.00           H
ATOM    919  HD2 ARG A  64      92.030  62.930  69.520  1.00  0.00           H
ATOM    920  NE  ARG A  64      93.120  62.560  71.170  1.00  0.00           N
ATOM    921  HE  ARG A  64      93.920  62.900  70.660  1.00  0.00           H
ATOM    922  CZ  ARG A  64      93.330  62.310  72.410  1.00  0.00           C
ATOM    923  NH1 ARG A  64      92.350  62.120  73.200  1.00  0.00           N
ATOM    924 1HH1 ARG A  64      91.430  62.040  72.800  1.00  0.00           H
ATOM    925 2HH1 ARG A  64      92.500  61.840  74.160  1.00  0.00           H
ATOM    926  NH2 ARG A  64      94.540  62.310  72.940  1.00  0.00           N
ATOM    927 1HH2 ARG A  64      95.260  62.470  72.240  1.00  0.00           H
ATOM    928 2HH2 ARG A  64      94.670  62.460  73.930  1.00  0.00           H
ATOM    929  C   ARG A  64      88.480  59.900  67.800  1.00  0.00           C
ATOM    930  O   ARG A  64      88.230  60.900  67.130  1.00  0.00           O
ATOM    931  N   ALA A  65      87.870  58.760  67.490  1.00  0.00           N
ATOM    932  H   ALA A  65      88.120  58.020  68.130  1.00  0.00           H
ATOM    933  CA  ALA A  65      86.850  58.590  66.450  1.00  0.00           C
ATOM    934  HA  ALA A  65      86.760  59.530  65.900  1.00  0.00           H
ATOM    935  CB  ALA A  65      87.370  57.600  65.400  1.00  0.00           C
ATOM    936  HB1 ALA A  65      86.550  57.430  64.700  1.00  0.00           H
ATOM    937  HB2 ALA A  65      88.210  57.970  64.800  1.00  0.00           H
ATOM    938  HB3 ALA A  65      87.610  56.640  65.850  1.00  0.00           H
ATOM    939  C   ALA A  65      85.490  58.130  67.050  1.00  0.00           C
ATOM    940  O   ALA A  65      85.460  57.350  68.000  1.00  0.00           O
ATOM    941  N   VAL A  66      84.370  58.580  66.410  1.00  0.00           N
ATOM    942  H   VAL A  66      84.440  59.390  65.810  1.00  0.00           H
ATOM    943  CA  VAL A  66      83.060  57.930  66.570  1.00  0.00           C
ATOM    944  HA  VAL A  66      83.290  56.990  67.070  1.00  0.00           H
ATOM    945  CB  VAL A  66      82.150  58.870  67.490  1.00  0.00           C
ATOM    946  HB  VAL A  66      81.910  59.780  66.950  1.00  0.00           H
ATOM    947  CG1 VAL A  66      80.850  58.000  67.780  1.00  0.00           C
ATOM    948 1HG1 VAL A  66      80.260  58.540  68.510  1.00  0.00           H
ATOM    949 2HG1 VAL A  66      80.340  57.820  66.840  1.00  0.00           H
ATOM    950 3HG1 VAL A  66      81.150  57.040  68.200  1.00  0.00           H
ATOM    951  CG2 VAL A  66      82.700  59.350  68.810  1.00  0.00           C
ATOM    952 1HG2 VAL A  66      82.010  60.030  69.320  1.00  0.00           H
ATOM    953 2HG2 VAL A  66      83.010  58.450  69.330  1.00  0.00           H
ATOM    954 3HG2 VAL A  66      83.610  59.920  68.660  1.00  0.00           H
ATOM    955  C   VAL A  66      82.460  57.750  65.200  1.00  0.00           C
ATOM    956  O   VAL A  66      82.620  58.650  64.390  1.00  0.00           O
ATOM    957  N   PHE A  67      81.930  56.540  64.960  1.00  0.00           N
ATOM    958  H   PHE A  67      81.880  55.930  65.760  1.00  0.00           H
ATOM    959  CA  PHE A  67      81.300  56.150  63.690  1.00  0.00           C
ATOM    960  HA  PHE A  67      81.390  57.000  63.020  1.00  0.00           H
ATOM    961  CB  PHE A  67      82.070  54.990  63.060  1.00  0.00           C
ATOM    962  HB1 PHE A  67      81.510  54.640  62.190  1.00  0.00           H
ATOM    963  HB2 PHE A  67      82.010  54.300  63.900  1.00  0.00           H
ATOM    964  CG  PHE A  67      83.550  55.130  62.600  1.00  0.00           C
ATOM    965  CD1 PHE A  67      84.630  55.070  63.490  1.00  0.00           C
ATOM    966  HD1 PHE A  67      84.470  55.000  64.550  1.00  0.00           H
ATOM    967  CE1 PHE A  67      85.980  55.160  63.080  1.00  0.00           C
ATOM    968  HE1 PHE A  67      86.790  55.090  63.800  1.00  0.00           H
ATOM    969  CZ  PHE A  67      86.290  55.080  61.730  1.00  0.00           C
ATOM    970  HZ  PHE A  67      87.320  54.980  61.410  1.00  0.00           H
ATOM    971  CE2 PHE A  67      85.180  55.200  60.830  1.00  0.00           C
ATOM    972  HE2 PHE A  67      85.500  55.410  59.820  1.00  0.00           H
ATOM    973  CD2 PHE A  67      83.850  55.220  61.250  1.00  0.00           C
ATOM    974  HD2 PHE A  67      83.080  55.290  60.490  1.00  0.00           H
ATOM    975  C   PHE A  67      79.840  55.850  64.020  1.00  0.00           C
ATOM    976  O   PHE A  67      79.510  55.200  64.980  1.00  0.00           O
ATOM    977  N   VAL A  68      78.950  56.420  63.210  1.00  0.00           N
ATOM    978  H   VAL A  68      79.360  57.040  62.530  1.00  0.00           H
ATOM    979  CA  VAL A  68      77.550  56.540  63.470  1.00  0.00           C
ATOM    980  HA  VAL A  68      77.250  55.750  64.150  1.00  0.00           H
ATOM    981  CB  VAL A  68      77.170  57.810  64.210  1.00  0.00           C
ATOM    982  HB  VAL A  68      77.770  57.840  65.120  1.00  0.00           H
ATOM    983  CG1 VAL A  68      77.500  59.060  63.440  1.00  0.00           C
ATOM    984 1HG1 VAL A  68      78.580  59.010  63.290  1.00  0.00           H
ATOM    985 2HG1 VAL A  68      76.950  59.130  62.500  1.00  0.00           H
ATOM    986 3HG1 VAL A  68      77.430  59.940  64.070  1.00  0.00           H
ATOM    987  CG2 VAL A  68      75.780  57.970  64.770  1.00  0.00           C
ATOM    988 1HG2 VAL A  68      75.070  57.640  64.020  1.00  0.00           H
ATOM    989 2HG2 VAL A  68      75.670  57.380  65.670  1.00  0.00           H
ATOM    990 3HG2 VAL A  68      75.610  59.010  65.060  1.00  0.00           H
ATOM    991  C   VAL A  68      76.760  56.310  62.150  1.00  0.00           C
ATOM    992  O   VAL A  68      76.830  57.040  61.180  1.00  0.00           O
ATOM    993  N   ASP A  69      75.950  55.180  62.130  1.00  0.00           N
ATOM    994  H   ASP A  69      75.950  54.500  62.870  1.00  0.00           H
ATOM    995  CA  ASP A  69      74.950  55.060  61.050  1.00  0.00           C
ATOM    996  HA  ASP A  69      74.750  56.050  60.630  1.00  0.00           H
ATOM    997  CB  ASP A  69      75.650  54.140  59.970  1.00  0.00           C
ATOM    998  HB1 ASP A  69      75.660  53.080  60.250  1.00  0.00           H
ATOM    999  HB2 ASP A  69      76.690  54.410  59.800  1.00  0.00           H
ATOM   1000  CG  ASP A  69      74.970  54.260  58.630  1.00  0.00           C
ATOM   1001  OD1 ASP A  69      73.950  54.990  58.530  1.00  0.00           O
ATOM   1002  OD2 ASP A  69      75.440  53.630  57.660  1.00  0.00           O
ATOM   1003  C   ASP A  69      73.580  54.470  61.550  1.00  0.00           C
ATOM   1004  O   ASP A  69      73.530  53.810  62.530  1.00  0.00           O
ATOM   1005  N   LEU A  70      72.380  54.780  60.970  1.00  0.00           N
ATOM   1006  H   LEU A  70      72.430  55.330  60.120  1.00  0.00           H
ATOM   1007  CA  LEU A  70      70.980  54.340  61.380  1.00  0.00           C
ATOM   1008  HA  LEU A  70      70.810  54.390  62.450  1.00  0.00           H
ATOM   1009  CB  LEU A  70      69.950  55.280  60.860  1.00  0.00           C
ATOM   1010  HB1 LEU A  70      68.980  55.050  61.300  1.00  0.00           H
ATOM   1011  HB2 LEU A  70      69.990  55.330  59.770  1.00  0.00           H
ATOM   1012  CG  LEU A  70      70.210  56.740  61.360  1.00  0.00           C
ATOM   1013  HG  LEU A  70      71.210  57.060  61.090  1.00  0.00           H
ATOM   1014  CD1 LEU A  70      69.200  57.740  60.660  1.00  0.00           C
ATOM   1015 1HD1 LEU A  70      69.110  57.550  59.590  1.00  0.00           H
ATOM   1016 2HD1 LEU A  70      68.170  57.510  60.960  1.00  0.00           H
ATOM   1017 3HD1 LEU A  70      69.320  58.820  60.780  1.00  0.00           H
ATOM   1018  CD2 LEU A  70      70.090  56.820  62.910  1.00  0.00           C
ATOM   1019 1HD2 LEU A  70      70.210  57.850  63.230  1.00  0.00           H
ATOM   1020 2HD2 LEU A  70      69.060  56.640  63.230  1.00  0.00           H
ATOM   1021 3HD2 LEU A  70      70.810  56.170  63.410  1.00  0.00           H
ATOM   1022  C   LEU A  70      70.630  52.910  60.960  1.00  0.00           C
ATOM   1023  O   LEU A  70      69.630  52.400  61.410  1.00  0.00           O
ATOM   1024  N   GLU A  71      71.490  52.310  60.190  1.00  0.00           N
ATOM   1025  H   GLU A  71      72.330  52.800  59.900  1.00  0.00           H
ATOM   1026  CA  GLU A  71      71.540  50.900  59.830  1.00  0.00           C
ATOM   1027  HA  GLU A  71      70.850  50.300  60.420  1.00  0.00           H
ATOM   1028  CB  GLU A  71      71.070  50.730  58.370  1.00  0.00           C
ATOM   1029  HB1 GLU A  71      70.120  51.250  58.330  1.00  0.00           H
ATOM   1030  HB2 GLU A  71      70.840  49.690  58.140  1.00  0.00           H
ATOM   1031  CG  GLU A  71      71.940  51.430  57.320  1.00  0.00           C
ATOM   1032  HG1 GLU A  71      72.550  52.230  57.740  1.00  0.00           H
ATOM   1033  HG2 GLU A  71      71.170  51.950  56.750  1.00  0.00           H
ATOM   1034  CD  GLU A  71      72.800  50.530  56.460  1.00  0.00           C
ATOM   1035  OE1 GLU A  71      73.360  49.570  56.980  1.00  0.00           O
ATOM   1036  OE2 GLU A  71      72.890  50.830  55.250  1.00  0.00           O
ATOM   1037  C   GLU A  71      73.010  50.310  59.970  1.00  0.00           C
ATOM   1038  O   GLU A  71      74.000  51.050  60.050  1.00  0.00           O
ATOM   1039  N   PRO A  72      73.160  49.010  60.090  1.00  0.00           N
ATOM   1040  CD  PRO A  72      72.100  47.940  60.040  1.00  0.00           C
ATOM   1041  HD1 PRO A  72      71.810  47.700  59.020  1.00  0.00           H
ATOM   1042  HD2 PRO A  72      71.150  48.200  60.510  1.00  0.00           H
ATOM   1043  CG  PRO A  72      72.750  46.650  60.540  1.00  0.00           C
ATOM   1044  HG1 PRO A  72      72.930  45.960  59.720  1.00  0.00           H
ATOM   1045  HG2 PRO A  72      72.110  46.150  61.270  1.00  0.00           H
ATOM   1046  CB  PRO A  72      74.010  47.090  61.270  1.00  0.00           C
ATOM   1047  HB1 PRO A  72      74.780  46.330  61.130  1.00  0.00           H
ATOM   1048  HB2 PRO A  72      73.820  47.190  62.340  1.00  0.00           H
ATOM   1049  CA  PRO A  72      74.430  48.430  60.590  1.00  0.00           C
ATOM   1050  HA  PRO A  72      74.880  49.060  61.360  1.00  0.00           H
ATOM   1051  C   PRO A  72      75.480  48.140  59.550  1.00  0.00           C
ATOM   1052  O   PRO A  72      76.610  47.830  59.950  1.00  0.00           O
ATOM   1053  N   THR A  73      75.150  48.110  58.270  1.00  0.00           N
ATOM   1054  H   THR A  73      74.200  48.360  58.010  1.00  0.00           H
ATOM   1055  CA  THR A  73      75.890  47.230  57.370  1.00  0.00           C
ATOM   1056  HA  THR A  73      76.080  46.390  58.040  1.00  0.00           H
ATOM   1057  CB  THR A  73      75.090  46.780  56.150  1.00  0.00           C
ATOM   1058  HB  THR A  73      75.550  46.060  55.470  1.00  0.00           H
ATOM   1059  CG2 THR A  73      73.780  46.160  56.650  1.00  0.00           C
ATOM   1060 1HG2 THR A  73      73.110  46.790  57.230  1.00  0.00           H
ATOM   1061 2HG2 THR A  73      73.200  45.860  55.780  1.00  0.00           H
ATOM   1062 3HG2 THR A  73      74.040  45.230  57.150  1.00  0.00           H
ATOM   1063  OG1 THR A  73      74.680  47.850  55.400  1.00  0.00           O
ATOM   1064  HG1 THR A  73      74.110  48.390  55.950  1.00  0.00           H
ATOM   1065  C   THR A  73      77.280  47.740  57.010  1.00  0.00           C
ATOM   1066  O   THR A  73      78.140  46.860  56.700  1.00  0.00           O
ATOM   1067  N   VAL A  74      77.520  49.080  57.200  1.00  0.00           N
ATOM   1068  H   VAL A  74      76.720  49.630  57.480  1.00  0.00           H
ATOM   1069  CA  VAL A  74      78.690  49.860  56.780  1.00  0.00           C
ATOM   1070  HA  VAL A  74      79.240  49.310  56.020  1.00  0.00           H
ATOM   1071  CB  VAL A  74      78.310  51.300  56.430  1.00  0.00           C
ATOM   1072  HB  VAL A  74      78.070  51.890  57.300  1.00  0.00           H
ATOM   1073  CG1 VAL A  74      79.460  51.980  55.570  1.00  0.00           C
ATOM   1074 1HG1 VAL A  74      80.480  51.900  55.950  1.00  0.00           H
ATOM   1075 2HG1 VAL A  74      79.440  51.510  54.580  1.00  0.00           H
ATOM   1076 3HG1 VAL A  74      79.270  53.050  55.480  1.00  0.00           H
ATOM   1077  CG2 VAL A  74      77.080  51.320  55.520  1.00  0.00           C
ATOM   1078 1HG2 VAL A  74      76.210  50.820  55.940  1.00  0.00           H
ATOM   1079 2HG2 VAL A  74      76.850  52.360  55.320  1.00  0.00           H
ATOM   1080 3HG2 VAL A  74      77.300  50.910  54.530  1.00  0.00           H
ATOM   1081  C   VAL A  74      79.640  49.820  57.990  1.00  0.00           C
ATOM   1082  O   VAL A  74      80.910  49.810  57.790  1.00  0.00           O
ATOM   1083  N   ILE A  75      79.210  50.040  59.250  1.00  0.00           N
ATOM   1084  H   ILE A  75      78.240  50.310  59.330  1.00  0.00           H
ATOM   1085  CA  ILE A  75      80.000  49.940  60.490  1.00  0.00           C
ATOM   1086  HA  ILE A  75      80.850  50.600  60.320  1.00  0.00           H
ATOM   1087  CB  ILE A  75      79.140  50.550  61.660  1.00  0.00           C
ATOM   1088  HB  ILE A  75      78.150  50.090  61.610  1.00  0.00           H
ATOM   1089  CG2 ILE A  75      79.800  50.410  63.070  1.00  0.00           C
ATOM   1090 1HG2 ILE A  75      79.140  50.830  63.820  1.00  0.00           H
ATOM   1091 2HG2 ILE A  75      79.940  49.330  63.220  1.00  0.00           H
ATOM   1092 3HG2 ILE A  75      80.790  50.850  63.150  1.00  0.00           H
ATOM   1093  CG1 ILE A  75      79.030  52.090  61.260  1.00  0.00           C
ATOM   1094 1HG1 ILE A  75      78.450  52.270  60.360  1.00  0.00           H
ATOM   1095 2HG1 ILE A  75      80.050  52.470  61.260  1.00  0.00           H
ATOM   1096  CD  ILE A  75      78.150  52.890  62.240  1.00  0.00           C
ATOM   1097  HD1 ILE A  75      77.090  52.740  62.050  1.00  0.00           H
ATOM   1098  HD2 ILE A  75      78.480  52.720  63.270  1.00  0.00           H
ATOM   1099  HD3 ILE A  75      78.260  53.960  62.100  1.00  0.00           H
ATOM   1100  C   ILE A  75      80.370  48.470  60.760  1.00  0.00           C
ATOM   1101  O   ILE A  75      81.380  48.170  61.440  1.00  0.00           O
ATOM   1102  N   ASP A  76      79.540  47.460  60.400  1.00  0.00           N
ATOM   1103  H   ASP A  76      78.750  47.680  59.820  1.00  0.00           H
ATOM   1104  CA  ASP A  76      79.860  46.020  60.510  1.00  0.00           C
ATOM   1105  HA  ASP A  76      79.990  45.970  61.590  1.00  0.00           H
ATOM   1106  CB  ASP A  76      78.740  45.160  60.020  1.00  0.00           C
ATOM   1107  HB1 ASP A  76      79.110  44.340  59.400  1.00  0.00           H
ATOM   1108  HB2 ASP A  76      78.030  45.770  59.470  1.00  0.00           H
ATOM   1109  CG  ASP A  76      77.970  44.540  61.200  1.00  0.00           C
ATOM   1110  OD1 ASP A  76      78.480  44.500  62.360  1.00  0.00           O
ATOM   1111  OD2 ASP A  76      76.820  44.100  60.970  1.00  0.00           O
ATOM   1112  C   ASP A  76      81.210  45.720  59.780  1.00  0.00           C
ATOM   1113  O   ASP A  76      82.040  44.960  60.240  1.00  0.00           O
ATOM   1114  N   GLU A  77      81.470  46.370  58.610  1.00  0.00           N
ATOM   1115  H   GLU A  77      80.780  47.050  58.320  1.00  0.00           H
ATOM   1116  CA  GLU A  77      82.710  46.240  57.840  1.00  0.00           C
ATOM   1117  HA  GLU A  77      82.740  45.160  57.700  1.00  0.00           H
ATOM   1118  CB  GLU A  77      82.480  46.840  56.410  1.00  0.00           C
ATOM   1119  HB1 GLU A  77      83.440  47.020  55.920  1.00  0.00           H
ATOM   1120  HB2 GLU A  77      82.060  47.840  56.560  1.00  0.00           H
ATOM   1121  CG  GLU A  77      81.510  46.120  55.470  1.00  0.00           C
ATOM   1122  HG1 GLU A  77      81.120  46.860  54.780  1.00  0.00           H
ATOM   1123  HG2 GLU A  77      80.620  45.810  56.030  1.00  0.00           H
ATOM   1124  CD  GLU A  77      82.050  44.930  54.740  1.00  0.00           C
ATOM   1125  OE1 GLU A  77      82.690  44.110  55.380  1.00  0.00           O
ATOM   1126  OE2 GLU A  77      81.740  44.720  53.530  1.00  0.00           O
ATOM   1127  C   GLU A  77      83.870  46.920  58.560  1.00  0.00           C
ATOM   1128  O   GLU A  77      85.020  46.600  58.210  1.00  0.00           O
ATOM   1129  N   VAL A  78      83.660  47.850  59.520  1.00  0.00           N
ATOM   1130  H   VAL A  78      82.680  47.990  59.690  1.00  0.00           H
ATOM   1131  CA  VAL A  78      84.730  48.440  60.390  1.00  0.00           C
ATOM   1132  HA  VAL A  78      85.570  48.530  59.700  1.00  0.00           H
ATOM   1133  CB  VAL A  78      84.300  49.830  61.000  1.00  0.00           C
ATOM   1134  HB  VAL A  78      83.350  49.680  61.510  1.00  0.00           H
ATOM   1135  CG1 VAL A  78      85.430  50.380  61.900  1.00  0.00           C
ATOM   1136 1HG1 VAL A  78      85.700  49.820  62.790  1.00  0.00           H
ATOM   1137 2HG1 VAL A  78      86.270  50.320  61.210  1.00  0.00           H
ATOM   1138 3HG1 VAL A  78      85.150  51.380  62.230  1.00  0.00           H
ATOM   1139  CG2 VAL A  78      84.010  50.740  59.880  1.00  0.00           C
ATOM   1140 1HG2 VAL A  78      83.550  51.650  60.270  1.00  0.00           H
ATOM   1141 2HG2 VAL A  78      84.950  50.930  59.360  1.00  0.00           H
ATOM   1142 3HG2 VAL A  78      83.310  50.300  59.160  1.00  0.00           H
ATOM   1143  C   VAL A  78      85.090  47.460  61.530  1.00  0.00           C
ATOM   1144  O   VAL A  78      86.280  47.220  61.620  1.00  0.00           O
ATOM   1145  N   ARG A  79      84.080  46.940  62.270  1.00  0.00           N
ATOM   1146  H   ARG A  79      83.170  47.250  61.950  1.00  0.00           H
ATOM   1147  CA  ARG A  79      84.220  45.930  63.370  1.00  0.00           C
ATOM   1148  HA  ARG A  79      85.100  46.190  63.950  1.00  0.00           H
ATOM   1149  CB  ARG A  79      82.980  45.940  64.370  1.00  0.00           C
ATOM   1150  HB1 ARG A  79      82.900  46.950  64.760  1.00  0.00           H
ATOM   1151  HB2 ARG A  79      83.200  45.360  65.270  1.00  0.00           H
ATOM   1152  CG  ARG A  79      81.670  45.470  63.740  1.00  0.00           C
ATOM   1153  HG1 ARG A  79      81.820  44.470  63.330  1.00  0.00           H
ATOM   1154  HG2 ARG A  79      81.360  46.250  63.050  1.00  0.00           H
ATOM   1155  CD  ARG A  79      80.400  45.480  64.730  1.00  0.00           C
ATOM   1156  HD1 ARG A  79      80.640  44.980  65.670  1.00  0.00           H
ATOM   1157  HD2 ARG A  79      79.590  44.970  64.210  1.00  0.00           H
ATOM   1158  NE  ARG A  79      79.840  46.820  65.100  1.00  0.00           N
ATOM   1159  HE  ARG A  79      80.330  47.260  65.870  1.00  0.00           H
ATOM   1160  CZ  ARG A  79      78.560  47.170  64.960  1.00  0.00           C
ATOM   1161  NH1 ARG A  79      77.780  46.600  64.070  1.00  0.00           N
ATOM   1162 1HH1 ARG A  79      78.120  45.930  63.390  1.00  0.00           H
ATOM   1163 2HH1 ARG A  79      76.780  46.750  64.080  1.00  0.00           H
ATOM   1164  NH2 ARG A  79      78.100  48.170  65.640  1.00  0.00           N
ATOM   1165 1HH2 ARG A  79      78.530  48.360  66.530  1.00  0.00           H
ATOM   1166 2HH2 ARG A  79      77.140  48.470  65.590  1.00  0.00           H
ATOM   1167  C   ARG A  79      84.580  44.540  62.850  1.00  0.00           C
ATOM   1168  O   ARG A  79      85.040  43.760  63.630  1.00  0.00           O
ATOM   1169  N   THR A  80      84.490  44.240  61.560  1.00  0.00           N
ATOM   1170  H   THR A  80      83.890  44.840  61.010  1.00  0.00           H
ATOM   1171  CA  THR A  80      85.060  43.010  60.930  1.00  0.00           C
ATOM   1172  HA  THR A  80      85.330  42.330  61.730  1.00  0.00           H
ATOM   1173  CB  THR A  80      84.080  42.240  60.000  1.00  0.00           C
ATOM   1174  HB  THR A  80      84.640  41.450  59.500  1.00  0.00           H
ATOM   1175  CG2 THR A  80      82.980  41.590  60.810  1.00  0.00           C
ATOM   1176 1HG2 THR A  80      82.360  42.410  61.180  1.00  0.00           H
ATOM   1177 2HG2 THR A  80      82.340  40.980  60.170  1.00  0.00           H
ATOM   1178 3HG2 THR A  80      83.310  40.930  61.610  1.00  0.00           H
ATOM   1179  OG1 THR A  80      83.550  43.130  59.070  1.00  0.00           O
ATOM   1180  HG1 THR A  80      83.030  43.750  59.580  1.00  0.00           H
ATOM   1181  C   THR A  80      86.330  43.350  60.110  1.00  0.00           C
ATOM   1182  O   THR A  80      87.020  42.420  59.740  1.00  0.00           O
ATOM   1183  N   GLY A  81      86.610  44.690  59.810  1.00  0.00           N
ATOM   1184  H   GLY A  81      85.970  45.380  60.160  1.00  0.00           H
ATOM   1185  CA  GLY A  81      87.730  44.990  58.920  1.00  0.00           C
ATOM   1186  HA1 GLY A  81      87.550  46.030  58.630  1.00  0.00           H
ATOM   1187  HA2 GLY A  81      87.590  44.400  58.010  1.00  0.00           H
ATOM   1188  C   GLY A  81      89.110  44.760  59.530  1.00  0.00           C
ATOM   1189  O   GLY A  81      89.380  44.500  60.740  1.00  0.00           O
ATOM   1190  N   THR A  82      90.090  45.160  58.670  1.00  0.00           N
ATOM   1191  H   THR A  82      89.860  45.490  57.740  1.00  0.00           H
ATOM   1192  CA  THR A  82      91.560  45.020  58.850  1.00  0.00           C
ATOM   1193  HA  THR A  82      91.760  43.980  59.110  1.00  0.00           H
ATOM   1194  CB  THR A  82      92.360  45.370  57.560  1.00  0.00           C
ATOM   1195  HB  THR A  82      93.410  45.530  57.780  1.00  0.00           H
ATOM   1196  CG2 THR A  82      92.170  44.420  56.370  1.00  0.00           C
ATOM   1197 1HG2 THR A  82      91.100  44.320  56.170  1.00  0.00           H
ATOM   1198 2HG2 THR A  82      92.820  44.710  55.540  1.00  0.00           H
ATOM   1199 3HG2 THR A  82      92.400  43.430  56.750  1.00  0.00           H
ATOM   1200  OG1 THR A  82      91.920  46.600  57.120  1.00  0.00           O
ATOM   1201  HG1 THR A  82      92.480  46.730  56.350  1.00  0.00           H
ATOM   1202  C   THR A  82      92.070  45.850  60.070  1.00  0.00           C
ATOM   1203  O   THR A  82      92.980  45.430  60.740  1.00  0.00           O
ATOM   1204  N   TYR A  83      91.440  46.990  60.430  1.00  0.00           N
ATOM   1205  H   TYR A  83      90.660  47.350  59.890  1.00  0.00           H
ATOM   1206  CA  TYR A  83      91.770  47.930  61.550  1.00  0.00           C
ATOM   1207  HA  TYR A  83      92.750  47.630  61.920  1.00  0.00           H
ATOM   1208  CB  TYR A  83      91.930  49.350  60.930  1.00  0.00           C
ATOM   1209  HB1 TYR A  83      92.000  50.010  61.790  1.00  0.00           H
ATOM   1210  HB2 TYR A  83      91.080  49.590  60.290  1.00  0.00           H
ATOM   1211  CG  TYR A  83      93.180  49.590  60.170  1.00  0.00           C
ATOM   1212  CD1 TYR A  83      93.250  49.390  58.810  1.00  0.00           C
ATOM   1213  HD1 TYR A  83      92.280  49.310  58.330  1.00  0.00           H
ATOM   1214  CE1 TYR A  83      94.530  49.480  58.120  1.00  0.00           C
ATOM   1215  HE1 TYR A  83      94.560  49.410  57.040  1.00  0.00           H
ATOM   1216  CZ  TYR A  83      95.700  49.770  58.780  1.00  0.00           C
ATOM   1217  OH  TYR A  83      96.850  49.720  58.030  1.00  0.00           O
ATOM   1218  HH  TYR A  83      97.550  49.970  58.640  1.00  0.00           H
ATOM   1219  CE2 TYR A  83      95.650  50.000  60.190  1.00  0.00           C
ATOM   1220  HE2 TYR A  83      96.570  50.310  60.670  1.00  0.00           H
ATOM   1221  CD2 TYR A  83      94.400  49.960  60.860  1.00  0.00           C
ATOM   1222  HD2 TYR A  83      94.390  50.120  61.930  1.00  0.00           H
ATOM   1223  C   TYR A  83      90.780  47.890  62.800  1.00  0.00           C
ATOM   1224  O   TYR A  83      90.880  48.620  63.750  1.00  0.00           O
ATOM   1225  N   ARG A  84      89.890  46.880  62.860  1.00  0.00           N
ATOM   1226  H   ARG A  84      89.830  46.300  62.040  1.00  0.00           H
ATOM   1227  CA  ARG A  84      88.920  46.650  63.880  1.00  0.00           C
ATOM   1228  HA  ARG A  84      88.200  47.470  63.910  1.00  0.00           H
ATOM   1229  CB  ARG A  84      88.180  45.250  63.540  1.00  0.00           C
ATOM   1230  HB1 ARG A  84      87.730  45.250  62.540  1.00  0.00           H
ATOM   1231  HB2 ARG A  84      87.340  45.220  64.240  1.00  0.00           H
ATOM   1232  CG  ARG A  84      89.060  43.970  63.830  1.00  0.00           C
ATOM   1233  HG1 ARG A  84      89.090  43.840  64.910  1.00  0.00           H
ATOM   1234  HG2 ARG A  84      90.090  44.110  63.490  1.00  0.00           H
ATOM   1235  CD  ARG A  84      88.440  42.740  63.220  1.00  0.00           C
ATOM   1236  HD1 ARG A  84      88.180  42.910  62.180  1.00  0.00           H
ATOM   1237  HD2 ARG A  84      87.570  42.520  63.840  1.00  0.00           H
ATOM   1238  NE  ARG A  84      89.300  41.600  63.380  1.00  0.00           N
ATOM   1239  HE  ARG A  84      89.290  41.150  64.280  1.00  0.00           H
ATOM   1240  CZ  ARG A  84      90.240  41.240  62.470  1.00  0.00           C
ATOM   1241  NH1 ARG A  84      90.290  41.920  61.380  1.00  0.00           N
ATOM   1242 1HH1 ARG A  84      89.720  42.750  61.330  1.00  0.00           H
ATOM   1243 2HH1 ARG A  84      91.090  41.730  60.790  1.00  0.00           H
ATOM   1244  NH2 ARG A  84      90.990  40.210  62.690  1.00  0.00           N
ATOM   1245 1HH2 ARG A  84      90.860  39.740  63.570  1.00  0.00           H
ATOM   1246 2HH2 ARG A  84      91.830  40.140  62.130  1.00  0.00           H
ATOM   1247  C   ARG A  84      89.510  46.540  65.310  1.00  0.00           C
ATOM   1248  O   ARG A  84      88.780  46.870  66.220  1.00  0.00           O
ATOM   1249  N   GLN A  85      90.760  46.070  65.490  1.00  0.00           N
ATOM   1250  H   GLN A  85      91.350  46.000  64.670  1.00  0.00           H
ATOM   1251  CA  GLN A  85      91.320  46.060  66.860  1.00  0.00           C
ATOM   1252  HA  GLN A  85      90.630  45.520  67.500  1.00  0.00           H
ATOM   1253  CB  GLN A  85      92.720  45.190  66.790  1.00  0.00           C
ATOM   1254  HB1 GLN A  85      93.250  45.250  67.740  1.00  0.00           H
ATOM   1255  HB2 GLN A  85      93.330  45.660  66.020  1.00  0.00           H
ATOM   1256  CG  GLN A  85      92.490  43.690  66.520  1.00  0.00           C
ATOM   1257  HG1 GLN A  85      91.660  43.600  65.810  1.00  0.00           H
ATOM   1258  HG2 GLN A  85      92.200  43.260  67.480  1.00  0.00           H
ATOM   1259  CD  GLN A  85      93.770  42.990  65.990  1.00  0.00           C
ATOM   1260  OE1 GLN A  85      94.380  42.170  66.690  1.00  0.00           O
ATOM   1261  NE2 GLN A  85      94.100  43.190  64.740  1.00  0.00           N
ATOM   1262 1HE2 GLN A  85      93.490  43.790  64.200  1.00  0.00           H
ATOM   1263 2HE2 GLN A  85      94.990  42.970  64.320  1.00  0.00           H
ATOM   1264  C   GLN A  85      91.620  47.420  67.400  1.00  0.00           C
ATOM   1265  O   GLN A  85      91.830  47.520  68.610  1.00  0.00           O
ATOM   1266  N   LEU A  86      91.810  48.450  66.590  1.00  0.00           N
ATOM   1267  H   LEU A  86      91.690  48.260  65.610  1.00  0.00           H
ATOM   1268  CA  LEU A  86      92.000  49.820  67.140  1.00  0.00           C
ATOM   1269  HA  LEU A  86      92.850  49.870  67.820  1.00  0.00           H
ATOM   1270  CB  LEU A  86      92.120  50.870  66.020  1.00  0.00           C
ATOM   1271  HB1 LEU A  86      92.180  51.830  66.520  1.00  0.00           H
ATOM   1272  HB2 LEU A  86      91.170  50.930  65.490  1.00  0.00           H
ATOM   1273  CG  LEU A  86      93.280  50.710  65.000  1.00  0.00           C
ATOM   1274  HG  LEU A  86      93.170  49.820  64.390  1.00  0.00           H
ATOM   1275  CD1 LEU A  86      93.410  51.940  64.080  1.00  0.00           C
ATOM   1276 1HD1 LEU A  86      92.440  52.150  63.630  1.00  0.00           H
ATOM   1277 2HD1 LEU A  86      93.590  52.830  64.690  1.00  0.00           H
ATOM   1278 3HD1 LEU A  86      94.190  51.900  63.320  1.00  0.00           H
ATOM   1279  CD2 LEU A  86      94.680  50.550  65.610  1.00  0.00           C
ATOM   1280 1HD2 LEU A  86      94.870  51.270  66.410  1.00  0.00           H
ATOM   1281 2HD2 LEU A  86      94.600  49.550  66.040  1.00  0.00           H
ATOM   1282 3HD2 LEU A  86      95.380  50.490  64.780  1.00  0.00           H
ATOM   1283  C   LEU A  86      90.750  50.180  68.000  1.00  0.00           C
ATOM   1284  O   LEU A  86      90.890  50.960  68.940  1.00  0.00           O
ATOM   1285  N   PHE A  87      89.560  49.780  67.590  1.00  0.00           N
ATOM   1286  H   PHE A  87      89.490  49.120  66.840  1.00  0.00           H
ATOM   1287  CA  PHE A  87      88.310  50.260  68.180  1.00  0.00           C
ATOM   1288  HA  PHE A  87      88.530  51.210  68.670  1.00  0.00           H
ATOM   1289  CB  PHE A  87      87.230  50.480  67.110  1.00  0.00           C
ATOM   1290  HB1 PHE A  87      86.420  51.070  67.530  1.00  0.00           H
ATOM   1291  HB2 PHE A  87      86.990  49.470  66.790  1.00  0.00           H
ATOM   1292  CG  PHE A  87      87.710  51.250  65.850  1.00  0.00           C
ATOM   1293  CD1 PHE A  87      88.100  52.640  65.960  1.00  0.00           C
ATOM   1294  HD1 PHE A  87      87.910  53.230  66.850  1.00  0.00           H
ATOM   1295  CE1 PHE A  87      88.880  53.240  64.930  1.00  0.00           C
ATOM   1296  HE1 PHE A  87      89.250  54.240  65.080  1.00  0.00           H
ATOM   1297  CZ  PHE A  87      89.090  52.470  63.720  1.00  0.00           C
ATOM   1298  HZ  PHE A  87      89.740  52.820  62.930  1.00  0.00           H
ATOM   1299  CE2 PHE A  87      88.500  51.210  63.570  1.00  0.00           C
ATOM   1300  HE2 PHE A  87      88.690  50.690  62.640  1.00  0.00           H
ATOM   1301  CD2 PHE A  87      87.950  50.540  64.640  1.00  0.00           C
ATOM   1302  HD2 PHE A  87      87.520  49.550  64.530  1.00  0.00           H
ATOM   1303  C   PHE A  87      87.740  49.470  69.360  1.00  0.00           C
ATOM   1304  O   PHE A  87      87.900  48.280  69.370  1.00  0.00           O
ATOM   1305  N   HIS A  88      87.130  50.230  70.330  1.00  0.00           N
ATOM   1306  H   HIS A  88      87.090  51.230  70.180  1.00  0.00           H
ATOM   1307  CA  HIS A  88      86.390  49.640  71.440  1.00  0.00           C
ATOM   1308  HA  HIS A  88      86.630  48.580  71.460  1.00  0.00           H
ATOM   1309  CB  HIS A  88      86.880  50.220  72.830  1.00  0.00           C
ATOM   1310  HB1 HIS A  88      87.970  50.150  72.880  1.00  0.00           H
ATOM   1311  HB2 HIS A  88      86.480  49.630  73.650  1.00  0.00           H
ATOM   1312  CG  HIS A  88      86.670  51.760  73.020  1.00  0.00           C
ATOM   1313  ND1 HIS A  88      85.680  52.290  73.820  1.00  0.00           N
ATOM   1314  HD1 HIS A  88      84.930  51.730  74.180  1.00  0.00           H
ATOM   1315  CE1 HIS A  88      85.830  53.640  73.780  1.00  0.00           C
ATOM   1316  HE1 HIS A  88      85.160  54.340  74.250  1.00  0.00           H
ATOM   1317  NE2 HIS A  88      86.940  54.010  73.080  1.00  0.00           N
ATOM   1318  CD2 HIS A  88      87.450  52.800  72.560  1.00  0.00           C
ATOM   1319  HD2 HIS A  88      88.380  52.600  72.050  1.00  0.00           H
ATOM   1320  C   HIS A  88      84.920  49.950  71.250  1.00  0.00           C
ATOM   1321  O   HIS A  88      84.620  50.980  70.570  1.00  0.00           O
ATOM   1322  N   PRO A  89      83.970  49.070  71.710  1.00  0.00           N
ATOM   1323  CD  PRO A  89      84.190  47.980  72.610  1.00  0.00           C
ATOM   1324  HD1 PRO A  89      84.180  48.200  73.680  1.00  0.00           H
ATOM   1325  HD2 PRO A  89      85.060  47.370  72.380  1.00  0.00           H
ATOM   1326  CG  PRO A  89      83.050  47.010  72.450  1.00  0.00           C
ATOM   1327  HG1 PRO A  89      82.750  46.370  73.270  1.00  0.00           H
ATOM   1328  HG2 PRO A  89      83.310  46.410  71.580  1.00  0.00           H
ATOM   1329  CB  PRO A  89      81.880  47.920  72.110  1.00  0.00           C
ATOM   1330  HB1 PRO A  89      81.450  48.280  73.040  1.00  0.00           H
ATOM   1331  HB2 PRO A  89      81.090  47.450  71.530  1.00  0.00           H
ATOM   1332  CA  PRO A  89      82.580  49.100  71.360  1.00  0.00           C
ATOM   1333  HA  PRO A  89      82.630  48.970  70.270  1.00  0.00           H
ATOM   1334  C   PRO A  89      81.740  50.380  71.530  1.00  0.00           C
ATOM   1335  O   PRO A  89      80.710  50.570  70.910  1.00  0.00           O
ATOM   1336  N   GLU A  90      82.190  51.220  72.480  1.00  0.00           N
ATOM   1337  H   GLU A  90      83.000  51.050  73.050  1.00  0.00           H
ATOM   1338  CA  GLU A  90      81.520  52.500  72.690  1.00  0.00           C
ATOM   1339  HA  GLU A  90      80.460  52.280  72.650  1.00  0.00           H
ATOM   1340  CB  GLU A  90      81.880  53.100  73.970  1.00  0.00           C
ATOM   1341  HB1 GLU A  90      81.380  54.070  74.050  1.00  0.00           H
ATOM   1342  HB2 GLU A  90      82.950  53.190  74.120  1.00  0.00           H
ATOM   1343  CG  GLU A  90      81.440  52.270  75.180  1.00  0.00           C
ATOM   1344  HG1 GLU A  90      80.380  52.030  75.110  1.00  0.00           H
ATOM   1345  HG2 GLU A  90      81.490  52.850  76.090  1.00  0.00           H
ATOM   1346  CD  GLU A  90      82.340  51.040  75.380  1.00  0.00           C
ATOM   1347  OE1 GLU A  90      83.590  51.020  75.100  1.00  0.00           O
ATOM   1348  OE2 GLU A  90      81.830  50.130  76.040  1.00  0.00           O
ATOM   1349  C   GLU A  90      81.760  53.550  71.500  1.00  0.00           C
ATOM   1350  O   GLU A  90      80.970  54.490  71.280  1.00  0.00           O
ATOM   1351  N   GLN A  91      82.750  53.280  70.650  1.00  0.00           N
ATOM   1352  H   GLN A  91      83.360  52.520  70.890  1.00  0.00           H
ATOM   1353  CA  GLN A  91      83.100  54.080  69.410  1.00  0.00           C
ATOM   1354  HA  GLN A  91      83.050  55.140  69.680  1.00  0.00           H
ATOM   1355  CB  GLN A  91      84.580  53.890  69.030  1.00  0.00           C
ATOM   1356  HB1 GLN A  91      84.820  54.610  68.250  1.00  0.00           H
ATOM   1357  HB2 GLN A  91      84.720  52.850  68.760  1.00  0.00           H
ATOM   1358  CG  GLN A  91      85.590  54.190  70.160  1.00  0.00           C
ATOM   1359  HG1 GLN A  91      85.460  53.410  70.910  1.00  0.00           H
ATOM   1360  HG2 GLN A  91      85.460  55.190  70.570  1.00  0.00           H
ATOM   1361  CD  GLN A  91      87.040  54.110  69.570  1.00  0.00           C
ATOM   1362  OE1 GLN A  91      87.740  53.120  69.590  1.00  0.00           O
ATOM   1363  NE2 GLN A  91      87.470  55.210  68.960  1.00  0.00           N
ATOM   1364 1HE2 GLN A  91      86.850  55.990  68.780  1.00  0.00           H
ATOM   1365 2HE2 GLN A  91      88.400  55.210  68.550  1.00  0.00           H
ATOM   1366  C   GLN A  91      82.090  53.810  68.180  1.00  0.00           C
ATOM   1367  O   GLN A  91      82.040  54.720  67.330  1.00  0.00           O
ATOM   1368  N   LEU A  92      81.340  52.720  68.170  1.00  0.00           N
ATOM   1369  H   LEU A  92      81.470  52.030  68.900  1.00  0.00           H
ATOM   1370  CA  LEU A  92      80.690  52.290  66.880  1.00  0.00           C
ATOM   1371  HA  LEU A  92      80.860  53.120  66.190  1.00  0.00           H
ATOM   1372  CB  LEU A  92      81.440  51.030  66.420  1.00  0.00           C
ATOM   1373  HB1 LEU A  92      80.880  50.740  65.540  1.00  0.00           H
ATOM   1374  HB2 LEU A  92      81.300  50.180  67.080  1.00  0.00           H
ATOM   1375  CG  LEU A  92      82.930  51.070  66.090  1.00  0.00           C
ATOM   1376  HG  LEU A  92      83.520  51.350  66.960  1.00  0.00           H
ATOM   1377  CD1 LEU A  92      83.460  49.740  65.630  1.00  0.00           C
ATOM   1378 1HD1 LEU A  92      84.540  49.810  65.500  1.00  0.00           H
ATOM   1379 2HD1 LEU A  92      83.210  48.980  66.370  1.00  0.00           H
ATOM   1380 3HD1 LEU A  92      82.910  49.410  64.750  1.00  0.00           H
ATOM   1381  CD2 LEU A  92      83.250  52.050  65.000  1.00  0.00           C
ATOM   1382 1HD2 LEU A  92      83.280  53.060  65.400  1.00  0.00           H
ATOM   1383 2HD2 LEU A  92      84.260  52.000  64.600  1.00  0.00           H
ATOM   1384 3HD2 LEU A  92      82.590  51.880  64.150  1.00  0.00           H
ATOM   1385  C   LEU A  92      79.190  52.210  67.180  1.00  0.00           C
ATOM   1386  O   LEU A  92      78.830  51.510  68.140  1.00  0.00           O
ATOM   1387  N   ILE A  93      78.350  53.020  66.560  1.00  0.00           N
ATOM   1388  H   ILE A  93      78.710  53.660  65.870  1.00  0.00           H
ATOM   1389  CA  ILE A  93      76.950  53.270  66.930  1.00  0.00           C
ATOM   1390  HA  ILE A  93      76.710  52.650  67.790  1.00  0.00           H
ATOM   1391  CB  ILE A  93      76.680  54.740  67.420  1.00  0.00           C
ATOM   1392  HB  ILE A  93      76.580  55.440  66.590  1.00  0.00           H
ATOM   1393  CG2 ILE A  93      75.390  54.570  68.210  1.00  0.00           C
ATOM   1394 1HG2 ILE A  93      75.120  55.490  68.730  1.00  0.00           H
ATOM   1395 2HG2 ILE A  93      74.590  54.170  67.590  1.00  0.00           H
ATOM   1396 3HG2 ILE A  93      75.580  53.880  69.030  1.00  0.00           H
ATOM   1397  CG1 ILE A  93      77.920  55.230  68.260  1.00  0.00           C
ATOM   1398 1HG1 ILE A  93      78.800  55.140  67.630  1.00  0.00           H
ATOM   1399 2HG1 ILE A  93      78.050  54.590  69.130  1.00  0.00           H
ATOM   1400  CD  ILE A  93      77.820  56.710  68.640  1.00  0.00           C
ATOM   1401  HD1 ILE A  93      78.670  56.960  69.270  1.00  0.00           H
ATOM   1402  HD2 ILE A  93      78.040  57.400  67.830  1.00  0.00           H
ATOM   1403  HD3 ILE A  93      76.830  56.760  69.080  1.00  0.00           H
ATOM   1404  C   ILE A  93      76.090  52.900  65.740  1.00  0.00           C
ATOM   1405  O   ILE A  93      76.240  53.590  64.720  1.00  0.00           O
ATOM   1406  N   THR A  94      75.260  51.850  65.820  1.00  0.00           N
ATOM   1407  H   THR A  94      75.300  51.300  66.660  1.00  0.00           H
ATOM   1408  CA  THR A  94      74.440  51.280  64.750  1.00  0.00           C
ATOM   1409  HA  THR A  94      74.560  51.950  63.890  1.00  0.00           H
ATOM   1410  CB  THR A  94      74.900  49.920  64.280  1.00  0.00           C
ATOM   1411  HB  THR A  94      74.030  49.490  63.790  1.00  0.00           H
ATOM   1412  CG2 THR A  94      76.050  50.140  63.370  1.00  0.00           C
ATOM   1413 1HG2 THR A  94      76.460  49.190  63.020  1.00  0.00           H
ATOM   1414 2HG2 THR A  94      75.780  50.770  62.520  1.00  0.00           H
ATOM   1415 3HG2 THR A  94      76.800  50.720  63.920  1.00  0.00           H
ATOM   1416  OG1 THR A  94      75.460  49.160  65.330  1.00  0.00           O
ATOM   1417  HG1 THR A  94      74.740  48.660  65.710  1.00  0.00           H
ATOM   1418  C   THR A  94      72.970  51.160  65.050  1.00  0.00           C
ATOM   1419  O   THR A  94      72.590  50.580  66.040  1.00  0.00           O
ATOM   1420  N   GLY A  95      72.090  51.760  64.210  1.00  0.00           N
ATOM   1421  H   GLY A  95      72.500  52.240  63.420  1.00  0.00           H
ATOM   1422  CA  GLY A  95      70.670  51.790  64.360  1.00  0.00           C
ATOM   1423  HA1 GLY A  95      70.300  52.580  63.700  1.00  0.00           H
ATOM   1424  HA2 GLY A  95      70.420  52.050  65.380  1.00  0.00           H
ATOM   1425  C   GLY A  95      69.830  50.590  64.010  1.00  0.00           C
ATOM   1426  O   GLY A  95      70.450  49.540  64.050  1.00  0.00           O
ATOM   1427  N   LYS A  96      68.510  50.660  63.890  1.00  0.00           N
ATOM   1428  H   LYS A  96      68.120  51.570  64.040  1.00  0.00           H
ATOM   1429  CA  LYS A  96      67.770  49.470  63.510  1.00  0.00           C
ATOM   1430  HA  LYS A  96      68.320  48.580  63.800  1.00  0.00           H
ATOM   1431  CB  LYS A  96      66.480  49.470  64.420  1.00  0.00           C
ATOM   1432  HB1 LYS A  96      65.870  48.620  64.090  1.00  0.00           H
ATOM   1433  HB2 LYS A  96      65.950  50.420  64.380  1.00  0.00           H
ATOM   1434  CG  LYS A  96      66.810  49.150  65.900  1.00  0.00           C
ATOM   1435  HG1 LYS A  96      67.360  49.940  66.430  1.00  0.00           H
ATOM   1436  HG2 LYS A  96      67.500  48.310  65.880  1.00  0.00           H
ATOM   1437  CD  LYS A  96      65.520  48.760  66.640  1.00  0.00           C
ATOM   1438  HD1 LYS A  96      65.030  47.950  66.100  1.00  0.00           H
ATOM   1439  HD2 LYS A  96      64.790  49.580  66.690  1.00  0.00           H
ATOM   1440  CE  LYS A  96      65.980  48.360  68.110  1.00  0.00           C
ATOM   1441  HE1 LYS A  96      66.500  49.180  68.600  1.00  0.00           H
ATOM   1442  HE2 LYS A  96      66.730  47.570  68.040  1.00  0.00           H
ATOM   1443  NZ  LYS A  96      64.820  47.880  68.870  1.00  0.00           N
ATOM   1444  HZ1 LYS A  96      64.400  47.100  68.390  1.00  0.00           H
ATOM   1445  HZ2 LYS A  96      65.060  47.560  69.790  1.00  0.00           H
ATOM   1446  HZ3 LYS A  96      64.060  48.550  68.900  1.00  0.00           H
ATOM   1447  C   LYS A  96      67.370  49.470  62.100  1.00  0.00           C
ATOM   1448  O   LYS A  96      67.620  48.510  61.380  1.00  0.00           O
ATOM   1449  N   GLU A  97      66.870  50.650  61.650  1.00  0.00           N
ATOM   1450  H   GLU A  97      66.810  51.400  62.330  1.00  0.00           H
ATOM   1451  CA  GLU A  97      66.440  51.040  60.310  1.00  0.00           C
ATOM   1452  HA  GLU A  97      67.050  50.450  59.620  1.00  0.00           H
ATOM   1453  CB  GLU A  97      64.920  50.810  60.090  1.00  0.00           C
ATOM   1454  HB1 GLU A  97      64.700  49.820  60.510  1.00  0.00           H
ATOM   1455  HB2 GLU A  97      64.690  50.720  59.020  1.00  0.00           H
ATOM   1456  CG  GLU A  97      64.030  51.790  60.960  1.00  0.00           C
ATOM   1457  HG1 GLU A  97      64.240  52.820  60.670  1.00  0.00           H
ATOM   1458  HG2 GLU A  97      64.340  51.750  62.010  1.00  0.00           H
ATOM   1459  CD  GLU A  97      62.570  51.320  60.770  1.00  0.00           C
ATOM   1460  OE1 GLU A  97      62.320  50.210  61.200  1.00  0.00           O
ATOM   1461  OE2 GLU A  97      61.730  52.150  60.310  1.00  0.00           O
ATOM   1462  C   GLU A  97      66.780  52.510  60.030  1.00  0.00           C
ATOM   1463  O   GLU A  97      66.860  53.340  60.920  1.00  0.00           O
ATOM   1464  N   ASP A  98      67.000  52.770  58.750  1.00  0.00           N
ATOM   1465  H   ASP A  98      66.750  52.120  58.020  1.00  0.00           H
ATOM   1466  CA  ASP A  98      67.680  53.970  58.260  1.00  0.00           C
ATOM   1467  HA  ASP A  98      68.160  54.530  59.060  1.00  0.00           H
ATOM   1468  CB  ASP A  98      68.860  53.660  57.250  1.00  0.00           C
ATOM   1469  HB1 ASP A  98      69.650  53.340  57.940  1.00  0.00           H
ATOM   1470  HB2 ASP A  98      69.230  54.550  56.740  1.00  0.00           H
ATOM   1471  CG  ASP A  98      68.530  52.620  56.130  1.00  0.00           C
ATOM   1472  OD1 ASP A  98      67.380  52.150  56.030  1.00  0.00           O
ATOM   1473  OD2 ASP A  98      69.410  52.340  55.340  1.00  0.00           O
ATOM   1474  C   ASP A  98      66.650  55.040  57.730  1.00  0.00           C
ATOM   1475  O   ASP A  98      65.390  54.930  57.650  1.00  0.00           O
ATOM   1476  N   ALA A  99      67.280  56.200  57.380  1.00  0.00           N
ATOM   1477  H   ALA A  99      68.290  56.230  57.340  1.00  0.00           H
ATOM   1478  CA  ALA A  99      66.510  57.360  56.940  1.00  0.00           C
ATOM   1479  HA  ALA A  99      65.680  57.370  57.640  1.00  0.00           H
ATOM   1480  CB  ALA A  99      67.360  58.540  57.290  1.00  0.00           C
ATOM   1481  HB1 ALA A  99      66.780  59.450  57.120  1.00  0.00           H
ATOM   1482  HB2 ALA A  99      67.560  58.530  58.360  1.00  0.00           H
ATOM   1483  HB3 ALA A  99      68.370  58.500  56.880  1.00  0.00           H
ATOM   1484  C   ALA A  99      65.960  57.350  55.530  1.00  0.00           C
ATOM   1485  O   ALA A  99      65.460  58.380  55.090  1.00  0.00           O
ATOM   1486  N   ALA A 100      66.120  56.270  54.780  1.00  0.00           N
ATOM   1487  H   ALA A 100      66.710  55.600  55.240  1.00  0.00           H
ATOM   1488  CA  ALA A 100      65.700  56.000  53.390  1.00  0.00           C
ATOM   1489  HA  ALA A 100      66.360  55.240  52.970  1.00  0.00           H
ATOM   1490  CB  ALA A 100      64.260  55.450  53.550  1.00  0.00           C
ATOM   1491  HB1 ALA A 100      63.860  55.280  52.560  1.00  0.00           H
ATOM   1492  HB2 ALA A 100      64.290  54.470  54.010  1.00  0.00           H
ATOM   1493  HB3 ALA A 100      63.580  56.090  54.120  1.00  0.00           H
ATOM   1494  C   ALA A 100      65.910  57.170  52.460  1.00  0.00           C
ATOM   1495  O   ALA A 100      65.030  57.590  51.760  1.00  0.00           O
ATOM   1496  N   ASN A 101      67.070  57.700  52.530  1.00  0.00           N
ATOM   1497  H   ASN A 101      67.700  57.400  53.260  1.00  0.00           H
ATOM   1498  CA  ASN A 101      67.510  58.800  51.740  1.00  0.00           C
ATOM   1499  HA  ASN A 101      68.510  59.090  52.080  1.00  0.00           H
ATOM   1500  CB  ASN A 101      67.800  58.340  50.310  1.00  0.00           C
ATOM   1501  HB1 ASN A 101      68.470  59.040  49.800  1.00  0.00           H
ATOM   1502  HB2 ASN A 101      66.840  58.490  49.820  1.00  0.00           H
ATOM   1503  CG  ASN A 101      68.120  56.890  50.020  1.00  0.00           C
ATOM   1504  OD1 ASN A 101      67.680  56.280  49.050  1.00  0.00           O
ATOM   1505  ND2 ASN A 101      68.840  56.230  50.920  1.00  0.00           N
ATOM   1506 1HD2 ASN A 101      69.310  56.600  51.740  1.00  0.00           H
ATOM   1507 2HD2 ASN A 101      69.090  55.280  50.700  1.00  0.00           H
ATOM   1508  C   ASN A 101      66.580  60.060  51.870  1.00  0.00           C
ATOM   1509  O   ASN A 101      66.590  60.850  50.880  1.00  0.00           O
ATOM   1510  N   ASN A 102      65.860  60.280  52.970  1.00  0.00           N
ATOM   1511  H   ASN A 102      65.740  59.620  53.730  1.00  0.00           H
ATOM   1512  CA  ASN A 102      65.040  61.420  53.320  1.00  0.00           C
ATOM   1513  HA  ASN A 102      65.010  62.110  52.470  1.00  0.00           H
ATOM   1514  CB  ASN A 102      63.620  60.840  53.360  1.00  0.00           C
ATOM   1515  HB1 ASN A 102      63.600  59.950  53.990  1.00  0.00           H
ATOM   1516  HB2 ASN A 102      63.270  60.420  52.420  1.00  0.00           H
ATOM   1517  CG  ASN A 102      62.580  61.770  53.970  1.00  0.00           C
ATOM   1518  OD1 ASN A 102      62.820  63.000  54.210  1.00  0.00           O
ATOM   1519  ND2 ASN A 102      61.390  61.400  54.170  1.00  0.00           N
ATOM   1520 1HD2 ASN A 102      61.150  60.420  54.080  1.00  0.00           H
ATOM   1521 2HD2 ASN A 102      60.800  62.130  54.520  1.00  0.00           H
ATOM   1522  C   ASN A 102      65.470  62.110  54.600  1.00  0.00           C
ATOM   1523  O   ASN A 102      65.520  61.600  55.730  1.00  0.00           O
ATOM   1524  N   TYR A 103      65.970  63.370  54.410  1.00  0.00           N
ATOM   1525  H   TYR A 103      65.940  63.770  53.480  1.00  0.00           H
ATOM   1526  CA  TYR A 103      66.410  64.380  55.430  1.00  0.00           C
ATOM   1527  HA  TYR A 103      67.370  64.100  55.850  1.00  0.00           H
ATOM   1528  CB  TYR A 103      66.620  65.800  54.790  1.00  0.00           C
ATOM   1529  HB1 TYR A 103      65.660  66.150  54.400  1.00  0.00           H
ATOM   1530  HB2 TYR A 103      67.330  65.840  53.970  1.00  0.00           H
ATOM   1531  CG  TYR A 103      67.020  66.830  55.840  1.00  0.00           C
ATOM   1532  CD1 TYR A 103      66.110  67.640  56.490  1.00  0.00           C
ATOM   1533  HD1 TYR A 103      65.090  67.580  56.150  1.00  0.00           H
ATOM   1534  CE1 TYR A 103      66.420  68.530  57.520  1.00  0.00           C
ATOM   1535  HE1 TYR A 103      65.670  69.100  58.040  1.00  0.00           H
ATOM   1536  CZ  TYR A 103      67.780  68.810  57.790  1.00  0.00           C
ATOM   1537  OH  TYR A 103      68.150  69.840  58.570  1.00  0.00           O
ATOM   1538  HH  TYR A 103      67.360  70.120  59.010  1.00  0.00           H
ATOM   1539  CE2 TYR A 103      68.740  68.010  57.180  1.00  0.00           C
ATOM   1540  HE2 TYR A 103      69.800  68.220  57.270  1.00  0.00           H
ATOM   1541  CD2 TYR A 103      68.350  67.000  56.230  1.00  0.00           C
ATOM   1542  HD2 TYR A 103      69.010  66.270  55.790  1.00  0.00           H
ATOM   1543  C   TYR A 103      65.410  64.480  56.620  1.00  0.00           C
ATOM   1544  O   TYR A 103      65.910  64.460  57.750  1.00  0.00           O
ATOM   1545  N   ALA A 104      64.110  64.600  56.440  1.00  0.00           N
ATOM   1546  H   ALA A 104      63.830  64.500  55.480  1.00  0.00           H
ATOM   1547  CA  ALA A 104      63.070  64.850  57.480  1.00  0.00           C
ATOM   1548  HA  ALA A 104      63.500  65.650  58.080  1.00  0.00           H
ATOM   1549  CB  ALA A 104      61.710  65.200  56.720  1.00  0.00           C
ATOM   1550  HB1 ALA A 104      61.990  66.160  56.280  1.00  0.00           H
ATOM   1551  HB2 ALA A 104      61.630  64.480  55.900  1.00  0.00           H
ATOM   1552  HB3 ALA A 104      60.880  65.130  57.410  1.00  0.00           H
ATOM   1553  C   ALA A 104      62.960  63.560  58.360  1.00  0.00           C
ATOM   1554  O   ALA A 104      62.770  63.700  59.530  1.00  0.00           O
ATOM   1555  N   ARG A 105      63.140  62.440  57.740  1.00  0.00           N
ATOM   1556  H   ARG A 105      63.480  62.490  56.790  1.00  0.00           H
ATOM   1557  CA  ARG A 105      63.170  61.130  58.430  1.00  0.00           C
ATOM   1558  HA  ARG A 105      62.320  61.220  59.110  1.00  0.00           H
ATOM   1559  CB  ARG A 105      63.080  60.010  57.340  1.00  0.00           C
ATOM   1560  HB1 ARG A 105      63.950  60.000  56.680  1.00  0.00           H
ATOM   1561  HB2 ARG A 105      62.300  60.170  56.590  1.00  0.00           H
ATOM   1562  CG  ARG A 105      62.850  58.700  57.980  1.00  0.00           C
ATOM   1563  HG1 ARG A 105      61.910  58.780  58.540  1.00  0.00           H
ATOM   1564  HG2 ARG A 105      63.720  58.480  58.600  1.00  0.00           H
ATOM   1565  CD  ARG A 105      62.720  57.540  57.020  1.00  0.00           C
ATOM   1566  HD1 ARG A 105      63.610  57.590  56.400  1.00  0.00           H
ATOM   1567  HD2 ARG A 105      61.840  57.740  56.410  1.00  0.00           H
ATOM   1568  NE  ARG A 105      62.540  56.270  57.800  1.00  0.00           N
ATOM   1569  HE  ARG A 105      63.340  55.730  58.080  1.00  0.00           H
ATOM   1570  CZ  ARG A 105      61.450  55.810  58.300  1.00  0.00           C
ATOM   1571  NH1 ARG A 105      60.310  56.510  58.360  1.00  0.00           N
ATOM   1572 1HH1 ARG A 105      60.190  57.330  57.790  1.00  0.00           H
ATOM   1573 2HH1 ARG A 105      59.520  56.130  58.860  1.00  0.00           H
ATOM   1574  NH2 ARG A 105      61.410  54.630  58.910  1.00  0.00           N
ATOM   1575 1HH2 ARG A 105      62.280  54.120  58.980  1.00  0.00           H
ATOM   1576 2HH2 ARG A 105      60.530  54.280  59.260  1.00  0.00           H
ATOM   1577  C   ARG A 105      64.390  60.890  59.380  1.00  0.00           C
ATOM   1578  O   ARG A 105      64.220  60.510  60.500  1.00  0.00           O
ATOM   1579  N   GLY A 106      65.600  61.220  58.920  1.00  0.00           N
ATOM   1580  H   GLY A 106      65.600  61.570  57.980  1.00  0.00           H
ATOM   1581  CA  GLY A 106      66.840  61.150  59.710  1.00  0.00           C
ATOM   1582  HA1 GLY A 106      67.630  61.310  58.970  1.00  0.00           H
ATOM   1583  HA2 GLY A 106      67.070  60.140  60.070  1.00  0.00           H
ATOM   1584  C   GLY A 106      66.920  62.210  60.800  1.00  0.00           C
ATOM   1585  O   GLY A 106      67.160  61.790  61.920  1.00  0.00           O
ATOM   1586  N   HIS A 107      66.530  63.440  60.430  1.00  0.00           N
ATOM   1587  H   HIS A 107      66.410  63.610  59.440  1.00  0.00           H
ATOM   1588  CA  HIS A 107      66.430  64.580  61.360  1.00  0.00           C
ATOM   1589  HA  HIS A 107      67.360  64.590  61.930  1.00  0.00           H
ATOM   1590  CB  HIS A 107      66.310  65.920  60.680  1.00  0.00           C
ATOM   1591  HB1 HIS A 107      65.310  66.130  60.320  1.00  0.00           H
ATOM   1592  HB2 HIS A 107      66.950  66.040  59.800  1.00  0.00           H
ATOM   1593  CG  HIS A 107      66.580  67.090  61.600  1.00  0.00           C
ATOM   1594  ND1 HIS A 107      67.760  67.760  61.670  1.00  0.00           N
ATOM   1595  HD1 HIS A 107      68.590  67.520  61.140  1.00  0.00           H
ATOM   1596  CE1 HIS A 107      67.610  68.820  62.530  1.00  0.00           C
ATOM   1597  HE1 HIS A 107      68.330  69.620  62.660  1.00  0.00           H
ATOM   1598  NE2 HIS A 107      66.360  68.890  63.020  1.00  0.00           N
ATOM   1599  CD2 HIS A 107      65.700  67.750  62.440  1.00  0.00           C
ATOM   1600  HD2 HIS A 107      64.760  67.350  62.780  1.00  0.00           H
ATOM   1601  C   HIS A 107      65.270  64.380  62.380  1.00  0.00           C
ATOM   1602  O   HIS A 107      65.610  64.100  63.540  1.00  0.00           O
ATOM   1603  N   TYR A 108      63.940  64.310  62.050  1.00  0.00           N
ATOM   1604  H   TYR A 108      63.680  64.370  61.080  1.00  0.00           H
ATOM   1605  CA  TYR A 108      62.840  64.600  62.960  1.00  0.00           C
ATOM   1606  HA  TYR A 108      63.180  65.180  63.810  1.00  0.00           H
ATOM   1607  CB  TYR A 108      61.710  65.360  62.260  1.00  0.00           C
ATOM   1608  HB1 TYR A 108      60.870  65.260  62.940  1.00  0.00           H
ATOM   1609  HB2 TYR A 108      61.370  64.790  61.400  1.00  0.00           H
ATOM   1610  CG  TYR A 108      62.010  66.830  62.050  1.00  0.00           C
ATOM   1611  CD1 TYR A 108      61.960  67.670  63.170  1.00  0.00           C
ATOM   1612  HD1 TYR A 108      61.800  67.330  64.180  1.00  0.00           H
ATOM   1613  CE1 TYR A 108      62.180  69.060  62.990  1.00  0.00           C
ATOM   1614  HE1 TYR A 108      62.070  69.680  63.870  1.00  0.00           H
ATOM   1615  CZ  TYR A 108      62.440  69.520  61.630  1.00  0.00           C
ATOM   1616  OH  TYR A 108      62.600  70.880  61.420  1.00  0.00           O
ATOM   1617  HH  TYR A 108      62.530  71.260  60.550  1.00  0.00           H
ATOM   1618  CE2 TYR A 108      62.520  68.570  60.600  1.00  0.00           C
ATOM   1619  HE2 TYR A 108      62.680  68.990  59.620  1.00  0.00           H
ATOM   1620  CD2 TYR A 108      62.350  67.230  60.800  1.00  0.00           C
ATOM   1621  HD2 TYR A 108      62.280  66.610  59.920  1.00  0.00           H
ATOM   1622  C   TYR A 108      62.290  63.270  63.470  1.00  0.00           C
ATOM   1623  O   TYR A 108      61.920  63.290  64.660  1.00  0.00           O
ATOM   1624  N   THR A 109      62.160  62.230  62.650  1.00  0.00           N
ATOM   1625  H   THR A 109      62.450  62.500  61.720  1.00  0.00           H
ATOM   1626  CA  THR A 109      61.550  60.960  62.990  1.00  0.00           C
ATOM   1627  HA  THR A 109      60.770  61.150  63.720  1.00  0.00           H
ATOM   1628  CB  THR A 109      60.990  60.220  61.750  1.00  0.00           C
ATOM   1629  HB  THR A 109      61.780  60.020  61.020  1.00  0.00           H
ATOM   1630  CG2 THR A 109      60.190  58.960  62.030  1.00  0.00           C
ATOM   1631 1HG2 THR A 109      60.770  58.240  62.610  1.00  0.00           H
ATOM   1632 2HG2 THR A 109      59.270  59.200  62.570  1.00  0.00           H
ATOM   1633 3HG2 THR A 109      60.030  58.390  61.120  1.00  0.00           H
ATOM   1634  OG1 THR A 109      60.070  61.100  61.160  1.00  0.00           O
ATOM   1635  HG1 THR A 109      59.690  60.550  60.470  1.00  0.00           H
ATOM   1636  C   THR A 109      62.500  59.950  63.740  1.00  0.00           C
ATOM   1637  O   THR A 109      62.140  59.460  64.850  1.00  0.00           O
ATOM   1638  N   ILE A 110      63.730  59.730  63.170  1.00  0.00           N
ATOM   1639  H   ILE A 110      63.980  60.180  62.300  1.00  0.00           H
ATOM   1640  CA  ILE A 110      64.630  58.740  63.690  1.00  0.00           C
ATOM   1641  HA  ILE A 110      64.130  58.040  64.370  1.00  0.00           H
ATOM   1642  CB  ILE A 110      65.190  57.910  62.520  1.00  0.00           C
ATOM   1643  HB  ILE A 110      65.790  58.510  61.830  1.00  0.00           H
ATOM   1644  CG2 ILE A 110      66.140  56.870  63.180  1.00  0.00           C
ATOM   1645 1HG2 ILE A 110      66.840  56.460  62.450  1.00  0.00           H
ATOM   1646 2HG2 ILE A 110      66.840  57.310  63.890  1.00  0.00           H
ATOM   1647 3HG2 ILE A 110      65.630  56.080  63.750  1.00  0.00           H
ATOM   1648  CG1 ILE A 110      64.140  57.200  61.590  1.00  0.00           C
ATOM   1649 1HG1 ILE A 110      64.640  56.940  60.660  1.00  0.00           H
ATOM   1650 2HG1 ILE A 110      63.320  57.870  61.360  1.00  0.00           H
ATOM   1651  CD  ILE A 110      63.400  55.930  62.100  1.00  0.00           C
ATOM   1652  HD1 ILE A 110      62.560  55.810  61.410  1.00  0.00           H
ATOM   1653  HD2 ILE A 110      64.010  55.040  61.990  1.00  0.00           H
ATOM   1654  HD3 ILE A 110      62.960  56.090  63.090  1.00  0.00           H
ATOM   1655  C   ILE A 110      65.670  59.360  64.690  1.00  0.00           C
ATOM   1656  O   ILE A 110      66.060  58.740  65.690  1.00  0.00           O
ATOM   1657  N   GLY A 111      66.080  60.610  64.420  1.00  0.00           N
ATOM   1658  H   GLY A 111      65.710  61.120  63.630  1.00  0.00           H
ATOM   1659  CA  GLY A 111      67.160  61.270  65.130  1.00  0.00           C
ATOM   1660  HA1 GLY A 111      67.380  62.160  64.540  1.00  0.00           H
ATOM   1661  HA2 GLY A 111      68.030  60.610  65.120  1.00  0.00           H
ATOM   1662  C   GLY A 111      66.780  61.620  66.530  1.00  0.00           C
ATOM   1663  O   GLY A 111      67.700  61.590  67.360  1.00  0.00           O
ATOM   1664  N   LYS A 112      65.530  61.860  66.820  1.00  0.00           N
ATOM   1665  H   LYS A 112      64.910  61.830  66.020  1.00  0.00           H
ATOM   1666  CA  LYS A 112      64.970  62.100  68.240  1.00  0.00           C
ATOM   1667  HA  LYS A 112      65.450  63.010  68.610  1.00  0.00           H
ATOM   1668  CB  LYS A 112      63.500  62.330  68.180  1.00  0.00           C
ATOM   1669  HB1 LYS A 112      63.340  62.850  67.240  1.00  0.00           H
ATOM   1670  HB2 LYS A 112      63.060  62.880  69.010  1.00  0.00           H
ATOM   1671  CG  LYS A 112      62.700  61.010  68.100  1.00  0.00           C
ATOM   1672  HG1 LYS A 112      62.740  60.560  69.090  1.00  0.00           H
ATOM   1673  HG2 LYS A 112      63.150  60.280  67.430  1.00  0.00           H
ATOM   1674  CD  LYS A 112      61.210  61.100  67.700  1.00  0.00           C
ATOM   1675  HD1 LYS A 112      61.230  61.460  66.670  1.00  0.00           H
ATOM   1676  HD2 LYS A 112      60.720  61.920  68.230  1.00  0.00           H
ATOM   1677  CE  LYS A 112      60.540  59.710  67.800  1.00  0.00           C
ATOM   1678  HE1 LYS A 112      61.290  58.930  67.700  1.00  0.00           H
ATOM   1679  HE2 LYS A 112      59.840  59.430  67.010  1.00  0.00           H
ATOM   1680  NZ  LYS A 112      59.820  59.550  69.050  1.00  0.00           N
ATOM   1681  HZ1 LYS A 112      59.490  58.600  69.170  1.00  0.00           H
ATOM   1682  HZ2 LYS A 112      60.430  59.830  69.800  1.00  0.00           H
ATOM   1683  HZ3 LYS A 112      59.050  60.200  69.110  1.00  0.00           H
ATOM   1684  C   LYS A 112      65.330  61.120  69.310  1.00  0.00           C
ATOM   1685  O   LYS A 112      65.510  61.520  70.460  1.00  0.00           O
ATOM   1686  N   GLU A 113      65.500  59.800  69.030  1.00  0.00           N
ATOM   1687  H   GLU A 113      65.400  59.550  68.050  1.00  0.00           H
ATOM   1688  CA  GLU A 113      65.760  58.750  70.020  1.00  0.00           C
ATOM   1689  HA  GLU A 113      65.360  59.030  70.990  1.00  0.00           H
ATOM   1690  CB  GLU A 113      65.130  57.470  69.530  1.00  0.00           C
ATOM   1691  HB1 GLU A 113      65.490  56.600  70.070  1.00  0.00           H
ATOM   1692  HB2 GLU A 113      65.520  57.240  68.540  1.00  0.00           H
ATOM   1693  CG  GLU A 113      63.600  57.500  69.430  1.00  0.00           C
ATOM   1694  HG1 GLU A 113      63.350  56.750  68.690  1.00  0.00           H
ATOM   1695  HG2 GLU A 113      63.260  58.420  68.940  1.00  0.00           H
ATOM   1696  CD  GLU A 113      62.790  57.250  70.690  1.00  0.00           C
ATOM   1697  OE1 GLU A 113      63.140  57.990  71.660  1.00  0.00           O
ATOM   1698  OE2 GLU A 113      61.840  56.430  70.750  1.00  0.00           O
ATOM   1699  C   GLU A 113      67.260  58.420  70.210  1.00  0.00           C
ATOM   1700  O   GLU A 113      67.560  57.600  71.090  1.00  0.00           O
ATOM   1701  N   ILE A 114      68.180  58.830  69.340  1.00  0.00           N
ATOM   1702  H   ILE A 114      67.940  59.400  68.540  1.00  0.00           H
ATOM   1703  CA  ILE A 114      69.610  58.410  69.440  1.00  0.00           C
ATOM   1704  HA  ILE A 114      69.810  57.810  70.330  1.00  0.00           H
ATOM   1705  CB  ILE A 114      69.840  57.510  68.220  1.00  0.00           C
ATOM   1706  HB  ILE A 114      69.030  56.780  68.260  1.00  0.00           H
ATOM   1707  CG2 ILE A 114      69.680  58.340  66.870  1.00  0.00           C
ATOM   1708 1HG2 ILE A 114      69.850  57.620  66.070  1.00  0.00           H
ATOM   1709 2HG2 ILE A 114      68.690  58.770  66.710  1.00  0.00           H
ATOM   1710 3HG2 ILE A 114      70.390  59.150  66.920  1.00  0.00           H
ATOM   1711  CG1 ILE A 114      71.260  56.780  68.340  1.00  0.00           C
ATOM   1712 1HG1 ILE A 114      71.590  56.910  69.370  1.00  0.00           H
ATOM   1713 2HG1 ILE A 114      71.960  57.290  67.670  1.00  0.00           H
ATOM   1714  CD  ILE A 114      71.140  55.300  67.920  1.00  0.00           C
ATOM   1715  HD1 ILE A 114      70.490  54.780  68.620  1.00  0.00           H
ATOM   1716  HD2 ILE A 114      70.960  55.240  66.850  1.00  0.00           H
ATOM   1717  HD3 ILE A 114      72.080  54.790  68.140  1.00  0.00           H
ATOM   1718  C   ILE A 114      70.570  59.620  69.620  1.00  0.00           C
ATOM   1719  O   ILE A 114      71.720  59.410  69.870  1.00  0.00           O
ATOM   1720  N   ILE A 115      70.070  60.880  69.520  1.00  0.00           N
ATOM   1721  H   ILE A 115      69.080  61.020  69.330  1.00  0.00           H
ATOM   1722  CA  ILE A 115      70.880  62.110  69.620  1.00  0.00           C
ATOM   1723  HA  ILE A 115      71.570  62.100  68.780  1.00  0.00           H
ATOM   1724  CB  ILE A 115      69.960  63.400  69.490  1.00  0.00           C
ATOM   1725  HB  ILE A 115      69.670  63.440  68.440  1.00  0.00           H
ATOM   1726  CG2 ILE A 115      68.680  63.430  70.330  1.00  0.00           C
ATOM   1727 1HG2 ILE A 115      68.000  62.630  70.000  1.00  0.00           H
ATOM   1728 2HG2 ILE A 115      69.060  63.400  71.350  1.00  0.00           H
ATOM   1729 3HG2 ILE A 115      68.110  64.340  70.160  1.00  0.00           H
ATOM   1730  CG1 ILE A 115      70.700  64.700  69.660  1.00  0.00           C
ATOM   1731 1HG1 ILE A 115      70.920  64.820  70.720  1.00  0.00           H
ATOM   1732 2HG1 ILE A 115      70.020  65.470  69.300  1.00  0.00           H
ATOM   1733  CD  ILE A 115      72.000  64.910  68.930  1.00  0.00           C
ATOM   1734  HD1 ILE A 115      72.320  65.930  69.090  1.00  0.00           H
ATOM   1735  HD2 ILE A 115      72.720  64.140  69.230  1.00  0.00           H
ATOM   1736  HD3 ILE A 115      71.750  64.780  67.880  1.00  0.00           H
ATOM   1737  C   ILE A 115      71.570  62.130  71.040  1.00  0.00           C
ATOM   1738  O   ILE A 115      72.790  62.380  71.040  1.00  0.00           O
ATOM   1739  N   ASP A 116      70.870  61.700  72.090  1.00  0.00           N
ATOM   1740  H   ASP A 116      69.960  61.280  71.930  1.00  0.00           H
ATOM   1741  CA  ASP A 116      71.290  61.690  73.490  1.00  0.00           C
ATOM   1742  HA  ASP A 116      72.030  62.470  73.670  1.00  0.00           H
ATOM   1743  CB  ASP A 116      70.120  61.870  74.420  1.00  0.00           C
ATOM   1744  HB1 ASP A 116      70.570  61.900  75.410  1.00  0.00           H
ATOM   1745  HB2 ASP A 116      69.410  61.050  74.300  1.00  0.00           H
ATOM   1746  CG  ASP A 116      69.480  63.370  74.310  1.00  0.00           C
ATOM   1747  OD1 ASP A 116      70.220  64.380  74.530  1.00  0.00           O
ATOM   1748  OD2 ASP A 116      68.280  63.520  73.980  1.00  0.00           O
ATOM   1749  C   ASP A 116      72.180  60.590  73.890  1.00  0.00           C
ATOM   1750  O   ASP A 116      72.880  60.640  74.890  1.00  0.00           O
ATOM   1751  N   LEU A 117      72.110  59.500  73.130  1.00  0.00           N
ATOM   1752  H   LEU A 117      71.310  59.430  72.510  1.00  0.00           H
ATOM   1753  CA  LEU A 117      73.090  58.380  73.240  1.00  0.00           C
ATOM   1754  HA  LEU A 117      73.310  58.180  74.280  1.00  0.00           H
ATOM   1755  CB  LEU A 117      72.450  57.050  72.610  1.00  0.00           C
ATOM   1756  HB1 LEU A 117      72.230  57.250  71.570  1.00  0.00           H
ATOM   1757  HB2 LEU A 117      71.520  56.920  73.160  1.00  0.00           H
ATOM   1758  CG  LEU A 117      73.320  55.740  72.680  1.00  0.00           C
ATOM   1759  HG  LEU A 117      74.310  56.040  72.340  1.00  0.00           H
ATOM   1760  CD1 LEU A 117      73.530  55.100  74.020  1.00  0.00           C
ATOM   1761 1HD1 LEU A 117      74.170  55.780  74.570  1.00  0.00           H
ATOM   1762 2HD1 LEU A 117      72.600  54.880  74.540  1.00  0.00           H
ATOM   1763 3HD1 LEU A 117      74.050  54.160  73.840  1.00  0.00           H
ATOM   1764  CD2 LEU A 117      72.740  54.680  71.670  1.00  0.00           C
ATOM   1765 1HD2 LEU A 117      72.410  55.160  70.750  1.00  0.00           H
ATOM   1766 2HD2 LEU A 117      73.520  54.020  71.300  1.00  0.00           H
ATOM   1767 3HD2 LEU A 117      71.940  54.050  72.070  1.00  0.00           H
ATOM   1768  C   LEU A 117      74.390  58.760  72.460  1.00  0.00           C
ATOM   1769  O   LEU A 117      75.480  58.440  73.000  1.00  0.00           O
ATOM   1770  N   VAL A 118      74.340  59.500  71.370  1.00  0.00           N
ATOM   1771  H   VAL A 118      73.430  59.810  71.060  1.00  0.00           H
ATOM   1772  CA  VAL A 118      75.520  59.870  70.590  1.00  0.00           C
ATOM   1773  HA  VAL A 118      76.100  58.950  70.460  1.00  0.00           H
ATOM   1774  CB  VAL A 118      75.160  60.350  69.160  1.00  0.00           C
ATOM   1775  HB  VAL A 118      74.430  61.150  69.130  1.00  0.00           H
ATOM   1776  CG1 VAL A 118      76.450  60.900  68.560  1.00  0.00           C
ATOM   1777 1HG1 VAL A 118      77.250  60.180  68.720  1.00  0.00           H
ATOM   1778 2HG1 VAL A 118      76.240  61.100  67.510  1.00  0.00           H
ATOM   1779 3HG1 VAL A 118      76.640  61.900  68.960  1.00  0.00           H
ATOM   1780  CG2 VAL A 118      74.860  59.180  68.230  1.00  0.00           C
ATOM   1781 1HG2 VAL A 118      74.680  59.500  67.210  1.00  0.00           H
ATOM   1782 2HG2 VAL A 118      75.770  58.580  68.170  1.00  0.00           H
ATOM   1783 3HG2 VAL A 118      74.010  58.590  68.580  1.00  0.00           H
ATOM   1784  C   VAL A 118      76.280  60.920  71.370  1.00  0.00           C
ATOM   1785  O   VAL A 118      77.480  60.770  71.460  1.00  0.00           O
ATOM   1786  N   LEU A 119      75.570  61.940  71.940  1.00  0.00           N
ATOM   1787  H   LEU A 119      74.590  62.040  71.720  1.00  0.00           H
ATOM   1788  CA  LEU A 119      76.210  62.850  72.920  1.00  0.00           C
ATOM   1789  HA  LEU A 119      76.930  63.480  72.390  1.00  0.00           H
ATOM   1790  CB  LEU A 119      75.100  63.770  73.550  1.00  0.00           C
ATOM   1791  HB1 LEU A 119      75.420  64.160  74.520  1.00  0.00           H
ATOM   1792  HB2 LEU A 119      74.240  63.160  73.810  1.00  0.00           H
ATOM   1793  CG  LEU A 119      74.630  64.950  72.710  1.00  0.00           C
ATOM   1794  HG  LEU A 119      74.390  64.760  71.670  1.00  0.00           H
ATOM   1795  CD1 LEU A 119      73.320  65.510  73.200  1.00  0.00           C
ATOM   1796 1HD1 LEU A 119      73.340  65.520  74.290  1.00  0.00           H
ATOM   1797 2HD1 LEU A 119      73.100  66.480  72.770  1.00  0.00           H
ATOM   1798 3HD1 LEU A 119      72.500  64.880  72.840  1.00  0.00           H
ATOM   1799  CD2 LEU A 119      75.630  66.100  72.760  1.00  0.00           C
ATOM   1800 1HD2 LEU A 119      75.170  66.940  72.240  1.00  0.00           H
ATOM   1801 2HD2 LEU A 119      75.890  66.310  73.800  1.00  0.00           H
ATOM   1802 3HD2 LEU A 119      76.530  65.950  72.170  1.00  0.00           H
ATOM   1803  C   LEU A 119      76.970  62.110  74.020  1.00  0.00           C
ATOM   1804  O   LEU A 119      78.150  62.370  74.280  1.00  0.00           O
ATOM   1805  N   ASP A 120      76.460  61.040  74.600  1.00  0.00           N
ATOM   1806  H   ASP A 120      75.590  60.700  74.210  1.00  0.00           H
ATOM   1807  CA  ASP A 120      77.140  60.340  75.650  1.00  0.00           C
ATOM   1808  HA  ASP A 120      77.440  61.030  76.440  1.00  0.00           H
ATOM   1809  CB  ASP A 120      76.230  59.280  76.260  1.00  0.00           C
ATOM   1810  HB1 ASP A 120      76.130  58.400  75.630  1.00  0.00           H
ATOM   1811  HB2 ASP A 120      75.300  59.830  76.400  1.00  0.00           H
ATOM   1812  CG  ASP A 120      76.810  58.780  77.640  1.00  0.00           C
ATOM   1813  OD1 ASP A 120      76.970  57.550  77.710  1.00  0.00           O
ATOM   1814  OD2 ASP A 120      76.940  59.580  78.640  1.00  0.00           O
ATOM   1815  C   ASP A 120      78.410  59.680  75.200  1.00  0.00           C
ATOM   1816  O   ASP A 120      79.410  59.710  75.880  1.00  0.00           O
ATOM   1817  N   ARG A 121      78.380  59.150  73.970  1.00  0.00           N
ATOM   1818  H   ARG A 121      77.470  59.090  73.530  1.00  0.00           H
ATOM   1819  CA  ARG A 121      79.630  58.550  73.440  1.00  0.00           C
ATOM   1820  HA  ARG A 121      80.050  57.940  74.230  1.00  0.00           H
ATOM   1821  CB  ARG A 121      79.340  57.640  72.270  1.00  0.00           C
ATOM   1822  HB1 ARG A 121      80.270  57.210  71.910  1.00  0.00           H
ATOM   1823  HB2 ARG A 121      78.950  58.250  71.450  1.00  0.00           H
ATOM   1824  CG  ARG A 121      78.380  56.460  72.470  1.00  0.00           C
ATOM   1825  HG1 ARG A 121      78.360  55.920  71.520  1.00  0.00           H
ATOM   1826  HG2 ARG A 121      77.340  56.800  72.520  1.00  0.00           H
ATOM   1827  CD  ARG A 121      78.790  55.550  73.630  1.00  0.00           C
ATOM   1828  HD1 ARG A 121      78.890  56.190  74.510  1.00  0.00           H
ATOM   1829  HD2 ARG A 121      79.780  55.150  73.400  1.00  0.00           H
ATOM   1830  NE  ARG A 121      77.860  54.410  73.750  1.00  0.00           N
ATOM   1831  HE  ARG A 121      77.390  54.390  74.650  1.00  0.00           H
ATOM   1832  CZ  ARG A 121      77.610  53.390  72.960  1.00  0.00           C
ATOM   1833  NH1 ARG A 121      78.310  53.290  71.850  1.00  0.00           N
ATOM   1834 1HH1 ARG A 121      79.070  53.940  71.670  1.00  0.00           H
ATOM   1835 2HH1 ARG A 121      78.060  52.620  71.150  1.00  0.00           H
ATOM   1836  NH2 ARG A 121      76.720  52.540  73.290  1.00  0.00           N
ATOM   1837 1HH2 ARG A 121      76.170  52.570  74.140  1.00  0.00           H
ATOM   1838 2HH2 ARG A 121      76.510  51.760  72.680  1.00  0.00           H
ATOM   1839  C   ARG A 121      80.700  59.620  73.100  1.00  0.00           C
ATOM   1840  O   ARG A 121      81.870  59.390  73.390  1.00  0.00           O
ATOM   1841  N   ILE A 122      80.260  60.760  72.600  1.00  0.00           N
ATOM   1842  H   ILE A 122      79.260  60.800  72.440  1.00  0.00           H
ATOM   1843  CA  ILE A 122      81.150  61.890  72.430  1.00  0.00           C
ATOM   1844  HA  ILE A 122      81.980  61.560  71.800  1.00  0.00           H
ATOM   1845  CB  ILE A 122      80.400  62.960  71.600  1.00  0.00           C
ATOM   1846  HB  ILE A 122      79.640  63.470  72.190  1.00  0.00           H
ATOM   1847  CG2 ILE A 122      81.500  64.020  71.220  1.00  0.00           C
ATOM   1848 1HG2 ILE A 122      81.910  64.570  72.070  1.00  0.00           H
ATOM   1849 2HG2 ILE A 122      82.360  63.650  70.660  1.00  0.00           H
ATOM   1850 3HG2 ILE A 122      81.080  64.750  70.540  1.00  0.00           H
ATOM   1851  CG1 ILE A 122      79.980  62.350  70.180  1.00  0.00           C
ATOM   1852 1HG1 ILE A 122      79.330  61.500  70.410  1.00  0.00           H
ATOM   1853 2HG1 ILE A 122      80.880  61.970  69.700  1.00  0.00           H
ATOM   1854  CD  ILE A 122      79.120  63.290  69.320  1.00  0.00           C
ATOM   1855  HD1 ILE A 122      79.650  64.220  69.100  1.00  0.00           H
ATOM   1856  HD2 ILE A 122      78.820  62.800  68.390  1.00  0.00           H
ATOM   1857  HD3 ILE A 122      78.220  63.540  69.890  1.00  0.00           H
ATOM   1858  C   ILE A 122      81.640  62.470  73.770  1.00  0.00           C
ATOM   1859  O   ILE A 122      82.820  62.820  73.810  1.00  0.00           O
ATOM   1860  N   ARG A 123      80.760  62.430  74.820  1.00  0.00           N
ATOM   1861  H   ARG A 123      79.830  62.030  74.810  1.00  0.00           H
ATOM   1862  CA  ARG A 123      81.240  62.980  76.150  1.00  0.00           C
ATOM   1863  HA  ARG A 123      81.730  63.940  75.990  1.00  0.00           H
ATOM   1864  CB  ARG A 123      79.970  63.220  77.000  1.00  0.00           C
ATOM   1865  HB1 ARG A 123      79.460  62.300  77.280  1.00  0.00           H
ATOM   1866  HB2 ARG A 123      79.370  63.970  76.480  1.00  0.00           H
ATOM   1867  CG  ARG A 123      80.250  63.930  78.360  1.00  0.00           C
ATOM   1868  HG1 ARG A 123      81.010  63.380  78.920  1.00  0.00           H
ATOM   1869  HG2 ARG A 123      79.360  63.930  78.990  1.00  0.00           H
ATOM   1870  CD  ARG A 123      80.800  65.320  78.300  1.00  0.00           C
ATOM   1871  HD1 ARG A 123      81.770  65.320  77.800  1.00  0.00           H
ATOM   1872  HD2 ARG A 123      80.910  65.500  79.370  1.00  0.00           H
ATOM   1873  NE  ARG A 123      79.900  66.290  77.730  1.00  0.00           N
ATOM   1874  HE  ARG A 123      78.960  65.970  77.580  1.00  0.00           H
ATOM   1875  CZ  ARG A 123      80.170  67.490  77.380  1.00  0.00           C
ATOM   1876  NH1 ARG A 123      81.340  68.070  77.600  1.00  0.00           N
ATOM   1877 1HH1 ARG A 123      82.070  67.540  78.060  1.00  0.00           H
ATOM   1878 2HH1 ARG A 123      81.530  69.040  77.420  1.00  0.00           H
ATOM   1879  NH2 ARG A 123      79.200  68.230  76.870  1.00  0.00           N
ATOM   1880 1HH2 ARG A 123      78.290  67.800  76.800  1.00  0.00           H
ATOM   1881 2HH2 ARG A 123      79.420  69.190  76.650  1.00  0.00           H
ATOM   1882  C   ARG A 123      82.320  62.070  76.850  1.00  0.00           C
ATOM   1883  O   ARG A 123      83.220  62.680  77.370  1.00  0.00           O
ATOM   1884  N   LYS A 124      82.230  60.800  76.570  1.00  0.00           N
ATOM   1885  H   LYS A 124      81.320  60.470  76.280  1.00  0.00           H
ATOM   1886  CA  LYS A 124      83.270  59.850  77.020  1.00  0.00           C
ATOM   1887  HA  LYS A 124      83.410  60.090  78.080  1.00  0.00           H
ATOM   1888  CB  LYS A 124      82.820  58.400  76.810  1.00  0.00           C
ATOM   1889  HB1 LYS A 124      83.610  57.750  77.170  1.00  0.00           H
ATOM   1890  HB2 LYS A 124      82.560  58.350  75.750  1.00  0.00           H
ATOM   1891  CG  LYS A 124      81.690  57.980  77.760  1.00  0.00           C
ATOM   1892  HG1 LYS A 124      80.860  58.690  77.730  1.00  0.00           H
ATOM   1893  HG2 LYS A 124      82.010  57.920  78.800  1.00  0.00           H
ATOM   1894  CD  LYS A 124      81.090  56.630  77.410  1.00  0.00           C
ATOM   1895  HD1 LYS A 124      82.000  56.040  77.310  1.00  0.00           H
ATOM   1896  HD2 LYS A 124      80.580  56.560  76.440  1.00  0.00           H
ATOM   1897  CE  LYS A 124      80.280  55.990  78.520  1.00  0.00           C
ATOM   1898  HE1 LYS A 124      81.020  55.700  79.270  1.00  0.00           H
ATOM   1899  HE2 LYS A 124      79.880  55.020  78.230  1.00  0.00           H
ATOM   1900  NZ  LYS A 124      79.170  56.740  79.120  1.00  0.00           N
ATOM   1901  HZ1 LYS A 124      78.400  56.860  78.470  1.00  0.00           H
ATOM   1902  HZ2 LYS A 124      78.810  56.190  79.890  1.00  0.00           H
ATOM   1903  HZ3 LYS A 124      79.350  57.680  79.440  1.00  0.00           H
ATOM   1904  C   LYS A 124      84.610  60.080  76.370  1.00  0.00           C
ATOM   1905  O   LYS A 124      85.600  59.790  76.980  1.00  0.00           O
ATOM   1906  N   LEU A 125      84.710  60.580  75.130  1.00  0.00           N
ATOM   1907  H   LEU A 125      83.840  60.820  74.670  1.00  0.00           H
ATOM   1908  CA  LEU A 125      85.980  60.910  74.450  1.00  0.00           C
ATOM   1909  HA  LEU A 125      86.770  60.210  74.710  1.00  0.00           H
ATOM   1910  CB  LEU A 125      85.700  60.870  72.920  1.00  0.00           C
ATOM   1911  HB1 LEU A 125      86.550  61.340  72.420  1.00  0.00           H
ATOM   1912  HB2 LEU A 125      84.810  61.450  72.670  1.00  0.00           H
ATOM   1913  CG  LEU A 125      85.370  59.430  72.360  1.00  0.00           C
ATOM   1914  HG  LEU A 125      84.320  59.200  72.550  1.00  0.00           H
ATOM   1915  CD1 LEU A 125      85.690  59.490  70.910  1.00  0.00           C
ATOM   1916 1HD1 LEU A 125      85.510  58.500  70.500  1.00  0.00           H
ATOM   1917 2HD1 LEU A 125      85.050  60.240  70.470  1.00  0.00           H
ATOM   1918 3HD1 LEU A 125      86.750  59.700  70.740  1.00  0.00           H
ATOM   1919  CD2 LEU A 125      86.180  58.360  72.990  1.00  0.00           C
ATOM   1920 1HD2 LEU A 125      87.260  58.500  72.920  1.00  0.00           H
ATOM   1921 2HD2 LEU A 125      85.790  58.130  73.980  1.00  0.00           H
ATOM   1922 3HD2 LEU A 125      86.000  57.480  72.370  1.00  0.00           H
ATOM   1923  C   LEU A 125      86.340  62.300  74.920  1.00  0.00           C
ATOM   1924  O   LEU A 125      87.520  62.570  75.070  1.00  0.00           O
ATOM   1925  N   ALA A 126      85.430  63.240  75.210  1.00  0.00           N
ATOM   1926  H   ALA A 126      84.470  63.050  74.970  1.00  0.00           H
ATOM   1927  CA  ALA A 126      85.670  64.610  75.600  1.00  0.00           C
ATOM   1928  HA  ALA A 126      86.510  64.880  74.960  1.00  0.00           H
ATOM   1929  CB  ALA A 126      84.580  65.570  75.090  1.00  0.00           C
ATOM   1930  HB1 ALA A 126      84.970  66.590  75.200  1.00  0.00           H
ATOM   1931  HB2 ALA A 126      84.370  65.390  74.040  1.00  0.00           H
ATOM   1932  HB3 ALA A 126      83.590  65.530  75.550  1.00  0.00           H
ATOM   1933  C   ALA A 126      86.050  64.790  77.060  1.00  0.00           C
ATOM   1934  O   ALA A 126      86.830  65.700  77.370  1.00  0.00           O
ATOM   1935  N   ASP A 127      85.590  63.870  77.940  1.00  0.00           N
ATOM   1936  H   ASP A 127      85.000  63.100  77.660  1.00  0.00           H
ATOM   1937  CA  ASP A 127      85.970  63.800  79.370  1.00  0.00           C
ATOM   1938  HA  ASP A 127      85.830  64.800  79.790  1.00  0.00           H
ATOM   1939  CB  ASP A 127      85.060  62.860  80.170  1.00  0.00           C
ATOM   1940  HB1 ASP A 127      85.350  62.670  81.200  1.00  0.00           H
ATOM   1941  HB2 ASP A 127      85.170  61.880  79.710  1.00  0.00           H
ATOM   1942  CG  ASP A 127      83.610  63.380  80.170  1.00  0.00           C
ATOM   1943  OD1 ASP A 127      83.450  64.610  80.310  1.00  0.00           O
ATOM   1944  OD2 ASP A 127      82.760  62.500  80.270  1.00  0.00           O
ATOM   1945  C   ASP A 127      87.460  63.480  79.600  1.00  0.00           C
ATOM   1946  O   ASP A 127      87.910  63.900  80.600  1.00  0.00           O
ATOM   1947  N   GLN A 128      88.180  62.850  78.610  1.00  0.00           N
ATOM   1948  H   GLN A 128      87.650  62.450  77.840  1.00  0.00           H
ATOM   1949  CA  GLN A 128      89.660  62.610  78.540  1.00  0.00           C
ATOM   1950  HA  GLN A 128      90.050  62.480  79.550  1.00  0.00           H
ATOM   1951  CB  GLN A 128      90.130  61.330  77.750  1.00  0.00           C
ATOM   1952  HB1 GLN A 128      91.200  61.220  77.880  1.00  0.00           H
ATOM   1953  HB2 GLN A 128      90.050  61.550  76.690  1.00  0.00           H
ATOM   1954  CG  GLN A 128      89.370  60.010  78.070  1.00  0.00           C
ATOM   1955  HG1 GLN A 128      88.320  60.140  77.810  1.00  0.00           H
ATOM   1956  HG2 GLN A 128      89.350  59.960  79.150  1.00  0.00           H
ATOM   1957  CD  GLN A 128      90.110  58.750  77.610  1.00  0.00           C
ATOM   1958  OE1 GLN A 128      90.820  58.730  76.610  1.00  0.00           O
ATOM   1959  NE2 GLN A 128      89.900  57.580  78.170  1.00  0.00           N
ATOM   1960 1HE2 GLN A 128      89.370  57.550  79.020  1.00  0.00           H
ATOM   1961 2HE2 GLN A 128      90.230  56.700  77.770  1.00  0.00           H
ATOM   1962  C   GLN A 128      90.460  63.830  78.080  1.00  0.00           C
ATOM   1963  O   GLN A 128      91.640  63.950  78.340  1.00  0.00           O
ATOM   1964  N   CYS A 129      89.850  64.750  77.410  1.00  0.00           N
ATOM   1965  H   CYS A 129      88.840  64.770  77.360  1.00  0.00           H
ATOM   1966  CA  CYS A 129      90.720  65.780  76.750  1.00  0.00           C
ATOM   1967  HA  CYS A 129      91.570  65.330  76.240  1.00  0.00           H
ATOM   1968  CB  CYS A 129      89.890  66.500  75.640  1.00  0.00           C
ATOM   1969  HB1 CYS A 129      90.480  67.290  75.180  1.00  0.00           H
ATOM   1970  HB2 CYS A 129      88.980  66.840  76.130  1.00  0.00           H
ATOM   1971  SG  CYS A 129      89.140  65.380  74.390  1.00  0.00           S
ATOM   1972  HG  CYS A 129      88.780  64.420  75.250  1.00  0.00           H
ATOM   1973  C   CYS A 129      91.260  66.750  77.770  1.00  0.00           C
ATOM   1974  O   CYS A 129      90.520  67.180  78.690  1.00  0.00           O
ATOM   1975  N   THR A 130      92.530  67.090  77.660  1.00  0.00           N
ATOM   1976  H   THR A 130      93.140  66.750  76.940  1.00  0.00           H
ATOM   1977  CA  THR A 130      93.200  67.990  78.580  1.00  0.00           C
ATOM   1978  HA  THR A 130      92.950  67.790  79.620  1.00  0.00           H
ATOM   1979  CB  THR A 130      94.680  67.730  78.510  1.00  0.00           C
ATOM   1980  HB  THR A 130      95.160  68.440  79.180  1.00  0.00           H
ATOM   1981  CG2 THR A 130      95.090  66.300  78.990  1.00  0.00           C
ATOM   1982 1HG2 THR A 130      96.170  66.200  78.840  1.00  0.00           H
ATOM   1983 2HG2 THR A 130      94.760  66.080  80.010  1.00  0.00           H
ATOM   1984 3HG2 THR A 130      94.650  65.620  78.260  1.00  0.00           H
ATOM   1985  OG1 THR A 130      95.180  67.930  77.190  1.00  0.00           O
ATOM   1986  HG1 THR A 130      94.870  67.290  76.540  1.00  0.00           H
ATOM   1987  C   THR A 130      93.040  69.460  78.160  1.00  0.00           C
ATOM   1988  O   THR A 130      93.240  70.370  78.910  1.00  0.00           O
ATOM   1989  N   GLY A 131      92.650  69.690  76.900  1.00  0.00           N
ATOM   1990  H   GLY A 131      92.650  68.870  76.310  1.00  0.00           H
ATOM   1991  CA  GLY A 131      92.380  70.980  76.220  1.00  0.00           C
ATOM   1992  HA1 GLY A 131      93.280  71.580  76.230  1.00  0.00           H
ATOM   1993  HA2 GLY A 131      91.740  71.680  76.760  1.00  0.00           H
ATOM   1994  C   GLY A 131      91.810  70.810  74.810  1.00  0.00           C
ATOM   1995  O   GLY A 131      92.460  71.180  73.790  1.00  0.00           O
ATOM   1996  N   LEU A 132      90.510  70.360  74.790  1.00  0.00           N
ATOM   1997  H   LEU A 132      89.920  70.430  75.600  1.00  0.00           H
ATOM   1998  CA  LEU A 132      89.880  69.920  73.540  1.00  0.00           C
ATOM   1999  HA  LEU A 132      90.550  69.170  73.130  1.00  0.00           H
ATOM   2000  CB  LEU A 132      88.470  69.320  73.790  1.00  0.00           C
ATOM   2001  HB1 LEU A 132      87.920  69.870  74.550  1.00  0.00           H
ATOM   2002  HB2 LEU A 132      88.730  68.400  74.320  1.00  0.00           H
ATOM   2003  CG  LEU A 132      87.430  69.090  72.690  1.00  0.00           C
ATOM   2004  HG  LEU A 132      87.130  69.980  72.140  1.00  0.00           H
ATOM   2005  CD1 LEU A 132      87.850  68.090  71.610  1.00  0.00           C
ATOM   2006 1HD1 LEU A 132      88.880  68.290  71.310  1.00  0.00           H
ATOM   2007 2HD1 LEU A 132      87.940  67.090  72.050  1.00  0.00           H
ATOM   2008 3HD1 LEU A 132      87.110  68.150  70.810  1.00  0.00           H
ATOM   2009  CD2 LEU A 132      86.200  68.350  73.330  1.00  0.00           C
ATOM   2010 1HD2 LEU A 132      85.510  68.160  72.500  1.00  0.00           H
ATOM   2011 2HD2 LEU A 132      86.510  67.360  73.650  1.00  0.00           H
ATOM   2012 3HD2 LEU A 132      85.710  69.030  74.030  1.00  0.00           H
ATOM   2013  C   LEU A 132      89.650  71.080  72.610  1.00  0.00           C
ATOM   2014  O   LEU A 132      89.030  72.080  73.050  1.00  0.00           O
ATOM   2015  N   GLN A 133      90.090  70.990  71.360  1.00  0.00           N
ATOM   2016  H   GLN A 133      90.580  70.170  71.030  1.00  0.00           H
ATOM   2017  CA  GLN A 133      89.870  71.980  70.310  1.00  0.00           C
ATOM   2018  HA  GLN A 133      90.140  72.950  70.730  1.00  0.00           H
ATOM   2019  CB  GLN A 133      90.800  71.670  69.080  1.00  0.00           C
ATOM   2020  HB1 GLN A 133      90.570  72.230  68.180  1.00  0.00           H
ATOM   2021  HB2 GLN A 133      90.620  70.680  68.680  1.00  0.00           H
ATOM   2022  CG  GLN A 133      92.330  71.770  69.380  1.00  0.00           C
ATOM   2023  HG1 GLN A 133      92.550  70.950  70.060  1.00  0.00           H
ATOM   2024  HG2 GLN A 133      92.710  72.670  69.860  1.00  0.00           H
ATOM   2025  CD  GLN A 133      93.230  71.560  68.130  1.00  0.00           C
ATOM   2026  OE1 GLN A 133      93.040  72.170  67.140  1.00  0.00           O
ATOM   2027  NE2 GLN A 133      94.210  70.720  68.220  1.00  0.00           N
ATOM   2028 1HE2 GLN A 133      94.390  70.120  69.020  1.00  0.00           H
ATOM   2029 2HE2 GLN A 133      94.730  70.600  67.360  1.00  0.00           H
ATOM   2030  C   GLN A 133      88.460  71.950  69.820  1.00  0.00           C
ATOM   2031  O   GLN A 133      87.860  73.030  69.800  1.00  0.00           O
ATOM   2032  N   GLY A 134      87.890  70.780  69.400  1.00  0.00           N
ATOM   2033  H   GLY A 134      88.530  70.000  69.340  1.00  0.00           H
ATOM   2034  CA  GLY A 134      86.680  70.780  68.610  1.00  0.00           C
ATOM   2035  HA1 GLY A 134      86.660  71.610  67.910  1.00  0.00           H
ATOM   2036  HA2 GLY A 134      85.890  70.730  69.360  1.00  0.00           H
ATOM   2037  C   GLY A 134      86.570  69.550  67.720  1.00  0.00           C
ATOM   2038  O   GLY A 134      87.340  68.590  67.930  1.00  0.00           O
ATOM   2039  N   PHE A 135      85.780  69.660  66.570  1.00  0.00           N
ATOM   2040  H   PHE A 135      85.330  70.540  66.380  1.00  0.00           H
ATOM   2041  CA  PHE A 135      85.200  68.550  65.890  1.00  0.00           C
ATOM   2042  HA  PHE A 135      85.670  67.660  66.290  1.00  0.00           H
ATOM   2043  CB  PHE A 135      83.680  68.560  66.290  1.00  0.00           C
ATOM   2044  HB1 PHE A 135      83.160  67.690  65.890  1.00  0.00           H
ATOM   2045  HB2 PHE A 135      83.170  69.400  65.810  1.00  0.00           H
ATOM   2046  CG  PHE A 135      83.470  68.450  67.770  1.00  0.00           C
ATOM   2047  CD1 PHE A 135      83.680  67.210  68.390  1.00  0.00           C
ATOM   2048  HD1 PHE A 135      83.800  66.250  67.900  1.00  0.00           H
ATOM   2049  CE1 PHE A 135      83.580  67.180  69.810  1.00  0.00           C
ATOM   2050  HE1 PHE A 135      83.520  66.260  70.360  1.00  0.00           H
ATOM   2051  CZ  PHE A 135      83.390  68.400  70.610  1.00  0.00           C
ATOM   2052  HZ  PHE A 135      83.340  68.250  71.680  1.00  0.00           H
ATOM   2053  CE2 PHE A 135      83.230  69.620  69.980  1.00  0.00           C
ATOM   2054  HE2 PHE A 135      83.050  70.540  70.500  1.00  0.00           H
ATOM   2055  CD2 PHE A 135      83.180  69.570  68.560  1.00  0.00           C
ATOM   2056  HD2 PHE A 135      82.980  70.520  68.080  1.00  0.00           H
ATOM   2057  C   PHE A 135      85.480  68.510  64.360  1.00  0.00           C
ATOM   2058  O   PHE A 135      85.330  69.600  63.730  1.00  0.00           O
ATOM   2059  N   LEU A 136      85.870  67.350  63.810  1.00  0.00           N
ATOM   2060  H   LEU A 136      85.970  66.560  64.430  1.00  0.00           H
ATOM   2061  CA  LEU A 136      85.970  67.130  62.330  1.00  0.00           C
ATOM   2062  HA  LEU A 136      85.910  68.040  61.750  1.00  0.00           H
ATOM   2063  CB  LEU A 136      87.320  66.450  61.960  1.00  0.00           C
ATOM   2064  HB1 LEU A 136      87.160  66.170  60.920  1.00  0.00           H
ATOM   2065  HB2 LEU A 136      87.410  65.530  62.540  1.00  0.00           H
ATOM   2066  CG  LEU A 136      88.540  67.280  61.980  1.00  0.00           C
ATOM   2067  HG  LEU A 136      88.970  67.350  62.980  1.00  0.00           H
ATOM   2068  CD1 LEU A 136      89.600  66.540  61.200  1.00  0.00           C
ATOM   2069 1HD1 LEU A 136      89.320  66.480  60.150  1.00  0.00           H
ATOM   2070 2HD1 LEU A 136      90.510  67.140  61.240  1.00  0.00           H
ATOM   2071 3HD1 LEU A 136      89.810  65.570  61.660  1.00  0.00           H
ATOM   2072  CD2 LEU A 136      88.380  68.680  61.380  1.00  0.00           C
ATOM   2073 1HD2 LEU A 136      87.760  68.620  60.480  1.00  0.00           H
ATOM   2074 2HD2 LEU A 136      87.900  69.340  62.100  1.00  0.00           H
ATOM   2075 3HD2 LEU A 136      89.320  69.000  60.920  1.00  0.00           H
ATOM   2076  C   LEU A 136      84.860  66.140  61.910  1.00  0.00           C
ATOM   2077  O   LEU A 136      84.780  65.030  62.360  1.00  0.00           O
ATOM   2078  N   VAL A 137      83.900  66.610  61.090  1.00  0.00           N
ATOM   2079  H   VAL A 137      83.990  67.600  60.870  1.00  0.00           H
ATOM   2080  CA  VAL A 137      82.630  65.920  60.680  1.00  0.00           C
ATOM   2081  HA  VAL A 137      82.560  65.000  61.250  1.00  0.00           H
ATOM   2082  CB  VAL A 137      81.370  66.750  61.010  1.00  0.00           C
ATOM   2083  HB  VAL A 137      81.290  67.640  60.390  1.00  0.00           H
ATOM   2084  CG1 VAL A 137      80.110  65.860  60.940  1.00  0.00           C
ATOM   2085 1HG1 VAL A 137      79.280  66.400  61.400  1.00  0.00           H
ATOM   2086 2HG1 VAL A 137      79.950  65.760  59.870  1.00  0.00           H
ATOM   2087 3HG1 VAL A 137      80.350  64.930  61.450  1.00  0.00           H
ATOM   2088  CG2 VAL A 137      81.450  67.210  62.480  1.00  0.00           C
ATOM   2089 1HG2 VAL A 137      80.450  67.250  62.910  1.00  0.00           H
ATOM   2090 2HG2 VAL A 137      82.030  66.600  63.180  1.00  0.00           H
ATOM   2091 3HG2 VAL A 137      81.850  68.220  62.420  1.00  0.00           H
ATOM   2092  C   VAL A 137      82.580  65.550  59.210  1.00  0.00           C
ATOM   2093  O   VAL A 137      82.400  66.430  58.390  1.00  0.00           O
ATOM   2094  N   PHE A 138      82.600  64.220  58.990  1.00  0.00           N
ATOM   2095  H   PHE A 138      82.810  63.570  59.720  1.00  0.00           H
ATOM   2096  CA  PHE A 138      82.600  63.630  57.640  1.00  0.00           C
ATOM   2097  HA  PHE A 138      82.870  64.340  56.860  1.00  0.00           H
ATOM   2098  CB  PHE A 138      83.580  62.470  57.680  1.00  0.00           C
ATOM   2099  HB1 PHE A 138      83.620  62.000  56.690  1.00  0.00           H
ATOM   2100  HB2 PHE A 138      83.240  61.780  58.450  1.00  0.00           H
ATOM   2101  CG  PHE A 138      85.060  62.860  57.990  1.00  0.00           C
ATOM   2102  CD1 PHE A 138      85.490  63.180  59.310  1.00  0.00           C
ATOM   2103  HD1 PHE A 138      84.810  63.180  60.150  1.00  0.00           H
ATOM   2104  CE1 PHE A 138      86.780  63.690  59.550  1.00  0.00           C
ATOM   2105  HE1 PHE A 138      87.090  63.940  60.550  1.00  0.00           H
ATOM   2106  CZ  PHE A 138      87.650  63.780  58.530  1.00  0.00           C
ATOM   2107  HZ  PHE A 138      88.670  64.110  58.690  1.00  0.00           H
ATOM   2108  CE2 PHE A 138      87.290  63.350  57.240  1.00  0.00           C
ATOM   2109  HE2 PHE A 138      87.960  63.440  56.390  1.00  0.00           H
ATOM   2110  CD2 PHE A 138      86.020  62.830  57.010  1.00  0.00           C
ATOM   2111  HD2 PHE A 138      85.680  62.430  56.060  1.00  0.00           H
ATOM   2112  C   PHE A 138      81.200  63.130  57.340  1.00  0.00           C
ATOM   2113  O   PHE A 138      80.590  62.360  58.110  1.00  0.00           O
ATOM   2114  N   HIS A 139      80.540  63.630  56.270  1.00  0.00           N
ATOM   2115  H   HIS A 139      81.040  64.290  55.690  1.00  0.00           H
ATOM   2116  CA  HIS A 139      79.160  63.250  55.860  1.00  0.00           C
ATOM   2117  HA  HIS A 139      79.170  62.190  56.120  1.00  0.00           H
ATOM   2118  CB  HIS A 139      78.080  63.980  56.710  1.00  0.00           C
ATOM   2119  HB1 HIS A 139      78.430  63.800  57.730  1.00  0.00           H
ATOM   2120  HB2 HIS A 139      77.120  63.490  56.510  1.00  0.00           H
ATOM   2121  CG  HIS A 139      77.850  65.420  56.520  1.00  0.00           C
ATOM   2122  ND1 HIS A 139      76.850  65.900  55.820  1.00  0.00           N
ATOM   2123  HD1 HIS A 139      76.190  65.430  55.220  1.00  0.00           H
ATOM   2124  CE1 HIS A 139      76.940  67.220  55.850  1.00  0.00           C
ATOM   2125  HE1 HIS A 139      76.230  67.860  55.350  1.00  0.00           H
ATOM   2126  NE2 HIS A 139      78.070  67.650  56.490  1.00  0.00           N
ATOM   2127  HE2 HIS A 139      78.430  68.550  56.780  1.00  0.00           H
ATOM   2128  CD2 HIS A 139      78.690  66.440  56.840  1.00  0.00           C
ATOM   2129  HD2 HIS A 139      79.650  66.360  57.320  1.00  0.00           H
ATOM   2130  C   HIS A 139      78.840  63.430  54.360  1.00  0.00           C
ATOM   2131  O   HIS A 139      79.500  64.130  53.620  1.00  0.00           O
ATOM   2132  N   SER A 140      77.710  62.890  53.870  1.00  0.00           N
ATOM   2133  H   SER A 140      77.240  62.230  54.480  1.00  0.00           H
ATOM   2134  CA  SER A 140      77.000  63.130  52.640  1.00  0.00           C
ATOM   2135  HA  SER A 140      77.710  63.240  51.820  1.00  0.00           H
ATOM   2136  CB  SER A 140      76.320  61.850  52.210  1.00  0.00           C
ATOM   2137  HB1 SER A 140      76.990  61.060  51.890  1.00  0.00           H
ATOM   2138  HB2 SER A 140      75.680  62.050  51.350  1.00  0.00           H
ATOM   2139  OG  SER A 140      75.400  61.240  53.140  1.00  0.00           O
ATOM   2140  HG  SER A 140      75.470  60.290  53.000  1.00  0.00           H
ATOM   2141  C   SER A 140      76.010  64.250  52.750  1.00  0.00           C
ATOM   2142  O   SER A 140      75.330  64.540  53.750  1.00  0.00           O
ATOM   2143  N   PHE A 141      75.840  65.020  51.630  1.00  0.00           N
ATOM   2144  H   PHE A 141      76.530  64.980  50.900  1.00  0.00           H
ATOM   2145  CA  PHE A 141      74.670  65.900  51.520  1.00  0.00           C
ATOM   2146  HA  PHE A 141      74.480  66.340  52.510  1.00  0.00           H
ATOM   2147  CB  PHE A 141      74.910  67.070  50.560  1.00  0.00           C
ATOM   2148  HB1 PHE A 141      73.940  67.510  50.320  1.00  0.00           H
ATOM   2149  HB2 PHE A 141      75.220  66.620  49.610  1.00  0.00           H
ATOM   2150  CG  PHE A 141      75.880  68.140  50.890  1.00  0.00           C
ATOM   2151  CD1 PHE A 141      76.240  68.530  52.190  1.00  0.00           C
ATOM   2152  HD1 PHE A 141      75.790  67.990  53.000  1.00  0.00           H
ATOM   2153  CE1 PHE A 141      77.120  69.560  52.470  1.00  0.00           C
ATOM   2154  HE1 PHE A 141      77.400  69.770  53.490  1.00  0.00           H
ATOM   2155  CZ  PHE A 141      77.630  70.270  51.410  1.00  0.00           C
ATOM   2156  HZ  PHE A 141      78.310  71.080  51.660  1.00  0.00           H
ATOM   2157  CE2 PHE A 141      77.490  69.810  50.120  1.00  0.00           C
ATOM   2158  HE2 PHE A 141      77.920  70.390  49.320  1.00  0.00           H
ATOM   2159  CD2 PHE A 141      76.520  68.800  49.770  1.00  0.00           C
ATOM   2160  HD2 PHE A 141      76.300  68.570  48.730  1.00  0.00           H
ATOM   2161  C   PHE A 141      73.380  65.180  51.210  1.00  0.00           C
ATOM   2162  O   PHE A 141      72.320  65.570  51.710  1.00  0.00           O
ATOM   2163  N   GLY A 142      73.470  64.070  50.490  1.00  0.00           N
ATOM   2164  H   GLY A 142      74.350  63.850  50.070  1.00  0.00           H
ATOM   2165  CA  GLY A 142      72.310  63.300  49.980  1.00  0.00           C
ATOM   2166  HA1 GLY A 142      72.640  63.050  48.970  1.00  0.00           H
ATOM   2167  HA2 GLY A 142      71.450  63.960  50.000  1.00  0.00           H
ATOM   2168  C   GLY A 142      71.820  62.050  50.710  1.00  0.00           C
ATOM   2169  O   GLY A 142      70.810  61.480  50.320  1.00  0.00           O
ATOM   2170  N   GLY A 143      72.560  61.560  51.670  1.00  0.00           N
ATOM   2171  H   GLY A 143      73.410  62.060  51.920  1.00  0.00           H
ATOM   2172  CA  GLY A 143      72.230  60.440  52.520  1.00  0.00           C
ATOM   2173  HA1 GLY A 143      73.150  60.180  53.050  1.00  0.00           H
ATOM   2174  HA2 GLY A 143      71.860  59.600  51.940  1.00  0.00           H
ATOM   2175  C   GLY A 143      71.230  60.850  53.710  1.00  0.00           C
ATOM   2176  O   GLY A 143      71.420  61.820  54.410  1.00  0.00           O
ATOM   2177  N   GLY A 144      70.190  60.090  53.920  1.00  0.00           N
ATOM   2178  H   GLY A 144      70.170  59.140  53.580  1.00  0.00           H
ATOM   2179  CA  GLY A 144      69.160  60.450  54.920  1.00  0.00           C
ATOM   2180  HA1 GLY A 144      68.530  59.580  55.080  1.00  0.00           H
ATOM   2181  HA2 GLY A 144      68.610  61.360  54.670  1.00  0.00           H
ATOM   2182  C   GLY A 144      69.790  60.720  56.270  1.00  0.00           C
ATOM   2183  O   GLY A 144      69.530  61.720  57.010  1.00  0.00           O
ATOM   2184  N   THR A 145      70.630  59.790  56.670  1.00  0.00           N
ATOM   2185  H   THR A 145      70.910  59.160  55.940  1.00  0.00           H
ATOM   2186  CA  THR A 145      71.490  59.810  57.850  1.00  0.00           C
ATOM   2187  HA  THR A 145      70.930  60.020  58.760  1.00  0.00           H
ATOM   2188  CB  THR A 145      72.290  58.490  58.060  1.00  0.00           C
ATOM   2189  HB  THR A 145      72.800  58.200  57.140  1.00  0.00           H
ATOM   2190  CG2 THR A 145      73.190  58.570  59.250  1.00  0.00           C
ATOM   2191 1HG2 THR A 145      72.640  59.040  60.060  1.00  0.00           H
ATOM   2192 2HG2 THR A 145      73.390  57.520  59.480  1.00  0.00           H
ATOM   2193 3HG2 THR A 145      74.090  59.150  59.070  1.00  0.00           H
ATOM   2194  OG1 THR A 145      71.420  57.400  58.250  1.00  0.00           O
ATOM   2195  HG1 THR A 145      70.920  57.280  57.440  1.00  0.00           H
ATOM   2196  C   THR A 145      72.550  60.920  57.700  1.00  0.00           C
ATOM   2197  O   THR A 145      72.550  61.800  58.590  1.00  0.00           O
ATOM   2198  N   GLY A 146      73.360  60.980  56.650  1.00  0.00           N
ATOM   2199  H   GLY A 146      73.380  60.160  56.060  1.00  0.00           H
ATOM   2200  CA  GLY A 146      74.450  61.970  56.400  1.00  0.00           C
ATOM   2201  HA1 GLY A 146      74.980  61.820  55.460  1.00  0.00           H
ATOM   2202  HA2 GLY A 146      75.270  61.800  57.110  1.00  0.00           H
ATOM   2203  C   GLY A 146      73.980  63.420  56.490  1.00  0.00           C
ATOM   2204  O   GLY A 146      74.740  64.290  56.870  1.00  0.00           O
ATOM   2205  N   SER A 147      72.700  63.750  56.010  1.00  0.00           N
ATOM   2206  H   SER A 147      72.250  63.000  55.500  1.00  0.00           H
ATOM   2207  CA  SER A 147      72.030  65.000  55.880  1.00  0.00           C
ATOM   2208  HA  SER A 147      72.800  65.770  55.810  1.00  0.00           H
ATOM   2209  CB  SER A 147      71.220  65.010  54.570  1.00  0.00           C
ATOM   2210  HB1 SER A 147      71.850  64.540  53.810  1.00  0.00           H
ATOM   2211  HB2 SER A 147      70.990  65.980  54.130  1.00  0.00           H
ATOM   2212  OG  SER A 147      70.020  64.270  54.640  1.00  0.00           O
ATOM   2213  HG  SER A 147      70.280  63.400  54.350  1.00  0.00           H
ATOM   2214  C   SER A 147      71.300  65.350  57.170  1.00  0.00           C
ATOM   2215  O   SER A 147      71.610  66.290  57.780  1.00  0.00           O
ATOM   2216  N   GLY A 148      70.310  64.500  57.510  1.00  0.00           N
ATOM   2217  H   GLY A 148      70.120  63.710  56.910  1.00  0.00           H
ATOM   2218  CA  GLY A 148      69.390  64.840  58.610  1.00  0.00           C
ATOM   2219  HA1 GLY A 148      68.540  64.180  58.410  1.00  0.00           H
ATOM   2220  HA2 GLY A 148      69.070  65.870  58.480  1.00  0.00           H
ATOM   2221  C   GLY A 148      69.960  64.630  60.020  1.00  0.00           C
ATOM   2222  O   GLY A 148      69.870  65.520  60.880  1.00  0.00           O
ATOM   2223  N   PHE A 149      70.690  63.490  60.280  1.00  0.00           N
ATOM   2224  H   PHE A 149      70.700  62.770  59.560  1.00  0.00           H
ATOM   2225  CA  PHE A 149      71.250  63.310  61.580  1.00  0.00           C
ATOM   2226  HA  PHE A 149      70.500  63.600  62.320  1.00  0.00           H
ATOM   2227  CB  PHE A 149      71.680  61.860  61.740  1.00  0.00           C
ATOM   2228  HB1 PHE A 149      72.370  61.520  60.970  1.00  0.00           H
ATOM   2229  HB2 PHE A 149      70.790  61.250  61.580  1.00  0.00           H
ATOM   2230  CG  PHE A 149      72.140  61.510  63.140  1.00  0.00           C
ATOM   2231  CD1 PHE A 149      71.180  61.270  64.140  1.00  0.00           C
ATOM   2232  HD1 PHE A 149      70.130  61.260  63.880  1.00  0.00           H
ATOM   2233  CE1 PHE A 149      71.580  61.180  65.490  1.00  0.00           C
ATOM   2234  HE1 PHE A 149      70.810  61.210  66.240  1.00  0.00           H
ATOM   2235  CZ  PHE A 149      72.900  61.220  65.850  1.00  0.00           C
ATOM   2236  HZ  PHE A 149      73.160  61.090  66.890  1.00  0.00           H
ATOM   2237  CE2 PHE A 149      73.880  61.520  64.870  1.00  0.00           C
ATOM   2238  HE2 PHE A 149      74.900  61.700  65.140  1.00  0.00           H
ATOM   2239  CD2 PHE A 149      73.470  61.640  63.540  1.00  0.00           C
ATOM   2240  HD2 PHE A 149      74.190  61.950  62.800  1.00  0.00           H
ATOM   2241  C   PHE A 149      72.410  64.320  61.850  1.00  0.00           C
ATOM   2242  O   PHE A 149      72.640  64.740  62.970  1.00  0.00           O
ATOM   2243  N   THR A 150      73.210  64.640  60.810  1.00  0.00           N
ATOM   2244  H   THR A 150      73.120  64.220  59.890  1.00  0.00           H
ATOM   2245  CA  THR A 150      74.360  65.530  60.970  1.00  0.00           C
ATOM   2246  HA  THR A 150      75.010  65.110  61.740  1.00  0.00           H
ATOM   2247  CB  THR A 150      75.240  65.640  59.730  1.00  0.00           C
ATOM   2248  HB  THR A 150      74.620  66.030  58.920  1.00  0.00           H
ATOM   2249  CG2 THR A 150      76.340  66.640  59.850  1.00  0.00           C
ATOM   2250 1HG2 THR A 150      76.000  67.670  59.770  1.00  0.00           H
ATOM   2251 2HG2 THR A 150      76.890  66.480  60.780  1.00  0.00           H
ATOM   2252 3HG2 THR A 150      77.040  66.470  59.030  1.00  0.00           H
ATOM   2253  OG1 THR A 150      75.880  64.500  59.320  1.00  0.00           O
ATOM   2254  HG1 THR A 150      75.680  64.350  58.390  1.00  0.00           H
ATOM   2255  C   THR A 150      73.940  66.950  61.410  1.00  0.00           C
ATOM   2256  O   THR A 150      74.450  67.480  62.370  1.00  0.00           O
ATOM   2257  N   SER A 151      72.980  67.550  60.660  1.00  0.00           N
ATOM   2258  H   SER A 151      72.430  66.980  60.030  1.00  0.00           H
ATOM   2259  CA  SER A 151      72.500  68.910  60.960  1.00  0.00           C
ATOM   2260  HA  SER A 151      73.360  69.560  60.840  1.00  0.00           H
ATOM   2261  CB  SER A 151      71.470  69.370  59.900  1.00  0.00           C
ATOM   2262  HB1 SER A 151      71.780  69.250  58.860  1.00  0.00           H
ATOM   2263  HB2 SER A 151      71.260  70.380  60.260  1.00  0.00           H
ATOM   2264  OG  SER A 151      70.270  68.620  59.970  1.00  0.00           O
ATOM   2265  HG  SER A 151      69.560  69.170  59.610  1.00  0.00           H
ATOM   2266  C   SER A 151      71.980  69.000  62.430  1.00  0.00           C
ATOM   2267  O   SER A 151      72.210  70.010  63.080  1.00  0.00           O
ATOM   2268  N   LEU A 152      71.340  67.920  62.900  1.00  0.00           N
ATOM   2269  H   LEU A 152      71.070  67.170  62.270  1.00  0.00           H
ATOM   2270  CA  LEU A 152      70.910  67.880  64.290  1.00  0.00           C
ATOM   2271  HA  LEU A 152      70.450  68.850  64.460  1.00  0.00           H
ATOM   2272  CB  LEU A 152      69.850  66.760  64.420  1.00  0.00           C
ATOM   2273  HB1 LEU A 152      70.280  65.840  64.000  1.00  0.00           H
ATOM   2274  HB2 LEU A 152      68.910  67.000  63.920  1.00  0.00           H
ATOM   2275  CG  LEU A 152      69.420  66.500  65.880  1.00  0.00           C
ATOM   2276  HG  LEU A 152      70.300  66.290  66.500  1.00  0.00           H
ATOM   2277  CD1 LEU A 152      68.730  67.740  66.450  1.00  0.00           C
ATOM   2278 1HD1 LEU A 152      67.960  68.090  65.760  1.00  0.00           H
ATOM   2279 2HD1 LEU A 152      68.450  67.550  67.480  1.00  0.00           H
ATOM   2280 3HD1 LEU A 152      69.380  68.590  66.640  1.00  0.00           H
ATOM   2281  CD2 LEU A 152      68.490  65.310  66.050  1.00  0.00           C
ATOM   2282 1HD2 LEU A 152      68.160  65.200  67.080  1.00  0.00           H
ATOM   2283 2HD2 LEU A 152      67.580  65.460  65.480  1.00  0.00           H
ATOM   2284 3HD2 LEU A 152      68.860  64.360  65.670  1.00  0.00           H
ATOM   2285  C   LEU A 152      72.040  67.700  65.280  1.00  0.00           C
ATOM   2286  O   LEU A 152      72.020  68.350  66.340  1.00  0.00           O
ATOM   2287  N   LEU A 153      73.090  66.960  64.920  1.00  0.00           N
ATOM   2288  H   LEU A 153      73.190  66.470  64.040  1.00  0.00           H
ATOM   2289  CA  LEU A 153      74.390  66.860  65.660  1.00  0.00           C
ATOM   2290  HA  LEU A 153      74.120  66.740  66.710  1.00  0.00           H
ATOM   2291  CB  LEU A 153      75.160  65.600  65.120  1.00  0.00           C
ATOM   2292  HB1 LEU A 153      75.200  65.680  64.030  1.00  0.00           H
ATOM   2293  HB2 LEU A 153      74.650  64.700  65.470  1.00  0.00           H
ATOM   2294  CG  LEU A 153      76.590  65.380  65.520  1.00  0.00           C
ATOM   2295  HG  LEU A 153      77.170  66.290  65.340  1.00  0.00           H
ATOM   2296  CD1 LEU A 153      76.830  65.140  67.020  1.00  0.00           C
ATOM   2297 1HD1 LEU A 153      77.490  64.280  67.130  1.00  0.00           H
ATOM   2298 2HD1 LEU A 153      77.260  66.070  67.410  1.00  0.00           H
ATOM   2299 3HD1 LEU A 153      75.890  64.860  67.490  1.00  0.00           H
ATOM   2300  CD2 LEU A 153      77.230  64.270  64.720  1.00  0.00           C
ATOM   2301 1HD2 LEU A 153      78.290  64.280  64.970  1.00  0.00           H
ATOM   2302 2HD2 LEU A 153      76.630  63.400  64.970  1.00  0.00           H
ATOM   2303 3HD2 LEU A 153      77.190  64.550  63.660  1.00  0.00           H
ATOM   2304  C   LEU A 153      75.180  68.120  65.640  1.00  0.00           C
ATOM   2305  O   LEU A 153      75.900  68.440  66.610  1.00  0.00           O
ATOM   2306  N   MET A 154      74.990  69.040  64.620  1.00  0.00           N
ATOM   2307  H   MET A 154      74.380  68.750  63.870  1.00  0.00           H
ATOM   2308  CA  MET A 154      75.510  70.480  64.560  1.00  0.00           C
ATOM   2309  HA  MET A 154      76.510  70.440  64.990  1.00  0.00           H
ATOM   2310  CB  MET A 154      75.690  70.920  63.010  1.00  0.00           C
ATOM   2311  HB1 MET A 154      75.870  72.000  63.000  1.00  0.00           H
ATOM   2312  HB2 MET A 154      74.700  70.790  62.560  1.00  0.00           H
ATOM   2313  CG  MET A 154      76.640  70.060  62.270  1.00  0.00           C
ATOM   2314  HG1 MET A 154      76.610  70.350  61.220  1.00  0.00           H
ATOM   2315  HG2 MET A 154      76.320  69.020  62.330  1.00  0.00           H
ATOM   2316  SD  MET A 154      78.440  70.100  62.580  1.00  0.00           S
ATOM   2317  CE  MET A 154      78.970  71.700  61.970  1.00  0.00           C
ATOM   2318  HE1 MET A 154      80.050  71.850  61.910  1.00  0.00           H
ATOM   2319  HE2 MET A 154      78.570  71.760  60.960  1.00  0.00           H
ATOM   2320  HE3 MET A 154      78.420  72.410  62.580  1.00  0.00           H
ATOM   2321  C   MET A 154      74.700  71.500  65.370  1.00  0.00           C
ATOM   2322  O   MET A 154      75.290  72.340  66.100  1.00  0.00           O
ATOM   2323  N   GLU A 155      73.380  71.390  65.450  1.00  0.00           N
ATOM   2324  H   GLU A 155      72.930  70.630  64.950  1.00  0.00           H
ATOM   2325  CA  GLU A 155      72.620  72.140  66.400  1.00  0.00           C
ATOM   2326  HA  GLU A 155      72.670  73.180  66.070  1.00  0.00           H
ATOM   2327  CB  GLU A 155      71.130  71.800  66.240  1.00  0.00           C
ATOM   2328  HB1 GLU A 155      70.690  72.300  67.100  1.00  0.00           H
ATOM   2329  HB2 GLU A 155      70.920  70.740  66.340  1.00  0.00           H
ATOM   2330  CG  GLU A 155      70.530  72.210  64.900  1.00  0.00           C
ATOM   2331  HG1 GLU A 155      71.190  72.000  64.060  1.00  0.00           H
ATOM   2332  HG2 GLU A 155      70.360  73.280  65.040  1.00  0.00           H
ATOM   2333  CD  GLU A 155      69.120  71.700  64.690  1.00  0.00           C
ATOM   2334  OE1 GLU A 155      68.600  70.770  65.350  1.00  0.00           O
ATOM   2335  OE2 GLU A 155      68.380  72.430  64.000  1.00  0.00           O
ATOM   2336  C   GLU A 155      72.950  71.870  67.880  1.00  0.00           C
ATOM   2337  O   GLU A 155      72.940  72.850  68.670  1.00  0.00           O
ATOM   2338  N   ARG A 156      73.210  70.640  68.190  1.00  0.00           N
ATOM   2339  H   ARG A 156      73.030  69.950  67.460  1.00  0.00           H
ATOM   2340  CA  ARG A 156      73.420  70.240  69.570  1.00  0.00           C
ATOM   2341  HA  ARG A 156      73.000  70.940  70.280  1.00  0.00           H
ATOM   2342  CB  ARG A 156      72.890  68.800  69.860  1.00  0.00           C
ATOM   2343  HB1 ARG A 156      73.270  68.520  70.840  1.00  0.00           H
ATOM   2344  HB2 ARG A 156      73.210  68.160  69.040  1.00  0.00           H
ATOM   2345  CG  ARG A 156      71.320  68.770  69.780  1.00  0.00           C
ATOM   2346  HG1 ARG A 156      71.020  67.720  69.860  1.00  0.00           H
ATOM   2347  HG2 ARG A 156      70.910  69.210  68.870  1.00  0.00           H
ATOM   2348  CD  ARG A 156      70.730  69.500  71.060  1.00  0.00           C
ATOM   2349  HD1 ARG A 156      69.640  69.500  71.050  1.00  0.00           H
ATOM   2350  HD2 ARG A 156      71.060  70.540  71.110  1.00  0.00           H
ATOM   2351  NE  ARG A 156      71.110  68.880  72.350  1.00  0.00           N
ATOM   2352  HE  ARG A 156      72.010  69.170  72.680  1.00  0.00           H
ATOM   2353  CZ  ARG A 156      70.650  67.790  73.010  1.00  0.00           C
ATOM   2354  NH1 ARG A 156      69.620  67.140  72.550  1.00  0.00           N
ATOM   2355 1HH1 ARG A 156      69.190  67.490  71.700  1.00  0.00           H
ATOM   2356 2HH1 ARG A 156      69.110  66.580  73.210  1.00  0.00           H
ATOM   2357  NH2 ARG A 156      71.190  67.420  74.090  1.00  0.00           N
ATOM   2358 1HH2 ARG A 156      71.770  67.970  74.710  1.00  0.00           H
ATOM   2359 2HH2 ARG A 156      70.830  66.600  74.560  1.00  0.00           H
ATOM   2360  C   ARG A 156      74.910  70.350  70.010  1.00  0.00           C
ATOM   2361  O   ARG A 156      75.230  70.800  71.120  1.00  0.00           O
ATOM   2362  N   LEU A 157      75.880  70.140  69.130  1.00  0.00           N
ATOM   2363  H   LEU A 157      75.760  69.630  68.270  1.00  0.00           H
ATOM   2364  CA  LEU A 157      77.260  70.400  69.420  1.00  0.00           C
ATOM   2365  HA  LEU A 157      77.630  69.860  70.290  1.00  0.00           H
ATOM   2366  CB  LEU A 157      78.150  69.970  68.270  1.00  0.00           C
ATOM   2367  HB1 LEU A 157      79.050  70.590  68.240  1.00  0.00           H
ATOM   2368  HB2 LEU A 157      77.560  70.180  67.370  1.00  0.00           H
ATOM   2369  CG  LEU A 157      78.540  68.500  68.310  1.00  0.00           C
ATOM   2370  HG  LEU A 157      77.680  67.830  68.290  1.00  0.00           H
ATOM   2371  CD1 LEU A 157      79.410  68.110  67.020  1.00  0.00           C
ATOM   2372 1HD1 LEU A 157      79.790  67.090  67.100  1.00  0.00           H
ATOM   2373 2HD1 LEU A 157      78.810  68.190  66.110  1.00  0.00           H
ATOM   2374 3HD1 LEU A 157      80.320  68.700  66.900  1.00  0.00           H
ATOM   2375  CD2 LEU A 157      79.450  68.260  69.520  1.00  0.00           C
ATOM   2376 1HD2 LEU A 157      79.960  67.300  69.410  1.00  0.00           H
ATOM   2377 2HD2 LEU A 157      80.200  69.050  69.560  1.00  0.00           H
ATOM   2378 3HD2 LEU A 157      78.810  68.220  70.400  1.00  0.00           H
ATOM   2379  C   LEU A 157      77.450  71.870  69.700  1.00  0.00           C
ATOM   2380  O   LEU A 157      78.180  72.210  70.670  1.00  0.00           O
ATOM   2381  N   SER A 158      76.690  72.830  69.060  1.00  0.00           N
ATOM   2382  H   SER A 158      76.060  72.590  68.310  1.00  0.00           H
ATOM   2383  CA  SER A 158      76.760  74.290  69.460  1.00  0.00           C
ATOM   2384  HA  SER A 158      77.770  74.680  69.300  1.00  0.00           H
ATOM   2385  CB  SER A 158      75.960  75.090  68.440  1.00  0.00           C
ATOM   2386  HB1 SER A 158      76.080  76.160  68.640  1.00  0.00           H
ATOM   2387  HB2 SER A 158      74.890  74.900  68.490  1.00  0.00           H
ATOM   2388  OG  SER A 158      76.490  74.740  67.190  1.00  0.00           O
ATOM   2389  HG  SER A 158      75.730  74.330  66.770  1.00  0.00           H
ATOM   2390  C   SER A 158      76.200  74.650  70.810  1.00  0.00           C
ATOM   2391  O   SER A 158      76.120  75.780  71.200  1.00  0.00           O
ATOM   2392  N   VAL A 159      75.620  73.610  71.400  1.00  0.00           N
ATOM   2393  H   VAL A 159      75.650  72.750  70.870  1.00  0.00           H
ATOM   2394  CA  VAL A 159      75.030  73.650  72.830  1.00  0.00           C
ATOM   2395  HA  VAL A 159      74.990  74.670  73.230  1.00  0.00           H
ATOM   2396  CB  VAL A 159      73.570  73.200  72.790  1.00  0.00           C
ATOM   2397  HB  VAL A 159      73.510  72.220  72.330  1.00  0.00           H
ATOM   2398  CG1 VAL A 159      73.100  73.140  74.250  1.00  0.00           C
ATOM   2399 1HG1 VAL A 159      72.020  72.980  74.250  1.00  0.00           H
ATOM   2400 2HG1 VAL A 159      73.480  72.310  74.840  1.00  0.00           H
ATOM   2401 3HG1 VAL A 159      73.330  74.120  74.680  1.00  0.00           H
ATOM   2402  CG2 VAL A 159      72.650  74.230  72.130  1.00  0.00           C
ATOM   2403 1HG2 VAL A 159      71.730  73.670  71.950  1.00  0.00           H
ATOM   2404 2HG2 VAL A 159      72.530  75.110  72.760  1.00  0.00           H
ATOM   2405 3HG2 VAL A 159      73.080  74.420  71.150  1.00  0.00           H
ATOM   2406  C   VAL A 159      75.890  72.920  73.900  1.00  0.00           C
ATOM   2407  O   VAL A 159      76.300  73.520  74.930  1.00  0.00           O
ATOM   2408  N   ASP A 160      76.310  71.700  73.680  1.00  0.00           N
ATOM   2409  H   ASP A 160      76.080  71.260  72.800  1.00  0.00           H
ATOM   2410  CA  ASP A 160      77.080  70.990  74.730  1.00  0.00           C
ATOM   2411  HA  ASP A 160      76.830  71.210  75.760  1.00  0.00           H
ATOM   2412  CB  ASP A 160      76.930  69.490  74.550  1.00  0.00           C
ATOM   2413  HB1 ASP A 160      77.870  68.960  74.710  1.00  0.00           H
ATOM   2414  HB2 ASP A 160      76.510  69.250  73.580  1.00  0.00           H
ATOM   2415  CG  ASP A 160      76.080  68.910  75.670  1.00  0.00           C
ATOM   2416  OD1 ASP A 160      74.870  69.310  75.670  1.00  0.00           O
ATOM   2417  OD2 ASP A 160      76.490  68.100  76.520  1.00  0.00           O
ATOM   2418  C   ASP A 160      78.570  71.370  74.680  1.00  0.00           C
ATOM   2419  O   ASP A 160      79.390  70.990  75.520  1.00  0.00           O
ATOM   2420  N   TYR A 161      79.020  72.000  73.590  1.00  0.00           N
ATOM   2421  H   TYR A 161      78.330  72.240  72.900  1.00  0.00           H
ATOM   2422  CA  TYR A 161      80.360  72.360  73.320  1.00  0.00           C
ATOM   2423  HA  TYR A 161      80.910  72.360  74.260  1.00  0.00           H
ATOM   2424  CB  TYR A 161      81.070  71.310  72.470  1.00  0.00           C
ATOM   2425  HB1 TYR A 161      82.100  71.590  72.260  1.00  0.00           H
ATOM   2426  HB2 TYR A 161      80.620  71.300  71.480  1.00  0.00           H
ATOM   2427  CG  TYR A 161      81.110  69.920  73.050  1.00  0.00           C
ATOM   2428  CD1 TYR A 161      82.290  69.480  73.700  1.00  0.00           C
ATOM   2429  HD1 TYR A 161      83.040  70.210  73.960  1.00  0.00           H
ATOM   2430  CE1 TYR A 161      82.230  68.160  74.230  1.00  0.00           C
ATOM   2431  HE1 TYR A 161      83.110  67.790  74.720  1.00  0.00           H
ATOM   2432  CZ  TYR A 161      81.080  67.300  74.010  1.00  0.00           C
ATOM   2433  OH  TYR A 161      81.130  66.030  74.490  1.00  0.00           O
ATOM   2434  HH  TYR A 161      80.430  65.430  74.210  1.00  0.00           H
ATOM   2435  CE2 TYR A 161      79.950  67.770  73.300  1.00  0.00           C
ATOM   2436  HE2 TYR A 161      79.070  67.150  73.200  1.00  0.00           H
ATOM   2437  CD2 TYR A 161      79.940  69.130  72.850  1.00  0.00           C
ATOM   2438  HD2 TYR A 161      79.080  69.560  72.370  1.00  0.00           H
ATOM   2439  C   TYR A 161      80.500  73.770  72.580  1.00  0.00           C
ATOM   2440  O   TYR A 161      81.340  73.930  71.720  1.00  0.00           O
ATOM   2441  N   GLY A 162      79.720  74.800  72.940  1.00  0.00           N
ATOM   2442  H   GLY A 162      79.090  74.760  73.730  1.00  0.00           H
ATOM   2443  CA  GLY A 162      79.510  75.940  72.050  1.00  0.00           C
ATOM   2444  HA1 GLY A 162      78.750  76.620  72.440  1.00  0.00           H
ATOM   2445  HA2 GLY A 162      79.230  75.510  71.090  1.00  0.00           H
ATOM   2446  C   GLY A 162      80.800  76.810  71.760  1.00  0.00           C
ATOM   2447  O   GLY A 162      80.860  77.480  70.750  1.00  0.00           O
ATOM   2448  N   LYS A 163      81.850  76.730  72.650  1.00  0.00           N
ATOM   2449  H   LYS A 163      81.730  76.240  73.520  1.00  0.00           H
ATOM   2450  CA  LYS A 163      83.020  77.610  72.350  1.00  0.00           C
ATOM   2451  HA  LYS A 163      82.810  78.460  71.700  1.00  0.00           H
ATOM   2452  CB  LYS A 163      83.660  78.010  73.660  1.00  0.00           C
ATOM   2453  HB1 LYS A 163      84.750  78.080  73.620  1.00  0.00           H
ATOM   2454  HB2 LYS A 163      83.310  77.210  74.300  1.00  0.00           H
ATOM   2455  CG  LYS A 163      83.080  79.370  74.170  1.00  0.00           C
ATOM   2456  HG1 LYS A 163      82.000  79.400  74.340  1.00  0.00           H
ATOM   2457  HG2 LYS A 163      83.330  80.200  73.520  1.00  0.00           H
ATOM   2458  CD  LYS A 163      83.810  79.630  75.500  1.00  0.00           C
ATOM   2459  HD1 LYS A 163      84.850  79.860  75.260  1.00  0.00           H
ATOM   2460  HD2 LYS A 163      83.900  78.710  76.080  1.00  0.00           H
ATOM   2461  CE  LYS A 163      83.170  80.860  76.270  1.00  0.00           C
ATOM   2462  HE1 LYS A 163      83.170  81.660  75.530  1.00  0.00           H
ATOM   2463  HE2 LYS A 163      83.930  81.240  76.950  1.00  0.00           H
ATOM   2464  NZ  LYS A 163      81.850  80.550  76.880  1.00  0.00           N
ATOM   2465  HZ1 LYS A 163      81.460  81.350  77.360  1.00  0.00           H
ATOM   2466  HZ2 LYS A 163      81.190  80.270  76.160  1.00  0.00           H
ATOM   2467  HZ3 LYS A 163      81.770  79.860  77.610  1.00  0.00           H
ATOM   2468  C   LYS A 163      84.050  76.870  71.460  1.00  0.00           C
ATOM   2469  O   LYS A 163      85.170  77.320  71.120  1.00  0.00           O
ATOM   2470  N   LYS A 164      83.790  75.560  71.130  1.00  0.00           N
ATOM   2471  H   LYS A 164      82.990  75.170  71.600  1.00  0.00           H
ATOM   2472  CA  LYS A 164      84.740  74.680  70.330  1.00  0.00           C
ATOM   2473  HA  LYS A 164      85.740  74.980  70.630  1.00  0.00           H
ATOM   2474  CB  LYS A 164      84.490  73.210  70.790  1.00  0.00           C
ATOM   2475  HB1 LYS A 164      85.250  72.640  70.270  1.00  0.00           H
ATOM   2476  HB2 LYS A 164      83.560  72.780  70.420  1.00  0.00           H
ATOM   2477  CG  LYS A 164      84.550  72.830  72.290  1.00  0.00           C
ATOM   2478  HG1 LYS A 164      84.410  71.750  72.380  1.00  0.00           H
ATOM   2479  HG2 LYS A 164      83.740  73.300  72.840  1.00  0.00           H
ATOM   2480  CD  LYS A 164      85.840  73.270  72.800  1.00  0.00           C
ATOM   2481  HD1 LYS A 164      86.030  74.330  72.620  1.00  0.00           H
ATOM   2482  HD2 LYS A 164      86.570  72.750  72.190  1.00  0.00           H
ATOM   2483  CE  LYS A 164      85.880  72.830  74.280  1.00  0.00           C
ATOM   2484  HE1 LYS A 164      85.700  71.760  74.380  1.00  0.00           H
ATOM   2485  HE2 LYS A 164      85.030  73.210  74.840  1.00  0.00           H
ATOM   2486  NZ  LYS A 164      87.190  73.080  74.890  1.00  0.00           N
ATOM   2487  HZ1 LYS A 164      87.900  72.760  74.250  1.00  0.00           H
ATOM   2488  HZ2 LYS A 164      87.460  74.060  74.940  1.00  0.00           H
ATOM   2489  HZ3 LYS A 164      87.210  72.780  75.860  1.00  0.00           H
ATOM   2490  C   LYS A 164      84.510  74.860  68.840  1.00  0.00           C
ATOM   2491  O   LYS A 164      83.420  75.190  68.390  1.00  0.00           O
ATOM   2492  N   SER A 165      85.580  74.640  68.100  1.00  0.00           N
ATOM   2493  H   SER A 165      86.480  74.400  68.490  1.00  0.00           H
ATOM   2494  CA  SER A 165      85.380  74.700  66.580  1.00  0.00           C
ATOM   2495  HA  SER A 165      84.900  75.590  66.180  1.00  0.00           H
ATOM   2496  CB  SER A 165      86.790  74.690  65.870  1.00  0.00           C
ATOM   2497  HB1 SER A 165      86.610  74.550  64.800  1.00  0.00           H
ATOM   2498  HB2 SER A 165      87.330  73.850  66.310  1.00  0.00           H
ATOM   2499  OG  SER A 165      87.530  75.880  66.070  1.00  0.00           O
ATOM   2500  HG  SER A 165      88.050  75.810  66.880  1.00  0.00           H
ATOM   2501  C   SER A 165      84.660  73.580  66.020  1.00  0.00           C
ATOM   2502  O   SER A 165      84.720  72.470  66.500  1.00  0.00           O
ATOM   2503  N   LYS A 166      83.810  73.810  64.950  1.00  0.00           N
ATOM   2504  H   LYS A 166      83.780  74.780  64.670  1.00  0.00           H
ATOM   2505  CA  LYS A 166      83.280  72.760  64.070  1.00  0.00           C
ATOM   2506  HA  LYS A 166      83.680  71.820  64.430  1.00  0.00           H
ATOM   2507  CB  LYS A 166      81.800  72.580  64.180  1.00  0.00           C
ATOM   2508  HB1 LYS A 166      81.480  72.030  63.290  1.00  0.00           H
ATOM   2509  HB2 LYS A 166      81.340  73.560  64.260  1.00  0.00           H
ATOM   2510  CG  LYS A 166      81.340  71.860  65.490  1.00  0.00           C
ATOM   2511  HG1 LYS A 166      81.740  72.330  66.390  1.00  0.00           H
ATOM   2512  HG2 LYS A 166      81.710  70.840  65.530  1.00  0.00           H
ATOM   2513  CD  LYS A 166      79.790  71.900  65.670  1.00  0.00           C
ATOM   2514  HD1 LYS A 166      79.430  70.890  65.870  1.00  0.00           H
ATOM   2515  HD2 LYS A 166      79.320  72.080  64.710  1.00  0.00           H
ATOM   2516  CE  LYS A 166      79.340  72.850  66.730  1.00  0.00           C
ATOM   2517  HE1 LYS A 166      79.970  72.690  67.600  1.00  0.00           H
ATOM   2518  HE2 LYS A 166      78.300  72.670  66.990  1.00  0.00           H
ATOM   2519  NZ  LYS A 166      79.490  74.270  66.310  1.00  0.00           N
ATOM   2520  HZ1 LYS A 166      79.130  74.390  65.370  1.00  0.00           H
ATOM   2521  HZ2 LYS A 166      79.020  74.900  66.950  1.00  0.00           H
ATOM   2522  HZ3 LYS A 166      80.440  74.600  66.370  1.00  0.00           H
ATOM   2523  C   LYS A 166      83.700  72.890  62.610  1.00  0.00           C
ATOM   2524  O   LYS A 166      83.330  73.980  62.040  1.00  0.00           O
ATOM   2525  N   LEU A 167      84.240  71.840  62.030  1.00  0.00           N
ATOM   2526  H   LEU A 167      84.450  71.010  62.570  1.00  0.00           H
ATOM   2527  CA  LEU A 167      84.730  71.790  60.630  1.00  0.00           C
ATOM   2528  HA  LEU A 167      84.320  72.670  60.130  1.00  0.00           H
ATOM   2529  CB  LEU A 167      86.320  71.700  60.550  1.00  0.00           C
ATOM   2530  HB1 LEU A 167      86.550  71.030  59.720  1.00  0.00           H
ATOM   2531  HB2 LEU A 167      86.700  71.260  61.480  1.00  0.00           H
ATOM   2532  CG  LEU A 167      86.900  73.060  60.470  1.00  0.00           C
ATOM   2533  HG  LEU A 167      86.280  73.670  59.810  1.00  0.00           H
ATOM   2534  CD1 LEU A 167      87.060  73.760  61.810  1.00  0.00           C
ATOM   2535 1HD1 LEU A 167      87.670  73.180  62.510  1.00  0.00           H
ATOM   2536 2HD1 LEU A 167      87.410  74.780  61.700  1.00  0.00           H
ATOM   2537 3HD1 LEU A 167      86.090  73.970  62.260  1.00  0.00           H
ATOM   2538  CD2 LEU A 167      88.400  73.060  59.950  1.00  0.00           C
ATOM   2539 1HD2 LEU A 167      89.030  73.890  60.280  1.00  0.00           H
ATOM   2540 2HD2 LEU A 167      88.890  72.190  60.390  1.00  0.00           H
ATOM   2541 3HD2 LEU A 167      88.370  73.020  58.860  1.00  0.00           H
ATOM   2542  C   LEU A 167      84.140  70.540  59.950  1.00  0.00           C
ATOM   2543  O   LEU A 167      84.340  69.430  60.410  1.00  0.00           O
ATOM   2544  N   GLU A 168      83.430  70.730  58.830  1.00  0.00           N
ATOM   2545  H   GLU A 168      83.190  71.670  58.550  1.00  0.00           H
ATOM   2546  CA  GLU A 168      83.010  69.630  57.990  1.00  0.00           C
ATOM   2547  HA  GLU A 168      82.670  68.810  58.630  1.00  0.00           H
ATOM   2548  CB  GLU A 168      81.700  70.020  57.340  1.00  0.00           C
ATOM   2549  HB1 GLU A 168      81.450  69.310  56.540  1.00  0.00           H
ATOM   2550  HB2 GLU A 168      81.800  71.050  57.000  1.00  0.00           H
ATOM   2551  CG  GLU A 168      80.520  70.070  58.300  1.00  0.00           C
ATOM   2552  HG1 GLU A 168      80.720  70.570  59.240  1.00  0.00           H
ATOM   2553  HG2 GLU A 168      80.120  69.090  58.530  1.00  0.00           H
ATOM   2554  CD  GLU A 168      79.410  70.870  57.570  1.00  0.00           C
ATOM   2555  OE1 GLU A 168      78.430  70.250  57.110  1.00  0.00           O
ATOM   2556  OE2 GLU A 168      79.490  72.150  57.480  1.00  0.00           O
ATOM   2557  C   GLU A 168      83.980  69.140  56.910  1.00  0.00           C
ATOM   2558  O   GLU A 168      84.850  69.880  56.490  1.00  0.00           O
ATOM   2559  N   PHE A 169      83.780  67.890  56.510  1.00  0.00           N
ATOM   2560  H   PHE A 169      83.190  67.310  57.100  1.00  0.00           H
ATOM   2561  CA  PHE A 169      84.300  67.270  55.310  1.00  0.00           C
ATOM   2562  HA  PHE A 169      84.820  67.910  54.600  1.00  0.00           H
ATOM   2563  CB  PHE A 169      85.340  66.150  55.700  1.00  0.00           C
ATOM   2564  HB1 PHE A 169      85.300  65.450  54.860  1.00  0.00           H
ATOM   2565  HB2 PHE A 169      84.970  65.690  56.620  1.00  0.00           H
ATOM   2566  CG  PHE A 169      86.720  66.680  55.940  1.00  0.00           C
ATOM   2567  CD1 PHE A 169      87.580  66.920  54.830  1.00  0.00           C
ATOM   2568  HD1 PHE A 169      87.180  66.750  53.840  1.00  0.00           H
ATOM   2569  CE1 PHE A 169      88.810  67.550  54.960  1.00  0.00           C
ATOM   2570  HE1 PHE A 169      89.360  67.810  54.070  1.00  0.00           H
ATOM   2571  CZ  PHE A 169      89.280  67.740  56.240  1.00  0.00           C
ATOM   2572  HZ  PHE A 169      90.300  68.080  56.290  1.00  0.00           H
ATOM   2573  CE2 PHE A 169      88.540  67.430  57.360  1.00  0.00           C
ATOM   2574  HE2 PHE A 169      88.890  67.620  58.370  1.00  0.00           H
ATOM   2575  CD2 PHE A 169      87.220  67.020  57.210  1.00  0.00           C
ATOM   2576  HD2 PHE A 169      86.550  66.960  58.050  1.00  0.00           H
ATOM   2577  C   PHE A 169      83.110  66.740  54.570  1.00  0.00           C
ATOM   2578  O   PHE A 169      82.510  65.740  54.900  1.00  0.00           O
ATOM   2579  N   SER A 170      82.500  67.550  53.720  1.00  0.00           N
ATOM   2580  H   SER A 170      82.990  68.390  53.450  1.00  0.00           H
ATOM   2581  CA  SER A 170      81.240  67.380  53.030  1.00  0.00           C
ATOM   2582  HA  SER A 170      80.610  66.680  53.590  1.00  0.00           H
ATOM   2583  CB  SER A 170      80.520  68.660  53.030  1.00  0.00           C
ATOM   2584  HB1 SER A 170      79.970  68.610  52.090  1.00  0.00           H
ATOM   2585  HB2 SER A 170      81.200  69.500  53.020  1.00  0.00           H
ATOM   2586  OG  SER A 170      79.660  68.810  54.140  1.00  0.00           O
ATOM   2587  HG  SER A 170      79.620  69.740  54.380  1.00  0.00           H
ATOM   2588  C   SER A 170      81.290  66.720  51.610  1.00  0.00           C
ATOM   2589  O   SER A 170      82.200  67.040  50.870  1.00  0.00           O
ATOM   2590  N   ILE A 171      80.390  65.750  51.350  1.00  0.00           N
ATOM   2591  H   ILE A 171      79.770  65.440  52.080  1.00  0.00           H
ATOM   2592  CA  ILE A 171      80.330  65.010  50.090  1.00  0.00           C
ATOM   2593  HA  ILE A 171      81.160  65.280  49.440  1.00  0.00           H
ATOM   2594  CB  ILE A 171      80.450  63.470  50.340  1.00  0.00           C
ATOM   2595  HB  ILE A 171      79.690  63.080  51.020  1.00  0.00           H
ATOM   2596  CG2 ILE A 171      80.280  62.720  49.000  1.00  0.00           C
ATOM   2597 1HG2 ILE A 171      81.030  63.110  48.310  1.00  0.00           H
ATOM   2598 2HG2 ILE A 171      80.380  61.650  49.160  1.00  0.00           H
ATOM   2599 3HG2 ILE A 171      79.250  62.810  48.680  1.00  0.00           H
ATOM   2600  CG1 ILE A 171      81.820  63.040  51.050  1.00  0.00           C
ATOM   2601 1HG1 ILE A 171      81.820  61.950  51.030  1.00  0.00           H
ATOM   2602 2HG1 ILE A 171      81.990  63.540  52.000  1.00  0.00           H
ATOM   2603  CD  ILE A 171      83.060  63.570  50.210  1.00  0.00           C
ATOM   2604  HD1 ILE A 171      83.930  63.570  50.860  1.00  0.00           H
ATOM   2605  HD2 ILE A 171      83.180  63.130  49.220  1.00  0.00           H
ATOM   2606  HD3 ILE A 171      82.910  64.640  50.080  1.00  0.00           H
ATOM   2607  C   ILE A 171      79.160  65.440  49.210  1.00  0.00           C
ATOM   2608  O   ILE A 171      78.010  65.300  49.660  1.00  0.00           O
ATOM   2609  N   TYR A 172      79.350  65.970  47.980  1.00  0.00           N
ATOM   2610  H   TYR A 172      80.290  65.900  47.620  1.00  0.00           H
ATOM   2611  CA  TYR A 172      78.330  66.710  47.300  1.00  0.00           C
ATOM   2612  HA  TYR A 172      77.540  66.950  48.010  1.00  0.00           H
ATOM   2613  CB  TYR A 172      78.910  68.090  46.760  1.00  0.00           C
ATOM   2614  HB1 TYR A 172      79.900  67.920  46.340  1.00  0.00           H
ATOM   2615  HB2 TYR A 172      79.110  68.760  47.600  1.00  0.00           H
ATOM   2616  CG  TYR A 172      78.150  68.870  45.670  1.00  0.00           C
ATOM   2617  CD1 TYR A 172      77.970  68.260  44.420  1.00  0.00           C
ATOM   2618  HD1 TYR A 172      78.450  67.310  44.270  1.00  0.00           H
ATOM   2619  CE1 TYR A 172      77.240  68.960  43.430  1.00  0.00           C
ATOM   2620  HE1 TYR A 172      77.120  68.530  42.440  1.00  0.00           H
ATOM   2621  CZ  TYR A 172      76.770  70.280  43.670  1.00  0.00           C
ATOM   2622  OH  TYR A 172      76.160  70.970  42.690  1.00  0.00           O
ATOM   2623  HH  TYR A 172      75.760  71.740  43.090  1.00  0.00           H
ATOM   2624  CE2 TYR A 172      77.120  70.890  44.890  1.00  0.00           C
ATOM   2625  HE2 TYR A 172      76.780  71.910  45.000  1.00  0.00           H
ATOM   2626  CD2 TYR A 172      77.780  70.210  45.870  1.00  0.00           C
ATOM   2627  HD2 TYR A 172      77.940  70.730  46.810  1.00  0.00           H
ATOM   2628  C   TYR A 172      77.750  65.780  46.180  1.00  0.00           C
ATOM   2629  O   TYR A 172      78.460  64.880  45.740  1.00  0.00           O
ATOM   2630  N   PRO A 173      76.430  65.990  45.770  1.00  0.00           N
ATOM   2631  CD  PRO A 173      75.440  66.970  46.260  1.00  0.00           C
ATOM   2632  HD1 PRO A 173      75.610  67.970  45.840  1.00  0.00           H
ATOM   2633  HD2 PRO A 173      75.520  66.920  47.340  1.00  0.00           H
ATOM   2634  CG  PRO A 173      74.040  66.430  45.780  1.00  0.00           C
ATOM   2635  HG1 PRO A 173      73.810  67.090  44.940  1.00  0.00           H
ATOM   2636  HG2 PRO A 173      73.370  66.490  46.650  1.00  0.00           H
ATOM   2637  CB  PRO A 173      74.330  64.940  45.480  1.00  0.00           C
ATOM   2638  HB1 PRO A 173      73.660  64.600  44.690  1.00  0.00           H
ATOM   2639  HB2 PRO A 173      74.220  64.340  46.380  1.00  0.00           H
ATOM   2640  CA  PRO A 173      75.800  64.950  45.060  1.00  0.00           C
ATOM   2641  HA  PRO A 173      76.200  64.040  45.500  1.00  0.00           H
ATOM   2642  C   PRO A 173      76.070  64.980  43.550  1.00  0.00           C
ATOM   2643  O   PRO A 173      75.930  65.980  42.870  1.00  0.00           O
ATOM   2644  N   ALA A 174      76.240  63.790  42.960  1.00  0.00           N
ATOM   2645  H   ALA A 174      76.080  63.010  43.580  1.00  0.00           H
ATOM   2646  CA  ALA A 174      76.670  63.470  41.550  1.00  0.00           C
ATOM   2647  HA  ALA A 174      76.550  64.310  40.880  1.00  0.00           H
ATOM   2648  CB  ALA A 174      78.140  63.000  41.600  1.00  0.00           C
ATOM   2649  HB1 ALA A 174      78.390  62.590  40.620  1.00  0.00           H
ATOM   2650  HB2 ALA A 174      78.790  63.880  41.680  1.00  0.00           H
ATOM   2651  HB3 ALA A 174      78.320  62.350  42.450  1.00  0.00           H
ATOM   2652  C   ALA A 174      75.780  62.370  40.850  1.00  0.00           C
ATOM   2653  O   ALA A 174      75.920  61.210  41.260  1.00  0.00           O
ATOM   2654  N   PRO A 175      74.930  62.660  39.880  1.00  0.00           N
ATOM   2655  CD  PRO A 175      74.170  63.840  39.950  1.00  0.00           C
ATOM   2656  HD1 PRO A 175      74.790  64.680  39.630  1.00  0.00           H
ATOM   2657  HD2 PRO A 175      73.770  64.000  40.950  1.00  0.00           H
ATOM   2658  CG  PRO A 175      72.980  63.760  38.970  1.00  0.00           C
ATOM   2659  HG1 PRO A 175      73.060  64.670  38.380  1.00  0.00           H
ATOM   2660  HG2 PRO A 175      72.030  63.530  39.460  1.00  0.00           H
ATOM   2661  CB  PRO A 175      73.370  62.590  38.080  1.00  0.00           C
ATOM   2662  HB1 PRO A 175      74.060  62.900  37.290  1.00  0.00           H
ATOM   2663  HB2 PRO A 175      72.450  62.170  37.690  1.00  0.00           H
ATOM   2664  CA  PRO A 175      74.040  61.740  39.150  1.00  0.00           C
ATOM   2665  HA  PRO A 175      73.260  61.350  39.810  1.00  0.00           H
ATOM   2666  C   PRO A 175      74.680  60.430  38.540  1.00  0.00           C
ATOM   2667  O   PRO A 175      74.040  59.450  38.390  1.00  0.00           O
ATOM   2668  N   GLN A 176      76.010  60.470  38.230  1.00  0.00           N
ATOM   2669  H   GLN A 176      76.460  61.370  38.290  1.00  0.00           H
ATOM   2670  CA  GLN A 176      76.780  59.300  37.810  1.00  0.00           C
ATOM   2671  HA  GLN A 176      76.480  58.810  36.880  1.00  0.00           H
ATOM   2672  CB  GLN A 176      78.190  59.840  37.590  1.00  0.00           C
ATOM   2673  HB1 GLN A 176      78.580  60.070  38.570  1.00  0.00           H
ATOM   2674  HB2 GLN A 176      78.040  60.750  37.000  1.00  0.00           H
ATOM   2675  CG  GLN A 176      79.240  58.960  36.900  1.00  0.00           C
ATOM   2676  HG1 GLN A 176      79.050  57.910  37.100  1.00  0.00           H
ATOM   2677  HG2 GLN A 176      80.270  59.160  37.190  1.00  0.00           H
ATOM   2678  CD  GLN A 176      79.260  59.180  35.300  1.00  0.00           C
ATOM   2679  OE1 GLN A 176      79.590  60.200  34.700  1.00  0.00           O
ATOM   2680  NE2 GLN A 176      78.800  58.200  34.580  1.00  0.00           N
ATOM   2681 1HE2 GLN A 176      78.500  57.350  35.020  1.00  0.00           H
ATOM   2682 2HE2 GLN A 176      78.990  58.240  33.590  1.00  0.00           H
ATOM   2683  C   GLN A 176      76.760  58.260  38.980  1.00  0.00           C
ATOM   2684  O   GLN A 176      76.840  57.050  38.710  1.00  0.00           O
ATOM   2685  N   VAL A 177      76.990  58.730  40.190  1.00  0.00           N
ATOM   2686  H   VAL A 177      76.950  59.710  40.410  1.00  0.00           H
ATOM   2687  CA  VAL A 177      77.160  57.980  41.440  1.00  0.00           C
ATOM   2688  HA  VAL A 177      76.970  56.930  41.200  1.00  0.00           H
ATOM   2689  CB  VAL A 177      78.600  58.010  41.970  1.00  0.00           C
ATOM   2690  HB  VAL A 177      78.570  57.620  42.990  1.00  0.00           H
ATOM   2691  CG1 VAL A 177      79.590  57.130  41.200  1.00  0.00           C
ATOM   2692 1HG1 VAL A 177      79.620  57.450  40.160  1.00  0.00           H
ATOM   2693 2HG1 VAL A 177      80.570  57.200  41.650  1.00  0.00           H
ATOM   2694 3HG1 VAL A 177      79.280  56.090  41.320  1.00  0.00           H
ATOM   2695  CG2 VAL A 177      79.210  59.420  41.930  1.00  0.00           C
ATOM   2696 1HG2 VAL A 177      79.480  59.550  40.880  1.00  0.00           H
ATOM   2697 2HG2 VAL A 177      78.530  60.210  42.240  1.00  0.00           H
ATOM   2698 3HG2 VAL A 177      80.180  59.430  42.430  1.00  0.00           H
ATOM   2699  C   VAL A 177      76.080  58.260  42.500  1.00  0.00           C
ATOM   2700  O   VAL A 177      76.350  58.270  43.660  1.00  0.00           O
ATOM   2701  N   SER A 178      74.850  58.330  42.080  1.00  0.00           N
ATOM   2702  H   SER A 178      74.630  57.990  41.160  1.00  0.00           H
ATOM   2703  CA  SER A 178      73.630  58.810  42.830  1.00  0.00           C
ATOM   2704  HA  SER A 178      73.980  59.620  43.470  1.00  0.00           H
ATOM   2705  CB  SER A 178      72.630  59.550  41.920  1.00  0.00           C
ATOM   2706  HB1 SER A 178      73.130  60.460  41.580  1.00  0.00           H
ATOM   2707  HB2 SER A 178      71.770  59.870  42.500  1.00  0.00           H
ATOM   2708  OG  SER A 178      72.200  58.850  40.830  1.00  0.00           O
ATOM   2709  HG  SER A 178      71.640  59.450  40.330  1.00  0.00           H
ATOM   2710  C   SER A 178      73.020  57.710  43.690  1.00  0.00           C
ATOM   2711  O   SER A 178      73.100  56.560  43.330  1.00  0.00           O
ATOM   2712  N   THR A 179      72.560  58.070  44.880  1.00  0.00           N
ATOM   2713  H   THR A 179      72.520  59.040  45.160  1.00  0.00           H
ATOM   2714  CA  THR A 179      71.710  57.200  45.670  1.00  0.00           C
ATOM   2715  HA  THR A 179      71.830  56.170  45.330  1.00  0.00           H
ATOM   2716  CB  THR A 179      72.100  57.350  47.140  1.00  0.00           C
ATOM   2717  HB  THR A 179      72.220  58.420  47.330  1.00  0.00           H
ATOM   2718  CG2 THR A 179      71.050  56.800  48.150  1.00  0.00           C
ATOM   2719 1HG2 THR A 179      70.160  57.420  48.080  1.00  0.00           H
ATOM   2720 2HG2 THR A 179      70.950  55.710  48.160  1.00  0.00           H
ATOM   2721 3HG2 THR A 179      71.460  56.960  49.140  1.00  0.00           H
ATOM   2722  OG1 THR A 179      73.300  56.690  47.330  1.00  0.00           O
ATOM   2723  HG1 THR A 179      73.890  56.780  46.570  1.00  0.00           H
ATOM   2724  C   THR A 179      70.210  57.470  45.480  1.00  0.00           C
ATOM   2725  O   THR A 179      69.370  56.580  45.360  1.00  0.00           O
ATOM   2726  N   ALA A 180      69.780  58.760  45.360  1.00  0.00           N
ATOM   2727  H   ALA A 180      70.500  59.470  45.400  1.00  0.00           H
ATOM   2728  CA  ALA A 180      68.400  59.130  45.350  1.00  0.00           C
ATOM   2729  HA  ALA A 180      67.760  58.380  44.890  1.00  0.00           H
ATOM   2730  CB  ALA A 180      68.070  59.370  46.850  1.00  0.00           C
ATOM   2731  HB1 ALA A 180      68.920  59.790  47.370  1.00  0.00           H
ATOM   2732  HB2 ALA A 180      67.190  60.000  47.020  1.00  0.00           H
ATOM   2733  HB3 ALA A 180      67.810  58.470  47.400  1.00  0.00           H
ATOM   2734  C   ALA A 180      68.070  60.430  44.650  1.00  0.00           C
ATOM   2735  O   ALA A 180      68.900  61.330  44.580  1.00  0.00           O
ATOM   2736  N   VAL A 181      66.860  60.500  44.070  1.00  0.00           N
ATOM   2737  H   VAL A 181      66.230  59.710  44.130  1.00  0.00           H
ATOM   2738  CA  VAL A 181      66.500  61.640  43.130  1.00  0.00           C
ATOM   2739  HA  VAL A 181      67.370  61.870  42.520  1.00  0.00           H
ATOM   2740  CB  VAL A 181      65.350  61.180  42.170  1.00  0.00           C
ATOM   2741  HB  VAL A 181      65.650  60.260  41.660  1.00  0.00           H
ATOM   2742  CG1 VAL A 181      63.940  60.850  42.770  1.00  0.00           C
ATOM   2743 1HG1 VAL A 181      63.210  60.570  42.000  1.00  0.00           H
ATOM   2744 2HG1 VAL A 181      64.040  60.100  43.540  1.00  0.00           H
ATOM   2745 3HG1 VAL A 181      63.600  61.720  43.330  1.00  0.00           H
ATOM   2746  CG2 VAL A 181      65.120  62.170  41.100  1.00  0.00           C
ATOM   2747 1HG2 VAL A 181      64.490  61.710  40.340  1.00  0.00           H
ATOM   2748 2HG2 VAL A 181      64.720  63.130  41.430  1.00  0.00           H
ATOM   2749 3HG2 VAL A 181      66.120  62.310  40.690  1.00  0.00           H
ATOM   2750  C   VAL A 181      66.230  62.960  43.810  1.00  0.00           C
ATOM   2751  O   VAL A 181      66.650  64.020  43.300  1.00  0.00           O
ATOM   2752  N   VAL A 182      65.850  62.920  45.060  1.00  0.00           N
ATOM   2753  H   VAL A 182      65.660  61.950  45.290  1.00  0.00           H
ATOM   2754  CA  VAL A 182      65.770  63.900  46.090  1.00  0.00           C
ATOM   2755  HA  VAL A 182      65.480  64.870  45.670  1.00  0.00           H
ATOM   2756  CB  VAL A 182      64.740  63.570  47.160  1.00  0.00           C
ATOM   2757  HB  VAL A 182      64.890  64.290  47.960  1.00  0.00           H
ATOM   2758  CG1 VAL A 182      63.330  63.820  46.680  1.00  0.00           C
ATOM   2759 1HG1 VAL A 182      63.290  64.790  46.190  1.00  0.00           H
ATOM   2760 2HG1 VAL A 182      63.140  63.140  45.850  1.00  0.00           H
ATOM   2761 3HG1 VAL A 182      62.640  63.750  47.520  1.00  0.00           H
ATOM   2762  CG2 VAL A 182      64.750  62.130  47.720  1.00  0.00           C
ATOM   2763 1HG2 VAL A 182      65.360  62.220  48.620  1.00  0.00           H
ATOM   2764 2HG2 VAL A 182      63.770  61.690  47.880  1.00  0.00           H
ATOM   2765 3HG2 VAL A 182      65.300  61.510  47.020  1.00  0.00           H
ATOM   2766  C   VAL A 182      67.090  64.290  46.780  1.00  0.00           C
ATOM   2767  O   VAL A 182      67.010  65.130  47.690  1.00  0.00           O
ATOM   2768  N   GLU A 183      68.270  63.800  46.430  1.00  0.00           N
ATOM   2769  H   GLU A 183      68.360  63.130  45.680  1.00  0.00           H
ATOM   2770  CA  GLU A 183      69.570  64.330  47.040  1.00  0.00           C
ATOM   2771  HA  GLU A 183      69.590  64.130  48.110  1.00  0.00           H
ATOM   2772  CB  GLU A 183      70.800  63.700  46.400  1.00  0.00           C
ATOM   2773  HB1 GLU A 183      71.630  64.350  46.690  1.00  0.00           H
ATOM   2774  HB2 GLU A 183      70.560  63.800  45.340  1.00  0.00           H
ATOM   2775  CG  GLU A 183      71.040  62.220  46.790  1.00  0.00           C
ATOM   2776  HG1 GLU A 183      70.180  61.570  46.650  1.00  0.00           H
ATOM   2777  HG2 GLU A 183      71.390  62.130  47.820  1.00  0.00           H
ATOM   2778  CD  GLU A 183      72.260  61.620  46.010  1.00  0.00           C
ATOM   2779  OE1 GLU A 183      73.440  61.740  46.410  1.00  0.00           O
ATOM   2780  OE2 GLU A 183      72.010  60.750  45.110  1.00  0.00           O
ATOM   2781  C   GLU A 183      69.720  65.890  46.990  1.00  0.00           C
ATOM   2782  O   GLU A 183      70.120  66.520  47.970  1.00  0.00           O
ATOM   2783  N   PRO A 184      69.280  66.640  45.960  1.00  0.00           N
ATOM   2784  CD  PRO A 184      68.960  66.190  44.620  1.00  0.00           C
ATOM   2785  HD1 PRO A 184      67.930  65.830  44.690  1.00  0.00           H
ATOM   2786  HD2 PRO A 184      69.650  65.420  44.270  1.00  0.00           H
ATOM   2787  CG  PRO A 184      69.130  67.390  43.730  1.00  0.00           C
ATOM   2788  HG1 PRO A 184      68.660  67.360  42.740  1.00  0.00           H
ATOM   2789  HG2 PRO A 184      70.190  67.500  43.540  1.00  0.00           H
ATOM   2790  CB  PRO A 184      68.650  68.530  44.640  1.00  0.00           C
ATOM   2791  HB1 PRO A 184      67.560  68.450  44.650  1.00  0.00           H
ATOM   2792  HB2 PRO A 184      68.970  69.520  44.310  1.00  0.00           H
ATOM   2793  CA  PRO A 184      69.160  68.110  46.040  1.00  0.00           C
ATOM   2794  HA  PRO A 184      70.180  68.490  46.140  1.00  0.00           H
ATOM   2795  C   PRO A 184      68.320  68.810  47.140  1.00  0.00           C
ATOM   2796  O   PRO A 184      68.610  69.870  47.580  1.00  0.00           O
ATOM   2797  N   TYR A 185      67.290  68.110  47.550  1.00  0.00           N
ATOM   2798  H   TYR A 185      67.000  67.300  47.020  1.00  0.00           H
ATOM   2799  CA  TYR A 185      66.390  68.600  48.620  1.00  0.00           C
ATOM   2800  HA  TYR A 185      66.100  69.640  48.490  1.00  0.00           H
ATOM   2801  CB  TYR A 185      65.140  67.680  48.650  1.00  0.00           C
ATOM   2802  HB1 TYR A 185      64.820  67.540  49.690  1.00  0.00           H
ATOM   2803  HB2 TYR A 185      65.340  66.660  48.320  1.00  0.00           H
ATOM   2804  CG  TYR A 185      63.990  68.080  47.820  1.00  0.00           C
ATOM   2805  CD1 TYR A 185      64.060  69.080  46.830  1.00  0.00           C
ATOM   2806  HD1 TYR A 185      64.960  69.620  46.620  1.00  0.00           H
ATOM   2807  CE1 TYR A 185      62.850  69.280  46.110  1.00  0.00           C
ATOM   2808  HE1 TYR A 185      62.900  70.050  45.350  1.00  0.00           H
ATOM   2809  CZ  TYR A 185      61.660  68.550  46.440  1.00  0.00           C
ATOM   2810  OH  TYR A 185      60.500  68.760  45.770  1.00  0.00           O
ATOM   2811  HH  TYR A 185      59.950  67.980  45.760  1.00  0.00           H
ATOM   2812  CE2 TYR A 185      61.640  67.610  47.370  1.00  0.00           C
ATOM   2813  HE2 TYR A 185      60.840  66.910  47.560  1.00  0.00           H
ATOM   2814  CD2 TYR A 185      62.860  67.260  48.060  1.00  0.00           C
ATOM   2815  HD2 TYR A 185      62.860  66.430  48.750  1.00  0.00           H
ATOM   2816  C   TYR A 185      67.170  68.430  49.930  1.00  0.00           C
ATOM   2817  O   TYR A 185      67.250  69.340  50.730  1.00  0.00           O
ATOM   2818  N   ASN A 186      67.750  67.250  50.140  1.00  0.00           N
ATOM   2819  H   ASN A 186      67.710  66.550  49.410  1.00  0.00           H
ATOM   2820  CA  ASN A 186      68.460  66.790  51.310  1.00  0.00           C
ATOM   2821  HA  ASN A 186      67.860  67.000  52.190  1.00  0.00           H
ATOM   2822  CB  ASN A 186      68.600  65.290  51.150  1.00  0.00           C
ATOM   2823  HB1 ASN A 186      69.150  64.790  51.940  1.00  0.00           H
ATOM   2824  HB2 ASN A 186      69.260  65.020  50.330  1.00  0.00           H
ATOM   2825  CG  ASN A 186      67.180  64.680  51.050  1.00  0.00           C
ATOM   2826  OD1 ASN A 186      66.320  65.010  51.840  1.00  0.00           O
ATOM   2827  ND2 ASN A 186      66.870  63.750  50.140  1.00  0.00           N
ATOM   2828 1HD2 ASN A 186      67.600  63.400  49.540  1.00  0.00           H
ATOM   2829 2HD2 ASN A 186      65.900  63.470  50.110  1.00  0.00           H
ATOM   2830  C   ASN A 186      69.680  67.650  51.520  1.00  0.00           C
ATOM   2831  O   ASN A 186      69.940  68.030  52.630  1.00  0.00           O
ATOM   2832  N   SER A 187      70.360  68.080  50.450  1.00  0.00           N
ATOM   2833  H   SER A 187      70.090  67.730  49.540  1.00  0.00           H
ATOM   2834  CA  SER A 187      71.610  68.980  50.500  1.00  0.00           C
ATOM   2835  HA  SER A 187      72.370  68.600  51.180  1.00  0.00           H
ATOM   2836  CB  SER A 187      72.170  69.020  49.110  1.00  0.00           C
ATOM   2837  HB1 SER A 187      73.140  69.500  49.220  1.00  0.00           H
ATOM   2838  HB2 SER A 187      71.510  69.540  48.410  1.00  0.00           H
ATOM   2839  OG  SER A 187      72.260  67.750  48.540  1.00  0.00           O
ATOM   2840  HG  SER A 187      71.410  67.340  48.370  1.00  0.00           H
ATOM   2841  C   SER A 187      71.290  70.430  51.020  1.00  0.00           C
ATOM   2842  O   SER A 187      71.990  71.050  51.810  1.00  0.00           O
ATOM   2843  N   ILE A 188      70.200  70.990  50.430  1.00  0.00           N
ATOM   2844  H   ILE A 188      69.670  70.380  49.830  1.00  0.00           H
ATOM   2845  CA  ILE A 188      69.780  72.380  50.790  1.00  0.00           C
ATOM   2846  HA  ILE A 188      70.660  73.000  50.950  1.00  0.00           H
ATOM   2847  CB  ILE A 188      68.830  72.940  49.700  1.00  0.00           C
ATOM   2848  HB  ILE A 188      68.080  72.190  49.460  1.00  0.00           H
ATOM   2849  CG2 ILE A 188      68.070  74.260  50.160  1.00  0.00           C
ATOM   2850 1HG2 ILE A 188      67.360  74.630  49.420  1.00  0.00           H
ATOM   2851 2HG2 ILE A 188      67.560  74.100  51.110  1.00  0.00           H
ATOM   2852 3HG2 ILE A 188      68.780  75.070  50.330  1.00  0.00           H
ATOM   2853  CG1 ILE A 188      69.670  73.340  48.450  1.00  0.00           C
ATOM   2854 1HG1 ILE A 188      70.580  72.760  48.300  1.00  0.00           H
ATOM   2855 2HG1 ILE A 188      70.010  74.360  48.630  1.00  0.00           H
ATOM   2856  CD  ILE A 188      68.900  73.340  47.140  1.00  0.00           C
ATOM   2857  HD1 ILE A 188      68.500  72.370  46.830  1.00  0.00           H
ATOM   2858  HD2 ILE A 188      68.210  74.170  47.300  1.00  0.00           H
ATOM   2859  HD3 ILE A 188      69.670  73.590  46.410  1.00  0.00           H
ATOM   2860  C   ILE A 188      69.130  72.470  52.130  1.00  0.00           C
ATOM   2861  O   ILE A 188      69.440  73.380  52.850  1.00  0.00           O
ATOM   2862  N   LEU A 189      68.410  71.400  52.600  1.00  0.00           N
ATOM   2863  H   LEU A 189      68.060  70.750  51.910  1.00  0.00           H
ATOM   2864  CA  LEU A 189      67.900  71.350  53.980  1.00  0.00           C
ATOM   2865  HA  LEU A 189      67.410  72.290  54.200  1.00  0.00           H
ATOM   2866  CB  LEU A 189      66.940  70.150  54.080  1.00  0.00           C
ATOM   2867  HB1 LEU A 189      66.760  69.970  55.140  1.00  0.00           H
ATOM   2868  HB2 LEU A 189      67.430  69.230  53.750  1.00  0.00           H
ATOM   2869  CG  LEU A 189      65.620  70.270  53.270  1.00  0.00           C
ATOM   2870  HG  LEU A 189      65.790  70.470  52.210  1.00  0.00           H
ATOM   2871  CD1 LEU A 189      64.790  69.020  53.340  1.00  0.00           C
ATOM   2872 1HD1 LEU A 189      65.370  68.160  53.000  1.00  0.00           H
ATOM   2873 2HD1 LEU A 189      64.500  68.960  54.390  1.00  0.00           H
ATOM   2874 3HD1 LEU A 189      63.950  69.100  52.650  1.00  0.00           H
ATOM   2875  CD2 LEU A 189      64.720  71.450  53.810  1.00  0.00           C
ATOM   2876 1HD2 LEU A 189      63.710  71.460  53.390  1.00  0.00           H
ATOM   2877 2HD2 LEU A 189      64.650  71.490  54.900  1.00  0.00           H
ATOM   2878 3HD2 LEU A 189      65.200  72.340  53.410  1.00  0.00           H
ATOM   2879  C   LEU A 189      69.160  71.340  54.880  1.00  0.00           C
ATOM   2880  O   LEU A 189      69.320  72.200  55.760  1.00  0.00           O
ATOM   2881  N   THR A 190      70.010  70.310  54.700  1.00  0.00           N
ATOM   2882  H   THR A 190      70.010  69.730  53.870  1.00  0.00           H
ATOM   2883  CA  THR A 190      71.120  70.180  55.630  1.00  0.00           C
ATOM   2884  HA  THR A 190      70.640  70.200  56.610  1.00  0.00           H
ATOM   2885  CB  THR A 190      71.860  68.820  55.440  1.00  0.00           C
ATOM   2886  HB  THR A 190      71.040  68.140  55.220  1.00  0.00           H
ATOM   2887  CG2 THR A 190      72.810  68.760  54.210  1.00  0.00           C
ATOM   2888 1HG2 THR A 190      72.830  67.690  54.020  1.00  0.00           H
ATOM   2889 2HG2 THR A 190      72.480  69.270  53.300  1.00  0.00           H
ATOM   2890 3HG2 THR A 190      73.800  69.170  54.420  1.00  0.00           H
ATOM   2891  OG1 THR A 190      72.540  68.540  56.670  1.00  0.00           O
ATOM   2892  HG1 THR A 190      72.330  67.700  57.080  1.00  0.00           H
ATOM   2893  C   THR A 190      72.100  71.360  55.690  1.00  0.00           C
ATOM   2894  O   THR A 190      72.450  71.810  56.810  1.00  0.00           O
ATOM   2895  N   THR A 191      72.410  71.960  54.510  1.00  0.00           N
ATOM   2896  H   THR A 191      72.220  71.510  53.620  1.00  0.00           H
ATOM   2897  CA  THR A 191      73.150  73.260  54.410  1.00  0.00           C
ATOM   2898  HA  THR A 191      74.130  73.140  54.890  1.00  0.00           H
ATOM   2899  CB  THR A 191      73.380  73.750  52.950  1.00  0.00           C
ATOM   2900  HB  THR A 191      72.440  73.780  52.400  1.00  0.00           H
ATOM   2901  CG2 THR A 191      74.260  75.020  52.820  1.00  0.00           C
ATOM   2902 1HG2 THR A 191      73.680  75.790  53.330  1.00  0.00           H
ATOM   2903 2HG2 THR A 191      75.220  74.970  53.340  1.00  0.00           H
ATOM   2904 3HG2 THR A 191      74.190  75.370  51.790  1.00  0.00           H
ATOM   2905  OG1 THR A 191      74.160  72.790  52.340  1.00  0.00           O
ATOM   2906  HG1 THR A 191      73.590  72.270  51.770  1.00  0.00           H
ATOM   2907  C   THR A 191      72.430  74.310  55.230  1.00  0.00           C
ATOM   2908  O   THR A 191      73.040  74.900  56.160  1.00  0.00           O
ATOM   2909  N   HIS A 192      71.160  74.560  54.880  1.00  0.00           N
ATOM   2910  H   HIS A 192      70.670  74.020  54.180  1.00  0.00           H
ATOM   2911  CA  HIS A 192      70.390  75.560  55.550  1.00  0.00           C
ATOM   2912  HA  HIS A 192      70.750  76.540  55.230  1.00  0.00           H
ATOM   2913  CB  HIS A 192      68.920  75.540  55.170  1.00  0.00           C
ATOM   2914  HB1 HIS A 192      68.580  74.500  55.190  1.00  0.00           H
ATOM   2915  HB2 HIS A 192      68.860  75.930  54.160  1.00  0.00           H
ATOM   2916  CG  HIS A 192      68.080  76.390  56.190  1.00  0.00           C
ATOM   2917  ND1 HIS A 192      68.390  77.690  56.590  1.00  0.00           N
ATOM   2918  HD1 HIS A 192      69.230  78.220  56.380  1.00  0.00           H
ATOM   2919  CE1 HIS A 192      67.370  78.110  57.400  1.00  0.00           C
ATOM   2920  HE1 HIS A 192      67.190  79.090  57.820  1.00  0.00           H
ATOM   2921  NE2 HIS A 192      66.540  77.110  57.500  1.00  0.00           N
ATOM   2922  HE2 HIS A 192      65.670  77.200  58.010  1.00  0.00           H
ATOM   2923  CD2 HIS A 192      66.910  75.970  56.740  1.00  0.00           C
ATOM   2924  HD2 HIS A 192      66.380  75.040  56.620  1.00  0.00           H
ATOM   2925  C   HIS A 192      70.460  75.580  57.070  1.00  0.00           C
ATOM   2926  O   HIS A 192      70.860  76.620  57.560  1.00  0.00           O
ATOM   2927  N   THR A 193      70.340  74.430  57.740  1.00  0.00           N
ATOM   2928  H   THR A 193      70.190  73.630  57.150  1.00  0.00           H
ATOM   2929  CA  THR A 193      70.320  74.200  59.190  1.00  0.00           C
ATOM   2930  HA  THR A 193      69.730  74.930  59.730  1.00  0.00           H
ATOM   2931  CB  THR A 193      69.630  72.910  59.610  1.00  0.00           C
ATOM   2932  HB  THR A 193      70.110  71.980  59.300  1.00  0.00           H
ATOM   2933  CG2 THR A 193      69.420  72.680  61.100  1.00  0.00           C
ATOM   2934 1HG2 THR A 193      68.900  71.740  61.250  1.00  0.00           H
ATOM   2935 2HG2 THR A 193      70.340  72.900  61.650  1.00  0.00           H
ATOM   2936 3HG2 THR A 193      68.770  73.490  61.430  1.00  0.00           H
ATOM   2937  OG1 THR A 193      68.330  73.010  59.020  1.00  0.00           O
ATOM   2938  HG1 THR A 193      67.850  72.190  59.130  1.00  0.00           H
ATOM   2939  C   THR A 193      71.720  74.270  59.750  1.00  0.00           C
ATOM   2940  O   THR A 193      71.900  74.560  60.960  1.00  0.00           O
ATOM   2941  N   THR A 194      72.770  73.850  59.020  1.00  0.00           N
ATOM   2942  H   THR A 194      72.560  73.410  58.130  1.00  0.00           H
ATOM   2943  CA  THR A 194      74.130  73.690  59.470  1.00  0.00           C
ATOM   2944  HA  THR A 194      74.160  73.450  60.530  1.00  0.00           H
ATOM   2945  CB  THR A 194      74.880  72.490  58.800  1.00  0.00           C
ATOM   2946  HB  THR A 194      74.920  72.680  57.730  1.00  0.00           H
ATOM   2947  CG2 THR A 194      76.300  72.240  59.260  1.00  0.00           C
ATOM   2948 1HG2 THR A 194      76.980  73.010  58.930  1.00  0.00           H
ATOM   2949 2HG2 THR A 194      76.330  72.270  60.350  1.00  0.00           H
ATOM   2950 3HG2 THR A 194      76.740  71.360  58.790  1.00  0.00           H
ATOM   2951  OG1 THR A 194      74.130  71.240  59.060  1.00  0.00           O
ATOM   2952  HG1 THR A 194      73.670  70.970  58.270  1.00  0.00           H
ATOM   2953  C   THR A 194      74.960  75.000  59.400  1.00  0.00           C
ATOM   2954  O   THR A 194      75.890  75.260  60.130  1.00  0.00           O
ATOM   2955  N   LEU A 195      74.450  75.940  58.590  1.00  0.00           N
ATOM   2956  H   LEU A 195      73.610  75.720  58.070  1.00  0.00           H
ATOM   2957  CA  LEU A 195      75.220  77.140  58.090  1.00  0.00           C
ATOM   2958  HA  LEU A 195      76.170  76.850  57.650  1.00  0.00           H
ATOM   2959  CB  LEU A 195      74.440  77.860  56.980  1.00  0.00           C
ATOM   2960  HB1 LEU A 195      73.590  78.360  57.460  1.00  0.00           H
ATOM   2961  HB2 LEU A 195      74.100  77.160  56.230  1.00  0.00           H
ATOM   2962  CG  LEU A 195      74.960  79.040  56.130  1.00  0.00           C
ATOM   2963  HG  LEU A 195      75.340  79.810  56.810  1.00  0.00           H
ATOM   2964  CD1 LEU A 195      76.170  78.550  55.350  1.00  0.00           C
ATOM   2965 1HD1 LEU A 195      76.550  79.400  54.770  1.00  0.00           H
ATOM   2966 2HD1 LEU A 195      76.950  78.150  56.000  1.00  0.00           H
ATOM   2967 3HD1 LEU A 195      75.810  77.820  54.630  1.00  0.00           H
ATOM   2968  CD2 LEU A 195      73.920  79.720  55.230  1.00  0.00           C
ATOM   2969 1HD2 LEU A 195      74.280  80.690  54.870  1.00  0.00           H
ATOM   2970 2HD2 LEU A 195      73.560  79.000  54.490  1.00  0.00           H
ATOM   2971 3HD2 LEU A 195      73.030  80.040  55.790  1.00  0.00           H
ATOM   2972  C   LEU A 195      75.660  78.030  59.280  1.00  0.00           C
ATOM   2973  O   LEU A 195      76.670  78.660  59.310  1.00  0.00           O
ATOM   2974  N   GLU A 196      74.780  78.190  60.280  1.00  0.00           N
ATOM   2975  H   GLU A 196      73.920  77.670  60.230  1.00  0.00           H
ATOM   2976  CA  GLU A 196      75.020  78.970  61.520  1.00  0.00           C
ATOM   2977  HA  GLU A 196      75.600  79.840  61.210  1.00  0.00           H
ATOM   2978  CB  GLU A 196      73.820  79.680  62.170  1.00  0.00           C
ATOM   2979  HB1 GLU A 196      73.220  80.170  61.410  1.00  0.00           H
ATOM   2980  HB2 GLU A 196      74.260  80.400  62.860  1.00  0.00           H
ATOM   2981  CG  GLU A 196      72.920  78.720  62.920  1.00  0.00           C
ATOM   2982  HG1 GLU A 196      73.480  78.140  63.650  1.00  0.00           H
ATOM   2983  HG2 GLU A 196      72.420  78.020  62.250  1.00  0.00           H
ATOM   2984  CD  GLU A 196      71.910  79.560  63.780  1.00  0.00           C
ATOM   2985  OE1 GLU A 196      72.200  79.720  64.950  1.00  0.00           O
ATOM   2986  OE2 GLU A 196      70.840  79.970  63.320  1.00  0.00           O
ATOM   2987  C   GLU A 196      75.830  78.200  62.650  1.00  0.00           C
ATOM   2988  O   GLU A 196      76.350  78.840  63.590  1.00  0.00           O
ATOM   2989  N   HIS A 197      76.040  76.920  62.450  1.00  0.00           N
ATOM   2990  H   HIS A 197      75.620  76.530  61.620  1.00  0.00           H
ATOM   2991  CA  HIS A 197      76.740  76.010  63.380  1.00  0.00           C
ATOM   2992  HA  HIS A 197      76.870  76.470  64.360  1.00  0.00           H
ATOM   2993  CB  HIS A 197      75.800  74.790  63.570  1.00  0.00           C
ATOM   2994  HB1 HIS A 197      76.210  73.970  64.160  1.00  0.00           H
ATOM   2995  HB2 HIS A 197      75.560  74.320  62.610  1.00  0.00           H
ATOM   2996  CG  HIS A 197      74.530  75.080  64.260  1.00  0.00           C
ATOM   2997  ND1 HIS A 197      74.420  75.850  65.370  1.00  0.00           N
ATOM   2998  HD1 HIS A 197      75.140  76.470  65.720  1.00  0.00           H
ATOM   2999  CE1 HIS A 197      73.140  76.090  65.530  1.00  0.00           C
ATOM   3000  HE1 HIS A 197      72.760  76.740  66.300  1.00  0.00           H
ATOM   3001  NE2 HIS A 197      72.400  75.350  64.660  1.00  0.00           N
ATOM   3002  CD2 HIS A 197      73.290  74.700  63.810  1.00  0.00           C
ATOM   3003  HD2 HIS A 197      73.050  74.150  62.910  1.00  0.00           H
ATOM   3004  C   HIS A 197      78.140  75.510  62.840  1.00  0.00           C
ATOM   3005  O   HIS A 197      78.870  74.790  63.550  1.00  0.00           O
ATOM   3006  N   SER A 198      78.600  75.810  61.630  1.00  0.00           N
ATOM   3007  H   SER A 198      77.970  76.140  60.920  1.00  0.00           H
ATOM   3008  CA  SER A 198      79.870  75.440  60.930  1.00  0.00           C
ATOM   3009  HA  SER A 198      80.350  74.660  61.520  1.00  0.00           H
ATOM   3010  CB  SER A 198      79.600  74.870  59.560  1.00  0.00           C
ATOM   3011  HB1 SER A 198      79.450  75.690  58.860  1.00  0.00           H
ATOM   3012  HB2 SER A 198      78.700  74.250  59.500  1.00  0.00           H
ATOM   3013  OG  SER A 198      80.660  73.890  59.210  1.00  0.00           O
ATOM   3014  HG  SER A 198      80.300  73.330  58.510  1.00  0.00           H
ATOM   3015  C   SER A 198      80.880  76.550  60.770  1.00  0.00           C
ATOM   3016  O   SER A 198      80.440  77.660  60.350  1.00  0.00           O
ATOM   3017  N   ASP A 199      82.050  76.400  61.290  1.00  0.00           N
ATOM   3018  H   ASP A 199      82.310  75.500  61.660  1.00  0.00           H
ATOM   3019  CA  ASP A 199      83.180  77.340  61.160  1.00  0.00           C
ATOM   3020  HA  ASP A 199      82.740  78.330  61.240  1.00  0.00           H
ATOM   3021  CB  ASP A 199      84.130  77.250  62.300  1.00  0.00           C
ATOM   3022  HB1 ASP A 199      84.850  78.050  62.160  1.00  0.00           H
ATOM   3023  HB2 ASP A 199      84.610  76.270  62.370  1.00  0.00           H
ATOM   3024  CG  ASP A 199      83.320  77.430  63.660  1.00  0.00           C
ATOM   3025  OD1 ASP A 199      82.570  78.460  63.750  1.00  0.00           O
ATOM   3026  OD2 ASP A 199      83.560  76.720  64.670  1.00  0.00           O
ATOM   3027  C   ASP A 199      83.960  77.290  59.810  1.00  0.00           C
ATOM   3028  O   ASP A 199      84.310  78.400  59.380  1.00  0.00           O
ATOM   3029  N   CYS A 200      84.010  76.140  59.180  1.00  0.00           N
ATOM   3030  H   CYS A 200      83.570  75.340  59.610  1.00  0.00           H
ATOM   3031  CA  CYS A 200      84.610  75.940  57.840  1.00  0.00           C
ATOM   3032  HA  CYS A 200      84.370  76.730  57.140  1.00  0.00           H
ATOM   3033  CB  CYS A 200      86.150  76.000  57.940  1.00  0.00           C
ATOM   3034  HB1 CYS A 200      86.540  75.040  58.270  1.00  0.00           H
ATOM   3035  HB2 CYS A 200      86.490  76.750  58.650  1.00  0.00           H
ATOM   3036  SG  CYS A 200      87.000  76.410  56.330  1.00  0.00           S
ATOM   3037  HG  CYS A 200      87.020  75.250  55.650  1.00  0.00           H
ATOM   3038  C   CYS A 200      84.080  74.590  57.360  1.00  0.00           C
ATOM   3039  O   CYS A 200      83.750  73.780  58.230  1.00  0.00           O
ATOM   3040  N   ALA A 201      84.010  74.400  56.020  1.00  0.00           N
ATOM   3041  H   ALA A 201      84.330  75.140  55.410  1.00  0.00           H
ATOM   3042  CA  ALA A 201      83.630  73.090  55.430  1.00  0.00           C
ATOM   3043  HA  ALA A 201      83.880  72.240  56.070  1.00  0.00           H
ATOM   3044  CB  ALA A 201      82.160  73.090  55.180  1.00  0.00           C
ATOM   3045  HB1 ALA A 201      81.820  72.220  54.620  1.00  0.00           H
ATOM   3046  HB2 ALA A 201      81.620  73.010  56.120  1.00  0.00           H
ATOM   3047  HB3 ALA A 201      81.720  73.940  54.650  1.00  0.00           H
ATOM   3048  C   ALA A 201      84.400  72.850  54.140  1.00  0.00           C
ATOM   3049  O   ALA A 201      84.400  73.670  53.220  1.00  0.00           O
ATOM   3050  N   PHE A 202      84.990  71.600  54.050  1.00  0.00           N
ATOM   3051  H   PHE A 202      84.930  70.920  54.800  1.00  0.00           H
ATOM   3052  CA  PHE A 202      85.590  71.020  52.860  1.00  0.00           C
ATOM   3053  HA  PHE A 202      85.950  71.840  52.220  1.00  0.00           H
ATOM   3054  CB  PHE A 202      86.830  70.150  53.210  1.00  0.00           C
ATOM   3055  HB1 PHE A 202      87.170  69.780  52.240  1.00  0.00           H
ATOM   3056  HB2 PHE A 202      86.550  69.310  53.840  1.00  0.00           H
ATOM   3057  CG  PHE A 202      87.860  71.040  53.950  1.00  0.00           C
ATOM   3058  CD1 PHE A 202      88.710  71.890  53.210  1.00  0.00           C
ATOM   3059  HD1 PHE A 202      88.720  71.870  52.130  1.00  0.00           H
ATOM   3060  CE1 PHE A 202      89.600  72.730  53.800  1.00  0.00           C
ATOM   3061  HE1 PHE A 202      90.170  73.430  53.200  1.00  0.00           H
ATOM   3062  CZ  PHE A 202      89.680  72.670  55.200  1.00  0.00           C
ATOM   3063  HZ  PHE A 202      90.460  73.250  55.680  1.00  0.00           H
ATOM   3064  CE2 PHE A 202      88.840  71.840  55.980  1.00  0.00           C
ATOM   3065  HE2 PHE A 202      88.940  71.810  57.050  1.00  0.00           H
ATOM   3066  CD2 PHE A 202      87.950  70.970  55.320  1.00  0.00           C
ATOM   3067  HD2 PHE A 202      87.320  70.250  55.810  1.00  0.00           H
ATOM   3068  C   PHE A 202      84.560  70.230  51.990  1.00  0.00           C
ATOM   3069  O   PHE A 202      84.210  69.060  52.370  1.00  0.00           O
ATOM   3070  N   MET A 203      84.160  70.810  50.890  1.00  0.00           N
ATOM   3071  H   MET A 203      84.390  71.770  50.680  1.00  0.00           H
ATOM   3072  CA  MET A 203      83.120  70.200  50.000  1.00  0.00           C
ATOM   3073  HA  MET A 203      82.510  69.520  50.590  1.00  0.00           H
ATOM   3074  CB  MET A 203      82.120  71.220  49.380  1.00  0.00           C
ATOM   3075  HB1 MET A 203      81.400  70.740  48.710  1.00  0.00           H
ATOM   3076  HB2 MET A 203      82.770  71.970  48.930  1.00  0.00           H
ATOM   3077  CG  MET A 203      81.380  71.820  50.520  1.00  0.00           C
ATOM   3078  HG1 MET A 203      82.010  72.410  51.190  1.00  0.00           H
ATOM   3079  HG2 MET A 203      81.030  71.010  51.140  1.00  0.00           H
ATOM   3080  SD  MET A 203      79.860  72.750  50.050  1.00  0.00           S
ATOM   3081  CE  MET A 203      80.730  73.990  49.000  1.00  0.00           C
ATOM   3082  HE1 MET A 203      81.810  73.940  49.130  1.00  0.00           H
ATOM   3083  HE2 MET A 203      80.510  73.710  47.960  1.00  0.00           H
ATOM   3084  HE3 MET A 203      80.540  75.030  49.230  1.00  0.00           H
ATOM   3085  C   MET A 203      83.890  69.520  48.830  1.00  0.00           C
ATOM   3086  O   MET A 203      84.840  70.040  48.220  1.00  0.00           O
ATOM   3087  N   VAL A 204      83.490  68.280  48.580  1.00  0.00           N
ATOM   3088  H   VAL A 204      82.790  67.880  49.190  1.00  0.00           H
ATOM   3089  CA  VAL A 204      84.080  67.420  47.490  1.00  0.00           C
ATOM   3090  HA  VAL A 204      84.730  68.020  46.840  1.00  0.00           H
ATOM   3091  CB  VAL A 204      85.000  66.320  48.040  1.00  0.00           C
ATOM   3092  HB  VAL A 204      84.420  65.610  48.640  1.00  0.00           H
ATOM   3093  CG1 VAL A 204      85.560  65.490  46.870  1.00  0.00           C
ATOM   3094 1HG1 VAL A 204      86.100  64.630  47.260  1.00  0.00           H
ATOM   3095 2HG1 VAL A 204      84.710  65.170  46.270  1.00  0.00           H
ATOM   3096 3HG1 VAL A 204      86.150  66.170  46.260  1.00  0.00           H
ATOM   3097  CG2 VAL A 204      86.280  66.710  48.800  1.00  0.00           C
ATOM   3098 1HG2 VAL A 204      87.000  67.070  48.060  1.00  0.00           H
ATOM   3099 2HG2 VAL A 204      86.110  67.530  49.500  1.00  0.00           H
ATOM   3100 3HG2 VAL A 204      86.740  65.850  49.280  1.00  0.00           H
ATOM   3101  C   VAL A 204      82.910  66.900  46.690  1.00  0.00           C
ATOM   3102  O   VAL A 204      82.050  66.240  47.200  1.00  0.00           O
ATOM   3103  N   ASP A 205      82.910  67.240  45.410  1.00  0.00           N
ATOM   3104  H   ASP A 205      83.680  67.780  45.030  1.00  0.00           H
ATOM   3105  CA  ASP A 205      81.890  66.720  44.480  1.00  0.00           C
ATOM   3106  HA  ASP A 205      80.980  66.550  45.060  1.00  0.00           H
ATOM   3107  CB  ASP A 205      81.640  67.870  43.400  1.00  0.00           C
ATOM   3108  HB1 ASP A 205      82.500  67.930  42.740  1.00  0.00           H
ATOM   3109  HB2 ASP A 205      81.320  68.800  43.870  1.00  0.00           H
ATOM   3110  CG  ASP A 205      80.510  67.510  42.350  1.00  0.00           C
ATOM   3111  OD1 ASP A 205      80.120  66.310  42.330  1.00  0.00           O
ATOM   3112  OD2 ASP A 205      80.100  68.350  41.520  1.00  0.00           O
ATOM   3113  C   ASP A 205      82.480  65.450  43.880  1.00  0.00           C
ATOM   3114  O   ASP A 205      83.500  65.340  43.200  1.00  0.00           O
ATOM   3115  N   ASN A 206      81.710  64.340  44.050  1.00  0.00           N
ATOM   3116  H   ASN A 206      80.860  64.340  44.600  1.00  0.00           H
ATOM   3117  CA  ASN A 206      82.120  63.060  43.510  1.00  0.00           C
ATOM   3118  HA  ASN A 206      83.140  62.880  43.850  1.00  0.00           H
ATOM   3119  CB  ASN A 206      81.160  61.910  43.980  1.00  0.00           C
ATOM   3120  HB1 ASN A 206      81.620  61.000  43.610  1.00  0.00           H
ATOM   3121  HB2 ASN A 206      80.240  62.000  43.410  1.00  0.00           H
ATOM   3122  CG  ASN A 206      80.990  61.830  45.540  1.00  0.00           C
ATOM   3123  OD1 ASN A 206      81.870  61.610  46.350  1.00  0.00           O
ATOM   3124  ND2 ASN A 206      79.800  62.040  46.040  1.00  0.00           N
ATOM   3125 1HD2 ASN A 206      79.090  62.210  45.350  1.00  0.00           H
ATOM   3126 2HD2 ASN A 206      79.650  61.840  47.020  1.00  0.00           H
ATOM   3127  C   ASN A 206      82.230  63.080  41.950  1.00  0.00           C
ATOM   3128  O   ASN A 206      82.740  62.100  41.420  1.00  0.00           O
ATOM   3129  N   GLU A 207      81.510  63.960  41.180  1.00  0.00           N
ATOM   3130  H   GLU A 207      81.030  64.710  41.660  1.00  0.00           H
ATOM   3131  CA  GLU A 207      81.650  64.100  39.730  1.00  0.00           C
ATOM   3132  HA  GLU A 207      81.380  63.100  39.400  1.00  0.00           H
ATOM   3133  CB  GLU A 207      80.720  65.180  39.070  1.00  0.00           C
ATOM   3134  HB1 GLU A 207      80.970  66.140  39.530  1.00  0.00           H
ATOM   3135  HB2 GLU A 207      79.700  65.100  39.440  1.00  0.00           H
ATOM   3136  CG  GLU A 207      80.780  65.180  37.530  1.00  0.00           C
ATOM   3137  HG1 GLU A 207      80.230  64.300  37.200  1.00  0.00           H
ATOM   3138  HG2 GLU A 207      81.820  64.970  37.270  1.00  0.00           H
ATOM   3139  CD  GLU A 207      80.190  66.440  36.870  1.00  0.00           C
ATOM   3140  OE1 GLU A 207      81.010  67.340  36.550  1.00  0.00           O
ATOM   3141  OE2 GLU A 207      78.950  66.610  36.790  1.00  0.00           O
ATOM   3142  C   GLU A 207      83.190  64.310  39.400  1.00  0.00           C
ATOM   3143  O   GLU A 207      83.780  63.670  38.530  1.00  0.00           O
ATOM   3144  N   ALA A 208      83.760  65.310  40.110  1.00  0.00           N
ATOM   3145  H   ALA A 208      83.240  65.810  40.810  1.00  0.00           H
ATOM   3146  CA  ALA A 208      85.220  65.560  40.070  1.00  0.00           C
ATOM   3147  HA  ALA A 208      85.450  65.720  39.010  1.00  0.00           H
ATOM   3148  CB  ALA A 208      85.450  66.910  40.810  1.00  0.00           C
ATOM   3149  HB1 ALA A 208      86.260  67.500  40.370  1.00  0.00           H
ATOM   3150  HB2 ALA A 208      84.530  67.500  40.740  1.00  0.00           H
ATOM   3151  HB3 ALA A 208      85.650  66.860  41.880  1.00  0.00           H
ATOM   3152  C   ALA A 208      86.110  64.360  40.430  1.00  0.00           C
ATOM   3153  O   ALA A 208      86.960  63.970  39.580  1.00  0.00           O
ATOM   3154  N   ILE A 209      85.850  63.710  41.560  1.00  0.00           N
ATOM   3155  H   ILE A 209      85.090  64.130  42.060  1.00  0.00           H
ATOM   3156  CA  ILE A 209      86.590  62.570  42.010  1.00  0.00           C
ATOM   3157  HA  ILE A 209      87.660  62.780  42.130  1.00  0.00           H
ATOM   3158  CB  ILE A 209      86.260  62.080  43.470  1.00  0.00           C
ATOM   3159  HB  ILE A 209      85.280  61.610  43.510  1.00  0.00           H
ATOM   3160  CG2 ILE A 209      87.330  61.100  43.970  1.00  0.00           C
ATOM   3161 1HG2 ILE A 209      88.200  61.640  44.340  1.00  0.00           H
ATOM   3162 2HG2 ILE A 209      86.960  60.380  44.700  1.00  0.00           H
ATOM   3163 3HG2 ILE A 209      87.780  60.540  43.140  1.00  0.00           H
ATOM   3164  CG1 ILE A 209      86.210  63.300  44.510  1.00  0.00           C
ATOM   3165 1HG1 ILE A 209      85.910  62.880  45.470  1.00  0.00           H
ATOM   3166 2HG1 ILE A 209      85.420  64.010  44.260  1.00  0.00           H
ATOM   3167  CD  ILE A 209      87.560  64.060  44.700  1.00  0.00           C
ATOM   3168  HD1 ILE A 209      87.390  65.080  45.050  1.00  0.00           H
ATOM   3169  HD2 ILE A 209      88.150  63.530  45.450  1.00  0.00           H
ATOM   3170  HD3 ILE A 209      88.120  63.990  43.770  1.00  0.00           H
ATOM   3171  C   ILE A 209      86.600  61.350  41.100  1.00  0.00           C
ATOM   3172  O   ILE A 209      87.610  60.720  40.690  1.00  0.00           O
ATOM   3173  N   TYR A 210      85.410  61.110  40.500  1.00  0.00           N
ATOM   3174  H   TYR A 210      84.630  61.640  40.890  1.00  0.00           H
ATOM   3175  CA  TYR A 210      85.150  60.130  39.460  1.00  0.00           C
ATOM   3176  HA  TYR A 210      85.520  59.190  39.870  1.00  0.00           H
ATOM   3177  CB  TYR A 210      83.650  60.010  39.340  1.00  0.00           C
ATOM   3178  HB1 TYR A 210      83.130  60.810  38.830  1.00  0.00           H
ATOM   3179  HB2 TYR A 210      83.180  60.010  40.330  1.00  0.00           H
ATOM   3180  CG  TYR A 210      83.160  58.770  38.570  1.00  0.00           C
ATOM   3181  CD1 TYR A 210      82.670  57.670  39.320  1.00  0.00           C
ATOM   3182  HD1 TYR A 210      82.940  57.580  40.360  1.00  0.00           H
ATOM   3183  CE1 TYR A 210      82.000  56.580  38.700  1.00  0.00           C
ATOM   3184  HE1 TYR A 210      81.640  55.810  39.360  1.00  0.00           H
ATOM   3185  CZ  TYR A 210      81.960  56.520  37.290  1.00  0.00           C
ATOM   3186  OH  TYR A 210      81.230  55.500  36.700  1.00  0.00           O
ATOM   3187  HH  TYR A 210      80.950  55.740  35.810  1.00  0.00           H
ATOM   3188  CE2 TYR A 210      82.490  57.600  36.530  1.00  0.00           C
ATOM   3189  HE2 TYR A 210      82.360  57.550  35.460  1.00  0.00           H
ATOM   3190  CD2 TYR A 210      82.990  58.710  37.190  1.00  0.00           C
ATOM   3191  HD2 TYR A 210      83.250  59.590  36.630  1.00  0.00           H
ATOM   3192  C   TYR A 210      85.770  60.470  38.100  1.00  0.00           C
ATOM   3193  O   TYR A 210      86.470  59.590  37.570  1.00  0.00           O
ATOM   3194  N   ASP A 211      85.670  61.690  37.650  1.00  0.00           N
ATOM   3195  H   ASP A 211      85.040  62.320  38.120  1.00  0.00           H
ATOM   3196  CA  ASP A 211      86.380  62.120  36.390  1.00  0.00           C
ATOM   3197  HA  ASP A 211      86.060  61.500  35.550  1.00  0.00           H
ATOM   3198  CB  ASP A 211      85.870  63.470  36.030  1.00  0.00           C
ATOM   3199  HB1 ASP A 211      86.270  64.200  36.740  1.00  0.00           H
ATOM   3200  HB2 ASP A 211      84.780  63.500  36.020  1.00  0.00           H
ATOM   3201  CG  ASP A 211      86.230  63.790  34.580  1.00  0.00           C
ATOM   3202  OD1 ASP A 211      85.710  63.020  33.730  1.00  0.00           O
ATOM   3203  OD2 ASP A 211      86.980  64.800  34.370  1.00  0.00           O
ATOM   3204  C   ASP A 211      87.950  62.010  36.570  1.00  0.00           C
ATOM   3205  O   ASP A 211      88.570  61.480  35.710  1.00  0.00           O
ATOM   3206  N   ILE A 212      88.420  62.390  37.720  1.00  0.00           N
ATOM   3207  H   ILE A 212      87.790  62.910  38.320  1.00  0.00           H
ATOM   3208  CA  ILE A 212      89.860  62.380  38.060  1.00  0.00           C
ATOM   3209  HA  ILE A 212      90.320  62.980  37.280  1.00  0.00           H
ATOM   3210  CB  ILE A 212      90.260  63.130  39.410  1.00  0.00           C
ATOM   3211  HB  ILE A 212      89.670  62.780  40.250  1.00  0.00           H
ATOM   3212  CG2 ILE A 212      91.740  62.770  39.810  1.00  0.00           C
ATOM   3213 1HG2 ILE A 212      91.910  63.430  40.660  1.00  0.00           H
ATOM   3214 2HG2 ILE A 212      91.810  61.720  40.070  1.00  0.00           H
ATOM   3215 3HG2 ILE A 212      92.440  62.960  39.010  1.00  0.00           H
ATOM   3216  CG1 ILE A 212      90.220  64.720  39.230  1.00  0.00           C
ATOM   3217 1HG1 ILE A 212      89.320  64.920  38.650  1.00  0.00           H
ATOM   3218 2HG1 ILE A 212      91.150  65.010  38.740  1.00  0.00           H
ATOM   3219  CD  ILE A 212      90.160  65.510  40.590  1.00  0.00           C
ATOM   3220  HD1 ILE A 212      90.840  65.050  41.300  1.00  0.00           H
ATOM   3221  HD2 ILE A 212      90.200  66.570  40.330  1.00  0.00           H
ATOM   3222  HD3 ILE A 212      89.140  65.340  40.940  1.00  0.00           H
ATOM   3223  C   ILE A 212      90.360  60.930  37.970  1.00  0.00           C
ATOM   3224  O   ILE A 212      91.280  60.640  37.240  1.00  0.00           O
ATOM   3225  N   CYS A 213      89.740  59.990  38.740  1.00  0.00           N
ATOM   3226  H   CYS A 213      88.880  60.280  39.190  1.00  0.00           H
ATOM   3227  CA  CYS A 213      90.100  58.560  38.820  1.00  0.00           C
ATOM   3228  HA  CYS A 213      91.150  58.480  39.100  1.00  0.00           H
ATOM   3229  CB  CYS A 213      89.130  57.830  39.770  1.00  0.00           C
ATOM   3230  HB1 CYS A 213      89.330  56.760  39.760  1.00  0.00           H
ATOM   3231  HB2 CYS A 213      88.100  57.930  39.420  1.00  0.00           H
ATOM   3232  SG  CYS A 213      89.390  58.290  41.480  1.00  0.00           S
ATOM   3233  HG  CYS A 213      88.560  59.320  41.650  1.00  0.00           H
ATOM   3234  C   CYS A 213      90.150  57.900  37.450  1.00  0.00           C
ATOM   3235  O   CYS A 213      91.120  57.190  37.110  1.00  0.00           O
ATOM   3236  N   ARG A 214      89.140  58.200  36.630  1.00  0.00           N
ATOM   3237  H   ARG A 214      88.520  58.940  36.900  1.00  0.00           H
ATOM   3238  CA  ARG A 214      89.180  57.750  35.270  1.00  0.00           C
ATOM   3239  HA  ARG A 214      89.470  56.700  35.210  1.00  0.00           H
ATOM   3240  CB  ARG A 214      87.800  57.920  34.560  1.00  0.00           C
ATOM   3241  HB1 ARG A 214      87.810  57.490  33.560  1.00  0.00           H
ATOM   3242  HB2 ARG A 214      87.690  59.000  34.520  1.00  0.00           H
ATOM   3243  CG  ARG A 214      86.550  57.310  35.190  1.00  0.00           C
ATOM   3244  HG1 ARG A 214      86.370  57.670  36.200  1.00  0.00           H
ATOM   3245  HG2 ARG A 214      86.820  56.260  35.240  1.00  0.00           H
ATOM   3246  CD  ARG A 214      85.260  57.510  34.290  1.00  0.00           C
ATOM   3247  HD1 ARG A 214      84.420  56.960  34.710  1.00  0.00           H
ATOM   3248  HD2 ARG A 214      85.420  57.110  33.290  1.00  0.00           H
ATOM   3249  NE  ARG A 214      84.890  58.910  34.190  1.00  0.00           N
ATOM   3250  HE  ARG A 214      85.470  59.590  34.660  1.00  0.00           H
ATOM   3251  CZ  ARG A 214      83.810  59.260  33.630  1.00  0.00           C
ATOM   3252  NH1 ARG A 214      82.950  58.400  33.080  1.00  0.00           N
ATOM   3253 1HH1 ARG A 214      83.020  57.400  33.190  1.00  0.00           H
ATOM   3254 2HH1 ARG A 214      82.200  58.770  32.510  1.00  0.00           H
ATOM   3255  NH2 ARG A 214      83.460  60.500  33.520  1.00  0.00           N
ATOM   3256 1HH2 ARG A 214      84.000  61.260  33.900  1.00  0.00           H
ATOM   3257 2HH2 ARG A 214      82.610  60.670  32.990  1.00  0.00           H
ATOM   3258  C   ARG A 214      90.310  58.340  34.370  1.00  0.00           C
ATOM   3259  O   ARG A 214      90.980  57.550  33.690  1.00  0.00           O
ATOM   3260  N   ARG A 215      90.520  59.620  34.470  1.00  0.00           N
ATOM   3261  H   ARG A 215      90.030  60.150  35.180  1.00  0.00           H
ATOM   3262  CA  ARG A 215      91.510  60.320  33.620  1.00  0.00           C
ATOM   3263  HA  ARG A 215      91.490  59.900  32.620  1.00  0.00           H
ATOM   3264  CB  ARG A 215      91.010  61.790  33.590  1.00  0.00           C
ATOM   3265  HB1 ARG A 215      91.090  62.280  34.560  1.00  0.00           H
ATOM   3266  HB2 ARG A 215      89.950  61.740  33.330  1.00  0.00           H
ATOM   3267  CG  ARG A 215      91.710  62.640  32.540  1.00  0.00           C
ATOM   3268  HG1 ARG A 215      91.320  62.210  31.620  1.00  0.00           H
ATOM   3269  HG2 ARG A 215      92.790  62.520  32.450  1.00  0.00           H
ATOM   3270  CD  ARG A 215      91.310  64.060  32.570  1.00  0.00           C
ATOM   3271  HD1 ARG A 215      90.270  64.080  32.920  1.00  0.00           H
ATOM   3272  HD2 ARG A 215      91.450  64.570  31.620  1.00  0.00           H
ATOM   3273  NE  ARG A 215      91.980  64.720  33.740  1.00  0.00           N
ATOM   3274  HE  ARG A 215      92.900  64.430  34.040  1.00  0.00           H
ATOM   3275  CZ  ARG A 215      91.370  65.310  34.750  1.00  0.00           C
ATOM   3276  NH1 ARG A 215      90.150  65.700  34.770  1.00  0.00           N
ATOM   3277 1HH1 ARG A 215      89.570  65.680  33.950  1.00  0.00           H
ATOM   3278 2HH1 ARG A 215      89.660  66.100  35.560  1.00  0.00           H
ATOM   3279  NH2 ARG A 215      92.140  65.610  35.750  1.00  0.00           N
ATOM   3280 1HH2 ARG A 215      93.070  65.230  35.780  1.00  0.00           H
ATOM   3281 2HH2 ARG A 215      91.790  66.320  36.380  1.00  0.00           H
ATOM   3282  C   ARG A 215      92.900  60.170  33.980  1.00  0.00           C
ATOM   3283  O   ARG A 215      93.800  60.150  33.130  1.00  0.00           O
ATOM   3284  N   ASN A 216      93.180  60.140  35.260  1.00  0.00           N
ATOM   3285  H   ASN A 216      92.510  60.230  36.000  1.00  0.00           H
ATOM   3286  CA  ASN A 216      94.580  60.090  35.710  1.00  0.00           C
ATOM   3287  HA  ASN A 216      95.260  60.450  34.940  1.00  0.00           H
ATOM   3288  CB  ASN A 216      94.600  61.010  36.970  1.00  0.00           C
ATOM   3289  HB1 ASN A 216      95.470  60.770  37.570  1.00  0.00           H
ATOM   3290  HB2 ASN A 216      93.740  60.790  37.600  1.00  0.00           H
ATOM   3291  CG  ASN A 216      94.620  62.480  36.580  1.00  0.00           C
ATOM   3292  OD1 ASN A 216      93.860  62.930  35.720  1.00  0.00           O
ATOM   3293  ND2 ASN A 216      95.540  63.290  37.130  1.00  0.00           N
ATOM   3294 1HD2 ASN A 216      96.060  62.970  37.930  1.00  0.00           H
ATOM   3295 2HD2 ASN A 216      95.540  64.280  36.940  1.00  0.00           H
ATOM   3296  C   ASN A 216      95.090  58.670  36.050  1.00  0.00           C
ATOM   3297  O   ASN A 216      96.270  58.490  36.030  1.00  0.00           O
ATOM   3298  N   LEU A 217      94.190  57.650  36.280  1.00  0.00           N
ATOM   3299  H   LEU A 217      93.220  57.880  36.420  1.00  0.00           H
ATOM   3300  CA  LEU A 217      94.620  56.270  36.750  1.00  0.00           C
ATOM   3301  HA  LEU A 217      95.700  56.130  36.740  1.00  0.00           H
ATOM   3302  CB  LEU A 217      94.190  56.110  38.240  1.00  0.00           C
ATOM   3303  HB1 LEU A 217      94.550  55.130  38.550  1.00  0.00           H
ATOM   3304  HB2 LEU A 217      93.100  56.030  38.250  1.00  0.00           H
ATOM   3305  CG  LEU A 217      94.500  57.280  39.130  1.00  0.00           C
ATOM   3306  HG  LEU A 217      94.070  58.170  38.670  1.00  0.00           H
ATOM   3307  CD1 LEU A 217      93.840  57.120  40.510  1.00  0.00           C
ATOM   3308 1HD1 LEU A 217      94.220  56.290  41.100  1.00  0.00           H
ATOM   3309 2HD1 LEU A 217      94.010  57.970  41.180  1.00  0.00           H
ATOM   3310 3HD1 LEU A 217      92.800  56.860  40.310  1.00  0.00           H
ATOM   3311  CD2 LEU A 217      95.980  57.570  39.480  1.00  0.00           C
ATOM   3312 1HD2 LEU A 217      96.200  58.490  40.030  1.00  0.00           H
ATOM   3313 2HD2 LEU A 217      96.460  56.690  39.910  1.00  0.00           H
ATOM   3314 3HD2 LEU A 217      96.550  57.660  38.560  1.00  0.00           H
ATOM   3315  C   LEU A 217      94.230  55.190  35.760  1.00  0.00           C
ATOM   3316  O   LEU A 217      94.390  53.970  36.080  1.00  0.00           O
ATOM   3317  N   ASP A 218      93.560  55.620  34.680  1.00  0.00           N
ATOM   3318  H   ASP A 218      93.410  56.620  34.710  1.00  0.00           H
ATOM   3319  CA  ASP A 218      92.960  54.790  33.580  1.00  0.00           C
ATOM   3320  HA  ASP A 218      92.440  55.520  32.970  1.00  0.00           H
ATOM   3321  CB  ASP A 218      94.000  54.190  32.640  1.00  0.00           C
ATOM   3322  HB1 ASP A 218      93.440  53.780  31.790  1.00  0.00           H
ATOM   3323  HB2 ASP A 218      94.500  53.420  33.220  1.00  0.00           H
ATOM   3324  CG  ASP A 218      95.030  55.190  32.080  1.00  0.00           C
ATOM   3325  OD1 ASP A 218      94.700  56.150  31.370  1.00  0.00           O
ATOM   3326  OD2 ASP A 218      96.270  54.960  32.300  1.00  0.00           O
ATOM   3327  C   ASP A 218      91.970  53.750  33.990  1.00  0.00           C
ATOM   3328  O   ASP A 218      91.540  52.870  33.220  1.00  0.00           O
ATOM   3329  N   ILE A 219      91.360  53.920  35.150  1.00  0.00           N
ATOM   3330  H   ILE A 219      91.680  54.730  35.650  1.00  0.00           H
ATOM   3331  CA  ILE A 219      90.280  53.140  35.750  1.00  0.00           C
ATOM   3332  HA  ILE A 219      90.510  52.070  35.760  1.00  0.00           H
ATOM   3333  CB  ILE A 219      90.050  53.600  37.170  1.00  0.00           C
ATOM   3334  HB  ILE A 219      89.740  54.650  37.130  1.00  0.00           H
ATOM   3335  CG2 ILE A 219      88.860  52.780  37.680  1.00  0.00           C
ATOM   3336 1HG2 ILE A 219      88.430  53.050  38.650  1.00  0.00           H
ATOM   3337 2HG2 ILE A 219      88.060  52.900  36.940  1.00  0.00           H
ATOM   3338 3HG2 ILE A 219      89.010  51.700  37.800  1.00  0.00           H
ATOM   3339  CG1 ILE A 219      91.270  53.470  38.050  1.00  0.00           C
ATOM   3340 1HG1 ILE A 219      92.070  54.070  37.620  1.00  0.00           H
ATOM   3341 2HG1 ILE A 219      91.520  52.410  37.910  1.00  0.00           H
ATOM   3342  CD  ILE A 219      91.150  53.850  39.490  1.00  0.00           C
ATOM   3343  HD1 ILE A 219      90.580  53.080  40.010  1.00  0.00           H
ATOM   3344  HD2 ILE A 219      92.170  54.000  39.850  1.00  0.00           H
ATOM   3345  HD3 ILE A 219      90.550  54.760  39.630  1.00  0.00           H
ATOM   3346  C   ILE A 219      88.990  53.510  34.830  1.00  0.00           C
ATOM   3347  O   ILE A 219      88.650  54.660  34.560  1.00  0.00           O
ATOM   3348  N   GLU A 220      88.200  52.480  34.350  1.00  0.00           N
ATOM   3349  H   GLU A 220      88.500  51.520  34.460  1.00  0.00           H
ATOM   3350  CA  GLU A 220      87.060  52.770  33.450  1.00  0.00           C
ATOM   3351  HA  GLU A 220      87.350  53.650  32.880  1.00  0.00           H
ATOM   3352  CB  GLU A 220      86.900  51.640  32.430  1.00  0.00           C
ATOM   3353  HB1 GLU A 220      85.930  51.650  31.940  1.00  0.00           H
ATOM   3354  HB2 GLU A 220      87.070  50.680  32.920  1.00  0.00           H
ATOM   3355  CG  GLU A 220      87.970  51.760  31.430  1.00  0.00           C
ATOM   3356  HG1 GLU A 220      88.950  51.700  31.900  1.00  0.00           H
ATOM   3357  HG2 GLU A 220      87.850  52.710  30.900  1.00  0.00           H
ATOM   3358  CD  GLU A 220      87.750  50.510  30.530  1.00  0.00           C
ATOM   3359  OE1 GLU A 220      87.630  49.380  30.990  1.00  0.00           O
ATOM   3360  OE2 GLU A 220      87.680  50.660  29.300  1.00  0.00           O
ATOM   3361  C   GLU A 220      85.730  53.050  34.100  1.00  0.00           C
ATOM   3362  O   GLU A 220      84.950  53.900  33.610  1.00  0.00           O
ATOM   3363  N   ARG A 221      85.480  52.390  35.220  1.00  0.00           N
ATOM   3364  H   ARG A 221      86.160  51.680  35.450  1.00  0.00           H
ATOM   3365  CA  ARG A 221      84.280  52.430  36.110  1.00  0.00           C
ATOM   3366  HA  ARG A 221      83.830  53.380  35.810  1.00  0.00           H
ATOM   3367  CB  ARG A 221      83.360  51.220  35.720  1.00  0.00           C
ATOM   3368  HB1 ARG A 221      83.580  50.290  36.250  1.00  0.00           H
ATOM   3369  HB2 ARG A 221      83.600  50.990  34.680  1.00  0.00           H
ATOM   3370  CG  ARG A 221      81.950  51.710  35.760  1.00  0.00           C
ATOM   3371  HG1 ARG A 221      81.270  50.940  35.400  1.00  0.00           H
ATOM   3372  HG2 ARG A 221      81.780  52.640  35.230  1.00  0.00           H
ATOM   3373  CD  ARG A 221      81.390  51.870  37.200  1.00  0.00           C
ATOM   3374  HD1 ARG A 221      82.010  52.440  37.890  1.00  0.00           H
ATOM   3375  HD2 ARG A 221      81.300  50.880  37.640  1.00  0.00           H
ATOM   3376  NE  ARG A 221      80.050  52.490  37.170  1.00  0.00           N
ATOM   3377  HE  ARG A 221      79.590  52.790  36.330  1.00  0.00           H
ATOM   3378  CZ  ARG A 221      79.170  52.540  38.180  1.00  0.00           C
ATOM   3379  NH1 ARG A 221      79.490  52.160  39.360  1.00  0.00           N
ATOM   3380 1HH1 ARG A 221      80.340  51.630  39.480  1.00  0.00           H
ATOM   3381 2HH1 ARG A 221      78.830  52.320  40.110  1.00  0.00           H
ATOM   3382  NH2 ARG A 221      77.920  52.800  37.870  1.00  0.00           N
ATOM   3383 1HH2 ARG A 221      77.700  52.970  36.890  1.00  0.00           H
ATOM   3384 2HH2 ARG A 221      77.240  52.980  38.590  1.00  0.00           H
ATOM   3385  C   ARG A 221      84.630  52.480  37.620  1.00  0.00           C
ATOM   3386  O   ARG A 221      84.590  51.420  38.360  1.00  0.00           O
ATOM   3387  N   PRO A 222      84.990  53.680  38.150  1.00  0.00           N
ATOM   3388  CD  PRO A 222      85.250  55.000  37.440  1.00  0.00           C
ATOM   3389  HD1 PRO A 222      84.320  55.550  37.280  1.00  0.00           H
ATOM   3390  HD2 PRO A 222      85.770  54.780  36.510  1.00  0.00           H
ATOM   3391  CG  PRO A 222      86.170  55.780  38.400  1.00  0.00           C
ATOM   3392  HG1 PRO A 222      85.910  56.830  38.300  1.00  0.00           H
ATOM   3393  HG2 PRO A 222      87.190  55.480  38.170  1.00  0.00           H
ATOM   3394  CB  PRO A 222      85.830  55.230  39.780  1.00  0.00           C
ATOM   3395  HB1 PRO A 222      84.970  55.770  40.170  1.00  0.00           H
ATOM   3396  HB2 PRO A 222      86.800  55.280  40.290  1.00  0.00           H
ATOM   3397  CA  PRO A 222      85.490  53.780  39.620  1.00  0.00           C
ATOM   3398  HA  PRO A 222      86.390  53.170  39.740  1.00  0.00           H
ATOM   3399  C   PRO A 222      84.480  53.300  40.720  1.00  0.00           C
ATOM   3400  O   PRO A 222      83.300  53.480  40.630  1.00  0.00           O
ATOM   3401  N   THR A 223      84.990  52.590  41.760  1.00  0.00           N
ATOM   3402  H   THR A 223      85.990  52.500  41.870  1.00  0.00           H
ATOM   3403  CA  THR A 223      84.280  52.050  42.940  1.00  0.00           C
ATOM   3404  HA  THR A 223      83.260  51.800  42.650  1.00  0.00           H
ATOM   3405  CB  THR A 223      84.850  50.620  43.370  1.00  0.00           C
ATOM   3406  HB  THR A 223      84.260  50.330  44.240  1.00  0.00           H
ATOM   3407  CG2 THR A 223      84.600  49.560  42.290  1.00  0.00           C
ATOM   3408 1HG2 THR A 223      83.560  49.600  41.960  1.00  0.00           H
ATOM   3409 2HG2 THR A 223      85.230  49.730  41.420  1.00  0.00           H
ATOM   3410 3HG2 THR A 223      84.820  48.590  42.730  1.00  0.00           H
ATOM   3411  OG1 THR A 223      86.170  50.580  43.880  1.00  0.00           O
ATOM   3412  HG1 THR A 223      86.640  50.150  43.160  1.00  0.00           H
ATOM   3413  C   THR A 223      84.370  53.010  44.160  1.00  0.00           C
ATOM   3414  O   THR A 223      85.270  53.880  44.110  1.00  0.00           O
ATOM   3415  N   TYR A 224      83.620  52.870  45.220  1.00  0.00           N
ATOM   3416  H   TYR A 224      82.820  52.240  45.210  1.00  0.00           H
ATOM   3417  CA  TYR A 224      83.960  53.720  46.360  1.00  0.00           C
ATOM   3418  HA  TYR A 224      83.780  54.750  46.050  1.00  0.00           H
ATOM   3419  CB  TYR A 224      82.940  53.480  47.500  1.00  0.00           C
ATOM   3420  HB1 TYR A 224      83.280  53.990  48.400  1.00  0.00           H
ATOM   3421  HB2 TYR A 224      82.830  52.410  47.720  1.00  0.00           H
ATOM   3422  CG  TYR A 224      81.500  53.980  47.290  1.00  0.00           C
ATOM   3423  CD1 TYR A 224      81.230  55.180  46.640  1.00  0.00           C
ATOM   3424  HD1 TYR A 224      82.050  55.760  46.240  1.00  0.00           H
ATOM   3425  CE1 TYR A 224      79.890  55.560  46.400  1.00  0.00           C
ATOM   3426  HE1 TYR A 224      79.710  56.460  45.830  1.00  0.00           H
ATOM   3427  CZ  TYR A 224      78.880  54.790  46.900  1.00  0.00           C
ATOM   3428  OH  TYR A 224      77.610  55.210  46.760  1.00  0.00           O
ATOM   3429  HH  TYR A 224      76.940  54.680  47.190  1.00  0.00           H
ATOM   3430  CE2 TYR A 224      79.110  53.660  47.690  1.00  0.00           C
ATOM   3431  HE2 TYR A 224      78.310  53.020  48.030  1.00  0.00           H
ATOM   3432  CD2 TYR A 224      80.470  53.210  47.920  1.00  0.00           C
ATOM   3433  HD2 TYR A 224      80.730  52.230  48.280  1.00  0.00           H
ATOM   3434  C   TYR A 224      85.410  53.650  46.840  1.00  0.00           C
ATOM   3435  O   TYR A 224      86.060  54.680  47.100  1.00  0.00           O
ATOM   3436  N   THR A 225      86.040  52.430  46.790  1.00  0.00           N
ATOM   3437  H   THR A 225      85.350  51.700  46.680  1.00  0.00           H
ATOM   3438  CA  THR A 225      87.460  52.230  47.140  1.00  0.00           C
ATOM   3439  HA  THR A 225      87.500  52.520  48.190  1.00  0.00           H
ATOM   3440  CB  THR A 225      87.840  50.730  47.130  1.00  0.00           C
ATOM   3441  HB  THR A 225      87.810  50.440  46.080  1.00  0.00           H
ATOM   3442  CG2 THR A 225      89.250  50.420  47.540  1.00  0.00           C
ATOM   3443 1HG2 THR A 225      89.360  49.360  47.310  1.00  0.00           H
ATOM   3444 2HG2 THR A 225      89.980  50.880  46.880  1.00  0.00           H
ATOM   3445 3HG2 THR A 225      89.490  50.700  48.570  1.00  0.00           H
ATOM   3446  OG1 THR A 225      87.000  50.060  47.980  1.00  0.00           O
ATOM   3447  HG1 THR A 225      86.140  50.070  47.560  1.00  0.00           H
ATOM   3448  C   THR A 225      88.420  53.050  46.270  1.00  0.00           C
ATOM   3449  O   THR A 225      89.360  53.670  46.750  1.00  0.00           O
ATOM   3450  N   ASN A 226      88.170  53.190  44.980  1.00  0.00           N
ATOM   3451  H   ASN A 226      87.370  52.670  44.650  1.00  0.00           H
ATOM   3452  CA  ASN A 226      88.930  54.170  44.160  1.00  0.00           C
ATOM   3453  HA  ASN A 226      89.970  53.900  44.310  1.00  0.00           H
ATOM   3454  CB  ASN A 226      88.580  53.930  42.640  1.00  0.00           C
ATOM   3455  HB1 ASN A 226      89.310  54.500  42.070  1.00  0.00           H
ATOM   3456  HB2 ASN A 226      87.590  54.300  42.340  1.00  0.00           H
ATOM   3457  CG  ASN A 226      88.640  52.420  42.190  1.00  0.00           C
ATOM   3458  OD1 ASN A 226      87.670  51.850  41.730  1.00  0.00           O
ATOM   3459  ND2 ASN A 226      89.710  51.760  42.360  1.00  0.00           N
ATOM   3460 1HD2 ASN A 226      90.600  52.240  42.420  1.00  0.00           H
ATOM   3461 2HD2 ASN A 226      89.730  50.820  41.990  1.00  0.00           H
ATOM   3462  C   ASN A 226      88.680  55.620  44.660  1.00  0.00           C
ATOM   3463  O   ASN A 226      89.680  56.330  44.940  1.00  0.00           O
ATOM   3464  N   LEU A 227      87.440  56.080  44.770  1.00  0.00           N
ATOM   3465  H   LEU A 227      86.670  55.410  44.730  1.00  0.00           H
ATOM   3466  CA  LEU A 227      87.120  57.420  45.220  1.00  0.00           C
ATOM   3467  HA  LEU A 227      87.660  58.030  44.500  1.00  0.00           H
ATOM   3468  CB  LEU A 227      85.610  57.660  45.080  1.00  0.00           C
ATOM   3469  HB1 LEU A 227      85.300  58.650  45.410  1.00  0.00           H
ATOM   3470  HB2 LEU A 227      85.110  56.900  45.690  1.00  0.00           H
ATOM   3471  CG  LEU A 227      85.000  57.440  43.690  1.00  0.00           C
ATOM   3472  HG  LEU A 227      85.300  56.490  43.250  1.00  0.00           H
ATOM   3473  CD1 LEU A 227      83.460  57.450  43.690  1.00  0.00           C
ATOM   3474 1HD1 LEU A 227      83.080  58.470  43.750  1.00  0.00           H
ATOM   3475 2HD1 LEU A 227      83.080  56.970  42.780  1.00  0.00           H
ATOM   3476 3HD1 LEU A 227      83.090  56.910  44.560  1.00  0.00           H
ATOM   3477  CD2 LEU A 227      85.450  58.490  42.660  1.00  0.00           C
ATOM   3478 1HD2 LEU A 227      85.020  58.120  41.730  1.00  0.00           H
ATOM   3479 2HD2 LEU A 227      85.160  59.520  42.900  1.00  0.00           H
ATOM   3480 3HD2 LEU A 227      86.520  58.340  42.560  1.00  0.00           H
ATOM   3481  C   LEU A 227      87.650  57.750  46.590  1.00  0.00           C
ATOM   3482  O   LEU A 227      88.240  58.810  46.710  1.00  0.00           O
ATOM   3483  N   ASN A 228      87.680  56.830  47.560  1.00  0.00           N
ATOM   3484  H   ASN A 228      87.160  55.970  47.450  1.00  0.00           H
ATOM   3485  CA  ASN A 228      88.100  57.110  48.960  1.00  0.00           C
ATOM   3486  HA  ASN A 228      87.760  58.120  49.190  1.00  0.00           H
ATOM   3487  CB  ASN A 228      87.330  56.070  49.820  1.00  0.00           C
ATOM   3488  HB1 ASN A 228      87.460  56.130  50.900  1.00  0.00           H
ATOM   3489  HB2 ASN A 228      87.650  55.060  49.550  1.00  0.00           H
ATOM   3490  CG  ASN A 228      85.830  56.230  49.720  1.00  0.00           C
ATOM   3491  OD1 ASN A 228      85.320  57.130  49.090  1.00  0.00           O
ATOM   3492  ND2 ASN A 228      85.150  55.390  50.580  1.00  0.00           N
ATOM   3493 1HD2 ASN A 228      85.750  54.820  51.160  1.00  0.00           H
ATOM   3494 2HD2 ASN A 228      84.140  55.390  50.550  1.00  0.00           H
ATOM   3495  C   ASN A 228      89.620  57.080  49.150  1.00  0.00           C
ATOM   3496  O   ASN A 228      90.240  57.910  49.830  1.00  0.00           O
ATOM   3497  N   ARG A 229      90.300  56.280  48.330  1.00  0.00           N
ATOM   3498  H   ARG A 229      89.750  55.760  47.660  1.00  0.00           H
ATOM   3499  CA  ARG A 229      91.750  56.260  48.210  1.00  0.00           C
ATOM   3500  HA  ARG A 229      92.010  56.200  49.260  1.00  0.00           H
ATOM   3501  CB  ARG A 229      92.240  54.890  47.610  1.00  0.00           C
ATOM   3502  HB1 ARG A 229      93.310  54.960  47.480  1.00  0.00           H
ATOM   3503  HB2 ARG A 229      91.590  54.670  46.760  1.00  0.00           H
ATOM   3504  CG  ARG A 229      92.140  53.650  48.640  1.00  0.00           C
ATOM   3505  HG1 ARG A 229      91.090  53.480  48.890  1.00  0.00           H
ATOM   3506  HG2 ARG A 229      92.690  53.870  49.560  1.00  0.00           H
ATOM   3507  CD  ARG A 229      92.540  52.350  47.920  1.00  0.00           C
ATOM   3508  HD1 ARG A 229      93.570  52.530  47.610  1.00  0.00           H
ATOM   3509  HD2 ARG A 229      91.930  52.240  47.020  1.00  0.00           H
ATOM   3510  NE  ARG A 229      92.510  51.230  48.850  1.00  0.00           N
ATOM   3511  HE  ARG A 229      92.320  51.320  49.840  1.00  0.00           H
ATOM   3512  CZ  ARG A 229      92.790  49.980  48.580  1.00  0.00           C
ATOM   3513  NH1 ARG A 229      93.070  49.530  47.380  1.00  0.00           N
ATOM   3514 1HH1 ARG A 229      92.730  50.100  46.620  1.00  0.00           H
ATOM   3515 2HH1 ARG A 229      93.280  48.560  47.180  1.00  0.00           H
ATOM   3516  NH2 ARG A 229      92.880  49.130  49.550  1.00  0.00           N
ATOM   3517 1HH2 ARG A 229      92.630  49.430  50.480  1.00  0.00           H
ATOM   3518 2HH2 ARG A 229      93.040  48.150  49.360  1.00  0.00           H
ATOM   3519  C   ARG A 229      92.330  57.530  47.660  1.00  0.00           C
ATOM   3520  O   ARG A 229      93.430  57.850  48.040  1.00  0.00           O
ATOM   3521  N   LEU A 230      91.610  58.280  46.880  1.00  0.00           N
ATOM   3522  H   LEU A 230      90.830  57.820  46.450  1.00  0.00           H
ATOM   3523  CA  LEU A 230      91.900  59.650  46.530  1.00  0.00           C
ATOM   3524  HA  LEU A 230      92.980  59.710  46.420  1.00  0.00           H
ATOM   3525  CB  LEU A 230      91.280  60.000  45.150  1.00  0.00           C
ATOM   3526  HB1 LEU A 230      90.200  59.870  45.160  1.00  0.00           H
ATOM   3527  HB2 LEU A 230      91.740  59.320  44.440  1.00  0.00           H
ATOM   3528  CG  LEU A 230      91.570  61.440  44.550  1.00  0.00           C
ATOM   3529  HG  LEU A 230      91.210  62.260  45.170  1.00  0.00           H
ATOM   3530  CD1 LEU A 230      93.100  61.810  44.540  1.00  0.00           C
ATOM   3531 1HD1 LEU A 230      93.160  62.900  44.470  1.00  0.00           H
ATOM   3532 2HD1 LEU A 230      93.600  61.450  45.430  1.00  0.00           H
ATOM   3533 3HD1 LEU A 230      93.630  61.260  43.760  1.00  0.00           H
ATOM   3534  CD2 LEU A 230      91.060  61.470  43.120  1.00  0.00           C
ATOM   3535 1HD2 LEU A 230      91.040  62.530  42.890  1.00  0.00           H
ATOM   3536 2HD2 LEU A 230      91.790  60.930  42.510  1.00  0.00           H
ATOM   3537 3HD2 LEU A 230      90.020  61.140  43.120  1.00  0.00           H
ATOM   3538  C   LEU A 230      91.430  60.710  47.520  1.00  0.00           C
ATOM   3539  O   LEU A 230      92.270  61.480  47.960  1.00  0.00           O
ATOM   3540  N   ILE A 231      90.170  60.730  47.900  1.00  0.00           N
ATOM   3541  H   ILE A 231      89.600  59.930  47.670  1.00  0.00           H
ATOM   3542  CA  ILE A 231      89.660  61.590  48.940  1.00  0.00           C
ATOM   3543  HA  ILE A 231      89.900  62.570  48.540  1.00  0.00           H
ATOM   3544  CB  ILE A 231      88.140  61.400  49.150  1.00  0.00           C
ATOM   3545  HB  ILE A 231      88.020  60.330  49.300  1.00  0.00           H
ATOM   3546  CG2 ILE A 231      87.730  62.230  50.440  1.00  0.00           C
ATOM   3547 1HG2 ILE A 231      86.650  62.150  50.480  1.00  0.00           H
ATOM   3548 2HG2 ILE A 231      88.200  61.990  51.390  1.00  0.00           H
ATOM   3549 3HG2 ILE A 231      87.910  63.290  50.250  1.00  0.00           H
ATOM   3550  CG1 ILE A 231      87.270  61.680  47.840  1.00  0.00           C
ATOM   3551 1HG1 ILE A 231      87.800  61.260  46.990  1.00  0.00           H
ATOM   3552 2HG1 ILE A 231      87.220  62.740  47.640  1.00  0.00           H
ATOM   3553  CD  ILE A 231      85.840  61.080  47.950  1.00  0.00           C
ATOM   3554  HD1 ILE A 231      85.840  60.000  48.120  1.00  0.00           H
ATOM   3555  HD2 ILE A 231      85.270  61.530  48.770  1.00  0.00           H
ATOM   3556  HD3 ILE A 231      85.290  61.370  47.050  1.00  0.00           H
ATOM   3557  C   ILE A 231      90.520  61.580  50.230  1.00  0.00           C
ATOM   3558  O   ILE A 231      90.840  62.700  50.720  1.00  0.00           O
ATOM   3559  N   SER A 232      90.940  60.450  50.750  1.00  0.00           N
ATOM   3560  H   SER A 232      90.560  59.610  50.330  1.00  0.00           H
ATOM   3561  CA  SER A 232      91.690  60.390  52.030  1.00  0.00           C
ATOM   3562  HA  SER A 232      91.170  60.930  52.830  1.00  0.00           H
ATOM   3563  CB  SER A 232      91.740  58.950  52.550  1.00  0.00           C
ATOM   3564  HB1 SER A 232      90.760  58.500  52.740  1.00  0.00           H
ATOM   3565  HB2 SER A 232      92.150  58.750  53.530  1.00  0.00           H
ATOM   3566  OG  SER A 232      92.370  58.140  51.600  1.00  0.00           O
ATOM   3567  HG  SER A 232      91.880  58.180  50.770  1.00  0.00           H
ATOM   3568  C   SER A 232      93.090  60.960  51.910  1.00  0.00           C
ATOM   3569  O   SER A 232      93.540  61.420  52.960  1.00  0.00           O
ATOM   3570  N   GLN A 233      93.720  61.090  50.730  1.00  0.00           N
ATOM   3571  H   GLN A 233      93.160  60.900  49.910  1.00  0.00           H
ATOM   3572  CA  GLN A 233      94.940  61.870  50.540  1.00  0.00           C
ATOM   3573  HA  GLN A 233      95.740  61.650  51.240  1.00  0.00           H
ATOM   3574  CB  GLN A 233      95.460  61.550  49.040  1.00  0.00           C
ATOM   3575  HB1 GLN A 233      96.240  62.280  48.820  1.00  0.00           H
ATOM   3576  HB2 GLN A 233      94.770  61.710  48.220  1.00  0.00           H
ATOM   3577  CG  GLN A 233      95.970  60.140  48.810  1.00  0.00           C
ATOM   3578  HG1 GLN A 233      96.280  60.030  47.770  1.00  0.00           H
ATOM   3579  HG2 GLN A 233      95.200  59.410  49.050  1.00  0.00           H
ATOM   3580  CD  GLN A 233      97.180  59.750  49.580  1.00  0.00           C
ATOM   3581  OE1 GLN A 233      98.000  60.580  50.050  1.00  0.00           O
ATOM   3582  NE2 GLN A 233      97.560  58.520  49.690  1.00  0.00           N
ATOM   3583 1HE2 GLN A 233      96.940  57.780  49.390  1.00  0.00           H
ATOM   3584 2HE2 GLN A 233      98.190  58.380  50.470  1.00  0.00           H
ATOM   3585  C   GLN A 233      94.630  63.350  50.610  1.00  0.00           C
ATOM   3586  O   GLN A 233      95.460  64.080  51.190  1.00  0.00           O
ATOM   3587  N   ILE A 234      93.540  63.840  50.170  1.00  0.00           N
ATOM   3588  H   ILE A 234      92.850  63.150  49.910  1.00  0.00           H
ATOM   3589  CA  ILE A 234      93.190  65.250  50.240  1.00  0.00           C
ATOM   3590  HA  ILE A 234      94.090  65.860  50.130  1.00  0.00           H
ATOM   3591  CB  ILE A 234      92.090  65.640  49.260  1.00  0.00           C
ATOM   3592  HB  ILE A 234      91.320  64.880  49.250  1.00  0.00           H
ATOM   3593  CG2 ILE A 234      91.420  67.000  49.750  1.00  0.00           C
ATOM   3594 1HG2 ILE A 234      90.500  67.130  49.170  1.00  0.00           H
ATOM   3595 2HG2 ILE A 234      91.110  66.780  50.770  1.00  0.00           H
ATOM   3596 3HG2 ILE A 234      92.060  67.880  49.680  1.00  0.00           H
ATOM   3597  CG1 ILE A 234      92.630  65.870  47.850  1.00  0.00           C
ATOM   3598 1HG1 ILE A 234      93.630  66.290  47.940  1.00  0.00           H
ATOM   3599 2HG1 ILE A 234      92.050  66.690  47.430  1.00  0.00           H
ATOM   3600  CD  ILE A 234      92.560  64.580  46.980  1.00  0.00           C
ATOM   3601  HD1 ILE A 234      92.620  65.000  45.970  1.00  0.00           H
ATOM   3602  HD2 ILE A 234      93.400  63.910  47.140  1.00  0.00           H
ATOM   3603  HD3 ILE A 234      91.640  64.000  47.110  1.00  0.00           H
ATOM   3604  C   ILE A 234      92.870  65.490  51.740  1.00  0.00           C
ATOM   3605  O   ILE A 234      93.470  66.420  52.310  1.00  0.00           O
ATOM   3606  N   VAL A 235      91.980  64.750  52.380  1.00  0.00           N
ATOM   3607  H   VAL A 235      91.520  64.010  51.880  1.00  0.00           H
ATOM   3608  CA  VAL A 235      91.780  64.860  53.820  1.00  0.00           C
ATOM   3609  HA  VAL A 235      91.280  65.810  53.960  1.00  0.00           H
ATOM   3610  CB  VAL A 235      90.860  63.710  54.350  1.00  0.00           C
ATOM   3611  HB  VAL A 235      91.330  62.800  53.970  1.00  0.00           H
ATOM   3612  CG1 VAL A 235      90.780  63.650  55.910  1.00  0.00           C
ATOM   3613 1HG1 VAL A 235      90.000  62.950  56.220  1.00  0.00           H
ATOM   3614 2HG1 VAL A 235      91.730  63.370  56.370  1.00  0.00           H
ATOM   3615 3HG1 VAL A 235      90.640  64.640  56.330  1.00  0.00           H
ATOM   3616  CG2 VAL A 235      89.360  63.660  53.750  1.00  0.00           C
ATOM   3617 1HG2 VAL A 235      89.310  63.570  52.660  1.00  0.00           H
ATOM   3618 2HG2 VAL A 235      88.870  62.730  54.040  1.00  0.00           H
ATOM   3619 3HG2 VAL A 235      88.700  64.420  54.160  1.00  0.00           H
ATOM   3620  C   VAL A 235      93.120  64.890  54.590  1.00  0.00           C
ATOM   3621  O   VAL A 235      93.350  65.840  55.310  1.00  0.00           O
ATOM   3622  N   SER A 236      94.010  63.880  54.320  1.00  0.00           N
ATOM   3623  H   SER A 236      93.710  63.130  53.710  1.00  0.00           H
ATOM   3624  CA  SER A 236      95.290  63.800  55.050  1.00  0.00           C
ATOM   3625  HA  SER A 236      95.080  63.760  56.120  1.00  0.00           H
ATOM   3626  CB  SER A 236      96.050  62.520  54.710  1.00  0.00           C
ATOM   3627  HB1 SER A 236      96.220  62.520  53.630  1.00  0.00           H
ATOM   3628  HB2 SER A 236      95.550  61.620  55.040  1.00  0.00           H
ATOM   3629  OG  SER A 236      97.340  62.560  55.280  1.00  0.00           O
ATOM   3630  HG  SER A 236      97.800  61.740  55.090  1.00  0.00           H
ATOM   3631  C   SER A 236      96.200  65.040  54.900  1.00  0.00           C
ATOM   3632  O   SER A 236      96.610  65.560  55.910  1.00  0.00           O
ATOM   3633  N   SER A 237      96.340  65.530  53.680  1.00  0.00           N
ATOM   3634  H   SER A 237      95.860  65.060  52.920  1.00  0.00           H
ATOM   3635  CA  SER A 237      97.090  66.790  53.420  1.00  0.00           C
ATOM   3636  HA  SER A 237      98.120  66.680  53.750  1.00  0.00           H
ATOM   3637  CB  SER A 237      97.180  67.020  51.910  1.00  0.00           C
ATOM   3638  HB1 SER A 237      97.520  68.040  51.710  1.00  0.00           H
ATOM   3639  HB2 SER A 237      96.220  67.050  51.380  1.00  0.00           H
ATOM   3640  OG  SER A 237      98.070  66.080  51.370  1.00  0.00           O
ATOM   3641  HG  SER A 237      97.650  65.270  51.060  1.00  0.00           H
ATOM   3642  C   SER A 237      96.440  68.040  54.070  1.00  0.00           C
ATOM   3643  O   SER A 237      97.250  68.920  54.410  1.00  0.00           O
ATOM   3644  N   ILE A 238      95.120  68.060  54.270  1.00  0.00           N
ATOM   3645  H   ILE A 238      94.490  67.360  53.900  1.00  0.00           H
ATOM   3646  CA  ILE A 238      94.420  69.090  55.050  1.00  0.00           C
ATOM   3647  HA  ILE A 238      94.760  70.080  54.730  1.00  0.00           H
ATOM   3648  CB  ILE A 238      92.850  69.140  54.620  1.00  0.00           C
ATOM   3649  HB  ILE A 238      92.450  68.130  54.710  1.00  0.00           H
ATOM   3650  CG2 ILE A 238      92.000  70.040  55.560  1.00  0.00           C
ATOM   3651 1HG2 ILE A 238      90.970  70.040  55.200  1.00  0.00           H
ATOM   3652 2HG2 ILE A 238      91.980  69.780  56.610  1.00  0.00           H
ATOM   3653 3HG2 ILE A 238      92.390  71.060  55.460  1.00  0.00           H
ATOM   3654  CG1 ILE A 238      92.720  69.790  53.140  1.00  0.00           C
ATOM   3655 1HG1 ILE A 238      93.620  69.520  52.580  1.00  0.00           H
ATOM   3656 2HG1 ILE A 238      92.640  70.880  53.140  1.00  0.00           H
ATOM   3657  CD  ILE A 238      91.530  69.250  52.420  1.00  0.00           C
ATOM   3658  HD1 ILE A 238      91.630  69.590  51.390  1.00  0.00           H
ATOM   3659  HD2 ILE A 238      91.610  68.170  52.290  1.00  0.00           H
ATOM   3660  HD3 ILE A 238      90.600  69.560  52.910  1.00  0.00           H
ATOM   3661  C   ILE A 238      94.580  68.900  56.540  1.00  0.00           C
ATOM   3662  O   ILE A 238      94.740  69.890  57.260  1.00  0.00           O
ATOM   3663  N   THR A 239      94.600  67.680  57.070  1.00  0.00           N
ATOM   3664  H   THR A 239      94.370  66.970  56.390  1.00  0.00           H
ATOM   3665  CA  THR A 239      94.700  67.400  58.600  1.00  0.00           C
ATOM   3666  HA  THR A 239      94.250  68.240  59.130  1.00  0.00           H
ATOM   3667  CB  THR A 239      93.830  66.250  58.980  1.00  0.00           C
ATOM   3668  HB  THR A 239      94.080  66.060  60.020  1.00  0.00           H
ATOM   3669  CG2 THR A 239      92.320  66.400  58.770  1.00  0.00           C
ATOM   3670 1HG2 THR A 239      92.000  65.980  57.810  1.00  0.00           H
ATOM   3671 2HG2 THR A 239      91.710  65.950  59.550  1.00  0.00           H
ATOM   3672 3HG2 THR A 239      92.020  67.440  58.740  1.00  0.00           H
ATOM   3673  OG1 THR A 239      94.330  65.140  58.290  1.00  0.00           O
ATOM   3674  HG1 THR A 239      93.860  64.370  58.620  1.00  0.00           H
ATOM   3675  C   THR A 239      96.140  67.300  59.140  1.00  0.00           C
ATOM   3676  O   THR A 239      96.330  67.110  60.320  1.00  0.00           O
ATOM   3677  N   ALA A 240      97.160  67.350  58.250  1.00  0.00           N
ATOM   3678  H   ALA A 240      96.910  67.450  57.280  1.00  0.00           H
ATOM   3679  CA  ALA A 240      98.550  67.010  58.550  1.00  0.00           C
ATOM   3680  HA  ALA A 240      98.510  66.020  59.000  1.00  0.00           H
ATOM   3681  CB  ALA A 240      99.370  66.940  57.220  1.00  0.00           C
ATOM   3682  HB1 ALA A 240     100.410  67.140  57.490  1.00  0.00           H
ATOM   3683  HB2 ALA A 240      99.260  65.960  56.760  1.00  0.00           H
ATOM   3684  HB3 ALA A 240      99.130  67.690  56.460  1.00  0.00           H
ATOM   3685  C   ALA A 240      99.120  68.120  59.480  1.00  0.00           C
ATOM   3686  O   ALA A 240      99.850  67.740  60.360  1.00  0.00           O
ATOM   3687  N   SER A 241      98.600  69.360  59.400  1.00  0.00           N
ATOM   3688  H   SER A 241      98.080  69.670  58.590  1.00  0.00           H
ATOM   3689  CA  SER A 241      99.040  70.500  60.330  1.00  0.00           C
ATOM   3690  HA  SER A 241     100.120  70.560  60.390  1.00  0.00           H
ATOM   3691  CB  SER A 241      98.500  71.760  59.640  1.00  0.00           C
ATOM   3692  HB1 SER A 241      98.910  71.920  58.640  1.00  0.00           H
ATOM   3693  HB2 SER A 241      98.900  72.630  60.160  1.00  0.00           H
ATOM   3694  OG  SER A 241      97.050  71.810  59.710  1.00  0.00           O
ATOM   3695  HG  SER A 241      96.780  72.450  60.380  1.00  0.00           H
ATOM   3696  C   SER A 241      98.560  70.380  61.800  1.00  0.00           C
ATOM   3697  O   SER A 241      99.190  70.870  62.690  1.00  0.00           O
ATOM   3698  N   LEU A 242      97.610  69.490  62.040  1.00  0.00           N
ATOM   3699  H   LEU A 242      97.380  69.000  61.190  1.00  0.00           H
ATOM   3700  CA  LEU A 242      97.130  68.970  63.290  1.00  0.00           C
ATOM   3701  HA  LEU A 242      97.270  69.770  64.030  1.00  0.00           H
ATOM   3702  CB  LEU A 242      95.620  68.750  63.180  1.00  0.00           C
ATOM   3703  HB1 LEU A 242      95.280  68.310  64.120  1.00  0.00           H
ATOM   3704  HB2 LEU A 242      95.430  68.040  62.370  1.00  0.00           H
ATOM   3705  CG  LEU A 242      94.810  70.050  62.840  1.00  0.00           C
ATOM   3706  HG  LEU A 242      95.370  70.740  62.200  1.00  0.00           H
ATOM   3707  CD1 LEU A 242      93.480  69.670  62.250  1.00  0.00           C
ATOM   3708 1HD1 LEU A 242      92.950  70.590  61.980  1.00  0.00           H
ATOM   3709 2HD1 LEU A 242      93.660  69.080  61.340  1.00  0.00           H
ATOM   3710 3HD1 LEU A 242      92.810  69.080  62.860  1.00  0.00           H
ATOM   3711  CD2 LEU A 242      94.440  70.810  64.110  1.00  0.00           C
ATOM   3712 1HD2 LEU A 242      93.930  71.760  63.960  1.00  0.00           H
ATOM   3713 2HD2 LEU A 242      93.820  70.260  64.820  1.00  0.00           H
ATOM   3714 3HD2 LEU A 242      95.430  70.960  64.540  1.00  0.00           H
ATOM   3715  C   LEU A 242      97.930  67.740  63.800  1.00  0.00           C
ATOM   3716  O   LEU A 242      98.000  67.510  64.980  1.00  0.00           O
ATOM   3717  N   ARG A 243      98.480  66.870  62.920  1.00  0.00           N
ATOM   3718  H   ARG A 243      98.340  67.110  61.950  1.00  0.00           H
ATOM   3719  CA  ARG A 243      99.090  65.570  63.280  1.00  0.00           C
ATOM   3720  HA  ARG A 243      98.780  65.360  64.300  1.00  0.00           H
ATOM   3721  CB  ARG A 243      98.450  64.500  62.340  1.00  0.00           C
ATOM   3722  HB1 ARG A 243      98.860  63.500  62.490  1.00  0.00           H
ATOM   3723  HB2 ARG A 243      98.690  64.810  61.320  1.00  0.00           H
ATOM   3724  CG  ARG A 243      96.860  64.450  62.460  1.00  0.00           C
ATOM   3725  HG1 ARG A 243      96.420  65.430  62.280  1.00  0.00           H
ATOM   3726  HG2 ARG A 243      96.510  64.160  63.450  1.00  0.00           H
ATOM   3727  CD  ARG A 243      96.340  63.380  61.430  1.00  0.00           C
ATOM   3728  HD1 ARG A 243      95.280  63.220  61.600  1.00  0.00           H
ATOM   3729  HD2 ARG A 243      96.790  62.410  61.650  1.00  0.00           H
ATOM   3730  NE  ARG A 243      96.560  63.760  60.040  1.00  0.00           N
ATOM   3731  HE  ARG A 243      95.910  64.430  59.660  1.00  0.00           H
ATOM   3732  CZ  ARG A 243      97.360  63.210  59.110  1.00  0.00           C
ATOM   3733  NH1 ARG A 243      98.080  62.170  59.480  1.00  0.00           N
ATOM   3734 1HH1 ARG A 243      97.940  61.760  60.390  1.00  0.00           H
ATOM   3735 2HH1 ARG A 243      98.620  61.670  58.790  1.00  0.00           H
ATOM   3736  NH2 ARG A 243      97.500  63.570  57.870  1.00  0.00           N
ATOM   3737 1HH2 ARG A 243      96.950  64.290  57.420  1.00  0.00           H
ATOM   3738 2HH2 ARG A 243      98.070  62.960  57.300  1.00  0.00           H
ATOM   3739  C   ARG A 243     100.620  65.610  63.170  1.00  0.00           C
ATOM   3740  O   ARG A 243     101.220  64.820  63.860  1.00  0.00           O
ATOM   3741  N   PHE A 244     101.250  66.490  62.380  1.00  0.00           N
ATOM   3742  H   PHE A 244     100.700  67.010  61.710  1.00  0.00           H
ATOM   3743  CA  PHE A 244     102.740  66.710  62.310  1.00  0.00           C
ATOM   3744  HA  PHE A 244     103.320  65.900  62.780  1.00  0.00           H
ATOM   3745  CB  PHE A 244     103.190  66.460  60.940  1.00  0.00           C
ATOM   3746  HB1 PHE A 244     104.250  66.670  60.840  1.00  0.00           H
ATOM   3747  HB2 PHE A 244     102.740  67.170  60.240  1.00  0.00           H
ATOM   3748  CG  PHE A 244     102.750  65.090  60.450  1.00  0.00           C
ATOM   3749  CD1 PHE A 244     103.420  63.930  60.860  1.00  0.00           C
ATOM   3750  HD1 PHE A 244     104.350  63.980  61.390  1.00  0.00           H
ATOM   3751  CE1 PHE A 244     103.000  62.580  60.550  1.00  0.00           C
ATOM   3752  HE1 PHE A 244     103.450  61.700  60.990  1.00  0.00           H
ATOM   3753  CZ  PHE A 244     101.970  62.430  59.660  1.00  0.00           C
ATOM   3754  HZ  PHE A 244     101.660  61.500  59.190  1.00  0.00           H
ATOM   3755  CE2 PHE A 244     101.360  63.590  59.110  1.00  0.00           C
ATOM   3756  HE2 PHE A 244     100.690  63.560  58.270  1.00  0.00           H
ATOM   3757  CD2 PHE A 244     101.690  64.920  59.550  1.00  0.00           C
ATOM   3758  HD2 PHE A 244     101.200  65.740  59.050  1.00  0.00           H
ATOM   3759  C   PHE A 244     103.140  68.070  62.840  1.00  0.00           C
ATOM   3760  O   PHE A 244     102.280  68.960  62.800  1.00  0.00           O
ATOM   3761  N   ASP A 245     104.380  68.250  63.300  1.00  0.00           N
ATOM   3762  H   ASP A 245     105.040  67.490  63.160  1.00  0.00           H
ATOM   3763  CA  ASP A 245     104.960  69.430  63.970  1.00  0.00           C
ATOM   3764  HA  ASP A 245     104.320  69.780  64.780  1.00  0.00           H
ATOM   3765  CB  ASP A 245     106.280  68.980  64.560  1.00  0.00           C
ATOM   3766  HB1 ASP A 245     106.970  68.570  63.820  1.00  0.00           H
ATOM   3767  HB2 ASP A 245     106.020  68.210  65.290  1.00  0.00           H
ATOM   3768  CG  ASP A 245     107.030  70.100  65.320  1.00  0.00           C
ATOM   3769  OD1 ASP A 245     106.410  71.140  65.720  1.00  0.00           O
ATOM   3770  OD2 ASP A 245     108.160  69.830  65.610  1.00  0.00           O
ATOM   3771  C   ASP A 245     105.170  70.510  62.960  1.00  0.00           C
ATOM   3772  O   ASP A 245     105.730  70.230  61.940  1.00  0.00           O
ATOM   3773  N   GLY A 246     104.820  71.720  63.340  1.00  0.00           N
ATOM   3774  H   GLY A 246     104.460  71.820  64.280  1.00  0.00           H
ATOM   3775  CA  GLY A 246     104.980  72.970  62.550  1.00  0.00           C
ATOM   3776  HA1 GLY A 246     104.450  72.870  61.600  1.00  0.00           H
ATOM   3777  HA2 GLY A 246     106.040  73.030  62.300  1.00  0.00           H
ATOM   3778  C   GLY A 246     104.530  74.280  63.260  1.00  0.00           C
ATOM   3779  O   GLY A 246     104.370  74.320  64.420  1.00  0.00           O
ATOM   3780  N   ALA A 247     104.230  75.290  62.460  1.00  0.00           N
ATOM   3781  H   ALA A 247     104.360  75.200  61.460  1.00  0.00           H
ATOM   3782  CA  ALA A 247     103.560  76.450  63.000  1.00  0.00           C
ATOM   3783  HA  ALA A 247     103.320  76.400  64.060  1.00  0.00           H
ATOM   3784  CB  ALA A 247     104.660  77.520  62.870  1.00  0.00           C
ATOM   3785  HB1 ALA A 247     105.440  77.240  63.580  1.00  0.00           H
ATOM   3786  HB2 ALA A 247     105.060  77.500  61.860  1.00  0.00           H
ATOM   3787  HB3 ALA A 247     104.220  78.510  62.970  1.00  0.00           H
ATOM   3788  C   ALA A 247     102.400  76.980  62.050  1.00  0.00           C
ATOM   3789  O   ALA A 247     101.750  77.930  62.420  1.00  0.00           O
ATOM   3790  N   LEU A 248     102.110  76.450  60.850  1.00  0.00           N
ATOM   3791  H   LEU A 248     102.740  75.850  60.350  1.00  0.00           H
ATOM   3792  CA  LEU A 248     100.930  76.830  60.070  1.00  0.00           C
ATOM   3793  HA  LEU A 248     100.700  77.870  60.330  1.00  0.00           H
ATOM   3794  CB  LEU A 248     101.400  76.860  58.580  1.00  0.00           C
ATOM   3795  HB1 LEU A 248     101.770  75.890  58.250  1.00  0.00           H
ATOM   3796  HB2 LEU A 248     102.240  77.540  58.470  1.00  0.00           H
ATOM   3797  CG  LEU A 248     100.210  77.350  57.700  1.00  0.00           C
ATOM   3798  HG  LEU A 248      99.250  76.870  57.890  1.00  0.00           H
ATOM   3799  CD1 LEU A 248      99.980  78.800  57.960  1.00  0.00           C
ATOM   3800 1HD1 LEU A 248      99.480  79.260  57.110  1.00  0.00           H
ATOM   3801 2HD1 LEU A 248      99.350  78.890  58.840  1.00  0.00           H
ATOM   3802 3HD1 LEU A 248     100.910  79.340  58.130  1.00  0.00           H
ATOM   3803  CD2 LEU A 248     100.350  77.250  56.210  1.00  0.00           C
ATOM   3804 1HD2 LEU A 248     101.090  77.920  55.780  1.00  0.00           H
ATOM   3805 2HD2 LEU A 248     100.530  76.200  55.990  1.00  0.00           H
ATOM   3806 3HD2 LEU A 248      99.410  77.470  55.700  1.00  0.00           H
ATOM   3807  C   LEU A 248      99.670  75.920  60.380  1.00  0.00           C
ATOM   3808  O   LEU A 248      99.890  74.730  60.570  1.00  0.00           O
ATOM   3809  N   ASN A 249      98.430  76.430  60.360  1.00  0.00           N
ATOM   3810  H   ASN A 249      98.340  77.420  60.160  1.00  0.00           H
ATOM   3811  CA  ASN A 249      97.230  75.620  60.620  1.00  0.00           C
ATOM   3812  HA  ASN A 249      96.380  76.280  60.810  1.00  0.00           H
ATOM   3813  CB  ASN A 249      96.900  74.910  59.300  1.00  0.00           C
ATOM   3814  HB1 ASN A 249      96.110  74.190  59.500  1.00  0.00           H
ATOM   3815  HB2 ASN A 249      97.790  74.450  58.870  1.00  0.00           H
ATOM   3816  CG  ASN A 249      96.360  75.850  58.200  1.00  0.00           C
ATOM   3817  OD1 ASN A 249      96.370  77.060  58.350  1.00  0.00           O
ATOM   3818  ND2 ASN A 249      95.880  75.320  57.110  1.00  0.00           N
ATOM   3819 1HD2 ASN A 249      96.040  74.330  56.970  1.00  0.00           H
ATOM   3820 2HD2 ASN A 249      95.730  75.980  56.360  1.00  0.00           H
ATOM   3821  C   ASN A 249      97.300  74.670  61.830  1.00  0.00           C
ATOM   3822  O   ASN A 249      96.860  73.490  61.770  1.00  0.00           O
ATOM   3823  N   VAL A 250      97.960  75.160  62.870  1.00  0.00           N
ATOM   3824  H   VAL A 250      98.490  76.020  62.790  1.00  0.00           H
ATOM   3825  CA  VAL A 250      98.420  74.340  64.020  1.00  0.00           C
ATOM   3826  HA  VAL A 250      98.760  73.400  63.610  1.00  0.00           H
ATOM   3827  CB  VAL A 250      99.740  74.980  64.630  1.00  0.00           C
ATOM   3828  HB  VAL A 250     100.470  75.170  63.850  1.00  0.00           H
ATOM   3829  CG1 VAL A 250      99.430  76.270  65.330  1.00  0.00           C
ATOM   3830 1HG1 VAL A 250      98.960  76.010  66.280  1.00  0.00           H
ATOM   3831 2HG1 VAL A 250     100.360  76.830  65.460  1.00  0.00           H
ATOM   3832 3HG1 VAL A 250      98.750  76.850  64.700  1.00  0.00           H
ATOM   3833  CG2 VAL A 250     100.430  73.980  65.560  1.00  0.00           C
ATOM   3834 1HG2 VAL A 250     100.540  73.050  65.000  1.00  0.00           H
ATOM   3835 2HG2 VAL A 250     101.420  74.300  65.870  1.00  0.00           H
ATOM   3836 3HG2 VAL A 250      99.820  73.820  66.450  1.00  0.00           H
ATOM   3837  C   VAL A 250      97.350  73.990  65.040  1.00  0.00           C
ATOM   3838  O   VAL A 250      97.540  73.110  65.860  1.00  0.00           O
ATOM   3839  N   ASP A 251      96.170  74.600  64.940  1.00  0.00           N
ATOM   3840  H   ASP A 251      96.040  75.340  64.270  1.00  0.00           H
ATOM   3841  CA  ASP A 251      94.860  74.190  65.520  1.00  0.00           C
ATOM   3842  HA  ASP A 251      94.810  73.130  65.770  1.00  0.00           H
ATOM   3843  CB  ASP A 251      94.750  74.860  66.900  1.00  0.00           C
ATOM   3844  HB1 ASP A 251      95.450  74.390  67.590  1.00  0.00           H
ATOM   3845  HB2 ASP A 251      93.740  74.560  67.180  1.00  0.00           H
ATOM   3846  CG  ASP A 251      94.830  76.420  67.070  1.00  0.00           C
ATOM   3847  OD1 ASP A 251      94.550  77.120  66.130  1.00  0.00           O
ATOM   3848  OD2 ASP A 251      95.260  76.890  68.140  1.00  0.00           O
ATOM   3849  C   ASP A 251      93.660  74.480  64.620  1.00  0.00           C
ATOM   3850  O   ASP A 251      93.750  75.130  63.590  1.00  0.00           O
ATOM   3851  N   LEU A 252      92.510  73.990  65.050  1.00  0.00           N
ATOM   3852  H   LEU A 252      92.580  73.570  65.970  1.00  0.00           H
ATOM   3853  CA  LEU A 252      91.300  74.260  64.380  1.00  0.00           C
ATOM   3854  HA  LEU A 252      91.320  73.720  63.440  1.00  0.00           H
ATOM   3855  CB  LEU A 252      90.150  73.510  65.100  1.00  0.00           C
ATOM   3856  HB1 LEU A 252      89.230  73.600  64.510  1.00  0.00           H
ATOM   3857  HB2 LEU A 252      89.950  74.000  66.050  1.00  0.00           H
ATOM   3858  CG  LEU A 252      90.280  71.970  65.130  1.00  0.00           C
ATOM   3859  HG  LEU A 252      91.180  71.790  65.720  1.00  0.00           H
ATOM   3860  CD1 LEU A 252      89.140  71.210  65.760  1.00  0.00           C
ATOM   3861 1HD1 LEU A 252      89.550  70.240  66.020  1.00  0.00           H
ATOM   3862 2HD1 LEU A 252      88.700  71.680  66.650  1.00  0.00           H
ATOM   3863 3HD1 LEU A 252      88.360  71.070  65.010  1.00  0.00           H
ATOM   3864  CD2 LEU A 252      90.440  71.420  63.740  1.00  0.00           C
ATOM   3865 1HD2 LEU A 252      89.610  71.760  63.110  1.00  0.00           H
ATOM   3866 2HD2 LEU A 252      91.370  71.800  63.320  1.00  0.00           H
ATOM   3867 3HD2 LEU A 252      90.270  70.350  63.730  1.00  0.00           H
ATOM   3868  C   LEU A 252      90.960  75.750  64.220  1.00  0.00           C
ATOM   3869  O   LEU A 252      90.440  76.140  63.160  1.00  0.00           O
ATOM   3870  N   THR A 253      91.290  76.580  65.240  1.00  0.00           N
ATOM   3871  H   THR A 253      91.750  76.140  66.030  1.00  0.00           H
ATOM   3872  CA  THR A 253      91.070  78.040  65.120  1.00  0.00           C
ATOM   3873  HA  THR A 253      90.020  78.310  65.010  1.00  0.00           H
ATOM   3874  CB  THR A 253      91.530  78.770  66.350  1.00  0.00           C
ATOM   3875  HB  THR A 253      92.620  78.820  66.250  1.00  0.00           H
ATOM   3876  CG2 THR A 253      91.090  80.240  66.470  1.00  0.00           C
ATOM   3877 1HG2 THR A 253      90.010  80.300  66.340  1.00  0.00           H
ATOM   3878 2HG2 THR A 253      91.340  80.590  67.470  1.00  0.00           H
ATOM   3879 3HG2 THR A 253      91.720  80.820  65.800  1.00  0.00           H
ATOM   3880  OG1 THR A 253      91.300  78.050  67.560  1.00  0.00           O
ATOM   3881  HG1 THR A 253      92.030  78.120  68.180  1.00  0.00           H
ATOM   3882  C   THR A 253      91.740  78.670  63.840  1.00  0.00           C
ATOM   3883  O   THR A 253      91.130  79.370  63.040  1.00  0.00           O
ATOM   3884  N   GLU A 254      93.000  78.300  63.620  1.00  0.00           N
ATOM   3885  H   GLU A 254      93.450  77.670  64.270  1.00  0.00           H
ATOM   3886  CA  GLU A 254      93.860  78.850  62.570  1.00  0.00           C
ATOM   3887  HA  GLU A 254      93.810  79.930  62.700  1.00  0.00           H
ATOM   3888  CB  GLU A 254      95.330  78.450  62.780  1.00  0.00           C
ATOM   3889  HB1 GLU A 254      95.400  77.430  62.400  1.00  0.00           H
ATOM   3890  HB2 GLU A 254      95.640  78.470  63.830  1.00  0.00           H
ATOM   3891  CG  GLU A 254      96.280  79.380  62.100  1.00  0.00           C
ATOM   3892  HG1 GLU A 254      96.090  80.430  62.320  1.00  0.00           H
ATOM   3893  HG2 GLU A 254      96.110  79.310  61.020  1.00  0.00           H
ATOM   3894  CD  GLU A 254      97.800  79.120  62.340  1.00  0.00           C
ATOM   3895  OE1 GLU A 254      98.180  79.090  63.530  1.00  0.00           O
ATOM   3896  OE2 GLU A 254      98.550  79.250  61.320  1.00  0.00           O
ATOM   3897  C   GLU A 254      93.320  78.610  61.130  1.00  0.00           C
ATOM   3898  O   GLU A 254      93.450  79.540  60.280  1.00  0.00           O
ATOM   3899  N   PHE A 255      92.530  77.560  60.860  1.00  0.00           N
ATOM   3900  H   PHE A 255      92.360  76.900  61.600  1.00  0.00           H
ATOM   3901  CA  PHE A 255      91.710  77.410  59.670  1.00  0.00           C
ATOM   3902  HA  PHE A 255      92.460  77.340  58.890  1.00  0.00           H
ATOM   3903  CB  PHE A 255      91.030  76.110  59.590  1.00  0.00           C
ATOM   3904  HB1 PHE A 255      90.400  76.100  58.710  1.00  0.00           H
ATOM   3905  HB2 PHE A 255      90.430  75.880  60.470  1.00  0.00           H
ATOM   3906  CG  PHE A 255      92.010  74.870  59.480  1.00  0.00           C
ATOM   3907  CD1 PHE A 255      92.670  74.460  60.600  1.00  0.00           C
ATOM   3908  HD1 PHE A 255      92.600  75.060  61.490  1.00  0.00           H
ATOM   3909  CE1 PHE A 255      93.390  73.290  60.560  1.00  0.00           C
ATOM   3910  HE1 PHE A 255      93.900  73.000  61.470  1.00  0.00           H
ATOM   3911  CZ  PHE A 255      93.550  72.460  59.420  1.00  0.00           C
ATOM   3912  HZ  PHE A 255      93.980  71.470  59.330  1.00  0.00           H
ATOM   3913  CE2 PHE A 255      92.910  72.930  58.290  1.00  0.00           C
ATOM   3914  HE2 PHE A 255      93.030  72.410  57.360  1.00  0.00           H
ATOM   3915  CD2 PHE A 255      92.160  74.120  58.300  1.00  0.00           C
ATOM   3916  HD2 PHE A 255      91.650  74.410  57.390  1.00  0.00           H
ATOM   3917  C   PHE A 255      90.760  78.560  59.450  1.00  0.00           C
ATOM   3918  O   PHE A 255      90.810  79.130  58.360  1.00  0.00           O
ATOM   3919  N   GLN A 256      90.030  79.120  60.440  1.00  0.00           N
ATOM   3920  H   GLN A 256      90.120  78.800  61.400  1.00  0.00           H
ATOM   3921  CA  GLN A 256      89.200  80.300  60.280  1.00  0.00           C
ATOM   3922  HA  GLN A 256      88.580  80.130  59.400  1.00  0.00           H
ATOM   3923  CB  GLN A 256      88.310  80.450  61.480  1.00  0.00           C
ATOM   3924  HB1 GLN A 256      88.880  80.710  62.380  1.00  0.00           H
ATOM   3925  HB2 GLN A 256      87.790  79.520  61.700  1.00  0.00           H
ATOM   3926  CG  GLN A 256      87.170  81.530  61.380  1.00  0.00           C
ATOM   3927  HG1 GLN A 256      86.440  81.270  62.150  1.00  0.00           H
ATOM   3928  HG2 GLN A 256      86.670  81.500  60.410  1.00  0.00           H
ATOM   3929  CD  GLN A 256      87.660  82.910  61.830  1.00  0.00           C
ATOM   3930  OE1 GLN A 256      88.180  83.140  62.930  1.00  0.00           O
ATOM   3931  NE2 GLN A 256      87.670  83.860  60.930  1.00  0.00           N
ATOM   3932 1HE2 GLN A 256      87.480  83.650  59.960  1.00  0.00           H
ATOM   3933 2HE2 GLN A 256      88.230  84.640  61.260  1.00  0.00           H
ATOM   3934  C   GLN A 256      90.030  81.530  59.890  1.00  0.00           C
ATOM   3935  O   GLN A 256      89.880  82.130  58.800  1.00  0.00           O
ATOM   3936  N   THR A 257      91.200  81.740  60.580  1.00  0.00           N
ATOM   3937  H   THR A 257      91.410  81.050  61.290  1.00  0.00           H
ATOM   3938  CA  THR A 257      91.970  82.940  60.510  1.00  0.00           C
ATOM   3939  HA  THR A 257      91.340  83.830  60.560  1.00  0.00           H
ATOM   3940  CB  THR A 257      93.040  82.910  61.630  1.00  0.00           C
ATOM   3941  HB  THR A 257      93.690  82.040  61.560  1.00  0.00           H
ATOM   3942  CG2 THR A 257      93.940  84.080  61.830  1.00  0.00           C
ATOM   3943 1HG2 THR A 257      93.360  84.940  62.170  1.00  0.00           H
ATOM   3944 2HG2 THR A 257      94.740  83.890  62.540  1.00  0.00           H
ATOM   3945 3HG2 THR A 257      94.390  84.450  60.910  1.00  0.00           H
ATOM   3946  OG1 THR A 257      92.420  82.800  62.910  1.00  0.00           O
ATOM   3947  HG1 THR A 257      93.120  82.470  63.470  1.00  0.00           H
ATOM   3948  C   THR A 257      92.720  82.930  59.210  1.00  0.00           C
ATOM   3949  O   THR A 257      93.030  83.980  58.650  1.00  0.00           O
ATOM   3950  N   ASN A 258      92.990  81.760  58.580  1.00  0.00           N
ATOM   3951  H   ASN A 258      92.680  80.940  59.070  1.00  0.00           H
ATOM   3952  CA  ASN A 258      93.710  81.570  57.290  1.00  0.00           C
ATOM   3953  HA  ASN A 258      94.370  82.440  57.230  1.00  0.00           H
ATOM   3954  CB  ASN A 258      94.720  80.430  57.440  1.00  0.00           C
ATOM   3955  HB1 ASN A 258      95.160  80.180  56.480  1.00  0.00           H
ATOM   3956  HB2 ASN A 258      94.130  79.570  57.770  1.00  0.00           H
ATOM   3957  CG  ASN A 258      95.920  80.680  58.370  1.00  0.00           C
ATOM   3958  OD1 ASN A 258      96.030  81.720  58.960  1.00  0.00           O
ATOM   3959  ND2 ASN A 258      96.850  79.780  58.520  1.00  0.00           N
ATOM   3960 1HD2 ASN A 258      96.750  78.820  58.230  1.00  0.00           H
ATOM   3961 2HD2 ASN A 258      97.480  79.950  59.290  1.00  0.00           H
ATOM   3962  C   ASN A 258      92.850  81.400  56.070  1.00  0.00           C
ATOM   3963  O   ASN A 258      93.310  81.640  55.010  1.00  0.00           O
ATOM   3964  N   LEU A 259      91.590  80.950  56.210  1.00  0.00           N
ATOM   3965  H   LEU A 259      91.250  80.570  57.090  1.00  0.00           H
ATOM   3966  CA  LEU A 259      90.740  80.630  55.110  1.00  0.00           C
ATOM   3967  HA  LEU A 259      91.220  80.860  54.160  1.00  0.00           H
ATOM   3968  CB  LEU A 259      90.450  79.090  55.120  1.00  0.00           C
ATOM   3969  HB1 LEU A 259      89.880  78.850  54.220  1.00  0.00           H
ATOM   3970  HB2 LEU A 259      89.900  78.890  56.040  1.00  0.00           H
ATOM   3971  CG  LEU A 259      91.700  78.200  55.150  1.00  0.00           C
ATOM   3972  HG  LEU A 259      92.430  78.370  55.940  1.00  0.00           H
ATOM   3973  CD1 LEU A 259      91.200  76.750  55.270  1.00  0.00           C
ATOM   3974 1HD1 LEU A 259      92.060  76.090  55.360  1.00  0.00           H
ATOM   3975 2HD1 LEU A 259      90.640  76.620  56.200  1.00  0.00           H
ATOM   3976 3HD1 LEU A 259      90.620  76.490  54.380  1.00  0.00           H
ATOM   3977  CD2 LEU A 259      92.560  78.230  53.850  1.00  0.00           C
ATOM   3978 1HD2 LEU A 259      93.150  79.140  53.930  1.00  0.00           H
ATOM   3979 2HD2 LEU A 259      93.280  77.410  53.790  1.00  0.00           H
ATOM   3980 3HD2 LEU A 259      91.950  78.280  52.950  1.00  0.00           H
ATOM   3981  C   LEU A 259      89.400  81.390  55.100  1.00  0.00           C
ATOM   3982  O   LEU A 259      88.770  81.370  54.030  1.00  0.00           O
ATOM   3983  N   VAL A 260      88.910  82.050  56.180  1.00  0.00           N
ATOM   3984  H   VAL A 260      89.590  82.160  56.920  1.00  0.00           H
ATOM   3985  CA  VAL A 260      87.440  82.490  56.410  1.00  0.00           C
ATOM   3986  HA  VAL A 260      87.040  82.650  55.410  1.00  0.00           H
ATOM   3987  CB  VAL A 260      86.650  81.310  57.030  1.00  0.00           C
ATOM   3988  HB  VAL A 260      87.030  81.070  58.020  1.00  0.00           H
ATOM   3989  CG1 VAL A 260      85.130  81.560  57.140  1.00  0.00           C
ATOM   3990 1HG1 VAL A 260      84.750  80.700  57.680  1.00  0.00           H
ATOM   3991 2HG1 VAL A 260      84.940  82.510  57.640  1.00  0.00           H
ATOM   3992 3HG1 VAL A 260      84.690  81.550  56.140  1.00  0.00           H
ATOM   3993  CG2 VAL A 260      86.840  79.990  56.210  1.00  0.00           C
ATOM   3994 1HG2 VAL A 260      86.380  79.220  56.830  1.00  0.00           H
ATOM   3995 2HG2 VAL A 260      86.290  79.940  55.270  1.00  0.00           H
ATOM   3996 3HG2 VAL A 260      87.900  79.730  56.190  1.00  0.00           H
ATOM   3997  C   VAL A 260      87.210  83.890  57.070  1.00  0.00           C
ATOM   3998  O   VAL A 260      86.930  83.880  58.280  1.00  0.00           O
ATOM   3999  N   PRO A 261      87.320  85.030  56.310  1.00  0.00           N
ATOM   4000  CD  PRO A 261      88.050  85.150  55.040  1.00  0.00           C
ATOM   4001  HD1 PRO A 261      87.440  84.930  54.170  1.00  0.00           H
ATOM   4002  HD2 PRO A 261      88.890  84.450  55.100  1.00  0.00           H
ATOM   4003  CG  PRO A 261      88.580  86.580  55.020  1.00  0.00           C
ATOM   4004  HG1 PRO A 261      88.870  86.890  54.020  1.00  0.00           H
ATOM   4005  HG2 PRO A 261      89.340  86.780  55.780  1.00  0.00           H
ATOM   4006  CB  PRO A 261      87.330  87.280  55.630  1.00  0.00           C
ATOM   4007  HB1 PRO A 261      86.500  87.380  54.930  1.00  0.00           H
ATOM   4008  HB2 PRO A 261      87.720  88.250  55.930  1.00  0.00           H
ATOM   4009  CA  PRO A 261      86.950  86.350  56.780  1.00  0.00           C
ATOM   4010  HA  PRO A 261      87.480  86.730  57.660  1.00  0.00           H
ATOM   4011  C   PRO A 261      85.430  86.630  56.990  1.00  0.00           C
ATOM   4012  O   PRO A 261      85.130  87.560  57.760  1.00  0.00           O
ATOM   4013  N   TYR A 262      84.540  85.860  56.300  1.00  0.00           N
ATOM   4014  H   TYR A 262      84.890  85.120  55.700  1.00  0.00           H
ATOM   4015  CA  TYR A 262      83.130  86.170  56.200  1.00  0.00           C
ATOM   4016  HA  TYR A 262      82.910  86.980  56.900  1.00  0.00           H
ATOM   4017  CB  TYR A 262      82.700  86.720  54.780  1.00  0.00           C
ATOM   4018  HB1 TYR A 262      82.990  86.030  53.980  1.00  0.00           H
ATOM   4019  HB2 TYR A 262      83.460  87.470  54.560  1.00  0.00           H
ATOM   4020  CG  TYR A 262      81.360  87.450  54.640  1.00  0.00           C
ATOM   4021  CD1 TYR A 262      81.180  88.720  55.130  1.00  0.00           C
ATOM   4022  HD1 TYR A 262      81.920  89.290  55.660  1.00  0.00           H
ATOM   4023  CE1 TYR A 262      79.870  89.330  55.080  1.00  0.00           C
ATOM   4024  HE1 TYR A 262      79.640  90.270  55.570  1.00  0.00           H
ATOM   4025  CZ  TYR A 262      78.840  88.760  54.420  1.00  0.00           C
ATOM   4026  OH  TYR A 262      77.660  89.410  54.360  1.00  0.00           O
ATOM   4027  HH  TYR A 262      77.040  88.950  53.780  1.00  0.00           H
ATOM   4028  CE2 TYR A 262      78.970  87.470  53.890  1.00  0.00           C
ATOM   4029  HE2 TYR A 262      78.180  86.960  53.360  1.00  0.00           H
ATOM   4030  CD2 TYR A 262      80.240  86.800  54.040  1.00  0.00           C
ATOM   4031  HD2 TYR A 262      80.350  85.810  53.620  1.00  0.00           H
ATOM   4032  C   TYR A 262      82.300  84.940  56.590  1.00  0.00           C
ATOM   4033  O   TYR A 262      82.050  84.120  55.720  1.00  0.00           O
ATOM   4034  N   PRO A 263      81.770  84.850  57.840  1.00  0.00           N
ATOM   4035  CD  PRO A 263      81.920  85.860  58.890  1.00  0.00           C
ATOM   4036  HD1 PRO A 263      81.240  86.670  58.640  1.00  0.00           H
ATOM   4037  HD2 PRO A 263      82.910  86.320  58.970  1.00  0.00           H
ATOM   4038  CG  PRO A 263      81.680  85.170  60.230  1.00  0.00           C
ATOM   4039  HG1 PRO A 263      81.210  85.820  60.970  1.00  0.00           H
ATOM   4040  HG2 PRO A 263      82.600  84.700  60.580  1.00  0.00           H
ATOM   4041  CB  PRO A 263      80.750  84.080  59.780  1.00  0.00           C
ATOM   4042  HB1 PRO A 263      79.800  84.550  59.550  1.00  0.00           H
ATOM   4043  HB2 PRO A 263      80.620  83.300  60.540  1.00  0.00           H
ATOM   4044  CA  PRO A 263      81.360  83.580  58.460  1.00  0.00           C
ATOM   4045  HA  PRO A 263      82.300  83.060  58.630  1.00  0.00           H
ATOM   4046  C   PRO A 263      80.360  82.710  57.700  1.00  0.00           C
ATOM   4047  O   PRO A 263      80.350  81.490  57.970  1.00  0.00           O
ATOM   4048  N   ARG A 264      79.590  83.240  56.730  1.00  0.00           N
ATOM   4049  H   ARG A 264      79.540  84.220  56.510  1.00  0.00           H
ATOM   4050  CA  ARG A 264      78.770  82.450  55.800  1.00  0.00           C
ATOM   4051  HA  ARG A 264      78.390  81.630  56.410  1.00  0.00           H
ATOM   4052  CB  ARG A 264      77.570  83.270  55.340  1.00  0.00           C
ATOM   4053  HB1 ARG A 264      77.000  82.880  54.500  1.00  0.00           H
ATOM   4054  HB2 ARG A 264      77.900  84.260  55.020  1.00  0.00           H
ATOM   4055  CG  ARG A 264      76.520  83.340  56.470  1.00  0.00           C
ATOM   4056  HG1 ARG A 264      77.010  83.630  57.400  1.00  0.00           H
ATOM   4057  HG2 ARG A 264      76.050  82.360  56.470  1.00  0.00           H
ATOM   4058  CD  ARG A 264      75.460  84.370  56.170  1.00  0.00           C
ATOM   4059  HD1 ARG A 264      75.880  85.370  56.260  1.00  0.00           H
ATOM   4060  HD2 ARG A 264      74.760  84.400  57.010  1.00  0.00           H
ATOM   4061  NE  ARG A 264      74.740  84.260  54.920  1.00  0.00           N
ATOM   4062  HE  ARG A 264      74.990  84.920  54.190  1.00  0.00           H
ATOM   4063  CZ  ARG A 264      73.660  83.620  54.680  1.00  0.00           C
ATOM   4064  NH1 ARG A 264      73.200  82.800  55.620  1.00  0.00           N
ATOM   4065 1HH1 ARG A 264      73.520  82.760  56.580  1.00  0.00           H
ATOM   4066 2HH1 ARG A 264      72.320  82.340  55.420  1.00  0.00           H
ATOM   4067  NH2 ARG A 264      73.150  83.810  53.540  1.00  0.00           N
ATOM   4068 1HH2 ARG A 264      73.600  84.480  52.930  1.00  0.00           H
ATOM   4069 2HH2 ARG A 264      72.420  83.210  53.200  1.00  0.00           H
ATOM   4070  C   ARG A 264      79.500  81.850  54.570  1.00  0.00           C
ATOM   4071  O   ARG A 264      79.130  80.800  54.090  1.00  0.00           O
ATOM   4072  N   ILE A 265      80.660  82.380  54.200  1.00  0.00           N
ATOM   4073  H   ILE A 265      81.000  83.080  54.830  1.00  0.00           H
ATOM   4074  CA  ILE A 265      81.510  82.100  53.020  1.00  0.00           C
ATOM   4075  HA  ILE A 265      80.970  81.410  52.360  1.00  0.00           H
ATOM   4076  CB  ILE A 265      81.660  83.320  52.100  1.00  0.00           C
ATOM   4077  HB  ILE A 265      82.110  84.120  52.690  1.00  0.00           H
ATOM   4078  CG2 ILE A 265      82.740  83.100  51.000  1.00  0.00           C
ATOM   4079 1HG2 ILE A 265      83.110  84.060  50.650  1.00  0.00           H
ATOM   4080 2HG2 ILE A 265      83.650  82.670  51.430  1.00  0.00           H
ATOM   4081 3HG2 ILE A 265      82.480  82.380  50.220  1.00  0.00           H
ATOM   4082  CG1 ILE A 265      80.330  83.850  51.510  1.00  0.00           C
ATOM   4083 1HG1 ILE A 265      79.680  84.290  52.260  1.00  0.00           H
ATOM   4084 2HG1 ILE A 265      79.620  83.120  51.120  1.00  0.00           H
ATOM   4085  CD  ILE A 265      80.430  84.890  50.410  1.00  0.00           C
ATOM   4086  HD1 ILE A 265      80.970  84.480  49.550  1.00  0.00           H
ATOM   4087  HD2 ILE A 265      79.430  84.900  49.980  1.00  0.00           H
ATOM   4088  HD3 ILE A 265      80.750  85.850  50.790  1.00  0.00           H
ATOM   4089  C   ILE A 265      82.680  81.340  53.640  1.00  0.00           C
ATOM   4090  O   ILE A 265      83.890  81.750  53.620  1.00  0.00           O
ATOM   4091  N   HIS A 266      82.320  80.140  54.120  1.00  0.00           N
ATOM   4092  H   HIS A 266      81.330  79.970  54.010  1.00  0.00           H
ATOM   4093  CA  HIS A 266      83.140  79.160  54.860  1.00  0.00           C
ATOM   4094  HA  HIS A 266      84.080  79.700  55.000  1.00  0.00           H
ATOM   4095  CB  HIS A 266      82.660  79.020  56.310  1.00  0.00           C
ATOM   4096  HB1 HIS A 266      82.540  79.990  56.800  1.00  0.00           H
ATOM   4097  HB2 HIS A 266      83.350  78.450  56.930  1.00  0.00           H
ATOM   4098  CG  HIS A 266      81.320  78.360  56.420  1.00  0.00           C
ATOM   4099  ND1 HIS A 266      80.220  78.870  57.080  1.00  0.00           N
ATOM   4100  HD1 HIS A 266      80.200  79.700  57.660  1.00  0.00           H
ATOM   4101  CE1 HIS A 266      79.310  77.900  57.190  1.00  0.00           C
ATOM   4102  HE1 HIS A 266      78.370  78.140  57.660  1.00  0.00           H
ATOM   4103  NE2 HIS A 266      79.720  76.810  56.600  1.00  0.00           N
ATOM   4104  CD2 HIS A 266      81.020  77.010  56.160  1.00  0.00           C
ATOM   4105  HD2 HIS A 266      81.600  76.290  55.600  1.00  0.00           H
ATOM   4106  C   HIS A 266      83.570  77.950  54.030  1.00  0.00           C
ATOM   4107  O   HIS A 266      83.870  76.910  54.630  1.00  0.00           O
ATOM   4108  N   PHE A 267      83.560  77.970  52.730  1.00  0.00           N
ATOM   4109  H   PHE A 267      83.310  78.840  52.260  1.00  0.00           H
ATOM   4110  CA  PHE A 267      83.690  76.860  51.820  1.00  0.00           C
ATOM   4111  HA  PHE A 267      83.860  75.960  52.420  1.00  0.00           H
ATOM   4112  CB  PHE A 267      82.360  76.760  51.100  1.00  0.00           C
ATOM   4113  HB1 PHE A 267      82.390  75.880  50.470  1.00  0.00           H
ATOM   4114  HB2 PHE A 267      82.150  77.650  50.500  1.00  0.00           H
ATOM   4115  CG  PHE A 267      81.150  76.550  51.970  1.00  0.00           C
ATOM   4116  CD1 PHE A 267      80.350  77.670  52.260  1.00  0.00           C
ATOM   4117  HD1 PHE A 267      80.630  78.670  51.950  1.00  0.00           H
ATOM   4118  CE1 PHE A 267      79.220  77.550  53.100  1.00  0.00           C
ATOM   4119  HE1 PHE A 267      78.580  78.390  53.300  1.00  0.00           H
ATOM   4120  CZ  PHE A 267      78.840  76.250  53.570  1.00  0.00           C
ATOM   4121  HZ  PHE A 267      77.990  76.040  54.200  1.00  0.00           H
ATOM   4122  CE2 PHE A 267      79.660  75.140  53.300  1.00  0.00           C
ATOM   4123  HE2 PHE A 267      79.420  74.230  53.820  1.00  0.00           H
ATOM   4124  CD2 PHE A 267      80.870  75.270  52.540  1.00  0.00           C
ATOM   4125  HD2 PHE A 267      81.490  74.410  52.320  1.00  0.00           H
ATOM   4126  C   PHE A 267      84.860  77.140  50.880  1.00  0.00           C
ATOM   4127  O   PHE A 267      84.670  77.360  49.690  1.00  0.00           O
ATOM   4128  N   PRO A 268      86.110  77.120  51.380  1.00  0.00           N
ATOM   4129  CD  PRO A 268      86.470  76.880  52.770  1.00  0.00           C
ATOM   4130  HD1 PRO A 268      85.940  76.070  53.280  1.00  0.00           H
ATOM   4131  HD2 PRO A 268      86.360  77.790  53.360  1.00  0.00           H
ATOM   4132  CG  PRO A 268      87.940  76.460  52.730  1.00  0.00           C
ATOM   4133  HG1 PRO A 268      87.890  75.380  52.680  1.00  0.00           H
ATOM   4134  HG2 PRO A 268      88.430  76.740  53.660  1.00  0.00           H
ATOM   4135  CB  PRO A 268      88.470  77.140  51.490  1.00  0.00           C
ATOM   4136  HB1 PRO A 268      89.460  76.830  51.160  1.00  0.00           H
ATOM   4137  HB2 PRO A 268      88.680  78.200  51.660  1.00  0.00           H
ATOM   4138  CA  PRO A 268      87.260  77.190  50.580  1.00  0.00           C
ATOM   4139  HA  PRO A 268      87.250  78.170  50.100  1.00  0.00           H
ATOM   4140  C   PRO A 268      87.370  75.990  49.580  1.00  0.00           C
ATOM   4141  O   PRO A 268      87.330  74.840  50.030  1.00  0.00           O
ATOM   4142  N   LEU A 269      87.750  76.240  48.320  1.00  0.00           N
ATOM   4143  H   LEU A 269      87.850  77.210  48.030  1.00  0.00           H
ATOM   4144  CA  LEU A 269      88.010  75.270  47.260  1.00  0.00           C
ATOM   4145  HA  LEU A 269      87.110  74.650  47.260  1.00  0.00           H
ATOM   4146  CB  LEU A 269      88.060  75.990  45.910  1.00  0.00           C
ATOM   4147  HB1 LEU A 269      88.850  76.740  45.950  1.00  0.00           H
ATOM   4148  HB2 LEU A 269      87.080  76.440  45.830  1.00  0.00           H
ATOM   4149  CG  LEU A 269      88.250  75.210  44.570  1.00  0.00           C
ATOM   4150  HG  LEU A 269      89.170  74.640  44.640  1.00  0.00           H
ATOM   4151  CD1 LEU A 269      86.980  74.430  44.260  1.00  0.00           C
ATOM   4152 1HD1 LEU A 269      86.930  74.110  43.220  1.00  0.00           H
ATOM   4153 2HD1 LEU A 269      86.940  73.500  44.810  1.00  0.00           H
ATOM   4154 3HD1 LEU A 269      86.040  74.930  44.480  1.00  0.00           H
ATOM   4155  CD2 LEU A 269      88.300  76.280  43.470  1.00  0.00           C
ATOM   4156 1HD2 LEU A 269      87.450  76.970  43.460  1.00  0.00           H
ATOM   4157 2HD2 LEU A 269      89.210  76.860  43.580  1.00  0.00           H
ATOM   4158 3HD2 LEU A 269      88.170  75.870  42.470  1.00  0.00           H
ATOM   4159  C   LEU A 269      89.260  74.470  47.630  1.00  0.00           C
ATOM   4160  O   LEU A 269      90.270  75.080  48.000  1.00  0.00           O
ATOM   4161  N   ALA A 270      89.270  73.190  47.300  1.00  0.00           N
ATOM   4162  H   ALA A 270      88.410  72.770  46.980  1.00  0.00           H
ATOM   4163  CA  ALA A 270      90.540  72.430  47.300  1.00  0.00           C
ATOM   4164  HA  ALA A 270      91.400  72.980  47.700  1.00  0.00           H
ATOM   4165  CB  ALA A 270      90.390  71.230  48.230  1.00  0.00           C
ATOM   4166  HB1 ALA A 270      89.650  70.540  47.860  1.00  0.00           H
ATOM   4167  HB2 ALA A 270      91.280  70.610  48.150  1.00  0.00           H
ATOM   4168  HB3 ALA A 270      90.240  71.590  49.250  1.00  0.00           H
ATOM   4169  C   ALA A 270      90.950  71.940  45.870  1.00  0.00           C
ATOM   4170  O   ALA A 270      90.130  71.600  45.040  1.00  0.00           O
ATOM   4171  N   THR A 271      92.260  71.950  45.650  1.00  0.00           N
ATOM   4172  H   THR A 271      92.850  72.360  46.370  1.00  0.00           H
ATOM   4173  CA  THR A 271      92.880  71.500  44.380  1.00  0.00           C
ATOM   4174  HA  THR A 271      92.210  70.760  43.960  1.00  0.00           H
ATOM   4175  CB  THR A 271      93.150  72.620  43.370  1.00  0.00           C
ATOM   4176  HB  THR A 271      94.090  73.120  43.600  1.00  0.00           H
ATOM   4177  CG2 THR A 271      93.270  72.060  41.910  1.00  0.00           C
ATOM   4178 1HG2 THR A 271      93.670  72.890  41.320  1.00  0.00           H
ATOM   4179 2HG2 THR A 271      93.990  71.240  41.880  1.00  0.00           H
ATOM   4180 3HG2 THR A 271      92.290  71.760  41.540  1.00  0.00           H
ATOM   4181  OG1 THR A 271      92.070  73.440  43.380  1.00  0.00           O
ATOM   4182  HG1 THR A 271      91.960  73.930  44.200  1.00  0.00           H
ATOM   4183  C   THR A 271      94.150  70.700  44.680  1.00  0.00           C
ATOM   4184  O   THR A 271      95.030  71.250  45.280  1.00  0.00           O
ATOM   4185  N   TYR A 272      94.250  69.450  44.310  1.00  0.00           N
ATOM   4186  H   TYR A 272      93.590  69.040  43.670  1.00  0.00           H
ATOM   4187  CA  TYR A 272      95.380  68.540  44.650  1.00  0.00           C
ATOM   4188  HA  TYR A 272      96.100  69.040  45.300  1.00  0.00           H
ATOM   4189  CB  TYR A 272      94.800  67.340  45.470  1.00  0.00           C
ATOM   4190  HB1 TYR A 272      94.240  66.720  44.780  1.00  0.00           H
ATOM   4191  HB2 TYR A 272      94.170  67.750  46.260  1.00  0.00           H
ATOM   4192  CG  TYR A 272      95.930  66.560  46.050  1.00  0.00           C
ATOM   4193  CD1 TYR A 272      96.390  66.830  47.340  1.00  0.00           C
ATOM   4194  HD1 TYR A 272      95.950  67.630  47.920  1.00  0.00           H
ATOM   4195  CE1 TYR A 272      97.460  66.070  47.810  1.00  0.00           C
ATOM   4196  HE1 TYR A 272      98.010  66.300  48.700  1.00  0.00           H
ATOM   4197  CZ  TYR A 272      98.020  64.990  47.070  1.00  0.00           C
ATOM   4198  OH  TYR A 272      98.920  64.220  47.700  1.00  0.00           O
ATOM   4199  HH  TYR A 272      99.420  63.790  47.010  1.00  0.00           H
ATOM   4200  CE2 TYR A 272      97.590  64.730  45.740  1.00  0.00           C
ATOM   4201  HE2 TYR A 272      97.970  63.900  45.170  1.00  0.00           H
ATOM   4202  CD2 TYR A 272      96.550  65.540  45.210  1.00  0.00           C
ATOM   4203  HD2 TYR A 272      96.190  65.340  44.220  1.00  0.00           H
ATOM   4204  C   TYR A 272      96.230  68.100  43.430  1.00  0.00           C
ATOM   4205  O   TYR A 272      95.660  68.010  42.360  1.00  0.00           O
ATOM   4206  N   ALA A 273      97.560  68.080  43.580  1.00  0.00           N
ATOM   4207  H   ALA A 273      98.000  68.350  44.450  1.00  0.00           H
ATOM   4208  CA  ALA A 273      98.470  67.620  42.560  1.00  0.00           C
ATOM   4209  HA  ALA A 273      97.980  66.820  42.000  1.00  0.00           H
ATOM   4210  CB  ALA A 273      98.890  68.760  41.620  1.00  0.00           C
ATOM   4211  HB1 ALA A 273      99.610  69.330  42.200  1.00  0.00           H
ATOM   4212  HB2 ALA A 273      99.240  68.340  40.680  1.00  0.00           H
ATOM   4213  HB3 ALA A 273      98.060  69.430  41.360  1.00  0.00           H
ATOM   4214  C   ALA A 273      99.710  66.970  43.260  1.00  0.00           C
ATOM   4215  O   ALA A 273     100.180  67.450  44.290  1.00  0.00           O
ATOM   4216  N   PRO A 274     100.290  65.860  42.640  1.00  0.00           N
ATOM   4217  CD  PRO A 274     101.600  65.340  43.030  1.00  0.00           C
ATOM   4218  HD1 PRO A 274     101.460  64.670  43.870  1.00  0.00           H
ATOM   4219  HD2 PRO A 274     102.280  66.150  43.280  1.00  0.00           H
ATOM   4220  CG  PRO A 274     102.080  64.610  41.740  1.00  0.00           C
ATOM   4221  HG1 PRO A 274     102.140  63.530  41.880  1.00  0.00           H
ATOM   4222  HG2 PRO A 274     103.070  65.020  41.520  1.00  0.00           H
ATOM   4223  CB  PRO A 274     101.080  64.860  40.720  1.00  0.00           C
ATOM   4224  HB1 PRO A 274     100.940  63.940  40.150  1.00  0.00           H
ATOM   4225  HB2 PRO A 274     101.290  65.710  40.070  1.00  0.00           H
ATOM   4226  CA  PRO A 274      99.800  65.200  41.420  1.00  0.00           C
ATOM   4227  HA  PRO A 274      99.200  65.800  40.720  1.00  0.00           H
ATOM   4228  C   PRO A 274      98.980  63.920  41.740  1.00  0.00           C
ATOM   4229  O   PRO A 274      99.190  63.280  42.780  1.00  0.00           O
ATOM   4230  N   VAL A 275      98.060  63.560  40.900  1.00  0.00           N
ATOM   4231  H   VAL A 275      97.720  64.180  40.180  1.00  0.00           H
ATOM   4232  CA  VAL A 275      97.390  62.230  40.920  1.00  0.00           C
ATOM   4233  HA  VAL A 275      97.510  61.640  41.830  1.00  0.00           H
ATOM   4234  CB  VAL A 275      95.840  62.460  40.890  1.00  0.00           C
ATOM   4235  HB  VAL A 275      95.630  63.020  39.980  1.00  0.00           H
ATOM   4236  CG1 VAL A 275      95.020  61.160  40.860  1.00  0.00           C
ATOM   4237 1HG1 VAL A 275      93.960  61.370  40.870  1.00  0.00           H
ATOM   4238 2HG1 VAL A 275      95.210  60.650  39.920  1.00  0.00           H
ATOM   4239 3HG1 VAL A 275      95.230  60.550  41.750  1.00  0.00           H
ATOM   4240  CG2 VAL A 275      95.230  63.380  42.020  1.00  0.00           C
ATOM   4241 1HG2 VAL A 275      95.650  64.380  41.930  1.00  0.00           H
ATOM   4242 2HG2 VAL A 275      94.170  63.550  41.850  1.00  0.00           H
ATOM   4243 3HG2 VAL A 275      95.360  62.960  43.010  1.00  0.00           H
ATOM   4244  C   VAL A 275      97.830  61.360  39.760  1.00  0.00           C
ATOM   4245  O   VAL A 275      97.390  61.650  38.620  1.00  0.00           O
ATOM   4246  N   ILE A 276      98.650  60.360  39.980  1.00  0.00           N
ATOM   4247  H   ILE A 276      98.900  60.140  40.930  1.00  0.00           H
ATOM   4248  CA  ILE A 276      99.500  59.810  38.890  1.00  0.00           C
ATOM   4249  HA  ILE A 276      99.050  60.150  37.960  1.00  0.00           H
ATOM   4250  CB  ILE A 276     100.900  60.460  39.060  1.00  0.00           C
ATOM   4251  HB  ILE A 276     101.050  60.430  40.140  1.00  0.00           H
ATOM   4252  CG2 ILE A 276     102.060  59.600  38.570  1.00  0.00           C
ATOM   4253 1HG2 ILE A 276     101.940  58.550  38.830  1.00  0.00           H
ATOM   4254 2HG2 ILE A 276     102.100  59.640  37.480  1.00  0.00           H
ATOM   4255 3HG2 ILE A 276     103.020  60.000  38.900  1.00  0.00           H
ATOM   4256  CG1 ILE A 276     100.880  61.920  38.410  1.00  0.00           C
ATOM   4257 1HG1 ILE A 276     100.270  62.450  39.140  1.00  0.00           H
ATOM   4258 2HG1 ILE A 276     100.510  61.860  37.390  1.00  0.00           H
ATOM   4259  CD  ILE A 276     102.300  62.610  38.420  1.00  0.00           C
ATOM   4260  HD1 ILE A 276     102.310  63.690  38.250  1.00  0.00           H
ATOM   4261  HD2 ILE A 276     102.750  62.400  39.390  1.00  0.00           H
ATOM   4262  HD3 ILE A 276     102.980  62.130  37.720  1.00  0.00           H
ATOM   4263  C   ILE A 276      99.490  58.210  38.850  1.00  0.00           C
ATOM   4264  O   ILE A 276      99.530  57.450  39.820  1.00  0.00           O
ATOM   4265  N   SER A 277      99.570  57.790  37.550  1.00  0.00           N
ATOM   4266  H   SER A 277      99.670  58.490  36.840  1.00  0.00           H
ATOM   4267  CA  SER A 277      99.980  56.530  37.070  1.00  0.00           C
ATOM   4268  HA  SER A 277      99.930  55.870  37.940  1.00  0.00           H
ATOM   4269  CB  SER A 277      99.070  55.840  36.060  1.00  0.00           C
ATOM   4270  HB1 SER A 277      99.420  56.130  35.070  1.00  0.00           H
ATOM   4271  HB2 SER A 277      98.060  56.190  36.230  1.00  0.00           H
ATOM   4272  OG  SER A 277      99.040  54.390  36.210  1.00  0.00           O
ATOM   4273  HG  SER A 277      98.290  54.020  35.730  1.00  0.00           H
ATOM   4274  C   SER A 277     101.470  56.630  36.650  1.00  0.00           C
ATOM   4275  O   SER A 277     101.800  57.080  35.560  1.00  0.00           O
ATOM   4276  N   ALA A 278     102.290  56.190  37.620  1.00  0.00           N
ATOM   4277  H   ALA A 278     101.970  55.810  38.500  1.00  0.00           H
ATOM   4278  CA  ALA A 278     103.740  56.100  37.400  1.00  0.00           C
ATOM   4279  HA  ALA A 278     104.180  56.160  38.400  1.00  0.00           H
ATOM   4280  CB  ALA A 278     103.910  54.630  36.970  1.00  0.00           C
ATOM   4281  HB1 ALA A 278     103.380  54.560  36.020  1.00  0.00           H
ATOM   4282  HB2 ALA A 278     104.970  54.370  36.860  1.00  0.00           H
ATOM   4283  HB3 ALA A 278     103.610  53.880  37.700  1.00  0.00           H
ATOM   4284  C   ALA A 278     104.540  57.180  36.630  1.00  0.00           C
ATOM   4285  O   ALA A 278     105.180  56.840  35.610  1.00  0.00           O
ATOM   4286  N   GLU A 284     104.640  58.420  37.120  1.00  0.00           N
ATOM   4287  H   GLU A 284     104.070  58.580  37.930  1.00  0.00           H
ATOM   4288  CA  GLU A 284     105.710  59.390  36.740  1.00  0.00           C
ATOM   4289  HA  GLU A 284     106.610  58.820  36.570  1.00  0.00           H
ATOM   4290  CB  GLU A 284     105.420  60.110  35.380  1.00  0.00           C
ATOM   4291  HB1 GLU A 284     104.780  60.990  35.430  1.00  0.00           H
ATOM   4292  HB2 GLU A 284     104.830  59.410  34.780  1.00  0.00           H
ATOM   4293  CG  GLU A 284     106.620  60.390  34.470  1.00  0.00           C
ATOM   4294  HG1 GLU A 284     107.310  59.540  34.530  1.00  0.00           H
ATOM   4295  HG2 GLU A 284     107.070  61.290  34.890  1.00  0.00           H
ATOM   4296  CD  GLU A 284     106.230  60.610  32.990  1.00  0.00           C
ATOM   4297  OE1 GLU A 284     105.130  61.080  32.620  1.00  0.00           O
ATOM   4298  OE2 GLU A 284     107.090  60.260  32.170  1.00  0.00           O
ATOM   4299  C   GLU A 284     106.060  60.350  37.920  1.00  0.00           C
ATOM   4300  O   GLU A 284     105.440  60.340  38.950  1.00  0.00           O
ATOM   4301  N   GLN A 285     107.030  61.230  37.810  1.00  0.00           N
ATOM   4302  H   GLN A 285     107.550  61.260  36.940  1.00  0.00           H
ATOM   4303  CA  GLN A 285     107.520  62.240  38.860  1.00  0.00           C
ATOM   4304  HA  GLN A 285     106.780  62.330  39.650  1.00  0.00           H
ATOM   4305  CB  GLN A 285     108.840  61.830  39.510  1.00  0.00           C
ATOM   4306  HB1 GLN A 285     108.980  62.550  40.310  1.00  0.00           H
ATOM   4307  HB2 GLN A 285     109.630  61.900  38.770  1.00  0.00           H
ATOM   4308  CG  GLN A 285     108.870  60.490  40.220  1.00  0.00           C
ATOM   4309  HG1 GLN A 285     109.890  60.270  40.510  1.00  0.00           H
ATOM   4310  HG2 GLN A 285     108.600  59.770  39.440  1.00  0.00           H
ATOM   4311  CD  GLN A 285     107.890  60.330  41.390  1.00  0.00           C
ATOM   4312  OE1 GLN A 285     107.670  61.230  42.220  1.00  0.00           O
ATOM   4313  NE2 GLN A 285     107.180  59.200  41.490  1.00  0.00           N
ATOM   4314 1HE2 GLN A 285     107.390  58.530  40.760  1.00  0.00           H
ATOM   4315 2HE2 GLN A 285     106.340  59.210  42.040  1.00  0.00           H
ATOM   4316  C   GLN A 285     107.630  63.670  38.210  1.00  0.00           C
ATOM   4317  O   GLN A 285     108.060  63.780  37.050  1.00  0.00           O
ATOM   4318  N   LEU A 286     107.260  64.750  38.940  1.00  0.00           N
ATOM   4319  H   LEU A 286     106.940  64.520  39.870  1.00  0.00           H
ATOM   4320  CA  LEU A 286     107.040  66.180  38.510  1.00  0.00           C
ATOM   4321  HA  LEU A 286     107.480  66.360  37.530  1.00  0.00           H
ATOM   4322  CB  LEU A 286     105.560  66.480  38.570  1.00  0.00           C
ATOM   4323  HB1 LEU A 286     105.550  67.560  38.670  1.00  0.00           H
ATOM   4324  HB2 LEU A 286     105.200  66.080  39.510  1.00  0.00           H
ATOM   4325  CG  LEU A 286     104.680  66.160  37.360  1.00  0.00           C
ATOM   4326  HG  LEU A 286     105.130  66.650  36.490  1.00  0.00           H
ATOM   4327  CD1 LEU A 286     104.600  64.700  37.110  1.00  0.00           C
ATOM   4328 1HD1 LEU A 286     105.460  64.280  36.580  1.00  0.00           H
ATOM   4329 2HD1 LEU A 286     104.340  64.120  37.990  1.00  0.00           H
ATOM   4330 3HD1 LEU A 286     103.810  64.530  36.380  1.00  0.00           H
ATOM   4331  CD2 LEU A 286     103.280  66.770  37.530  1.00  0.00           C
ATOM   4332 1HD2 LEU A 286     102.830  66.540  36.560  1.00  0.00           H
ATOM   4333 2HD2 LEU A 286     102.800  66.410  38.440  1.00  0.00           H
ATOM   4334 3HD2 LEU A 286     103.240  67.850  37.470  1.00  0.00           H
ATOM   4335  C   LEU A 286     107.750  67.170  39.450  1.00  0.00           C
ATOM   4336  O   LEU A 286     107.850  66.840  40.670  1.00  0.00           O
ATOM   4337  N   SER A 287     108.150  68.290  38.900  1.00  0.00           N
ATOM   4338  H   SER A 287     107.850  68.510  37.960  1.00  0.00           H
ATOM   4339  CA  SER A 287     108.880  69.350  39.500  1.00  0.00           C
ATOM   4340  HA  SER A 287     109.500  68.810  40.220  1.00  0.00           H
ATOM   4341  CB  SER A 287     109.710  70.080  38.430  1.00  0.00           C
ATOM   4342  HB1 SER A 287     110.120  69.290  37.810  1.00  0.00           H
ATOM   4343  HB2 SER A 287     110.540  70.650  38.850  1.00  0.00           H
ATOM   4344  OG  SER A 287     108.850  70.870  37.610  1.00  0.00           O
ATOM   4345  HG  SER A 287     108.500  70.230  36.980  1.00  0.00           H
ATOM   4346  C   SER A 287     107.930  70.170  40.370  1.00  0.00           C
ATOM   4347  O   SER A 287     106.680  70.160  40.210  1.00  0.00           O
ATOM   4348  N   VAL A 288     108.440  70.970  41.310  1.00  0.00           N
ATOM   4349  H   VAL A 288     109.450  71.060  41.350  1.00  0.00           H
ATOM   4350  CA  VAL A 288     107.590  71.870  42.120  1.00  0.00           C
ATOM   4351  HA  VAL A 288     106.930  71.230  42.710  1.00  0.00           H
ATOM   4352  CB  VAL A 288     108.510  72.640  43.090  1.00  0.00           C
ATOM   4353  HB  VAL A 288     109.300  73.190  42.570  1.00  0.00           H
ATOM   4354  CG1 VAL A 288     107.780  73.750  43.960  1.00  0.00           C
ATOM   4355 1HG1 VAL A 288     108.400  74.190  44.740  1.00  0.00           H
ATOM   4356 2HG1 VAL A 288     107.290  74.500  43.330  1.00  0.00           H
ATOM   4357 3HG1 VAL A 288     106.920  73.240  44.400  1.00  0.00           H
ATOM   4358  CG2 VAL A 288     109.230  71.740  44.130  1.00  0.00           C
ATOM   4359 1HG2 VAL A 288     109.670  70.860  43.650  1.00  0.00           H
ATOM   4360 2HG2 VAL A 288     110.110  72.110  44.650  1.00  0.00           H
ATOM   4361 3HG2 VAL A 288     108.430  71.450  44.820  1.00  0.00           H
ATOM   4362  C   VAL A 288     106.800  72.840  41.320  1.00  0.00           C
ATOM   4363  O   VAL A 288     105.720  73.330  41.680  1.00  0.00           O
ATOM   4364  N   ALA A 289     107.360  73.250  40.180  1.00  0.00           N
ATOM   4365  H   ALA A 289     108.340  73.080  40.020  1.00  0.00           H
ATOM   4366  CA  ALA A 289     106.730  74.210  39.300  1.00  0.00           C
ATOM   4367  HA  ALA A 289     106.320  74.980  39.960  1.00  0.00           H
ATOM   4368  CB  ALA A 289     107.740  74.850  38.460  1.00  0.00           C
ATOM   4369  HB1 ALA A 289     108.180  74.150  37.750  1.00  0.00           H
ATOM   4370  HB2 ALA A 289     107.200  75.640  37.930  1.00  0.00           H
ATOM   4371  HB3 ALA A 289     108.530  75.260  39.090  1.00  0.00           H
ATOM   4372  C   ALA A 289     105.540  73.680  38.510  1.00  0.00           C
ATOM   4373  O   ALA A 289     104.500  74.290  38.210  1.00  0.00           O
ATOM   4374  N   GLU A 290     105.550  72.400  38.180  1.00  0.00           N
ATOM   4375  H   GLU A 290     106.370  71.910  38.500  1.00  0.00           H
ATOM   4376  CA  GLU A 290     104.450  71.720  37.520  1.00  0.00           C
ATOM   4377  HA  GLU A 290     104.020  72.240  36.660  1.00  0.00           H
ATOM   4378  CB  GLU A 290     104.840  70.340  36.920  1.00  0.00           C
ATOM   4379  HB1 GLU A 290     103.940  69.810  36.620  1.00  0.00           H
ATOM   4380  HB2 GLU A 290     105.300  69.770  37.730  1.00  0.00           H
ATOM   4381  CG  GLU A 290     105.780  70.690  35.720  1.00  0.00           C
ATOM   4382  HG1 GLU A 290     106.500  71.510  35.830  1.00  0.00           H
ATOM   4383  HG2 GLU A 290     105.200  70.990  34.850  1.00  0.00           H
ATOM   4384  CD  GLU A 290     106.700  69.530  35.350  1.00  0.00           C
ATOM   4385  OE1 GLU A 290     106.150  68.590  34.740  1.00  0.00           O
ATOM   4386  OE2 GLU A 290     107.880  69.570  35.650  1.00  0.00           O
ATOM   4387  C   GLU A 290     103.310  71.560  38.500  1.00  0.00           C
ATOM   4388  O   GLU A 290     102.150  71.910  38.220  1.00  0.00           O
ATOM   4389  N   ILE A 291     103.520  70.960  39.680  1.00  0.00           N
ATOM   4390  H   ILE A 291     104.480  70.680  39.830  1.00  0.00           H
ATOM   4391  CA  ILE A 291     102.460  70.740  40.700  1.00  0.00           C
ATOM   4392  HA  ILE A 291     101.730  70.230  40.080  1.00  0.00           H
ATOM   4393  CB  ILE A 291     102.880  69.770  41.800  1.00  0.00           C
ATOM   4394  HB  ILE A 291     101.980  69.500  42.350  1.00  0.00           H
ATOM   4395  CG2 ILE A 291     103.350  68.380  41.260  1.00  0.00           C
ATOM   4396 1HG2 ILE A 291     104.320  68.400  40.770  1.00  0.00           H
ATOM   4397 2HG2 ILE A 291     103.370  67.720  42.130  1.00  0.00           H
ATOM   4398 3HG2 ILE A 291     102.600  67.870  40.650  1.00  0.00           H
ATOM   4399  CG1 ILE A 291     103.970  70.440  42.680  1.00  0.00           C
ATOM   4400 1HG1 ILE A 291     103.680  71.490  42.790  1.00  0.00           H
ATOM   4401 2HG1 ILE A 291     104.880  70.500  42.100  1.00  0.00           H
ATOM   4402  CD  ILE A 291     104.160  69.740  43.970  1.00  0.00           C
ATOM   4403  HD1 ILE A 291     103.350  69.750  44.690  1.00  0.00           H
ATOM   4404  HD2 ILE A 291     104.340  68.690  43.750  1.00  0.00           H
ATOM   4405  HD3 ILE A 291     105.120  70.050  44.400  1.00  0.00           H
ATOM   4406  C   ILE A 291     101.890  72.060  41.250  1.00  0.00           C
ATOM   4407  O   ILE A 291     100.690  72.180  41.550  1.00  0.00           O
ATOM   4408  N   THR A 292     102.680  73.120  41.280  1.00  0.00           N
ATOM   4409  H   THR A 292     103.620  73.030  40.910  1.00  0.00           H
ATOM   4410  CA  THR A 292     102.170  74.480  41.610  1.00  0.00           C
ATOM   4411  HA  THR A 292     101.460  74.360  42.430  1.00  0.00           H
ATOM   4412  CB  THR A 292     103.320  75.420  41.950  1.00  0.00           C
ATOM   4413  HB  THR A 292     104.000  75.410  41.090  1.00  0.00           H
ATOM   4414  CG2 THR A 292     103.030  76.810  42.530  1.00  0.00           C
ATOM   4415 1HG2 THR A 292     102.440  76.600  43.420  1.00  0.00           H
ATOM   4416 2HG2 THR A 292     103.950  77.330  42.770  1.00  0.00           H
ATOM   4417 3HG2 THR A 292     102.590  77.580  41.880  1.00  0.00           H
ATOM   4418  OG1 THR A 292     104.040  74.800  42.980  1.00  0.00           O
ATOM   4419  HG1 THR A 292     104.790  74.370  42.580  1.00  0.00           H
ATOM   4420  C   THR A 292     101.300  75.180  40.580  1.00  0.00           C
ATOM   4421  O   THR A 292     100.410  75.960  41.020  1.00  0.00           O
ATOM   4422  N   ASN A 293     101.460  74.900  39.290  1.00  0.00           N
ATOM   4423  H   ASN A 293     102.100  74.130  39.160  1.00  0.00           H
ATOM   4424  CA  ASN A 293     100.580  75.250  38.180  1.00  0.00           C
ATOM   4425  HA  ASN A 293     100.210  76.250  38.390  1.00  0.00           H
ATOM   4426  CB  ASN A 293     101.520  75.180  36.870  1.00  0.00           C
ATOM   4427  HB1 ASN A 293     101.890  74.150  36.860  1.00  0.00           H
ATOM   4428  HB2 ASN A 293     102.450  75.740  36.930  1.00  0.00           H
ATOM   4429  CG  ASN A 293     100.990  75.550  35.510  1.00  0.00           C
ATOM   4430  OD1 ASN A 293     100.520  76.690  35.350  1.00  0.00           O
ATOM   4431  ND2 ASN A 293     101.010  74.670  34.470  1.00  0.00           N
ATOM   4432 1HD2 ASN A 293     101.470  73.770  34.540  1.00  0.00           H
ATOM   4433 2HD2 ASN A 293     100.520  74.850  33.610  1.00  0.00           H
ATOM   4434  C   ASN A 293      99.270  74.430  38.070  1.00  0.00           C
ATOM   4435  O   ASN A 293      98.160  74.940  37.960  1.00  0.00           O
ATOM   4436  N   ALA A 294      99.440  73.180  38.310  1.00  0.00           N
ATOM   4437  H   ALA A 294     100.370  72.800  38.330  1.00  0.00           H
ATOM   4438  CA  ALA A 294      98.360  72.210  38.340  1.00  0.00           C
ATOM   4439  HA  ALA A 294      97.790  72.430  37.440  1.00  0.00           H
ATOM   4440  CB  ALA A 294      99.080  70.850  38.520  1.00  0.00           C
ATOM   4441  HB1 ALA A 294      98.400  70.070  38.180  1.00  0.00           H
ATOM   4442  HB2 ALA A 294      99.920  70.880  37.820  1.00  0.00           H
ATOM   4443  HB3 ALA A 294      99.420  70.820  39.550  1.00  0.00           H
ATOM   4444  C   ALA A 294      97.270  72.510  39.350  1.00  0.00           C
ATOM   4445  O   ALA A 294      96.060  72.220  39.130  1.00  0.00           O
ATOM   4446  N   CYS A 295      97.580  73.180  40.470  1.00  0.00           N
ATOM   4447  H   CYS A 295      98.510  73.560  40.620  1.00  0.00           H
ATOM   4448  CA  CYS A 295      96.700  73.840  41.390  1.00  0.00           C
ATOM   4449  HA  CYS A 295      96.090  73.100  41.910  1.00  0.00           H
ATOM   4450  CB  CYS A 295      97.550  74.380  42.520  1.00  0.00           C
ATOM   4451  HB1 CYS A 295      96.800  74.810  43.190  1.00  0.00           H
ATOM   4452  HB2 CYS A 295      98.050  75.240  42.080  1.00  0.00           H
ATOM   4453  SG  CYS A 295      98.500  73.130  43.340  1.00  0.00           S
ATOM   4454  HG  CYS A 295      99.250  72.550  42.410  1.00  0.00           H
ATOM   4455  C   CYS A 295      95.720  74.880  40.860  1.00  0.00           C
ATOM   4456  O   CYS A 295      94.800  75.160  41.570  1.00  0.00           O
ATOM   4457  N   PHE A 296      95.880  75.330  39.650  1.00  0.00           N
ATOM   4458  H   PHE A 296      96.610  74.920  39.090  1.00  0.00           H
ATOM   4459  CA  PHE A 296      95.030  76.280  38.980  1.00  0.00           C
ATOM   4460  HA  PHE A 296      94.320  76.690  39.700  1.00  0.00           H
ATOM   4461  CB  PHE A 296      95.980  77.420  38.540  1.00  0.00           C
ATOM   4462  HB1 PHE A 296      95.330  78.080  37.970  1.00  0.00           H
ATOM   4463  HB2 PHE A 296      96.800  77.070  37.910  1.00  0.00           H
ATOM   4464  CG  PHE A 296      96.550  78.110  39.780  1.00  0.00           C
ATOM   4465  CD1 PHE A 296      95.820  79.080  40.420  1.00  0.00           C
ATOM   4466  HD1 PHE A 296      94.840  79.350  40.050  1.00  0.00           H
ATOM   4467  CE1 PHE A 296      96.310  79.650  41.610  1.00  0.00           C
ATOM   4468  HE1 PHE A 296      95.760  80.440  42.100  1.00  0.00           H
ATOM   4469  CZ  PHE A 296      97.550  79.240  42.130  1.00  0.00           C
ATOM   4470  HZ  PHE A 296      97.880  79.520  43.120  1.00  0.00           H
ATOM   4471  CE2 PHE A 296      98.240  78.220  41.490  1.00  0.00           C
ATOM   4472  HE2 PHE A 296      99.070  77.730  41.970  1.00  0.00           H
ATOM   4473  CD2 PHE A 296      97.760  77.700  40.280  1.00  0.00           C
ATOM   4474  HD2 PHE A 296      98.360  76.940  39.810  1.00  0.00           H
ATOM   4475  C   PHE A 296      94.240  75.690  37.820  1.00  0.00           C
ATOM   4476  O   PHE A 296      93.410  76.390  37.260  1.00  0.00           O
ATOM   4477  N   GLU A 297      94.370  74.400  37.480  1.00  0.00           N
ATOM   4478  H   GLU A 297      95.010  73.800  37.980  1.00  0.00           H
ATOM   4479  CA  GLU A 297      93.620  73.800  36.320  1.00  0.00           C
ATOM   4480  HA  GLU A 297      93.370  74.680  35.730  1.00  0.00           H
ATOM   4481  CB  GLU A 297      94.500  72.790  35.580  1.00  0.00           C
ATOM   4482  HB1 GLU A 297      94.380  71.780  35.960  1.00  0.00           H
ATOM   4483  HB2 GLU A 297      95.540  73.070  35.750  1.00  0.00           H
ATOM   4484  CG  GLU A 297      94.240  72.830  34.110  1.00  0.00           C
ATOM   4485  HG1 GLU A 297      93.170  72.760  33.930  1.00  0.00           H
ATOM   4486  HG2 GLU A 297      94.650  71.900  33.700  1.00  0.00           H
ATOM   4487  CD  GLU A 297      94.840  74.110  33.540  1.00  0.00           C
ATOM   4488  OE1 GLU A 297      94.060  75.100  33.450  1.00  0.00           O
ATOM   4489  OE2 GLU A 297      96.070  74.230  33.270  1.00  0.00           O
ATOM   4490  C   GLU A 297      92.360  73.220  36.900  1.00  0.00           C
ATOM   4491  O   GLU A 297      92.490  72.400  37.830  1.00  0.00           O
ATOM   4492  N   PRO A 298      91.150  73.600  36.400  1.00  0.00           N
ATOM   4493  CD  PRO A 298      90.910  74.540  35.350  1.00  0.00           C
ATOM   4494  HD1 PRO A 298      90.970  74.120  34.340  1.00  0.00           H
ATOM   4495  HD2 PRO A 298      91.610  75.370  35.340  1.00  0.00           H
ATOM   4496  CG  PRO A 298      89.470  74.940  35.490  1.00  0.00           C
ATOM   4497  HG1 PRO A 298      88.930  75.300  34.620  1.00  0.00           H
ATOM   4498  HG2 PRO A 298      89.320  75.670  36.290  1.00  0.00           H
ATOM   4499  CB  PRO A 298      88.750  73.730  35.950  1.00  0.00           C
ATOM   4500  HB1 PRO A 298      88.480  73.070  35.120  1.00  0.00           H
ATOM   4501  HB2 PRO A 298      87.950  73.990  36.640  1.00  0.00           H
ATOM   4502  CA  PRO A 298      89.900  73.080  36.790  1.00  0.00           C
ATOM   4503  HA  PRO A 298      89.820  73.410  37.830  1.00  0.00           H
ATOM   4504  C   PRO A 298      89.780  71.540  36.720  1.00  0.00           C
ATOM   4505  O   PRO A 298      88.880  70.980  37.320  1.00  0.00           O
ATOM   4506  N   ALA A 299      90.640  70.840  36.080  1.00  0.00           N
ATOM   4507  H   ALA A 299      91.250  71.420  35.530  1.00  0.00           H
ATOM   4508  CA  ALA A 299      90.750  69.460  35.910  1.00  0.00           C
ATOM   4509  HA  ALA A 299      89.760  69.050  35.740  1.00  0.00           H
ATOM   4510  CB  ALA A 299      91.660  69.090  34.730  1.00  0.00           C
ATOM   4511  HB1 ALA A 299      91.240  69.430  33.780  1.00  0.00           H
ATOM   4512  HB2 ALA A 299      92.650  69.530  34.830  1.00  0.00           H
ATOM   4513  HB3 ALA A 299      91.770  68.010  34.760  1.00  0.00           H
ATOM   4514  C   ALA A 299      91.210  68.800  37.190  1.00  0.00           C
ATOM   4515  O   ALA A 299      90.880  67.600  37.320  1.00  0.00           O
ATOM   4516  N   ASN A 300      91.800  69.520  38.210  1.00  0.00           N
ATOM   4517  H   ASN A 300      92.090  70.460  37.990  1.00  0.00           H
ATOM   4518  CA  ASN A 300      92.330  69.010  39.420  1.00  0.00           C
ATOM   4519  HA  ASN A 300      92.410  67.920  39.480  1.00  0.00           H
ATOM   4520  CB  ASN A 300      93.840  69.430  39.570  1.00  0.00           C
ATOM   4521  HB1 ASN A 300      94.210  68.950  40.480  1.00  0.00           H
ATOM   4522  HB2 ASN A 300      93.960  70.510  39.650  1.00  0.00           H
ATOM   4523  CG  ASN A 300      94.740  68.880  38.440  1.00  0.00           C
ATOM   4524  OD1 ASN A 300      94.640  67.720  38.050  1.00  0.00           O
ATOM   4525  ND2 ASN A 300      95.730  69.560  38.000  1.00  0.00           N
ATOM   4526 1HD2 ASN A 300      95.950  70.420  38.480  1.00  0.00           H
ATOM   4527 2HD2 ASN A 300      96.280  69.220  37.220  1.00  0.00           H
ATOM   4528  C   ASN A 300      91.490  69.360  40.640  1.00  0.00           C
ATOM   4529  O   ASN A 300      91.850  68.980  41.740  1.00  0.00           O
ATOM   4530  N   GLN A 301      90.410  70.160  40.530  1.00  0.00           N
ATOM   4531  H   GLN A 301      90.260  70.580  39.620  1.00  0.00           H
ATOM   4532  CA  GLN A 301      89.550  70.590  41.630  1.00  0.00           C
ATOM   4533  HA  GLN A 301      90.180  70.920  42.450  1.00  0.00           H
ATOM   4534  CB  GLN A 301      88.680  71.830  41.160  1.00  0.00           C
ATOM   4535  HB1 GLN A 301      87.900  72.110  41.880  1.00  0.00           H
ATOM   4536  HB2 GLN A 301      88.100  71.580  40.270  1.00  0.00           H
ATOM   4537  CG  GLN A 301      89.500  73.030  40.900  1.00  0.00           C
ATOM   4538  HG1 GLN A 301      90.240  72.760  40.150  1.00  0.00           H
ATOM   4539  HG2 GLN A 301      89.990  73.340  41.830  1.00  0.00           H
ATOM   4540  CD  GLN A 301      88.840  74.240  40.290  1.00  0.00           C
ATOM   4541  OE1 GLN A 301      87.780  74.200  39.680  1.00  0.00           O
ATOM   4542  NE2 GLN A 301      89.540  75.330  40.190  1.00  0.00           N
ATOM   4543 1HE2 GLN A 301      90.410  75.370  40.690  1.00  0.00           H
ATOM   4544 2HE2 GLN A 301      89.080  76.080  39.700  1.00  0.00           H
ATOM   4545  C   GLN A 301      88.780  69.470  42.360  1.00  0.00           C
ATOM   4546  O   GLN A 301      88.520  68.420  41.830  1.00  0.00           O
ATOM   4547  N   MET A 302      88.350  69.660  43.600  1.00  0.00           N
ATOM   4548  H   MET A 302      88.690  70.460  44.130  1.00  0.00           H
ATOM   4549  CA  MET A 302      87.310  68.790  44.260  1.00  0.00           C
ATOM   4550  HA  MET A 302      87.510  67.750  43.980  1.00  0.00           H
ATOM   4551  CB  MET A 302      87.450  68.900  45.810  1.00  0.00           C
ATOM   4552  HB1 MET A 302      86.650  68.340  46.300  1.00  0.00           H
ATOM   4553  HB2 MET A 302      87.370  69.940  46.110  1.00  0.00           H
ATOM   4554  CG  MET A 302      88.810  68.350  46.300  1.00  0.00           C
ATOM   4555  HG1 MET A 302      88.930  68.580  47.360  1.00  0.00           H
ATOM   4556  HG2 MET A 302      89.620  68.870  45.770  1.00  0.00           H
ATOM   4557  SD  MET A 302      89.150  66.570  46.170  1.00  0.00           S
ATOM   4558  CE  MET A 302      90.320  66.630  44.800  1.00  0.00           C
ATOM   4559  HE1 MET A 302      90.800  65.670  44.620  1.00  0.00           H
ATOM   4560  HE2 MET A 302      89.810  66.930  43.890  1.00  0.00           H
ATOM   4561  HE3 MET A 302      91.130  67.350  44.910  1.00  0.00           H
ATOM   4562  C   MET A 302      85.950  69.260  43.840  1.00  0.00           C
ATOM   4563  O   MET A 302      84.990  68.450  43.810  1.00  0.00           O
ATOM   4564  N   VAL A 303      85.730  70.550  43.520  1.00  0.00           N
ATOM   4565  H   VAL A 303      86.460  71.240  43.440  1.00  0.00           H
ATOM   4566  CA  VAL A 303      84.420  71.030  43.030  1.00  0.00           C
ATOM   4567  HA  VAL A 303      83.790  70.210  42.670  1.00  0.00           H
ATOM   4568  CB  VAL A 303      83.710  72.010  44.010  1.00  0.00           C
ATOM   4569  HB  VAL A 303      84.450  72.750  44.330  1.00  0.00           H
ATOM   4570  CG1 VAL A 303      82.450  72.670  43.290  1.00  0.00           C
ATOM   4571 1HG1 VAL A 303      82.750  73.280  42.440  1.00  0.00           H
ATOM   4572 2HG1 VAL A 303      81.770  71.970  42.810  1.00  0.00           H
ATOM   4573 3HG1 VAL A 303      81.970  73.380  43.950  1.00  0.00           H
ATOM   4574  CG2 VAL A 303      83.070  71.300  45.240  1.00  0.00           C
ATOM   4575 1HG2 VAL A 303      82.370  70.520  44.970  1.00  0.00           H
ATOM   4576 2HG2 VAL A 303      83.880  70.950  45.890  1.00  0.00           H
ATOM   4577 3HG2 VAL A 303      82.470  71.970  45.850  1.00  0.00           H
ATOM   4578  C   VAL A 303      84.790  71.780  41.770  1.00  0.00           C
ATOM   4579  O   VAL A 303      85.550  72.760  41.870  1.00  0.00           O
ATOM   4580  N   LYS A 304      84.450  71.250  40.590  1.00  0.00           N
ATOM   4581  H   LYS A 304      83.970  70.360  40.620  1.00  0.00           H
ATOM   4582  CA  LYS A 304      84.750  71.810  39.260  1.00  0.00           C
ATOM   4583  HA  LYS A 304      85.830  71.930  39.240  1.00  0.00           H
ATOM   4584  CB  LYS A 304      84.380  71.000  38.020  1.00  0.00           C
ATOM   4585  HB1 LYS A 304      84.640  71.570  37.120  1.00  0.00           H
ATOM   4586  HB2 LYS A 304      83.330  70.710  38.030  1.00  0.00           H
ATOM   4587  CG  LYS A 304      85.140  69.680  37.900  1.00  0.00           C
ATOM   4588  HG1 LYS A 304      84.840  69.120  38.780  1.00  0.00           H
ATOM   4589  HG2 LYS A 304      86.220  69.860  37.920  1.00  0.00           H
ATOM   4590  CD  LYS A 304      84.870  69.040  36.570  1.00  0.00           C
ATOM   4591  HD1 LYS A 304      85.190  69.640  35.710  1.00  0.00           H
ATOM   4592  HD2 LYS A 304      83.790  68.920  36.510  1.00  0.00           H
ATOM   4593  CE  LYS A 304      85.500  67.660  36.770  1.00  0.00           C
ATOM   4594  HE1 LYS A 304      84.920  67.130  37.520  1.00  0.00           H
ATOM   4595  HE2 LYS A 304      86.540  67.690  37.110  1.00  0.00           H
ATOM   4596  NZ  LYS A 304      85.710  66.990  35.490  1.00  0.00           N
ATOM   4597  HZ1 LYS A 304      86.250  67.540  34.840  1.00  0.00           H
ATOM   4598  HZ2 LYS A 304      86.130  66.070  35.530  1.00  0.00           H
ATOM   4599  HZ3 LYS A 304      84.850  66.810  34.990  1.00  0.00           H
ATOM   4600  C   LYS A 304      84.040  73.230  39.060  1.00  0.00           C
ATOM   4601  O   LYS A 304      82.830  73.380  38.980  1.00  0.00           O
ATOM   4602  N   CYS A 305      84.810  74.330  39.020  1.00  0.00           N
ATOM   4603  H   CYS A 305      85.800  74.160  38.960  1.00  0.00           H
ATOM   4604  CA  CYS A 305      84.350  75.720  38.760  1.00  0.00           C
ATOM   4605  HA  CYS A 305      83.400  75.660  38.220  1.00  0.00           H
ATOM   4606  CB  CYS A 305      84.190  76.380  40.080  1.00  0.00           C
ATOM   4607  HB1 CYS A 305      83.390  75.930  40.660  1.00  0.00           H
ATOM   4608  HB2 CYS A 305      83.780  77.380  39.920  1.00  0.00           H
ATOM   4609  SG  CYS A 305      85.770  76.590  41.010  1.00  0.00           S
ATOM   4610  HG  CYS A 305      86.100  75.300  40.900  1.00  0.00           H
ATOM   4611  C   CYS A 305      85.490  76.370  37.820  1.00  0.00           C
ATOM   4612  O   CYS A 305      86.500  75.790  37.390  1.00  0.00           O
ATOM   4613  N   ASP A 306      85.310  77.680  37.450  1.00  0.00           N
ATOM   4614  H   ASP A 306      84.460  78.060  37.840  1.00  0.00           H
ATOM   4615  CA  ASP A 306      86.320  78.550  36.900  1.00  0.00           C
ATOM   4616  HA  ASP A 306      87.250  77.980  36.940  1.00  0.00           H
ATOM   4617  CB  ASP A 306      86.060  78.860  35.410  1.00  0.00           C
ATOM   4618  HB1 ASP A 306      85.240  79.580  35.380  1.00  0.00           H
ATOM   4619  HB2 ASP A 306      85.760  77.980  34.840  1.00  0.00           H
ATOM   4620  CG  ASP A 306      87.190  79.450  34.600  1.00  0.00           C
ATOM   4621  OD1 ASP A 306      88.370  79.440  35.070  1.00  0.00           O
ATOM   4622  OD2 ASP A 306      86.960  79.710  33.380  1.00  0.00           O
ATOM   4623  C   ASP A 306      86.660  79.830  37.700  1.00  0.00           C
ATOM   4624  O   ASP A 306      85.990  80.870  37.500  1.00  0.00           O
ATOM   4625  N   PRO A 307      87.760  79.760  38.490  1.00  0.00           N
ATOM   4626  CD  PRO A 307      88.330  78.540  39.060  1.00  0.00           C
ATOM   4627  HD1 PRO A 307      89.180  78.310  38.420  1.00  0.00           H
ATOM   4628  HD2 PRO A 307      87.580  77.750  39.040  1.00  0.00           H
ATOM   4629  CG  PRO A 307      88.900  78.780  40.420  1.00  0.00           C
ATOM   4630  HG1 PRO A 307      89.730  78.110  40.650  1.00  0.00           H
ATOM   4631  HG2 PRO A 307      88.080  78.680  41.120  1.00  0.00           H
ATOM   4632  CB  PRO A 307      89.340  80.200  40.210  1.00  0.00           C
ATOM   4633  HB1 PRO A 307      90.330  80.240  39.750  1.00  0.00           H
ATOM   4634  HB2 PRO A 307      89.380  80.650  41.200  1.00  0.00           H
ATOM   4635  CA  PRO A 307      88.330  80.880  39.330  1.00  0.00           C
ATOM   4636  HA  PRO A 307      87.530  81.210  39.990  1.00  0.00           H
ATOM   4637  C   PRO A 307      88.870  82.110  38.660  1.00  0.00           C
ATOM   4638  O   PRO A 307      89.120  83.160  39.260  1.00  0.00           O
ATOM   4639  N   ARG A 308      88.930  82.050  37.330  1.00  0.00           N
ATOM   4640  H   ARG A 308      88.540  81.250  36.850  1.00  0.00           H
ATOM   4641  CA  ARG A 308      89.280  83.270  36.540  1.00  0.00           C
ATOM   4642  HA  ARG A 308      90.170  83.710  37.000  1.00  0.00           H
ATOM   4643  CB  ARG A 308      89.530  82.890  35.060  1.00  0.00           C
ATOM   4644  HB1 ARG A 308      89.830  83.830  34.620  1.00  0.00           H
ATOM   4645  HB2 ARG A 308      88.540  82.570  34.700  1.00  0.00           H
ATOM   4646  CG  ARG A 308      90.550  81.740  34.850  1.00  0.00           C
ATOM   4647  HG1 ARG A 308      90.170  80.820  35.300  1.00  0.00           H
ATOM   4648  HG2 ARG A 308      91.470  82.130  35.270  1.00  0.00           H
ATOM   4649  CD  ARG A 308      90.870  81.450  33.390  1.00  0.00           C
ATOM   4650  HD1 ARG A 308      91.810  80.900  33.290  1.00  0.00           H
ATOM   4651  HD2 ARG A 308      91.050  82.420  32.920  1.00  0.00           H
ATOM   4652  NE  ARG A 308      89.740  80.780  32.780  1.00  0.00           N
ATOM   4653  HE  ARG A 308      88.940  80.510  33.350  1.00  0.00           H
ATOM   4654  CZ  ARG A 308      89.480  80.700  31.490  1.00  0.00           C
ATOM   4655  NH1 ARG A 308      90.320  81.100  30.620  1.00  0.00           N
ATOM   4656 1HH1 ARG A 308      91.240  81.350  30.960  1.00  0.00           H
ATOM   4657 2HH1 ARG A 308      90.160  81.090  29.630  1.00  0.00           H
ATOM   4658  NH2 ARG A 308      88.380  80.320  31.150  1.00  0.00           N
ATOM   4659 1HH2 ARG A 308      87.650  79.970  31.750  1.00  0.00           H
ATOM   4660 2HH2 ARG A 308      88.170  80.040  30.200  1.00  0.00           H
ATOM   4661  C   ARG A 308      88.170  84.340  36.590  1.00  0.00           C
ATOM   4662  O   ARG A 308      88.400  85.480  36.220  1.00  0.00           O
ATOM   4663  N   HIS A 309      86.920  83.820  36.720  1.00  0.00           N
ATOM   4664  H   HIS A 309      86.780  82.850  36.960  1.00  0.00           H
ATOM   4665  CA  HIS A 309      85.640  84.600  36.670  1.00  0.00           C
ATOM   4666  HA  HIS A 309      85.690  85.640  36.330  1.00  0.00           H
ATOM   4667  CB  HIS A 309      84.840  83.990  35.520  1.00  0.00           C
ATOM   4668  HB1 HIS A 309      83.880  84.500  35.500  1.00  0.00           H
ATOM   4669  HB2 HIS A 309      84.720  82.970  35.880  1.00  0.00           H
ATOM   4670  CG  HIS A 309      85.520  84.020  34.210  1.00  0.00           C
ATOM   4671  ND1 HIS A 309      86.270  82.980  33.720  1.00  0.00           N
ATOM   4672  CE1 HIS A 309      86.690  83.380  32.510  1.00  0.00           C
ATOM   4673  HE1 HIS A 309      87.330  82.800  31.860  1.00  0.00           H
ATOM   4674  NE2 HIS A 309      86.230  84.580  32.250  1.00  0.00           N
ATOM   4675  HE2 HIS A 309      86.460  85.060  31.390  1.00  0.00           H
ATOM   4676  CD2 HIS A 309      85.340  84.930  33.230  1.00  0.00           C
ATOM   4677  HD2 HIS A 309      84.800  85.860  33.190  1.00  0.00           H
ATOM   4678  C   HIS A 309      84.970  84.820  38.070  1.00  0.00           C
ATOM   4679  O   HIS A 309      83.800  85.090  38.230  1.00  0.00           O
ATOM   4680  N   GLY A 310      85.850  84.920  39.070  1.00  0.00           N
ATOM   4681  H   GLY A 310      86.830  84.830  38.840  1.00  0.00           H
ATOM   4682  CA  GLY A 310      85.570  85.400  40.440  1.00  0.00           C
ATOM   4683  HA1 GLY A 310      85.160  84.620  41.090  1.00  0.00           H
ATOM   4684  HA2 GLY A 310      84.780  86.140  40.550  1.00  0.00           H
ATOM   4685  C   GLY A 310      86.760  85.970  41.110  1.00  0.00           C
ATOM   4686  O   GLY A 310      87.780  86.050  40.380  1.00  0.00           O
ATOM   4687  N   LYS A 311      86.720  86.230  42.450  1.00  0.00           N
ATOM   4688  H   LYS A 311      85.960  86.020  43.080  1.00  0.00           H
ATOM   4689  CA  LYS A 311      87.900  86.650  43.310  1.00  0.00           C
ATOM   4690  HA  LYS A 311      88.800  86.780  42.710  1.00  0.00           H
ATOM   4691  CB  LYS A 311      87.620  88.100  43.880  1.00  0.00           C
ATOM   4692  HB1 LYS A 311      88.560  88.460  44.310  1.00  0.00           H
ATOM   4693  HB2 LYS A 311      86.830  88.030  44.630  1.00  0.00           H
ATOM   4694  CG  LYS A 311      87.250  89.090  42.740  1.00  0.00           C
ATOM   4695  HG1 LYS A 311      86.330  88.750  42.240  1.00  0.00           H
ATOM   4696  HG2 LYS A 311      88.030  89.070  41.970  1.00  0.00           H
ATOM   4697  CD  LYS A 311      86.990  90.460  43.280  1.00  0.00           C
ATOM   4698  HD1 LYS A 311      87.780  90.690  44.000  1.00  0.00           H
ATOM   4699  HD2 LYS A 311      86.110  90.240  43.870  1.00  0.00           H
ATOM   4700  CE  LYS A 311      86.840  91.600  42.270  1.00  0.00           C
ATOM   4701  HE1 LYS A 311      87.720  91.710  41.640  1.00  0.00           H
ATOM   4702  HE2 LYS A 311      86.740  92.580  42.750  1.00  0.00           H
ATOM   4703  NZ  LYS A 311      85.640  91.370  41.350  1.00  0.00           N
ATOM   4704  HZ1 LYS A 311      84.750  91.140  41.760  1.00  0.00           H
ATOM   4705  HZ2 LYS A 311      85.330  92.160  40.800  1.00  0.00           H
ATOM   4706  HZ3 LYS A 311      85.820  90.630  40.680  1.00  0.00           H
ATOM   4707  C   LYS A 311      88.180  85.660  44.410  1.00  0.00           C
ATOM   4708  O   LYS A 311      87.300  85.110  45.050  1.00  0.00           O
ATOM   4709  N   TYR A 312      89.460  85.600  44.740  1.00  0.00           N
ATOM   4710  H   TYR A 312      90.110  86.240  44.290  1.00  0.00           H
ATOM   4711  CA  TYR A 312      90.050  85.040  45.930  1.00  0.00           C
ATOM   4712  HA  TYR A 312      89.610  84.050  46.090  1.00  0.00           H
ATOM   4713  CB  TYR A 312      91.600  84.810  45.710  1.00  0.00           C
ATOM   4714  HB1 TYR A 312      92.090  84.540  46.650  1.00  0.00           H
ATOM   4715  HB2 TYR A 312      92.030  85.800  45.510  1.00  0.00           H
ATOM   4716  CG  TYR A 312      92.060  83.800  44.730  1.00  0.00           C
ATOM   4717  CD1 TYR A 312      92.150  82.400  45.170  1.00  0.00           C
ATOM   4718  HD1 TYR A 312      91.980  82.180  46.210  1.00  0.00           H
ATOM   4719  CE1 TYR A 312      92.440  81.350  44.290  1.00  0.00           C
ATOM   4720  HE1 TYR A 312      92.420  80.320  44.600  1.00  0.00           H
ATOM   4721  CZ  TYR A 312      92.420  81.630  42.890  1.00  0.00           C
ATOM   4722  OH  TYR A 312      92.460  80.510  42.030  1.00  0.00           O
ATOM   4723  HH  TYR A 312      92.390  80.820  41.120  1.00  0.00           H
ATOM   4724  CE2 TYR A 312      92.300  83.020  42.470  1.00  0.00           C
ATOM   4725  HE2 TYR A 312      92.440  83.280  41.430  1.00  0.00           H
ATOM   4726  CD2 TYR A 312      92.220  84.110  43.390  1.00  0.00           C
ATOM   4727  HD2 TYR A 312      92.280  85.150  43.140  1.00  0.00           H
ATOM   4728  C   TYR A 312      89.830  85.950  47.190  1.00  0.00           C
ATOM   4729  O   TYR A 312      89.780  87.190  47.190  1.00  0.00           O
ATOM   4730  N   MET A 313      89.670  85.280  48.350  1.00  0.00           N
ATOM   4731  H   MET A 313      89.710  84.270  48.330  1.00  0.00           H
ATOM   4732  CA  MET A 313      89.590  85.920  49.660  1.00  0.00           C
ATOM   4733  HA  MET A 313      89.670  87.000  49.630  1.00  0.00           H
ATOM   4734  CB  MET A 313      88.300  85.480  50.420  1.00  0.00           C
ATOM   4735  HB1 MET A 313      88.380  85.760  51.470  1.00  0.00           H
ATOM   4736  HB2 MET A 313      88.100  84.410  50.320  1.00  0.00           H
ATOM   4737  CG  MET A 313      87.050  86.240  49.730  1.00  0.00           C
ATOM   4738  HG1 MET A 313      87.170  86.350  48.650  1.00  0.00           H
ATOM   4739  HG2 MET A 313      87.050  87.220  50.210  1.00  0.00           H
ATOM   4740  SD  MET A 313      85.470  85.480  50.050  1.00  0.00           S
ATOM   4741  CE  MET A 313      85.430  84.290  48.710  1.00  0.00           C
ATOM   4742  HE1 MET A 313      84.550  83.670  48.850  1.00  0.00           H
ATOM   4743  HE2 MET A 313      85.340  84.790  47.740  1.00  0.00           H
ATOM   4744  HE3 MET A 313      86.310  83.650  48.660  1.00  0.00           H
ATOM   4745  C   MET A 313      90.860  85.510  50.450  1.00  0.00           C
ATOM   4746  O   MET A 313      91.370  86.210  51.320  1.00  0.00           O
ATOM   4747  N   ALA A 314      91.450  84.330  50.080  1.00  0.00           N
ATOM   4748  H   ALA A 314      90.980  83.690  49.460  1.00  0.00           H
ATOM   4749  CA  ALA A 314      92.630  83.680  50.570  1.00  0.00           C
ATOM   4750  HA  ALA A 314      93.440  84.400  50.680  1.00  0.00           H
ATOM   4751  CB  ALA A 314      92.430  83.120  52.040  1.00  0.00           C
ATOM   4752  HB1 ALA A 314      93.400  82.800  52.420  1.00  0.00           H
ATOM   4753  HB2 ALA A 314      91.980  83.840  52.730  1.00  0.00           H
ATOM   4754  HB3 ALA A 314      91.720  82.290  52.060  1.00  0.00           H
ATOM   4755  C   ALA A 314      93.090  82.580  49.620  1.00  0.00           C
ATOM   4756  O   ALA A 314      92.340  82.030  48.840  1.00  0.00           O
ATOM   4757  N   CYS A 315      94.360  82.240  49.660  1.00  0.00           N
ATOM   4758  H   CYS A 315      95.010  82.790  50.190  1.00  0.00           H
ATOM   4759  CA  CYS A 315      94.850  80.940  49.180  1.00  0.00           C
ATOM   4760  HA  CYS A 315      94.110  80.150  49.360  1.00  0.00           H
ATOM   4761  CB  CYS A 315      95.190  81.120  47.710  1.00  0.00           C
ATOM   4762  HB1 CYS A 315      96.070  81.740  47.540  1.00  0.00           H
ATOM   4763  HB2 CYS A 315      94.400  81.530  47.080  1.00  0.00           H
ATOM   4764  SG  CYS A 315      95.630  79.510  47.030  1.00  0.00           S
ATOM   4765  HG  CYS A 315      95.630  80.050  45.810  1.00  0.00           H
ATOM   4766  C   CYS A 315      96.090  80.450  49.990  1.00  0.00           C
ATOM   4767  O   CYS A 315      96.910  81.220  50.500  1.00  0.00           O
ATOM   4768  N   CYS A 316      96.240  79.120  50.150  1.00  0.00           N
ATOM   4769  H   CYS A 316      95.580  78.520  49.680  1.00  0.00           H
ATOM   4770  CA  CYS A 316      97.230  78.560  51.000  1.00  0.00           C
ATOM   4771  HA  CYS A 316      98.040  79.280  51.110  1.00  0.00           H
ATOM   4772  CB  CYS A 316      96.490  78.270  52.370  1.00  0.00           C
ATOM   4773  HB1 CYS A 316      97.160  77.630  52.940  1.00  0.00           H
ATOM   4774  HB2 CYS A 316      95.610  77.650  52.200  1.00  0.00           H
ATOM   4775  SG  CYS A 316      96.100  79.840  53.210  1.00  0.00           S
ATOM   4776  HG  CYS A 316      95.970  80.770  52.260  1.00  0.00           H
ATOM   4777  C   CYS A 316      97.680  77.260  50.430  1.00  0.00           C
ATOM   4778  O   CYS A 316      96.800  76.510  49.920  1.00  0.00           O
ATOM   4779  N   LEU A 317      98.960  77.010  50.360  1.00  0.00           N
ATOM   4780  H   LEU A 317      99.560  77.690  50.820  1.00  0.00           H
ATOM   4781  CA  LEU A 317      99.570  75.770  49.790  1.00  0.00           C
ATOM   4782  HA  LEU A 317      98.800  75.180  49.280  1.00  0.00           H
ATOM   4783  CB  LEU A 317     100.780  76.250  48.960  1.00  0.00           C
ATOM   4784  HB1 LEU A 317     101.420  75.410  48.700  1.00  0.00           H
ATOM   4785  HB2 LEU A 317     101.320  76.960  49.590  1.00  0.00           H
ATOM   4786  CG  LEU A 317     100.440  76.930  47.610  1.00  0.00           C
ATOM   4787  HG  LEU A 317      99.670  77.680  47.800  1.00  0.00           H
ATOM   4788  CD1 LEU A 317     101.630  77.690  47.120  1.00  0.00           C
ATOM   4789 1HD1 LEU A 317     102.470  77.010  47.220  1.00  0.00           H
ATOM   4790 2HD1 LEU A 317     101.520  78.020  46.080  1.00  0.00           H
ATOM   4791 3HD1 LEU A 317     101.740  78.540  47.790  1.00  0.00           H
ATOM   4792  CD2 LEU A 317      99.870  75.910  46.570  1.00  0.00           C
ATOM   4793 1HD2 LEU A 317     100.690  75.200  46.530  1.00  0.00           H
ATOM   4794 2HD2 LEU A 317      99.010  75.350  46.950  1.00  0.00           H
ATOM   4795 3HD2 LEU A 317      99.630  76.410  45.630  1.00  0.00           H
ATOM   4796  C   LEU A 317     100.080  74.880  50.920  1.00  0.00           C
ATOM   4797  O   LEU A 317     100.940  75.320  51.700  1.00  0.00           O
ATOM   4798  N   LEU A 318      99.840  73.550  50.900  1.00  0.00           N
ATOM   4799  H   LEU A 318      99.250  73.130  50.200  1.00  0.00           H
ATOM   4800  CA  LEU A 318     100.390  72.520  51.800  1.00  0.00           C
ATOM   4801  HA  LEU A 318     101.030  72.960  52.570  1.00  0.00           H
ATOM   4802  CB  LEU A 318      99.190  72.000  52.560  1.00  0.00           C
ATOM   4803  HB1 LEU A 318      99.470  71.260  53.300  1.00  0.00           H
ATOM   4804  HB2 LEU A 318      98.500  71.450  51.920  1.00  0.00           H
ATOM   4805  CG  LEU A 318      98.420  73.050  53.360  1.00  0.00           C
ATOM   4806  HG  LEU A 318      98.150  73.950  52.800  1.00  0.00           H
ATOM   4807  CD1 LEU A 318      97.110  72.350  53.930  1.00  0.00           C
ATOM   4808 1HD1 LEU A 318      96.600  73.100  54.550  1.00  0.00           H
ATOM   4809 2HD1 LEU A 318      96.530  72.100  53.040  1.00  0.00           H
ATOM   4810 3HD1 LEU A 318      97.330  71.540  54.630  1.00  0.00           H
ATOM   4811  CD2 LEU A 318      99.280  73.630  54.500  1.00  0.00           C
ATOM   4812 1HD2 LEU A 318      99.840  74.420  54.010  1.00  0.00           H
ATOM   4813 2HD2 LEU A 318      98.600  74.070  55.230  1.00  0.00           H
ATOM   4814 3HD2 LEU A 318      99.950  72.920  54.970  1.00  0.00           H
ATOM   4815  C   LEU A 318     101.140  71.380  51.080  1.00  0.00           C
ATOM   4816  O   LEU A 318     100.490  70.580  50.450  1.00  0.00           O
ATOM   4817  N   TYR A 319     102.450  71.440  51.150  1.00  0.00           N
ATOM   4818  H   TYR A 319     102.730  72.210  51.730  1.00  0.00           H
ATOM   4819  CA  TYR A 319     103.370  70.660  50.380  1.00  0.00           C
ATOM   4820  HA  TYR A 319     102.960  70.410  49.400  1.00  0.00           H
ATOM   4821  CB  TYR A 319     104.560  71.510  49.910  1.00  0.00           C
ATOM   4822  HB1 TYR A 319     105.360  70.880  49.520  1.00  0.00           H
ATOM   4823  HB2 TYR A 319     104.930  72.100  50.750  1.00  0.00           H
ATOM   4824  CG  TYR A 319     104.320  72.480  48.810  1.00  0.00           C
ATOM   4825  CD1 TYR A 319     104.170  73.800  49.140  1.00  0.00           C
ATOM   4826  HD1 TYR A 319     104.180  74.040  50.190  1.00  0.00           H
ATOM   4827  CE1 TYR A 319     103.950  74.740  48.060  1.00  0.00           C
ATOM   4828  HE1 TYR A 319     103.910  75.800  48.280  1.00  0.00           H
ATOM   4829  CZ  TYR A 319     103.800  74.350  46.760  1.00  0.00           C
ATOM   4830  OH  TYR A 319     103.460  75.290  45.840  1.00  0.00           O
ATOM   4831  HH  TYR A 319     103.700  75.020  44.950  1.00  0.00           H
ATOM   4832  CE2 TYR A 319     103.940  72.970  46.440  1.00  0.00           C
ATOM   4833  HE2 TYR A 319     103.750  72.670  45.420  1.00  0.00           H
ATOM   4834  CD2 TYR A 319     104.330  72.100  47.430  1.00  0.00           C
ATOM   4835  HD2 TYR A 319     104.440  71.060  47.170  1.00  0.00           H
ATOM   4836  C   TYR A 319     103.800  69.470  51.200  1.00  0.00           C
ATOM   4837  O   TYR A 319     103.950  69.550  52.450  1.00  0.00           O
ATOM   4838  N   ARG A 320     104.050  68.280  50.590  1.00  0.00           N
ATOM   4839  H   ARG A 320     103.770  68.160  49.620  1.00  0.00           H
ATOM   4840  CA  ARG A 320     104.510  67.020  51.200  1.00  0.00           C
ATOM   4841  HA  ARG A 320     104.920  67.280  52.180  1.00  0.00           H
ATOM   4842  CB  ARG A 320     103.350  65.980  51.350  1.00  0.00           C
ATOM   4843  HB1 ARG A 320     103.740  65.010  51.670  1.00  0.00           H
ATOM   4844  HB2 ARG A 320     102.920  65.800  50.360  1.00  0.00           H
ATOM   4845  CG  ARG A 320     102.300  66.550  52.310  1.00  0.00           C
ATOM   4846  HG1 ARG A 320     101.820  67.410  51.840  1.00  0.00           H
ATOM   4847  HG2 ARG A 320     102.700  66.930  53.250  1.00  0.00           H
ATOM   4848  CD  ARG A 320     101.180  65.560  52.600  1.00  0.00           C
ATOM   4849  HD1 ARG A 320     100.810  65.110  51.680  1.00  0.00           H
ATOM   4850  HD2 ARG A 320     100.320  66.090  53.010  1.00  0.00           H
ATOM   4851  NE  ARG A 320     101.560  64.490  53.560  1.00  0.00           N
ATOM   4852  HE  ARG A 320     102.510  64.480  53.900  1.00  0.00           H
ATOM   4853  CZ  ARG A 320     100.680  63.930  54.360  1.00  0.00           C
ATOM   4854  NH1 ARG A 320      99.410  64.060  54.140  1.00  0.00           N
ATOM   4855 1HH1 ARG A 320      99.190  64.520  53.270  1.00  0.00           H
ATOM   4856 2HH1 ARG A 320      98.750  63.460  54.630  1.00  0.00           H
ATOM   4857  NH2 ARG A 320     101.030  63.250  55.410  1.00  0.00           N
ATOM   4858 1HH2 ARG A 320     102.040  63.210  55.500  1.00  0.00           H
ATOM   4859 2HH2 ARG A 320     100.430  62.630  55.920  1.00  0.00           H
ATOM   4860  C   ARG A 320     105.710  66.420  50.460  1.00  0.00           C
ATOM   4861  O   ARG A 320     105.670  66.300  49.260  1.00  0.00           O
ATOM   4862  N   GLY A 321     106.780  66.000  51.230  1.00  0.00           N
ATOM   4863  H   GLY A 321     106.820  66.130  52.230  1.00  0.00           H
ATOM   4864  CA  GLY A 321     108.040  65.590  50.670  1.00  0.00           C
ATOM   4865  HA1 GLY A 321     107.760  64.960  49.830  1.00  0.00           H
ATOM   4866  HA2 GLY A 321     108.490  64.890  51.370  1.00  0.00           H
ATOM   4867  C   GLY A 321     109.080  66.560  50.310  1.00  0.00           C
ATOM   4868  O   GLY A 321     109.340  67.450  51.110  1.00  0.00           O
ATOM   4869  N   ASP A 322     109.730  66.470  49.150  1.00  0.00           N
ATOM   4870  H   ASP A 322     109.500  65.770  48.460  1.00  0.00           H
ATOM   4871  CA  ASP A 322     110.860  67.260  48.770  1.00  0.00           C
ATOM   4872  HA  ASP A 322     111.520  67.320  49.630  1.00  0.00           H
ATOM   4873  CB  ASP A 322     111.720  66.410  47.840  1.00  0.00           C
ATOM   4874  HB1 ASP A 322     111.150  65.920  47.050  1.00  0.00           H
ATOM   4875  HB2 ASP A 322     112.110  65.630  48.490  1.00  0.00           H
ATOM   4876  CG  ASP A 322     112.940  67.120  47.330  1.00  0.00           C
ATOM   4877  OD1 ASP A 322     113.840  67.490  48.150  1.00  0.00           O
ATOM   4878  OD2 ASP A 322     113.070  67.360  46.120  1.00  0.00           O
ATOM   4879  C   ASP A 322     110.580  68.580  48.190  1.00  0.00           C
ATOM   4880  O   ASP A 322     110.580  68.770  46.960  1.00  0.00           O
ATOM   4881  N   VAL A 323     110.190  69.530  48.990  1.00  0.00           N
ATOM   4882  H   VAL A 323     110.160  69.300  49.980  1.00  0.00           H
ATOM   4883  CA  VAL A 323     109.810  70.900  48.510  1.00  0.00           C
ATOM   4884  HA  VAL A 323     110.060  70.980  47.450  1.00  0.00           H
ATOM   4885  CB  VAL A 323     108.270  71.090  48.630  1.00  0.00           C
ATOM   4886  HB  VAL A 323     107.780  70.950  49.600  1.00  0.00           H
ATOM   4887  CG1 VAL A 323     107.940  72.540  48.120  1.00  0.00           C
ATOM   4888 1HG1 VAL A 323     106.860  72.680  48.010  1.00  0.00           H
ATOM   4889 2HG1 VAL A 323     108.440  73.300  48.720  1.00  0.00           H
ATOM   4890 3HG1 VAL A 323     108.280  72.590  47.090  1.00  0.00           H
ATOM   4891  CG2 VAL A 323     107.550  70.090  47.730  1.00  0.00           C
ATOM   4892 1HG2 VAL A 323     107.520  69.080  48.150  1.00  0.00           H
ATOM   4893 2HG2 VAL A 323     106.490  70.310  47.690  1.00  0.00           H
ATOM   4894 3HG2 VAL A 323     108.050  69.990  46.770  1.00  0.00           H
ATOM   4895  C   VAL A 323     110.550  71.900  49.330  1.00  0.00           C
ATOM   4896  O   VAL A 323     110.320  72.020  50.550  1.00  0.00           O
ATOM   4897  N   VAL A 324     111.370  72.780  48.760  1.00  0.00           N
ATOM   4898  H   VAL A 324     111.410  72.670  47.760  1.00  0.00           H
ATOM   4899  CA  VAL A 324     112.020  73.900  49.510  1.00  0.00           C
ATOM   4900  HA  VAL A 324     111.770  73.790  50.560  1.00  0.00           H
ATOM   4901  CB  VAL A 324     113.540  74.080  49.290  1.00  0.00           C
ATOM   4902  HB  VAL A 324     113.790  75.060  49.700  1.00  0.00           H
ATOM   4903  CG1 VAL A 324     114.280  73.010  50.100  1.00  0.00           C
ATOM   4904 1HG1 VAL A 324     115.350  73.020  49.920  1.00  0.00           H
ATOM   4905 2HG1 VAL A 324     114.130  73.090  51.180  1.00  0.00           H
ATOM   4906 3HG1 VAL A 324     113.900  72.020  49.850  1.00  0.00           H
ATOM   4907  CG2 VAL A 324     114.000  74.060  47.830  1.00  0.00           C
ATOM   4908 1HG2 VAL A 324     114.190  73.020  47.540  1.00  0.00           H
ATOM   4909 2HG2 VAL A 324     113.130  74.230  47.190  1.00  0.00           H
ATOM   4910 3HG2 VAL A 324     114.840  74.690  47.560  1.00  0.00           H
ATOM   4911  C   VAL A 324     111.290  75.230  49.120  1.00  0.00           C
ATOM   4912  O   VAL A 324     110.800  75.360  47.990  1.00  0.00           O
ATOM   4913  N   PRO A 325     111.360  76.240  50.000  1.00  0.00           N
ATOM   4914  CD  PRO A 325     111.910  76.220  51.340  1.00  0.00           C
ATOM   4915  HD1 PRO A 325     113.000  76.330  51.320  1.00  0.00           H
ATOM   4916  HD2 PRO A 325     111.590  75.330  51.860  1.00  0.00           H
ATOM   4917  CG  PRO A 325     111.320  77.420  52.100  1.00  0.00           C
ATOM   4918  HG1 PRO A 325     112.040  77.820  52.820  1.00  0.00           H
ATOM   4919  HG2 PRO A 325     110.410  77.140  52.630  1.00  0.00           H
ATOM   4920  CB  PRO A 325     110.890  78.430  51.080  1.00  0.00           C
ATOM   4921  HB1 PRO A 325     111.670  79.190  51.050  1.00  0.00           H
ATOM   4922  HB2 PRO A 325     109.980  78.880  51.450  1.00  0.00           H
ATOM   4923  CA  PRO A 325     110.770  77.580  49.770  1.00  0.00           C
ATOM   4924  HA  PRO A 325     109.700  77.510  49.580  1.00  0.00           H
ATOM   4925  C   PRO A 325     111.260  78.430  48.540  1.00  0.00           C
ATOM   4926  O   PRO A 325     110.450  79.180  48.010  1.00  0.00           O
ATOM   4927  N   LYS A 326     112.510  78.260  48.160  1.00  0.00           N
ATOM   4928  H   LYS A 326     113.130  77.720  48.740  1.00  0.00           H
ATOM   4929  CA  LYS A 326     113.030  78.910  46.960  1.00  0.00           C
ATOM   4930  HA  LYS A 326     112.770  79.960  47.110  1.00  0.00           H
ATOM   4931  CB  LYS A 326     114.540  78.740  46.870  1.00  0.00           C
ATOM   4932  HB1 LYS A 326     114.760  77.670  46.840  1.00  0.00           H
ATOM   4933  HB2 LYS A 326     114.980  79.080  47.810  1.00  0.00           H
ATOM   4934  CG  LYS A 326     115.220  79.560  45.750  1.00  0.00           C
ATOM   4935  HG1 LYS A 326     115.070  80.620  45.970  1.00  0.00           H
ATOM   4936  HG2 LYS A 326     114.800  79.220  44.800  1.00  0.00           H
ATOM   4937  CD  LYS A 326     116.770  79.260  45.830  1.00  0.00           C
ATOM   4938  HD1 LYS A 326     116.870  78.180  45.920  1.00  0.00           H
ATOM   4939  HD2 LYS A 326     117.220  79.710  46.710  1.00  0.00           H
ATOM   4940  CE  LYS A 326     117.510  79.790  44.620  1.00  0.00           C
ATOM   4941  HE1 LYS A 326     117.340  80.870  44.520  1.00  0.00           H
ATOM   4942  HE2 LYS A 326     117.170  79.350  43.680  1.00  0.00           H
ATOM   4943  NZ  LYS A 326     118.870  79.310  44.810  1.00  0.00           N
ATOM   4944  HZ1 LYS A 326     118.880  78.300  44.800  1.00  0.00           H
ATOM   4945  HZ2 LYS A 326     119.390  79.530  43.970  1.00  0.00           H
ATOM   4946  HZ3 LYS A 326     119.310  79.700  45.620  1.00  0.00           H
ATOM   4947  C   LYS A 326     112.280  78.430  45.680  1.00  0.00           C
ATOM   4948  O   LYS A 326     111.960  79.290  44.870  1.00  0.00           O
ATOM   4949  N   ASP A 327     111.970  77.120  45.600  1.00  0.00           N
ATOM   4950  H   ASP A 327     112.170  76.510  46.390  1.00  0.00           H
ATOM   4951  CA  ASP A 327     111.310  76.600  44.440  1.00  0.00           C
ATOM   4952  HA  ASP A 327     111.750  77.090  43.570  1.00  0.00           H
ATOM   4953  CB  ASP A 327     111.610  75.140  44.220  1.00  0.00           C
ATOM   4954  HB1 ASP A 327     111.070  74.910  43.310  1.00  0.00           H
ATOM   4955  HB2 ASP A 327     111.170  74.700  45.120  1.00  0.00           H
ATOM   4956  CG  ASP A 327     113.080  74.930  44.030  1.00  0.00           C
ATOM   4957  OD1 ASP A 327     113.610  75.590  43.110  1.00  0.00           O
ATOM   4958  OD2 ASP A 327     113.750  74.110  44.700  1.00  0.00           O
ATOM   4959  C   ASP A 327     109.790  76.980  44.470  1.00  0.00           C
ATOM   4960  O   ASP A 327     109.240  77.130  43.340  1.00  0.00           O
ATOM   4961  N   VAL A 328     109.110  77.110  45.610  1.00  0.00           N
ATOM   4962  H   VAL A 328     109.620  76.860  46.440  1.00  0.00           H
ATOM   4963  CA  VAL A 328     107.720  77.540  45.720  1.00  0.00           C
ATOM   4964  HA  VAL A 328     107.150  76.900  45.040  1.00  0.00           H
ATOM   4965  CB  VAL A 328     107.160  77.260  47.130  1.00  0.00           C
ATOM   4966  HB  VAL A 328     107.880  77.630  47.860  1.00  0.00           H
ATOM   4967  CG1 VAL A 328     105.880  78.000  47.450  1.00  0.00           C
ATOM   4968 1HG1 VAL A 328     105.570  77.780  48.470  1.00  0.00           H
ATOM   4969 2HG1 VAL A 328     106.030  79.080  47.360  1.00  0.00           H
ATOM   4970 3HG1 VAL A 328     105.050  77.590  46.880  1.00  0.00           H
ATOM   4971  CG2 VAL A 328     107.030  75.760  47.450  1.00  0.00           C
ATOM   4972 1HG2 VAL A 328     106.710  75.700  48.490  1.00  0.00           H
ATOM   4973 2HG2 VAL A 328     106.360  75.200  46.790  1.00  0.00           H
ATOM   4974 3HG2 VAL A 328     108.060  75.410  47.440  1.00  0.00           H
ATOM   4975  C   VAL A 328     107.640  79.020  45.290  1.00  0.00           C
ATOM   4976  O   VAL A 328     106.870  79.240  44.380  1.00  0.00           O
ATOM   4977  N   ASN A 329     108.500  79.900  45.890  1.00  0.00           N
ATOM   4978  H   ASN A 329     109.160  79.500  46.540  1.00  0.00           H
ATOM   4979  CA  ASN A 329     108.590  81.290  45.510  1.00  0.00           C
ATOM   4980  HA  ASN A 329     107.610  81.680  45.790  1.00  0.00           H
ATOM   4981  CB  ASN A 329     109.570  82.110  46.440  1.00  0.00           C
ATOM   4982  HB1 ASN A 329     109.690  83.120  46.060  1.00  0.00           H
ATOM   4983  HB2 ASN A 329     110.510  81.550  46.410  1.00  0.00           H
ATOM   4984  CG  ASN A 329     108.950  82.430  47.770  1.00  0.00           C
ATOM   4985  OD1 ASN A 329     108.070  83.310  47.830  1.00  0.00           O
ATOM   4986  ND2 ASN A 329     109.270  81.710  48.890  1.00  0.00           N
ATOM   4987 1HD2 ASN A 329     109.960  80.970  48.890  1.00  0.00           H
ATOM   4988 2HD2 ASN A 329     108.730  81.810  49.740  1.00  0.00           H
ATOM   4989  C   ASN A 329     108.950  81.580  44.010  1.00  0.00           C
ATOM   4990  O   ASN A 329     108.310  82.460  43.330  1.00  0.00           O
ATOM   4991  N   ALA A 330     109.890  80.740  43.440  1.00  0.00           N
ATOM   4992  H   ALA A 330     110.430  80.140  44.040  1.00  0.00           H
ATOM   4993  CA  ALA A 330     110.280  80.780  42.000  1.00  0.00           C
ATOM   4994  HA  ALA A 330     110.390  81.780  41.590  1.00  0.00           H
ATOM   4995  CB  ALA A 330     111.580  79.960  41.910  1.00  0.00           C
ATOM   4996  HB1 ALA A 330     111.320  78.950  42.200  1.00  0.00           H
ATOM   4997  HB2 ALA A 330     112.010  80.010  40.910  1.00  0.00           H
ATOM   4998  HB3 ALA A 330     112.420  80.290  42.530  1.00  0.00           H
ATOM   4999  C   ALA A 330     109.110  80.140  41.160  1.00  0.00           C
ATOM   5000  O   ALA A 330     108.930  80.570  39.990  1.00  0.00           O
ATOM   5001  N   ALA A 331     108.320  79.200  41.640  1.00  0.00           N
ATOM   5002  H   ALA A 331     108.490  78.910  42.600  1.00  0.00           H
ATOM   5003  CA  ALA A 331     107.100  78.800  40.930  1.00  0.00           C
ATOM   5004  HA  ALA A 331     107.420  78.700  39.900  1.00  0.00           H
ATOM   5005  CB  ALA A 331     106.480  77.470  41.510  1.00  0.00           C
ATOM   5006  HB1 ALA A 331     105.660  77.010  40.960  1.00  0.00           H
ATOM   5007  HB2 ALA A 331     107.270  76.710  41.480  1.00  0.00           H
ATOM   5008  HB3 ALA A 331     106.210  77.610  42.560  1.00  0.00           H
ATOM   5009  C   ALA A 331     105.940  79.840  40.910  1.00  0.00           C
ATOM   5010  O   ALA A 331     105.580  80.310  39.840  1.00  0.00           O
ATOM   5011  N   ILE A 332     105.580  80.400  42.100  1.00  0.00           N
ATOM   5012  H   ILE A 332     105.970  80.020  42.960  1.00  0.00           H
ATOM   5013  CA  ILE A 332     104.460  81.320  42.290  1.00  0.00           C
ATOM   5014  HA  ILE A 332     103.520  80.860  41.950  1.00  0.00           H
ATOM   5015  CB  ILE A 332     104.310  81.730  43.830  1.00  0.00           C
ATOM   5016  HB  ILE A 332     105.290  81.920  44.260  1.00  0.00           H
ATOM   5017  CG2 ILE A 332     103.440  82.980  44.090  1.00  0.00           C
ATOM   5018 1HG2 ILE A 332     103.840  83.890  43.650  1.00  0.00           H
ATOM   5019 2HG2 ILE A 332     102.510  82.820  43.540  1.00  0.00           H
ATOM   5020 3HG2 ILE A 332     103.300  83.160  45.150  1.00  0.00           H
ATOM   5021  CG1 ILE A 332     103.680  80.560  44.540  1.00  0.00           C
ATOM   5022 1HG1 ILE A 332     104.310  79.700  44.340  1.00  0.00           H
ATOM   5023 2HG1 ILE A 332     102.660  80.440  44.170  1.00  0.00           H
ATOM   5024  CD  ILE A 332     103.610  80.690  46.030  1.00  0.00           C
ATOM   5025  HD1 ILE A 332     104.580  81.060  46.370  1.00  0.00           H
ATOM   5026  HD2 ILE A 332     102.900  81.460  46.340  1.00  0.00           H
ATOM   5027  HD3 ILE A 332     103.370  79.740  46.520  1.00  0.00           H
ATOM   5028  C   ILE A 332     104.590  82.590  41.500  1.00  0.00           C
ATOM   5029  O   ILE A 332     103.640  83.000  40.830  1.00  0.00           O
ATOM   5030  N   ALA A 333     105.770  83.200  41.280  1.00  0.00           N
ATOM   5031  H   ALA A 333     106.590  82.980  41.820  1.00  0.00           H
ATOM   5032  CA  ALA A 333     105.950  84.270  40.280  1.00  0.00           C
ATOM   5033  HA  ALA A 333     105.210  85.050  40.510  1.00  0.00           H
ATOM   5034  CB  ALA A 333     107.370  84.850  40.540  1.00  0.00           C
ATOM   5035  HB1 ALA A 333     107.650  84.960  41.590  1.00  0.00           H
ATOM   5036  HB2 ALA A 333     108.180  84.240  40.150  1.00  0.00           H
ATOM   5037  HB3 ALA A 333     107.350  85.830  40.040  1.00  0.00           H
ATOM   5038  C   ALA A 333     105.630  83.910  38.770  1.00  0.00           C
ATOM   5039  O   ALA A 333     104.870  84.600  38.090  1.00  0.00           O
ATOM   5040  N   THR A 334     106.050  82.720  38.320  1.00  0.00           N
ATOM   5041  H   THR A 334     106.650  82.150  38.890  1.00  0.00           H
ATOM   5042  CA  THR A 334     105.720  82.270  36.960  1.00  0.00           C
ATOM   5043  HA  THR A 334     106.020  83.000  36.210  1.00  0.00           H
ATOM   5044  CB  THR A 334     106.470  80.990  36.600  1.00  0.00           C
ATOM   5045  HB  THR A 334     105.960  80.180  37.120  1.00  0.00           H
ATOM   5046  CG2 THR A 334     106.360  80.750  35.070  1.00  0.00           C
ATOM   5047 1HG2 THR A 334     106.830  79.790  34.860  1.00  0.00           H
ATOM   5048 2HG2 THR A 334     105.320  80.670  34.760  1.00  0.00           H
ATOM   5049 3HG2 THR A 334     106.840  81.610  34.610  1.00  0.00           H
ATOM   5050  OG1 THR A 334     107.810  80.970  37.030  1.00  0.00           O
ATOM   5051  HG1 THR A 334     107.860  80.100  37.440  1.00  0.00           H
ATOM   5052  C   THR A 334     104.200  82.100  36.830  1.00  0.00           C
ATOM   5053  O   THR A 334     103.650  82.450  35.790  1.00  0.00           O
ATOM   5054  N   ILE A 335     103.520  81.560  37.770  1.00  0.00           N
ATOM   5055  H   ILE A 335     103.960  81.310  38.650  1.00  0.00           H
ATOM   5056  CA  ILE A 335     101.980  81.440  37.780  1.00  0.00           C
ATOM   5057  HA  ILE A 335     101.600  81.030  36.850  1.00  0.00           H
ATOM   5058  CB  ILE A 335     101.400  80.530  38.900  1.00  0.00           C
ATOM   5059  HB  ILE A 335     101.430  81.200  39.760  1.00  0.00           H
ATOM   5060  CG2 ILE A 335      99.960  80.140  38.660  1.00  0.00           C
[truncated: 718,675 more chars]
