# Supplementary material for: Identification and validation of novel microtubule suppressors with an imidazopyridine scaffold through structure-based virtual screening and docking
Source: RSC Med Chem. 2022 May 18;13(8):929–43. doi: 10.1039/d1md00392e (PMC9384815; doi:10.1039/d1md00392e)
Supplement: MD-013-D1MD00392E-s012 [file MD-013-D1MD00392E-s012.pdb]

REMARK    GENERATED BY TRJCONV
TITLE     TUBULIN ALPHA-1B CHAIN t= 500000.00000 step= 250000000
REMARK    THIS IS A SIMULATION BOX
CRYST1  135.509  109.868   96.326  90.00  90.00  90.00 P 1           1
MODEL        1
ATOM      1  N   MET A   1     113.710  21.580 -13.370  1.00  0.00           N
ATOM      2  H1  MET A   1     113.890  21.500 -12.380  1.00  0.00           H
ATOM      3  H2  MET A   1     114.590  21.650 -13.860  1.00  0.00           H
ATOM      4  H3  MET A   1     113.120  22.360 -13.610  1.00  0.00           H
ATOM      5  CA  MET A   1     112.900  20.470 -13.820  1.00  0.00           C
ATOM      6  HA  MET A   1     111.950  20.480 -13.300  1.00  0.00           H
ATOM      7  CB  MET A   1     112.710  20.560 -15.350  1.00  0.00           C
ATOM      8  HB1 MET A   1     112.130  21.440 -15.620  1.00  0.00           H
ATOM      9  HB2 MET A   1     112.100  19.680 -15.560  1.00  0.00           H
ATOM     10  CG  MET A   1     113.940  20.580 -16.300  1.00  0.00           C
ATOM     11  HG1 MET A   1     114.760  21.190 -15.910  1.00  0.00           H
ATOM     12  HG2 MET A   1     113.550  20.990 -17.220  1.00  0.00           H
ATOM     13  SD  MET A   1     114.590  18.930 -16.750  1.00  0.00           S
ATOM     14  CE  MET A   1     116.120  19.350 -17.540  1.00  0.00           C
ATOM     15  HE1 MET A   1     116.740  19.890 -16.820  1.00  0.00           H
ATOM     16  HE2 MET A   1     116.570  18.420 -17.890  1.00  0.00           H
ATOM     17  HE3 MET A   1     115.890  19.940 -18.430  1.00  0.00           H
ATOM     18  C   MET A   1     113.620  19.180 -13.450  1.00  0.00           C
ATOM     19  O   MET A   1     114.810  19.060 -13.360  1.00  0.00           O
ATOM     20  N   ARG A   2     112.800  18.070 -13.440  1.00  0.00           N
ATOM     21  H   ARG A   2     111.810  18.220 -13.540  1.00  0.00           H
ATOM     22  CA  ARG A   2     113.100  16.660 -13.260  1.00  0.00           C
ATOM     23  HA  ARG A   2     112.260  16.260 -12.690  1.00  0.00           H
ATOM     24  CB  ARG A   2     113.280  16.020 -14.640  1.00  0.00           C
ATOM     25  HB1 ARG A   2     113.580  14.990 -14.470  1.00  0.00           H
ATOM     26  HB2 ARG A   2     114.110  16.480 -15.180  1.00  0.00           H
ATOM     27  CG  ARG A   2     112.060  15.980 -15.540  1.00  0.00           C
ATOM     28  HG1 ARG A   2     111.700  16.970 -15.790  1.00  0.00           H
ATOM     29  HG2 ARG A   2     111.290  15.450 -14.980  1.00  0.00           H
ATOM     30  CD  ARG A   2     112.290  15.130 -16.810  1.00  0.00           C
ATOM     31  HD1 ARG A   2     113.030  15.690 -17.390  1.00  0.00           H
ATOM     32  HD2 ARG A   2     111.430  15.010 -17.470  1.00  0.00           H
ATOM     33  NE  ARG A   2     112.910  13.760 -16.650  1.00  0.00           N
ATOM     34  HE  ARG A   2     113.920  13.720 -16.710  1.00  0.00           H
ATOM     35  CZ  ARG A   2     112.330  12.650 -16.280  1.00  0.00           C
ATOM     36  NH1 ARG A   2     111.050  12.690 -15.930  1.00  0.00           N
ATOM     37 1HH1 ARG A   2     110.540  13.560 -15.850  1.00  0.00           H
ATOM     38 2HH1 ARG A   2     110.680  11.820 -15.570  1.00  0.00           H
ATOM     39  NH2 ARG A   2     112.960  11.560 -16.010  1.00  0.00           N
ATOM     40 1HH2 ARG A   2     113.950  11.490 -16.190  1.00  0.00           H
ATOM     41 2HH2 ARG A   2     112.440  10.760 -15.680  1.00  0.00           H
ATOM     42  C   ARG A   2     114.250  16.410 -12.280  1.00  0.00           C
ATOM     43  O   ARG A   2     115.270  15.810 -12.610  1.00  0.00           O
ATOM     44  N   GLU A   3     114.100  16.970 -11.030  1.00  0.00           N
ATOM     45  H   GLU A   3     113.240  17.450 -10.830  1.00  0.00           H
ATOM     46  CA  GLU A   3     115.260  17.150 -10.190  1.00  0.00           C
ATOM     47  HA  GLU A   3     116.080  17.580 -10.780  1.00  0.00           H
ATOM     48  CB  GLU A   3     115.010  18.190  -9.080  1.00  0.00           C
ATOM     49  HB1 GLU A   3     115.860  18.080  -8.410  1.00  0.00           H
ATOM     50  HB2 GLU A   3     114.120  17.870  -8.550  1.00  0.00           H
ATOM     51  CG  GLU A   3     114.940  19.600  -9.580  1.00  0.00           C
ATOM     52  HG1 GLU A   3     115.680  19.670 -10.380  1.00  0.00           H
ATOM     53  HG2 GLU A   3     115.230  20.220  -8.730  1.00  0.00           H
ATOM     54  CD  GLU A   3     113.650  20.150 -10.160  1.00  0.00           C
ATOM     55  OE1 GLU A   3     113.580  21.280 -10.640  1.00  0.00           O
ATOM     56  OE2 GLU A   3     112.650  19.380 -10.210  1.00  0.00           O
ATOM     57  C   GLU A   3     115.820  15.900  -9.530  1.00  0.00           C
ATOM     58  O   GLU A   3     115.150  14.850  -9.300  1.00  0.00           O
ATOM     59  N   CYS A   4     117.120  15.940  -9.280  1.00  0.00           N
ATOM     60  H   CYS A   4     117.750  16.670  -9.570  1.00  0.00           H
ATOM     61  CA  CYS A   4     117.700  14.940  -8.400  1.00  0.00           C
ATOM     62  HA  CYS A   4     116.900  14.450  -7.840  1.00  0.00           H
ATOM     63  CB  CYS A   4     118.380  13.790  -9.180  1.00  0.00           C
ATOM     64  HB1 CYS A   4     119.250  14.220  -9.690  1.00  0.00           H
ATOM     65  HB2 CYS A   4     117.620  13.390  -9.850  1.00  0.00           H
ATOM     66  SG  CYS A   4     119.050  12.520  -8.020  1.00  0.00           S
ATOM     67  HG  CYS A   4     118.100  12.590  -7.090  1.00  0.00           H
ATOM     68  C   CYS A   4     118.600  15.660  -7.360  1.00  0.00           C
ATOM     69  O   CYS A   4     119.300  16.620  -7.700  1.00  0.00           O
ATOM     70  N   ILE A   5     118.490  15.210  -6.090  1.00  0.00           N
ATOM     71  H   ILE A   5     117.770  14.510  -5.940  1.00  0.00           H
ATOM     72  CA  ILE A   5     119.260  15.730  -4.970  1.00  0.00           C
ATOM     73  HA  ILE A   5     119.720  16.680  -5.250  1.00  0.00           H
ATOM     74  CB  ILE A   5     118.410  16.080  -3.720  1.00  0.00           C
ATOM     75  HB  ILE A   5     117.890  15.220  -3.300  1.00  0.00           H
ATOM     76  CG2 ILE A   5     119.300  16.630  -2.550  1.00  0.00           C
ATOM     77 1HG2 ILE A   5     118.650  16.780  -1.690  1.00  0.00           H
ATOM     78 2HG2 ILE A   5     120.060  15.930  -2.200  1.00  0.00           H
ATOM     79 3HG2 ILE A   5     119.800  17.570  -2.760  1.00  0.00           H
ATOM     80  CG1 ILE A   5     117.310  17.090  -4.140  1.00  0.00           C
ATOM     81 1HG1 ILE A   5     116.720  16.650  -4.940  1.00  0.00           H
ATOM     82 2HG1 ILE A   5     117.840  17.930  -4.590  1.00  0.00           H
ATOM     83  CD  ILE A   5     116.490  17.620  -2.960  1.00  0.00           C
ATOM     84  HD1 ILE A   5     116.460  16.800  -2.240  1.00  0.00           H
ATOM     85  HD2 ILE A   5     116.770  18.580  -2.530  1.00  0.00           H
ATOM     86  HD3 ILE A   5     115.530  17.840  -3.440  1.00  0.00           H
ATOM     87  C   ILE A   5     120.370  14.690  -4.640  1.00  0.00           C
ATOM     88  O   ILE A   5     120.030  13.550  -4.180  1.00  0.00           O
ATOM     89  N   SER A   6     121.660  15.190  -4.610  1.00  0.00           N
ATOM     90  H   SER A   6     121.890  16.120  -4.930  1.00  0.00           H
ATOM     91  CA  SER A   6     122.710  14.270  -4.140  1.00  0.00           C
ATOM     92  HA  SER A   6     122.510  13.210  -4.300  1.00  0.00           H
ATOM     93  CB  SER A   6     124.020  14.600  -4.800  1.00  0.00           C
ATOM     94  HB1 SER A   6     124.780  14.000  -4.280  1.00  0.00           H
ATOM     95  HB2 SER A   6     124.190  15.670  -4.710  1.00  0.00           H
ATOM     96  OG  SER A   6     124.040  14.390  -6.180  1.00  0.00           O
ATOM     97  HG  SER A   6     123.220  14.810  -6.460  1.00  0.00           H
ATOM     98  C   SER A   6     122.870  14.540  -2.640  1.00  0.00           C
ATOM     99  O   SER A   6     122.590  15.630  -2.120  1.00  0.00           O
ATOM    100  N   ILE A   7     123.380  13.530  -1.910  1.00  0.00           N
ATOM    101  H   ILE A   7     123.450  12.660  -2.400  1.00  0.00           H
ATOM    102  CA  ILE A   7     123.800  13.670  -0.500  1.00  0.00           C
ATOM    103  HA  ILE A   7     123.790  14.730  -0.260  1.00  0.00           H
ATOM    104  CB  ILE A   7     122.800  12.930   0.430  1.00  0.00           C
ATOM    105  HB  ILE A   7     122.930  11.850   0.330  1.00  0.00           H
ATOM    106  CG2 ILE A   7     123.080  13.300   1.840  1.00  0.00           C
ATOM    107 1HG2 ILE A   7     122.520  12.560   2.400  1.00  0.00           H
ATOM    108 2HG2 ILE A   7     124.140  13.110   2.020  1.00  0.00           H
ATOM    109 3HG2 ILE A   7     122.730  14.300   2.080  1.00  0.00           H
ATOM    110  CG1 ILE A   7     121.280  13.250   0.130  1.00  0.00           C
ATOM    111 1HG1 ILE A   7     121.000  12.830  -0.840  1.00  0.00           H
ATOM    112 2HG1 ILE A   7     121.220  14.340   0.070  1.00  0.00           H
ATOM    113  CD  ILE A   7     120.270  12.750   1.180  1.00  0.00           C
ATOM    114  HD1 ILE A   7     119.250  12.830   0.830  1.00  0.00           H
ATOM    115  HD2 ILE A   7     120.460  11.730   1.530  1.00  0.00           H
ATOM    116  HD3 ILE A   7     120.330  13.430   2.030  1.00  0.00           H
ATOM    117  C   ILE A   7     125.240  13.320  -0.370  1.00  0.00           C
ATOM    118  O   ILE A   7     125.590  12.150  -0.520  1.00  0.00           O
ATOM    119  N   HIS A   8     126.140  14.250   0.040  1.00  0.00           N
ATOM    120  H   HIS A   8     125.820  15.200   0.140  1.00  0.00           H
ATOM    121  CA  HIS A   8     127.560  14.000   0.160  1.00  0.00           C
ATOM    122  HA  HIS A   8     127.780  12.990  -0.190  1.00  0.00           H
ATOM    123  CB  HIS A   8     128.360  14.990  -0.760  1.00  0.00           C
ATOM    124  HB1 HIS A   8     129.430  14.930  -0.540  1.00  0.00           H
ATOM    125  HB2 HIS A   8     128.010  15.970  -0.430  1.00  0.00           H
ATOM    126  CG  HIS A   8     128.130  14.810  -2.230  1.00  0.00           C
ATOM    127  ND1 HIS A   8     127.200  15.490  -3.030  1.00  0.00           N
ATOM    128  CE1 HIS A   8     127.280  14.960  -4.300  1.00  0.00           C
ATOM    129  HE1 HIS A   8     126.630  15.280  -5.100  1.00  0.00           H
ATOM    130  NE2 HIS A   8     128.130  13.920  -4.220  1.00  0.00           N
ATOM    131  HE2 HIS A   8     128.540  13.480  -5.030  1.00  0.00           H
ATOM    132  CD2 HIS A   8     128.760  13.920  -3.010  1.00  0.00           C
ATOM    133  HD2 HIS A   8     129.470  13.130  -2.780  1.00  0.00           H
ATOM    134  C   HIS A   8     127.960  14.110   1.640  1.00  0.00           C
ATOM    135  O   HIS A   8     127.980  15.230   2.250  1.00  0.00           O
ATOM    136  N   VAL A   9     128.300  12.930   2.190  1.00  0.00           N
ATOM    137  H   VAL A   9     128.110  12.090   1.670  1.00  0.00           H
ATOM    138  CA  VAL A   9     128.580  12.720   3.620  1.00  0.00           C
ATOM    139  HA  VAL A   9     128.650  13.710   4.060  1.00  0.00           H
ATOM    140  CB  VAL A   9     127.400  11.930   4.360  1.00  0.00           C
ATOM    141  HB  VAL A   9     127.690  11.990   5.410  1.00  0.00           H
ATOM    142  CG1 VAL A   9     126.070  12.700   4.290  1.00  0.00           C
ATOM    143 1HG1 VAL A   9     126.280  13.770   4.320  1.00  0.00           H
ATOM    144 2HG1 VAL A   9     125.760  12.590   3.250  1.00  0.00           H
ATOM    145 3HG1 VAL A   9     125.310  12.390   5.000  1.00  0.00           H
ATOM    146  CG2 VAL A   9     127.130  10.450   3.920  1.00  0.00           C
ATOM    147 1HG2 VAL A   9     126.760  10.320   2.910  1.00  0.00           H
ATOM    148 2HG2 VAL A   9     128.050   9.880   4.100  1.00  0.00           H
ATOM    149 3HG2 VAL A   9     126.460  10.040   4.670  1.00  0.00           H
ATOM    150  C   VAL A   9     129.900  12.060   3.930  1.00  0.00           C
ATOM    151  O   VAL A   9     130.310  11.130   3.220  1.00  0.00           O
ATOM    152  N   GLY A  10     130.590  12.300   5.100  1.00  0.00           N
ATOM    153  H   GLY A  10     130.350  13.100   5.670  1.00  0.00           H
ATOM    154  CA  GLY A  10     131.680  11.430   5.590  1.00  0.00           C
ATOM    155  HA1 GLY A  10     131.480  10.360   5.580  1.00  0.00           H
ATOM    156  HA2 GLY A  10     131.770  11.710   6.640  1.00  0.00           H
ATOM    157  C   GLY A  10     132.930  11.670   4.780  1.00  0.00           C
ATOM    158  O   GLY A  10     133.000  12.400   3.830  1.00  0.00           O
ATOM    159  N   GLN A  11     134.060  11.210   5.280  1.00  0.00           N
ATOM    160  H   GLN A  11     134.030  10.580   6.080  1.00  0.00           H
ATOM    161  CA  GLN A  11     135.450  11.240   4.740  1.00  0.00           C
ATOM    162  HA  GLN A  11     135.800  12.260   4.630  1.00  0.00           H
ATOM    163  CB  GLN A  11     136.380  10.390   5.620  1.00  0.00           C
ATOM    164  HB1 GLN A  11     136.250   9.320   5.460  1.00  0.00           H
ATOM    165  HB2 GLN A  11     136.100  10.690   6.630  1.00  0.00           H
ATOM    166  CG  GLN A  11     137.820  10.740   5.360  1.00  0.00           C
ATOM    167  HG1 GLN A  11     138.070  10.400   4.360  1.00  0.00           H
ATOM    168  HG2 GLN A  11     138.420  10.080   5.990  1.00  0.00           H
ATOM    169  CD  GLN A  11     138.160  12.240   5.550  1.00  0.00           C
ATOM    170  OE1 GLN A  11     137.410  12.920   6.210  1.00  0.00           O
ATOM    171  NE2 GLN A  11     139.330  12.740   5.120  1.00  0.00           N
ATOM    172 1HE2 GLN A  11     139.990  12.140   4.650  1.00  0.00           H
ATOM    173 2HE2 GLN A  11     139.640  13.580   5.580  1.00  0.00           H
ATOM    174  C   GLN A  11     135.490  10.720   3.290  1.00  0.00           C
ATOM    175  O   GLN A  11     136.200  11.320   2.480  1.00  0.00           O
ATOM    176  N   ALA A  12     134.760   9.660   2.970  1.00  0.00           N
ATOM    177  H   ALA A  12     134.340   9.080   3.690  1.00  0.00           H
ATOM    178  CA  ALA A  12     134.600   9.220   1.570  1.00  0.00           C
ATOM    179  HA  ALA A  12     135.590   9.290   1.110  1.00  0.00           H
ATOM    180  CB  ALA A  12     134.120   7.760   1.530  1.00  0.00           C
ATOM    181  HB1 ALA A  12     133.190   7.590   2.080  1.00  0.00           H
ATOM    182  HB2 ALA A  12     134.020   7.510   0.480  1.00  0.00           H
ATOM    183  HB3 ALA A  12     134.850   7.030   1.880  1.00  0.00           H
ATOM    184  C   ALA A  12     133.730  10.140   0.820  1.00  0.00           C
ATOM    185  O   ALA A  12     134.160  10.970   0.040  1.00  0.00           O
ATOM    186  N   GLY A  13     132.440  10.150   1.220  1.00  0.00           N
ATOM    187  H   GLY A  13     132.140   9.580   2.000  1.00  0.00           H
ATOM    188  CA  GLY A  13     131.340  10.760   0.470  1.00  0.00           C
ATOM    189  HA1 GLY A  13     130.410  10.590   1.020  1.00  0.00           H
ATOM    190  HA2 GLY A  13     131.270  10.220  -0.480  1.00  0.00           H
ATOM    191  C   GLY A  13     131.500  12.300   0.200  1.00  0.00           C
ATOM    192  O   GLY A  13     131.210  12.740  -0.930  1.00  0.00           O
ATOM    193  N   VAL A  14     132.140  13.030   1.050  1.00  0.00           N
ATOM    194  H   VAL A  14     132.320  12.620   1.960  1.00  0.00           H
ATOM    195  CA  VAL A  14     132.520  14.440   0.860  1.00  0.00           C
ATOM    196  HA  VAL A  14     131.650  14.780   0.300  1.00  0.00           H
ATOM    197  CB  VAL A  14     132.570  15.200   2.210  1.00  0.00           C
ATOM    198  HB  VAL A  14     133.150  14.740   3.010  1.00  0.00           H
ATOM    199  CG1 VAL A  14     133.060  16.650   1.980  1.00  0.00           C
ATOM    200 1HG1 VAL A  14     134.130  16.610   1.780  1.00  0.00           H
ATOM    201 2HG1 VAL A  14     132.580  17.030   1.080  1.00  0.00           H
ATOM    202 3HG1 VAL A  14     132.820  17.360   2.770  1.00  0.00           H
ATOM    203  CG2 VAL A  14     131.120  15.400   2.680  1.00  0.00           C
ATOM    204 1HG2 VAL A  14     131.170  15.860   3.660  1.00  0.00           H
ATOM    205 2HG2 VAL A  14     130.460  16.010   2.060  1.00  0.00           H
ATOM    206 3HG2 VAL A  14     130.690  14.400   2.720  1.00  0.00           H
ATOM    207  C   VAL A  14     133.720  14.670  -0.100  1.00  0.00           C
ATOM    208  O   VAL A  14     133.660  15.440  -1.100  1.00  0.00           O
ATOM    209  N   GLN A  15     134.790  13.930   0.040  1.00  0.00           N
ATOM    210  H   GLN A  15     134.720  13.190   0.730  1.00  0.00           H
ATOM    211  CA  GLN A  15     136.010  14.200  -0.860  1.00  0.00           C
ATOM    212  HA  GLN A  15     136.160  15.280  -0.860  1.00  0.00           H
ATOM    213  CB  GLN A  15     137.260  13.430  -0.250  1.00  0.00           C
ATOM    214  HB1 GLN A  15     138.080  13.520  -0.960  1.00  0.00           H
ATOM    215  HB2 GLN A  15     136.940  12.390  -0.160  1.00  0.00           H
ATOM    216  CG  GLN A  15     137.580  14.030   1.130  1.00  0.00           C
ATOM    217  HG1 GLN A  15     136.770  13.920   1.850  1.00  0.00           H
ATOM    218  HG2 GLN A  15     137.660  15.110   1.030  1.00  0.00           H
ATOM    219  CD  GLN A  15     138.910  13.450   1.640  1.00  0.00           C
ATOM    220  OE1 GLN A  15     139.850  14.180   1.790  1.00  0.00           O
ATOM    221  NE2 GLN A  15     138.880  12.260   2.030  1.00  0.00           N
ATOM    222 1HE2 GLN A  15     138.130  11.710   1.650  1.00  0.00           H
ATOM    223 2HE2 GLN A  15     139.700  11.800   2.390  1.00  0.00           H
ATOM    224  C   GLN A  15     135.800  13.690  -2.310  1.00  0.00           C
ATOM    225  O   GLN A  15     136.420  14.180  -3.230  1.00  0.00           O
ATOM    226  N   ILE A  16     134.850  12.740  -2.410  1.00  0.00           N
ATOM    227  H   ILE A  16     134.410  12.470  -1.550  1.00  0.00           H
ATOM    228  CA  ILE A  16     134.240  12.260  -3.680  1.00  0.00           C
ATOM    229  HA  ILE A  16     134.970  12.030  -4.460  1.00  0.00           H
ATOM    230  CB  ILE A  16     133.540  10.890  -3.400  1.00  0.00           C
ATOM    231  HB  ILE A  16     133.040  11.050  -2.440  1.00  0.00           H
ATOM    232  CG2 ILE A  16     132.490  10.530  -4.440  1.00  0.00           C
ATOM    233 1HG2 ILE A  16     131.550  10.970  -4.100  1.00  0.00           H
ATOM    234 2HG2 ILE A  16     132.730  10.920  -5.420  1.00  0.00           H
ATOM    235 3HG2 ILE A  16     132.230   9.470  -4.440  1.00  0.00           H
ATOM    236  CG1 ILE A  16     134.610   9.760  -3.410  1.00  0.00           C
ATOM    237 1HG1 ILE A  16     135.520  10.120  -2.920  1.00  0.00           H
ATOM    238 2HG1 ILE A  16     134.840   9.500  -4.440  1.00  0.00           H
ATOM    239  CD  ILE A  16     134.240   8.490  -2.570  1.00  0.00           C
ATOM    240  HD1 ILE A  16     133.300   8.060  -2.930  1.00  0.00           H
ATOM    241  HD2 ILE A  16     134.970   7.690  -2.450  1.00  0.00           H
ATOM    242  HD3 ILE A  16     133.970   8.770  -1.550  1.00  0.00           H
ATOM    243  C   ILE A  16     133.270  13.300  -4.200  1.00  0.00           C
ATOM    244  O   ILE A  16     133.210  13.510  -5.400  1.00  0.00           O
ATOM    245  N   GLY A  17     132.460  13.910  -3.340  1.00  0.00           N
ATOM    246  H   GLY A  17     132.570  13.710  -2.350  1.00  0.00           H
ATOM    247  CA  GLY A  17     131.620  15.040  -3.640  1.00  0.00           C
ATOM    248  HA1 GLY A  17     131.110  15.360  -2.740  1.00  0.00           H
ATOM    249  HA2 GLY A  17     130.880  14.750  -4.390  1.00  0.00           H
ATOM    250  C   GLY A  17     132.410  16.200  -4.280  1.00  0.00           C
ATOM    251  O   GLY A  17     132.120  16.570  -5.420  1.00  0.00           O
ATOM    252  N   ASN A  18     133.400  16.720  -3.510  1.00  0.00           N
ATOM    253  H   ASN A  18     133.510  16.260  -2.620  1.00  0.00           H
ATOM    254  CA  ASN A  18     134.350  17.730  -4.030  1.00  0.00           C
ATOM    255  HA  ASN A  18     133.870  18.690  -4.210  1.00  0.00           H
ATOM    256  CB  ASN A  18     135.450  17.920  -2.930  1.00  0.00           C
ATOM    257  HB1 ASN A  18     136.240  18.590  -3.260  1.00  0.00           H
ATOM    258  HB2 ASN A  18     135.990  16.990  -2.700  1.00  0.00           H
ATOM    259  CG  ASN A  18     135.010  18.390  -1.530  1.00  0.00           C
ATOM    260  OD1 ASN A  18     133.980  19.000  -1.300  1.00  0.00           O
ATOM    261  ND2 ASN A  18     135.790  18.070  -0.480  1.00  0.00           N
ATOM    262 1HD2 ASN A  18     136.650  17.540  -0.500  1.00  0.00           H
ATOM    263 2HD2 ASN A  18     135.510  18.480   0.400  1.00  0.00           H
ATOM    264  C   ASN A  18     135.030  17.320  -5.340  1.00  0.00           C
ATOM    265  O   ASN A  18     135.100  18.170  -6.230  1.00  0.00           O
ATOM    266  N   ALA A  19     135.340  16.060  -5.520  1.00  0.00           N
ATOM    267  H   ALA A  19     135.310  15.380  -4.770  1.00  0.00           H
ATOM    268  CA  ALA A  19     135.860  15.640  -6.800  1.00  0.00           C
ATOM    269  HA  ALA A  19     136.530  16.440  -7.110  1.00  0.00           H
ATOM    270  CB  ALA A  19     136.760  14.470  -6.520  1.00  0.00           C
ATOM    271  HB1 ALA A  19     137.550  14.740  -5.820  1.00  0.00           H
ATOM    272  HB2 ALA A  19     136.180  13.730  -5.960  1.00  0.00           H
ATOM    273  HB3 ALA A  19     137.190  14.090  -7.440  1.00  0.00           H
ATOM    274  C   ALA A  19     134.760  15.480  -7.910  1.00  0.00           C
ATOM    275  O   ALA A  19     135.040  15.640  -9.100  1.00  0.00           O
ATOM    276  N   CYS A  20     133.600  15.050  -7.540  1.00  0.00           N
ATOM    277  H   CYS A  20     133.420  14.800  -6.580  1.00  0.00           H
ATOM    278  CA  CYS A  20     132.480  14.930  -8.550  1.00  0.00           C
ATOM    279  HA  CYS A  20     132.750  14.430  -9.480  1.00  0.00           H
ATOM    280  CB  CYS A  20     131.260  14.260  -7.990  1.00  0.00           C
ATOM    281  HB1 CYS A  20     130.410  14.370  -8.670  1.00  0.00           H
ATOM    282  HB2 CYS A  20     130.930  14.640  -7.020  1.00  0.00           H
ATOM    283  SG  CYS A  20     131.590  12.540  -7.780  1.00  0.00           S
ATOM    284  HG  CYS A  20     132.680  12.670  -7.010  1.00  0.00           H
ATOM    285  C   CYS A  20     132.080  16.310  -9.000  1.00  0.00           C
ATOM    286  O   CYS A  20     132.060  16.590 -10.200  1.00  0.00           O
ATOM    287  N   TRP A  21     131.760  17.300  -8.140  1.00  0.00           N
ATOM    288  H   TRP A  21     131.820  17.130  -7.140  1.00  0.00           H
ATOM    289  CA  TRP A  21     131.100  18.560  -8.550  1.00  0.00           C
ATOM    290  HA  TRP A  21     130.260  18.300  -9.190  1.00  0.00           H
ATOM    291  CB  TRP A  21     130.640  19.340  -7.270  1.00  0.00           C
ATOM    292  HB1 TRP A  21     130.370  20.340  -7.610  1.00  0.00           H
ATOM    293  HB2 TRP A  21     131.440  19.530  -6.550  1.00  0.00           H
ATOM    294  CG  TRP A  21     129.390  18.730  -6.810  1.00  0.00           C
ATOM    295  CD1 TRP A  21     129.220  17.980  -5.690  1.00  0.00           C
ATOM    296  HD1 TRP A  21     129.940  17.670  -4.960  1.00  0.00           H
ATOM    297  NE1 TRP A  21     127.920  17.430  -5.710  1.00  0.00           N
ATOM    298  HE1 TRP A  21     127.600  16.810  -4.990  1.00  0.00           H
ATOM    299  CE2 TRP A  21     127.240  17.790  -6.820  1.00  0.00           C
ATOM    300  CZ2 TRP A  21     125.930  17.520  -7.350  1.00  0.00           C
ATOM    301  HZ2 TRP A  21     125.280  16.810  -6.860  1.00  0.00           H
ATOM    302  CH2 TRP A  21     125.460  18.210  -8.480  1.00  0.00           C
ATOM    303  HH2 TRP A  21     124.430  18.240  -8.810  1.00  0.00           H
ATOM    304  CZ3 TRP A  21     126.330  19.150  -9.160  1.00  0.00           C
ATOM    305  HZ3 TRP A  21     126.000  19.830  -9.930  1.00  0.00           H
ATOM    306  CE3 TRP A  21     127.620  19.310  -8.690  1.00  0.00           C
ATOM    307  HE3 TRP A  21     128.310  19.940  -9.230  1.00  0.00           H
ATOM    308  CD2 TRP A  21     128.090  18.690  -7.450  1.00  0.00           C
ATOM    309  C   TRP A  21     132.050  19.420  -9.440  1.00  0.00           C
ATOM    310  O   TRP A  21     131.580  20.160 -10.210  1.00  0.00           O
ATOM    311  N   GLU A  22     133.330  19.090  -9.310  1.00  0.00           N
ATOM    312  H   GLU A  22     133.580  18.490  -8.530  1.00  0.00           H
ATOM    313  CA  GLU A  22     134.330  19.660 -10.190  1.00  0.00           C
ATOM    314  HA  GLU A  22     134.200  20.730 -10.110  1.00  0.00           H
ATOM    315  CB  GLU A  22     135.700  19.290  -9.450  1.00  0.00           C
ATOM    316  HB1 GLU A  22     135.610  18.260  -9.080  1.00  0.00           H
ATOM    317  HB2 GLU A  22     135.750  19.950  -8.590  1.00  0.00           H
ATOM    318  CG  GLU A  22     136.910  19.370 -10.380  1.00  0.00           C
ATOM    319  HG1 GLU A  22     136.930  20.380 -10.790  1.00  0.00           H
ATOM    320  HG2 GLU A  22     136.880  18.600 -11.150  1.00  0.00           H
ATOM    321  CD  GLU A  22     138.200  19.330  -9.520  1.00  0.00           C
ATOM    322  OE1 GLU A  22     138.200  18.630  -8.480  1.00  0.00           O
ATOM    323  OE2 GLU A  22     139.250  19.940  -9.850  1.00  0.00           O
ATOM    324  C   GLU A  22     134.190  19.140 -11.560  1.00  0.00           C
ATOM    325  O   GLU A  22     134.120  19.860 -12.510  1.00  0.00           O
ATOM    326  N   LEU A  23     134.240  17.800 -11.620  1.00  0.00           N
ATOM    327  H   LEU A  23     134.420  17.350 -10.730  1.00  0.00           H
ATOM    328  CA  LEU A  23     134.090  16.980 -12.860  1.00  0.00           C
ATOM    329  HA  LEU A  23     134.800  17.290 -13.630  1.00  0.00           H
ATOM    330  CB  LEU A  23     134.280  15.510 -12.520  1.00  0.00           C
ATOM    331  HB1 LEU A  23     133.580  15.140 -11.780  1.00  0.00           H
ATOM    332  HB2 LEU A  23     135.260  15.530 -12.040  1.00  0.00           H
ATOM    333  CG  LEU A  23     134.300  14.520 -13.740  1.00  0.00           C
ATOM    334  HG  LEU A  23     133.390  14.690 -14.320  1.00  0.00           H
ATOM    335  CD1 LEU A  23     135.540  14.760 -14.580  1.00  0.00           C
ATOM    336 1HD1 LEU A  23     136.400  14.520 -13.950  1.00  0.00           H
ATOM    337 2HD1 LEU A  23     135.550  14.100 -15.450  1.00  0.00           H
ATOM    338 3HD1 LEU A  23     135.630  15.790 -14.920  1.00  0.00           H
ATOM    339  CD2 LEU A  23     134.370  13.130 -13.230  1.00  0.00           C
ATOM    340 1HD2 LEU A  23     134.180  12.470 -14.070  1.00  0.00           H
ATOM    341 2HD2 LEU A  23     135.340  12.800 -12.870  1.00  0.00           H
ATOM    342 3HD2 LEU A  23     133.640  12.960 -12.430  1.00  0.00           H
ATOM    343  C   LEU A  23     132.750  17.410 -13.530  1.00  0.00           C
ATOM    344  O   LEU A  23     132.650  17.510 -14.740  1.00  0.00           O
ATOM    345  N   TYR A  24     131.730  17.790 -12.740  1.00  0.00           N
ATOM    346  H   TYR A  24     131.870  17.700 -11.750  1.00  0.00           H
ATOM    347  CA  TYR A  24     130.460  18.220 -13.320  1.00  0.00           C
ATOM    348  HA  TYR A  24     130.190  17.570 -14.150  1.00  0.00           H
ATOM    349  CB  TYR A  24     129.300  18.140 -12.390  1.00  0.00           C
ATOM    350  HB1 TYR A  24     128.470  18.480 -13.000  1.00  0.00           H
ATOM    351  HB2 TYR A  24     129.470  18.840 -11.570  1.00  0.00           H
ATOM    352  CG  TYR A  24     129.020  16.720 -11.730  1.00  0.00           C
ATOM    353  CD1 TYR A  24     129.690  15.560 -12.020  1.00  0.00           C
ATOM    354  HD1 TYR A  24     130.520  15.630 -12.720  1.00  0.00           H
ATOM    355  CE1 TYR A  24     129.320  14.310 -11.460  1.00  0.00           C
ATOM    356  HE1 TYR A  24     129.980  13.470 -11.630  1.00  0.00           H
ATOM    357  CZ  TYR A  24     128.210  14.270 -10.660  1.00  0.00           C
ATOM    358  OH  TYR A  24     127.850  13.150 -10.020  1.00  0.00           O
ATOM    359  HH  TYR A  24     127.270  13.320  -9.280  1.00  0.00           H
ATOM    360  CE2 TYR A  24     127.390  15.400 -10.530  1.00  0.00           C
ATOM    361  HE2 TYR A  24     126.550  15.340  -9.870  1.00  0.00           H
ATOM    362  CD2 TYR A  24     127.820  16.650 -10.930  1.00  0.00           C
ATOM    363  HD2 TYR A  24     127.200  17.510 -10.720  1.00  0.00           H
ATOM    364  C   TYR A  24     130.470  19.670 -13.920  1.00  0.00           C
ATOM    365  O   TYR A  24     129.870  19.860 -15.070  1.00  0.00           O
ATOM    366  N   CYS A  25     131.030  20.590 -13.180  1.00  0.00           N
ATOM    367  H   CYS A  25     131.370  20.270 -12.290  1.00  0.00           H
ATOM    368  CA  CYS A  25     131.310  21.950 -13.680  1.00  0.00           C
ATOM    369  HA  CYS A  25     130.340  22.350 -13.960  1.00  0.00           H
ATOM    370  CB  CYS A  25     131.860  22.880 -12.550  1.00  0.00           C
ATOM    371  HB1 CYS A  25     132.010  23.850 -13.010  1.00  0.00           H
ATOM    372  HB2 CYS A  25     132.810  22.640 -12.070  1.00  0.00           H
ATOM    373  SG  CYS A  25     130.570  22.980 -11.200  1.00  0.00           S
ATOM    374  HG  CYS A  25     130.900  21.870 -10.540  1.00  0.00           H
ATOM    375  C   CYS A  25     132.340  21.900 -14.880  1.00  0.00           C
ATOM    376  O   CYS A  25     132.300  22.720 -15.830  1.00  0.00           O
ATOM    377  N   LEU A  26     133.140  20.820 -15.070  1.00  0.00           N
ATOM    378  H   LEU A  26     133.220  20.030 -14.440  1.00  0.00           H
ATOM    379  CA  LEU A  26     133.940  20.600 -16.240  1.00  0.00           C
ATOM    380  HA  LEU A  26     134.290  21.560 -16.600  1.00  0.00           H
ATOM    381  CB  LEU A  26     135.150  19.740 -15.830  1.00  0.00           C
ATOM    382  HB1 LEU A  26     134.970  18.720 -16.170  1.00  0.00           H
ATOM    383  HB2 LEU A  26     135.150  19.630 -14.750  1.00  0.00           H
ATOM    384  CG  LEU A  26     136.510  20.170 -16.380  1.00  0.00           C
ATOM    385  HG  LEU A  26     136.390  20.380 -17.450  1.00  0.00           H
ATOM    386  CD1 LEU A  26     136.910  21.480 -15.820  1.00  0.00           C
ATOM    387 1HD1 LEU A  26     136.180  22.270 -15.990  1.00  0.00           H
ATOM    388 2HD1 LEU A  26     136.950  21.330 -14.740  1.00  0.00           H
ATOM    389 3HD1 LEU A  26     137.880  21.770 -16.220  1.00  0.00           H
ATOM    390  CD2 LEU A  26     137.600  19.080 -15.990  1.00  0.00           C
ATOM    391 1HD2 LEU A  26     137.280  18.040 -15.940  1.00  0.00           H
ATOM    392 2HD2 LEU A  26     138.320  19.010 -16.810  1.00  0.00           H
ATOM    393 3HD2 LEU A  26     138.090  19.300 -15.050  1.00  0.00           H
ATOM    394  C   LEU A  26     133.200  19.970 -17.460  1.00  0.00           C
ATOM    395  O   LEU A  26     133.400  20.440 -18.570  1.00  0.00           O
ATOM    396  N   GLU A  27     132.270  19.010 -17.200  1.00  0.00           N
ATOM    397  H   GLU A  27     132.190  18.560 -16.300  1.00  0.00           H
ATOM    398  CA  GLU A  27     131.430  18.380 -18.160  1.00  0.00           C
ATOM    399  HA  GLU A  27     132.010  17.970 -18.990  1.00  0.00           H
ATOM    400  CB  GLU A  27     130.550  17.360 -17.440  1.00  0.00           C
ATOM    401  HB1 GLU A  27     129.570  17.120 -17.850  1.00  0.00           H
ATOM    402  HB2 GLU A  27     130.280  17.830 -16.490  1.00  0.00           H
ATOM    403  CG  GLU A  27     131.310  16.020 -17.100  1.00  0.00           C
ATOM    404  HG1 GLU A  27     131.020  15.640 -16.120  1.00  0.00           H
ATOM    405  HG2 GLU A  27     132.380  16.100 -16.970  1.00  0.00           H
ATOM    406  CD  GLU A  27     130.980  14.940 -18.130  1.00  0.00           C
ATOM    407  OE1 GLU A  27     129.800  14.690 -18.320  1.00  0.00           O
ATOM    408  OE2 GLU A  27     131.860  14.270 -18.720  1.00  0.00           O
ATOM    409  C   GLU A  27     130.430  19.440 -18.790  1.00  0.00           C
ATOM    410  O   GLU A  27     130.210  19.380 -19.980  1.00  0.00           O
ATOM    411  N   HIS A  28     130.020  20.440 -18.020  1.00  0.00           N
ATOM    412  H   HIS A  28     130.220  20.520 -17.030  1.00  0.00           H
ATOM    413  CA  HIS A  28     129.140  21.530 -18.560  1.00  0.00           C
ATOM    414  HA  HIS A  28     128.860  21.290 -19.590  1.00  0.00           H
ATOM    415  CB  HIS A  28     127.770  21.580 -17.740  1.00  0.00           C
ATOM    416  HB1 HIS A  28     127.230  22.530 -17.790  1.00  0.00           H
ATOM    417  HB2 HIS A  28     127.860  21.270 -16.700  1.00  0.00           H
ATOM    418  CG  HIS A  28     126.870  20.650 -18.460  1.00  0.00           C
ATOM    419  ND1 HIS A  28     126.780  19.230 -18.250  1.00  0.00           N
ATOM    420  CE1 HIS A  28     125.870  18.840 -19.220  1.00  0.00           C
ATOM    421  HE1 HIS A  28     125.630  17.800 -19.350  1.00  0.00           H
ATOM    422  NE2 HIS A  28     125.300  19.920 -19.840  1.00  0.00           N
ATOM    423  HE2 HIS A  28     124.570  19.880 -20.530  1.00  0.00           H
ATOM    424  CD2 HIS A  28     125.910  21.050 -19.360  1.00  0.00           C
ATOM    425  HD2 HIS A  28     125.820  22.070 -19.690  1.00  0.00           H
ATOM    426  C   HIS A  28     129.780  22.860 -18.730  1.00  0.00           C
ATOM    427  O   HIS A  28     129.070  23.810 -19.030  1.00  0.00           O
ATOM    428  N   GLY A  29     131.110  22.870 -18.530  1.00  0.00           N
ATOM    429  H   GLY A  29     131.550  22.020 -18.210  1.00  0.00           H
ATOM    430  CA  GLY A  29     131.890  24.090 -18.860  1.00  0.00           C
ATOM    431  HA1 GLY A  29     131.740  24.310 -19.910  1.00  0.00           H
ATOM    432  HA2 GLY A  29     132.930  23.880 -18.600  1.00  0.00           H
ATOM    433  C   GLY A  29     131.690  25.320 -18.010  1.00  0.00           C
ATOM    434  O   GLY A  29     131.810  26.420 -18.460  1.00  0.00           O
ATOM    435  N   ILE A  30     131.310  25.150 -16.740  1.00  0.00           N
ATOM    436  H   ILE A  30     131.420  24.250 -16.290  1.00  0.00           H
ATOM    437  CA  ILE A  30     131.030  26.170 -15.710  1.00  0.00           C
ATOM    438  HA  ILE A  30     130.640  27.090 -16.140  1.00  0.00           H
ATOM    439  CB  ILE A  30     129.800  25.690 -14.790  1.00  0.00           C
ATOM    440  HB  ILE A  30     130.170  24.880 -14.160  1.00  0.00           H
ATOM    441  CG2 ILE A  30     129.380  26.660 -13.720  1.00  0.00           C
ATOM    442 1HG2 ILE A  30     130.260  26.810 -13.090  1.00  0.00           H
ATOM    443 2HG2 ILE A  30     128.980  27.620 -14.040  1.00  0.00           H
ATOM    444 3HG2 ILE A  30     128.690  26.200 -13.010  1.00  0.00           H
ATOM    445  CG1 ILE A  30     128.580  25.270 -15.610  1.00  0.00           C
ATOM    446 1HG1 ILE A  30     128.860  24.510 -16.340  1.00  0.00           H
ATOM    447 2HG1 ILE A  30     128.190  26.100 -16.200  1.00  0.00           H
ATOM    448  CD  ILE A  30     127.460  24.620 -14.840  1.00  0.00           C
ATOM    449  HD1 ILE A  30     127.740  23.890 -14.080  1.00  0.00           H
ATOM    450  HD2 ILE A  30     126.930  25.370 -14.260  1.00  0.00           H
ATOM    451  HD3 ILE A  30     126.690  24.340 -15.550  1.00  0.00           H
ATOM    452  C   ILE A  30     132.280  26.400 -14.870  1.00  0.00           C
ATOM    453  O   ILE A  30     133.000  25.490 -14.640  1.00  0.00           O
ATOM    454  N   GLN A  31     132.560  27.640 -14.460  1.00  0.00           N
ATOM    455  H   GLN A  31     131.830  28.330 -14.580  1.00  0.00           H
ATOM    456  CA  GLN A  31     133.770  27.970 -13.600  1.00  0.00           C
ATOM    457  HA  GLN A  31     134.540  27.290 -13.950  1.00  0.00           H
ATOM    458  CB  GLN A  31     134.190  29.470 -13.770  1.00  0.00           C
ATOM    459  HB1 GLN A  31     135.000  29.670 -13.060  1.00  0.00           H
ATOM    460  HB2 GLN A  31     133.330  30.110 -13.550  1.00  0.00           H
ATOM    461  CG  GLN A  31     134.580  29.930 -15.170  1.00  0.00           C
ATOM    462  HG1 GLN A  31     134.440  31.010 -15.120  1.00  0.00           H
ATOM    463  HG2 GLN A  31     133.940  29.630 -15.990  1.00  0.00           H
ATOM    464  CD  GLN A  31     136.010  29.590 -15.560  1.00  0.00           C
ATOM    465  OE1 GLN A  31     136.810  30.490 -15.560  1.00  0.00           O
ATOM    466  NE2 GLN A  31     136.420  28.400 -15.880  1.00  0.00           N
ATOM    467 1HE2 GLN A  31     135.730  27.720 -16.170  1.00  0.00           H
ATOM    468 2HE2 GLN A  31     137.400  28.200 -15.970  1.00  0.00           H
ATOM    469  C   GLN A  31     133.620  27.650 -12.100  1.00  0.00           C
ATOM    470  O   GLN A  31     132.500  27.580 -11.520  1.00  0.00           O
ATOM    471  N   PRO A  32     134.780  27.470 -11.400  1.00  0.00           N
ATOM    472  CD  PRO A  32     136.150  27.310 -11.850  1.00  0.00           C
ATOM    473  HD1 PRO A  32     136.550  28.320 -11.930  1.00  0.00           H
ATOM    474  HD2 PRO A  32     136.160  26.780 -12.800  1.00  0.00           H
ATOM    475  CG  PRO A  32     136.840  26.570 -10.810  1.00  0.00           C
ATOM    476  HG1 PRO A  32     137.920  26.630 -10.890  1.00  0.00           H
ATOM    477  HG2 PRO A  32     136.520  25.550 -11.000  1.00  0.00           H
ATOM    478  CB  PRO A  32     136.220  27.120  -9.540  1.00  0.00           C
ATOM    479  HB1 PRO A  32     136.670  28.070  -9.260  1.00  0.00           H
ATOM    480  HB2 PRO A  32     136.310  26.360  -8.770  1.00  0.00           H
ATOM    481  CA  PRO A  32     134.740  27.250  -9.940  1.00  0.00           C
ATOM    482  HA  PRO A  32     134.260  26.280  -9.780  1.00  0.00           H
ATOM    483  C   PRO A  32     133.940  28.290  -9.060  1.00  0.00           C
ATOM    484  O   PRO A  32     133.490  27.910  -7.980  1.00  0.00           O
ATOM    485  N   ASP A  33     133.800  29.510  -9.540  1.00  0.00           N
ATOM    486  H   ASP A  33     134.270  29.770 -10.400  1.00  0.00           H
ATOM    487  CA  ASP A  33     132.940  30.500  -8.840  1.00  0.00           C
ATOM    488  HA  ASP A  33     133.150  30.320  -7.780  1.00  0.00           H
ATOM    489  CB  ASP A  33     133.260  31.930  -9.350  1.00  0.00           C
ATOM    490  HB1 ASP A  33     134.310  32.180  -9.220  1.00  0.00           H
ATOM    491  HB2 ASP A  33     132.690  32.690  -8.820  1.00  0.00           H
ATOM    492  CG  ASP A  33     132.980  32.160 -10.840  1.00  0.00           C
ATOM    493  OD1 ASP A  33     134.000  32.030 -11.650  1.00  0.00           O
ATOM    494  OD2 ASP A  33     131.840  32.630 -11.160  1.00  0.00           O
ATOM    495  C   ASP A  33     131.380  30.280  -8.960  1.00  0.00           C
ATOM    496  O   ASP A  33     130.620  30.980  -8.320  1.00  0.00           O
ATOM    497  N   GLY A  34     130.970  29.460  -9.880  1.00  0.00           N
ATOM    498  H   GLY A  34     131.620  28.860 -10.360  1.00  0.00           H
ATOM    499  CA  GLY A  34     129.560  29.220 -10.160  1.00  0.00           C
ATOM    500  HA1 GLY A  34     128.860  29.560  -9.390  1.00  0.00           H
ATOM    501  HA2 GLY A  34     129.440  28.130 -10.100  1.00  0.00           H
ATOM    502  C   GLY A  34     128.970  29.740 -11.500  1.00  0.00           C
ATOM    503  O   GLY A  34     127.940  29.210 -11.940  1.00  0.00           O
ATOM    504  N   GLN A  35     129.650  30.630 -12.170  1.00  0.00           N
ATOM    505  H   GLN A  35     130.530  30.940 -11.790  1.00  0.00           H
ATOM    506  CA  GLN A  35     129.270  31.150 -13.480  1.00  0.00           C
ATOM    507  HA  GLN A  35     128.180  31.290 -13.470  1.00  0.00           H
ATOM    508  CB  GLN A  35     129.810  32.560 -13.760  1.00  0.00           C
ATOM    509  HB1 GLN A  35     129.670  33.100 -12.820  1.00  0.00           H
ATOM    510  HB2 GLN A  35     129.140  33.000 -14.500  1.00  0.00           H
ATOM    511  CG  GLN A  35     131.280  32.640 -14.130  1.00  0.00           C
ATOM    512  HG1 GLN A  35     131.420  32.300 -15.160  1.00  0.00           H
ATOM    513  HG2 GLN A  35     131.860  31.950 -13.510  1.00  0.00           H
ATOM    514  CD  GLN A  35     131.680  34.100 -14.130  1.00  0.00           C
ATOM    515  OE1 GLN A  35     131.870  34.660 -15.160  1.00  0.00           O
ATOM    516  NE2 GLN A  35     131.860  34.700 -12.970  1.00  0.00           N
ATOM    517 1HE2 GLN A  35     131.840  34.180 -12.110  1.00  0.00           H
ATOM    518 2HE2 GLN A  35     132.070  35.690 -12.990  1.00  0.00           H
ATOM    519  C   GLN A  35     129.510  30.210 -14.610  1.00  0.00           C
ATOM    520  O   GLN A  35     130.640  29.690 -14.740  1.00  0.00           O
ATOM    521  N   MET A  36     128.600  30.260 -15.610  1.00  0.00           N
ATOM    522  H   MET A  36     127.730  30.700 -15.330  1.00  0.00           H
ATOM    523  CA  MET A  36     128.660  29.700 -16.940  1.00  0.00           C
ATOM    524  HA  MET A  36     129.540  29.050 -16.950  1.00  0.00           H
ATOM    525  CB  MET A  36     127.420  28.900 -17.150  1.00  0.00           C
ATOM    526  HB1 MET A  36     126.590  29.600 -17.280  1.00  0.00           H
ATOM    527  HB2 MET A  36     127.090  28.320 -16.290  1.00  0.00           H
ATOM    528  CG  MET A  36     127.510  27.940 -18.360  1.00  0.00           C
ATOM    529  HG1 MET A  36     128.380  27.340 -18.120  1.00  0.00           H
ATOM    530  HG2 MET A  36     127.740  28.490 -19.280  1.00  0.00           H
ATOM    531  SD  MET A  36     125.970  27.070 -18.680  1.00  0.00           S
ATOM    532  CE  MET A  36     126.570  25.980 -19.950  1.00  0.00           C
ATOM    533  HE1 MET A  36     126.260  24.960 -19.730  1.00  0.00           H
ATOM    534  HE2 MET A  36     126.270  26.240 -20.960  1.00  0.00           H
ATOM    535  HE3 MET A  36     127.660  25.890 -19.990  1.00  0.00           H
ATOM    536  C   MET A  36     128.940  30.780 -18.000  1.00  0.00           C
ATOM    537  O   MET A  36     128.120  31.650 -18.160  1.00  0.00           O
ATOM    538  N   PRO A  37     130.150  30.890 -18.560  1.00  0.00           N
ATOM    539  CD  PRO A  37     131.460  30.310 -18.110  1.00  0.00           C
ATOM    540  HD1 PRO A  37     131.500  29.220 -18.070  1.00  0.00           H
ATOM    541  HD2 PRO A  37     131.660  30.830 -17.170  1.00  0.00           H
ATOM    542  CG  PRO A  37     132.440  30.780 -19.200  1.00  0.00           C
ATOM    543  HG1 PRO A  37     132.370  30.160 -20.100  1.00  0.00           H
ATOM    544  HG2 PRO A  37     133.460  30.860 -18.820  1.00  0.00           H
ATOM    545  CB  PRO A  37     131.930  32.160 -19.620  1.00  0.00           C
ATOM    546  HB1 PRO A  37     132.360  32.510 -20.560  1.00  0.00           H
ATOM    547  HB2 PRO A  37     132.300  32.840 -18.850  1.00  0.00           H
ATOM    548  CA  PRO A  37     130.380  31.960 -19.520  1.00  0.00           C
ATOM    549  HA  PRO A  37     129.890  32.860 -19.130  1.00  0.00           H
ATOM    550  C   PRO A  37     129.740  31.780 -20.900  1.00  0.00           C
ATOM    551  O   PRO A  37     129.670  32.770 -21.580  1.00  0.00           O
ATOM    552  N   SER A  38     129.490  30.540 -21.350  1.00  0.00           N
ATOM    553  H   SER A  38     129.700  29.690 -20.840  1.00  0.00           H
ATOM    554  CA  SER A  38     128.780  30.220 -22.540  1.00  0.00           C
ATOM    555  HA  SER A  38     128.480  31.160 -23.000  1.00  0.00           H
ATOM    556  CB  SER A  38     129.550  29.230 -23.470  1.00  0.00           C
ATOM    557  HB1 SER A  38     129.010  28.790 -24.310  1.00  0.00           H
ATOM    558  HB2 SER A  38     129.790  28.440 -22.760  1.00  0.00           H
ATOM    559  OG  SER A  38     130.690  29.720 -23.980  1.00  0.00           O
ATOM    560  HG  SER A  38     131.100  30.370 -23.410  1.00  0.00           H
ATOM    561  C   SER A  38     127.410  29.590 -22.270  1.00  0.00           C
ATOM    562  O   SER A  38     126.830  28.900 -23.110  1.00  0.00           O
ATOM    563  N   ASP A  39     126.770  29.960 -21.170  1.00  0.00           N
ATOM    564  H   ASP A  39     127.300  30.430 -20.450  1.00  0.00           H
ATOM    565  CA  ASP A  39     125.280  29.700 -21.010  1.00  0.00           C
ATOM    566  HA  ASP A  39     125.220  28.620 -20.890  1.00  0.00           H
ATOM    567  CB  ASP A  39     124.750  30.280 -19.730  1.00  0.00           C
ATOM    568  HB1 ASP A  39     124.690  31.360 -19.880  1.00  0.00           H
ATOM    569  HB2 ASP A  39     125.460  30.080 -18.930  1.00  0.00           H
ATOM    570  CG  ASP A  39     123.400  29.770 -19.200  1.00  0.00           C
ATOM    571  OD1 ASP A  39     122.980  29.930 -18.030  1.00  0.00           O
ATOM    572  OD2 ASP A  39     122.650  29.160 -19.950  1.00  0.00           O
ATOM    573  C   ASP A  39     124.420  30.240 -22.190  1.00  0.00           C
ATOM    574  O   ASP A  39     124.480  31.390 -22.660  1.00  0.00           O
ATOM    575  N   LYS A  40     123.610  29.340 -22.710  1.00  0.00           N
ATOM    576  H   LYS A  40     123.610  28.410 -22.310  1.00  0.00           H
ATOM    577  CA  LYS A  40     122.600  29.710 -23.760  1.00  0.00           C
ATOM    578  HA  LYS A  40     123.240  29.950 -24.600  1.00  0.00           H
ATOM    579  CB  LYS A  40     121.790  28.420 -24.050  1.00  0.00           C
ATOM    580  HB1 LYS A  40     121.220  28.210 -23.150  1.00  0.00           H
ATOM    581  HB2 LYS A  40     122.550  27.660 -24.260  1.00  0.00           H
ATOM    582  CG  LYS A  40     120.850  28.530 -25.230  1.00  0.00           C
ATOM    583  HG1 LYS A  40     121.330  28.580 -26.210  1.00  0.00           H
ATOM    584  HG2 LYS A  40     120.250  29.440 -25.250  1.00  0.00           H
ATOM    585  CD  LYS A  40     119.950  27.280 -25.170  1.00  0.00           C
ATOM    586  HD1 LYS A  40     119.540  27.210 -24.170  1.00  0.00           H
ATOM    587  HD2 LYS A  40     120.420  26.330 -25.430  1.00  0.00           H
ATOM    588  CE  LYS A  40     118.980  27.610 -26.330  1.00  0.00           C
ATOM    589  HE1 LYS A  40     119.580  27.710 -27.230  1.00  0.00           H
ATOM    590  HE2 LYS A  40     118.510  28.560 -26.070  1.00  0.00           H
ATOM    591  NZ  LYS A  40     117.900  26.630 -26.460  1.00  0.00           N
ATOM    592  HZ1 LYS A  40     117.540  26.370 -25.550  1.00  0.00           H
ATOM    593  HZ2 LYS A  40     117.140  26.990 -27.010  1.00  0.00           H
ATOM    594  HZ3 LYS A  40     118.210  25.730 -26.810  1.00  0.00           H
ATOM    595  C   LYS A  40     121.770  30.940 -23.370  1.00  0.00           C
ATOM    596  O   LYS A  40     121.490  31.860 -24.190  1.00  0.00           O
ATOM    597  N   THR A  41     121.340  31.140 -22.130  1.00  0.00           N
ATOM    598  H   THR A  41     121.510  30.410 -21.460  1.00  0.00           H
ATOM    599  CA  THR A  41     120.870  32.360 -21.540  1.00  0.00           C
ATOM    600  HA  THR A  41     121.270  33.220 -22.080  1.00  0.00           H
ATOM    601  CB  THR A  41     119.340  32.420 -21.540  1.00  0.00           C
ATOM    602  HB  THR A  41     118.920  31.710 -20.830  1.00  0.00           H
ATOM    603  CG2 THR A  41     118.800  33.770 -21.160  1.00  0.00           C
ATOM    604 1HG2 THR A  41     118.950  34.540 -21.910  1.00  0.00           H
ATOM    605 2HG2 THR A  41     117.730  33.540 -21.190  1.00  0.00           H
ATOM    606 3HG2 THR A  41     119.010  34.000 -20.110  1.00  0.00           H
ATOM    607  OG1 THR A  41     118.770  32.090 -22.780  1.00  0.00           O
ATOM    608  HG1 THR A  41     118.780  31.140 -22.960  1.00  0.00           H
ATOM    609  C   THR A  41     121.300  32.520 -20.140  1.00  0.00           C
ATOM    610  O   THR A  41     120.830  31.770 -19.340  1.00  0.00           O
ATOM    611  N   ILE A  42     122.320  33.350 -19.730  1.00  0.00           N
ATOM    612  H   ILE A  42     122.710  33.880 -20.490  1.00  0.00           H
ATOM    613  CA  ILE A  42     122.750  33.660 -18.380  1.00  0.00           C
ATOM    614  HA  ILE A  42     123.060  32.740 -17.880  1.00  0.00           H
ATOM    615  CB  ILE A  42     124.030  34.620 -18.320  1.00  0.00           C
ATOM    616  HB  ILE A  42     123.780  35.660 -18.490  1.00  0.00           H
ATOM    617  CG2 ILE A  42     124.510  34.480 -16.890  1.00  0.00           C
ATOM    618 1HG2 ILE A  42     124.670  33.420 -16.720  1.00  0.00           H
ATOM    619 2HG2 ILE A  42     125.350  35.140 -16.690  1.00  0.00           H
ATOM    620 3HG2 ILE A  42     123.730  34.830 -16.220  1.00  0.00           H
ATOM    621  CG1 ILE A  42     125.330  34.260 -19.130  1.00  0.00           C
ATOM    622 1HG1 ILE A  42     125.020  33.920 -20.120  1.00  0.00           H
ATOM    623 2HG1 ILE A  42     125.860  33.400 -18.720  1.00  0.00           H
ATOM    624  CD  ILE A  42     126.180  35.500 -19.370  1.00  0.00           C
ATOM    625  HD1 ILE A  42     126.410  35.960 -18.410  1.00  0.00           H
ATOM    626  HD2 ILE A  42     127.130  35.200 -19.820  1.00  0.00           H
ATOM    627  HD3 ILE A  42     125.600  36.170 -20.000  1.00  0.00           H
ATOM    628  C   ILE A  42     121.600  34.210 -17.600  1.00  0.00           C
ATOM    629  O   ILE A  42     121.080  35.310 -17.900  1.00  0.00           O
ATOM    630  N   GLY A  43     121.220  33.490 -16.560  1.00  0.00           N
ATOM    631  H   GLY A  43     121.470  32.510 -16.540  1.00  0.00           H
ATOM    632  CA  GLY A  43     120.070  33.870 -15.710  1.00  0.00           C
ATOM    633  HA1 GLY A  43     120.200  34.890 -15.340  1.00  0.00           H
ATOM    634  HA2 GLY A  43     120.060  33.310 -14.780  1.00  0.00           H
ATOM    635  C   GLY A  43     118.760  33.670 -16.430  1.00  0.00           C
ATOM    636  O   GLY A  43     117.850  34.530 -16.320  1.00  0.00           O
ATOM    637  N   GLY A  44     118.540  32.470 -17.020  1.00  0.00           N
ATOM    638  H   GLY A  44     119.320  31.830 -17.040  1.00  0.00           H
ATOM    639  CA  GLY A  44     117.220  32.010 -17.340  1.00  0.00           C
ATOM    640  HA1 GLY A  44     116.740  32.850 -17.850  1.00  0.00           H
ATOM    641  HA2 GLY A  44     116.820  31.670 -16.390  1.00  0.00           H
ATOM    642  C   GLY A  44     117.260  30.800 -18.300  1.00  0.00           C
ATOM    643  O   GLY A  44     118.280  30.080 -18.460  1.00  0.00           O
ATOM    644  N   GLY A  45     116.050  30.470 -18.830  1.00  0.00           N
ATOM    645  H   GLY A  45     115.200  30.950 -18.580  1.00  0.00           H
ATOM    646  CA  GLY A  45     115.910  29.630 -19.980  1.00  0.00           C
ATOM    647  HA1 GLY A  45     116.530  29.890 -20.840  1.00  0.00           H
ATOM    648  HA2 GLY A  45     114.900  29.750 -20.380  1.00  0.00           H
ATOM    649  C   GLY A  45     115.970  28.090 -19.830  1.00  0.00           C
ATOM    650  O   GLY A  45     115.560  27.650 -18.800  1.00  0.00           O
ATOM    651  N   ASP A  46     116.460  27.360 -20.830  1.00  0.00           N
ATOM    652  H   ASP A  46     116.560  27.710 -21.770  1.00  0.00           H
ATOM    653  CA  ASP A  46     116.560  25.920 -20.730  1.00  0.00           C
ATOM    654  HA  ASP A  46     115.940  25.450 -19.970  1.00  0.00           H
ATOM    655  CB  ASP A  46     115.980  25.400 -22.010  1.00  0.00           C
ATOM    656  HB1 ASP A  46     115.020  25.900 -22.150  1.00  0.00           H
ATOM    657  HB2 ASP A  46     115.750  24.340 -21.910  1.00  0.00           H
ATOM    658  CG  ASP A  46     116.800  25.670 -23.310  1.00  0.00           C
ATOM    659  OD1 ASP A  46     117.390  24.710 -23.870  1.00  0.00           O
ATOM    660  OD2 ASP A  46     116.900  26.810 -23.880  1.00  0.00           O
ATOM    661  C   ASP A  46     117.960  25.420 -20.520  1.00  0.00           C
ATOM    662  O   ASP A  46     118.910  25.950 -21.070  1.00  0.00           O
ATOM    663  N   ASP A  47     118.050  24.370 -19.690  1.00  0.00           N
ATOM    664  H   ASP A  47     117.200  24.020 -19.290  1.00  0.00           H
ATOM    665  CA  ASP A  47     119.320  23.830 -19.180  1.00  0.00           C
ATOM    666  HA  ASP A  47     120.060  23.910 -19.980  1.00  0.00           H
ATOM    667  CB  ASP A  47     119.750  24.550 -17.910  1.00  0.00           C
ATOM    668  HB1 ASP A  47     120.510  24.060 -17.310  1.00  0.00           H
ATOM    669  HB2 ASP A  47     118.860  24.670 -17.300  1.00  0.00           H
ATOM    670  CG  ASP A  47     120.090  26.020 -18.160  1.00  0.00           C
ATOM    671  OD1 ASP A  47     119.210  26.880 -18.360  1.00  0.00           O
ATOM    672  OD2 ASP A  47     121.250  26.460 -18.240  1.00  0.00           O
ATOM    673  C   ASP A  47     119.190  22.310 -18.940  1.00  0.00           C
ATOM    674  O   ASP A  47     118.290  21.940 -18.230  1.00  0.00           O
ATOM    675  N   SER A  48     120.110  21.500 -19.430  1.00  0.00           N
ATOM    676  H   SER A  48     120.930  21.890 -19.880  1.00  0.00           H
ATOM    677  CA  SER A  48     119.940  20.050 -19.520  1.00  0.00           C
ATOM    678  HA  SER A  48     118.900  19.830 -19.770  1.00  0.00           H
ATOM    679  CB  SER A  48     120.770  19.520 -20.640  1.00  0.00           C
ATOM    680  HB1 SER A  48     120.370  19.890 -21.580  1.00  0.00           H
ATOM    681  HB2 SER A  48     120.700  18.430 -20.650  1.00  0.00           H
ATOM    682  OG  SER A  48     122.150  19.960 -20.550  1.00  0.00           O
ATOM    683  HG  SER A  48     122.560  19.760 -21.390  1.00  0.00           H
ATOM    684  C   SER A  48     120.270  19.360 -18.260  1.00  0.00           C
ATOM    685  O   SER A  48     119.490  18.570 -17.700  1.00  0.00           O
ATOM    686  N   PHE A  49     121.350  19.850 -17.670  1.00  0.00           N
ATOM    687  H   PHE A  49     121.920  20.370 -18.320  1.00  0.00           H
ATOM    688  CA  PHE A  49     121.890  19.690 -16.290  1.00  0.00           C
ATOM    689  HA  PHE A  49     121.880  18.610 -16.130  1.00  0.00           H
ATOM    690  CB  PHE A  49     123.310  20.240 -16.310  1.00  0.00           C
ATOM    691  HB1 PHE A  49     123.890  19.550 -16.930  1.00  0.00           H
ATOM    692  HB2 PHE A  49     123.680  20.100 -15.290  1.00  0.00           H
ATOM    693  CG  PHE A  49     123.550  21.710 -16.670  1.00  0.00           C
ATOM    694  CD1 PHE A  49     123.890  22.620 -15.660  1.00  0.00           C
ATOM    695  HD1 PHE A  49     123.860  22.290 -14.630  1.00  0.00           H
ATOM    696  CE1 PHE A  49     124.190  23.920 -15.930  1.00  0.00           C
ATOM    697  HE1 PHE A  49     124.480  24.680 -15.230  1.00  0.00           H
ATOM    698  CZ  PHE A  49     124.090  24.410 -17.190  1.00  0.00           C
ATOM    699  HZ  PHE A  49     124.270  25.420 -17.530  1.00  0.00           H
ATOM    700  CE2 PHE A  49     123.730  23.600 -18.260  1.00  0.00           C
ATOM    701  HE2 PHE A  49     123.710  24.030 -19.250  1.00  0.00           H
ATOM    702  CD2 PHE A  49     123.430  22.240 -17.960  1.00  0.00           C
ATOM    703  HD2 PHE A  49     123.240  21.630 -18.830  1.00  0.00           H
ATOM    704  C   PHE A  49     121.000  20.340 -15.160  1.00  0.00           C
ATOM    705  O   PHE A  49     121.380  20.150 -13.990  1.00  0.00           O
ATOM    706  N   ASN A  50     119.920  21.020 -15.560  1.00  0.00           N
ATOM    707  H   ASN A  50     119.760  21.250 -16.530  1.00  0.00           H
ATOM    708  CA  ASN A  50     119.020  21.540 -14.510  1.00  0.00           C
ATOM    709  HA  ASN A  50     119.590  22.160 -13.820  1.00  0.00           H
ATOM    710  CB  ASN A  50     117.920  22.350 -15.210  1.00  0.00           C
ATOM    711  HB1 ASN A  50     117.220  21.680 -15.710  1.00  0.00           H
ATOM    712  HB2 ASN A  50     118.400  22.870 -16.040  1.00  0.00           H
ATOM    713  CG  ASN A  50     117.120  23.360 -14.300  1.00  0.00           C
ATOM    714  OD1 ASN A  50     115.970  23.190 -14.040  1.00  0.00           O
ATOM    715  ND2 ASN A  50     117.740  24.350 -13.710  1.00  0.00           N
ATOM    716 1HD2 ASN A  50     118.730  24.490 -13.770  1.00  0.00           H
ATOM    717 2HD2 ASN A  50     117.120  24.880 -13.110  1.00  0.00           H
ATOM    718  C   ASN A  50     118.330  20.550 -13.580  1.00  0.00           C
ATOM    719  O   ASN A  50     117.810  20.920 -12.510  1.00  0.00           O
ATOM    720  N   THR A  51     118.360  19.330 -14.070  1.00  0.00           N
ATOM    721  H   THR A  51     118.830  19.260 -14.960  1.00  0.00           H
ATOM    722  CA  THR A  51     118.170  18.160 -13.220  1.00  0.00           C
ATOM    723  HA  THR A  51     117.130  18.200 -12.900  1.00  0.00           H
ATOM    724  CB  THR A  51     118.430  16.830 -14.040  1.00  0.00           C
ATOM    725  HB  THR A  51     118.460  15.970 -13.380  1.00  0.00           H
ATOM    726  CG2 THR A  51     117.440  16.580 -15.120  1.00  0.00           C
ATOM    727 1HG2 THR A  51     117.650  15.530 -15.350  1.00  0.00           H
ATOM    728 2HG2 THR A  51     116.400  16.760 -14.850  1.00  0.00           H
ATOM    729 3HG2 THR A  51     117.810  17.140 -15.980  1.00  0.00           H
ATOM    730  OG1 THR A  51     119.680  16.990 -14.580  1.00  0.00           O
ATOM    731  HG1 THR A  51     119.860  16.340 -15.250  1.00  0.00           H
ATOM    732  C   THR A  51     119.080  18.070 -12.000  1.00  0.00           C
ATOM    733  O   THR A  51     118.580  17.880 -10.910  1.00  0.00           O
ATOM    734  N   PHE A  52     120.400  18.320 -12.190  1.00  0.00           N
ATOM    735  H   PHE A  52     120.650  18.720 -13.080  1.00  0.00           H
ATOM    736  CA  PHE A  52     121.470  18.400 -11.180  1.00  0.00           C
ATOM    737  HA  PHE A  52     121.060  17.870 -10.320  1.00  0.00           H
ATOM    738  CB  PHE A  52     122.540  17.410 -11.740  1.00  0.00           C
ATOM    739  HB1 PHE A  52     123.480  17.810 -11.360  1.00  0.00           H
ATOM    740  HB2 PHE A  52     122.630  17.510 -12.820  1.00  0.00           H
ATOM    741  CG  PHE A  52     122.230  15.900 -11.490  1.00  0.00           C
ATOM    742  CD1 PHE A  52     121.250  15.180 -12.180  1.00  0.00           C
ATOM    743  HD1 PHE A  52     120.770  15.630 -13.040  1.00  0.00           H
ATOM    744  CE1 PHE A  52     121.000  13.810 -11.890  1.00  0.00           C
ATOM    745  HE1 PHE A  52     120.320  13.200 -12.460  1.00  0.00           H
ATOM    746  CZ  PHE A  52     121.700  13.200 -10.830  1.00  0.00           C
ATOM    747  HZ  PHE A  52     121.540  12.160 -10.580  1.00  0.00           H
ATOM    748  CE2 PHE A  52     122.700  13.890 -10.160  1.00  0.00           C
ATOM    749  HE2 PHE A  52     123.170  13.320  -9.370  1.00  0.00           H
ATOM    750  CD2 PHE A  52     122.980  15.240 -10.480  1.00  0.00           C
ATOM    751  HD2 PHE A  52     123.750  15.720  -9.900  1.00  0.00           H
ATOM    752  C   PHE A  52     122.000  19.690 -10.670  1.00  0.00           C
ATOM    753  O   PHE A  52     122.630  19.590  -9.590  1.00  0.00           O
ATOM    754  N   PHE A  53     121.570  20.860 -11.190  1.00  0.00           N
ATOM    755  H   PHE A  53     120.960  20.830 -12.000  1.00  0.00           H
ATOM    756  CA  PHE A  53     121.780  22.200 -10.670  1.00  0.00           C
ATOM    757  HA  PHE A  53     122.150  22.190  -9.640  1.00  0.00           H
ATOM    758  CB  PHE A  53     122.870  22.870 -11.520  1.00  0.00           C
ATOM    759  HB1 PHE A  53     122.950  23.890 -11.150  1.00  0.00           H
ATOM    760  HB2 PHE A  53     122.590  22.960 -12.570  1.00  0.00           H
ATOM    761  CG  PHE A  53     124.210  22.160 -11.540  1.00  0.00           C
ATOM    762  CD1 PHE A  53     124.530  21.090 -12.430  1.00  0.00           C
ATOM    763  HD1 PHE A  53     123.710  20.620 -12.960  1.00  0.00           H
ATOM    764  CE1 PHE A  53     125.830  20.620 -12.500  1.00  0.00           C
ATOM    765  HE1 PHE A  53     125.980  19.650 -12.960  1.00  0.00           H
ATOM    766  CZ  PHE A  53     126.900  21.280 -11.920  1.00  0.00           C
ATOM    767  HZ  PHE A  53     127.910  20.920 -12.040  1.00  0.00           H
ATOM    768  CE2 PHE A  53     126.600  22.460 -11.230  1.00  0.00           C
ATOM    769  HE2 PHE A  53     127.410  23.030 -10.810  1.00  0.00           H
ATOM    770  CD2 PHE A  53     125.270  22.920 -11.010  1.00  0.00           C
ATOM    771  HD2 PHE A  53     125.090  23.810 -10.420  1.00  0.00           H
ATOM    772  C   PHE A  53     120.510  23.060 -10.730  1.00  0.00           C
ATOM    773  O   PHE A  53     119.560  22.730 -11.390  1.00  0.00           O
ATOM    774  N   SER A  54     120.570  24.170 -10.040  1.00  0.00           N
ATOM    775  H   SER A  54     121.450  24.440  -9.650  1.00  0.00           H
ATOM    776  CA  SER A  54     119.590  25.260 -10.030  1.00  0.00           C
ATOM    777  HA  SER A  54     118.820  25.050 -10.770  1.00  0.00           H
ATOM    778  CB  SER A  54     118.930  25.490  -8.620  1.00  0.00           C
ATOM    779  HB1 SER A  54     118.340  24.590  -8.440  1.00  0.00           H
ATOM    780  HB2 SER A  54     118.370  26.430  -8.700  1.00  0.00           H
ATOM    781  OG  SER A  54     119.920  25.720  -7.600  1.00  0.00           O
ATOM    782  HG  SER A  54     120.640  26.260  -7.920  1.00  0.00           H
ATOM    783  C   SER A  54     120.190  26.610 -10.540  1.00  0.00           C
ATOM    784  O   SER A  54     121.380  26.830 -10.280  1.00  0.00           O
ATOM    785  N   GLU A  55     119.360  27.410 -11.130  1.00  0.00           N
ATOM    786  H   GLU A  55     118.390  27.200 -11.270  1.00  0.00           H
ATOM    787  CA  GLU A  55     119.850  28.680 -11.630  1.00  0.00           C
ATOM    788  HA  GLU A  55     120.930  28.760 -11.600  1.00  0.00           H
ATOM    789  CB  GLU A  55     119.590  28.780 -13.100  1.00  0.00           C
ATOM    790  HB1 GLU A  55     118.530  28.920 -13.310  1.00  0.00           H
ATOM    791  HB2 GLU A  55     119.770  27.820 -13.570  1.00  0.00           H
ATOM    792  CG  GLU A  55     120.370  29.870 -13.810  1.00  0.00           C
ATOM    793  HG1 GLU A  55     121.450  29.890 -13.650  1.00  0.00           H
ATOM    794  HG2 GLU A  55     119.990  30.830 -13.480  1.00  0.00           H
ATOM    795  CD  GLU A  55     120.300  29.710 -15.350  1.00  0.00           C
ATOM    796  OE1 GLU A  55     119.830  28.720 -15.940  1.00  0.00           O
ATOM    797  OE2 GLU A  55     120.770  30.640 -16.080  1.00  0.00           O
ATOM    798  C   GLU A  55     119.320  29.870 -10.890  1.00  0.00           C
ATOM    799  O   GLU A  55     118.110  29.900 -10.630  1.00  0.00           O
ATOM    800  N   THR A  56     120.150  30.910 -10.710  1.00  0.00           N
ATOM    801  H   THR A  56     121.050  31.080 -11.120  1.00  0.00           H
ATOM    802  CA  THR A  56     119.740  32.040  -9.940  1.00  0.00           C
ATOM    803  HA  THR A  56     118.880  31.750  -9.350  1.00  0.00           H
ATOM    804  CB  THR A  56     120.750  32.530  -8.920  1.00  0.00           C
ATOM    805  HB  THR A  56     120.230  33.200  -8.240  1.00  0.00           H
ATOM    806  CG2 THR A  56     121.240  31.340  -8.060  1.00  0.00           C
ATOM    807 1HG2 THR A  56     121.800  31.720  -7.200  1.00  0.00           H
ATOM    808 2HG2 THR A  56     120.480  30.630  -7.750  1.00  0.00           H
ATOM    809 3HG2 THR A  56     121.970  30.720  -8.580  1.00  0.00           H
ATOM    810  OG1 THR A  56     121.810  33.110  -9.540  1.00  0.00           O
ATOM    811  HG1 THR A  56     122.390  33.450  -8.860  1.00  0.00           H
ATOM    812  C   THR A  56     119.350  33.280 -10.820  1.00  0.00           C
ATOM    813  O   THR A  56     119.670  33.310 -11.990  1.00  0.00           O
ATOM    814  N   GLY A  57     118.520  34.220 -10.320  1.00  0.00           N
ATOM    815  H   GLY A  57     118.070  34.100  -9.420  1.00  0.00           H
ATOM    816  CA  GLY A  57     118.170  35.460 -10.960  1.00  0.00           C
ATOM    817  HA1 GLY A  57     117.500  35.960 -10.260  1.00  0.00           H
ATOM    818  HA2 GLY A  57     117.830  35.100 -11.930  1.00  0.00           H
ATOM    819  C   GLY A  57     119.430  36.360 -11.200  1.00  0.00           C
ATOM    820  O   GLY A  57     119.290  37.340 -11.990  1.00  0.00           O
ATOM    821  N   ALA A  58     120.600  36.040 -10.650  1.00  0.00           N
ATOM    822  H   ALA A  58     120.710  35.140 -10.210  1.00  0.00           H
ATOM    823  CA  ALA A  58     121.860  36.780 -10.760  1.00  0.00           C
ATOM    824  HA  ALA A  58     121.620  37.780 -11.110  1.00  0.00           H
ATOM    825  CB  ALA A  58     122.540  36.900  -9.330  1.00  0.00           C
ATOM    826  HB1 ALA A  58     123.530  37.340  -9.470  1.00  0.00           H
ATOM    827  HB2 ALA A  58     121.910  37.620  -8.800  1.00  0.00           H
ATOM    828  HB3 ALA A  58     122.530  35.920  -8.850  1.00  0.00           H
ATOM    829  C   ALA A  58     122.700  36.120 -11.840  1.00  0.00           C
ATOM    830  O   ALA A  58     123.820  36.540 -12.070  1.00  0.00           O
ATOM    831  N   GLY A  59     122.320  35.020 -12.440  1.00  0.00           N
ATOM    832  H   GLY A  59     121.400  34.640 -12.280  1.00  0.00           H
ATOM    833  CA  GLY A  59     123.080  34.350 -13.520  1.00  0.00           C
ATOM    834  HA1 GLY A  59     123.370  35.030 -14.320  1.00  0.00           H
ATOM    835  HA2 GLY A  59     122.400  33.680 -14.040  1.00  0.00           H
ATOM    836  C   GLY A  59     124.350  33.640 -12.970  1.00  0.00           C
ATOM    837  O   GLY A  59     125.460  33.760 -13.530  1.00  0.00           O
ATOM    838  N   LYS A  60     124.070  32.930 -11.840  1.00  0.00           N
ATOM    839  H   LYS A  60     123.150  33.140 -11.470  1.00  0.00           H
ATOM    840  CA  LYS A  60     124.890  31.730 -11.380  1.00  0.00           C
ATOM    841  HA  LYS A  60     125.670  31.580 -12.120  1.00  0.00           H
ATOM    842  CB  LYS A  60     125.520  32.070 -10.010  1.00  0.00           C
ATOM    843  HB1 LYS A  60     126.060  31.190  -9.650  1.00  0.00           H
ATOM    844  HB2 LYS A  60     124.830  32.140  -9.170  1.00  0.00           H
ATOM    845  CG  LYS A  60     126.480  33.320  -9.900  1.00  0.00           C
ATOM    846  HG1 LYS A  60     126.760  33.490  -8.860  1.00  0.00           H
ATOM    847  HG2 LYS A  60     125.980  34.220 -10.260  1.00  0.00           H
ATOM    848  CD  LYS A  60     127.790  33.090 -10.660  1.00  0.00           C
ATOM    849  HD1 LYS A  60     127.540  33.120 -11.720  1.00  0.00           H
ATOM    850  HD2 LYS A  60     128.190  32.090 -10.500  1.00  0.00           H
ATOM    851  CE  LYS A  60     128.810  34.150 -10.390  1.00  0.00           C
ATOM    852  HE1 LYS A  60     128.370  35.140 -10.340  1.00  0.00           H
ATOM    853  HE2 LYS A  60     129.660  33.980 -11.060  1.00  0.00           H
ATOM    854  NZ  LYS A  60     129.340  33.850  -9.070  1.00  0.00           N
ATOM    855  HZ1 LYS A  60     129.860  32.980  -9.090  1.00  0.00           H
ATOM    856  HZ2 LYS A  60     130.120  34.460  -8.870  1.00  0.00           H
ATOM    857  HZ3 LYS A  60     128.690  33.870  -8.300  1.00  0.00           H
ATOM    858  C   LYS A  60     124.140  30.390 -11.430  1.00  0.00           C
ATOM    859  O   LYS A  60     122.940  30.320 -11.330  1.00  0.00           O
ATOM    860  N   HIS A  61     124.930  29.320 -11.500  1.00  0.00           N
ATOM    861  H   HIS A  61     125.910  29.460 -11.690  1.00  0.00           H
ATOM    862  CA  HIS A  61     124.400  27.980 -11.280  1.00  0.00           C
ATOM    863  HA  HIS A  61     123.320  28.020 -11.260  1.00  0.00           H
ATOM    864  CB  HIS A  61     124.860  27.070 -12.410  1.00  0.00           C
ATOM    865  HB1 HIS A  61     124.610  26.040 -12.170  1.00  0.00           H
ATOM    866  HB2 HIS A  61     125.940  27.150 -12.550  1.00  0.00           H
ATOM    867  CG  HIS A  61     124.160  27.360 -13.720  1.00  0.00           C
ATOM    868  ND1 HIS A  61     122.860  26.970 -13.990  1.00  0.00           N
ATOM    869  CE1 HIS A  61     122.640  27.500 -15.200  1.00  0.00           C
ATOM    870  HE1 HIS A  61     121.700  27.370 -15.720  1.00  0.00           H
ATOM    871  NE2 HIS A  61     123.640  28.330 -15.600  1.00  0.00           N
ATOM    872  HE2 HIS A  61     123.630  29.030 -16.330  1.00  0.00           H
ATOM    873  CD2 HIS A  61     124.640  28.260 -14.620  1.00  0.00           C
ATOM    874  HD2 HIS A  61     125.610  28.730 -14.550  1.00  0.00           H
ATOM    875  C   HIS A  61     124.880  27.540  -9.890  1.00  0.00           C
ATOM    876  O   HIS A  61     126.000  27.820  -9.460  1.00  0.00           O
ATOM    877  N   VAL A  62     123.980  26.770  -9.220  1.00  0.00           N
ATOM    878  H   VAL A  62     123.050  26.690  -9.610  1.00  0.00           H
ATOM    879  CA  VAL A  62     124.110  26.280  -7.860  1.00  0.00           C
ATOM    880  HA  VAL A  62     125.100  26.520  -7.460  1.00  0.00           H
ATOM    881  CB  VAL A  62     123.030  26.880  -6.940  1.00  0.00           C
ATOM    882  HB  VAL A  62     122.080  26.790  -7.480  1.00  0.00           H
ATOM    883  CG1 VAL A  62     123.010  26.260  -5.530  1.00  0.00           C
ATOM    884 1HG1 VAL A  62     123.980  26.220  -5.040  1.00  0.00           H
ATOM    885 2HG1 VAL A  62     122.360  26.840  -4.870  1.00  0.00           H
ATOM    886 3HG1 VAL A  62     122.600  25.250  -5.530  1.00  0.00           H
ATOM    887  CG2 VAL A  62     123.240  28.380  -6.800  1.00  0.00           C
ATOM    888 1HG2 VAL A  62     122.320  28.800  -6.390  1.00  0.00           H
ATOM    889 2HG2 VAL A  62     124.080  28.710  -6.200  1.00  0.00           H
ATOM    890 3HG2 VAL A  62     123.450  28.850  -7.760  1.00  0.00           H
ATOM    891  C   VAL A  62     123.920  24.750  -7.880  1.00  0.00           C
ATOM    892  O   VAL A  62     122.990  24.290  -8.580  1.00  0.00           O
ATOM    893  N   PRO A  63     124.710  23.850  -7.160  1.00  0.00           N
ATOM    894  CD  PRO A  63     125.880  24.170  -6.370  1.00  0.00           C
ATOM    895  HD1 PRO A  63     125.760  24.770  -5.470  1.00  0.00           H
ATOM    896  HD2 PRO A  63     126.630  24.740  -6.910  1.00  0.00           H
ATOM    897  CG  PRO A  63     126.430  22.810  -5.890  1.00  0.00           C
ATOM    898  HG1 PRO A  63     125.970  22.600  -4.930  1.00  0.00           H
ATOM    899  HG2 PRO A  63     127.500  22.840  -6.110  1.00  0.00           H
ATOM    900  CB  PRO A  63     125.900  21.760  -6.860  1.00  0.00           C
ATOM    901  HB1 PRO A  63     125.870  20.790  -6.370  1.00  0.00           H
ATOM    902  HB2 PRO A  63     126.460  21.730  -7.790  1.00  0.00           H
ATOM    903  CA  PRO A  63     124.550  22.350  -7.310  1.00  0.00           C
ATOM    904  HA  PRO A  63     124.350  22.050  -8.340  1.00  0.00           H
ATOM    905  C   PRO A  63     123.360  21.930  -6.510  1.00  0.00           C
ATOM    906  O   PRO A  63     123.250  22.320  -5.340  1.00  0.00           O
ATOM    907  N   ARG A  64     122.600  20.890  -6.890  1.00  0.00           N
ATOM    908  H   ARG A  64     122.720  20.560  -7.830  1.00  0.00           H
ATOM    909  CA  ARG A  64     121.530  20.330  -6.110  1.00  0.00           C
ATOM    910  HA  ARG A  64     121.090  21.040  -5.400  1.00  0.00           H
ATOM    911  CB  ARG A  64     120.380  19.690  -7.010  1.00  0.00           C
ATOM    912  HB1 ARG A  64     119.720  19.060  -6.420  1.00  0.00           H
ATOM    913  HB2 ARG A  64     120.770  19.030  -7.790  1.00  0.00           H
ATOM    914  CG  ARG A  64     119.650  20.790  -7.810  1.00  0.00           C
ATOM    915  HG1 ARG A  64     120.300  21.040  -8.650  1.00  0.00           H
ATOM    916  HG2 ARG A  64     119.530  21.670  -7.180  1.00  0.00           H
ATOM    917  CD  ARG A  64     118.280  20.320  -8.370  1.00  0.00           C
ATOM    918  HD1 ARG A  64     117.520  20.240  -7.590  1.00  0.00           H
ATOM    919  HD2 ARG A  64     118.420  19.320  -8.790  1.00  0.00           H
ATOM    920  NE  ARG A  64     117.730  21.090  -9.540  1.00  0.00           N
ATOM    921  HE  ARG A  64     118.050  20.770 -10.450  1.00  0.00           H
ATOM    922  CZ  ARG A  64     117.180  22.280  -9.310  1.00  0.00           C
ATOM    923  NH1 ARG A  64     116.700  22.680  -8.130  1.00  0.00           N
ATOM    924 1HH1 ARG A  64     116.980  22.230  -7.270  1.00  0.00           H
ATOM    925 2HH1 ARG A  64     116.140  23.520  -8.030  1.00  0.00           H
ATOM    926  NH2 ARG A  64     116.880  23.040 -10.300  1.00  0.00           N
ATOM    927 1HH2 ARG A  64     117.290  22.730 -11.170  1.00  0.00           H
ATOM    928 2HH2 ARG A  64     116.650  24.010 -10.130  1.00  0.00           H
ATOM    929  C   ARG A  64     122.190  19.260  -5.190  1.00  0.00           C
ATOM    930  O   ARG A  64     121.870  18.070  -5.310  1.00  0.00           O
ATOM    931  N   ALA A  65     123.110  19.720  -4.300  1.00  0.00           N
ATOM    932  H   ALA A  65     123.260  20.720  -4.250  1.00  0.00           H
ATOM    933  CA  ALA A  65     123.680  18.840  -3.220  1.00  0.00           C
ATOM    934  HA  ALA A  65     123.190  17.870  -3.280  1.00  0.00           H
ATOM    935  CB  ALA A  65     125.080  18.530  -3.660  1.00  0.00           C
ATOM    936  HB1 ALA A  65     125.130  17.970  -4.590  1.00  0.00           H
ATOM    937  HB2 ALA A  65     125.660  19.450  -3.690  1.00  0.00           H
ATOM    938  HB3 ALA A  65     125.600  17.920  -2.920  1.00  0.00           H
ATOM    939  C   ALA A  65     123.670  19.410  -1.740  1.00  0.00           C
ATOM    940  O   ALA A  65     124.040  20.570  -1.490  1.00  0.00           O
ATOM    941  N   VAL A  66     123.390  18.480  -0.830  1.00  0.00           N
ATOM    942  H   VAL A  66     123.140  17.530  -1.050  1.00  0.00           H
ATOM    943  CA  VAL A  66     123.600  18.780   0.630  1.00  0.00           C
ATOM    944  HA  VAL A  66     123.680  19.850   0.840  1.00  0.00           H
ATOM    945  CB  VAL A  66     122.290  18.350   1.370  1.00  0.00           C
ATOM    946  HB  VAL A  66     121.970  17.340   1.120  1.00  0.00           H
ATOM    947  CG1 VAL A  66     122.340  18.650   2.850  1.00  0.00           C
ATOM    948 1HG1 VAL A  66     121.380  18.510   3.340  1.00  0.00           H
ATOM    949 2HG1 VAL A  66     123.080  18.020   3.360  1.00  0.00           H
ATOM    950 3HG1 VAL A  66     122.720  19.660   2.980  1.00  0.00           H
ATOM    951  CG2 VAL A  66     121.170  19.200   0.900  1.00  0.00           C
ATOM    952 1HG2 VAL A  66     121.450  20.250   1.050  1.00  0.00           H
ATOM    953 2HG2 VAL A  66     120.900  18.950  -0.130  1.00  0.00           H
ATOM    954 3HG2 VAL A  66     120.220  19.010   1.380  1.00  0.00           H
ATOM    955  C   VAL A  66     124.830  18.130   1.140  1.00  0.00           C
ATOM    956  O   VAL A  66     125.090  17.010   0.730  1.00  0.00           O
ATOM    957  N   PHE A  67     125.550  18.730   2.050  1.00  0.00           N
ATOM    958  H   PHE A  67     125.260  19.660   2.330  1.00  0.00           H
ATOM    959  CA  PHE A  67     126.960  18.460   2.370  1.00  0.00           C
ATOM    960  HA  PHE A  67     127.230  17.460   2.030  1.00  0.00           H
ATOM    961  CB  PHE A  67     127.990  19.490   1.900  1.00  0.00           C
ATOM    962  HB1 PHE A  67     128.770  19.710   2.620  1.00  0.00           H
ATOM    963  HB2 PHE A  67     127.400  20.400   1.800  1.00  0.00           H
ATOM    964  CG  PHE A  67     128.550  19.200   0.580  1.00  0.00           C
ATOM    965  CD1 PHE A  67     127.720  19.310  -0.570  1.00  0.00           C
ATOM    966  HD1 PHE A  67     126.750  19.780  -0.540  1.00  0.00           H
ATOM    967  CE1 PHE A  67     128.320  18.970  -1.830  1.00  0.00           C
ATOM    968  HE1 PHE A  67     127.820  19.050  -2.790  1.00  0.00           H
ATOM    969  CZ  PHE A  67     129.620  18.550  -1.870  1.00  0.00           C
ATOM    970  HZ  PHE A  67     130.030  18.280  -2.840  1.00  0.00           H
ATOM    971  CE2 PHE A  67     130.390  18.370  -0.720  1.00  0.00           C
ATOM    972  HE2 PHE A  67     131.420  18.030  -0.730  1.00  0.00           H
ATOM    973  CD2 PHE A  67     129.870  18.730   0.500  1.00  0.00           C
ATOM    974  HD2 PHE A  67     130.470  18.700   1.390  1.00  0.00           H
ATOM    975  C   PHE A  67     127.110  18.530   3.900  1.00  0.00           C
ATOM    976  O   PHE A  67     126.630  19.460   4.590  1.00  0.00           O
ATOM    977  N   VAL A  68     127.800  17.550   4.450  1.00  0.00           N
ATOM    978  H   VAL A  68     128.160  16.800   3.870  1.00  0.00           H
ATOM    979  CA  VAL A  68     127.760  17.240   5.870  1.00  0.00           C
ATOM    980  HA  VAL A  68     127.480  18.170   6.360  1.00  0.00           H
ATOM    981  CB  VAL A  68     126.770  16.070   6.220  1.00  0.00           C
ATOM    982  HB  VAL A  68     127.160  15.150   5.770  1.00  0.00           H
ATOM    983  CG1 VAL A  68     126.680  15.830   7.750  1.00  0.00           C
ATOM    984 1HG1 VAL A  68     125.940  15.040   7.890  1.00  0.00           H
ATOM    985 2HG1 VAL A  68     127.640  15.580   8.200  1.00  0.00           H
ATOM    986 3HG1 VAL A  68     126.290  16.710   8.260  1.00  0.00           H
ATOM    987  CG2 VAL A  68     125.440  16.280   5.440  1.00  0.00           C
ATOM    988 1HG2 VAL A  68     124.810  15.440   5.730  1.00  0.00           H
ATOM    989 2HG2 VAL A  68     124.970  17.250   5.590  1.00  0.00           H
ATOM    990 3HG2 VAL A  68     125.470  16.240   4.350  1.00  0.00           H
ATOM    991  C   VAL A  68     129.070  16.640   6.340  1.00  0.00           C
ATOM    992  O   VAL A  68     129.520  15.560   5.890  1.00  0.00           O
ATOM    993  N   ASP A  69     129.710  17.310   7.340  1.00  0.00           N
ATOM    994  H   ASP A  69     129.340  18.220   7.590  1.00  0.00           H
ATOM    995  CA  ASP A  69     131.060  16.990   7.800  1.00  0.00           C
ATOM    996  HA  ASP A  69     131.190  15.920   7.640  1.00  0.00           H
ATOM    997  CB  ASP A  69     132.070  17.810   6.980  1.00  0.00           C
ATOM    998  HB1 ASP A  69     131.870  18.880   7.010  1.00  0.00           H
ATOM    999  HB2 ASP A  69     131.880  17.520   5.940  1.00  0.00           H
ATOM   1000  CG  ASP A  69     133.580  17.540   7.320  1.00  0.00           C
ATOM   1001  OD1 ASP A  69     133.850  16.470   7.910  1.00  0.00           O
ATOM   1002  OD2 ASP A  69     134.490  18.220   6.850  1.00  0.00           O
ATOM   1003  C   ASP A  69     131.170  17.200   9.350  1.00  0.00           C
ATOM   1004  O   ASP A  69     131.250  18.360   9.880  1.00  0.00           O
ATOM   1005  N   LEU A  70     131.370  16.100  10.100  1.00  0.00           N
ATOM   1006  H   LEU A  70     131.550  15.200   9.680  1.00  0.00           H
ATOM   1007  CA  LEU A  70     131.330  16.080  11.590  1.00  0.00           C
ATOM   1008  HA  LEU A  70     130.610  16.850  11.860  1.00  0.00           H
ATOM   1009  CB  LEU A  70     130.860  14.710  12.160  1.00  0.00           C
ATOM   1010  HB1 LEU A  70     130.790  14.980  13.210  1.00  0.00           H
ATOM   1011  HB2 LEU A  70     131.640  13.970  11.980  1.00  0.00           H
ATOM   1012  CG  LEU A  70     129.540  14.140  11.620  1.00  0.00           C
ATOM   1013  HG  LEU A  70     129.690  14.120  10.540  1.00  0.00           H
ATOM   1014  CD1 LEU A  70     129.340  12.670  12.030  1.00  0.00           C
ATOM   1015 1HD1 LEU A  70     129.340  12.610  13.120  1.00  0.00           H
ATOM   1016 2HD1 LEU A  70     128.390  12.290  11.640  1.00  0.00           H
ATOM   1017 3HD1 LEU A  70     130.160  12.080  11.630  1.00  0.00           H
ATOM   1018  CD2 LEU A  70     128.270  14.920  11.960  1.00  0.00           C
ATOM   1019 1HD2 LEU A  70     128.180  15.920  11.520  1.00  0.00           H
ATOM   1020 2HD2 LEU A  70     127.340  14.460  11.650  1.00  0.00           H
ATOM   1021 3HD2 LEU A  70     128.170  15.030  13.040  1.00  0.00           H
ATOM   1022  C   LEU A  70     132.650  16.540  12.250  1.00  0.00           C
ATOM   1023  O   LEU A  70     132.760  16.580  13.460  1.00  0.00           O
ATOM   1024  N   GLU A  71     133.700  16.750  11.450  1.00  0.00           N
ATOM   1025  H   GLU A  71     133.520  16.720  10.460  1.00  0.00           H
ATOM   1026  CA  GLU A  71     134.870  17.510  11.890  1.00  0.00           C
ATOM   1027  HA  GLU A  71     134.640  18.100  12.780  1.00  0.00           H
ATOM   1028  CB  GLU A  71     135.950  16.450  12.230  1.00  0.00           C
ATOM   1029  HB1 GLU A  71     136.370  15.900  11.380  1.00  0.00           H
ATOM   1030  HB2 GLU A  71     135.470  15.650  12.790  1.00  0.00           H
ATOM   1031  CG  GLU A  71     137.080  17.030  13.040  1.00  0.00           C
ATOM   1032  HG1 GLU A  71     137.440  18.000  12.710  1.00  0.00           H
ATOM   1033  HG2 GLU A  71     137.920  16.350  12.920  1.00  0.00           H
ATOM   1034  CD  GLU A  71     136.780  17.050  14.570  1.00  0.00           C
ATOM   1035  OE1 GLU A  71     137.430  16.310  15.340  1.00  0.00           O
ATOM   1036  OE2 GLU A  71     136.010  17.930  15.010  1.00  0.00           O
ATOM   1037  C   GLU A  71     135.300  18.500  10.800  1.00  0.00           C
ATOM   1038  O   GLU A  71     136.270  18.210  10.100  1.00  0.00           O
ATOM   1039  N   PRO A  72     134.570  19.610  10.670  1.00  0.00           N
ATOM   1040  CD  PRO A  72     133.610  20.080  11.670  1.00  0.00           C
ATOM   1041  HD1 PRO A  72     134.120  20.570  12.500  1.00  0.00           H
ATOM   1042  HD2 PRO A  72     132.900  19.330  12.000  1.00  0.00           H
ATOM   1043  CG  PRO A  72     132.970  21.230  10.900  1.00  0.00           C
ATOM   1044  HG1 PRO A  72     132.670  22.080  11.510  1.00  0.00           H
ATOM   1045  HG2 PRO A  72     132.120  20.810  10.350  1.00  0.00           H
ATOM   1046  CB  PRO A  72     133.980  21.820   9.980  1.00  0.00           C
ATOM   1047  HB1 PRO A  72     134.700  22.450  10.520  1.00  0.00           H
ATOM   1048  HB2 PRO A  72     133.560  22.380   9.140  1.00  0.00           H
ATOM   1049  CA  PRO A  72     134.630  20.500   9.560  1.00  0.00           C
ATOM   1050  HA  PRO A  72     134.040  20.000   8.790  1.00  0.00           H
ATOM   1051  C   PRO A  72     135.990  20.810   8.840  1.00  0.00           C
ATOM   1052  O   PRO A  72     136.710  21.800   9.160  1.00  0.00           O
ATOM   1053  N   THR A  73     136.340  20.000   7.870  1.00  0.00           N
ATOM   1054  H   THR A  73     135.840  19.120   7.860  1.00  0.00           H
ATOM   1055  CA  THR A  73     137.740  19.980   7.280  1.00  0.00           C
ATOM   1056  HA  THR A  73     138.070  21.020   7.250  1.00  0.00           H
ATOM   1057  CB  THR A  73     138.610  19.040   8.090  1.00  0.00           C
ATOM   1058  HB  THR A  73     138.220  18.030   8.020  1.00  0.00           H
ATOM   1059  CG2 THR A  73     140.110  18.970   7.730  1.00  0.00           C
ATOM   1060 1HG2 THR A  73     140.690  18.590   8.570  1.00  0.00           H
ATOM   1061 2HG2 THR A  73     140.380  18.510   6.780  1.00  0.00           H
ATOM   1062 3HG2 THR A  73     140.470  20.000   7.770  1.00  0.00           H
ATOM   1063  OG1 THR A  73     138.680  19.450   9.440  1.00  0.00           O
ATOM   1064  HG1 THR A  73     137.860  19.100   9.810  1.00  0.00           H
ATOM   1065  C   THR A  73     137.790  19.410   5.830  1.00  0.00           C
ATOM   1066  O   THR A  73     138.320  20.130   5.020  1.00  0.00           O
ATOM   1067  N   VAL A  74     137.020  18.390   5.480  1.00  0.00           N
ATOM   1068  H   VAL A  74     136.280  18.070   6.090  1.00  0.00           H
ATOM   1069  CA  VAL A  74     136.800  17.970   4.040  1.00  0.00           C
ATOM   1070  HA  VAL A  74     137.690  18.270   3.480  1.00  0.00           H
ATOM   1071  CB  VAL A  74     136.580  16.420   3.940  1.00  0.00           C
ATOM   1072  HB  VAL A  74     136.340  16.100   2.920  1.00  0.00           H
ATOM   1073  CG1 VAL A  74     137.790  15.640   4.190  1.00  0.00           C
ATOM   1074 1HG1 VAL A  74     138.060  15.630   5.250  1.00  0.00           H
ATOM   1075 2HG1 VAL A  74     137.560  14.610   3.930  1.00  0.00           H
ATOM   1076 3HG1 VAL A  74     138.550  16.040   3.520  1.00  0.00           H
ATOM   1077  CG2 VAL A  74     135.380  15.930   4.800  1.00  0.00           C
ATOM   1078 1HG2 VAL A  74     135.180  14.920   4.420  1.00  0.00           H
ATOM   1079 2HG2 VAL A  74     135.720  15.750   5.820  1.00  0.00           H
ATOM   1080 3HG2 VAL A  74     134.480  16.550   4.770  1.00  0.00           H
ATOM   1081  C   VAL A  74     135.620  18.760   3.440  1.00  0.00           C
ATOM   1082  O   VAL A  74     135.480  18.820   2.240  1.00  0.00           O
ATOM   1083  N   ILE A  75     134.830  19.530   4.260  1.00  0.00           N
ATOM   1084  H   ILE A  75     134.970  19.370   5.250  1.00  0.00           H
ATOM   1085  CA  ILE A  75     133.860  20.530   3.810  1.00  0.00           C
ATOM   1086  HA  ILE A  75     133.470  20.170   2.860  1.00  0.00           H
ATOM   1087  CB  ILE A  75     132.740  20.610   4.820  1.00  0.00           C
ATOM   1088  HB  ILE A  75     132.510  19.590   5.110  1.00  0.00           H
ATOM   1089  CG2 ILE A  75     133.190  21.410   6.080  1.00  0.00           C
ATOM   1090 1HG2 ILE A  75     132.550  21.140   6.920  1.00  0.00           H
ATOM   1091 2HG2 ILE A  75     134.220  21.120   6.290  1.00  0.00           H
ATOM   1092 3HG2 ILE A  75     133.140  22.480   5.870  1.00  0.00           H
ATOM   1093  CG1 ILE A  75     131.370  21.110   4.280  1.00  0.00           C
ATOM   1094 1HG1 ILE A  75     131.080  20.490   3.430  1.00  0.00           H
ATOM   1095 2HG1 ILE A  75     131.500  22.140   3.960  1.00  0.00           H
ATOM   1096  CD  ILE A  75     130.240  21.060   5.360  1.00  0.00           C
ATOM   1097  HD1 ILE A  75     130.570  21.640   6.220  1.00  0.00           H
ATOM   1098  HD2 ILE A  75     129.320  21.460   4.940  1.00  0.00           H
ATOM   1099  HD3 ILE A  75     130.100  20.030   5.700  1.00  0.00           H
ATOM   1100  C   ILE A  75     134.560  21.860   3.430  1.00  0.00           C
ATOM   1101  O   ILE A  75     133.900  22.740   2.910  1.00  0.00           O
ATOM   1102  N   ASP A  76     135.870  22.060   3.730  1.00  0.00           N
ATOM   1103  H   ASP A  76     136.270  21.380   4.360  1.00  0.00           H
ATOM   1104  CA  ASP A  76     136.490  23.370   3.570  1.00  0.00           C
ATOM   1105  HA  ASP A  76     135.810  24.020   4.120  1.00  0.00           H
ATOM   1106  CB  ASP A  76     137.870  23.370   4.260  1.00  0.00           C
ATOM   1107  HB1 ASP A  76     138.560  23.070   3.470  1.00  0.00           H
ATOM   1108  HB2 ASP A  76     137.900  22.580   5.010  1.00  0.00           H
ATOM   1109  CG  ASP A  76     138.160  24.760   4.740  1.00  0.00           C
ATOM   1110  OD1 ASP A  76     137.390  25.440   5.450  1.00  0.00           O
ATOM   1111  OD2 ASP A  76     139.200  25.300   4.230  1.00  0.00           O
ATOM   1112  C   ASP A  76     136.460  23.840   2.150  1.00  0.00           C
ATOM   1113  O   ASP A  76     136.410  25.030   1.840  1.00  0.00           O
ATOM   1114  N   GLU A  77     136.590  22.900   1.160  1.00  0.00           N
ATOM   1115  H   GLU A  77     136.690  21.920   1.370  1.00  0.00           H
ATOM   1116  CA  GLU A  77     136.710  23.090  -0.320  1.00  0.00           C
ATOM   1117  HA  GLU A  77     137.450  23.880  -0.490  1.00  0.00           H
ATOM   1118  CB  GLU A  77     137.180  21.800  -0.940  1.00  0.00           C
ATOM   1119  HB1 GLU A  77     137.450  22.130  -1.950  1.00  0.00           H
ATOM   1120  HB2 GLU A  77     136.460  20.990  -0.970  1.00  0.00           H
ATOM   1121  CG  GLU A  77     138.480  21.300  -0.260  1.00  0.00           C
ATOM   1122  HG1 GLU A  77     138.220  20.810   0.680  1.00  0.00           H
ATOM   1123  HG2 GLU A  77     139.070  22.180  -0.030  1.00  0.00           H
ATOM   1124  CD  GLU A  77     139.260  20.330  -1.070  1.00  0.00           C
ATOM   1125  OE1 GLU A  77     138.630  19.430  -1.660  1.00  0.00           O
ATOM   1126  OE2 GLU A  77     140.530  20.460  -1.190  1.00  0.00           O
ATOM   1127  C   GLU A  77     135.310  23.630  -0.970  1.00  0.00           C
ATOM   1128  O   GLU A  77     135.430  24.390  -1.950  1.00  0.00           O
ATOM   1129  N   VAL A  78     134.140  23.300  -0.320  1.00  0.00           N
ATOM   1130  H   VAL A  78     134.190  22.610   0.420  1.00  0.00           H
ATOM   1131  CA  VAL A  78     132.870  23.940  -0.630  1.00  0.00           C
ATOM   1132  HA  VAL A  78     132.970  24.360  -1.630  1.00  0.00           H
ATOM   1133  CB  VAL A  78     131.800  22.810  -0.790  1.00  0.00           C
ATOM   1134  HB  VAL A  78     130.870  23.270  -1.140  1.00  0.00           H
ATOM   1135  CG1 VAL A  78     132.030  21.830  -1.880  1.00  0.00           C
ATOM   1136 1HG1 VAL A  78     132.360  22.470  -2.700  1.00  0.00           H
ATOM   1137 2HG1 VAL A  78     132.880  21.170  -1.700  1.00  0.00           H
ATOM   1138 3HG1 VAL A  78     131.170  21.210  -2.150  1.00  0.00           H
ATOM   1139  CG2 VAL A  78     131.530  22.140   0.560  1.00  0.00           C
ATOM   1140 1HG2 VAL A  78     130.970  22.730   1.290  1.00  0.00           H
ATOM   1141 2HG2 VAL A  78     130.980  21.230   0.280  1.00  0.00           H
ATOM   1142 3HG2 VAL A  78     132.440  21.750   1.020  1.00  0.00           H
ATOM   1143  C   VAL A  78     132.460  25.120   0.210  1.00  0.00           C
ATOM   1144  O   VAL A  78     131.370  25.670  -0.010  1.00  0.00           O
ATOM   1145  N   ARG A  79     133.390  25.560   1.130  1.00  0.00           N
ATOM   1146  H   ARG A  79     134.180  24.970   1.320  1.00  0.00           H
ATOM   1147  CA  ARG A  79     133.010  26.570   2.150  1.00  0.00           C
ATOM   1148  HA  ARG A  79     132.030  26.940   1.880  1.00  0.00           H
ATOM   1149  CB  ARG A  79     132.890  25.770   3.460  1.00  0.00           C
ATOM   1150  HB1 ARG A  79     133.890  25.460   3.750  1.00  0.00           H
ATOM   1151  HB2 ARG A  79     132.330  24.840   3.390  1.00  0.00           H
ATOM   1152  CG  ARG A  79     132.390  26.520   4.700  1.00  0.00           C
ATOM   1153  HG1 ARG A  79     131.480  27.080   4.480  1.00  0.00           H
ATOM   1154  HG2 ARG A  79     133.140  27.260   4.950  1.00  0.00           H
ATOM   1155  CD  ARG A  79     132.220  25.470   5.780  1.00  0.00           C
ATOM   1156  HD1 ARG A  79     133.210  25.080   6.010  1.00  0.00           H
ATOM   1157  HD2 ARG A  79     131.590  24.680   5.370  1.00  0.00           H
ATOM   1158  NE  ARG A  79     131.450  25.900   6.960  1.00  0.00           N
ATOM   1159  HE  ARG A  79     130.480  26.130   6.840  1.00  0.00           H
ATOM   1160  CZ  ARG A  79     131.820  25.760   8.170  1.00  0.00           C
ATOM   1161  NH1 ARG A  79     132.960  25.300   8.590  1.00  0.00           N
ATOM   1162 1HH1 ARG A  79     133.600  24.850   7.950  1.00  0.00           H
ATOM   1163 2HH1 ARG A  79     133.100  25.250   9.590  1.00  0.00           H
ATOM   1164  NH2 ARG A  79     130.860  26.140   9.000  1.00  0.00           N
ATOM   1165 1HH2 ARG A  79     130.000  26.430   8.560  1.00  0.00           H
ATOM   1166 2HH2 ARG A  79     131.060  26.200   9.990  1.00  0.00           H
ATOM   1167  C   ARG A  79     133.980  27.720   2.400  1.00  0.00           C
ATOM   1168  O   ARG A  79     133.530  28.830   2.680  1.00  0.00           O
ATOM   1169  N   THR A  80     135.230  27.470   2.070  1.00  0.00           N
ATOM   1170  H   THR A  80     135.380  26.510   1.800  1.00  0.00           H
ATOM   1171  CA  THR A  80     136.340  28.450   2.020  1.00  0.00           C
ATOM   1172  HA  THR A  80     135.930  29.460   1.920  1.00  0.00           H
ATOM   1173  CB  THR A  80     137.000  28.340   3.420  1.00  0.00           C
ATOM   1174  HB  THR A  80     136.920  27.310   3.750  1.00  0.00           H
ATOM   1175  CG2 THR A  80     138.410  28.770   3.490  1.00  0.00           C
ATOM   1176 1HG2 THR A  80     138.790  28.740   4.510  1.00  0.00           H
ATOM   1177 2HG2 THR A  80     139.080  28.160   2.890  1.00  0.00           H
ATOM   1178 3HG2 THR A  80     138.470  29.750   3.010  1.00  0.00           H
ATOM   1179  OG1 THR A  80     136.270  29.240   4.270  1.00  0.00           O
ATOM   1180  HG1 THR A  80     136.470  28.950   5.160  1.00  0.00           H
ATOM   1181  C   THR A  80     137.290  28.220   0.830  1.00  0.00           C
ATOM   1182  O   THR A  80     137.750  29.210   0.230  1.00  0.00           O
ATOM   1183  N   GLY A  81     137.600  27.030   0.510  1.00  0.00           N
ATOM   1184  H   GLY A  81     137.330  26.310   1.170  1.00  0.00           H
ATOM   1185  CA  GLY A  81     138.320  26.650  -0.710  1.00  0.00           C
ATOM   1186  HA1 GLY A  81     138.600  25.600  -0.620  1.00  0.00           H
ATOM   1187  HA2 GLY A  81     139.180  27.320  -0.750  1.00  0.00           H
ATOM   1188  C   GLY A  81     137.550  26.840  -2.070  1.00  0.00           C
ATOM   1189  O   GLY A  81     136.440  27.380  -2.110  1.00  0.00           O
ATOM   1190  N   THR A  82     138.120  26.230  -3.160  1.00  0.00           N
ATOM   1191  H   THR A  82     138.980  25.730  -3.010  1.00  0.00           H
ATOM   1192  CA  THR A  82     137.930  26.640  -4.580  1.00  0.00           C
ATOM   1193  HA  THR A  82     138.320  27.650  -4.670  1.00  0.00           H
ATOM   1194  CB  THR A  82     138.880  25.720  -5.500  1.00  0.00           C
ATOM   1195  HB  THR A  82     138.710  24.650  -5.380  1.00  0.00           H
ATOM   1196  CG2 THR A  82     138.730  25.890  -7.010  1.00  0.00           C
ATOM   1197 1HG2 THR A  82     138.910  26.940  -7.240  1.00  0.00           H
ATOM   1198 2HG2 THR A  82     139.520  25.360  -7.550  1.00  0.00           H
ATOM   1199 3HG2 THR A  82     137.780  25.470  -7.350  1.00  0.00           H
ATOM   1200  OG1 THR A  82     140.180  26.010  -5.170  1.00  0.00           O
ATOM   1201  HG1 THR A  82     140.660  25.180  -5.100  1.00  0.00           H
ATOM   1202  C   THR A  82     136.460  26.780  -5.070  1.00  0.00           C
ATOM   1203  O   THR A  82     136.230  27.560  -5.960  1.00  0.00           O
ATOM   1204  N   TYR A  83     135.490  26.110  -4.490  1.00  0.00           N
ATOM   1205  H   TYR A  83     135.840  25.550  -3.720  1.00  0.00           H
ATOM   1206  CA  TYR A  83     134.080  26.090  -4.890  1.00  0.00           C
ATOM   1207  HA  TYR A  83     133.940  26.590  -5.850  1.00  0.00           H
ATOM   1208  CB  TYR A  83     133.660  24.650  -5.190  1.00  0.00           C
ATOM   1209  HB1 TYR A  83     132.610  24.650  -5.500  1.00  0.00           H
ATOM   1210  HB2 TYR A  83     133.770  24.020  -4.300  1.00  0.00           H
ATOM   1211  CG  TYR A  83     134.370  24.080  -6.370  1.00  0.00           C
ATOM   1212  CD1 TYR A  83     135.540  23.280  -6.180  1.00  0.00           C
ATOM   1213  HD1 TYR A  83     135.960  23.130  -5.200  1.00  0.00           H
ATOM   1214  CE1 TYR A  83     136.230  22.790  -7.310  1.00  0.00           C
ATOM   1215  HE1 TYR A  83     137.180  22.290  -7.170  1.00  0.00           H
ATOM   1216  CZ  TYR A  83     135.750  23.020  -8.600  1.00  0.00           C
ATOM   1217  OH  TYR A  83     136.400  22.740  -9.750  1.00  0.00           O
ATOM   1218  HH  TYR A  83     137.310  22.480  -9.620  1.00  0.00           H
ATOM   1219  CE2 TYR A  83     134.500  23.680  -8.740  1.00  0.00           C
ATOM   1220  HE2 TYR A  83     134.060  23.890  -9.700  1.00  0.00           H
ATOM   1221  CD2 TYR A  83     133.820  24.260  -7.630  1.00  0.00           C
ATOM   1222  HD2 TYR A  83     132.900  24.820  -7.720  1.00  0.00           H
ATOM   1223  C   TYR A  83     133.090  26.870  -3.930  1.00  0.00           C
ATOM   1224  O   TYR A  83     131.880  26.830  -4.230  1.00  0.00           O
ATOM   1225  N   ARG A  84     133.610  27.590  -2.930  1.00  0.00           N
ATOM   1226  H   ARG A  84     134.610  27.550  -2.830  1.00  0.00           H
ATOM   1227  CA  ARG A  84     132.710  28.300  -1.920  1.00  0.00           C
ATOM   1228  HA  ARG A  84     132.280  27.610  -1.190  1.00  0.00           H
ATOM   1229  CB  ARG A  84     133.680  29.160  -1.060  1.00  0.00           C
ATOM   1230  HB1 ARG A  84     134.580  28.580  -0.870  1.00  0.00           H
ATOM   1231  HB2 ARG A  84     133.220  29.350  -0.090  1.00  0.00           H
ATOM   1232  CG  ARG A  84     134.130  30.470  -1.610  1.00  0.00           C
ATOM   1233  HG1 ARG A  84     133.200  31.040  -1.630  1.00  0.00           H
ATOM   1234  HG2 ARG A  84     134.520  30.280  -2.620  1.00  0.00           H
ATOM   1235  CD  ARG A  84     135.260  31.190  -0.740  1.00  0.00           C
ATOM   1236  HD1 ARG A  84     135.840  31.740  -1.470  1.00  0.00           H
ATOM   1237  HD2 ARG A  84     135.900  30.330  -0.550  1.00  0.00           H
ATOM   1238  NE  ARG A  84     134.760  31.960   0.410  1.00  0.00           N
ATOM   1239  HE  ARG A  84     134.820  31.540   1.320  1.00  0.00           H
ATOM   1240  CZ  ARG A  84     134.520  33.240   0.430  1.00  0.00           C
ATOM   1241  NH1 ARG A  84     134.580  34.050  -0.580  1.00  0.00           N
ATOM   1242 1HH1 ARG A  84     134.580  33.700  -1.530  1.00  0.00           H
ATOM   1243 2HH1 ARG A  84     134.210  34.990  -0.500  1.00  0.00           H
ATOM   1244  NH2 ARG A  84     134.310  33.790   1.630  1.00  0.00           N
ATOM   1245 1HH2 ARG A  84     134.380  33.260   2.490  1.00  0.00           H
ATOM   1246 2HH2 ARG A  84     134.360  34.770   1.870  1.00  0.00           H
ATOM   1247  C   ARG A  84     131.590  29.130  -2.620  1.00  0.00           C
ATOM   1248  O   ARG A  84     130.590  29.290  -1.950  1.00  0.00           O
ATOM   1249  N   GLN A  85     131.840  29.770  -3.700  1.00  0.00           N
ATOM   1250  H   GLN A  85     132.720  29.580  -4.140  1.00  0.00           H
ATOM   1251  CA  GLN A  85     130.860  30.580  -4.410  1.00  0.00           C
ATOM   1252  HA  GLN A  85     130.060  30.910  -3.750  1.00  0.00           H
ATOM   1253  CB  GLN A  85     131.560  31.810  -5.030  1.00  0.00           C
ATOM   1254  HB1 GLN A  85     130.730  32.350  -5.480  1.00  0.00           H
ATOM   1255  HB2 GLN A  85     132.160  31.540  -5.900  1.00  0.00           H
ATOM   1256  CG  GLN A  85     132.330  32.680  -3.990  1.00  0.00           C
ATOM   1257  HG1 GLN A  85     133.280  32.170  -3.850  1.00  0.00           H
ATOM   1258  HG2 GLN A  85     131.800  32.710  -3.030  1.00  0.00           H
ATOM   1259  CD  GLN A  85     132.440  34.070  -4.520  1.00  0.00           C
ATOM   1260  OE1 GLN A  85     131.800  34.970  -4.050  1.00  0.00           O
ATOM   1261  NE2 GLN A  85     133.280  34.350  -5.530  1.00  0.00           N
ATOM   1262 1HE2 GLN A  85     133.800  33.610  -5.970  1.00  0.00           H
ATOM   1263 2HE2 GLN A  85     133.540  35.320  -5.640  1.00  0.00           H
ATOM   1264  C   GLN A  85     130.030  29.820  -5.510  1.00  0.00           C
ATOM   1265  O   GLN A  85     128.910  30.240  -5.760  1.00  0.00           O
ATOM   1266  N   LEU A  86     130.390  28.650  -5.970  1.00  0.00           N
ATOM   1267  H   LEU A  86     131.320  28.320  -5.750  1.00  0.00           H
ATOM   1268  CA  LEU A  86     129.450  27.690  -6.610  1.00  0.00           C
ATOM   1269  HA  LEU A  86     128.960  28.200  -7.430  1.00  0.00           H
ATOM   1270  CB  LEU A  86     130.210  26.460  -7.170  1.00  0.00           C
ATOM   1271  HB1 LEU A  86     130.700  25.940  -6.350  1.00  0.00           H
ATOM   1272  HB2 LEU A  86     130.820  26.810  -8.000  1.00  0.00           H
ATOM   1273  CG  LEU A  86     129.280  25.330  -7.520  1.00  0.00           C
ATOM   1274  HG  LEU A  86     128.640  25.190  -6.660  1.00  0.00           H
ATOM   1275  CD1 LEU A  86     128.330  25.640  -8.650  1.00  0.00           C
ATOM   1276 1HD1 LEU A  86     128.870  25.820  -9.580  1.00  0.00           H
ATOM   1277 2HD1 LEU A  86     127.680  24.790  -8.900  1.00  0.00           H
ATOM   1278 3HD1 LEU A  86     127.650  26.420  -8.310  1.00  0.00           H
ATOM   1279  CD2 LEU A  86     130.050  24.040  -7.940  1.00  0.00           C
ATOM   1280 1HD2 LEU A  86     130.420  23.460  -7.100  1.00  0.00           H
ATOM   1281 2HD2 LEU A  86     129.400  23.330  -8.450  1.00  0.00           H
ATOM   1282 3HD2 LEU A  86     130.820  24.310  -8.670  1.00  0.00           H
ATOM   1283  C   LEU A  86     128.350  27.320  -5.580  1.00  0.00           C
ATOM   1284  O   LEU A  86     127.150  27.350  -5.850  1.00  0.00           O
ATOM   1285  N   PHE A  87     128.790  26.980  -4.370  1.00  0.00           N
ATOM   1286  H   PHE A  87     129.760  27.170  -4.190  1.00  0.00           H
ATOM   1287  CA  PHE A  87     127.750  26.710  -3.310  1.00  0.00           C
ATOM   1288  HA  PHE A  87     126.900  26.190  -3.750  1.00  0.00           H
ATOM   1289  CB  PHE A  87     128.420  25.810  -2.240  1.00  0.00           C
ATOM   1290  HB1 PHE A  87     127.900  25.960  -1.290  1.00  0.00           H
ATOM   1291  HB2 PHE A  87     129.430  26.200  -2.160  1.00  0.00           H
ATOM   1292  CG  PHE A  87     128.570  24.420  -2.680  1.00  0.00           C
ATOM   1293  CD1 PHE A  87     129.580  23.970  -3.580  1.00  0.00           C
ATOM   1294  HD1 PHE A  87     130.420  24.610  -3.800  1.00  0.00           H
ATOM   1295  CE1 PHE A  87     129.590  22.660  -4.110  1.00  0.00           C
ATOM   1296  HE1 PHE A  87     130.310  22.380  -4.860  1.00  0.00           H
ATOM   1297  CZ  PHE A  87     128.640  21.730  -3.650  1.00  0.00           C
ATOM   1298  HZ  PHE A  87     128.540  20.770  -4.140  1.00  0.00           H
ATOM   1299  CE2 PHE A  87     127.710  22.120  -2.660  1.00  0.00           C
ATOM   1300  HE2 PHE A  87     127.030  21.400  -2.230  1.00  0.00           H
ATOM   1301  CD2 PHE A  87     127.720  23.360  -2.160  1.00  0.00           C
ATOM   1302  HD2 PHE A  87     127.050  23.650  -1.360  1.00  0.00           H
ATOM   1303  C   PHE A  87     127.100  28.000  -2.690  1.00  0.00           C
ATOM   1304  O   PHE A  87     127.620  29.100  -2.700  1.00  0.00           O
ATOM   1305  N   HIS A  88     125.910  27.770  -2.070  1.00  0.00           N
ATOM   1306  H   HIS A  88     125.480  26.860  -2.110  1.00  0.00           H
ATOM   1307  CA  HIS A  88     125.280  28.700  -1.170  1.00  0.00           C
ATOM   1308  HA  HIS A  88     125.760  29.680  -1.210  1.00  0.00           H
ATOM   1309  CB  HIS A  88     123.930  28.990  -1.830  1.00  0.00           C
ATOM   1310  HB1 HIS A  88     123.390  28.050  -1.940  1.00  0.00           H
ATOM   1311  HB2 HIS A  88     124.080  29.380  -2.840  1.00  0.00           H
ATOM   1312  CG  HIS A  88     123.010  29.860  -1.080  1.00  0.00           C
ATOM   1313  ND1 HIS A  88     122.860  31.270  -1.210  1.00  0.00           N
ATOM   1314  HD1 HIS A  88     123.460  31.860  -1.770  1.00  0.00           H
ATOM   1315  CE1 HIS A  88     121.890  31.650  -0.370  1.00  0.00           C
ATOM   1316  HE1 HIS A  88     121.450  32.630  -0.430  1.00  0.00           H
ATOM   1317  NE2 HIS A  88     121.550  30.690   0.460  1.00  0.00           N
ATOM   1318  CD2 HIS A  88     122.190  29.530  -0.030  1.00  0.00           C
ATOM   1319  HD2 HIS A  88     122.160  28.590   0.510  1.00  0.00           H
ATOM   1320  C   HIS A  88     125.320  28.180   0.310  1.00  0.00           C
ATOM   1321  O   HIS A  88     125.310  26.960   0.470  1.00  0.00           O
ATOM   1322  N   PRO A  89     125.420  29.000   1.360  1.00  0.00           N
ATOM   1323  CD  PRO A  89     125.290  30.450   1.300  1.00  0.00           C
ATOM   1324  HD1 PRO A  89     124.240  30.700   1.410  1.00  0.00           H
ATOM   1325  HD2 PRO A  89     125.740  30.870   0.390  1.00  0.00           H
ATOM   1326  CG  PRO A  89     126.090  30.980   2.520  1.00  0.00           C
ATOM   1327  HG1 PRO A  89     125.710  31.960   2.800  1.00  0.00           H
ATOM   1328  HG2 PRO A  89     127.160  31.140   2.390  1.00  0.00           H
ATOM   1329  CB  PRO A  89     125.790  29.890   3.540  1.00  0.00           C
ATOM   1330  HB1 PRO A  89     124.910  30.140   4.130  1.00  0.00           H
ATOM   1331  HB2 PRO A  89     126.630  29.980   4.230  1.00  0.00           H
ATOM   1332  CA  PRO A  89     125.640  28.600   2.730  1.00  0.00           C
ATOM   1333  HA  PRO A  89     126.590  28.070   2.720  1.00  0.00           H
ATOM   1334  C   PRO A  89     124.590  27.640   3.390  1.00  0.00           C
ATOM   1335  O   PRO A  89     125.020  26.760   4.180  1.00  0.00           O
ATOM   1336  N   GLU A  90     123.300  27.840   3.080  1.00  0.00           N
ATOM   1337  H   GLU A  90     123.150  28.580   2.400  1.00  0.00           H
ATOM   1338  CA  GLU A  90     122.170  27.000   3.540  1.00  0.00           C
ATOM   1339  HA  GLU A  90     122.290  26.880   4.620  1.00  0.00           H
ATOM   1340  CB  GLU A  90     120.960  27.870   3.370  1.00  0.00           C
ATOM   1341  HB1 GLU A  90     120.850  27.990   2.290  1.00  0.00           H
ATOM   1342  HB2 GLU A  90     121.160  28.870   3.770  1.00  0.00           H
ATOM   1343  CG  GLU A  90     119.720  27.360   4.030  1.00  0.00           C
ATOM   1344  HG1 GLU A  90     119.510  26.310   3.840  1.00  0.00           H
ATOM   1345  HG2 GLU A  90     118.980  28.010   3.570  1.00  0.00           H
ATOM   1346  CD  GLU A  90     119.790  27.560   5.590  1.00  0.00           C
ATOM   1347  OE1 GLU A  90     119.870  28.740   5.970  1.00  0.00           O
ATOM   1348  OE2 GLU A  90     119.520  26.640   6.410  1.00  0.00           O
ATOM   1349  C   GLU A  90     122.070  25.580   2.930  1.00  0.00           C
ATOM   1350  O   GLU A  90     121.020  24.920   2.980  1.00  0.00           O
ATOM   1351  N   GLN A  91     123.270  25.060   2.570  1.00  0.00           N
ATOM   1352  H   GLN A  91     123.930  25.750   2.250  1.00  0.00           H
ATOM   1353  CA  GLN A  91     123.450  23.720   2.010  1.00  0.00           C
ATOM   1354  HA  GLN A  91     122.540  23.130   2.000  1.00  0.00           H
ATOM   1355  CB  GLN A  91     123.840  23.850   0.530  1.00  0.00           C
ATOM   1356  HB1 GLN A  91     123.900  22.830   0.150  1.00  0.00           H
ATOM   1357  HB2 GLN A  91     124.770  24.410   0.590  1.00  0.00           H
ATOM   1358  CG  GLN A  91     122.810  24.390  -0.460  1.00  0.00           C
ATOM   1359  HG1 GLN A  91     122.570  25.410  -0.160  1.00  0.00           H
ATOM   1360  HG2 GLN A  91     121.950  23.730  -0.340  1.00  0.00           H
ATOM   1361  CD  GLN A  91     123.160  24.390  -1.950  1.00  0.00           C
ATOM   1362  OE1 GLN A  91     123.360  25.500  -2.380  1.00  0.00           O
ATOM   1363  NE2 GLN A  91     123.080  23.270  -2.680  1.00  0.00           N
ATOM   1364 1HE2 GLN A  91     123.100  22.360  -2.250  1.00  0.00           H
ATOM   1365 2HE2 GLN A  91     123.300  23.280  -3.670  1.00  0.00           H
ATOM   1366  C   GLN A  91     124.550  22.910   2.740  1.00  0.00           C
ATOM   1367  O   GLN A  91     124.570  21.690   2.610  1.00  0.00           O
ATOM   1368  N   LEU A  92     125.410  23.490   3.570  1.00  0.00           N
ATOM   1369  H   LEU A  92     125.180  24.460   3.730  1.00  0.00           H
ATOM   1370  CA  LEU A  92     126.370  22.790   4.440  1.00  0.00           C
ATOM   1371  HA  LEU A  92     126.660  21.810   4.070  1.00  0.00           H
ATOM   1372  CB  LEU A  92     127.550  23.640   4.500  1.00  0.00           C
ATOM   1373  HB1 LEU A  92     128.170  23.510   5.390  1.00  0.00           H
ATOM   1374  HB2 LEU A  92     127.160  24.630   4.730  1.00  0.00           H
ATOM   1375  CG  LEU A  92     128.520  23.750   3.300  1.00  0.00           C
ATOM   1376  HG  LEU A  92     129.220  22.920   3.310  1.00  0.00           H
ATOM   1377  CD1 LEU A  92     127.870  23.880   1.910  1.00  0.00           C
ATOM   1378 1HD1 LEU A  92     127.210  23.010   1.820  1.00  0.00           H
ATOM   1379 2HD1 LEU A  92     127.360  24.810   1.700  1.00  0.00           H
ATOM   1380 3HD1 LEU A  92     128.580  23.850   1.090  1.00  0.00           H
ATOM   1381  CD2 LEU A  92     129.290  25.040   3.400  1.00  0.00           C
ATOM   1382 1HD2 LEU A  92     129.910  25.080   2.500  1.00  0.00           H
ATOM   1383 2HD2 LEU A  92     128.620  25.900   3.310  1.00  0.00           H
ATOM   1384 3HD2 LEU A  92     129.820  25.030   4.350  1.00  0.00           H
ATOM   1385  C   LEU A  92     125.870  22.510   5.860  1.00  0.00           C
ATOM   1386  O   LEU A  92     125.090  23.270   6.460  1.00  0.00           O
ATOM   1387  N   ILE A  93     126.330  21.400   6.440  1.00  0.00           N
ATOM   1388  H   ILE A  93     126.770  20.720   5.830  1.00  0.00           H
ATOM   1389  CA  ILE A  93     126.040  21.000   7.820  1.00  0.00           C
ATOM   1390  HA  ILE A  93     125.640  21.810   8.420  1.00  0.00           H
ATOM   1391  CB  ILE A  93     125.010  19.830   7.910  1.00  0.00           C
ATOM   1392  HB  ILE A  93     125.380  19.070   7.210  1.00  0.00           H
ATOM   1393  CG2 ILE A  93     124.850  19.160   9.280  1.00  0.00           C
ATOM   1394 1HG2 ILE A  93     125.770  18.590   9.420  1.00  0.00           H
ATOM   1395 2HG2 ILE A  93     124.800  19.930  10.050  1.00  0.00           H
ATOM   1396 3HG2 ILE A  93     123.900  18.620   9.330  1.00  0.00           H
ATOM   1397  CG1 ILE A  93     123.620  20.270   7.500  1.00  0.00           C
ATOM   1398 1HG1 ILE A  93     123.450  21.270   7.900  1.00  0.00           H
ATOM   1399 2HG1 ILE A  93     122.910  19.560   7.940  1.00  0.00           H
ATOM   1400  CD  ILE A  93     123.400  20.250   6.000  1.00  0.00           C
ATOM   1401  HD1 ILE A  93     122.960  21.170   5.630  1.00  0.00           H
ATOM   1402  HD2 ILE A  93     124.340  20.160   5.460  1.00  0.00           H
ATOM   1403  HD3 ILE A  93     122.780  19.410   5.670  1.00  0.00           H
ATOM   1404  C   ILE A  93     127.370  20.600   8.390  1.00  0.00           C
ATOM   1405  O   ILE A  93     128.170  19.890   7.780  1.00  0.00           O
ATOM   1406  N   THR A  94     127.610  21.060   9.610  1.00  0.00           N
ATOM   1407  H   THR A  94     126.990  21.760   9.990  1.00  0.00           H
ATOM   1408  CA  THR A  94     128.930  20.860  10.340  1.00  0.00           C
ATOM   1409  HA  THR A  94     129.510  20.060   9.880  1.00  0.00           H
ATOM   1410  CB  THR A  94     129.730  22.160  10.410  1.00  0.00           C
ATOM   1411  HB  THR A  94     130.580  21.960  11.060  1.00  0.00           H
ATOM   1412  CG2 THR A  94     130.110  22.630   9.040  1.00  0.00           C
ATOM   1413 1HG2 THR A  94     130.830  21.880   8.720  1.00  0.00           H
ATOM   1414 2HG2 THR A  94     129.240  22.830   8.420  1.00  0.00           H
ATOM   1415 3HG2 THR A  94     130.600  23.590   9.140  1.00  0.00           H
ATOM   1416  OG1 THR A  94     129.020  23.130  11.090  1.00  0.00           O
ATOM   1417  HG1 THR A  94     129.170  23.110  12.040  1.00  0.00           H
ATOM   1418  C   THR A  94     128.570  20.290  11.710  1.00  0.00           C
ATOM   1419  O   THR A  94     127.590  20.540  12.360  1.00  0.00           O
ATOM   1420  N   GLY A  95     129.490  19.430  12.230  1.00  0.00           N
ATOM   1421  H   GLY A  95     130.310  19.330  11.640  1.00  0.00           H
ATOM   1422  CA  GLY A  95     129.500  18.740  13.560  1.00  0.00           C
ATOM   1423  HA1 GLY A  95     130.060  17.810  13.520  1.00  0.00           H
ATOM   1424  HA2 GLY A  95     128.470  18.400  13.710  1.00  0.00           H
ATOM   1425  C   GLY A  95     129.870  19.680  14.710  1.00  0.00           C
ATOM   1426  O   GLY A  95     130.550  20.660  14.570  1.00  0.00           O
ATOM   1427  N   LYS A  96     129.360  19.380  15.880  1.00  0.00           N
ATOM   1428  H   LYS A  96     128.720  18.610  15.990  1.00  0.00           H
ATOM   1429  CA  LYS A  96     129.790  19.990  17.180  1.00  0.00           C
ATOM   1430  HA  LYS A  96     130.340  20.890  16.920  1.00  0.00           H
ATOM   1431  CB  LYS A  96     128.500  20.240  18.030  1.00  0.00           C
ATOM   1432  HB1 LYS A  96     128.730  20.420  19.080  1.00  0.00           H
ATOM   1433  HB2 LYS A  96     127.870  19.350  17.910  1.00  0.00           H
ATOM   1434  CG  LYS A  96     127.550  21.410  17.510  1.00  0.00           C
ATOM   1435  HG1 LYS A  96     127.300  21.220  16.460  1.00  0.00           H
ATOM   1436  HG2 LYS A  96     128.070  22.360  17.570  1.00  0.00           H
ATOM   1437  CD  LYS A  96     126.340  21.500  18.340  1.00  0.00           C
ATOM   1438  HD1 LYS A  96     126.760  21.680  19.330  1.00  0.00           H
ATOM   1439  HD2 LYS A  96     125.720  20.600  18.350  1.00  0.00           H
ATOM   1440  CE  LYS A  96     125.390  22.750  17.960  1.00  0.00           C
ATOM   1441  HE1 LYS A  96     124.510  22.820  18.600  1.00  0.00           H
ATOM   1442  HE2 LYS A  96     125.150  22.690  16.900  1.00  0.00           H
ATOM   1443  NZ  LYS A  96     126.140  23.960  18.280  1.00  0.00           N
ATOM   1444  HZ1 LYS A  96     127.000  24.000  17.760  1.00  0.00           H
ATOM   1445  HZ2 LYS A  96     125.580  24.750  17.990  1.00  0.00           H
ATOM   1446  HZ3 LYS A  96     126.380  24.090  19.260  1.00  0.00           H
ATOM   1447  C   LYS A  96     130.740  19.070  17.890  1.00  0.00           C
ATOM   1448  O   LYS A  96     131.520  19.600  18.680  1.00  0.00           O
ATOM   1449  N   GLU A  97     130.760  17.790  17.570  1.00  0.00           N
ATOM   1450  H   GLU A  97     130.030  17.400  17.000  1.00  0.00           H
ATOM   1451  CA  GLU A  97     131.750  16.770  17.890  1.00  0.00           C
ATOM   1452  HA  GLU A  97     132.720  17.260  17.990  1.00  0.00           H
ATOM   1453  CB  GLU A  97     131.320  16.200  19.220  1.00  0.00           C
ATOM   1454  HB1 GLU A  97     130.380  15.710  18.990  1.00  0.00           H
ATOM   1455  HB2 GLU A  97     131.270  16.960  20.000  1.00  0.00           H
ATOM   1456  CG  GLU A  97     132.220  15.020  19.570  1.00  0.00           C
ATOM   1457  HG1 GLU A  97     133.250  15.340  19.390  1.00  0.00           H
ATOM   1458  HG2 GLU A  97     131.880  14.250  18.870  1.00  0.00           H
ATOM   1459  CD  GLU A  97     132.000  14.600  21.030  1.00  0.00           C
ATOM   1460  OE1 GLU A  97     132.210  13.410  21.390  1.00  0.00           O
ATOM   1461  OE2 GLU A  97     131.650  15.420  21.900  1.00  0.00           O
ATOM   1462  C   GLU A  97     131.710  15.700  16.810  1.00  0.00           C
ATOM   1463  O   GLU A  97     130.660  15.390  16.270  1.00  0.00           O
ATOM   1464  N   ASP A  98     132.860  15.140  16.480  1.00  0.00           N
ATOM   1465  H   ASP A  98     133.660  15.480  16.990  1.00  0.00           H
ATOM   1466  CA  ASP A  98     133.100  14.000  15.520  1.00  0.00           C
ATOM   1467  HA  ASP A  98     132.420  14.240  14.700  1.00  0.00           H
ATOM   1468  CB  ASP A  98     134.570  14.040  15.020  1.00  0.00           C
ATOM   1469  HB1 ASP A  98     135.200  13.540  15.760  1.00  0.00           H
ATOM   1470  HB2 ASP A  98     134.860  15.050  14.720  1.00  0.00           H
ATOM   1471  CG  ASP A  98     134.760  13.320  13.660  1.00  0.00           C
ATOM   1472  OD1 ASP A  98     135.930  12.880  13.320  1.00  0.00           O
ATOM   1473  OD2 ASP A  98     133.770  12.980  13.030  1.00  0.00           O
ATOM   1474  C   ASP A  98     132.620  12.570  16.010  1.00  0.00           C
ATOM   1475  O   ASP A  98     132.820  12.150  17.180  1.00  0.00           O
ATOM   1476  N   ALA A  99     132.210  11.710  15.050  1.00  0.00           N
ATOM   1477  H   ALA A  99     132.400  12.000  14.100  1.00  0.00           H
ATOM   1478  CA  ALA A  99     131.680  10.360  15.300  1.00  0.00           C
ATOM   1479  HA  ALA A  99     131.060  10.450  16.190  1.00  0.00           H
ATOM   1480  CB  ALA A  99     130.680   9.960  14.240  1.00  0.00           C
ATOM   1481  HB1 ALA A  99     131.140  10.190  13.270  1.00  0.00           H
ATOM   1482  HB2 ALA A  99     130.420   8.900  14.220  1.00  0.00           H
ATOM   1483  HB3 ALA A  99     129.810  10.590  14.430  1.00  0.00           H
ATOM   1484  C   ALA A  99     132.580   9.220  15.810  1.00  0.00           C
ATOM   1485  O   ALA A  99     132.160   8.070  16.040  1.00  0.00           O
ATOM   1486  N   ALA A 100     133.860   9.560  16.000  1.00  0.00           N
ATOM   1487  H   ALA A 100     134.060  10.540  15.860  1.00  0.00           H
ATOM   1488  CA  ALA A 100     134.770   8.600  16.510  1.00  0.00           C
ATOM   1489  HA  ALA A 100     135.770   9.040  16.560  1.00  0.00           H
ATOM   1490  CB  ALA A 100     134.470   8.330  17.970  1.00  0.00           C
ATOM   1491  HB1 ALA A 100     133.540   7.770  18.080  1.00  0.00           H
ATOM   1492  HB2 ALA A 100     135.310   7.840  18.480  1.00  0.00           H
ATOM   1493  HB3 ALA A 100     134.300   9.280  18.470  1.00  0.00           H
ATOM   1494  C   ALA A 100     135.070   7.340  15.680  1.00  0.00           C
ATOM   1495  O   ALA A 100     135.670   6.400  16.080  1.00  0.00           O
ATOM   1496  N   ASN A 101     134.640   7.330  14.390  1.00  0.00           N
ATOM   1497  H   ASN A 101     134.200   8.150  14.000  1.00  0.00           H
ATOM   1498  CA  ASN A 101     134.740   6.190  13.480  1.00  0.00           C
ATOM   1499  HA  ASN A 101     134.170   6.480  12.600  1.00  0.00           H
ATOM   1500  CB  ASN A 101     136.200   6.050  13.030  1.00  0.00           C
ATOM   1501  HB1 ASN A 101     136.800   5.540  13.780  1.00  0.00           H
ATOM   1502  HB2 ASN A 101     136.570   7.080  12.930  1.00  0.00           H
ATOM   1503  CG  ASN A 101     136.220   5.400  11.650  1.00  0.00           C
ATOM   1504  OD1 ASN A 101     135.780   4.260  11.490  1.00  0.00           O
ATOM   1505  ND2 ASN A 101     136.720   6.050  10.650  1.00  0.00           N
ATOM   1506 1HD2 ASN A 101     136.910   7.040  10.740  1.00  0.00           H
ATOM   1507 2HD2 ASN A 101     137.120   5.600   9.840  1.00  0.00           H
ATOM   1508  C   ASN A 101     133.990   4.960  14.070  1.00  0.00           C
ATOM   1509  O   ASN A 101     134.400   3.810  13.860  1.00  0.00           O
ATOM   1510  N   ASN A 102     132.980   5.190  14.890  1.00  0.00           N
ATOM   1511  H   ASN A 102     132.780   6.170  15.060  1.00  0.00           H
ATOM   1512  CA  ASN A 102     132.010   4.170  15.410  1.00  0.00           C
ATOM   1513  HA  ASN A 102     132.370   3.200  15.060  1.00  0.00           H
ATOM   1514  CB  ASN A 102     132.250   4.190  16.980  1.00  0.00           C
ATOM   1515  HB1 ASN A 102     132.140   5.170  17.440  1.00  0.00           H
ATOM   1516  HB2 ASN A 102     133.300   3.920  17.080  1.00  0.00           H
ATOM   1517  CG  ASN A 102     131.440   3.210  17.830  1.00  0.00           C
ATOM   1518  OD1 ASN A 102     130.270   3.080  17.710  1.00  0.00           O
ATOM   1519  ND2 ASN A 102     132.080   2.500  18.700  1.00  0.00           N
ATOM   1520 1HD2 ASN A 102     133.090   2.460  18.650  1.00  0.00           H
ATOM   1521 2HD2 ASN A 102     131.540   1.900  19.290  1.00  0.00           H
ATOM   1522  C   ASN A 102     130.540   4.390  15.020  1.00  0.00           C
ATOM   1523  O   ASN A 102     130.060   5.510  15.160  1.00  0.00           O
ATOM   1524  N   TYR A 103     129.890   3.270  14.630  1.00  0.00           N
ATOM   1525  H   TYR A 103     130.470   2.440  14.680  1.00  0.00           H
ATOM   1526  CA  TYR A 103     128.520   3.100  14.120  1.00  0.00           C
ATOM   1527  HA  TYR A 103     128.310   3.560  13.160  1.00  0.00           H
ATOM   1528  CB  TYR A 103     128.180   1.600  13.930  1.00  0.00           C
ATOM   1529  HB1 TYR A 103     128.150   1.060  14.880  1.00  0.00           H
ATOM   1530  HB2 TYR A 103     128.990   1.160  13.360  1.00  0.00           H
ATOM   1531  CG  TYR A 103     126.760   1.390  13.360  1.00  0.00           C
ATOM   1532  CD1 TYR A 103     125.570   1.740  14.100  1.00  0.00           C
ATOM   1533  HD1 TYR A 103     125.770   2.040  15.120  1.00  0.00           H
ATOM   1534  CE1 TYR A 103     124.310   1.430  13.620  1.00  0.00           C
ATOM   1535  HE1 TYR A 103     123.400   1.520  14.200  1.00  0.00           H
ATOM   1536  CZ  TYR A 103     124.190   1.070  12.270  1.00  0.00           C
ATOM   1537  OH  TYR A 103     122.970   0.710  11.840  1.00  0.00           O
ATOM   1538  HH  TYR A 103     122.890   0.590  10.890  1.00  0.00           H
ATOM   1539  CE2 TYR A 103     125.300   0.840  11.450  1.00  0.00           C
ATOM   1540  HE2 TYR A 103     125.180   0.460  10.440  1.00  0.00           H
ATOM   1541  CD2 TYR A 103     126.610   0.920  12.060  1.00  0.00           C
ATOM   1542  HD2 TYR A 103     127.520   0.540  11.610  1.00  0.00           H
ATOM   1543  C   TYR A 103     127.560   3.700  15.140  1.00  0.00           C
ATOM   1544  O   TYR A 103     126.720   4.570  14.850  1.00  0.00           O
ATOM   1545  N   ALA A 104     127.710   3.200  16.400  1.00  0.00           N
ATOM   1546  H   ALA A 104     128.560   2.710  16.660  1.00  0.00           H
ATOM   1547  CA  ALA A 104     126.780   3.500  17.510  1.00  0.00           C
ATOM   1548  HA  ALA A 104     125.730   3.440  17.220  1.00  0.00           H
ATOM   1549  CB  ALA A 104     127.050   2.380  18.480  1.00  0.00           C
ATOM   1550  HB1 ALA A 104     128.070   2.060  18.670  1.00  0.00           H
ATOM   1551  HB2 ALA A 104     126.590   2.730  19.410  1.00  0.00           H
ATOM   1552  HB3 ALA A 104     126.420   1.520  18.250  1.00  0.00           H
ATOM   1553  C   ALA A 104     127.040   4.970  18.080  1.00  0.00           C
ATOM   1554  O   ALA A 104     126.030   5.540  18.420  1.00  0.00           O
ATOM   1555  N   ARG A 105     128.310   5.490  18.060  1.00  0.00           N
ATOM   1556  H   ARG A 105     129.100   5.010  17.650  1.00  0.00           H
ATOM   1557  CA  ARG A 105     128.560   6.860  18.470  1.00  0.00           C
ATOM   1558  HA  ARG A 105     128.080   6.950  19.440  1.00  0.00           H
ATOM   1559  CB  ARG A 105     130.110   7.090  18.590  1.00  0.00           C
ATOM   1560  HB1 ARG A 105     130.520   7.070  17.580  1.00  0.00           H
ATOM   1561  HB2 ARG A 105     130.590   6.330  19.200  1.00  0.00           H
ATOM   1562  CG  ARG A 105     130.480   8.520  19.160  1.00  0.00           C
ATOM   1563  HG1 ARG A 105     129.910   9.230  18.560  1.00  0.00           H
ATOM   1564  HG2 ARG A 105     131.530   8.770  19.030  1.00  0.00           H
ATOM   1565  CD  ARG A 105     130.090   8.660  20.660  1.00  0.00           C
ATOM   1566  HD1 ARG A 105     130.580   7.880  21.260  1.00  0.00           H
ATOM   1567  HD2 ARG A 105     129.010   8.670  20.800  1.00  0.00           H
ATOM   1568  NE  ARG A 105     130.640   9.960  21.170  1.00  0.00           N
ATOM   1569  HE  ARG A 105     131.190  10.510  20.530  1.00  0.00           H
ATOM   1570  CZ  ARG A 105     130.660  10.270  22.450  1.00  0.00           C
ATOM   1571  NH1 ARG A 105     130.000   9.570  23.300  1.00  0.00           N
ATOM   1572 1HH1 ARG A 105     129.460   8.740  23.130  1.00  0.00           H
ATOM   1573 2HH1 ARG A 105     130.050   9.790  24.290  1.00  0.00           H
ATOM   1574  NH2 ARG A 105     131.150  11.350  22.870  1.00  0.00           N
ATOM   1575 1HH2 ARG A 105     131.470  12.070  22.240  1.00  0.00           H
ATOM   1576 2HH2 ARG A 105     130.930  11.610  23.820  1.00  0.00           H
ATOM   1577  C   ARG A 105     127.870   7.760  17.360  1.00  0.00           C
ATOM   1578  O   ARG A 105     127.080   8.640  17.760  1.00  0.00           O
ATOM   1579  N   GLY A 106     128.060   7.480  16.060  1.00  0.00           N
ATOM   1580  H   GLY A 106     128.770   6.790  15.860  1.00  0.00           H
ATOM   1581  CA  GLY A 106     127.400   8.200  14.910  1.00  0.00           C
ATOM   1582  HA1 GLY A 106     127.750   7.720  14.000  1.00  0.00           H
ATOM   1583  HA2 GLY A 106     127.700   9.250  14.930  1.00  0.00           H
ATOM   1584  C   GLY A 106     125.850   8.160  14.930  1.00  0.00           C
ATOM   1585  O   GLY A 106     125.180   9.200  14.860  1.00  0.00           O
ATOM   1586  N   HIS A 107     125.220   7.010  15.200  1.00  0.00           N
ATOM   1587  H   HIS A 107     125.770   6.170  15.040  1.00  0.00           H
ATOM   1588  CA  HIS A 107     123.770   6.850  15.030  1.00  0.00           C
ATOM   1589  HA  HIS A 107     123.530   7.400  14.120  1.00  0.00           H
ATOM   1590  CB  HIS A 107     123.510   5.360  14.690  1.00  0.00           C
ATOM   1591  HB1 HIS A 107     123.670   4.690  15.530  1.00  0.00           H
ATOM   1592  HB2 HIS A 107     124.210   5.070  13.910  1.00  0.00           H
ATOM   1593  CG  HIS A 107     122.120   4.980  14.150  1.00  0.00           C
ATOM   1594  ND1 HIS A 107     120.940   5.170  14.730  1.00  0.00           N
ATOM   1595  HD1 HIS A 107     120.840   5.880  15.440  1.00  0.00           H
ATOM   1596  CE1 HIS A 107     119.970   4.600  14.010  1.00  0.00           C
ATOM   1597  HE1 HIS A 107     118.900   4.610  14.180  1.00  0.00           H
ATOM   1598  NE2 HIS A 107     120.530   3.940  13.020  1.00  0.00           N
ATOM   1599  CD2 HIS A 107     121.870   4.310  13.040  1.00  0.00           C
ATOM   1600  HD2 HIS A 107     122.670   3.760  12.550  1.00  0.00           H
ATOM   1601  C   HIS A 107     122.840   7.230  16.210  1.00  0.00           C
ATOM   1602  O   HIS A 107     121.650   7.410  15.990  1.00  0.00           O
ATOM   1603  N   TYR A 108     123.470   7.440  17.410  1.00  0.00           N
ATOM   1604  H   TYR A 108     124.380   7.030  17.500  1.00  0.00           H
ATOM   1605  CA  TYR A 108     122.800   7.890  18.620  1.00  0.00           C
ATOM   1606  HA  TYR A 108     121.790   8.230  18.430  1.00  0.00           H
ATOM   1607  CB  TYR A 108     122.940   6.810  19.680  1.00  0.00           C
ATOM   1608  HB1 TYR A 108     122.370   7.060  20.570  1.00  0.00           H
ATOM   1609  HB2 TYR A 108     124.000   6.840  19.930  1.00  0.00           H
ATOM   1610  CG  TYR A 108     122.500   5.410  19.280  1.00  0.00           C
ATOM   1611  CD1 TYR A 108     121.370   5.120  18.580  1.00  0.00           C
ATOM   1612  HD1 TYR A 108     120.610   5.880  18.420  1.00  0.00           H
ATOM   1613  CE1 TYR A 108     121.140   3.850  18.080  1.00  0.00           C
ATOM   1614  HE1 TYR A 108     120.170   3.640  17.660  1.00  0.00           H
ATOM   1615  CZ  TYR A 108     122.130   2.870  18.070  1.00  0.00           C
ATOM   1616  OH  TYR A 108     121.800   1.610  17.660  1.00  0.00           O
ATOM   1617  HH  TYR A 108     120.850   1.610  17.560  1.00  0.00           H
ATOM   1618  CE2 TYR A 108     123.310   3.100  18.790  1.00  0.00           C
ATOM   1619  HE2 TYR A 108     124.010   2.280  18.850  1.00  0.00           H
ATOM   1620  CD2 TYR A 108     123.440   4.410  19.400  1.00  0.00           C
ATOM   1621  HD2 TYR A 108     124.360   4.690  19.890  1.00  0.00           H
ATOM   1622  C   TYR A 108     123.390   9.200  19.120  1.00  0.00           C
ATOM   1623  O   TYR A 108     122.720  10.280  19.040  1.00  0.00           O
ATOM   1624  N   THR A 109     124.630   9.180  19.640  1.00  0.00           N
ATOM   1625  H   THR A 109     124.940   8.240  19.820  1.00  0.00           H
ATOM   1626  CA  THR A 109     125.270  10.150  20.510  1.00  0.00           C
ATOM   1627  HA  THR A 109     124.500  10.350  21.260  1.00  0.00           H
ATOM   1628  CB  THR A 109     126.430   9.590  21.320  1.00  0.00           C
ATOM   1629  HB  THR A 109     127.280   9.500  20.650  1.00  0.00           H
ATOM   1630  CG2 THR A 109     126.700  10.440  22.500  1.00  0.00           C
ATOM   1631 1HG2 THR A 109     125.730  10.620  22.970  1.00  0.00           H
ATOM   1632 2HG2 THR A 109     127.410  10.000  23.200  1.00  0.00           H
ATOM   1633 3HG2 THR A 109     127.210  11.350  22.220  1.00  0.00           H
ATOM   1634  OG1 THR A 109     126.060   8.290  21.770  1.00  0.00           O
ATOM   1635  HG1 THR A 109     126.810   7.800  22.120  1.00  0.00           H
ATOM   1636  C   THR A 109     125.740  11.370  19.790  1.00  0.00           C
ATOM   1637  O   THR A 109     125.640  12.520  20.310  1.00  0.00           O
ATOM   1638  N   ILE A 110     126.150  11.270  18.540  1.00  0.00           N
ATOM   1639  H   ILE A 110     126.120  10.340  18.140  1.00  0.00           H
ATOM   1640  CA  ILE A 110     126.630  12.380  17.700  1.00  0.00           C
ATOM   1641  HA  ILE A 110     126.660  13.250  18.370  1.00  0.00           H
ATOM   1642  CB  ILE A 110     128.010  11.900  17.110  1.00  0.00           C
ATOM   1643  HB  ILE A 110     127.920  10.910  16.660  1.00  0.00           H
ATOM   1644  CG2 ILE A 110     128.530  12.910  15.990  1.00  0.00           C
ATOM   1645 1HG2 ILE A 110     129.610  12.790  15.960  1.00  0.00           H
ATOM   1646 2HG2 ILE A 110     128.100  12.630  15.020  1.00  0.00           H
ATOM   1647 3HG2 ILE A 110     128.230  13.920  16.250  1.00  0.00           H
ATOM   1648  CG1 ILE A 110     128.980  11.770  18.240  1.00  0.00           C
ATOM   1649 1HG1 ILE A 110     129.900  11.420  17.780  1.00  0.00           H
ATOM   1650 2HG1 ILE A 110     128.630  11.040  18.970  1.00  0.00           H
ATOM   1651  CD  ILE A 110     129.340  13.070  19.020  1.00  0.00           C
ATOM   1652  HD1 ILE A 110     128.540  13.370  19.690  1.00  0.00           H
ATOM   1653  HD2 ILE A 110     130.310  12.890  19.500  1.00  0.00           H
ATOM   1654  HD3 ILE A 110     129.580  13.940  18.420  1.00  0.00           H
ATOM   1655  C   ILE A 110     125.660  12.830  16.620  1.00  0.00           C
ATOM   1656  O   ILE A 110     125.670  14.000  16.420  1.00  0.00           O
ATOM   1657  N   GLY A 111     125.020  11.890  15.900  1.00  0.00           N
ATOM   1658  H   GLY A 111     125.160  10.890  15.980  1.00  0.00           H
ATOM   1659  CA  GLY A 111     123.960  12.200  15.030  1.00  0.00           C
ATOM   1660  HA1 GLY A 111     123.510  11.240  14.780  1.00  0.00           H
ATOM   1661  HA2 GLY A 111     124.370  12.720  14.170  1.00  0.00           H
ATOM   1662  C   GLY A 111     122.790  12.990  15.590  1.00  0.00           C
ATOM   1663  O   GLY A 111     122.170  13.670  14.790  1.00  0.00           O
ATOM   1664  N   LYS A 112     122.430  12.850  16.860  1.00  0.00           N
ATOM   1665  H   LYS A 112     122.880  12.170  17.450  1.00  0.00           H
ATOM   1666  CA  LYS A 112     121.420  13.740  17.520  1.00  0.00           C
ATOM   1667  HA  LYS A 112     120.470  13.630  17.000  1.00  0.00           H
ATOM   1668  CB  LYS A 112     121.270  13.320  18.980  1.00  0.00           C
ATOM   1669  HB1 LYS A 112     121.240  12.230  19.010  1.00  0.00           H
ATOM   1670  HB2 LYS A 112     120.330  13.640  19.430  1.00  0.00           H
ATOM   1671  CG  LYS A 112     122.390  13.700  19.970  1.00  0.00           C
ATOM   1672  HG1 LYS A 112     122.540  14.770  20.080  1.00  0.00           H
ATOM   1673  HG2 LYS A 112     123.280  13.210  19.570  1.00  0.00           H
ATOM   1674  CD  LYS A 112     122.170  13.180  21.400  1.00  0.00           C
ATOM   1675  HD1 LYS A 112     122.340  12.100  21.400  1.00  0.00           H
ATOM   1676  HD2 LYS A 112     121.150  13.290  21.770  1.00  0.00           H
ATOM   1677  CE  LYS A 112     123.020  13.870  22.440  1.00  0.00           C
ATOM   1678  HE1 LYS A 112     124.010  14.050  22.020  1.00  0.00           H
ATOM   1679  HE2 LYS A 112     123.170  13.120  23.220  1.00  0.00           H
ATOM   1680  NZ  LYS A 112     122.490  15.150  23.050  1.00  0.00           N
ATOM   1681  HZ1 LYS A 112     121.680  14.930  23.620  1.00  0.00           H
ATOM   1682  HZ2 LYS A 112     123.080  15.500  23.790  1.00  0.00           H
ATOM   1683  HZ3 LYS A 112     122.330  15.870  22.360  1.00  0.00           H
ATOM   1684  C   LYS A 112     121.680  15.280  17.560  1.00  0.00           C
ATOM   1685  O   LYS A 112     120.760  16.120  17.460  1.00  0.00           O
ATOM   1686  N   GLU A 113     122.940  15.710  17.500  1.00  0.00           N
ATOM   1687  H   GLU A 113     123.630  14.980  17.560  1.00  0.00           H
ATOM   1688  CA  GLU A 113     123.330  17.110  17.440  1.00  0.00           C
ATOM   1689  HA  GLU A 113     122.890  17.640  18.290  1.00  0.00           H
ATOM   1690  CB  GLU A 113     124.850  17.360  17.680  1.00  0.00           C
ATOM   1691  HB1 GLU A 113     125.040  18.430  17.610  1.00  0.00           H
ATOM   1692  HB2 GLU A 113     125.430  16.890  16.890  1.00  0.00           H
ATOM   1693  CG  GLU A 113     125.340  16.820  19.010  1.00  0.00           C
ATOM   1694  HG1 GLU A 113     126.430  16.860  18.920  1.00  0.00           H
ATOM   1695  HG2 GLU A 113     125.010  15.800  19.150  1.00  0.00           H
ATOM   1696  CD  GLU A 113     125.040  17.810  20.140  1.00  0.00           C
ATOM   1697  OE1 GLU A 113     123.840  17.720  20.520  1.00  0.00           O
ATOM   1698  OE2 GLU A 113     125.890  18.650  20.500  1.00  0.00           O
ATOM   1699  C   GLU A 113     122.900  17.810  16.160  1.00  0.00           C
ATOM   1700  O   GLU A 113     122.820  19.020  16.160  1.00  0.00           O
ATOM   1701  N   ILE A 114     122.770  17.090  15.010  1.00  0.00           N
ATOM   1702  H   ILE A 114     122.720  16.090  15.150  1.00  0.00           H
ATOM   1703  CA  ILE A 114     122.580  17.660  13.650  1.00  0.00           C
ATOM   1704  HA  ILE A 114     122.260  18.700  13.740  1.00  0.00           H
ATOM   1705  CB  ILE A 114     123.960  17.770  12.870  1.00  0.00           C
ATOM   1706  HB  ILE A 114     123.680  17.810  11.820  1.00  0.00           H
ATOM   1707  CG2 ILE A 114     124.660  19.060  13.230  1.00  0.00           C
ATOM   1708 1HG2 ILE A 114     124.090  19.960  13.000  1.00  0.00           H
ATOM   1709 2HG2 ILE A 114     124.900  19.120  14.290  1.00  0.00           H
ATOM   1710 3HG2 ILE A 114     125.520  19.130  12.580  1.00  0.00           H
ATOM   1711  CG1 ILE A 114     125.000  16.590  13.100  1.00  0.00           C
ATOM   1712 1HG1 ILE A 114     125.310  16.550  14.140  1.00  0.00           H
ATOM   1713 2HG1 ILE A 114     125.850  16.870  12.480  1.00  0.00           H
ATOM   1714  CD  ILE A 114     124.470  15.250  12.660  1.00  0.00           C
ATOM   1715  HD1 ILE A 114     125.410  14.710  12.730  1.00  0.00           H
ATOM   1716  HD2 ILE A 114     123.650  14.930  13.310  1.00  0.00           H
ATOM   1717  HD3 ILE A 114     124.050  15.340  11.660  1.00  0.00           H
ATOM   1718  C   ILE A 114     121.570  17.100  12.710  1.00  0.00           C
ATOM   1719  O   ILE A 114     121.230  17.690  11.680  1.00  0.00           O
ATOM   1720  N   ILE A 115     120.920  15.920  13.010  1.00  0.00           N
ATOM   1721  H   ILE A 115     121.200  15.500  13.890  1.00  0.00           H
ATOM   1722  CA  ILE A 115     120.070  15.090  12.130  1.00  0.00           C
ATOM   1723  HA  ILE A 115     120.850  14.900  11.400  1.00  0.00           H
ATOM   1724  CB  ILE A 115     119.450  13.730  12.740  1.00  0.00           C
ATOM   1725  HB  ILE A 115     120.220  13.000  12.990  1.00  0.00           H
ATOM   1726  CG2 ILE A 115     118.730  13.820  14.090  1.00  0.00           C
ATOM   1727 1HG2 ILE A 115     119.270  14.530  14.710  1.00  0.00           H
ATOM   1728 2HG2 ILE A 115     117.710  14.200  14.000  1.00  0.00           H
ATOM   1729 3HG2 ILE A 115     118.630  12.880  14.620  1.00  0.00           H
ATOM   1730  CG1 ILE A 115     118.550  13.030  11.730  1.00  0.00           C
ATOM   1731 1HG1 ILE A 115     117.620  13.580  11.540  1.00  0.00           H
ATOM   1732 2HG1 ILE A 115     118.290  12.060  12.160  1.00  0.00           H
ATOM   1733  CD  ILE A 115     119.230  12.760  10.340  1.00  0.00           C
ATOM   1734  HD1 ILE A 115     120.150  12.190  10.400  1.00  0.00           H
ATOM   1735  HD2 ILE A 115     118.600  12.150   9.690  1.00  0.00           H
ATOM   1736  HD3 ILE A 115     119.460  13.630   9.720  1.00  0.00           H
ATOM   1737  C   ILE A 115     118.940  15.960  11.560  1.00  0.00           C
ATOM   1738  O   ILE A 115     118.790  15.990  10.330  1.00  0.00           O
ATOM   1739  N   ASP A 116     118.240  16.730  12.410  1.00  0.00           N
ATOM   1740  H   ASP A 116     118.490  16.780  13.390  1.00  0.00           H
ATOM   1741  CA  ASP A 116     117.020  17.580  12.050  1.00  0.00           C
ATOM   1742  HA  ASP A 116     116.340  17.020  11.410  1.00  0.00           H
ATOM   1743  CB  ASP A 116     116.120  18.080  13.240  1.00  0.00           C
ATOM   1744  HB1 ASP A 116     115.210  18.480  12.790  1.00  0.00           H
ATOM   1745  HB2 ASP A 116     116.660  18.920  13.670  1.00  0.00           H
ATOM   1746  CG  ASP A 116     115.810  17.070  14.290  1.00  0.00           C
ATOM   1747  OD1 ASP A 116     116.620  16.770  15.200  1.00  0.00           O
ATOM   1748  OD2 ASP A 116     114.740  16.450  14.110  1.00  0.00           O
ATOM   1749  C   ASP A 116     117.330  18.690  11.030  1.00  0.00           C
ATOM   1750  O   ASP A 116     116.510  19.290  10.360  1.00  0.00           O
ATOM   1751  N   LEU A 117     118.620  19.050  11.060  1.00  0.00           N
ATOM   1752  H   LEU A 117     119.250  18.550  11.680  1.00  0.00           H
ATOM   1753  CA  LEU A 117     119.280  20.130  10.310  1.00  0.00           C
ATOM   1754  HA  LEU A 117     118.510  20.900  10.240  1.00  0.00           H
ATOM   1755  CB  LEU A 117     120.530  20.690  11.040  1.00  0.00           C
ATOM   1756  HB1 LEU A 117     121.330  19.990  10.770  1.00  0.00           H
ATOM   1757  HB2 LEU A 117     120.430  20.700  12.120  1.00  0.00           H
ATOM   1758  CG  LEU A 117     121.030  22.070  10.580  1.00  0.00           C
ATOM   1759  HG  LEU A 117     121.370  21.790   9.590  1.00  0.00           H
ATOM   1760  CD1 LEU A 117     119.920  23.130  10.600  1.00  0.00           C
ATOM   1761 1HD1 LEU A 117     119.180  22.930   9.820  1.00  0.00           H
ATOM   1762 2HD1 LEU A 117     119.430  23.150  11.570  1.00  0.00           H
ATOM   1763 3HD1 LEU A 117     120.360  24.080  10.280  1.00  0.00           H
ATOM   1764  CD2 LEU A 117     122.200  22.630  11.390  1.00  0.00           C
ATOM   1765 1HD2 LEU A 117     123.050  22.030  11.070  1.00  0.00           H
ATOM   1766 2HD2 LEU A 117     122.320  23.710  11.230  1.00  0.00           H
ATOM   1767 3HD2 LEU A 117     121.930  22.480  12.430  1.00  0.00           H
ATOM   1768  C   LEU A 117     119.680  19.720   8.900  1.00  0.00           C
ATOM   1769  O   LEU A 117     119.490  20.410   7.980  1.00  0.00           O
ATOM   1770  N   VAL A 118     120.150  18.500   8.790  1.00  0.00           N
ATOM   1771  H   VAL A 118     119.930  17.940   9.610  1.00  0.00           H
ATOM   1772  CA  VAL A 118     120.280  17.670   7.570  1.00  0.00           C
ATOM   1773  HA  VAL A 118     120.850  18.240   6.830  1.00  0.00           H
ATOM   1774  CB  VAL A 118     121.040  16.320   7.780  1.00  0.00           C
ATOM   1775  HB  VAL A 118     120.560  15.650   8.490  1.00  0.00           H
ATOM   1776  CG1 VAL A 118     121.070  15.670   6.410  1.00  0.00           C
ATOM   1777 1HG1 VAL A 118     120.150  15.130   6.210  1.00  0.00           H
ATOM   1778 2HG1 VAL A 118     121.160  16.430   5.630  1.00  0.00           H
ATOM   1779 3HG1 VAL A 118     121.910  14.990   6.520  1.00  0.00           H
ATOM   1780  CG2 VAL A 118     122.550  16.670   8.200  1.00  0.00           C
ATOM   1781 1HG2 VAL A 118     122.600  17.040   9.220  1.00  0.00           H
ATOM   1782 2HG2 VAL A 118     123.080  15.720   8.270  1.00  0.00           H
ATOM   1783 3HG2 VAL A 118     123.000  17.280   7.420  1.00  0.00           H
ATOM   1784  C   VAL A 118     118.890  17.560   6.900  1.00  0.00           C
ATOM   1785  O   VAL A 118     118.700  17.850   5.710  1.00  0.00           O
ATOM   1786  N   LEU A 119     117.880  17.140   7.670  1.00  0.00           N
ATOM   1787  H   LEU A 119     118.050  16.880   8.630  1.00  0.00           H
ATOM   1788  CA  LEU A 119     116.580  16.940   7.010  1.00  0.00           C
ATOM   1789  HA  LEU A 119     116.660  16.380   6.090  1.00  0.00           H
ATOM   1790  CB  LEU A 119     115.760  16.130   7.920  1.00  0.00           C
ATOM   1791  HB1 LEU A 119     114.800  16.060   7.410  1.00  0.00           H
ATOM   1792  HB2 LEU A 119     115.720  16.670   8.860  1.00  0.00           H
ATOM   1793  CG  LEU A 119     116.240  14.660   8.160  1.00  0.00           C
ATOM   1794  HG  LEU A 119     117.330  14.620   8.200  1.00  0.00           H
ATOM   1795  CD1 LEU A 119     115.690  14.090   9.470  1.00  0.00           C
ATOM   1796 1HD1 LEU A 119     114.610  14.140   9.590  1.00  0.00           H
ATOM   1797 2HD1 LEU A 119     116.030  13.050   9.570  1.00  0.00           H
ATOM   1798 3HD1 LEU A 119     116.060  14.600  10.360  1.00  0.00           H
ATOM   1799  CD2 LEU A 119     115.650  13.740   7.040  1.00  0.00           C
ATOM   1800 1HD2 LEU A 119     114.570  13.730   7.120  1.00  0.00           H
ATOM   1801 2HD2 LEU A 119     115.900  14.150   6.060  1.00  0.00           H
ATOM   1802 3HD2 LEU A 119     116.010  12.710   7.010  1.00  0.00           H
ATOM   1803  C   LEU A 119     115.850  18.280   6.670  1.00  0.00           C
ATOM   1804  O   LEU A 119     115.070  18.350   5.730  1.00  0.00           O
ATOM   1805  N   ASP A 120     116.250  19.370   7.330  1.00  0.00           N
ATOM   1806  H   ASP A 120     116.840  19.220   8.130  1.00  0.00           H
ATOM   1807  CA  ASP A 120     115.780  20.730   7.020  1.00  0.00           C
ATOM   1808  HA  ASP A 120     114.730  20.630   6.770  1.00  0.00           H
ATOM   1809  CB  ASP A 120     116.000  21.570   8.300  1.00  0.00           C
ATOM   1810  HB1 ASP A 120     117.020  21.460   8.670  1.00  0.00           H
ATOM   1811  HB2 ASP A 120     115.310  21.150   9.030  1.00  0.00           H
ATOM   1812  CG  ASP A 120     115.530  23.030   8.000  1.00  0.00           C
ATOM   1813  OD1 ASP A 120     116.390  23.960   8.180  1.00  0.00           O
ATOM   1814  OD2 ASP A 120     114.340  23.320   7.660  1.00  0.00           O
ATOM   1815  C   ASP A 120     116.590  21.270   5.840  1.00  0.00           C
ATOM   1816  O   ASP A 120     115.960  21.750   4.900  1.00  0.00           O
ATOM   1817  N   ARG A 121     117.900  21.270   5.730  1.00  0.00           N
ATOM   1818  H   ARG A 121     118.380  20.750   6.460  1.00  0.00           H
ATOM   1819  CA  ARG A 121     118.670  21.760   4.530  1.00  0.00           C
ATOM   1820  HA  ARG A 121     118.300  22.770   4.300  1.00  0.00           H
ATOM   1821  CB  ARG A 121     120.120  21.830   4.780  1.00  0.00           C
ATOM   1822  HB1 ARG A 121     120.680  22.020   3.860  1.00  0.00           H
ATOM   1823  HB2 ARG A 121     120.560  20.920   5.190  1.00  0.00           H
ATOM   1824  CG  ARG A 121     120.330  22.970   5.760  1.00  0.00           C
ATOM   1825  HG1 ARG A 121     119.890  22.770   6.740  1.00  0.00           H
ATOM   1826  HG2 ARG A 121     119.810  23.850   5.390  1.00  0.00           H
ATOM   1827  CD  ARG A 121     121.780  23.560   6.010  1.00  0.00           C
ATOM   1828  HD1 ARG A 121     122.240  23.660   5.020  1.00  0.00           H
ATOM   1829  HD2 ARG A 121     122.400  22.900   6.610  1.00  0.00           H
ATOM   1830  NE  ARG A 121     121.660  24.880   6.590  1.00  0.00           N
ATOM   1831  HE  ARG A 121     120.880  25.400   6.240  1.00  0.00           H
ATOM   1832  CZ  ARG A 121     122.250  25.290   7.720  1.00  0.00           C
ATOM   1833  NH1 ARG A 121     123.280  24.740   8.280  1.00  0.00           N
ATOM   1834 1HH1 ARG A 121     123.850  24.190   7.650  1.00  0.00           H
ATOM   1835 2HH1 ARG A 121     123.590  25.040   9.190  1.00  0.00           H
ATOM   1836  NH2 ARG A 121     121.910  26.410   8.260  1.00  0.00           N
ATOM   1837 1HH2 ARG A 121     121.140  26.820   7.750  1.00  0.00           H
ATOM   1838 2HH2 ARG A 121     122.320  26.700   9.130  1.00  0.00           H
ATOM   1839  C   ARG A 121     118.320  20.960   3.270  1.00  0.00           C
ATOM   1840  O   ARG A 121     118.300  21.610   2.200  1.00  0.00           O
ATOM   1841  N   ILE A 122     118.100  19.690   3.420  1.00  0.00           N
ATOM   1842  H   ILE A 122     118.240  19.280   4.330  1.00  0.00           H
ATOM   1843  CA  ILE A 122     117.450  18.860   2.340  1.00  0.00           C
ATOM   1844  HA  ILE A 122     118.070  18.930   1.450  1.00  0.00           H
ATOM   1845  CB  ILE A 122     117.460  17.330   2.680  1.00  0.00           C
ATOM   1846  HB  ILE A 122     116.980  17.290   3.660  1.00  0.00           H
ATOM   1847  CG2 ILE A 122     116.500  16.580   1.730  1.00  0.00           C
ATOM   1848 1HG2 ILE A 122     115.450  16.860   1.840  1.00  0.00           H
ATOM   1849 2HG2 ILE A 122     116.880  16.520   0.710  1.00  0.00           H
ATOM   1850 3HG2 ILE A 122     116.520  15.540   2.050  1.00  0.00           H
ATOM   1851  CG1 ILE A 122     118.820  16.660   2.770  1.00  0.00           C
ATOM   1852 1HG1 ILE A 122     119.600  17.320   3.160  1.00  0.00           H
ATOM   1853 2HG1 ILE A 122     119.210  16.510   1.760  1.00  0.00           H
ATOM   1854  CD  ILE A 122     118.890  15.370   3.570  1.00  0.00           C
ATOM   1855  HD1 ILE A 122     118.550  15.470   4.600  1.00  0.00           H
ATOM   1856  HD2 ILE A 122     118.310  14.640   3.000  1.00  0.00           H
ATOM   1857  HD3 ILE A 122     119.950  15.090   3.600  1.00  0.00           H
ATOM   1858  C   ILE A 122     116.070  19.380   1.900  1.00  0.00           C
ATOM   1859  O   ILE A 122     115.800  19.420   0.700  1.00  0.00           O
ATOM   1860  N   ARG A 123     115.210  19.750   2.890  1.00  0.00           N
ATOM   1861  H   ARG A 123     115.430  19.650   3.870  1.00  0.00           H
ATOM   1862  CA  ARG A 123     113.910  20.280   2.560  1.00  0.00           C
ATOM   1863  HA  ARG A 123     113.450  19.680   1.770  1.00  0.00           H
ATOM   1864  CB  ARG A 123     112.960  20.210   3.750  1.00  0.00           C
ATOM   1865  HB1 ARG A 123     113.470  20.720   4.570  1.00  0.00           H
ATOM   1866  HB2 ARG A 123     112.830  19.140   3.900  1.00  0.00           H
ATOM   1867  CG  ARG A 123     111.550  20.790   3.470  1.00  0.00           C
ATOM   1868  HG1 ARG A 123     111.710  21.740   2.950  1.00  0.00           H
ATOM   1869  HG2 ARG A 123     111.000  21.010   4.380  1.00  0.00           H
ATOM   1870  CD  ARG A 123     110.560  20.020   2.610  1.00  0.00           C
ATOM   1871  HD1 ARG A 123     109.920  19.410   3.240  1.00  0.00           H
ATOM   1872  HD2 ARG A 123     111.080  19.420   1.860  1.00  0.00           H
ATOM   1873  NE  ARG A 123     109.740  21.010   1.810  1.00  0.00           N
ATOM   1874  HE  ARG A 123     109.910  21.980   2.040  1.00  0.00           H
ATOM   1875  CZ  ARG A 123     108.910  20.770   0.810  1.00  0.00           C
ATOM   1876  NH1 ARG A 123     108.280  19.650   0.740  1.00  0.00           N
ATOM   1877 1HH1 ARG A 123     108.510  18.910   1.400  1.00  0.00           H
ATOM   1878 2HH1 ARG A 123     107.540  19.550   0.060  1.00  0.00           H
ATOM   1879  NH2 ARG A 123     108.740  21.730  -0.110  1.00  0.00           N
ATOM   1880 1HH2 ARG A 123     109.190  22.630  -0.020  1.00  0.00           H
ATOM   1881 2HH2 ARG A 123     108.140  21.570  -0.910  1.00  0.00           H
ATOM   1882  C   ARG A 123     114.000  21.650   1.920  1.00  0.00           C
ATOM   1883  O   ARG A 123     113.440  21.750   0.830  1.00  0.00           O
ATOM   1884  N   LYS A 124     114.700  22.610   2.490  1.00  0.00           N
ATOM   1885  H   LYS A 124     115.220  22.440   3.340  1.00  0.00           H
ATOM   1886  CA  LYS A 124     115.000  23.960   1.900  1.00  0.00           C
ATOM   1887  HA  LYS A 124     114.100  24.580   1.910  1.00  0.00           H
ATOM   1888  CB  LYS A 124     116.120  24.660   2.740  1.00  0.00           C
ATOM   1889  HB1 LYS A 124     116.480  25.470   2.110  1.00  0.00           H
ATOM   1890  HB2 LYS A 124     116.930  23.960   2.990  1.00  0.00           H
ATOM   1891  CG  LYS A 124     115.620  25.170   4.120  1.00  0.00           C
ATOM   1892  HG1 LYS A 124     114.860  24.490   4.500  1.00  0.00           H
ATOM   1893  HG2 LYS A 124     115.090  26.080   3.830  1.00  0.00           H
ATOM   1894  CD  LYS A 124     116.730  25.450   5.200  1.00  0.00           C
ATOM   1895  HD1 LYS A 124     117.580  25.930   4.730  1.00  0.00           H
ATOM   1896  HD2 LYS A 124     117.030  24.530   5.710  1.00  0.00           H
ATOM   1897  CE  LYS A 124     116.170  26.430   6.250  1.00  0.00           C
ATOM   1898  HE1 LYS A 124     115.860  27.360   5.780  1.00  0.00           H
ATOM   1899  HE2 LYS A 124     116.960  26.650   6.960  1.00  0.00           H
ATOM   1900  NZ  LYS A 124     114.990  25.970   6.970  1.00  0.00           N
ATOM   1901  HZ1 LYS A 124     115.130  25.050   7.350  1.00  0.00           H
ATOM   1902  HZ2 LYS A 124     114.700  26.550   7.740  1.00  0.00           H
ATOM   1903  HZ3 LYS A 124     114.200  25.880   6.340  1.00  0.00           H
ATOM   1904  C   LYS A 124     115.520  23.890   0.470  1.00  0.00           C
ATOM   1905  O   LYS A 124     115.210  24.750  -0.360  1.00  0.00           O
ATOM   1906  N   LEU A 125     116.200  22.760   0.130  1.00  0.00           N
ATOM   1907  H   LEU A 125     116.490  22.190   0.910  1.00  0.00           H
ATOM   1908  CA  LEU A 125     116.750  22.460  -1.240  1.00  0.00           C
ATOM   1909  HA  LEU A 125     116.960  23.460  -1.610  1.00  0.00           H
ATOM   1910  CB  LEU A 125     118.080  21.660  -1.180  1.00  0.00           C
ATOM   1911  HB1 LEU A 125     117.920  20.760  -0.600  1.00  0.00           H
ATOM   1912  HB2 LEU A 125     118.820  22.160  -0.560  1.00  0.00           H
ATOM   1913  CG  LEU A 125     118.800  21.290  -2.530  1.00  0.00           C
ATOM   1914  HG  LEU A 125     118.140  20.730  -3.190  1.00  0.00           H
ATOM   1915  CD1 LEU A 125     119.270  22.570  -3.200  1.00  0.00           C
ATOM   1916 1HD1 LEU A 125     119.820  23.100  -2.420  1.00  0.00           H
ATOM   1917 2HD1 LEU A 125     119.850  22.340  -4.090  1.00  0.00           H
ATOM   1918 3HD1 LEU A 125     118.510  23.280  -3.540  1.00  0.00           H
ATOM   1919  CD2 LEU A 125     120.120  20.460  -2.250  1.00  0.00           C
ATOM   1920 1HD2 LEU A 125     120.000  19.410  -1.990  1.00  0.00           H
ATOM   1921 2HD2 LEU A 125     120.730  20.460  -3.160  1.00  0.00           H
ATOM   1922 3HD2 LEU A 125     120.740  20.970  -1.510  1.00  0.00           H
ATOM   1923  C   LEU A 125     115.610  21.840  -2.090  1.00  0.00           C
ATOM   1924  O   LEU A 125     115.340  22.290  -3.210  1.00  0.00           O
ATOM   1925  N   ALA A 126     114.830  20.860  -1.620  1.00  0.00           N
ATOM   1926  H   ALA A 126     115.100  20.290  -0.830  1.00  0.00           H
ATOM   1927  CA  ALA A 126     113.700  20.200  -2.340  1.00  0.00           C
ATOM   1928  HA  ALA A 126     114.080  19.790  -3.270  1.00  0.00           H
ATOM   1929  CB  ALA A 126     113.190  19.150  -1.420  1.00  0.00           C
ATOM   1930  HB1 ALA A 126     113.960  18.520  -0.980  1.00  0.00           H
ATOM   1931  HB2 ALA A 126     112.540  19.520  -0.630  1.00  0.00           H
ATOM   1932  HB3 ALA A 126     112.550  18.410  -1.900  1.00  0.00           H
ATOM   1933  C   ALA A 126     112.600  21.210  -2.740  1.00  0.00           C
ATOM   1934  O   ALA A 126     111.900  21.010  -3.720  1.00  0.00           O
ATOM   1935  N   ASP A 127     112.450  22.290  -2.000  1.00  0.00           N
ATOM   1936  H   ASP A 127     112.990  22.320  -1.150  1.00  0.00           H
ATOM   1937  CA  ASP A 127     111.350  23.380  -2.160  1.00  0.00           C
ATOM   1938  HA  ASP A 127     110.390  22.910  -2.380  1.00  0.00           H
ATOM   1939  CB  ASP A 127     111.290  24.070  -0.820  1.00  0.00           C
ATOM   1940  HB1 ASP A 127     112.260  24.550  -0.750  1.00  0.00           H
ATOM   1941  HB2 ASP A 127     111.090  23.340  -0.030  1.00  0.00           H
ATOM   1942  CG  ASP A 127     110.190  25.050  -0.760  1.00  0.00           C
ATOM   1943  OD1 ASP A 127     110.450  26.310  -0.830  1.00  0.00           O
ATOM   1944  OD2 ASP A 127     109.020  24.700  -0.500  1.00  0.00           O
ATOM   1945  C   ASP A 127     111.660  24.250  -3.420  1.00  0.00           C
ATOM   1946  O   ASP A 127     110.790  24.940  -3.880  1.00  0.00           O
ATOM   1947  N   GLN A 128     112.890  24.220  -3.820  1.00  0.00           N
ATOM   1948  H   GLN A 128     113.570  23.660  -3.330  1.00  0.00           H
ATOM   1949  CA  GLN A 128     113.410  24.940  -5.030  1.00  0.00           C
ATOM   1950  HA  GLN A 128     112.740  25.800  -5.120  1.00  0.00           H
ATOM   1951  CB  GLN A 128     114.900  25.350  -4.820  1.00  0.00           C
ATOM   1952  HB1 GLN A 128     115.380  25.680  -5.750  1.00  0.00           H
ATOM   1953  HB2 GLN A 128     115.500  24.500  -4.500  1.00  0.00           H
ATOM   1954  CG  GLN A 128     114.990  26.420  -3.780  1.00  0.00           C
ATOM   1955  HG1 GLN A 128     114.540  26.100  -2.840  1.00  0.00           H
ATOM   1956  HG2 GLN A 128     114.440  27.290  -4.130  1.00  0.00           H
ATOM   1957  CD  GLN A 128     116.350  26.890  -3.330  1.00  0.00           C
ATOM   1958  OE1 GLN A 128     117.240  27.260  -4.110  1.00  0.00           O
ATOM   1959  NE2 GLN A 128     116.690  26.610  -2.080  1.00  0.00           N
ATOM   1960 1HE2 GLN A 128     116.120  25.990  -1.510  1.00  0.00           H
ATOM   1961 2HE2 GLN A 128     117.650  26.820  -1.860  1.00  0.00           H
ATOM   1962  C   GLN A 128     113.300  24.060  -6.290  1.00  0.00           C
ATOM   1963  O   GLN A 128     113.540  24.480  -7.410  1.00  0.00           O
ATOM   1964  N   CYS A 129     112.950  22.750  -6.130  1.00  0.00           N
ATOM   1965  H   CYS A 129     112.640  22.550  -5.190  1.00  0.00           H
ATOM   1966  CA  CYS A 129     112.600  21.890  -7.270  1.00  0.00           C
ATOM   1967  HA  CYS A 129     113.370  22.130  -7.990  1.00  0.00           H
ATOM   1968  CB  CYS A 129     112.810  20.440  -6.920  1.00  0.00           C
ATOM   1969  HB1 CYS A 129     112.720  19.690  -7.700  1.00  0.00           H
ATOM   1970  HB2 CYS A 129     112.020  20.180  -6.220  1.00  0.00           H
ATOM   1971  SG  CYS A 129     114.430  20.050  -6.160  1.00  0.00           S
ATOM   1972  HG  CYS A 129     114.570  21.260  -5.620  1.00  0.00           H
ATOM   1973  C   CYS A 129     111.230  22.220  -7.920  1.00  0.00           C
ATOM   1974  O   CYS A 129     110.370  22.860  -7.320  1.00  0.00           O
ATOM   1975  N   THR A 130     110.950  21.640  -9.100  1.00  0.00           N
ATOM   1976  H   THR A 130     111.650  21.120  -9.610  1.00  0.00           H
ATOM   1977  CA  THR A 130     109.650  21.750  -9.720  1.00  0.00           C
ATOM   1978  HA  THR A 130     108.920  22.160  -9.020  1.00  0.00           H
ATOM   1979  CB  THR A 130     109.670  22.610 -10.980  1.00  0.00           C
ATOM   1980  HB  THR A 130     108.660  22.610 -11.380  1.00  0.00           H
ATOM   1981  CG2 THR A 130     110.150  24.050 -10.700  1.00  0.00           C
ATOM   1982 1HG2 THR A 130     111.060  24.050 -10.090  1.00  0.00           H
ATOM   1983 2HG2 THR A 130     110.370  24.540 -11.650  1.00  0.00           H
ATOM   1984 3HG2 THR A 130     109.370  24.570 -10.140  1.00  0.00           H
ATOM   1985  OG1 THR A 130     110.600  22.080 -11.890  1.00  0.00           O
ATOM   1986  HG1 THR A 130     111.470  22.180 -11.500  1.00  0.00           H
ATOM   1987  C   THR A 130     109.040  20.380 -10.100  1.00  0.00           C
ATOM   1988  O   THR A 130     107.900  20.310 -10.590  1.00  0.00           O
ATOM   1989  N   GLY A 131     109.820  19.290 -10.060  1.00  0.00           N
ATOM   1990  H   GLY A 131     110.760  19.430  -9.700  1.00  0.00           H
ATOM   1991  CA  GLY A 131     109.400  17.910 -10.310  1.00  0.00           C
ATOM   1992  HA1 GLY A 131     109.100  17.730 -11.350  1.00  0.00           H
ATOM   1993  HA2 GLY A 131     108.480  17.740  -9.740  1.00  0.00           H
ATOM   1994  C   GLY A 131     110.500  16.920  -9.910  1.00  0.00           C
ATOM   1995  O   GLY A 131     110.930  16.050 -10.680  1.00  0.00           O
ATOM   1996  N   LEU A 132     110.840  17.030  -8.660  1.00  0.00           N
ATOM   1997  H   LEU A 132     110.520  17.850  -8.170  1.00  0.00           H
ATOM   1998  CA  LEU A 132     111.910  16.120  -8.050  1.00  0.00           C
ATOM   1999  HA  LEU A 132     112.850  16.250  -8.590  1.00  0.00           H
ATOM   2000  CB  LEU A 132     112.090  16.530  -6.610  1.00  0.00           C
ATOM   2001  HB1 LEU A 132     111.110  16.760  -6.210  1.00  0.00           H
ATOM   2002  HB2 LEU A 132     112.700  17.440  -6.670  1.00  0.00           H
ATOM   2003  CG  LEU A 132     112.750  15.570  -5.630  1.00  0.00           C
ATOM   2004  HG  LEU A 132     112.330  14.570  -5.690  1.00  0.00           H
ATOM   2005  CD1 LEU A 132     114.260  15.400  -6.040  1.00  0.00           C
ATOM   2006 1HD1 LEU A 132     114.230  14.920  -7.010  1.00  0.00           H
ATOM   2007 2HD1 LEU A 132     114.630  16.430  -6.090  1.00  0.00           H
ATOM   2008 3HD1 LEU A 132     114.860  14.890  -5.280  1.00  0.00           H
ATOM   2009  CD2 LEU A 132     112.710  16.180  -4.260  1.00  0.00           C
ATOM   2010 1HD2 LEU A 132     113.320  15.530  -3.630  1.00  0.00           H
ATOM   2011 2HD2 LEU A 132     113.050  17.210  -4.240  1.00  0.00           H
ATOM   2012 3HD2 LEU A 132     111.710  16.060  -3.840  1.00  0.00           H
ATOM   2013  C   LEU A 132     111.550  14.570  -8.240  1.00  0.00           C
ATOM   2014  O   LEU A 132     110.460  14.060  -7.840  1.00  0.00           O
ATOM   2015  N   GLN A 133     112.520  13.870  -8.830  1.00  0.00           N
ATOM   2016  H   GLN A 133     113.380  14.350  -9.020  1.00  0.00           H
ATOM   2017  CA  GLN A 133     112.440  12.400  -9.080  1.00  0.00           C
ATOM   2018  HA  GLN A 133     111.370  12.240  -9.240  1.00  0.00           H
ATOM   2019  CB  GLN A 133     113.310  11.900 -10.330  1.00  0.00           C
ATOM   2020  HB1 GLN A 133     113.010  10.860 -10.460  1.00  0.00           H
ATOM   2021  HB2 GLN A 133     114.340  11.920  -9.970  1.00  0.00           H
ATOM   2022  CG  GLN A 133     113.080  12.680 -11.660  1.00  0.00           C
ATOM   2023  HG1 GLN A 133     113.140  13.770 -11.610  1.00  0.00           H
ATOM   2024  HG2 GLN A 133     112.020  12.570 -11.900  1.00  0.00           H
ATOM   2025  CD  GLN A 133     113.990  12.190 -12.780  1.00  0.00           C
ATOM   2026  OE1 GLN A 133     113.950  11.090 -13.250  1.00  0.00           O
ATOM   2027  NE2 GLN A 133     114.820  13.030 -13.370  1.00  0.00           N
ATOM   2028 1HE2 GLN A 133     115.040  13.960 -13.030  1.00  0.00           H
ATOM   2029 2HE2 GLN A 133     115.340  12.650 -14.150  1.00  0.00           H
ATOM   2030  C   GLN A 133     112.880  11.580  -7.890  1.00  0.00           C
ATOM   2031  O   GLN A 133     112.290  10.570  -7.560  1.00  0.00           O
ATOM   2032  N   GLY A 134     113.920  12.010  -7.140  1.00  0.00           N
ATOM   2033  H   GLY A 134     114.330  12.860  -7.490  1.00  0.00           H
ATOM   2034  CA  GLY A 134     114.540  11.280  -6.020  1.00  0.00           C
ATOM   2035  HA1 GLY A 134     114.670  10.220  -6.200  1.00  0.00           H
ATOM   2036  HA2 GLY A 134     113.900  11.380  -5.140  1.00  0.00           H
ATOM   2037  C   GLY A 134     115.940  11.740  -5.570  1.00  0.00           C
ATOM   2038  O   GLY A 134     116.430  12.800  -5.970  1.00  0.00           O
ATOM   2039  N   PHE A 135     116.600  10.810  -4.880  1.00  0.00           N
ATOM   2040  H   PHE A 135     116.170   9.920  -4.690  1.00  0.00           H
ATOM   2041  CA  PHE A 135     117.750  11.070  -4.050  1.00  0.00           C
ATOM   2042  HA  PHE A 135     118.100  12.060  -4.380  1.00  0.00           H
ATOM   2043  CB  PHE A 135     117.380  11.050  -2.530  1.00  0.00           C
ATOM   2044  HB1 PHE A 135     118.310  11.250  -2.010  1.00  0.00           H
ATOM   2045  HB2 PHE A 135     117.110  10.050  -2.190  1.00  0.00           H
ATOM   2046  CG  PHE A 135     116.310  12.070  -2.050  1.00  0.00           C
ATOM   2047  CD1 PHE A 135     116.640  13.260  -1.330  1.00  0.00           C
ATOM   2048  HD1 PHE A 135     117.640  13.390  -0.970  1.00  0.00           H
ATOM   2049  CE1 PHE A 135     115.650  14.180  -1.080  1.00  0.00           C
ATOM   2050  HE1 PHE A 135     115.880  15.080  -0.530  1.00  0.00           H
ATOM   2051  CZ  PHE A 135     114.310  13.950  -1.540  1.00  0.00           C
ATOM   2052  HZ  PHE A 135     113.540  14.680  -1.330  1.00  0.00           H
ATOM   2053  CE2 PHE A 135     113.950  12.740  -2.130  1.00  0.00           C
ATOM   2054  HE2 PHE A 135     112.910  12.590  -2.370  1.00  0.00           H
ATOM   2055  CD2 PHE A 135     114.980  11.750  -2.230  1.00  0.00           C
ATOM   2056  HD2 PHE A 135     114.780  10.810  -2.720  1.00  0.00           H
ATOM   2057  C   PHE A 135     118.760  10.030  -4.340  1.00  0.00           C
ATOM   2058  O   PHE A 135     118.410   8.800  -4.390  1.00  0.00           O
ATOM   2059  N   LEU A 136     120.020  10.380  -4.540  1.00  0.00           N
ATOM   2060  H   LEU A 136     120.210  11.370  -4.510  1.00  0.00           H
ATOM   2061  CA  LEU A 136     121.200   9.450  -4.600  1.00  0.00           C
ATOM   2062  HA  LEU A 136     120.880   8.420  -4.460  1.00  0.00           H
ATOM   2063  CB  LEU A 136     121.750   9.410  -6.060  1.00  0.00           C
ATOM   2064  HB1 LEU A 136     121.720  10.450  -6.390  1.00  0.00           H
ATOM   2065  HB2 LEU A 136     120.940   9.030  -6.690  1.00  0.00           H
ATOM   2066  CG  LEU A 136     123.130   8.730  -6.340  1.00  0.00           C
ATOM   2067  HG  LEU A 136     123.850   9.120  -5.610  1.00  0.00           H
ATOM   2068  CD1 LEU A 136     123.060   7.240  -6.170  1.00  0.00           C
ATOM   2069 1HD1 LEU A 136     122.610   7.020  -5.200  1.00  0.00           H
ATOM   2070 2HD1 LEU A 136     122.320   6.870  -6.880  1.00  0.00           H
ATOM   2071 3HD1 LEU A 136     124.090   6.900  -6.290  1.00  0.00           H
ATOM   2072  CD2 LEU A 136     123.510   9.160  -7.740  1.00  0.00           C
ATOM   2073 1HD2 LEU A 136     123.850  10.190  -7.820  1.00  0.00           H
ATOM   2074 2HD2 LEU A 136     124.360   8.600  -8.130  1.00  0.00           H
ATOM   2075 3HD2 LEU A 136     122.750   8.990  -8.510  1.00  0.00           H
ATOM   2076  C   LEU A 136     122.280   9.830  -3.550  1.00  0.00           C
ATOM   2077  O   LEU A 136     122.850  10.880  -3.520  1.00  0.00           O
ATOM   2078  N   VAL A 137     122.600   8.860  -2.580  1.00  0.00           N
ATOM   2079  H   VAL A 137     122.000   8.060  -2.460  1.00  0.00           H
ATOM   2080  CA  VAL A 137     123.480   9.200  -1.460  1.00  0.00           C
ATOM   2081  HA  VAL A 137     123.620  10.270  -1.380  1.00  0.00           H
ATOM   2082  CB  VAL A 137     122.810   8.890  -0.070  1.00  0.00           C
ATOM   2083  HB  VAL A 137     121.970   9.590   0.000  1.00  0.00           H
ATOM   2084  CG1 VAL A 137     122.340   7.420   0.100  1.00  0.00           C
ATOM   2085 1HG1 VAL A 137     121.750   7.380   1.010  1.00  0.00           H
ATOM   2086 2HG1 VAL A 137     121.660   7.130  -0.710  1.00  0.00           H
ATOM   2087 3HG1 VAL A 137     123.060   6.600   0.180  1.00  0.00           H
ATOM   2088  CG2 VAL A 137     123.740   9.190   1.120  1.00  0.00           C
ATOM   2089 1HG2 VAL A 137     123.100   9.250   2.000  1.00  0.00           H
ATOM   2090 2HG2 VAL A 137     124.460   8.430   1.400  1.00  0.00           H
ATOM   2091 3HG2 VAL A 137     124.230  10.160   1.030  1.00  0.00           H
ATOM   2092  C   VAL A 137     124.890   8.600  -1.630  1.00  0.00           C
ATOM   2093  O   VAL A 137     125.020   7.380  -1.930  1.00  0.00           O
ATOM   2094  N   PHE A 138     125.930   9.430  -1.400  1.00  0.00           N
ATOM   2095  H   PHE A 138     125.740  10.390  -1.150  1.00  0.00           H
ATOM   2096  CA  PHE A 138     127.330   9.060  -1.530  1.00  0.00           C
ATOM   2097  HA  PHE A 138     127.360   8.160  -2.130  1.00  0.00           H
ATOM   2098  CB  PHE A 138     128.200  10.180  -2.280  1.00  0.00           C
ATOM   2099  HB1 PHE A 138     129.220   9.790  -2.290  1.00  0.00           H
ATOM   2100  HB2 PHE A 138     128.130  11.150  -1.800  1.00  0.00           H
ATOM   2101  CG  PHE A 138     127.720  10.320  -3.710  1.00  0.00           C
ATOM   2102  CD1 PHE A 138     126.600  11.180  -3.990  1.00  0.00           C
ATOM   2103  HD1 PHE A 138     126.240  11.910  -3.270  1.00  0.00           H
ATOM   2104  CE1 PHE A 138     125.990  11.190  -5.240  1.00  0.00           C
ATOM   2105  HE1 PHE A 138     125.230  11.920  -5.480  1.00  0.00           H
ATOM   2106  CZ  PHE A 138     126.450  10.210  -6.190  1.00  0.00           C
ATOM   2107  HZ  PHE A 138     126.000  10.250  -7.170  1.00  0.00           H
ATOM   2108  CE2 PHE A 138     127.490   9.280  -5.920  1.00  0.00           C
ATOM   2109  HE2 PHE A 138     127.690   8.500  -6.650  1.00  0.00           H
ATOM   2110  CD2 PHE A 138     128.150   9.360  -4.700  1.00  0.00           C
ATOM   2111  HD2 PHE A 138     128.920   8.620  -4.530  1.00  0.00           H
ATOM   2112  C   PHE A 138     127.880   8.750  -0.090  1.00  0.00           C
ATOM   2113  O   PHE A 138     128.010   9.680   0.690  1.00  0.00           O
ATOM   2114  N   HIS A 139     128.080   7.460   0.250  1.00  0.00           N
ATOM   2115  H   HIS A 139     127.930   6.740  -0.450  1.00  0.00           H
ATOM   2116  CA  HIS A 139     128.480   7.090   1.600  1.00  0.00           C
ATOM   2117  HA  HIS A 139     129.010   7.850   2.170  1.00  0.00           H
ATOM   2118  CB  HIS A 139     127.230   6.710   2.430  1.00  0.00           C
ATOM   2119  HB1 HIS A 139     126.510   7.520   2.300  1.00  0.00           H
ATOM   2120  HB2 HIS A 139     127.490   6.660   3.490  1.00  0.00           H
ATOM   2121  CG  HIS A 139     126.560   5.370   2.080  1.00  0.00           C
ATOM   2122  ND1 HIS A 139     126.770   4.150   2.700  1.00  0.00           N
ATOM   2123  HD1 HIS A 139     127.250   4.070   3.580  1.00  0.00           H
ATOM   2124  CE1 HIS A 139     125.920   3.270   2.130  1.00  0.00           C
ATOM   2125  HE1 HIS A 139     125.630   2.290   2.480  1.00  0.00           H
ATOM   2126  NE2 HIS A 139     125.280   3.840   1.100  1.00  0.00           N
ATOM   2127  HE2 HIS A 139     124.580   3.320   0.600  1.00  0.00           H
ATOM   2128  CD2 HIS A 139     125.590   5.190   1.090  1.00  0.00           C
ATOM   2129  HD2 HIS A 139     125.180   5.930   0.410  1.00  0.00           H
ATOM   2130  C   HIS A 139     129.410   5.830   1.570  1.00  0.00           C
ATOM   2131  O   HIS A 139     129.290   4.980   0.720  1.00  0.00           O
ATOM   2132  N   SER A 140     130.200   5.630   2.650  1.00  0.00           N
ATOM   2133  H   SER A 140     130.220   6.340   3.370  1.00  0.00           H
ATOM   2134  CA  SER A 140     130.950   4.400   2.900  1.00  0.00           C
ATOM   2135  HA  SER A 140     131.220   4.050   1.910  1.00  0.00           H
ATOM   2136  CB  SER A 140     132.220   4.580   3.620  1.00  0.00           C
ATOM   2137  HB1 SER A 140     132.760   5.460   3.260  1.00  0.00           H
ATOM   2138  HB2 SER A 140     132.810   3.670   3.490  1.00  0.00           H
ATOM   2139  OG  SER A 140     132.050   4.700   4.990  1.00  0.00           O
ATOM   2140  HG  SER A 140     132.290   5.600   5.240  1.00  0.00           H
ATOM   2141  C   SER A 140     130.100   3.320   3.500  1.00  0.00           C
ATOM   2142  O   SER A 140     129.000   3.560   3.920  1.00  0.00           O
ATOM   2143  N   PHE A 141     130.610   2.100   3.410  1.00  0.00           N
ATOM   2144  H   PHE A 141     131.500   1.970   2.940  1.00  0.00           H
ATOM   2145  CA  PHE A 141     130.040   0.950   4.080  1.00  0.00           C
ATOM   2146  HA  PHE A 141     128.970   1.140   4.170  1.00  0.00           H
ATOM   2147  CB  PHE A 141     130.280  -0.380   3.210  1.00  0.00           C
ATOM   2148  HB1 PHE A 141     131.280  -0.780   3.370  1.00  0.00           H
ATOM   2149  HB2 PHE A 141     130.370  -0.150   2.150  1.00  0.00           H
ATOM   2150  CG  PHE A 141     129.200  -1.500   3.320  1.00  0.00           C
ATOM   2151  CD1 PHE A 141     129.390  -2.470   4.260  1.00  0.00           C
ATOM   2152  HD1 PHE A 141     130.130  -2.400   5.050  1.00  0.00           H
ATOM   2153  CE1 PHE A 141     128.490  -3.520   4.280  1.00  0.00           C
ATOM   2154  HE1 PHE A 141     128.660  -4.310   5.000  1.00  0.00           H
ATOM   2155  CZ  PHE A 141     127.370  -3.560   3.430  1.00  0.00           C
ATOM   2156  HZ  PHE A 141     126.610  -4.330   3.500  1.00  0.00           H
ATOM   2157  CE2 PHE A 141     127.220  -2.570   2.440  1.00  0.00           C
ATOM   2158  HE2 PHE A 141     126.360  -2.550   1.790  1.00  0.00           H
ATOM   2159  CD2 PHE A 141     128.110  -1.500   2.370  1.00  0.00           C
ATOM   2160  HD2 PHE A 141     127.990  -0.660   1.700  1.00  0.00           H
ATOM   2161  C   PHE A 141     130.440   0.710   5.550  1.00  0.00           C
ATOM   2162  O   PHE A 141     129.850  -0.160   6.270  1.00  0.00           O
ATOM   2163  N   GLY A 142     131.360   1.570   6.040  1.00  0.00           N
ATOM   2164  H   GLY A 142     131.340   2.520   5.700  1.00  0.00           H
ATOM   2165  CA  GLY A 142     132.140   1.220   7.250  1.00  0.00           C
ATOM   2166  HA1 GLY A 142     132.790   0.410   6.910  1.00  0.00           H
ATOM   2167  HA2 GLY A 142     131.510   0.680   7.950  1.00  0.00           H
ATOM   2168  C   GLY A 142     132.900   2.250   8.130  1.00  0.00           C
ATOM   2169  O   GLY A 142     133.380   1.930   9.210  1.00  0.00           O
ATOM   2170  N   GLY A 143     132.780   3.570   7.780  1.00  0.00           N
ATOM   2171  H   GLY A 143     132.260   3.720   6.920  1.00  0.00           H
ATOM   2172  CA  GLY A 143     133.010   4.670   8.670  1.00  0.00           C
ATOM   2173  HA1 GLY A 143     133.170   5.520   8.010  1.00  0.00           H
ATOM   2174  HA2 GLY A 143     133.830   4.380   9.320  1.00  0.00           H
ATOM   2175  C   GLY A 143     131.820   5.060   9.580  1.00  0.00           C
ATOM   2176  O   GLY A 143     130.700   4.620   9.390  1.00  0.00           O
ATOM   2177  N   GLY A 144     132.070   5.940  10.580  1.00  0.00           N
ATOM   2178  H   GLY A 144     133.030   6.230  10.680  1.00  0.00           H
ATOM   2179  CA  GLY A 144     130.940   6.380  11.530  1.00  0.00           C
ATOM   2180  HA1 GLY A 144     131.390   7.020  12.290  1.00  0.00           H
ATOM   2181  HA2 GLY A 144     130.400   5.600  12.080  1.00  0.00           H
ATOM   2182  C   GLY A 144     129.870   7.290  10.820  1.00  0.00           C
ATOM   2183  O   GLY A 144     128.670   7.160  11.180  1.00  0.00           O
ATOM   2184  N   THR A 145     130.270   8.000   9.760  1.00  0.00           N
ATOM   2185  H   THR A 145     131.210   8.080   9.400  1.00  0.00           H
ATOM   2186  CA  THR A 145     129.260   8.810   9.020  1.00  0.00           C
ATOM   2187  HA  THR A 145     128.510   9.220   9.690  1.00  0.00           H
ATOM   2188  CB  THR A 145     129.970  10.030   8.400  1.00  0.00           C
ATOM   2189  HB  THR A 145     130.500   9.650   7.520  1.00  0.00           H
ATOM   2190  CG2 THR A 145     128.850  11.010   7.950  1.00  0.00           C
ATOM   2191 1HG2 THR A 145     129.290  11.860   7.420  1.00  0.00           H
ATOM   2192 2HG2 THR A 145     128.040  10.540   7.380  1.00  0.00           H
ATOM   2193 3HG2 THR A 145     128.370  11.480   8.820  1.00  0.00           H
ATOM   2194  OG1 THR A 145     130.920  10.590   9.260  1.00  0.00           O
ATOM   2195  HG1 THR A 145     131.650   9.970   9.250  1.00  0.00           H
ATOM   2196  C   THR A 145     128.540   7.870   8.060  1.00  0.00           C
ATOM   2197  O   THR A 145     127.330   7.780   8.010  1.00  0.00           O
ATOM   2198  N   GLY A 146     129.280   7.060   7.230  1.00  0.00           N
ATOM   2199  H   GLY A 146     130.260   7.310   7.240  1.00  0.00           H
ATOM   2200  CA  GLY A 146     128.800   6.110   6.190  1.00  0.00           C
ATOM   2201  HA1 GLY A 146     129.670   5.640   5.710  1.00  0.00           H
ATOM   2202  HA2 GLY A 146     128.260   6.630   5.410  1.00  0.00           H
ATOM   2203  C   GLY A 146     127.920   4.940   6.630  1.00  0.00           C
ATOM   2204  O   GLY A 146     127.070   4.410   5.860  1.00  0.00           O
ATOM   2205  N   SER A 147     128.120   4.400   7.780  1.00  0.00           N
ATOM   2206  H   SER A 147     128.820   4.890   8.330  1.00  0.00           H
ATOM   2207  CA  SER A 147     127.230   3.500   8.530  1.00  0.00           C
ATOM   2208  HA  SER A 147     126.520   3.020   7.860  1.00  0.00           H
ATOM   2209  CB  SER A 147     127.990   2.330   9.130  1.00  0.00           C
ATOM   2210  HB1 SER A 147     128.590   1.800   8.400  1.00  0.00           H
ATOM   2211  HB2 SER A 147     127.390   1.630   9.710  1.00  0.00           H
ATOM   2212  OG  SER A 147     128.950   2.920  10.100  1.00  0.00           O
ATOM   2213  HG  SER A 147     129.710   3.330   9.680  1.00  0.00           H
ATOM   2214  C   SER A 147     126.310   4.200   9.540  1.00  0.00           C
ATOM   2215  O   SER A 147     125.170   4.500   9.280  1.00  0.00           O
ATOM   2216  N   GLY A 148     126.850   4.540  10.770  1.00  0.00           N
ATOM   2217  H   GLY A 148     127.830   4.310  10.830  1.00  0.00           H
ATOM   2218  CA  GLY A 148     126.190   5.160  11.910  1.00  0.00           C
ATOM   2219  HA1 GLY A 148     126.930   5.560  12.600  1.00  0.00           H
ATOM   2220  HA2 GLY A 148     125.630   4.340  12.380  1.00  0.00           H
ATOM   2221  C   GLY A 148     125.150   6.250  11.550  1.00  0.00           C
ATOM   2222  O   GLY A 148     123.980   6.010  11.540  1.00  0.00           O
ATOM   2223  N   PHE A 149     125.700   7.380  11.130  1.00  0.00           N
ATOM   2224  H   PHE A 149     126.700   7.480  10.990  1.00  0.00           H
ATOM   2225  CA  PHE A 149     124.790   8.530  10.890  1.00  0.00           C
ATOM   2226  HA  PHE A 149     124.240   8.760  11.800  1.00  0.00           H
ATOM   2227  CB  PHE A 149     125.700   9.760  10.540  1.00  0.00           C
ATOM   2228  HB1 PHE A 149     126.230   9.380   9.670  1.00  0.00           H
ATOM   2229  HB2 PHE A 149     126.560   9.940  11.190  1.00  0.00           H
ATOM   2230  CG  PHE A 149     124.930  11.030  10.340  1.00  0.00           C
ATOM   2231  CD1 PHE A 149     124.800  11.530   9.040  1.00  0.00           C
ATOM   2232  HD1 PHE A 149     125.140  10.950   8.200  1.00  0.00           H
ATOM   2233  CE1 PHE A 149     123.960  12.650   8.830  1.00  0.00           C
ATOM   2234  HE1 PHE A 149     123.830  13.020   7.830  1.00  0.00           H
ATOM   2235  CZ  PHE A 149     123.200  13.210   9.850  1.00  0.00           C
ATOM   2236  HZ  PHE A 149     122.540  14.050   9.680  1.00  0.00           H
ATOM   2237  CE2 PHE A 149     123.390  12.710  11.180  1.00  0.00           C
ATOM   2238  HE2 PHE A 149     122.970  13.180  12.050  1.00  0.00           H
ATOM   2239  CD2 PHE A 149     124.310  11.660  11.400  1.00  0.00           C
ATOM   2240  HD2 PHE A 149     124.420  11.280  12.410  1.00  0.00           H
ATOM   2241  C   PHE A 149     123.930   8.270   9.620  1.00  0.00           C
ATOM   2242  O   PHE A 149     122.780   8.640   9.640  1.00  0.00           O
ATOM   2243  N   THR A 150     124.450   7.600   8.620  1.00  0.00           N
ATOM   2244  H   THR A 150     125.430   7.340   8.690  1.00  0.00           H
ATOM   2245  CA  THR A 150     123.770   7.380   7.390  1.00  0.00           C
ATOM   2246  HA  THR A 150     123.430   8.340   7.010  1.00  0.00           H
ATOM   2247  CB  THR A 150     124.600   6.710   6.330  1.00  0.00           C
ATOM   2248  HB  THR A 150     125.000   5.760   6.670  1.00  0.00           H
ATOM   2249  CG2 THR A 150     123.950   6.300   5.030  1.00  0.00           C
ATOM   2250 1HG2 THR A 150     124.690   5.940   4.330  1.00  0.00           H
ATOM   2251 2HG2 THR A 150     123.230   5.490   5.130  1.00  0.00           H
ATOM   2252 3HG2 THR A 150     123.380   7.140   4.640  1.00  0.00           H
ATOM   2253  OG1 THR A 150     125.620   7.570   5.980  1.00  0.00           O
ATOM   2254  HG1 THR A 150     126.080   7.870   6.770  1.00  0.00           H
ATOM   2255  C   THR A 150     122.520   6.520   7.650  1.00  0.00           C
ATOM   2256  O   THR A 150     121.450   6.880   7.240  1.00  0.00           O
ATOM   2257  N   SER A 151     122.660   5.500   8.510  1.00  0.00           N
ATOM   2258  H   SER A 151     123.580   5.330   8.890  1.00  0.00           H
ATOM   2259  CA  SER A 151     121.490   4.590   8.820  1.00  0.00           C
ATOM   2260  HA  SER A 151     121.090   4.110   7.920  1.00  0.00           H
ATOM   2261  CB  SER A 151     121.960   3.500   9.780  1.00  0.00           C
ATOM   2262  HB1 SER A 151     121.060   3.000  10.150  1.00  0.00           H
ATOM   2263  HB2 SER A 151     122.530   3.970  10.590  1.00  0.00           H
ATOM   2264  OG  SER A 151     122.790   2.640   9.170  1.00  0.00           O
ATOM   2265  HG  SER A 151     123.680   2.970   9.330  1.00  0.00           H
ATOM   2266  C   SER A 151     120.340   5.410   9.470  1.00  0.00           C
ATOM   2267  O   SER A 151     119.160   5.120   9.130  1.00  0.00           O
ATOM   2268  N   LEU A 152     120.720   6.410  10.310  1.00  0.00           N
ATOM   2269  H   LEU A 152     121.710   6.500  10.490  1.00  0.00           H
ATOM   2270  CA  LEU A 152     119.760   7.240  11.030  1.00  0.00           C
ATOM   2271  HA  LEU A 152     119.060   6.580  11.540  1.00  0.00           H
ATOM   2272  CB  LEU A 152     120.460   7.980  12.170  1.00  0.00           C
ATOM   2273  HB1 LEU A 152     121.340   8.460  11.740  1.00  0.00           H
ATOM   2274  HB2 LEU A 152     120.820   7.280  12.930  1.00  0.00           H
ATOM   2275  CG  LEU A 152     119.480   8.940  12.870  1.00  0.00           C
ATOM   2276  HG  LEU A 152     118.950   9.590  12.170  1.00  0.00           H
ATOM   2277  CD1 LEU A 152     118.470   8.220  13.760  1.00  0.00           C
ATOM   2278 1HD1 LEU A 152     118.880   7.600  14.560  1.00  0.00           H
ATOM   2279 2HD1 LEU A 152     117.850   8.970  14.260  1.00  0.00           H
ATOM   2280 3HD1 LEU A 152     117.740   7.700  13.140  1.00  0.00           H
ATOM   2281  CD2 LEU A 152     120.200   9.870  13.820  1.00  0.00           C
ATOM   2282 1HD2 LEU A 152     119.610  10.420  14.550  1.00  0.00           H
ATOM   2283 2HD2 LEU A 152     120.990   9.260  14.250  1.00  0.00           H
ATOM   2284 3HD2 LEU A 152     120.690  10.660  13.240  1.00  0.00           H
ATOM   2285  C   LEU A 152     119.060   8.230  10.060  1.00  0.00           C
ATOM   2286  O   LEU A 152     117.820   8.350   9.950  1.00  0.00           O
ATOM   2287  N   LEU A 153     119.780   8.830   9.110  1.00  0.00           N
ATOM   2288  H   LEU A 153     120.780   8.690   9.130  1.00  0.00           H
ATOM   2289  CA  LEU A 153     119.270   9.600   7.990  1.00  0.00           C
ATOM   2290  HA  LEU A 153     118.550  10.320   8.350  1.00  0.00           H
ATOM   2291  CB  LEU A 153     120.530  10.300   7.320  1.00  0.00           C
ATOM   2292  HB1 LEU A 153     121.180   9.500   6.960  1.00  0.00           H
ATOM   2293  HB2 LEU A 153     121.240  10.790   7.990  1.00  0.00           H
ATOM   2294  CG  LEU A 153     120.250  11.270   6.120  1.00  0.00           C
ATOM   2295  HG  LEU A 153     119.580  10.690   5.490  1.00  0.00           H
ATOM   2296  CD1 LEU A 153     119.500  12.510   6.650  1.00  0.00           C
ATOM   2297 1HD1 LEU A 153     120.150  13.050   7.340  1.00  0.00           H
ATOM   2298 2HD1 LEU A 153     119.240  13.080   5.760  1.00  0.00           H
ATOM   2299 3HD1 LEU A 153     118.560  12.260   7.140  1.00  0.00           H
ATOM   2300  CD2 LEU A 153     121.570  11.530   5.310  1.00  0.00           C
ATOM   2301 1HD2 LEU A 153     122.290  12.090   5.920  1.00  0.00           H
ATOM   2302 2HD2 LEU A 153     121.900  10.530   5.030  1.00  0.00           H
ATOM   2303 3HD2 LEU A 153     121.350  12.050   4.380  1.00  0.00           H
ATOM   2304  C   LEU A 153     118.440   8.820   6.880  1.00  0.00           C
ATOM   2305  O   LEU A 153     117.410   9.340   6.360  1.00  0.00           O
ATOM   2306  N   MET A 154     118.710   7.560   6.610  1.00  0.00           N
ATOM   2307  H   MET A 154     119.590   7.190   6.920  1.00  0.00           H
ATOM   2308  CA  MET A 154     117.960   6.890   5.550  1.00  0.00           C
ATOM   2309  HA  MET A 154     117.790   7.600   4.740  1.00  0.00           H
ATOM   2310  CB  MET A 154     118.730   5.640   5.150  1.00  0.00           C
ATOM   2311  HB1 MET A 154     118.060   5.100   4.480  1.00  0.00           H
ATOM   2312  HB2 MET A 154     119.020   5.090   6.040  1.00  0.00           H
ATOM   2313  CG  MET A 154     120.060   5.850   4.280  1.00  0.00           C
ATOM   2314  HG1 MET A 154     120.500   4.860   4.300  1.00  0.00           H
ATOM   2315  HG2 MET A 154     120.790   6.480   4.790  1.00  0.00           H
ATOM   2316  SD  MET A 154     119.880   6.450   2.570  1.00  0.00           S
ATOM   2317  CE  MET A 154     119.170   4.980   1.820  1.00  0.00           C
ATOM   2318  HE1 MET A 154     118.370   5.280   1.130  1.00  0.00           H
ATOM   2319  HE2 MET A 154     119.950   4.470   1.250  1.00  0.00           H
ATOM   2320  HE3 MET A 154     118.680   4.360   2.570  1.00  0.00           H
ATOM   2321  C   MET A 154     116.620   6.510   6.110  1.00  0.00           C
ATOM   2322  O   MET A 154     115.620   6.620   5.400  1.00  0.00           O
ATOM   2323  N   GLU A 155     116.580   6.120   7.350  1.00  0.00           N
ATOM   2324  H   GLU A 155     117.420   6.020   7.910  1.00  0.00           H
ATOM   2325  CA  GLU A 155     115.260   5.770   8.000  1.00  0.00           C
ATOM   2326  HA  GLU A 155     114.690   5.080   7.370  1.00  0.00           H
ATOM   2327  CB  GLU A 155     115.570   5.080   9.320  1.00  0.00           C
ATOM   2328  HB1 GLU A 155     115.850   5.820  10.060  1.00  0.00           H
ATOM   2329  HB2 GLU A 155     116.380   4.390   9.080  1.00  0.00           H
ATOM   2330  CG  GLU A 155     114.450   4.250   9.900  1.00  0.00           C
ATOM   2331  HG1 GLU A 155     114.040   3.630   9.110  1.00  0.00           H
ATOM   2332  HG2 GLU A 155     113.730   4.930  10.350  1.00  0.00           H
ATOM   2333  CD  GLU A 155     114.930   3.340  11.000  1.00  0.00           C
ATOM   2334  OE1 GLU A 155     114.600   2.130  10.820  1.00  0.00           O
ATOM   2335  OE2 GLU A 155     115.590   3.640  12.010  1.00  0.00           O
ATOM   2336  C   GLU A 155     114.250   6.980   8.210  1.00  0.00           C
ATOM   2337  O   GLU A 155     113.020   6.810   8.240  1.00  0.00           O
ATOM   2338  N   ARG A 156     114.810   8.200   8.270  1.00  0.00           N
ATOM   2339  H   ARG A 156     115.810   8.280   8.160  1.00  0.00           H
ATOM   2340  CA  ARG A 156     114.150   9.470   8.490  1.00  0.00           C
ATOM   2341  HA  ARG A 156     113.110   9.290   8.760  1.00  0.00           H
ATOM   2342  CB  ARG A 156     114.800  10.510   9.370  1.00  0.00           C
ATOM   2343  HB1 ARG A 156     114.270  11.460   9.260  1.00  0.00           H
ATOM   2344  HB2 ARG A 156     115.830  10.730   9.090  1.00  0.00           H
ATOM   2345  CG  ARG A 156     114.630  10.060  10.850  1.00  0.00           C
ATOM   2346  HG1 ARG A 156     115.040   9.050  10.910  1.00  0.00           H
ATOM   2347  HG2 ARG A 156     113.570  10.090  11.110  1.00  0.00           H
ATOM   2348  CD  ARG A 156     115.440  10.970  11.790  1.00  0.00           C
ATOM   2349  HD1 ARG A 156     115.050  11.990  11.840  1.00  0.00           H
ATOM   2350  HD2 ARG A 156     116.410  11.000  11.290  1.00  0.00           H
ATOM   2351  NE  ARG A 156     115.490  10.500  13.150  1.00  0.00           N
ATOM   2352  HE  ARG A 156     115.550   9.500  13.250  1.00  0.00           H
ATOM   2353  CZ  ARG A 156     115.550  11.150  14.340  1.00  0.00           C
ATOM   2354  NH1 ARG A 156     115.510  12.420  14.500  1.00  0.00           N
ATOM   2355 1HH1 ARG A 156     115.290  13.040  13.730  1.00  0.00           H
ATOM   2356 2HH1 ARG A 156     115.650  12.790  15.440  1.00  0.00           H
ATOM   2357  NH2 ARG A 156     115.480  10.430  15.440  1.00  0.00           N
ATOM   2358 1HH2 ARG A 156     115.600   9.430  15.540  1.00  0.00           H
ATOM   2359 2HH2 ARG A 156     115.110  10.930  16.240  1.00  0.00           H
ATOM   2360  C   ARG A 156     113.850  10.170   7.120  1.00  0.00           C
ATOM   2361  O   ARG A 156     112.760  10.800   6.980  1.00  0.00           O
ATOM   2362  N   LEU A 157     114.690   9.880   6.070  1.00  0.00           N
ATOM   2363  H   LEU A 157     115.600   9.460   6.230  1.00  0.00           H
ATOM   2364  CA  LEU A 157     114.350  10.160   4.750  1.00  0.00           C
ATOM   2365  HA  LEU A 157     114.030  11.200   4.670  1.00  0.00           H
ATOM   2366  CB  LEU A 157     115.610   9.960   3.800  1.00  0.00           C
ATOM   2367  HB1 LEU A 157     115.950   8.920   3.770  1.00  0.00           H
ATOM   2368  HB2 LEU A 157     116.400  10.590   4.190  1.00  0.00           H
ATOM   2369  CG  LEU A 157     115.430  10.430   2.320  1.00  0.00           C
ATOM   2370  HG  LEU A 157     114.660   9.810   1.850  1.00  0.00           H
ATOM   2371  CD1 LEU A 157     115.070  11.920   2.110  1.00  0.00           C
ATOM   2372 1HD1 LEU A 157     115.730  12.580   2.670  1.00  0.00           H
ATOM   2373 2HD1 LEU A 157     115.090  12.280   1.080  1.00  0.00           H
ATOM   2374 3HD1 LEU A 157     114.050  12.050   2.490  1.00  0.00           H
ATOM   2375  CD2 LEU A 157     116.780  10.230   1.650  1.00  0.00           C
ATOM   2376 1HD2 LEU A 157     117.220   9.250   1.850  1.00  0.00           H
ATOM   2377 2HD2 LEU A 157     116.670  10.190   0.570  1.00  0.00           H
ATOM   2378 3HD2 LEU A 157     117.440  11.070   1.910  1.00  0.00           H
ATOM   2379  C   LEU A 157     113.260   9.250   4.230  1.00  0.00           C
ATOM   2380  O   LEU A 157     112.500   9.810   3.480  1.00  0.00           O
ATOM   2381  N   SER A 158     113.090   8.040   4.720  1.00  0.00           N
ATOM   2382  H   SER A 158     113.820   7.770   5.370  1.00  0.00           H
ATOM   2383  CA  SER A 158     111.990   7.040   4.610  1.00  0.00           C
ATOM   2384  HA  SER A 158     111.690   6.840   3.580  1.00  0.00           H
ATOM   2385  CB  SER A 158     112.560   5.690   5.120  1.00  0.00           C
ATOM   2386  HB1 SER A 158     111.690   5.030   5.140  1.00  0.00           H
ATOM   2387  HB2 SER A 158     113.010   5.750   6.110  1.00  0.00           H
ATOM   2388  OG  SER A 158     113.580   5.360   4.230  1.00  0.00           O
ATOM   2389  HG  SER A 158     114.230   6.030   4.460  1.00  0.00           H
ATOM   2390  C   SER A 158     110.640   7.410   5.290  1.00  0.00           C
ATOM   2391  O   SER A 158     109.680   6.610   5.170  1.00  0.00           O
ATOM   2392  N   VAL A 159     110.510   8.560   5.920  1.00  0.00           N
ATOM   2393  H   VAL A 159     111.270   9.210   5.790  1.00  0.00           H
ATOM   2394  CA  VAL A 159     109.250   9.130   6.330  1.00  0.00           C
ATOM   2395  HA  VAL A 159     108.380   8.610   5.920  1.00  0.00           H
ATOM   2396  CB  VAL A 159     108.960   9.180   7.890  1.00  0.00           C
ATOM   2397  HB  VAL A 159     108.160   9.900   8.100  1.00  0.00           H
ATOM   2398  CG1 VAL A 159     108.500   7.740   8.340  1.00  0.00           C
ATOM   2399 1HG1 VAL A 159     108.390   7.810   9.430  1.00  0.00           H
ATOM   2400 2HG1 VAL A 159     107.510   7.470   7.980  1.00  0.00           H
ATOM   2401 3HG1 VAL A 159     109.270   6.980   8.170  1.00  0.00           H
ATOM   2402  CG2 VAL A 159     110.250   9.470   8.670  1.00  0.00           C
ATOM   2403 1HG2 VAL A 159     111.000   8.720   8.430  1.00  0.00           H
ATOM   2404 2HG2 VAL A 159     110.640  10.470   8.480  1.00  0.00           H
ATOM   2405 3HG2 VAL A 159     110.160   9.360   9.750  1.00  0.00           H
ATOM   2406  C   VAL A 159     109.030  10.540   5.660  1.00  0.00           C
ATOM   2407  O   VAL A 159     108.490  11.460   6.200  1.00  0.00           O
ATOM   2408  N   ASP A 160     109.370  10.630   4.430  1.00  0.00           N
ATOM   2409  H   ASP A 160     109.840   9.830   4.020  1.00  0.00           H
ATOM   2410  CA  ASP A 160     109.020  11.780   3.540  1.00  0.00           C
ATOM   2411  HA  ASP A 160     107.990  12.080   3.680  1.00  0.00           H
ATOM   2412  CB  ASP A 160     110.060  12.910   3.780  1.00  0.00           C
ATOM   2413  HB1 ASP A 160     110.930  12.690   3.150  1.00  0.00           H
ATOM   2414  HB2 ASP A 160     110.380  13.040   4.820  1.00  0.00           H
ATOM   2415  CG  ASP A 160     109.580  14.290   3.490  1.00  0.00           C
ATOM   2416  OD1 ASP A 160     108.600  14.460   2.760  1.00  0.00           O
ATOM   2417  OD2 ASP A 160     110.210  15.240   4.040  1.00  0.00           O
ATOM   2418  C   ASP A 160     109.090  11.230   2.090  1.00  0.00           C
ATOM   2419  O   ASP A 160     109.180  10.030   1.900  1.00  0.00           O
ATOM   2420  N   TYR A 161     108.850  12.070   1.110  1.00  0.00           N
ATOM   2421  H   TYR A 161     108.680  13.000   1.450  1.00  0.00           H
ATOM   2422  CA  TYR A 161     109.040  11.880  -0.370  1.00  0.00           C
ATOM   2423  HA  TYR A 161     108.480  12.700  -0.820  1.00  0.00           H
ATOM   2424  CB  TYR A 161     110.470  12.030  -0.800  1.00  0.00           C
ATOM   2425  HB1 TYR A 161     110.550  12.060  -1.880  1.00  0.00           H
ATOM   2426  HB2 TYR A 161     111.030  11.210  -0.370  1.00  0.00           H
ATOM   2427  CG  TYR A 161     111.040  13.360  -0.310  1.00  0.00           C
ATOM   2428  CD1 TYR A 161     110.610  14.570  -0.940  1.00  0.00           C
ATOM   2429  HD1 TYR A 161     109.850  14.520  -1.710  1.00  0.00           H
ATOM   2430  CE1 TYR A 161     110.970  15.850  -0.400  1.00  0.00           C
ATOM   2431  HE1 TYR A 161     110.580  16.790  -0.760  1.00  0.00           H
ATOM   2432  CZ  TYR A 161     111.900  15.840   0.700  1.00  0.00           C
ATOM   2433  OH  TYR A 161     112.370  16.940   1.120  1.00  0.00           O
ATOM   2434  HH  TYR A 161     112.900  16.680   1.880  1.00  0.00           H
ATOM   2435  CE2 TYR A 161     112.470  14.660   1.160  1.00  0.00           C
ATOM   2436  HE2 TYR A 161     113.310  14.690   1.840  1.00  0.00           H
ATOM   2437  CD2 TYR A 161     112.060  13.470   0.650  1.00  0.00           C
ATOM   2438  HD2 TYR A 161     112.420  12.520   1.020  1.00  0.00           H
ATOM   2439  C   TYR A 161     108.350  10.670  -0.940  1.00  0.00           C
ATOM   2440  O   TYR A 161     108.980   9.940  -1.710  1.00  0.00           O
ATOM   2441  N   GLY A 162     107.060  10.340  -0.540  1.00  0.00           N
ATOM   2442  H   GLY A 162     106.660  10.820   0.260  1.00  0.00           H
ATOM   2443  CA  GLY A 162     106.260   9.220  -1.070  1.00  0.00           C
ATOM   2444  HA1 GLY A 162     105.270   9.410  -0.650  1.00  0.00           H
ATOM   2445  HA2 GLY A 162     106.670   8.360  -0.530  1.00  0.00           H
ATOM   2446  C   GLY A 162     106.400   8.880  -2.610  1.00  0.00           C
ATOM   2447  O   GLY A 162     106.620   9.790  -3.380  1.00  0.00           O
ATOM   2448  N   LYS A 163     106.390   7.610  -3.110  1.00  0.00           N
ATOM   2449  H   LYS A 163     106.330   6.950  -2.340  1.00  0.00           H
ATOM   2450  CA  LYS A 163     106.590   7.030  -4.490  1.00  0.00           C
ATOM   2451  HA  LYS A 163     106.680   5.960  -4.300  1.00  0.00           H
ATOM   2452  CB  LYS A 163     105.320   7.260  -5.320  1.00  0.00           C
ATOM   2453  HB1 LYS A 163     105.360   6.500  -6.110  1.00  0.00           H
ATOM   2454  HB2 LYS A 163     105.340   8.290  -5.660  1.00  0.00           H
ATOM   2455  CG  LYS A 163     103.880   7.130  -4.680  1.00  0.00           C
ATOM   2456  HG1 LYS A 163     103.650   8.000  -4.070  1.00  0.00           H
ATOM   2457  HG2 LYS A 163     103.990   6.190  -4.130  1.00  0.00           H
ATOM   2458  CD  LYS A 163     102.700   6.930  -5.620  1.00  0.00           C
ATOM   2459  HD1 LYS A 163     102.810   6.140  -6.360  1.00  0.00           H
ATOM   2460  HD2 LYS A 163     102.570   7.780  -6.290  1.00  0.00           H
ATOM   2461  CE  LYS A 163     101.490   6.610  -4.850  1.00  0.00           C
ATOM   2462  HE1 LYS A 163     101.350   7.420  -4.140  1.00  0.00           H
ATOM   2463  HE2 LYS A 163     101.690   5.690  -4.300  1.00  0.00           H
ATOM   2464  NZ  LYS A 163     100.270   6.380  -5.680  1.00  0.00           N
ATOM   2465  HZ1 LYS A 163     100.290   5.520  -6.190  1.00  0.00           H
ATOM   2466  HZ2 LYS A 163      99.480   6.240  -5.070  1.00  0.00           H
ATOM   2467  HZ3 LYS A 163     100.050   7.140  -6.310  1.00  0.00           H
ATOM   2468  C   LYS A 163     107.860   7.450  -5.190  1.00  0.00           C
ATOM   2469  O   LYS A 163     108.130   6.980  -6.320  1.00  0.00           O
ATOM   2470  N   LYS A 164     108.680   8.360  -4.700  1.00  0.00           N
ATOM   2471  H   LYS A 164     108.440   8.640  -3.760  1.00  0.00           H
ATOM   2472  CA  LYS A 164     109.920   8.860  -5.390  1.00  0.00           C
ATOM   2473  HA  LYS A 164     109.700   9.090  -6.440  1.00  0.00           H
ATOM   2474  CB  LYS A 164     110.400  10.240  -4.810  1.00  0.00           C
ATOM   2475  HB1 LYS A 164     111.290  10.570  -5.340  1.00  0.00           H
ATOM   2476  HB2 LYS A 164     110.810  10.160  -3.810  1.00  0.00           H
ATOM   2477  CG  LYS A 164     109.360  11.400  -4.840  1.00  0.00           C
ATOM   2478  HG1 LYS A 164     109.910  12.350  -4.760  1.00  0.00           H
ATOM   2479  HG2 LYS A 164     108.590  11.390  -4.070  1.00  0.00           H
ATOM   2480  CD  LYS A 164     108.930  11.610  -6.300  1.00  0.00           C
ATOM   2481  HD1 LYS A 164     108.330  10.770  -6.650  1.00  0.00           H
ATOM   2482  HD2 LYS A 164     109.790  11.800  -6.950  1.00  0.00           H
ATOM   2483  CE  LYS A 164     108.060  12.890  -6.510  1.00  0.00           C
ATOM   2484  HE1 LYS A 164     108.700  13.720  -6.200  1.00  0.00           H
ATOM   2485  HE2 LYS A 164     107.210  12.780  -5.840  1.00  0.00           H
ATOM   2486  NZ  LYS A 164     107.620  13.140  -7.890  1.00  0.00           N
ATOM   2487  HZ1 LYS A 164     108.450  13.210  -8.460  1.00  0.00           H
ATOM   2488  HZ2 LYS A 164     107.110  12.350  -8.260  1.00  0.00           H
ATOM   2489  HZ3 LYS A 164     107.050  13.970  -7.860  1.00  0.00           H
ATOM   2490  C   LYS A 164     110.960   7.760  -5.290  1.00  0.00           C
ATOM   2491  O   LYS A 164     110.690   6.700  -4.700  1.00  0.00           O
ATOM   2492  N   SER A 165     112.160   7.970  -5.870  1.00  0.00           N
ATOM   2493  H   SER A 165     112.390   8.800  -6.390  1.00  0.00           H
ATOM   2494  CA  SER A 165     113.260   6.950  -5.810  1.00  0.00           C
ATOM   2495  HA  SER A 165     112.920   6.000  -5.380  1.00  0.00           H
ATOM   2496  CB  SER A 165     113.980   6.640  -7.120  1.00  0.00           C
ATOM   2497  HB1 SER A 165     114.580   5.740  -7.050  1.00  0.00           H
ATOM   2498  HB2 SER A 165     114.630   7.440  -7.500  1.00  0.00           H
ATOM   2499  OG  SER A 165     112.950   6.390  -8.070  1.00  0.00           O
ATOM   2500  HG  SER A 165     112.780   5.440  -8.010  1.00  0.00           H
ATOM   2501  C   SER A 165     114.450   7.340  -4.860  1.00  0.00           C
ATOM   2502  O   SER A 165     114.760   8.530  -4.820  1.00  0.00           O
ATOM   2503  N   LYS A 166     114.990   6.380  -4.110  1.00  0.00           N
ATOM   2504  H   LYS A 166     114.660   5.430  -4.190  1.00  0.00           H
ATOM   2505  CA  LYS A 166     116.130   6.490  -3.240  1.00  0.00           C
ATOM   2506  HA  LYS A 166     116.580   7.480  -3.350  1.00  0.00           H
ATOM   2507  CB  LYS A 166     115.950   6.340  -1.750  1.00  0.00           C
ATOM   2508  HB1 LYS A 166     116.890   6.320  -1.190  1.00  0.00           H
ATOM   2509  HB2 LYS A 166     115.450   5.390  -1.560  1.00  0.00           H
ATOM   2510  CG  LYS A 166     115.130   7.510  -1.070  1.00  0.00           C
ATOM   2511  HG1 LYS A 166     115.250   8.430  -1.640  1.00  0.00           H
ATOM   2512  HG2 LYS A 166     115.460   7.650  -0.040  1.00  0.00           H
ATOM   2513  CD  LYS A 166     113.610   7.130  -0.950  1.00  0.00           C
ATOM   2514  HD1 LYS A 166     113.340   6.710  -1.920  1.00  0.00           H
ATOM   2515  HD2 LYS A 166     113.100   8.040  -0.620  1.00  0.00           H
ATOM   2516  CE  LYS A 166     113.340   5.990   0.030  1.00  0.00           C
ATOM   2517  HE1 LYS A 166     113.640   6.230   1.050  1.00  0.00           H
ATOM   2518  HE2 LYS A 166     113.840   5.090  -0.320  1.00  0.00           H
ATOM   2519  NZ  LYS A 166     111.840   5.660   0.090  1.00  0.00           N
ATOM   2520  HZ1 LYS A 166     111.690   4.800   0.580  1.00  0.00           H
ATOM   2521  HZ2 LYS A 166     111.280   6.430   0.430  1.00  0.00           H
ATOM   2522  HZ3 LYS A 166     111.490   5.430  -0.830  1.00  0.00           H
ATOM   2523  C   LYS A 166     117.190   5.460  -3.700  1.00  0.00           C
ATOM   2524  O   LYS A 166     117.050   4.270  -3.430  1.00  0.00           O
ATOM   2525  N   LEU A 167     118.360   6.000  -4.230  1.00  0.00           N
ATOM   2526  H   LEU A 167     118.430   6.990  -4.370  1.00  0.00           H
ATOM   2527  CA  LEU A 167     119.460   5.240  -4.750  1.00  0.00           C
ATOM   2528  HA  LEU A 167     119.200   4.200  -4.890  1.00  0.00           H
ATOM   2529  CB  LEU A 167     119.800   5.820  -6.090  1.00  0.00           C
ATOM   2530  HB1 LEU A 167     120.630   5.250  -6.520  1.00  0.00           H
ATOM   2531  HB2 LEU A 167     120.140   6.840  -5.930  1.00  0.00           H
ATOM   2532  CG  LEU A 167     118.590   5.750  -7.070  1.00  0.00           C
ATOM   2533  HG  LEU A 167     117.830   6.420  -6.670  1.00  0.00           H
ATOM   2534  CD1 LEU A 167     118.980   6.220  -8.420  1.00  0.00           C
ATOM   2535 1HD1 LEU A 167     118.110   6.120  -9.060  1.00  0.00           H
ATOM   2536 2HD1 LEU A 167     119.210   7.290  -8.480  1.00  0.00           H
ATOM   2537 3HD1 LEU A 167     119.810   5.640  -8.830  1.00  0.00           H
ATOM   2538  CD2 LEU A 167     117.980   4.350  -7.230  1.00  0.00           C
ATOM   2539 1HD2 LEU A 167     118.730   3.710  -7.700  1.00  0.00           H
ATOM   2540 2HD2 LEU A 167     117.650   3.910  -6.290  1.00  0.00           H
ATOM   2541 3HD2 LEU A 167     117.040   4.370  -7.780  1.00  0.00           H
ATOM   2542  C   LEU A 167     120.680   5.390  -3.870  1.00  0.00           C
ATOM   2543  O   LEU A 167     120.900   6.450  -3.260  1.00  0.00           O
ATOM   2544  N   GLU A 168     121.620   4.470  -3.930  1.00  0.00           N
ATOM   2545  H   GLU A 168     121.420   3.570  -4.330  1.00  0.00           H
ATOM   2546  CA  GLU A 168     122.860   4.600  -3.080  1.00  0.00           C
ATOM   2547  HA  GLU A 168     122.970   5.640  -2.760  1.00  0.00           H
ATOM   2548  CB  GLU A 168     122.860   3.540  -1.930  1.00  0.00           C
ATOM   2549  HB1 GLU A 168     123.790   3.580  -1.360  1.00  0.00           H
ATOM   2550  HB2 GLU A 168     122.930   2.570  -2.430  1.00  0.00           H
ATOM   2551  CG  GLU A 168     121.640   3.660  -1.050  1.00  0.00           C
ATOM   2552  HG1 GLU A 168     120.710   3.490  -1.590  1.00  0.00           H
ATOM   2553  HG2 GLU A 168     121.570   4.620  -0.530  1.00  0.00           H
ATOM   2554  CD  GLU A 168     121.770   2.660   0.040  1.00  0.00           C
ATOM   2555  OE1 GLU A 168     122.780   2.720   0.760  1.00  0.00           O
ATOM   2556  OE2 GLU A 168     120.950   1.740   0.170  1.00  0.00           O
ATOM   2557  C   GLU A 168     124.040   4.260  -3.910  1.00  0.00           C
ATOM   2558  O   GLU A 168     124.020   3.380  -4.690  1.00  0.00           O
ATOM   2559  N   PHE A 169     125.140   5.000  -3.660  1.00  0.00           N
ATOM   2560  H   PHE A 169     125.110   5.780  -3.020  1.00  0.00           H
ATOM   2561  CA  PHE A 169     126.440   4.710  -4.150  1.00  0.00           C
ATOM   2562  HA  PHE A 169     126.440   3.840  -4.820  1.00  0.00           H
ATOM   2563  CB  PHE A 169     126.990   5.810  -5.050  1.00  0.00           C
ATOM   2564  HB1 PHE A 169     127.110   6.680  -4.410  1.00  0.00           H
ATOM   2565  HB2 PHE A 169     126.350   6.220  -5.840  1.00  0.00           H
ATOM   2566  CG  PHE A 169     128.360   5.520  -5.770  1.00  0.00           C
ATOM   2567  CD1 PHE A 169     129.580   5.460  -5.090  1.00  0.00           C
ATOM   2568  HD1 PHE A 169     129.570   5.740  -4.040  1.00  0.00           H
ATOM   2569  CE1 PHE A 169     130.750   5.070  -5.730  1.00  0.00           C
ATOM   2570  HE1 PHE A 169     131.700   5.130  -5.220  1.00  0.00           H
ATOM   2571  CZ  PHE A 169     130.800   4.800  -7.100  1.00  0.00           C
ATOM   2572  HZ  PHE A 169     131.690   4.520  -7.640  1.00  0.00           H
ATOM   2573  CE2 PHE A 169     129.530   4.760  -7.790  1.00  0.00           C
ATOM   2574  HE2 PHE A 169     129.500   4.450  -8.830  1.00  0.00           H
ATOM   2575  CD2 PHE A 169     128.370   5.100  -7.130  1.00  0.00           C
ATOM   2576  HD2 PHE A 169     127.430   5.100  -7.660  1.00  0.00           H
ATOM   2577  C   PHE A 169     127.300   4.300  -2.860  1.00  0.00           C
ATOM   2578  O   PHE A 169     127.600   5.200  -2.030  1.00  0.00           O
ATOM   2579  N   SER A 170     127.780   3.050  -2.810  1.00  0.00           N
ATOM   2580  H   SER A 170     127.350   2.500  -3.550  1.00  0.00           H
ATOM   2581  CA  SER A 170     128.380   2.310  -1.700  1.00  0.00           C
ATOM   2582  HA  SER A 170     128.260   2.990  -0.850  1.00  0.00           H
ATOM   2583  CB  SER A 170     127.480   1.130  -1.310  1.00  0.00           C
ATOM   2584  HB1 SER A 170     127.930   0.580  -0.480  1.00  0.00           H
ATOM   2585  HB2 SER A 170     127.370   0.430  -2.130  1.00  0.00           H
ATOM   2586  OG  SER A 170     126.230   1.560  -0.900  1.00  0.00           O
ATOM   2587  HG  SER A 170     125.650   0.840  -0.660  1.00  0.00           H
ATOM   2588  C   SER A 170     129.890   1.950  -1.860  1.00  0.00           C
ATOM   2589  O   SER A 170     130.210   1.080  -2.670  1.00  0.00           O
ATOM   2590  N   ILE A 171     130.710   2.770  -1.170  1.00  0.00           N
ATOM   2591  H   ILE A 171     130.270   3.480  -0.600  1.00  0.00           H
ATOM   2592  CA  ILE A 171     132.110   2.600  -1.060  1.00  0.00           C
ATOM   2593  HA  ILE A 171     132.410   2.120  -2.000  1.00  0.00           H
ATOM   2594  CB  ILE A 171     132.970   3.910  -0.800  1.00  0.00           C
ATOM   2595  HB  ILE A 171     132.560   4.380   0.110  1.00  0.00           H
ATOM   2596  CG2 ILE A 171     134.490   3.730  -0.680  1.00  0.00           C
ATOM   2597 1HG2 ILE A 171     134.870   4.430   0.070  1.00  0.00           H
ATOM   2598 2HG2 ILE A 171     134.690   2.750  -0.250  1.00  0.00           H
ATOM   2599 3HG2 ILE A 171     134.940   3.830  -1.670  1.00  0.00           H
ATOM   2600  CG1 ILE A 171     132.800   5.000  -1.830  1.00  0.00           C
ATOM   2601 1HG1 ILE A 171     132.830   4.510  -2.800  1.00  0.00           H
ATOM   2602 2HG1 ILE A 171     133.680   5.630  -1.710  1.00  0.00           H
ATOM   2603  CD  ILE A 171     131.590   5.910  -1.700  1.00  0.00           C
ATOM   2604  HD1 ILE A 171     130.650   5.370  -1.780  1.00  0.00           H
ATOM   2605  HD2 ILE A 171     131.690   6.450  -0.760  1.00  0.00           H
ATOM   2606  HD3 ILE A 171     131.710   6.660  -2.490  1.00  0.00           H
ATOM   2607  C   ILE A 171     132.360   1.550   0.060  1.00  0.00           C
ATOM   2608  O   ILE A 171     132.030   1.820   1.210  1.00  0.00           O
ATOM   2609  N   TYR A 172     133.020   0.440  -0.310  1.00  0.00           N
ATOM   2610  H   TYR A 172     133.040   0.240  -1.300  1.00  0.00           H
ATOM   2611  CA  TYR A 172     133.450  -0.580   0.630  1.00  0.00           C
ATOM   2612  HA  TYR A 172     132.850  -0.570   1.540  1.00  0.00           H
ATOM   2613  CB  TYR A 172     133.200  -2.030   0.080  1.00  0.00           C
ATOM   2614  HB1 TYR A 172     133.910  -2.340  -0.700  1.00  0.00           H
ATOM   2615  HB2 TYR A 172     132.170  -2.020  -0.290  1.00  0.00           H
ATOM   2616  CG  TYR A 172     133.230  -3.130   1.120  1.00  0.00           C
ATOM   2617  CD1 TYR A 172     134.460  -3.660   1.600  1.00  0.00           C
ATOM   2618  HD1 TYR A 172     135.420  -3.440   1.160  1.00  0.00           H
ATOM   2619  CE1 TYR A 172     134.440  -4.530   2.690  1.00  0.00           C
ATOM   2620  HE1 TYR A 172     135.330  -5.010   3.050  1.00  0.00           H
ATOM   2621  CZ  TYR A 172     133.270  -5.010   3.230  1.00  0.00           C
ATOM   2622  OH  TYR A 172     133.370  -5.820   4.310  1.00  0.00           O
ATOM   2623  HH  TYR A 172     134.280  -6.090   4.450  1.00  0.00           H
ATOM   2624  CE2 TYR A 172     132.050  -4.550   2.720  1.00  0.00           C
ATOM   2625  HE2 TYR A 172     131.140  -4.980   3.100  1.00  0.00           H
ATOM   2626  CD2 TYR A 172     132.040  -3.560   1.660  1.00  0.00           C
ATOM   2627  HD2 TYR A 172     131.070  -3.270   1.280  1.00  0.00           H
ATOM   2628  C   TYR A 172     134.880  -0.340   1.060  1.00  0.00           C
ATOM   2629  O   TYR A 172     135.760  -0.050   0.200  1.00  0.00           O
ATOM   2630  N   PRO A 173     135.140  -0.270   2.390  1.00  0.00           N
ATOM   2631  CD  PRO A 173     134.260  -0.380   3.490  1.00  0.00           C
ATOM   2632  HD1 PRO A 173     133.680  -1.300   3.400  1.00  0.00           H
ATOM   2633  HD2 PRO A 173     133.660   0.530   3.500  1.00  0.00           H
ATOM   2634  CG  PRO A 173     135.100  -0.450   4.710  1.00  0.00           C
ATOM   2635  HG1 PRO A 173     135.440  -1.480   4.800  1.00  0.00           H
ATOM   2636  HG2 PRO A 173     134.570  -0.170   5.620  1.00  0.00           H
ATOM   2637  CB  PRO A 173     136.270   0.450   4.340  1.00  0.00           C
ATOM   2638  HB1 PRO A 173     137.120   0.240   4.980  1.00  0.00           H
ATOM   2639  HB2 PRO A 173     136.050   1.510   4.470  1.00  0.00           H
ATOM   2640  CA  PRO A 173     136.440   0.200   2.830  1.00  0.00           C
ATOM   2641  HA  PRO A 173     136.800   1.070   2.280  1.00  0.00           H
ATOM   2642  C   PRO A 173     137.450  -1.010   2.640  1.00  0.00           C
ATOM   2643  O   PRO A 173     137.060  -2.160   2.730  1.00  0.00           O
ATOM   2644  N   ALA A 174     138.790  -0.770   2.420  1.00  0.00           N
ATOM   2645  H   ALA A 174     139.090   0.190   2.330  1.00  0.00           H
ATOM   2646  CA  ALA A 174     139.860  -1.820   2.260  1.00  0.00           C
ATOM   2647  HA  ALA A 174     139.540  -2.820   2.530  1.00  0.00           H
ATOM   2648  CB  ALA A 174     140.070  -1.820   0.720  1.00  0.00           C
ATOM   2649  HB1 ALA A 174     140.770  -2.650   0.590  1.00  0.00           H
ATOM   2650  HB2 ALA A 174     139.110  -1.880   0.200  1.00  0.00           H
ATOM   2651  HB3 ALA A 174     140.550  -0.880   0.430  1.00  0.00           H
ATOM   2652  C   ALA A 174     141.220  -1.450   2.880  1.00  0.00           C
ATOM   2653  O   ALA A 174     141.460  -0.240   3.060  1.00  0.00           O
ATOM   2654  N   PRO A 175     142.130  -2.430   3.220  1.00  0.00           N
ATOM   2655  CD  PRO A 175     141.950  -3.820   2.940  1.00  0.00           C
ATOM   2656  HD1 PRO A 175     141.940  -3.900   1.860  1.00  0.00           H
ATOM   2657  HD2 PRO A 175     140.990  -4.010   3.430  1.00  0.00           H
ATOM   2658  CG  PRO A 175     143.130  -4.520   3.480  1.00  0.00           C
ATOM   2659  HG1 PRO A 175     143.500  -5.080   2.620  1.00  0.00           H
ATOM   2660  HG2 PRO A 175     142.850  -5.190   4.290  1.00  0.00           H
ATOM   2661  CB  PRO A 175     144.140  -3.450   3.950  1.00  0.00           C
ATOM   2662  HB1 PRO A 175     144.940  -3.210   3.250  1.00  0.00           H
ATOM   2663  HB2 PRO A 175     144.550  -3.700   4.930  1.00  0.00           H
ATOM   2664  CA  PRO A 175     143.330  -2.170   4.040  1.00  0.00           C
ATOM   2665  HA  PRO A 175     143.060  -2.100   5.090  1.00  0.00           H
ATOM   2666  C   PRO A 175     144.180  -0.960   3.740  1.00  0.00           C
ATOM   2667  O   PRO A 175     144.690  -0.320   4.640  1.00  0.00           O
ATOM   2668  N   GLN A 176     144.180  -0.510   2.470  1.00  0.00           N
ATOM   2669  H   GLN A 176     143.650  -1.030   1.790  1.00  0.00           H
ATOM   2670  CA  GLN A 176     144.880   0.710   1.950  1.00  0.00           C
ATOM   2671  HA  GLN A 176     145.870   0.840   2.400  1.00  0.00           H
ATOM   2672  CB  GLN A 176     145.270   0.480   0.470  1.00  0.00           C
ATOM   2673  HB1 GLN A 176     145.700   1.340  -0.040  1.00  0.00           H
ATOM   2674  HB2 GLN A 176     144.380   0.150  -0.070  1.00  0.00           H
ATOM   2675  CG  GLN A 176     146.250  -0.640   0.290  1.00  0.00           C
ATOM   2676  HG1 GLN A 176     146.220  -1.020  -0.730  1.00  0.00           H
ATOM   2677  HG2 GLN A 176     146.080  -1.540   0.890  1.00  0.00           H
ATOM   2678  CD  GLN A 176     147.710  -0.380   0.460  1.00  0.00           C
ATOM   2679  OE1 GLN A 176     148.180   0.760   0.630  1.00  0.00           O
ATOM   2680  NE2 GLN A 176     148.520  -1.430   0.320  1.00  0.00           N
ATOM   2681 1HE2 GLN A 176     148.100  -2.310   0.050  1.00  0.00           H
ATOM   2682 2HE2 GLN A 176     149.500  -1.330   0.550  1.00  0.00           H
ATOM   2683  C   GLN A 176     144.140   2.060   1.980  1.00  0.00           C
ATOM   2684  O   GLN A 176     144.740   3.100   1.590  1.00  0.00           O
ATOM   2685  N   VAL A 177     142.980   2.110   2.570  1.00  0.00           N
ATOM   2686  H   VAL A 177     142.560   1.250   2.890  1.00  0.00           H
ATOM   2687  CA  VAL A 177     142.200   3.410   2.920  1.00  0.00           C
ATOM   2688  HA  VAL A 177     142.790   4.310   2.790  1.00  0.00           H
ATOM   2689  CB  VAL A 177     140.910   3.610   2.080  1.00  0.00           C
ATOM   2690  HB  VAL A 177     140.330   4.410   2.550  1.00  0.00           H
ATOM   2691  CG1 VAL A 177     141.210   4.040   0.640  1.00  0.00           C
ATOM   2692 1HG1 VAL A 177     141.920   3.320   0.240  1.00  0.00           H
ATOM   2693 2HG1 VAL A 177     140.280   4.120   0.070  1.00  0.00           H
ATOM   2694 3HG1 VAL A 177     141.590   5.060   0.530  1.00  0.00           H
ATOM   2695  CG2 VAL A 177     139.970   2.370   2.060  1.00  0.00           C
ATOM   2696 1HG2 VAL A 177     140.490   1.500   1.660  1.00  0.00           H
ATOM   2697 2HG2 VAL A 177     139.740   2.250   3.120  1.00  0.00           H
ATOM   2698 3HG2 VAL A 177     139.050   2.530   1.490  1.00  0.00           H
ATOM   2699  C   VAL A 177     141.770   3.430   4.380  1.00  0.00           C
ATOM   2700  O   VAL A 177     141.130   4.420   4.820  1.00  0.00           O
ATOM   2701  N   SER A 178     142.090   2.480   5.210  1.00  0.00           N
ATOM   2702  H   SER A 178     142.500   1.600   4.920  1.00  0.00           H
ATOM   2703  CA  SER A 178     141.640   2.340   6.590  1.00  0.00           C
ATOM   2704  HA  SER A 178     140.550   2.360   6.570  1.00  0.00           H
ATOM   2705  CB  SER A 178     142.000   0.940   7.010  1.00  0.00           C
ATOM   2706  HB1 SER A 178     141.810   0.730   8.070  1.00  0.00           H
ATOM   2707  HB2 SER A 178     143.040   0.740   6.770  1.00  0.00           H
ATOM   2708  OG  SER A 178     141.140   0.060   6.180  1.00  0.00           O
ATOM   2709  HG  SER A 178     140.360  -0.090   6.720  1.00  0.00           H
ATOM   2710  C   SER A 178     142.040   3.390   7.630  1.00  0.00           C
ATOM   2711  O   SER A 178     143.130   3.990   7.670  1.00  0.00           O
ATOM   2712  N   THR A 179     141.040   3.730   8.410  1.00  0.00           N
ATOM   2713  H   THR A 179     140.130   3.310   8.330  1.00  0.00           H
ATOM   2714  CA  THR A 179     141.060   4.870   9.330  1.00  0.00           C
ATOM   2715  HA  THR A 179     142.010   5.400   9.300  1.00  0.00           H
ATOM   2716  CB  THR A 179     140.040   5.940   8.870  1.00  0.00           C
ATOM   2717  HB  THR A 179     139.840   6.700   9.630  1.00  0.00           H
ATOM   2718  CG2 THR A 179     140.480   6.640   7.600  1.00  0.00           C
ATOM   2719 1HG2 THR A 179     141.560   6.690   7.710  1.00  0.00           H
ATOM   2720 2HG2 THR A 179     140.180   6.140   6.670  1.00  0.00           H
ATOM   2721 3HG2 THR A 179     140.050   7.640   7.580  1.00  0.00           H
ATOM   2722  OG1 THR A 179     138.840   5.250   8.610  1.00  0.00           O
ATOM   2723  HG1 THR A 179     138.180   5.850   8.270  1.00  0.00           H
ATOM   2724  C   THR A 179     140.830   4.520  10.710  1.00  0.00           C
ATOM   2725  O   THR A 179     141.380   5.220  11.580  1.00  0.00           O
ATOM   2726  N   ALA A 180     140.180   3.410  11.050  1.00  0.00           N
ATOM   2727  H   ALA A 180     139.700   2.910  10.310  1.00  0.00           H
ATOM   2728  CA  ALA A 180     140.020   2.860  12.370  1.00  0.00           C
ATOM   2729  HA  ALA A 180     140.820   3.220  13.020  1.00  0.00           H
ATOM   2730  CB  ALA A 180     138.740   3.420  12.990  1.00  0.00           C
ATOM   2731  HB1 ALA A 180     138.590   2.990  13.980  1.00  0.00           H
ATOM   2732  HB2 ALA A 180     138.940   4.490  13.030  1.00  0.00           H
ATOM   2733  HB3 ALA A 180     137.890   3.140  12.370  1.00  0.00           H
ATOM   2734  C   ALA A 180     139.990   1.280  12.360  1.00  0.00           C
ATOM   2735  O   ALA A 180     139.680   0.600  11.390  1.00  0.00           O
ATOM   2736  N   VAL A 181     140.270   0.610  13.500  1.00  0.00           N
ATOM   2737  H   VAL A 181     140.640   1.080  14.320  1.00  0.00           H
ATOM   2738  CA  VAL A 181     140.430  -0.850  13.490  1.00  0.00           C
ATOM   2739  HA  VAL A 181     140.640  -1.180  12.470  1.00  0.00           H
ATOM   2740  CB  VAL A 181     141.440  -1.420  14.470  1.00  0.00           C
ATOM   2741  HB  VAL A 181     141.610  -2.500  14.380  1.00  0.00           H
ATOM   2742  CG1 VAL A 181     142.850  -0.890  14.120  1.00  0.00           C
ATOM   2743 1HG1 VAL A 181     142.840   0.200  14.150  1.00  0.00           H
ATOM   2744 2HG1 VAL A 181     143.600  -1.390  14.730  1.00  0.00           H
ATOM   2745 3HG1 VAL A 181     143.070  -1.220  13.100  1.00  0.00           H
ATOM   2746  CG2 VAL A 181     141.180  -1.110  15.940  1.00  0.00           C
ATOM   2747 1HG2 VAL A 181     142.050  -1.350  16.560  1.00  0.00           H
ATOM   2748 2HG2 VAL A 181     141.090  -0.030  16.080  1.00  0.00           H
ATOM   2749 3HG2 VAL A 181     140.330  -1.620  16.390  1.00  0.00           H
ATOM   2750  C   VAL A 181     139.130  -1.640  13.750  1.00  0.00           C
ATOM   2751  O   VAL A 181     139.000  -2.800  13.400  1.00  0.00           O
ATOM   2752  N   VAL A 182     138.080  -0.950  14.160  1.00  0.00           N
ATOM   2753  H   VAL A 182     138.220   0.030  14.390  1.00  0.00           H
ATOM   2754  CA  VAL A 182     136.700  -1.450  14.490  1.00  0.00           C
ATOM   2755  HA  VAL A 182     136.780  -2.490  14.830  1.00  0.00           H
ATOM   2756  CB  VAL A 182     136.050  -0.450  15.540  1.00  0.00           C
ATOM   2757  HB  VAL A 182     135.000  -0.680  15.730  1.00  0.00           H
ATOM   2758  CG1 VAL A 182     136.760  -0.740  16.870  1.00  0.00           C
ATOM   2759 1HG1 VAL A 182     136.860  -1.810  17.050  1.00  0.00           H
ATOM   2760 2HG1 VAL A 182     137.800  -0.400  16.900  1.00  0.00           H
ATOM   2761 3HG1 VAL A 182     136.200  -0.200  17.630  1.00  0.00           H
ATOM   2762  CG2 VAL A 182     135.990   1.070  15.210  1.00  0.00           C
ATOM   2763 1HG2 VAL A 182     135.720   1.210  14.160  1.00  0.00           H
ATOM   2764 2HG2 VAL A 182     135.230   1.490  15.870  1.00  0.00           H
ATOM   2765 3HG2 VAL A 182     136.980   1.510  15.380  1.00  0.00           H
ATOM   2766  C   VAL A 182     135.850  -1.660  13.200  1.00  0.00           C
ATOM   2767  O   VAL A 182     134.650  -2.060  13.270  1.00  0.00           O
ATOM   2768  N   GLU A 183     136.460  -1.400  12.010  1.00  0.00           N
ATOM   2769  H   GLU A 183     137.430  -1.150  12.170  1.00  0.00           H
ATOM   2770  CA  GLU A 183     135.930  -1.410  10.590  1.00  0.00           C
ATOM   2771  HA  GLU A 183     135.380  -0.470  10.570  1.00  0.00           H
ATOM   2772  CB  GLU A 183     137.160  -1.340   9.690  1.00  0.00           C
ATOM   2773  HB1 GLU A 183     137.870  -2.140   9.890  1.00  0.00           H
ATOM   2774  HB2 GLU A 183     137.740  -0.460   9.960  1.00  0.00           H
ATOM   2775  CG  GLU A 183     136.810  -1.210   8.170  1.00  0.00           C
ATOM   2776  HG1 GLU A 183     136.310  -0.290   7.870  1.00  0.00           H
ATOM   2777  HG2 GLU A 183     136.140  -2.020   7.890  1.00  0.00           H
ATOM   2778  CD  GLU A 183     138.140  -1.370   7.460  1.00  0.00           C
ATOM   2779  OE1 GLU A 183     139.050  -0.470   7.610  1.00  0.00           O
ATOM   2780  OE2 GLU A 183     138.340  -2.450   6.890  1.00  0.00           O
ATOM   2781  C   GLU A 183     134.930  -2.610  10.310  1.00  0.00           C
ATOM   2782  O   GLU A 183     133.790  -2.370   9.880  1.00  0.00           O
ATOM   2783  N   PRO A 184     135.270  -3.830  10.740  1.00  0.00           N
ATOM   2784  CD  PRO A 184     136.650  -4.380  11.040  1.00  0.00           C
ATOM   2785  HD1 PRO A 184     136.990  -4.220  12.060  1.00  0.00           H
ATOM   2786  HD2 PRO A 184     137.350  -3.910  10.340  1.00  0.00           H
ATOM   2787  CG  PRO A 184     136.720  -5.880  10.750  1.00  0.00           C
ATOM   2788  HG1 PRO A 184     137.400  -6.340  11.480  1.00  0.00           H
ATOM   2789  HG2 PRO A 184     137.000  -6.060   9.720  1.00  0.00           H
ATOM   2790  CB  PRO A 184     135.230  -6.190  11.080  1.00  0.00           C
ATOM   2791  HB1 PRO A 184     135.130  -6.270  12.160  1.00  0.00           H
ATOM   2792  HB2 PRO A 184     135.040  -7.100  10.520  1.00  0.00           H
ATOM   2793  CA  PRO A 184     134.350  -4.980  10.700  1.00  0.00           C
ATOM   2794  HA  PRO A 184     133.980  -5.110   9.680  1.00  0.00           H
ATOM   2795  C   PRO A 184     133.090  -4.830  11.580  1.00  0.00           C
ATOM   2796  O   PRO A 184     132.060  -5.300  11.130  1.00  0.00           O
ATOM   2797  N   TYR A 185     133.140  -4.140  12.720  1.00  0.00           N
ATOM   2798  H   TYR A 185     134.010  -3.710  12.990  1.00  0.00           H
ATOM   2799  CA  TYR A 185     131.970  -3.940  13.610  1.00  0.00           C
ATOM   2800  HA  TYR A 185     131.430  -4.880  13.530  1.00  0.00           H
ATOM   2801  CB  TYR A 185     132.520  -3.680  14.990  1.00  0.00           C
ATOM   2802  HB1 TYR A 185     131.620  -3.310  15.490  1.00  0.00           H
ATOM   2803  HB2 TYR A 185     133.300  -2.930  15.010  1.00  0.00           H
ATOM   2804  CG  TYR A 185     133.020  -5.010  15.570  1.00  0.00           C
ATOM   2805  CD1 TYR A 185     134.310  -5.380  15.320  1.00  0.00           C
ATOM   2806  HD1 TYR A 185     134.860  -4.770  14.620  1.00  0.00           H
ATOM   2807  CE1 TYR A 185     134.870  -6.540  15.840  1.00  0.00           C
ATOM   2808  HE1 TYR A 185     135.910  -6.800  15.710  1.00  0.00           H
ATOM   2809  CZ  TYR A 185     134.250  -7.270  16.880  1.00  0.00           C
ATOM   2810  OH  TYR A 185     134.750  -8.330  17.550  1.00  0.00           O
ATOM   2811  HH  TYR A 185     134.350  -8.470  18.410  1.00  0.00           H
ATOM   2812  CE2 TYR A 185     132.910  -6.870  17.170  1.00  0.00           C
ATOM   2813  HE2 TYR A 185     132.330  -7.330  17.960  1.00  0.00           H
ATOM   2814  CD2 TYR A 185     132.310  -5.770  16.540  1.00  0.00           C
ATOM   2815  HD2 TYR A 185     131.300  -5.470  16.790  1.00  0.00           H
ATOM   2816  C   TYR A 185     131.040  -2.860  13.120  1.00  0.00           C
ATOM   2817  O   TYR A 185     129.830  -3.020  13.170  1.00  0.00           O
ATOM   2818  N   ASN A 186     131.600  -1.850  12.420  1.00  0.00           N
ATOM   2819  H   ASN A 186     132.590  -1.660  12.530  1.00  0.00           H
ATOM   2820  CA  ASN A 186     130.780  -0.870  11.760  1.00  0.00           C
ATOM   2821  HA  ASN A 186     129.970  -0.440  12.350  1.00  0.00           H
ATOM   2822  CB  ASN A 186     131.600   0.390  11.260  1.00  0.00           C
ATOM   2823  HB1 ASN A 186     130.990   0.980  10.580  1.00  0.00           H
ATOM   2824  HB2 ASN A 186     132.460   0.050  10.690  1.00  0.00           H
ATOM   2825  CG  ASN A 186     132.150   1.190  12.350  1.00  0.00           C
ATOM   2826  OD1 ASN A 186     131.630   1.350  13.430  1.00  0.00           O
ATOM   2827  ND2 ASN A 186     133.260   1.800  12.130  1.00  0.00           N
ATOM   2828 1HD2 ASN A 186     133.700   1.890  11.220  1.00  0.00           H
ATOM   2829 2HD2 ASN A 186     133.580   2.420  12.860  1.00  0.00           H
ATOM   2830  C   ASN A 186     130.030  -1.500  10.560  1.00  0.00           C
ATOM   2831  O   ASN A 186     128.900  -1.180  10.270  1.00  0.00           O
ATOM   2832  N   SER A 187     130.750  -2.430   9.870  1.00  0.00           N
ATOM   2833  H   SER A 187     131.730  -2.450  10.120  1.00  0.00           H
ATOM   2834  CA  SER A 187     130.330  -2.820   8.530  1.00  0.00           C
ATOM   2835  HA  SER A 187     129.820  -1.960   8.110  1.00  0.00           H
ATOM   2836  CB  SER A 187     131.570  -3.230   7.760  1.00  0.00           C
ATOM   2837  HB1 SER A 187     131.290  -3.650   6.790  1.00  0.00           H
ATOM   2838  HB2 SER A 187     132.100  -4.070   8.200  1.00  0.00           H
ATOM   2839  OG  SER A 187     132.470  -2.130   7.490  1.00  0.00           O
ATOM   2840  HG  SER A 187     133.010  -1.900   8.260  1.00  0.00           H
ATOM   2841  C   SER A 187     129.250  -3.930   8.540  1.00  0.00           C
ATOM   2842  O   SER A 187     128.450  -3.990   7.610  1.00  0.00           O
ATOM   2843  N   ILE A 188     129.220  -4.760   9.540  1.00  0.00           N
ATOM   2844  H   ILE A 188     129.990  -4.780  10.200  1.00  0.00           H
ATOM   2845  CA  ILE A 188     128.340  -5.850   9.740  1.00  0.00           C
ATOM   2846  HA  ILE A 188     128.310  -6.330   8.760  1.00  0.00           H
ATOM   2847  CB  ILE A 188     128.850  -6.980  10.620  1.00  0.00           C
ATOM   2848  HB  ILE A 188     129.870  -7.200  10.310  1.00  0.00           H
ATOM   2849  CG2 ILE A 188     128.950  -6.590  12.050  1.00  0.00           C
ATOM   2850 1HG2 ILE A 188     129.570  -7.330  12.550  1.00  0.00           H
ATOM   2851 2HG2 ILE A 188     129.540  -5.700  12.260  1.00  0.00           H
ATOM   2852 3HG2 ILE A 188     127.980  -6.550  12.560  1.00  0.00           H
ATOM   2853  CG1 ILE A 188     128.010  -8.250  10.410  1.00  0.00           C
ATOM   2854 1HG1 ILE A 188     127.740  -8.470   9.370  1.00  0.00           H
ATOM   2855 2HG1 ILE A 188     127.040  -8.070  10.880  1.00  0.00           H
ATOM   2856  CD  ILE A 188     128.700  -9.500  10.980  1.00  0.00           C
ATOM   2857  HD1 ILE A 188     128.660  -9.600  12.060  1.00  0.00           H
ATOM   2858  HD2 ILE A 188     128.140 -10.360  10.610  1.00  0.00           H
ATOM   2859  HD3 ILE A 188     129.760  -9.640  10.760  1.00  0.00           H
ATOM   2860  C   ILE A 188     126.920  -5.310  10.120  1.00  0.00           C
ATOM   2861  O   ILE A 188     125.920  -5.830   9.680  1.00  0.00           O
ATOM   2862  N   LEU A 189     126.880  -4.240  10.890  1.00  0.00           N
ATOM   2863  H   LEU A 189     127.730  -3.820  11.260  1.00  0.00           H
ATOM   2864  CA  LEU A 189     125.630  -3.490  11.060  1.00  0.00           C
ATOM   2865  HA  LEU A 189     124.940  -4.250  11.420  1.00  0.00           H
ATOM   2866  CB  LEU A 189     125.820  -2.500  12.230  1.00  0.00           C
ATOM   2867  HB1 LEU A 189     124.960  -1.870  12.450  1.00  0.00           H
ATOM   2868  HB2 LEU A 189     126.640  -1.860  11.910  1.00  0.00           H
ATOM   2869  CG  LEU A 189     126.320  -3.120  13.520  1.00  0.00           C
ATOM   2870  HG  LEU A 189     127.230  -3.680  13.300  1.00  0.00           H
ATOM   2871  CD1 LEU A 189     126.720  -1.960  14.460  1.00  0.00           C
ATOM   2872 1HD1 LEU A 189     125.990  -1.140  14.470  1.00  0.00           H
ATOM   2873 2HD1 LEU A 189     126.850  -2.220  15.510  1.00  0.00           H
ATOM   2874 3HD1 LEU A 189     127.650  -1.560  14.060  1.00  0.00           H
ATOM   2875  CD2 LEU A 189     125.440  -4.110  14.290  1.00  0.00           C
ATOM   2876 1HD2 LEU A 189     124.450  -3.670  14.440  1.00  0.00           H
ATOM   2877 2HD2 LEU A 189     125.370  -5.100  13.840  1.00  0.00           H
ATOM   2878 3HD2 LEU A 189     125.840  -4.220  15.300  1.00  0.00           H
ATOM   2879  C   LEU A 189     125.090  -2.640   9.920  1.00  0.00           C
ATOM   2880  O   LEU A 189     123.900  -2.440   9.860  1.00  0.00           O
ATOM   2881  N   THR A 190     125.940  -2.300   8.950  1.00  0.00           N
ATOM   2882  H   THR A 190     126.910  -2.580   9.040  1.00  0.00           H
ATOM   2883  CA  THR A 190     125.530  -1.780   7.640  1.00  0.00           C
ATOM   2884  HA  THR A 190     124.750  -1.040   7.860  1.00  0.00           H
ATOM   2885  CB  THR A 190     126.750  -1.170   6.900  1.00  0.00           C
ATOM   2886  HB  THR A 190     127.490  -1.920   6.640  1.00  0.00           H
ATOM   2887  CG2 THR A 190     126.290  -0.320   5.770  1.00  0.00           C
ATOM   2888 1HG2 THR A 190     125.930   0.650   6.100  1.00  0.00           H
ATOM   2889 2HG2 THR A 190     127.080  -0.150   5.030  1.00  0.00           H
ATOM   2890 3HG2 THR A 190     125.540  -0.840   5.180  1.00  0.00           H
ATOM   2891  OG1 THR A 190     127.410  -0.300   7.730  1.00  0.00           O
ATOM   2892  HG1 THR A 190     128.300  -0.370   7.370  1.00  0.00           H
ATOM   2893  C   THR A 190     124.920  -2.920   6.820  1.00  0.00           C
ATOM   2894  O   THR A 190     123.920  -2.790   6.220  1.00  0.00           O
ATOM   2895  N   THR A 191     125.420  -4.140   6.870  1.00  0.00           N
ATOM   2896  H   THR A 191     126.360  -4.210   7.230  1.00  0.00           H
ATOM   2897  CA  THR A 191     124.800  -5.330   6.240  1.00  0.00           C
ATOM   2898  HA  THR A 191     124.620  -5.010   5.210  1.00  0.00           H
ATOM   2899  CB  THR A 191     125.690  -6.560   6.160  1.00  0.00           C
ATOM   2900  HB  THR A 191     125.690  -7.140   7.080  1.00  0.00           H
ATOM   2901  CG2 THR A 191     125.260  -7.390   4.960  1.00  0.00           C
ATOM   2902 1HG2 THR A 191     124.760  -6.850   4.170  1.00  0.00           H
ATOM   2903 2HG2 THR A 191     125.960  -8.120   4.540  1.00  0.00           H
ATOM   2904 3HG2 THR A 191     124.490  -8.030   5.390  1.00  0.00           H
ATOM   2905  OG1 THR A 191     127.000  -6.160   5.940  1.00  0.00           O
ATOM   2906  HG1 THR A 191     127.360  -6.800   5.330  1.00  0.00           H
ATOM   2907  C   THR A 191     123.390  -5.590   6.870  1.00  0.00           C
ATOM   2908  O   THR A 191     122.450  -6.070   6.230  1.00  0.00           O
ATOM   2909  N   HIS A 192     123.190  -5.160   8.100  1.00  0.00           N
ATOM   2910  H   HIS A 192     124.030  -4.900   8.610  1.00  0.00           H
ATOM   2911  CA  HIS A 192     121.960  -5.270   8.900  1.00  0.00           C
ATOM   2912  HA  HIS A 192     121.420  -6.150   8.540  1.00  0.00           H
ATOM   2913  CB  HIS A 192     122.310  -5.570  10.400  1.00  0.00           C
ATOM   2914  HB1 HIS A 192     122.940  -4.740  10.720  1.00  0.00           H
ATOM   2915  HB2 HIS A 192     122.940  -6.460  10.400  1.00  0.00           H
ATOM   2916  CG  HIS A 192     121.210  -5.850  11.400  1.00  0.00           C
ATOM   2917  ND1 HIS A 192     120.090  -6.590  11.190  1.00  0.00           N
ATOM   2918  HD1 HIS A 192     119.820  -6.940  10.290  1.00  0.00           H
ATOM   2919  CE1 HIS A 192     119.360  -6.580  12.380  1.00  0.00           C
ATOM   2920  HE1 HIS A 192     118.370  -6.980  12.520  1.00  0.00           H
ATOM   2921  NE2 HIS A 192     120.100  -5.920  13.280  1.00  0.00           N
ATOM   2922  HE2 HIS A 192     119.820  -5.780  14.240  1.00  0.00           H
ATOM   2923  CD2 HIS A 192     121.200  -5.430  12.660  1.00  0.00           C
ATOM   2924  HD2 HIS A 192     121.920  -4.770  13.130  1.00  0.00           H
ATOM   2925  C   HIS A 192     120.890  -4.050   8.700  1.00  0.00           C
ATOM   2926  O   HIS A 192     119.700  -4.230   9.020  1.00  0.00           O
ATOM   2927  N   THR A 193     121.350  -2.910   8.100  1.00  0.00           N
ATOM   2928  H   THR A 193     122.220  -2.990   7.600  1.00  0.00           H
ATOM   2929  CA  THR A 193     120.370  -1.830   7.780  1.00  0.00           C
ATOM   2930  HA  THR A 193     119.340  -2.160   7.690  1.00  0.00           H
ATOM   2931  CB  THR A 193     120.450  -0.650   8.820  1.00  0.00           C
ATOM   2932  HB  THR A 193     119.950   0.250   8.450  1.00  0.00           H
ATOM   2933  CG2 THR A 193     119.830  -1.060  10.130  1.00  0.00           C
ATOM   2934 1HG2 THR A 193     119.870  -0.320  10.920  1.00  0.00           H
ATOM   2935 2HG2 THR A 193     118.760  -1.170   9.920  1.00  0.00           H
ATOM   2936 3HG2 THR A 193     120.080  -2.080  10.450  1.00  0.00           H
ATOM   2937  OG1 THR A 193     121.740  -0.310   9.150  1.00  0.00           O
ATOM   2938  HG1 THR A 193     122.280  -1.090   9.040  1.00  0.00           H
ATOM   2939  C   THR A 193     120.610  -1.290   6.340  1.00  0.00           C
ATOM   2940  O   THR A 193     120.910  -0.110   6.200  1.00  0.00           O
ATOM   2941  N   THR A 194     120.400  -2.150   5.260  1.00  0.00           N
ATOM   2942  H   THR A 194     120.420  -3.140   5.450  1.00  0.00           H
ATOM   2943  CA  THR A 194     120.570  -1.720   3.860  1.00  0.00           C
ATOM   2944  HA  THR A 194     120.370  -0.650   3.780  1.00  0.00           H
ATOM   2945  CB  THR A 194     122.000  -2.020   3.370  1.00  0.00           C
ATOM   2946  HB  THR A 194     121.840  -2.180   2.310  1.00  0.00           H
ATOM   2947  CG2 THR A 194     122.990  -0.810   3.510  1.00  0.00           C
ATOM   2948 1HG2 THR A 194     122.520   0.030   3.010  1.00  0.00           H
ATOM   2949 2HG2 THR A 194     123.090  -0.620   4.580  1.00  0.00           H
ATOM   2950 3HG2 THR A 194     123.910  -1.170   3.040  1.00  0.00           H
ATOM   2951  OG1 THR A 194     122.550  -3.210   3.900  1.00  0.00           O
ATOM   2952  HG1 THR A 194     122.610  -3.080   4.850  1.00  0.00           H
ATOM   2953  C   THR A 194     119.640  -2.390   2.850  1.00  0.00           C
ATOM   2954  O   THR A 194     119.640  -2.020   1.650  1.00  0.00           O
ATOM   2955  N   LEU A 195     118.800  -3.270   3.290  1.00  0.00           N
ATOM   2956  H   LEU A 195     118.670  -3.410   4.280  1.00  0.00           H
ATOM   2957  CA  LEU A 195     117.780  -3.950   2.480  1.00  0.00           C
ATOM   2958  HA  LEU A 195     117.910  -3.740   1.420  1.00  0.00           H
ATOM   2959  CB  LEU A 195     117.940  -5.520   2.660  1.00  0.00           C
ATOM   2960  HB1 LEU A 195     117.210  -6.080   2.080  1.00  0.00           H
ATOM   2961  HB2 LEU A 195     117.640  -5.900   3.630  1.00  0.00           H
ATOM   2962  CG  LEU A 195     119.390  -6.090   2.380  1.00  0.00           C
ATOM   2963  HG  LEU A 195     120.060  -5.620   3.100  1.00  0.00           H
ATOM   2964  CD1 LEU A 195     119.540  -7.570   2.660  1.00  0.00           C
ATOM   2965 1HD1 LEU A 195     119.010  -7.790   3.580  1.00  0.00           H
ATOM   2966 2HD1 LEU A 195     119.250  -8.140   1.780  1.00  0.00           H
ATOM   2967 3HD1 LEU A 195     120.590  -7.750   2.890  1.00  0.00           H
ATOM   2968  CD2 LEU A 195     119.850  -5.720   0.990  1.00  0.00           C
ATOM   2969 1HD2 LEU A 195     120.780  -6.190   0.690  1.00  0.00           H
ATOM   2970 2HD2 LEU A 195     119.070  -6.030   0.290  1.00  0.00           H
ATOM   2971 3HD2 LEU A 195     119.970  -4.660   0.760  1.00  0.00           H
ATOM   2972  C   LEU A 195     116.340  -3.410   2.660  1.00  0.00           C
ATOM   2973  O   LEU A 195     115.350  -4.080   2.380  1.00  0.00           O
ATOM   2974  N   GLU A 196     116.160  -2.200   3.090  1.00  0.00           N
ATOM   2975  H   GLU A 196     116.970  -1.610   3.110  1.00  0.00           H
ATOM   2976  CA  GLU A 196     114.910  -1.660   3.480  1.00  0.00           C
ATOM   2977  HA  GLU A 196     114.090  -2.340   3.220  1.00  0.00           H
ATOM   2978  CB  GLU A 196     114.860  -1.530   5.020  1.00  0.00           C
ATOM   2979  HB1 GLU A 196     113.820  -1.250   5.180  1.00  0.00           H
ATOM   2980  HB2 GLU A 196     115.470  -0.730   5.440  1.00  0.00           H
ATOM   2981  CG  GLU A 196     115.070  -3.000   5.610  1.00  0.00           C
ATOM   2982  HG1 GLU A 196     116.120  -3.290   5.650  1.00  0.00           H
ATOM   2983  HG2 GLU A 196     114.590  -3.840   5.120  1.00  0.00           H
ATOM   2984  CD  GLU A 196     114.620  -2.930   7.070  1.00  0.00           C
ATOM   2985  OE1 GLU A 196     115.410  -3.350   7.970  1.00  0.00           O
ATOM   2986  OE2 GLU A 196     113.440  -2.580   7.390  1.00  0.00           O
ATOM   2987  C   GLU A 196     114.600  -0.310   2.840  1.00  0.00           C
ATOM   2988  O   GLU A 196     113.540  -0.120   2.260  1.00  0.00           O
ATOM   2989  N   HIS A 197     115.540   0.670   2.920  1.00  0.00           N
ATOM   2990  H   HIS A 197     116.440   0.400   3.300  1.00  0.00           H
ATOM   2991  CA  HIS A 197     115.350   2.130   2.750  1.00  0.00           C
ATOM   2992  HA  HIS A 197     114.290   2.300   2.880  1.00  0.00           H
ATOM   2993  CB  HIS A 197     116.000   2.770   3.980  1.00  0.00           C
ATOM   2994  HB1 HIS A 197     116.040   3.850   3.840  1.00  0.00           H
ATOM   2995  HB2 HIS A 197     117.030   2.510   4.190  1.00  0.00           H
ATOM   2996  CG  HIS A 197     115.220   2.500   5.270  1.00  0.00           C
ATOM   2997  ND1 HIS A 197     115.790   2.020   6.410  1.00  0.00           N
ATOM   2998  HD1 HIS A 197     116.750   1.890   6.670  1.00  0.00           H
ATOM   2999  CE1 HIS A 197     114.760   1.760   7.290  1.00  0.00           C
ATOM   3000  HE1 HIS A 197     114.900   1.660   8.350  1.00  0.00           H
ATOM   3001  NE2 HIS A 197     113.650   2.190   6.720  1.00  0.00           N
ATOM   3002  CD2 HIS A 197     113.860   2.510   5.380  1.00  0.00           C
ATOM   3003  HD2 HIS A 197     113.170   2.900   4.640  1.00  0.00           H
ATOM   3004  C   HIS A 197     115.760   2.670   1.390  1.00  0.00           C
ATOM   3005  O   HIS A 197     115.850   3.860   1.190  1.00  0.00           O
ATOM   3006  N   SER A 198     116.050   1.870   0.370  1.00  0.00           N
ATOM   3007  H   SER A 198     115.990   0.890   0.590  1.00  0.00           H
ATOM   3008  CA  SER A 198     116.600   2.300  -0.950  1.00  0.00           C
ATOM   3009  HA  SER A 198     116.200   3.280  -1.210  1.00  0.00           H
ATOM   3010  CB  SER A 198     118.170   2.270  -0.870  1.00  0.00           C
ATOM   3011  HB1 SER A 198     118.590   3.040  -0.220  1.00  0.00           H
ATOM   3012  HB2 SER A 198     118.630   2.390  -1.850  1.00  0.00           H
ATOM   3013  OG  SER A 198     118.660   1.030  -0.360  1.00  0.00           O
ATOM   3014  HG  SER A 198     119.570   1.270  -0.180  1.00  0.00           H
ATOM   3015  C   SER A 198     116.140   1.260  -2.060  1.00  0.00           C
ATOM   3016  O   SER A 198     115.950   0.060  -1.860  1.00  0.00           O
ATOM   3017  N   ASP A 199     116.050   1.740  -3.320  1.00  0.00           N
ATOM   3018  H   ASP A 199     116.160   2.740  -3.420  1.00  0.00           H
ATOM   3019  CA  ASP A 199     115.660   0.840  -4.450  1.00  0.00           C
ATOM   3020  HA  ASP A 199     115.000   0.060  -4.080  1.00  0.00           H
ATOM   3021  CB  ASP A 199     114.820   1.760  -5.370  1.00  0.00           C
ATOM   3022  HB1 ASP A 199     114.510   1.160  -6.230  1.00  0.00           H
ATOM   3023  HB2 ASP A 199     115.410   2.550  -5.830  1.00  0.00           H
ATOM   3024  CG  ASP A 199     113.570   2.360  -4.800  1.00  0.00           C
ATOM   3025  OD1 ASP A 199     112.670   1.460  -4.630  1.00  0.00           O
ATOM   3026  OD2 ASP A 199     113.360   3.610  -4.690  1.00  0.00           O
ATOM   3027  C   ASP A 199     116.800   0.080  -5.150  1.00  0.00           C
ATOM   3028  O   ASP A 199     116.610  -1.010  -5.640  1.00  0.00           O
ATOM   3029  N   CYS A 200     117.980   0.750  -5.300  1.00  0.00           N
ATOM   3030  H   CYS A 200     118.190   1.540  -4.710  1.00  0.00           H
ATOM   3031  CA  CYS A 200     119.190   0.160  -5.870  1.00  0.00           C
ATOM   3032  HA  CYS A 200     119.140  -0.900  -5.600  1.00  0.00           H
ATOM   3033  CB  CYS A 200     119.100   0.330  -7.430  1.00  0.00           C
ATOM   3034  HB1 CYS A 200     119.280   1.390  -7.590  1.00  0.00           H
ATOM   3035  HB2 CYS A 200     118.110   0.050  -7.770  1.00  0.00           H
ATOM   3036  SG  CYS A 200     120.270  -0.830  -8.300  1.00  0.00           S
ATOM   3037  HG  CYS A 200     120.740  -1.580  -7.290  1.00  0.00           H
ATOM   3038  C   CYS A 200     120.450   0.690  -5.200  1.00  0.00           C
ATOM   3039  O   CYS A 200     120.400   1.770  -4.710  1.00  0.00           O
ATOM   3040  N   ALA A 201     121.570  -0.040  -5.210  1.00  0.00           N
ATOM   3041  H   ALA A 201     121.610  -0.960  -5.630  1.00  0.00           H
ATOM   3042  CA  ALA A 201     122.790   0.360  -4.410  1.00  0.00           C
ATOM   3043  HA  ALA A 201     122.920   1.450  -4.370  1.00  0.00           H
ATOM   3044  CB  ALA A 201     122.840  -0.260  -3.020  1.00  0.00           C
ATOM   3045  HB1 ALA A 201     123.680   0.200  -2.490  1.00  0.00           H
ATOM   3046  HB2 ALA A 201     121.940   0.110  -2.530  1.00  0.00           H
ATOM   3047  HB3 ALA A 201     123.010  -1.330  -2.930  1.00  0.00           H
ATOM   3048  C   ALA A 201     123.990  -0.220  -5.170  1.00  0.00           C
ATOM   3049  O   ALA A 201     124.200  -1.450  -5.240  1.00  0.00           O
ATOM   3050  N   PHE A 202     124.710   0.660  -5.840  1.00  0.00           N
ATOM   3051  H   PHE A 202     124.420   1.620  -5.790  1.00  0.00           H
ATOM   3052  CA  PHE A 202     125.880   0.390  -6.660  1.00  0.00           C
ATOM   3053  HA  PHE A 202     125.690  -0.510  -7.250  1.00  0.00           H
ATOM   3054  CB  PHE A 202     126.240   1.590  -7.610  1.00  0.00           C
ATOM   3055  HB1 PHE A 202     127.020   1.220  -8.270  1.00  0.00           H
ATOM   3056  HB2 PHE A 202     126.640   2.430  -7.040  1.00  0.00           H
ATOM   3057  CG  PHE A 202     125.190   2.190  -8.430  1.00  0.00           C
ATOM   3058  CD1 PHE A 202     124.430   1.430  -9.390  1.00  0.00           C
ATOM   3059  HD1 PHE A 202     124.770   0.450  -9.670  1.00  0.00           H
ATOM   3060  CE1 PHE A 202     123.320   1.950 -10.030  1.00  0.00           C
ATOM   3061  HE1 PHE A 202     122.650   1.370 -10.640  1.00  0.00           H
ATOM   3062  CZ  PHE A 202     122.870   3.270  -9.590  1.00  0.00           C
ATOM   3063  HZ  PHE A 202     121.930   3.670  -9.950  1.00  0.00           H
ATOM   3064  CE2 PHE A 202     123.540   3.930  -8.580  1.00  0.00           C
ATOM   3065  HE2 PHE A 202     123.070   4.780  -8.120  1.00  0.00           H
ATOM   3066  CD2 PHE A 202     124.730   3.460  -8.020  1.00  0.00           C
ATOM   3067  HD2 PHE A 202     125.110   4.000  -7.180  1.00  0.00           H
ATOM   3068  C   PHE A 202     127.050   0.160  -5.750  1.00  0.00           C
ATOM   3069  O   PHE A 202     127.410   1.110  -5.020  1.00  0.00           O
ATOM   3070  N   MET A 203     127.720  -0.970  -5.870  1.00  0.00           N
ATOM   3071  H   MET A 203     127.350  -1.730  -6.430  1.00  0.00           H
ATOM   3072  CA  MET A 203     128.920  -1.330  -5.030  1.00  0.00           C
ATOM   3073  HA  MET A 203     128.900  -0.770  -4.100  1.00  0.00           H
ATOM   3074  CB  MET A 203     128.870  -2.760  -4.690  1.00  0.00           C
ATOM   3075  HB1 MET A 203     129.240  -3.330  -5.540  1.00  0.00           H
ATOM   3076  HB2 MET A 203     127.810  -3.020  -4.650  1.00  0.00           H
ATOM   3077  CG  MET A 203     129.860  -3.040  -3.450  1.00  0.00           C
ATOM   3078  HG1 MET A 203     130.820  -2.570  -3.630  1.00  0.00           H
ATOM   3079  HG2 MET A 203     129.880  -4.130  -3.410  1.00  0.00           H
ATOM   3080  SD  MET A 203     129.230  -2.270  -1.920  1.00  0.00           S
ATOM   3081  CE  MET A 203     128.460  -3.710  -1.220  1.00  0.00           C
ATOM   3082  HE1 MET A 203     129.280  -4.410  -1.040  1.00  0.00           H
ATOM   3083  HE2 MET A 203     128.110  -3.510  -0.210  1.00  0.00           H
ATOM   3084  HE3 MET A 203     127.740  -4.230  -1.840  1.00  0.00           H
ATOM   3085  C   MET A 203     130.220  -0.920  -5.760  1.00  0.00           C
ATOM   3086  O   MET A 203     130.380  -1.300  -6.890  1.00  0.00           O
ATOM   3087  N   VAL A 204     131.130  -0.340  -5.030  1.00  0.00           N
ATOM   3088  H   VAL A 204     130.790   0.090  -4.180  1.00  0.00           H
ATOM   3089  CA  VAL A 204     132.540  -0.370  -5.330  1.00  0.00           C
ATOM   3090  HA  VAL A 204     132.730  -0.970  -6.220  1.00  0.00           H
ATOM   3091  CB  VAL A 204     133.030   1.050  -5.790  1.00  0.00           C
ATOM   3092  HB  VAL A 204     134.090   1.230  -5.940  1.00  0.00           H
ATOM   3093  CG1 VAL A 204     132.270   1.380  -7.040  1.00  0.00           C
ATOM   3094 1HG1 VAL A 204     131.220   1.560  -6.810  1.00  0.00           H
ATOM   3095 2HG1 VAL A 204     132.680   2.300  -7.470  1.00  0.00           H
ATOM   3096 3HG1 VAL A 204     132.340   0.660  -7.860  1.00  0.00           H
ATOM   3097  CG2 VAL A 204     132.720   2.210  -4.890  1.00  0.00           C
ATOM   3098 1HG2 VAL A 204     133.020   3.110  -5.440  1.00  0.00           H
ATOM   3099 2HG2 VAL A 204     131.720   2.340  -4.490  1.00  0.00           H
ATOM   3100 3HG2 VAL A 204     133.320   2.120  -3.990  1.00  0.00           H
ATOM   3101  C   VAL A 204     133.310  -0.920  -4.130  1.00  0.00           C
ATOM   3102  O   VAL A 204     132.930  -0.660  -3.020  1.00  0.00           O
ATOM   3103  N   ASP A 205     134.470  -1.560  -4.260  1.00  0.00           N
ATOM   3104  H   ASP A 205     134.870  -1.680  -5.180  1.00  0.00           H
ATOM   3105  CA  ASP A 205     135.400  -1.920  -3.210  1.00  0.00           C
ATOM   3106  HA  ASP A 205     135.060  -1.620  -2.220  1.00  0.00           H
ATOM   3107  CB  ASP A 205     135.620  -3.380  -3.130  1.00  0.00           C
ATOM   3108  HB1 ASP A 205     136.150  -3.580  -4.060  1.00  0.00           H
ATOM   3109  HB2 ASP A 205     134.670  -3.930  -3.110  1.00  0.00           H
ATOM   3110  CG  ASP A 205     136.500  -3.820  -1.960  1.00  0.00           C
ATOM   3111  OD1 ASP A 205     136.650  -5.030  -1.760  1.00  0.00           O
ATOM   3112  OD2 ASP A 205     137.180  -2.990  -1.290  1.00  0.00           O
ATOM   3113  C   ASP A 205     136.720  -1.170  -3.460  1.00  0.00           C
ATOM   3114  O   ASP A 205     137.270  -1.160  -4.590  1.00  0.00           O
ATOM   3115  N   ASN A 206     137.270  -0.520  -2.400  1.00  0.00           N
ATOM   3116  H   ASN A 206     136.750  -0.650  -1.540  1.00  0.00           H
ATOM   3117  CA  ASN A 206     138.600   0.190  -2.530  1.00  0.00           C
ATOM   3118  HA  ASN A 206     138.420   0.920  -3.320  1.00  0.00           H
ATOM   3119  CB  ASN A 206     138.900   0.910  -1.220  1.00  0.00           C
ATOM   3120  HB1 ASN A 206     139.950   1.130  -1.000  1.00  0.00           H
ATOM   3121  HB2 ASN A 206     138.510   0.270  -0.430  1.00  0.00           H
ATOM   3122  CG  ASN A 206     138.200   2.210  -1.220  1.00  0.00           C
ATOM   3123  OD1 ASN A 206     138.650   3.150  -1.920  1.00  0.00           O
ATOM   3124  ND2 ASN A 206     137.250   2.420  -0.390  1.00  0.00           N
ATOM   3125 1HD2 ASN A 206     136.710   1.650  -0.010  1.00  0.00           H
ATOM   3126 2HD2 ASN A 206     136.970   3.360  -0.180  1.00  0.00           H
ATOM   3127  C   ASN A 206     139.820  -0.820  -2.840  1.00  0.00           C
ATOM   3128  O   ASN A 206     140.890  -0.330  -3.300  1.00  0.00           O
ATOM   3129  N   GLU A 207     139.660  -2.130  -2.490  1.00  0.00           N
ATOM   3130  H   GLU A 207     138.860  -2.510  -2.000  1.00  0.00           H
ATOM   3131  CA  GLU A 207     140.720  -3.100  -2.830  1.00  0.00           C
ATOM   3132  HA  GLU A 207     141.680  -2.780  -2.410  1.00  0.00           H
ATOM   3133  CB  GLU A 207     140.290  -4.490  -2.350  1.00  0.00           C
ATOM   3134  HB1 GLU A 207     139.320  -4.760  -2.770  1.00  0.00           H
ATOM   3135  HB2 GLU A 207     140.120  -4.410  -1.270  1.00  0.00           H
ATOM   3136  CG  GLU A 207     141.350  -5.620  -2.600  1.00  0.00           C
ATOM   3137  HG1 GLU A 207     141.770  -5.510  -3.600  1.00  0.00           H
ATOM   3138  HG2 GLU A 207     140.850  -6.590  -2.520  1.00  0.00           H
ATOM   3139  CD  GLU A 207     142.420  -5.530  -1.490  1.00  0.00           C
ATOM   3140  OE1 GLU A 207     142.830  -4.420  -1.100  1.00  0.00           O
ATOM   3141  OE2 GLU A 207     142.730  -6.610  -1.000  1.00  0.00           O
ATOM   3142  C   GLU A 207     140.910  -3.090  -4.360  1.00  0.00           C
ATOM   3143  O   GLU A 207     142.010  -3.080  -4.900  1.00  0.00           O
ATOM   3144  N   ALA A 208     139.730  -2.910  -5.070  1.00  0.00           N
ATOM   3145  H   ALA A 208     138.870  -2.690  -4.580  1.00  0.00           H
ATOM   3146  CA  ALA A 208     139.810  -2.850  -6.510  1.00  0.00           C
ATOM   3147  HA  ALA A 208     140.310  -3.730  -6.900  1.00  0.00           H
ATOM   3148  CB  ALA A 208     138.390  -3.170  -7.010  1.00  0.00           C
ATOM   3149  HB1 ALA A 208     137.900  -4.050  -6.600  1.00  0.00           H
ATOM   3150  HB2 ALA A 208     137.780  -2.310  -6.770  1.00  0.00           H
ATOM   3151  HB3 ALA A 208     138.490  -3.260  -8.090  1.00  0.00           H
ATOM   3152  C   ALA A 208     140.290  -1.550  -7.050  1.00  0.00           C
ATOM   3153  O   ALA A 208     141.020  -1.460  -8.030  1.00  0.00           O
ATOM   3154  N   ILE A 209     139.830  -0.510  -6.300  1.00  0.00           N
ATOM   3155  H   ILE A 209     139.400  -0.610  -5.390  1.00  0.00           H
ATOM   3156  CA  ILE A 209     140.280   0.840  -6.720  1.00  0.00           C
ATOM   3157  HA  ILE A 209     139.990   0.850  -7.770  1.00  0.00           H
ATOM   3158  CB  ILE A 209     139.450   1.990  -6.000  1.00  0.00           C
ATOM   3159  HB  ILE A 209     139.660   1.950  -4.930  1.00  0.00           H
ATOM   3160  CG2 ILE A 209     139.960   3.310  -6.570  1.00  0.00           C
ATOM   3161 1HG2 ILE A 209     140.940   3.580  -6.180  1.00  0.00           H
ATOM   3162 2HG2 ILE A 209     139.980   3.130  -7.650  1.00  0.00           H
ATOM   3163 3HG2 ILE A 209     139.250   4.120  -6.380  1.00  0.00           H
ATOM   3164  CG1 ILE A 209     137.900   1.960  -6.020  1.00  0.00           C
ATOM   3165 1HG1 ILE A 209     137.570   2.810  -5.440  1.00  0.00           H
ATOM   3166 2HG1 ILE A 209     137.440   1.030  -5.670  1.00  0.00           H
ATOM   3167  CD  ILE A 209     137.290   2.070  -7.380  1.00  0.00           C
ATOM   3168  HD1 ILE A 209     136.200   2.040  -7.340  1.00  0.00           H
ATOM   3169  HD2 ILE A 209     137.550   2.960  -7.950  1.00  0.00           H
ATOM   3170  HD3 ILE A 209     137.580   1.200  -7.970  1.00  0.00           H
ATOM   3171  C   ILE A 209     141.790   1.040  -6.660  1.00  0.00           C
ATOM   3172  O   ILE A 209     142.420   1.590  -7.590  1.00  0.00           O
ATOM   3173  N   TYR A 210     142.420   0.630  -5.570  1.00  0.00           N
ATOM   3174  H   TYR A 210     141.920   0.160  -4.830  1.00  0.00           H
ATOM   3175  CA  TYR A 210     143.860   0.620  -5.430  1.00  0.00           C
ATOM   3176  HA  TYR A 210     144.180   1.650  -5.580  1.00  0.00           H
ATOM   3177  CB  TYR A 210     144.200   0.220  -3.950  1.00  0.00           C
ATOM   3178  HB1 TYR A 210     144.000  -0.860  -3.910  1.00  0.00           H
ATOM   3179  HB2 TYR A 210     143.540   0.680  -3.220  1.00  0.00           H
ATOM   3180  CG  TYR A 210     145.630   0.560  -3.480  1.00  0.00           C
ATOM   3181  CD1 TYR A 210     145.870   1.770  -2.680  1.00  0.00           C
ATOM   3182  HD1 TYR A 210     145.100   2.470  -2.390  1.00  0.00           H
ATOM   3183  CE1 TYR A 210     147.240   2.080  -2.350  1.00  0.00           C
ATOM   3184  HE1 TYR A 210     147.580   2.990  -1.900  1.00  0.00           H
ATOM   3185  CZ  TYR A 210     148.220   1.090  -2.600  1.00  0.00           C
ATOM   3186  OH  TYR A 210     149.460   1.210  -2.150  1.00  0.00           O
ATOM   3187  HH  TYR A 210     150.070   0.530  -2.440  1.00  0.00           H
ATOM   3188  CE2 TYR A 210     147.920  -0.100  -3.360  1.00  0.00           C
ATOM   3189  HE2 TYR A 210     148.650  -0.890  -3.460  1.00  0.00           H
ATOM   3190  CD2 TYR A 210     146.610  -0.380  -3.850  1.00  0.00           C
ATOM   3191  HD2 TYR A 210     146.460  -1.260  -4.460  1.00  0.00           H
ATOM   3192  C   TYR A 210     144.580  -0.280  -6.470  1.00  0.00           C
ATOM   3193  O   TYR A 210     145.590   0.220  -7.040  1.00  0.00           O
ATOM   3194  N   ASP A 211     144.090  -1.440  -6.800  1.00  0.00           N
ATOM   3195  H   ASP A 211     143.330  -1.830  -6.250  1.00  0.00           H
ATOM   3196  CA  ASP A 211     144.660  -2.370  -7.770  1.00  0.00           C
ATOM   3197  HA  ASP A 211     145.710  -2.570  -7.570  1.00  0.00           H
ATOM   3198  CB  ASP A 211     144.030  -3.670  -7.510  1.00  0.00           C
ATOM   3199  HB1 ASP A 211     142.940  -3.610  -7.610  1.00  0.00           H
ATOM   3200  HB2 ASP A 211     144.250  -4.060  -6.520  1.00  0.00           H
ATOM   3201  CG  ASP A 211     144.350  -4.760  -8.530  1.00  0.00           C
ATOM   3202  OD1 ASP A 211     145.550  -5.040  -8.750  1.00  0.00           O
ATOM   3203  OD2 ASP A 211     143.420  -5.220  -9.220  1.00  0.00           O
ATOM   3204  C   ASP A 211     144.560  -1.840  -9.250  1.00  0.00           C
ATOM   3205  O   ASP A 211     145.450  -1.790 -10.060  1.00  0.00           O
ATOM   3206  N   ILE A 212     143.500  -1.110  -9.520  1.00  0.00           N
ATOM   3207  H   ILE A 212     142.810  -0.990  -8.790  1.00  0.00           H
ATOM   3208  CA  ILE A 212     143.260  -0.380 -10.840  1.00  0.00           C
ATOM   3209  HA  ILE A 212     143.620  -1.040 -11.630  1.00  0.00           H
ATOM   3210  CB  ILE A 212     141.790   0.020 -11.110  1.00  0.00           C
ATOM   3211  HB  ILE A 212     141.480   0.460 -10.160  1.00  0.00           H
ATOM   3212  CG2 ILE A 212     141.580   0.980 -12.280  1.00  0.00           C
ATOM   3213 1HG2 ILE A 212     140.530   1.290 -12.330  1.00  0.00           H
ATOM   3214 2HG2 ILE A 212     142.200   1.870 -12.210  1.00  0.00           H
ATOM   3215 3HG2 ILE A 212     141.640   0.490 -13.250  1.00  0.00           H
ATOM   3216  CG1 ILE A 212     140.880  -1.210 -11.380  1.00  0.00           C
ATOM   3217 1HG1 ILE A 212     141.210  -1.980 -10.680  1.00  0.00           H
ATOM   3218 2HG1 ILE A 212     141.140  -1.440 -12.410  1.00  0.00           H
ATOM   3219  CD  ILE A 212     139.380  -0.880 -11.260  1.00  0.00           C
ATOM   3220  HD1 ILE A 212     138.980  -1.890 -11.370  1.00  0.00           H
ATOM   3221  HD2 ILE A 212     139.220  -0.470 -10.260  1.00  0.00           H
ATOM   3222  HD3 ILE A 212     138.960  -0.320 -12.090  1.00  0.00           H
ATOM   3223  C   ILE A 212     144.200   0.820 -10.920  1.00  0.00           C
ATOM   3224  O   ILE A 212     144.890   1.030 -11.940  1.00  0.00           O
ATOM   3225  N   CYS A 213     144.320   1.640  -9.820  1.00  0.00           N
ATOM   3226  H   CYS A 213     143.790   1.410  -9.000  1.00  0.00           H
ATOM   3227  CA  CYS A 213     145.290   2.770  -9.850  1.00  0.00           C
ATOM   3228  HA  CYS A 213     145.180   3.460 -10.680  1.00  0.00           H
ATOM   3229  CB  CYS A 213     144.980   3.640  -8.570  1.00  0.00           C
ATOM   3230  HB1 CYS A 213     145.680   4.480  -8.550  1.00  0.00           H
ATOM   3231  HB2 CYS A 213     145.070   3.170  -7.600  1.00  0.00           H
ATOM   3232  SG  CYS A 213     143.330   4.410  -8.680  1.00  0.00           S
ATOM   3233  HG  CYS A 213     142.590   3.360  -8.330  1.00  0.00           H
ATOM   3234  C   CYS A 213     146.750   2.310  -9.910  1.00  0.00           C
ATOM   3235  O   CYS A 213     147.580   3.070 -10.420  1.00  0.00           O
ATOM   3236  N   ARG A 214     147.050   1.100  -9.320  1.00  0.00           N
ATOM   3237  H   ARG A 214     146.310   0.670  -8.790  1.00  0.00           H
ATOM   3238  CA  ARG A 214     148.420   0.490  -9.250  1.00  0.00           C
ATOM   3239  HA  ARG A 214     149.170   1.190  -8.870  1.00  0.00           H
ATOM   3240  CB  ARG A 214     148.310  -0.670  -8.210  1.00  0.00           C
ATOM   3241  HB1 ARG A 214     148.850  -1.530  -8.600  1.00  0.00           H
ATOM   3242  HB2 ARG A 214     147.340  -1.180  -8.270  1.00  0.00           H
ATOM   3243  CG  ARG A 214     148.710  -0.430  -6.770  1.00  0.00           C
ATOM   3244  HG1 ARG A 214     148.340  -1.320  -6.260  1.00  0.00           H
ATOM   3245  HG2 ARG A 214     148.110   0.400  -6.390  1.00  0.00           H
ATOM   3246  CD  ARG A 214     150.160  -0.260  -6.450  1.00  0.00           C
ATOM   3247  HD1 ARG A 214     150.300  -0.290  -5.370  1.00  0.00           H
ATOM   3248  HD2 ARG A 214     150.590   0.600  -6.970  1.00  0.00           H
ATOM   3249  NE  ARG A 214     150.860  -1.450  -7.000  1.00  0.00           N
ATOM   3250  HE  ARG A 214     150.540  -2.340  -6.640  1.00  0.00           H
ATOM   3251  CZ  ARG A 214     151.840  -1.440  -7.930  1.00  0.00           C
ATOM   3252  NH1 ARG A 214     152.190  -0.350  -8.590  1.00  0.00           N
ATOM   3253 1HH1 ARG A 214     151.770   0.550  -8.410  1.00  0.00           H
ATOM   3254 2HH1 ARG A 214     152.650  -0.410  -9.490  1.00  0.00           H
ATOM   3255  NH2 ARG A 214     152.510  -2.530  -8.160  1.00  0.00           N
ATOM   3256 1HH2 ARG A 214     152.320  -3.450  -7.770  1.00  0.00           H
ATOM   3257 2HH2 ARG A 214     153.150  -2.500  -8.940  1.00  0.00           H
ATOM   3258  C   ARG A 214     148.830  -0.100 -10.610  1.00  0.00           C
ATOM   3259  O   ARG A 214     149.980   0.130 -10.970  1.00  0.00           O
ATOM   3260  N   ARG A 215     147.930  -0.800 -11.250  1.00  0.00           N
ATOM   3261  H   ARG A 215     147.000  -0.930 -10.870  1.00  0.00           H
ATOM   3262  CA  ARG A 215     148.170  -1.550 -12.590  1.00  0.00           C
ATOM   3263  HA  ARG A 215     149.200  -1.910 -12.680  1.00  0.00           H
ATOM   3264  CB  ARG A 215     147.330  -2.830 -12.730  1.00  0.00           C
ATOM   3265  HB1 ARG A 215     147.610  -3.390 -13.620  1.00  0.00           H
ATOM   3266  HB2 ARG A 215     146.280  -2.600 -12.580  1.00  0.00           H
ATOM   3267  CG  ARG A 215     147.630  -3.950 -11.710  1.00  0.00           C
ATOM   3268  HG1 ARG A 215     147.420  -3.590 -10.700  1.00  0.00           H
ATOM   3269  HG2 ARG A 215     148.690  -4.200 -11.830  1.00  0.00           H
ATOM   3270  CD  ARG A 215     146.790  -5.260 -11.940  1.00  0.00           C
ATOM   3271  HD1 ARG A 215     147.050  -6.140 -11.360  1.00  0.00           H
ATOM   3272  HD2 ARG A 215     146.860  -5.560 -12.990  1.00  0.00           H
ATOM   3273  NE  ARG A 215     145.360  -5.180 -11.620  1.00  0.00           N
ATOM   3274  HE  ARG A 215     145.250  -5.170 -10.620  1.00  0.00           H
ATOM   3275  CZ  ARG A 215     144.350  -4.850 -12.430  1.00  0.00           C
ATOM   3276  NH1 ARG A 215     144.370  -4.770 -13.730  1.00  0.00           N
ATOM   3277 1HH1 ARG A 215     145.240  -4.780 -14.250  1.00  0.00           H
ATOM   3278 2HH1 ARG A 215     143.560  -4.870 -14.330  1.00  0.00           H
ATOM   3279  NH2 ARG A 215     143.200  -4.760 -11.860  1.00  0.00           N
ATOM   3280 1HH2 ARG A 215     143.090  -4.910 -10.870  1.00  0.00           H
ATOM   3281 2HH2 ARG A 215     142.460  -4.660 -12.540  1.00  0.00           H
ATOM   3282  C   ARG A 215     147.910  -0.540 -13.730  1.00  0.00           C
ATOM   3283  O   ARG A 215     148.840  -0.060 -14.370  1.00  0.00           O
ATOM   3284  N   ASN A 216     146.660  -0.290 -13.970  1.00  0.00           N
ATOM   3285  H   ASN A 216     145.930  -0.560 -13.320  1.00  0.00           H
ATOM   3286  CA  ASN A 216     146.190   0.450 -15.070  1.00  0.00           C
ATOM   3287  HA  ASN A 216     146.660   0.020 -15.950  1.00  0.00           H
ATOM   3288  CB  ASN A 216     144.620   0.280 -15.210  1.00  0.00           C
ATOM   3289  HB1 ASN A 216     144.220   0.770 -16.100  1.00  0.00           H
ATOM   3290  HB2 ASN A 216     144.230   0.830 -14.360  1.00  0.00           H
ATOM   3291  CG  ASN A 216     144.110  -1.140 -15.010  1.00  0.00           C
ATOM   3292  OD1 ASN A 216     143.320  -1.500 -14.120  1.00  0.00           O
ATOM   3293  ND2 ASN A 216     144.450  -1.970 -15.980  1.00  0.00           N
ATOM   3294 1HD2 ASN A 216     144.980  -1.720 -16.800  1.00  0.00           H
ATOM   3295 2HD2 ASN A 216     143.920  -2.840 -15.940  1.00  0.00           H
ATOM   3296  C   ASN A 216     146.450   1.940 -15.090  1.00  0.00           C
ATOM   3297  O   ASN A 216     146.650   2.490 -16.170  1.00  0.00           O
ATOM   3298  N   LEU A 217     146.540   2.580 -13.950  1.00  0.00           N
ATOM   3299  H   LEU A 217     146.330   2.140 -13.060  1.00  0.00           H
ATOM   3300  CA  LEU A 217     147.020   3.980 -14.010  1.00  0.00           C
ATOM   3301  HA  LEU A 217     146.980   4.400 -15.020  1.00  0.00           H
ATOM   3302  CB  LEU A 217     146.050   4.880 -13.200  1.00  0.00           C
ATOM   3303  HB1 LEU A 217     146.320   5.900 -13.470  1.00  0.00           H
ATOM   3304  HB2 LEU A 217     146.220   4.760 -12.130  1.00  0.00           H
ATOM   3305  CG  LEU A 217     144.560   4.600 -13.480  1.00  0.00           C
ATOM   3306  HG  LEU A 217     144.220   3.630 -13.130  1.00  0.00           H
ATOM   3307  CD1 LEU A 217     143.600   5.590 -12.770  1.00  0.00           C
ATOM   3308 1HD1 LEU A 217     143.900   5.570 -11.720  1.00  0.00           H
ATOM   3309 2HD1 LEU A 217     143.640   6.560 -13.260  1.00  0.00           H
ATOM   3310 3HD1 LEU A 217     142.590   5.180 -12.890  1.00  0.00           H
ATOM   3311  CD2 LEU A 217     144.260   4.650 -14.990  1.00  0.00           C
ATOM   3312 1HD2 LEU A 217     143.180   4.740 -15.130  1.00  0.00           H
ATOM   3313 2HD2 LEU A 217     144.740   5.540 -15.400  1.00  0.00           H
ATOM   3314 3HD2 LEU A 217     144.620   3.750 -15.490  1.00  0.00           H
ATOM   3315  C   LEU A 217     148.560   4.100 -13.560  1.00  0.00           C
ATOM   3316  O   LEU A 217     149.090   5.180 -13.400  1.00  0.00           O
ATOM   3317  N   ASP A 218     149.260   2.950 -13.460  1.00  0.00           N
ATOM   3318  H   ASP A 218     148.810   2.150 -13.880  1.00  0.00           H
ATOM   3319  CA  ASP A 218     150.730   2.820 -13.230  1.00  0.00           C
ATOM   3320  HA  ASP A 218     150.720   1.770 -12.960  1.00  0.00           H
ATOM   3321  CB  ASP A 218     151.500   2.890 -14.510  1.00  0.00           C
ATOM   3322  HB1 ASP A 218     151.800   3.910 -14.760  1.00  0.00           H
ATOM   3323  HB2 ASP A 218     150.900   2.550 -15.350  1.00  0.00           H
ATOM   3324  CG  ASP A 218     152.750   2.080 -14.550  1.00  0.00           C
ATOM   3325  OD1 ASP A 218     153.450   2.220 -15.600  1.00  0.00           O
ATOM   3326  OD2 ASP A 218     152.950   1.170 -13.690  1.00  0.00           O
ATOM   3327  C   ASP A 218     151.330   3.560 -12.050  1.00  0.00           C
ATOM   3328  O   ASP A 218     152.500   3.910 -12.120  1.00  0.00           O
ATOM   3329  N   ILE A 219     150.600   3.800 -10.950  1.00  0.00           N
ATOM   3330  H   ILE A 219     149.620   3.530 -10.900  1.00  0.00           H
ATOM   3331  CA  ILE A 219     151.040   4.590  -9.820  1.00  0.00           C
ATOM   3332  HA  ILE A 219     151.760   5.340 -10.150  1.00  0.00           H
ATOM   3333  CB  ILE A 219     149.860   5.330  -9.160  1.00  0.00           C
ATOM   3334  HB  ILE A 219     149.170   4.640  -8.660  1.00  0.00           H
ATOM   3335  CG2 ILE A 219     150.370   6.270  -7.960  1.00  0.00           C
ATOM   3336 1HG2 ILE A 219     151.040   5.750  -7.280  1.00  0.00           H
ATOM   3337 2HG2 ILE A 219     150.940   7.120  -8.310  1.00  0.00           H
ATOM   3338 3HG2 ILE A 219     149.570   6.720  -7.370  1.00  0.00           H
ATOM   3339  CG1 ILE A 219     148.990   6.090 -10.280  1.00  0.00           C
ATOM   3340 1HG1 ILE A 219     148.450   5.330 -10.840  1.00  0.00           H
ATOM   3341 2HG1 ILE A 219     149.650   6.590 -10.990  1.00  0.00           H
ATOM   3342  CD  ILE A 219     147.790   6.940  -9.770  1.00  0.00           C
ATOM   3343  HD1 ILE A 219     147.510   6.680  -8.750  1.00  0.00           H
ATOM   3344  HD2 ILE A 219     148.080   8.000  -9.710  1.00  0.00           H
ATOM   3345  HD3 ILE A 219     146.940   6.920 -10.440  1.00  0.00           H
ATOM   3346  C   ILE A 219     151.720   3.560  -8.920  1.00  0.00           C
ATOM   3347  O   ILE A 219     151.160   2.520  -8.540  1.00  0.00           O
ATOM   3348  N   GLU A 220     152.980   3.860  -8.550  1.00  0.00           N
ATOM   3349  H   GLU A 220     153.470   4.640  -8.980  1.00  0.00           H
ATOM   3350  CA  GLU A 220     153.790   2.900  -7.780  1.00  0.00           C
ATOM   3351  HA  GLU A 220     153.740   1.950  -8.310  1.00  0.00           H
ATOM   3352  CB  GLU A 220     155.260   3.310  -7.840  1.00  0.00           C
ATOM   3353  HB1 GLU A 220     155.270   4.330  -7.450  1.00  0.00           H
ATOM   3354  HB2 GLU A 220     155.440   3.350  -8.920  1.00  0.00           H
ATOM   3355  CG  GLU A 220     156.180   2.380  -7.070  1.00  0.00           C
ATOM   3356  HG1 GLU A 220     156.210   1.390  -7.530  1.00  0.00           H
ATOM   3357  HG2 GLU A 220     155.860   2.370  -6.030  1.00  0.00           H
ATOM   3358  CD  GLU A 220     157.580   2.920  -7.120  1.00  0.00           C
ATOM   3359  OE1 GLU A 220     157.890   3.670  -8.040  1.00  0.00           O
ATOM   3360  OE2 GLU A 220     158.450   2.430  -6.400  1.00  0.00           O
ATOM   3361  C   GLU A 220     153.140   2.700  -6.400  1.00  0.00           C
ATOM   3362  O   GLU A 220     153.170   1.560  -5.940  1.00  0.00           O
ATOM   3363  N   ARG A 221     152.590   3.770  -5.770  1.00  0.00           N
ATOM   3364  H   ARG A 221     152.670   4.610  -6.330  1.00  0.00           H
ATOM   3365  CA  ARG A 221     151.940   3.760  -4.470  1.00  0.00           C
ATOM   3366  HA  ARG A 221     151.500   2.770  -4.340  1.00  0.00           H
ATOM   3367  CB  ARG A 221     152.910   3.980  -3.350  1.00  0.00           C
ATOM   3368  HB1 ARG A 221     152.330   4.170  -2.440  1.00  0.00           H
ATOM   3369  HB2 ARG A 221     153.490   4.900  -3.420  1.00  0.00           H
ATOM   3370  CG  ARG A 221     153.930   2.820  -3.210  1.00  0.00           C
ATOM   3371  HG1 ARG A 221     154.580   2.670  -4.080  1.00  0.00           H
ATOM   3372  HG2 ARG A 221     153.500   1.890  -2.840  1.00  0.00           H
ATOM   3373  CD  ARG A 221     154.910   3.310  -2.140  1.00  0.00           C
ATOM   3374  HD1 ARG A 221     154.440   3.500  -1.180  1.00  0.00           H
ATOM   3375  HD2 ARG A 221     155.260   4.280  -2.500  1.00  0.00           H
ATOM   3376  NE  ARG A 221     156.120   2.490  -1.890  1.00  0.00           N
ATOM   3377  HE  ARG A 221     155.970   1.590  -1.460  1.00  0.00           H
ATOM   3378  CZ  ARG A 221     157.140   2.560  -2.740  1.00  0.00           C
ATOM   3379  NH1 ARG A 221     157.400   3.550  -3.550  1.00  0.00           N
ATOM   3380 1HH1 ARG A 221     156.900   4.430  -3.510  1.00  0.00           H
ATOM   3381 2HH1 ARG A 221     158.290   3.580  -4.040  1.00  0.00           H
ATOM   3382  NH2 ARG A 221     158.120   1.690  -2.640  1.00  0.00           N
ATOM   3383 1HH2 ARG A 221     157.920   0.870  -2.080  1.00  0.00           H
ATOM   3384 2HH2 ARG A 221     158.940   1.720  -3.230  1.00  0.00           H
ATOM   3385  C   ARG A 221     150.790   4.790  -4.470  1.00  0.00           C
ATOM   3386  O   ARG A 221     151.060   5.970  -4.250  1.00  0.00           O
ATOM   3387  N   PRO A 222     149.520   4.360  -4.660  1.00  0.00           N
ATOM   3388  CD  PRO A 222     149.140   3.110  -5.320  1.00  0.00           C
ATOM   3389  HD1 PRO A 222     149.150   2.240  -4.670  1.00  0.00           H
ATOM   3390  HD2 PRO A 222     149.680   2.950  -6.250  1.00  0.00           H
ATOM   3391  CG  PRO A 222     147.710   3.360  -5.770  1.00  0.00           C
ATOM   3392  HG1 PRO A 222     147.140   2.440  -5.640  1.00  0.00           H
ATOM   3393  HG2 PRO A 222     147.740   3.680  -6.810  1.00  0.00           H
ATOM   3394  CB  PRO A 222     147.100   4.460  -4.910  1.00  0.00           C
ATOM   3395  HB1 PRO A 222     146.640   3.890  -4.100  1.00  0.00           H
ATOM   3396  HB2 PRO A 222     146.320   4.980  -5.470  1.00  0.00           H
ATOM   3397  CA  PRO A 222     148.350   5.310  -4.590  1.00  0.00           C
ATOM   3398  HA  PRO A 222     148.320   6.100  -5.330  1.00  0.00           H
ATOM   3399  C   PRO A 222     148.250   5.980  -3.210  1.00  0.00           C
ATOM   3400  O   PRO A 222     148.690   5.370  -2.260  1.00  0.00           O
ATOM   3401  N   THR A 223     147.570   7.140  -3.170  1.00  0.00           N
ATOM   3402  H   THR A 223     147.130   7.380  -4.040  1.00  0.00           H
ATOM   3403  CA  THR A 223     146.990   7.820  -2.010  1.00  0.00           C
ATOM   3404  HA  THR A 223     147.050   7.090  -1.210  1.00  0.00           H
ATOM   3405  CB  THR A 223     147.820   9.070  -1.580  1.00  0.00           C
ATOM   3406  HB  THR A 223     148.810   8.680  -1.350  1.00  0.00           H
ATOM   3407  CG2 THR A 223     147.860  10.110  -2.670  1.00  0.00           C
ATOM   3408 1HG2 THR A 223     148.340  10.950  -2.160  1.00  0.00           H
ATOM   3409 2HG2 THR A 223     148.420   9.730  -3.520  1.00  0.00           H
ATOM   3410 3HG2 THR A 223     146.840  10.400  -2.900  1.00  0.00           H
ATOM   3411  OG1 THR A 223     147.370   9.620  -0.350  1.00  0.00           O
ATOM   3412  HG1 THR A 223     148.070   9.890   0.240  1.00  0.00           H
ATOM   3413  C   THR A 223     145.530   8.210  -2.260  1.00  0.00           C
ATOM   3414  O   THR A 223     145.050   8.030  -3.370  1.00  0.00           O
ATOM   3415  N   TYR A 224     144.810   8.780  -1.250  1.00  0.00           N
ATOM   3416  H   TYR A 224     145.310   9.140  -0.450  1.00  0.00           H
ATOM   3417  CA  TYR A 224     143.370   9.010  -1.220  1.00  0.00           C
ATOM   3418  HA  TYR A 224     142.880   8.040  -1.190  1.00  0.00           H
ATOM   3419  CB  TYR A 224     142.980   9.780   0.040  1.00  0.00           C
ATOM   3420  HB1 TYR A 224     142.080  10.390  -0.100  1.00  0.00           H
ATOM   3421  HB2 TYR A 224     143.780  10.470   0.280  1.00  0.00           H
ATOM   3422  CG  TYR A 224     142.880   8.970   1.350  1.00  0.00           C
ATOM   3423  CD1 TYR A 224     143.690   9.320   2.490  1.00  0.00           C
ATOM   3424  HD1 TYR A 224     144.420  10.110   2.380  1.00  0.00           H
ATOM   3425  CE1 TYR A 224     143.670   8.510   3.640  1.00  0.00           C
ATOM   3426  HE1 TYR A 224     144.230   8.730   4.540  1.00  0.00           H
ATOM   3427  CZ  TYR A 224     142.730   7.450   3.730  1.00  0.00           C
ATOM   3428  OH  TYR A 224     142.660   6.720   4.890  1.00  0.00           O
ATOM   3429  HH  TYR A 224     141.890   6.150   4.940  1.00  0.00           H
ATOM   3430  CE2 TYR A 224     142.020   7.060   2.640  1.00  0.00           C
ATOM   3431  HE2 TYR A 224     141.260   6.290   2.690  1.00  0.00           H
ATOM   3432  CD2 TYR A 224     142.090   7.860   1.490  1.00  0.00           C
ATOM   3433  HD2 TYR A 224     141.590   7.460   0.620  1.00  0.00           H
ATOM   3434  C   TYR A 224     142.660   9.590  -2.470  1.00  0.00           C
ATOM   3435  O   TYR A 224     141.670   9.110  -2.970  1.00  0.00           O
ATOM   3436  N   THR A 225     143.360  10.650  -2.890  1.00  0.00           N
ATOM   3437  H   THR A 225     144.150  10.940  -2.340  1.00  0.00           H
ATOM   3438  CA  THR A 225     142.870  11.470  -4.040  1.00  0.00           C
ATOM   3439  HA  THR A 225     141.830  11.780  -3.950  1.00  0.00           H
ATOM   3440  CB  THR A 225     143.710  12.740  -4.110  1.00  0.00           C
ATOM   3441  HB  THR A 225     144.770  12.500  -4.200  1.00  0.00           H
ATOM   3442  CG2 THR A 225     143.300  13.720  -5.250  1.00  0.00           C
ATOM   3443 1HG2 THR A 225     142.240  13.950  -5.140  1.00  0.00           H
ATOM   3444 2HG2 THR A 225     143.960  14.590  -5.260  1.00  0.00           H
ATOM   3445 3HG2 THR A 225     143.480  13.180  -6.180  1.00  0.00           H
ATOM   3446  OG1 THR A 225     143.470  13.450  -2.960  1.00  0.00           O
ATOM   3447  HG1 THR A 225     144.220  14.050  -3.000  1.00  0.00           H
ATOM   3448  C   THR A 225     142.950  10.730  -5.390  1.00  0.00           C
ATOM   3449  O   THR A 225     142.070  10.910  -6.220  1.00  0.00           O
ATOM   3450  N   ASN A 226     143.870   9.810  -5.560  1.00  0.00           N
ATOM   3451  H   ASN A 226     144.540   9.520  -4.870  1.00  0.00           H
ATOM   3452  CA  ASN A 226     143.870   8.990  -6.790  1.00  0.00           C
ATOM   3453  HA  ASN A 226     143.880   9.620  -7.690  1.00  0.00           H
ATOM   3454  CB  ASN A 226     145.120   8.080  -6.880  1.00  0.00           C
ATOM   3455  HB1 ASN A 226     144.950   7.490  -7.780  1.00  0.00           H
ATOM   3456  HB2 ASN A 226     145.050   7.280  -6.140  1.00  0.00           H
ATOM   3457  CG  ASN A 226     146.490   8.770  -6.830  1.00  0.00           C
ATOM   3458  OD1 ASN A 226     147.280   8.570  -5.930  1.00  0.00           O
ATOM   3459  ND2 ASN A 226     146.740   9.650  -7.800  1.00  0.00           N
ATOM   3460 1HD2 ASN A 226     146.200   9.610  -8.650  1.00  0.00           H
ATOM   3461 2HD2 ASN A 226     147.700   9.980  -7.760  1.00  0.00           H
ATOM   3462  C   ASN A 226     142.620   8.060  -6.930  1.00  0.00           C
ATOM   3463  O   ASN A 226     142.160   7.750  -8.020  1.00  0.00           O
ATOM   3464  N   LEU A 227     142.070   7.730  -5.800  1.00  0.00           N
ATOM   3465  H   LEU A 227     142.530   8.010  -4.950  1.00  0.00           H
ATOM   3466  CA  LEU A 227     140.870   6.900  -5.670  1.00  0.00           C
ATOM   3467  HA  LEU A 227     140.880   6.230  -6.530  1.00  0.00           H
ATOM   3468  CB  LEU A 227     140.890   6.150  -4.280  1.00  0.00           C
ATOM   3469  HB1 LEU A 227     140.400   5.180  -4.380  1.00  0.00           H
ATOM   3470  HB2 LEU A 227     140.310   6.760  -3.590  1.00  0.00           H
ATOM   3471  CG  LEU A 227     142.290   5.810  -3.670  1.00  0.00           C
ATOM   3472  HG  LEU A 227     142.780   6.790  -3.660  1.00  0.00           H
ATOM   3473  CD1 LEU A 227     142.030   5.280  -2.260  1.00  0.00           C
ATOM   3474 1HD1 LEU A 227     141.680   6.210  -1.800  1.00  0.00           H
ATOM   3475 2HD1 LEU A 227     141.260   4.510  -2.240  1.00  0.00           H
ATOM   3476 3HD1 LEU A 227     142.960   4.900  -1.840  1.00  0.00           H
ATOM   3477  CD2 LEU A 227     143.060   4.770  -4.430  1.00  0.00           C
ATOM   3478 1HD2 LEU A 227     144.060   4.610  -4.010  1.00  0.00           H
ATOM   3479 2HD2 LEU A 227     142.480   3.840  -4.490  1.00  0.00           H
ATOM   3480 3HD2 LEU A 227     143.070   5.110  -5.460  1.00  0.00           H
ATOM   3481  C   LEU A 227     139.630   7.790  -5.890  1.00  0.00           C
ATOM   3482  O   LEU A 227     138.790   7.400  -6.730  1.00  0.00           O
ATOM   3483  N   ASN A 228     139.550   8.930  -5.160  1.00  0.00           N
ATOM   3484  H   ASN A 228     140.240   9.120  -4.450  1.00  0.00           H
ATOM   3485  CA  ASN A 228     138.350   9.730  -5.190  1.00  0.00           C
ATOM   3486  HA  ASN A 228     137.580   9.020  -4.880  1.00  0.00           H
ATOM   3487  CB  ASN A 228     138.480  10.810  -4.070  1.00  0.00           C
ATOM   3488  HB1 ASN A 228     137.620  11.470  -4.120  1.00  0.00           H
ATOM   3489  HB2 ASN A 228     139.370  11.380  -4.350  1.00  0.00           H
ATOM   3490  CG  ASN A 228     138.540  10.280  -2.650  1.00  0.00           C
ATOM   3491  OD1 ASN A 228     138.080   9.190  -2.390  1.00  0.00           O
ATOM   3492  ND2 ASN A 228     138.990  11.060  -1.700  1.00  0.00           N
ATOM   3493 1HD2 ASN A 228     139.210  12.020  -1.940  1.00  0.00           H
ATOM   3494 2HD2 ASN A 228     139.000  10.650  -0.780  1.00  0.00           H
ATOM   3495  C   ASN A 228     138.090  10.350  -6.540  1.00  0.00           C
ATOM   3496  O   ASN A 228     136.950  10.530  -6.910  1.00  0.00           O
ATOM   3497  N   ARG A 229     139.130  10.440  -7.370  1.00  0.00           N
ATOM   3498  H   ARG A 229     140.070  10.220  -7.060  1.00  0.00           H
ATOM   3499  CA  ARG A 229     139.000  10.930  -8.760  1.00  0.00           C
ATOM   3500  HA  ARG A 229     138.320  11.780  -8.740  1.00  0.00           H
ATOM   3501  CB  ARG A 229     140.340  11.540  -9.280  1.00  0.00           C
ATOM   3502  HB1 ARG A 229     140.410  11.400 -10.350  1.00  0.00           H
ATOM   3503  HB2 ARG A 229     141.170  10.940  -8.890  1.00  0.00           H
ATOM   3504  CG  ARG A 229     140.640  13.030  -8.830  1.00  0.00           C
ATOM   3505  HG1 ARG A 229     140.740  13.010  -7.740  1.00  0.00           H
ATOM   3506  HG2 ARG A 229     139.710  13.510  -9.150  1.00  0.00           H
ATOM   3507  CD  ARG A 229     141.970  13.650  -9.320  1.00  0.00           C
ATOM   3508  HD1 ARG A 229     142.100  13.520 -10.400  1.00  0.00           H
ATOM   3509  HD2 ARG A 229     142.850  13.100  -8.970  1.00  0.00           H
ATOM   3510  NE  ARG A 229     142.110  15.060  -8.850  1.00  0.00           N
ATOM   3511  HE  ARG A 229     141.300  15.650  -8.910  1.00  0.00           H
ATOM   3512  CZ  ARG A 229     143.210  15.620  -8.430  1.00  0.00           C
ATOM   3513  NH1 ARG A 229     144.260  14.930  -8.020  1.00  0.00           N
ATOM   3514 1HH1 ARG A 229     144.290  13.990  -8.380  1.00  0.00           H
ATOM   3515 2HH1 ARG A 229     145.100  15.380  -7.710  1.00  0.00           H
ATOM   3516  NH2 ARG A 229     143.320  16.950  -8.380  1.00  0.00           N
ATOM   3517 1HH2 ARG A 229     142.600  17.540  -8.780  1.00  0.00           H
ATOM   3518 2HH2 ARG A 229     144.210  17.410  -8.270  1.00  0.00           H
ATOM   3519  C   ARG A 229     138.510   9.930  -9.720  1.00  0.00           C
ATOM   3520  O   ARG A 229     137.550  10.290 -10.400  1.00  0.00           O
ATOM   3521  N   LEU A 230     139.070   8.750  -9.710  1.00  0.00           N
ATOM   3522  H   LEU A 230     139.900   8.610  -9.150  1.00  0.00           H
ATOM   3523  CA  LEU A 230     138.590   7.690 -10.630  1.00  0.00           C
ATOM   3524  HA  LEU A 230     138.430   7.940 -11.680  1.00  0.00           H
ATOM   3525  CB  LEU A 230     139.600   6.560 -10.550  1.00  0.00           C
ATOM   3526  HB1 LEU A 230     139.670   6.370  -9.480  1.00  0.00           H
ATOM   3527  HB2 LEU A 230     140.580   6.870 -10.900  1.00  0.00           H
ATOM   3528  CG  LEU A 230     139.250   5.260 -11.310  1.00  0.00           C
ATOM   3529  HG  LEU A 230     138.330   4.850 -10.910  1.00  0.00           H
ATOM   3530  CD1 LEU A 230     139.110   5.470 -12.810  1.00  0.00           C
ATOM   3531 1HD1 LEU A 230     138.240   6.090 -13.030  1.00  0.00           H
ATOM   3532 2HD1 LEU A 230     139.950   6.000 -13.260  1.00  0.00           H
ATOM   3533 3HD1 LEU A 230     139.090   4.490 -13.290  1.00  0.00           H
ATOM   3534  CD2 LEU A 230     140.390   4.270 -10.960  1.00  0.00           C
ATOM   3535 1HD2 LEU A 230     140.660   4.350  -9.910  1.00  0.00           H
ATOM   3536 2HD2 LEU A 230     140.040   3.240 -11.030  1.00  0.00           H
ATOM   3537 3HD2 LEU A 230     141.190   4.430 -11.690  1.00  0.00           H
ATOM   3538  C   LEU A 230     137.150   7.170 -10.170  1.00  0.00           C
ATOM   3539  O   LEU A 230     136.370   6.800 -11.050  1.00  0.00           O
ATOM   3540  N   ILE A 231     136.790   7.180  -8.880  1.00  0.00           N
ATOM   3541  H   ILE A 231     137.550   7.260  -8.220  1.00  0.00           H
ATOM   3542  CA  ILE A 231     135.420   7.050  -8.240  1.00  0.00           C
ATOM   3543  HA  ILE A 231     135.150   6.050  -8.580  1.00  0.00           H
ATOM   3544  CB  ILE A 231     135.490   7.150  -6.740  1.00  0.00           C
ATOM   3545  HB  ILE A 231     136.070   8.040  -6.480  1.00  0.00           H
ATOM   3546  CG2 ILE A 231     134.110   7.240  -6.120  1.00  0.00           C
ATOM   3547 1HG2 ILE A 231     133.640   8.210  -6.280  1.00  0.00           H
ATOM   3548 2HG2 ILE A 231     133.490   6.470  -6.590  1.00  0.00           H
ATOM   3549 3HG2 ILE A 231     134.160   7.100  -5.040  1.00  0.00           H
ATOM   3550  CG1 ILE A 231     136.100   5.810  -6.160  1.00  0.00           C
ATOM   3551 1HG1 ILE A 231     136.950   5.500  -6.760  1.00  0.00           H
ATOM   3552 2HG1 ILE A 231     135.370   5.040  -6.400  1.00  0.00           H
ATOM   3553  CD  ILE A 231     136.340   5.630  -4.660  1.00  0.00           C
ATOM   3554  HD1 ILE A 231     135.380   5.380  -4.200  1.00  0.00           H
ATOM   3555  HD2 ILE A 231     137.080   4.850  -4.510  1.00  0.00           H
ATOM   3556  HD3 ILE A 231     136.760   6.520  -4.200  1.00  0.00           H
ATOM   3557  C   ILE A 231     134.550   8.120  -8.890  1.00  0.00           C
ATOM   3558  O   ILE A 231     133.430   7.730  -9.260  1.00  0.00           O
ATOM   3559  N   SER A 232     135.000   9.370  -9.000  1.00  0.00           N
ATOM   3560  H   SER A 232     135.950   9.590  -8.730  1.00  0.00           H
ATOM   3561  CA  SER A 232     134.240  10.430  -9.710  1.00  0.00           C
ATOM   3562  HA  SER A 232     133.220  10.530  -9.360  1.00  0.00           H
ATOM   3563  CB  SER A 232     134.780  11.870  -9.440  1.00  0.00           C
ATOM   3564  HB1 SER A 232     134.090  12.610  -9.850  1.00  0.00           H
ATOM   3565  HB2 SER A 232     135.710  11.950 -10.000  1.00  0.00           H
ATOM   3566  OG  SER A 232     134.980  12.220  -8.010  1.00  0.00           O
ATOM   3567  HG  SER A 232     135.640  11.580  -7.720  1.00  0.00           H
ATOM   3568  C   SER A 232     134.030  10.190 -11.220  1.00  0.00           C
ATOM   3569  O   SER A 232     132.980  10.590 -11.700  1.00  0.00           O
ATOM   3570  N   GLN A 233     134.860   9.380 -11.930  1.00  0.00           N
ATOM   3571  H   GLN A 233     135.710   9.000 -11.530  1.00  0.00           H
ATOM   3572  CA  GLN A 233     134.600   9.060 -13.380  1.00  0.00           C
ATOM   3573  HA  GLN A 233     134.280   9.880 -14.020  1.00  0.00           H
ATOM   3574  CB  GLN A 233     135.910   8.600 -14.030  1.00  0.00           C
ATOM   3575  HB1 GLN A 233     136.080   7.550 -13.800  1.00  0.00           H
ATOM   3576  HB2 GLN A 233     136.750   9.200 -13.680  1.00  0.00           H
ATOM   3577  CG  GLN A 233     135.840   8.560 -15.580  1.00  0.00           C
ATOM   3578  HG1 GLN A 233     134.990   7.930 -15.840  1.00  0.00           H
ATOM   3579  HG2 GLN A 233     136.710   8.070 -16.020  1.00  0.00           H
ATOM   3580  CD  GLN A 233     135.940   9.950 -16.120  1.00  0.00           C
ATOM   3581  OE1 GLN A 233     136.250  10.940 -15.420  1.00  0.00           O
ATOM   3582  NE2 GLN A 233     135.730  10.170 -17.430  1.00  0.00           N
ATOM   3583 1HE2 GLN A 233     135.510   9.380 -18.030  1.00  0.00           H
ATOM   3584 2HE2 GLN A 233     135.690  11.130 -17.760  1.00  0.00           H
ATOM   3585  C   GLN A 233     133.480   7.970 -13.570  1.00  0.00           C
ATOM   3586  O   GLN A 233     132.730   8.150 -14.560  1.00  0.00           O
ATOM   3587  N   ILE A 234     133.330   6.990 -12.660  1.00  0.00           N
ATOM   3588  H   ILE A 234     133.960   6.870 -11.880  1.00  0.00           H
ATOM   3589  CA  ILE A 234     132.230   5.990 -12.700  1.00  0.00           C
ATOM   3590  HA  ILE A 234     132.040   5.650 -13.710  1.00  0.00           H
ATOM   3591  CB  ILE A 234     132.540   4.710 -11.860  1.00  0.00           C
ATOM   3592  HB  ILE A 234     133.440   4.320 -12.340  1.00  0.00           H
ATOM   3593  CG2 ILE A 234     132.800   4.920 -10.360  1.00  0.00           C
ATOM   3594 1HG2 ILE A 234     133.090   3.990  -9.880  1.00  0.00           H
ATOM   3595 2HG2 ILE A 234     133.650   5.590 -10.200  1.00  0.00           H
ATOM   3596 3HG2 ILE A 234     131.820   5.200  -9.980  1.00  0.00           H
ATOM   3597  CG1 ILE A 234     131.470   3.610 -12.040  1.00  0.00           C
ATOM   3598 1HG1 ILE A 234     130.540   3.890 -11.540  1.00  0.00           H
ATOM   3599 2HG1 ILE A 234     131.870   2.760 -11.490  1.00  0.00           H
ATOM   3600  CD  ILE A 234     131.270   3.230 -13.480  1.00  0.00           C
ATOM   3601  HD1 ILE A 234     132.260   3.240 -13.940  1.00  0.00           H
ATOM   3602  HD2 ILE A 234     130.850   2.220 -13.540  1.00  0.00           H
ATOM   3603  HD3 ILE A 234     130.660   3.980 -13.980  1.00  0.00           H
ATOM   3604  C   ILE A 234     130.940   6.670 -12.240  1.00  0.00           C
ATOM   3605  O   ILE A 234     129.960   6.610 -12.940  1.00  0.00           O
ATOM   3606  N   VAL A 235     130.900   7.550 -11.210  1.00  0.00           N
ATOM   3607  H   VAL A 235     131.750   7.590 -10.660  1.00  0.00           H
ATOM   3608  CA  VAL A 235     129.710   8.380 -10.780  1.00  0.00           C
ATOM   3609  HA  VAL A 235     128.880   7.690 -10.640  1.00  0.00           H
ATOM   3610  CB  VAL A 235     130.030   9.170  -9.470  1.00  0.00           C
ATOM   3611  HB  VAL A 235     130.950   9.710  -9.680  1.00  0.00           H
ATOM   3612  CG1 VAL A 235     129.010  10.210  -9.050  1.00  0.00           C
ATOM   3613 1HG1 VAL A 235     128.010   9.790  -8.980  1.00  0.00           H
ATOM   3614 2HG1 VAL A 235     129.420  10.590  -8.110  1.00  0.00           H
ATOM   3615 3HG1 VAL A 235     129.110  10.960  -9.830  1.00  0.00           H
ATOM   3616  CG2 VAL A 235     130.230   8.190  -8.350  1.00  0.00           C
ATOM   3617 1HG2 VAL A 235     129.320   7.640  -8.140  1.00  0.00           H
ATOM   3618 2HG2 VAL A 235     130.950   7.410  -8.610  1.00  0.00           H
ATOM   3619 3HG2 VAL A 235     130.460   8.620  -7.370  1.00  0.00           H
ATOM   3620  C   VAL A 235     129.370   9.380 -11.880  1.00  0.00           C
ATOM   3621  O   VAL A 235     128.200   9.510 -12.190  1.00  0.00           O
ATOM   3622  N   SER A 236     130.370   9.950 -12.640  1.00  0.00           N
ATOM   3623  H   SER A 236     131.330   9.870 -12.340  1.00  0.00           H
ATOM   3624  CA  SER A 236     130.000  10.890 -13.770  1.00  0.00           C
ATOM   3625  HA  SER A 236     129.230  11.530 -13.340  1.00  0.00           H
ATOM   3626  CB  SER A 236     131.170  11.650 -14.280  1.00  0.00           C
ATOM   3627  HB1 SER A 236     131.900  10.900 -14.550  1.00  0.00           H
ATOM   3628  HB2 SER A 236     131.620  12.250 -13.490  1.00  0.00           H
ATOM   3629  OG  SER A 236     130.730  12.430 -15.400  1.00  0.00           O
ATOM   3630  HG  SER A 236     131.570  12.640 -15.820  1.00  0.00           H
ATOM   3631  C   SER A 236     129.290  10.150 -14.910  1.00  0.00           C
ATOM   3632  O   SER A 236     128.270  10.650 -15.340  1.00  0.00           O
ATOM   3633  N   SER A 237     129.790   8.970 -15.250  1.00  0.00           N
ATOM   3634  H   SER A 237     130.660   8.670 -14.830  1.00  0.00           H
ATOM   3635  CA  SER A 237     129.100   8.040 -16.110  1.00  0.00           C
ATOM   3636  HA  SER A 237     128.760   8.510 -17.040  1.00  0.00           H
ATOM   3637  CB  SER A 237     130.010   6.820 -16.470  1.00  0.00           C
ATOM   3638  HB1 SER A 237     129.620   5.870 -16.110  1.00  0.00           H
ATOM   3639  HB2 SER A 237     131.010   6.900 -16.050  1.00  0.00           H
ATOM   3640  OG  SER A 237     130.220   6.780 -17.850  1.00  0.00           O
ATOM   3641  HG  SER A 237     129.450   6.410 -18.280  1.00  0.00           H
ATOM   3642  C   SER A 237     127.730   7.630 -15.560  1.00  0.00           C
ATOM   3643  O   SER A 237     126.780   7.520 -16.380  1.00  0.00           O
ATOM   3644  N   ILE A 238     127.520   7.360 -14.220  1.00  0.00           N
ATOM   3645  H   ILE A 238     128.360   7.300 -13.660  1.00  0.00           H
ATOM   3646  CA  ILE A 238     126.200   6.910 -13.680  1.00  0.00           C
ATOM   3647  HA  ILE A 238     125.770   6.090 -14.240  1.00  0.00           H
ATOM   3648  CB  ILE A 238     126.350   6.360 -12.270  1.00  0.00           C
ATOM   3649  HB  ILE A 238     126.840   7.110 -11.650  1.00  0.00           H
ATOM   3650  CG2 ILE A 238     124.880   6.090 -11.750  1.00  0.00           C
ATOM   3651 1HG2 ILE A 238     124.960   5.430 -10.880  1.00  0.00           H
ATOM   3652 2HG2 ILE A 238     124.330   6.980 -11.460  1.00  0.00           H
ATOM   3653 3HG2 ILE A 238     124.280   5.580 -12.500  1.00  0.00           H
ATOM   3654  CG1 ILE A 238     127.160   5.000 -12.360  1.00  0.00           C
ATOM   3655 1HG1 ILE A 238     128.160   5.130 -12.770  1.00  0.00           H
ATOM   3656 2HG1 ILE A 238     126.660   4.320 -13.050  1.00  0.00           H
ATOM   3657  CD  ILE A 238     127.370   4.320 -11.000  1.00  0.00           C
ATOM   3658  HD1 ILE A 238     127.900   3.370 -11.120  1.00  0.00           H
ATOM   3659  HD2 ILE A 238     127.970   4.920 -10.320  1.00  0.00           H
ATOM   3660  HD3 ILE A 238     126.460   4.120 -10.450  1.00  0.00           H
ATOM   3661  C   ILE A 238     125.200   8.100 -13.830  1.00  0.00           C
ATOM   3662  O   ILE A 238     124.010   7.890 -13.960  1.00  0.00           O
ATOM   3663  N   THR A 239     125.680   9.360 -13.890  1.00  0.00           N
ATOM   3664  H   THR A 239     126.570   9.510 -13.430  1.00  0.00           H
ATOM   3665  CA  THR A 239     124.720  10.480 -14.040  1.00  0.00           C
ATOM   3666  HA  THR A 239     123.710  10.100 -13.870  1.00  0.00           H
ATOM   3667  CB  THR A 239     125.120  11.570 -13.040  1.00  0.00           C
ATOM   3668  HB  THR A 239     124.390  12.360 -13.220  1.00  0.00           H
ATOM   3669  CG2 THR A 239     124.940  11.130 -11.640  1.00  0.00           C
ATOM   3670 1HG2 THR A 239     125.430  10.210 -11.330  1.00  0.00           H
ATOM   3671 2HG2 THR A 239     125.190  11.950 -10.960  1.00  0.00           H
ATOM   3672 3HG2 THR A 239     123.880  11.080 -11.370  1.00  0.00           H
ATOM   3673  OG1 THR A 239     126.440  11.980 -13.190  1.00  0.00           O
ATOM   3674  HG1 THR A 239     126.840  11.490 -12.480  1.00  0.00           H
ATOM   3675  C   THR A 239     124.640  11.020 -15.450  1.00  0.00           C
ATOM   3676  O   THR A 239     123.960  12.060 -15.650  1.00  0.00           O
ATOM   3677  N   ALA A 240     125.290  10.420 -16.500  1.00  0.00           N
ATOM   3678  H   ALA A 240     125.890   9.610 -16.370  1.00  0.00           H
ATOM   3679  CA  ALA A 240     125.350  11.000 -17.850  1.00  0.00           C
ATOM   3680  HA  ALA A 240     125.830  11.970 -17.700  1.00  0.00           H
ATOM   3681  CB  ALA A 240     126.290  10.070 -18.610  1.00  0.00           C
ATOM   3682  HB1 ALA A 240     127.290  10.120 -18.170  1.00  0.00           H
ATOM   3683  HB2 ALA A 240     125.940   9.040 -18.550  1.00  0.00           H
ATOM   3684  HB3 ALA A 240     126.360  10.320 -19.670  1.00  0.00           H
ATOM   3685  C   ALA A 240     123.980  11.140 -18.460  1.00  0.00           C
ATOM   3686  O   ALA A 240     123.600  12.260 -18.830  1.00  0.00           O
ATOM   3687  N   SER A 241     123.200  10.050 -18.370  1.00  0.00           N
ATOM   3688  H   SER A 241     123.630   9.180 -18.100  1.00  0.00           H
ATOM   3689  CA  SER A 241     121.830  10.040 -18.820  1.00  0.00           C
ATOM   3690  HA  SER A 241     121.910  10.410 -19.840  1.00  0.00           H
ATOM   3691  CB  SER A 241     121.190   8.650 -18.850  1.00  0.00           C
ATOM   3692  HB1 SER A 241     120.190   8.610 -19.290  1.00  0.00           H
ATOM   3693  HB2 SER A 241     121.130   8.240 -17.840  1.00  0.00           H
ATOM   3694  OG  SER A 241     122.000   7.720 -19.520  1.00  0.00           O
ATOM   3695  HG  SER A 241     122.870   7.790 -19.120  1.00  0.00           H
ATOM   3696  C   SER A 241     120.890  11.020 -18.170  1.00  0.00           C
ATOM   3697  O   SER A 241     119.800  11.230 -18.690  1.00  0.00           O
ATOM   3698  N   LEU A 242     121.270  11.680 -17.020  1.00  0.00           N
ATOM   3699  H   LEU A 242     122.090  11.380 -16.500  1.00  0.00           H
ATOM   3700  CA  LEU A 242     120.450  12.570 -16.280  1.00  0.00           C
ATOM   3701  HA  LEU A 242     119.450  12.570 -16.730  1.00  0.00           H
ATOM   3702  CB  LEU A 242     120.250  12.180 -14.860  1.00  0.00           C
ATOM   3703  HB1 LEU A 242     119.540  12.780 -14.290  1.00  0.00           H
ATOM   3704  HB2 LEU A 242     121.210  12.400 -14.400  1.00  0.00           H
ATOM   3705  CG  LEU A 242     119.810  10.750 -14.650  1.00  0.00           C
ATOM   3706  HG  LEU A 242     120.200  10.070 -15.400  1.00  0.00           H
ATOM   3707  CD1 LEU A 242     120.190  10.290 -13.290  1.00  0.00           C
ATOM   3708 1HD1 LEU A 242     121.280  10.260 -13.190  1.00  0.00           H
ATOM   3709 2HD1 LEU A 242     119.880  11.010 -12.530  1.00  0.00           H
ATOM   3710 3HD1 LEU A 242     119.970   9.220 -13.190  1.00  0.00           H
ATOM   3711  CD2 LEU A 242     118.240  10.710 -14.680  1.00  0.00           C
ATOM   3712 1HD2 LEU A 242     117.880   9.680 -14.590  1.00  0.00           H
ATOM   3713 2HD2 LEU A 242     117.800  11.380 -13.940  1.00  0.00           H
ATOM   3714 3HD2 LEU A 242     117.950  10.960 -15.700  1.00  0.00           H
ATOM   3715  C   LEU A 242     120.980  14.020 -16.330  1.00  0.00           C
ATOM   3716  O   LEU A 242     120.220  14.990 -16.220  1.00  0.00           O
ATOM   3717  N   ARG A 243     122.290  14.200 -16.310  1.00  0.00           N
ATOM   3718  H   ARG A 243     122.900  13.400 -16.290  1.00  0.00           H
ATOM   3719  CA  ARG A 243     122.850  15.520 -16.600  1.00  0.00           C
ATOM   3720  HA  ARG A 243     122.340  16.270 -16.000  1.00  0.00           H
ATOM   3721  CB  ARG A 243     124.330  15.600 -16.140  1.00  0.00           C
ATOM   3722  HB1 ARG A 243     124.630  16.630 -16.330  1.00  0.00           H
ATOM   3723  HB2 ARG A 243     124.810  14.830 -16.750  1.00  0.00           H
ATOM   3724  CG  ARG A 243     124.590  15.430 -14.580  1.00  0.00           C
ATOM   3725  HG1 ARG A 243     124.280  14.440 -14.260  1.00  0.00           H
ATOM   3726  HG2 ARG A 243     124.080  16.130 -13.930  1.00  0.00           H
ATOM   3727  CD  ARG A 243     126.110  15.550 -14.330  1.00  0.00           C
ATOM   3728  HD1 ARG A 243     126.270  15.530 -13.250  1.00  0.00           H
ATOM   3729  HD2 ARG A 243     126.470  16.520 -14.680  1.00  0.00           H
ATOM   3730  NE  ARG A 243     126.970  14.430 -14.840  1.00  0.00           N
ATOM   3731  HE  ARG A 243     126.900  13.550 -14.340  1.00  0.00           H
ATOM   3732  CZ  ARG A 243     127.550  14.440 -16.020  1.00  0.00           C
ATOM   3733  NH1 ARG A 243     127.670  15.570 -16.710  1.00  0.00           N
ATOM   3734 1HH1 ARG A 243     127.320  16.400 -16.250  1.00  0.00           H
ATOM   3735 2HH1 ARG A 243     128.300  15.560 -17.490  1.00  0.00           H
ATOM   3736  NH2 ARG A 243     128.130  13.400 -16.550  1.00  0.00           N
ATOM   3737 1HH2 ARG A 243     128.260  12.530 -16.040  1.00  0.00           H
ATOM   3738 2HH2 ARG A 243     128.780  13.670 -17.280  1.00  0.00           H
ATOM   3739  C   ARG A 243     122.800  16.050 -18.110  1.00  0.00           C
ATOM   3740  O   ARG A 243     123.000  17.240 -18.410  1.00  0.00           O
ATOM   3741  N   PHE A 244     122.290  15.200 -19.050  1.00  0.00           N
ATOM   3742  H   PHE A 244     122.010  14.280 -18.750  1.00  0.00           H
ATOM   3743  CA  PHE A 244     122.200  15.510 -20.490  1.00  0.00           C
ATOM   3744  HA  PHE A 244     122.320  16.580 -20.620  1.00  0.00           H
ATOM   3745  CB  PHE A 244     123.410  15.080 -21.420  1.00  0.00           C
ATOM   3746  HB1 PHE A 244     123.240  15.280 -22.480  1.00  0.00           H
ATOM   3747  HB2 PHE A 244     123.410  13.990 -21.440  1.00  0.00           H
ATOM   3748  CG  PHE A 244     124.820  15.440 -20.980  1.00  0.00           C
ATOM   3749  CD1 PHE A 244     125.580  16.360 -21.760  1.00  0.00           C
ATOM   3750  HD1 PHE A 244     125.090  17.070 -22.400  1.00  0.00           H
ATOM   3751  CE1 PHE A 244     126.970  16.460 -21.510  1.00  0.00           C
ATOM   3752  HE1 PHE A 244     127.570  17.150 -22.080  1.00  0.00           H
ATOM   3753  CZ  PHE A 244     127.560  15.780 -20.470  1.00  0.00           C
ATOM   3754  HZ  PHE A 244     128.620  15.890 -20.260  1.00  0.00           H
ATOM   3755  CE2 PHE A 244     126.760  14.980 -19.700  1.00  0.00           C
ATOM   3756  HE2 PHE A 244     127.230  14.640 -18.780  1.00  0.00           H
ATOM   3757  CD2 PHE A 244     125.440  14.720 -19.930  1.00  0.00           C
ATOM   3758  HD2 PHE A 244     124.900  14.070 -19.250  1.00  0.00           H
ATOM   3759  C   PHE A 244     120.870  15.050 -21.090  1.00  0.00           C
ATOM   3760  O   PHE A 244     119.970  14.450 -20.360  1.00  0.00           O
ATOM   3761  N   ASP A 245     120.630  15.330 -22.390  1.00  0.00           N
ATOM   3762  H   ASP A 245     121.290  15.960 -22.800  1.00  0.00           H
ATOM   3763  CA  ASP A 245     119.420  14.940 -23.150  1.00  0.00           C
ATOM   3764  HA  ASP A 245     118.700  14.490 -22.470  1.00  0.00           H
ATOM   3765  CB  ASP A 245     118.730  16.130 -23.710  1.00  0.00           C
ATOM   3766  HB1 ASP A 245     118.260  16.710 -22.910  1.00  0.00           H
ATOM   3767  HB2 ASP A 245     117.910  15.710 -24.300  1.00  0.00           H
ATOM   3768  CG  ASP A 245     119.680  16.990 -24.600  1.00  0.00           C
ATOM   3769  OD1 ASP A 245     120.920  17.010 -24.480  1.00  0.00           O
ATOM   3770  OD2 ASP A 245     119.130  17.800 -25.440  1.00  0.00           O
ATOM   3771  C   ASP A 245     119.660  13.840 -24.220  1.00  0.00           C
ATOM   3772  O   ASP A 245     120.780  13.710 -24.770  1.00  0.00           O
ATOM   3773  N   GLY A 246     118.700  13.030 -24.640  1.00  0.00           N
ATOM   3774  H   GLY A 246     117.780  13.240 -24.270  1.00  0.00           H
ATOM   3775  CA  GLY A 246     118.820  11.980 -25.640  1.00  0.00           C
ATOM   3776  HA1 GLY A 246     119.650  11.300 -25.450  1.00  0.00           H
ATOM   3777  HA2 GLY A 246     118.900  12.520 -26.580  1.00  0.00           H
ATOM   3778  C   GLY A 246     117.560  11.090 -25.800  1.00  0.00           C
ATOM   3779  O   GLY A 246     116.430  11.480 -25.870  1.00  0.00           O
ATOM   3780  N   ALA A 247     117.820   9.770 -25.910  1.00  0.00           N
ATOM   3781  H   ALA A 247     118.730   9.420 -25.650  1.00  0.00           H
ATOM   3782  CA  ALA A 247     116.740   8.830 -26.310  1.00  0.00           C
ATOM   3783  HA  ALA A 247     115.780   9.330 -26.280  1.00  0.00           H
ATOM   3784  CB  ALA A 247     117.140   8.340 -27.660  1.00  0.00           C
ATOM   3785  HB1 ALA A 247     117.280   9.160 -28.370  1.00  0.00           H
ATOM   3786  HB2 ALA A 247     118.120   7.870 -27.540  1.00  0.00           H
ATOM   3787  HB3 ALA A 247     116.380   7.660 -28.050  1.00  0.00           H
ATOM   3788  C   ALA A 247     116.540   7.560 -25.380  1.00  0.00           C
ATOM   3789  O   ALA A 247     115.410   7.210 -25.040  1.00  0.00           O
ATOM   3790  N   LEU A 248     117.680   7.080 -24.760  1.00  0.00           N
ATOM   3791  H   LEU A 248     118.620   7.380 -24.970  1.00  0.00           H
ATOM   3792  CA  LEU A 248     117.740   5.890 -23.910  1.00  0.00           C
ATOM   3793  HA  LEU A 248     116.810   5.330 -24.000  1.00  0.00           H
ATOM   3794  CB  LEU A 248     118.880   5.010 -24.440  1.00  0.00           C
ATOM   3795  HB1 LEU A 248     119.030   4.180 -23.740  1.00  0.00           H
ATOM   3796  HB2 LEU A 248     119.810   5.580 -24.390  1.00  0.00           H
ATOM   3797  CG  LEU A 248     118.730   4.510 -25.890  1.00  0.00           C
ATOM   3798  HG  LEU A 248     118.880   5.340 -26.580  1.00  0.00           H
ATOM   3799  CD1 LEU A 248     119.870   3.480 -26.080  1.00  0.00           C
ATOM   3800 1HD1 LEU A 248     119.720   2.510 -25.610  1.00  0.00           H
ATOM   3801 2HD1 LEU A 248     119.820   3.250 -27.150  1.00  0.00           H
ATOM   3802 3HD1 LEU A 248     120.870   3.840 -25.850  1.00  0.00           H
ATOM   3803  CD2 LEU A 248     117.480   3.770 -26.410  1.00  0.00           C
ATOM   3804 1HD2 LEU A 248     117.490   3.710 -27.500  1.00  0.00           H
ATOM   3805 2HD2 LEU A 248     117.380   2.790 -25.950  1.00  0.00           H
ATOM   3806 3HD2 LEU A 248     116.640   4.420 -26.180  1.00  0.00           H
ATOM   3807  C   LEU A 248     117.930   6.170 -22.380  1.00  0.00           C
ATOM   3808  O   LEU A 248     118.640   7.100 -22.050  1.00  0.00           O
ATOM   3809  N   ASN A 249     117.400   5.370 -21.450  1.00  0.00           N
ATOM   3810  H   ASN A 249     117.040   4.500 -21.830  1.00  0.00           H
ATOM   3811  CA  ASN A 249     117.910   5.470 -20.010  1.00  0.00           C
ATOM   3812  HA  ASN A 249     117.390   4.770 -19.350  1.00  0.00           H
ATOM   3813  CB  ASN A 249     119.390   4.940 -20.010  1.00  0.00           C
ATOM   3814  HB1 ASN A 249     120.090   5.630 -20.480  1.00  0.00           H
ATOM   3815  HB2 ASN A 249     119.390   4.020 -20.580  1.00  0.00           H
ATOM   3816  CG  ASN A 249     119.880   4.540 -18.590  1.00  0.00           C
ATOM   3817  OD1 ASN A 249     119.290   3.650 -17.970  1.00  0.00           O
ATOM   3818  ND2 ASN A 249     120.890   5.120 -18.070  1.00  0.00           N
ATOM   3819 1HD2 ASN A 249     121.400   5.890 -18.490  1.00  0.00           H
ATOM   3820 2HD2 ASN A 249     121.300   4.700 -17.250  1.00  0.00           H
ATOM   3821  C   ASN A 249     117.840   6.870 -19.260  1.00  0.00           C
ATOM   3822  O   ASN A 249     118.450   7.140 -18.250  1.00  0.00           O
ATOM   3823  N   VAL A 250     116.900   7.660 -19.650  1.00  0.00           N
ATOM   3824  H   VAL A 250     116.240   7.330 -20.340  1.00  0.00           H
ATOM   3825  CA  VAL A 250     116.830   9.120 -19.250  1.00  0.00           C
ATOM   3826  HA  VAL A 250     117.850   9.480 -19.150  1.00  0.00           H
ATOM   3827  CB  VAL A 250     116.160  10.020 -20.350  1.00  0.00           C
ATOM   3828  HB  VAL A 250     115.870  11.000 -19.970  1.00  0.00           H
ATOM   3829  CG1 VAL A 250     117.140  10.100 -21.440  1.00  0.00           C
ATOM   3830 1HG1 VAL A 250     117.350   9.140 -21.920  1.00  0.00           H
ATOM   3831 2HG1 VAL A 250     116.760  10.710 -22.260  1.00  0.00           H
ATOM   3832 3HG1 VAL A 250     118.090  10.570 -21.180  1.00  0.00           H
ATOM   3833  CG2 VAL A 250     114.930   9.260 -20.960  1.00  0.00           C
ATOM   3834 1HG2 VAL A 250     115.280   8.360 -21.480  1.00  0.00           H
ATOM   3835 2HG2 VAL A 250     114.180   8.940 -20.220  1.00  0.00           H
ATOM   3836 3HG2 VAL A 250     114.450   9.970 -21.630  1.00  0.00           H
ATOM   3837  C   VAL A 250     116.290   9.380 -17.810  1.00  0.00           C
ATOM   3838  O   VAL A 250     116.110  10.530 -17.410  1.00  0.00           O
ATOM   3839  N   ASP A 251     116.010   8.360 -16.970  1.00  0.00           N
ATOM   3840  H   ASP A 251     116.310   7.430 -17.220  1.00  0.00           H
ATOM   3841  CA  ASP A 251     115.150   8.470 -15.810  1.00  0.00           C
ATOM   3842  HA  ASP A 251     115.030   9.510 -15.500  1.00  0.00           H
ATOM   3843  CB  ASP A 251     113.750   7.960 -16.240  1.00  0.00           C
ATOM   3844  HB1 ASP A 251     113.890   6.900 -16.460  1.00  0.00           H
ATOM   3845  HB2 ASP A 251     113.450   8.470 -17.160  1.00  0.00           H
ATOM   3846  CG  ASP A 251     112.660   8.080 -15.180  1.00  0.00           C
ATOM   3847  OD1 ASP A 251     111.870   9.060 -15.160  1.00  0.00           O
ATOM   3848  OD2 ASP A 251     112.720   7.300 -14.220  1.00  0.00           O
ATOM   3849  C   ASP A 251     115.750   7.860 -14.510  1.00  0.00           C
ATOM   3850  O   ASP A 251     116.450   6.870 -14.550  1.00  0.00           O
ATOM   3851  N   LEU A 252     115.470   8.470 -13.280  1.00  0.00           N
ATOM   3852  H   LEU A 252     114.970   9.350 -13.200  1.00  0.00           H
ATOM   3853  CA  LEU A 252     115.910   7.870 -12.020  1.00  0.00           C
ATOM   3854  HA  LEU A 252     117.000   7.910 -12.080  1.00  0.00           H
ATOM   3855  CB  LEU A 252     115.510   8.810 -10.870  1.00  0.00           C
ATOM   3856  HB1 LEU A 252     114.570   8.530 -10.400  1.00  0.00           H
ATOM   3857  HB2 LEU A 252     115.560   9.820 -11.270  1.00  0.00           H
ATOM   3858  CG  LEU A 252     116.580   8.790  -9.750  1.00  0.00           C
ATOM   3859  HG  LEU A 252     116.770   7.800  -9.330  1.00  0.00           H
ATOM   3860  CD1 LEU A 252     117.860   9.500 -10.240  1.00  0.00           C
ATOM   3861 1HD1 LEU A 252     117.570  10.490 -10.610  1.00  0.00           H
ATOM   3862 2HD1 LEU A 252     118.550   9.570  -9.400  1.00  0.00           H
ATOM   3863 3HD1 LEU A 252     118.440   8.880 -10.930  1.00  0.00           H
ATOM   3864  CD2 LEU A 252     116.170   9.710  -8.590  1.00  0.00           C
ATOM   3865 1HD2 LEU A 252     116.880   9.670  -7.760  1.00  0.00           H
ATOM   3866 2HD2 LEU A 252     116.000  10.730  -8.940  1.00  0.00           H
ATOM   3867 3HD2 LEU A 252     115.200   9.410  -8.190  1.00  0.00           H
ATOM   3868  C   LEU A 252     115.520   6.370 -11.730  1.00  0.00           C
ATOM   3869  O   LEU A 252     116.210   5.750 -10.940  1.00  0.00           O
ATOM   3870  N   THR A 253     114.460   5.850 -12.310  1.00  0.00           N
ATOM   3871  H   THR A 253     113.890   6.540 -12.770  1.00  0.00           H
ATOM   3872  CA  THR A 253     113.940   4.450 -12.100  1.00  0.00           C
ATOM   3873  HA  THR A 253     114.110   4.100 -11.080  1.00  0.00           H
ATOM   3874  CB  THR A 253     112.410   4.360 -12.400  1.00  0.00           C
ATOM   3875  HB  THR A 253     112.160   3.300 -12.300  1.00  0.00           H
ATOM   3876  CG2 THR A 253     111.560   5.200 -11.440  1.00  0.00           C
ATOM   3877 1HG2 THR A 253     111.810   5.030 -10.390  1.00  0.00           H
ATOM   3878 2HG2 THR A 253     111.790   6.230 -11.700  1.00  0.00           H
ATOM   3879 3HG2 THR A 253     110.480   5.120 -11.570  1.00  0.00           H
ATOM   3880  OG1 THR A 253     112.190   4.650 -13.740  1.00  0.00           O
ATOM   3881  HG1 THR A 253     112.330   5.600 -13.870  1.00  0.00           H
ATOM   3882  C   THR A 253     114.600   3.420 -13.050  1.00  0.00           C
ATOM   3883  O   THR A 253     114.330   2.160 -12.980  1.00  0.00           O
ATOM   3884  N   GLU A 254     115.470   3.920 -13.940  1.00  0.00           N
ATOM   3885  H   GLU A 254     115.680   4.900 -13.910  1.00  0.00           H
ATOM   3886  CA  GLU A 254     116.060   3.020 -14.960  1.00  0.00           C
ATOM   3887  HA  GLU A 254     115.270   2.360 -15.320  1.00  0.00           H
ATOM   3888  CB  GLU A 254     116.730   3.850 -16.020  1.00  0.00           C
ATOM   3889  HB1 GLU A 254     117.100   3.140 -16.760  1.00  0.00           H
ATOM   3890  HB2 GLU A 254     117.620   4.350 -15.640  1.00  0.00           H
ATOM   3891  CG  GLU A 254     115.910   4.940 -16.810  1.00  0.00           C
ATOM   3892  HG1 GLU A 254     116.540   5.670 -17.320  1.00  0.00           H
ATOM   3893  HG2 GLU A 254     115.350   5.360 -15.980  1.00  0.00           H
ATOM   3894  CD  GLU A 254     114.890   4.340 -17.770  1.00  0.00           C
ATOM   3895  OE1 GLU A 254     115.390   3.530 -18.630  1.00  0.00           O
ATOM   3896  OE2 GLU A 254     113.650   4.620 -17.660  1.00  0.00           O
ATOM   3897  C   GLU A 254     117.110   2.060 -14.350  1.00  0.00           C
ATOM   3898  O   GLU A 254     117.610   1.140 -15.030  1.00  0.00           O
ATOM   3899  N   PHE A 255     117.430   2.200 -13.070  1.00  0.00           N
ATOM   3900  H   PHE A 255     117.130   3.050 -12.620  1.00  0.00           H
ATOM   3901  CA  PHE A 255     118.150   1.220 -12.240  1.00  0.00           C
ATOM   3902  HA  PHE A 255     118.890   0.770 -12.900  1.00  0.00           H
ATOM   3903  CB  PHE A 255     119.060   1.910 -11.280  1.00  0.00           C
ATOM   3904  HB1 PHE A 255     119.790   1.150 -10.980  1.00  0.00           H
ATOM   3905  HB2 PHE A 255     118.500   2.330 -10.440  1.00  0.00           H
ATOM   3906  CG  PHE A 255     119.840   3.190 -11.800  1.00  0.00           C
ATOM   3907  CD1 PHE A 255     119.390   4.520 -11.490  1.00  0.00           C
ATOM   3908  HD1 PHE A 255     118.520   4.610 -10.870  1.00  0.00           H
ATOM   3909  CE1 PHE A 255     120.150   5.620 -11.760  1.00  0.00           C
ATOM   3910  HE1 PHE A 255     119.860   6.600 -11.390  1.00  0.00           H
ATOM   3911  CZ  PHE A 255     121.320   5.470 -12.510  1.00  0.00           C
ATOM   3912  HZ  PHE A 255     121.820   6.400 -12.730  1.00  0.00           H
ATOM   3913  CE2 PHE A 255     121.780   4.240 -12.980  1.00  0.00           C
ATOM   3914  HE2 PHE A 255     122.680   4.160 -13.570  1.00  0.00           H
ATOM   3915  CD2 PHE A 255     121.000   3.050 -12.590  1.00  0.00           C
ATOM   3916  HD2 PHE A 255     121.230   2.050 -12.930  1.00  0.00           H
ATOM   3917  C   PHE A 255     117.290   0.130 -11.600  1.00  0.00           C
ATOM   3918  O   PHE A 255     117.500  -1.080 -11.870  1.00  0.00           O
ATOM   3919  N   GLN A 256     116.360   0.550 -10.860  1.00  0.00           N
ATOM   3920  H   GLN A 256     116.350   1.530 -10.630  1.00  0.00           H
ATOM   3921  CA  GLN A 256     115.500  -0.380 -10.040  1.00  0.00           C
ATOM   3922  HA  GLN A 256     116.200  -1.030  -9.520  1.00  0.00           H
ATOM   3923  CB  GLN A 256     114.710   0.450  -8.970  1.00  0.00           C
ATOM   3924  HB1 GLN A 256     115.370   1.210  -8.550  1.00  0.00           H
ATOM   3925  HB2 GLN A 256     114.360  -0.180  -8.150  1.00  0.00           H
ATOM   3926  CG  GLN A 256     113.480   1.280  -9.510  1.00  0.00           C
ATOM   3927  HG1 GLN A 256     112.610   0.640  -9.620  1.00  0.00           H
ATOM   3928  HG2 GLN A 256     113.640   1.790 -10.450  1.00  0.00           H
ATOM   3929  CD  GLN A 256     113.060   2.340  -8.590  1.00  0.00           C
ATOM   3930  OE1 GLN A 256     113.490   3.450  -8.610  1.00  0.00           O
ATOM   3931  NE2 GLN A 256     112.120   2.100  -7.710  1.00  0.00           N
ATOM   3932 1HE2 GLN A 256     111.950   1.130  -7.480  1.00  0.00           H
ATOM   3933 2HE2 GLN A 256     111.720   2.860  -7.170  1.00  0.00           H
ATOM   3934  C   GLN A 256     114.640  -1.250 -10.930  1.00  0.00           C
ATOM   3935  O   GLN A 256     114.020  -2.130 -10.370  1.00  0.00           O
ATOM   3936  N   THR A 257     114.500  -1.040 -12.230  1.00  0.00           N
ATOM   3937  H   THR A 257     114.740  -0.110 -12.570  1.00  0.00           H
ATOM   3938  CA  THR A 257     113.580  -1.760 -13.160  1.00  0.00           C
ATOM   3939  HA  THR A 257     112.960  -2.440 -12.570  1.00  0.00           H
ATOM   3940  CB  THR A 257     112.740  -0.800 -14.000  1.00  0.00           C
ATOM   3941  HB  THR A 257     112.240  -1.480 -14.690  1.00  0.00           H
ATOM   3942  CG2 THR A 257     111.750  -0.010 -13.220  1.00  0.00           C
ATOM   3943 1HG2 THR A 257     112.280   0.490 -12.410  1.00  0.00           H
ATOM   3944 2HG2 THR A 257     111.230   0.670 -13.890  1.00  0.00           H
ATOM   3945 3HG2 THR A 257     111.060  -0.690 -12.720  1.00  0.00           H
ATOM   3946  OG1 THR A 257     113.610   0.120 -14.670  1.00  0.00           O
ATOM   3947  HG1 THR A 257     113.570   0.910 -14.130  1.00  0.00           H
ATOM   3948  C   THR A 257     114.340  -2.620 -14.140  1.00  0.00           C
ATOM   3949  O   THR A 257     113.760  -3.360 -14.930  1.00  0.00           O
ATOM   3950  N   ASN A 258     115.690  -2.560 -14.090  1.00  0.00           N
ATOM   3951  H   ASN A 258     116.140  -2.050 -13.340  1.00  0.00           H
ATOM   3952  CA  ASN A 258     116.500  -3.620 -14.770  1.00  0.00           C
ATOM   3953  HA  ASN A 258     115.930  -4.460 -15.170  1.00  0.00           H
ATOM   3954  CB  ASN A 258     117.270  -2.890 -15.910  1.00  0.00           C
ATOM   3955  HB1 ASN A 258     117.560  -1.900 -15.570  1.00  0.00           H
ATOM   3956  HB2 ASN A 258     116.530  -2.890 -16.710  1.00  0.00           H
ATOM   3957  CG  ASN A 258     118.520  -3.560 -16.430  1.00  0.00           C
ATOM   3958  OD1 ASN A 258     119.620  -2.980 -16.220  1.00  0.00           O
ATOM   3959  ND2 ASN A 258     118.480  -4.690 -17.030  1.00  0.00           N
ATOM   3960 1HD2 ASN A 258     117.630  -5.230 -17.030  1.00  0.00           H
ATOM   3961 2HD2 ASN A 258     119.350  -5.060 -17.400  1.00  0.00           H
ATOM   3962  C   ASN A 258     117.480  -4.300 -13.790  1.00  0.00           C
ATOM   3963  O   ASN A 258     117.550  -5.530 -13.890  1.00  0.00           O
ATOM   3964  N   LEU A 259     118.110  -3.640 -12.830  1.00  0.00           N
ATOM   3965  H   LEU A 259     117.950  -2.650 -12.760  1.00  0.00           H
ATOM   3966  CA  LEU A 259     119.170  -4.200 -12.080  1.00  0.00           C
ATOM   3967  HA  LEU A 259     119.630  -4.950 -12.730  1.00  0.00           H
ATOM   3968  CB  LEU A 259     120.210  -3.170 -11.830  1.00  0.00           C
ATOM   3969  HB1 LEU A 259     121.050  -3.620 -11.310  1.00  0.00           H
ATOM   3970  HB2 LEU A 259     119.770  -2.440 -11.140  1.00  0.00           H
ATOM   3971  CG  LEU A 259     120.750  -2.420 -12.990  1.00  0.00           C
ATOM   3972  HG  LEU A 259     119.970  -1.880 -13.520  1.00  0.00           H
ATOM   3973  CD1 LEU A 259     121.690  -1.300 -12.570  1.00  0.00           C
ATOM   3974 1HD1 LEU A 259     122.040  -0.880 -13.510  1.00  0.00           H
ATOM   3975 2HD1 LEU A 259     121.150  -0.420 -12.210  1.00  0.00           H
ATOM   3976 3HD1 LEU A 259     122.580  -1.650 -12.050  1.00  0.00           H
ATOM   3977  CD2 LEU A 259     121.540  -3.300 -13.980  1.00  0.00           C
ATOM   3978 1HD2 LEU A 259     121.000  -4.200 -14.260  1.00  0.00           H
ATOM   3979 2HD2 LEU A 259     121.720  -2.650 -14.840  1.00  0.00           H
ATOM   3980 3HD2 LEU A 259     122.520  -3.530 -13.580  1.00  0.00           H
ATOM   3981  C   LEU A 259     118.890  -5.000 -10.750  1.00  0.00           C
ATOM   3982  O   LEU A 259     119.810  -5.660 -10.230  1.00  0.00           O
ATOM   3983  N   VAL A 260     117.630  -5.020 -10.210  1.00  0.00           N
ATOM   3984  H   VAL A 260     116.940  -4.560 -10.790  1.00  0.00           H
ATOM   3985  CA  VAL A 260     117.230  -5.740  -8.980  1.00  0.00           C
ATOM   3986  HA  VAL A 260     118.000  -6.500  -8.880  1.00  0.00           H
ATOM   3987  CB  VAL A 260     117.190  -4.780  -7.720  1.00  0.00           C
ATOM   3988  HB  VAL A 260     116.720  -5.280  -6.870  1.00  0.00           H
ATOM   3989  CG1 VAL A 260     118.630  -4.480  -7.300  1.00  0.00           C
ATOM   3990 1HG1 VAL A 260     118.620  -3.870  -6.400  1.00  0.00           H
ATOM   3991 2HG1 VAL A 260     119.260  -5.350  -7.120  1.00  0.00           H
ATOM   3992 3HG1 VAL A 260     119.190  -3.970  -8.080  1.00  0.00           H
ATOM   3993  CG2 VAL A 260     116.500  -3.470  -8.050  1.00  0.00           C
ATOM   3994 1HG2 VAL A 260     115.420  -3.600  -8.000  1.00  0.00           H
ATOM   3995 2HG2 VAL A 260     116.750  -2.630  -7.400  1.00  0.00           H
ATOM   3996 3HG2 VAL A 260     116.630  -3.130  -9.080  1.00  0.00           H
ATOM   3997  C   VAL A 260     115.880  -6.520  -9.170  1.00  0.00           C
ATOM   3998  O   VAL A 260     114.900  -6.250  -8.510  1.00  0.00           O
ATOM   3999  N   PRO A 261     115.840  -7.590 -10.040  1.00  0.00           N
ATOM   4000  CD  PRO A 261     116.990  -8.070 -10.840  1.00  0.00           C
ATOM   4001  HD1 PRO A 261     117.870  -8.230 -10.220  1.00  0.00           H
ATOM   4002  HD2 PRO A 261     117.140  -7.320 -11.620  1.00  0.00           H
ATOM   4003  CG  PRO A 261     116.590  -9.390 -11.480  1.00  0.00           C
ATOM   4004  HG1 PRO A 261     117.190 -10.120 -10.930  1.00  0.00           H
ATOM   4005  HG2 PRO A 261     117.020  -9.450 -12.480  1.00  0.00           H
ATOM   4006  CB  PRO A 261     115.070  -9.490 -11.300  1.00  0.00           C
ATOM   4007  HB1 PRO A 261     114.790 -10.530 -11.120  1.00  0.00           H
ATOM   4008  HB2 PRO A 261     114.590  -9.060 -12.180  1.00  0.00           H
ATOM   4009  CA  PRO A 261     114.780  -8.660 -10.060  1.00  0.00           C
ATOM   4010  HA  PRO A 261     113.870  -8.090 -10.270  1.00  0.00           H
ATOM   4011  C   PRO A 261     114.580  -9.380  -8.750  1.00  0.00           C
ATOM   4012  O   PRO A 261     113.450  -9.760  -8.510  1.00  0.00           O
ATOM   4013  N   TYR A 262     115.640  -9.470  -7.940  1.00  0.00           N
ATOM   4014  H   TYR A 262     116.510  -9.130  -8.300  1.00  0.00           H
ATOM   4015  CA  TYR A 262     115.480 -10.060  -6.600  1.00  0.00           C
ATOM   4016  HA  TYR A 262     114.430 -10.310  -6.510  1.00  0.00           H
ATOM   4017  CB  TYR A 262     116.310 -11.350  -6.490  1.00  0.00           C
ATOM   4018  HB1 TYR A 262     116.270 -11.800  -5.500  1.00  0.00           H
ATOM   4019  HB2 TYR A 262     117.360 -11.250  -6.760  1.00  0.00           H
ATOM   4020  CG  TYR A 262     115.810 -12.530  -7.300  1.00  0.00           C
ATOM   4021  CD1 TYR A 262     116.400 -12.800  -8.540  1.00  0.00           C
ATOM   4022  HD1 TYR A 262     117.000 -12.110  -9.120  1.00  0.00           H
ATOM   4023  CE1 TYR A 262     116.170 -14.010  -9.100  1.00  0.00           C
ATOM   4024  HE1 TYR A 262     116.640 -14.220 -10.050  1.00  0.00           H
ATOM   4025  CZ  TYR A 262     115.440 -15.020  -8.450  1.00  0.00           C
ATOM   4026  OH  TYR A 262     115.390 -16.250  -9.030  1.00  0.00           O
ATOM   4027  HH  TYR A 262     114.790 -16.910  -8.670  1.00  0.00           H
ATOM   4028  CE2 TYR A 262     114.660 -14.730  -7.310  1.00  0.00           C
ATOM   4029  HE2 TYR A 262     114.010 -15.410  -6.790  1.00  0.00           H
ATOM   4030  CD2 TYR A 262     114.920 -13.480  -6.750  1.00  0.00           C
ATOM   4031  HD2 TYR A 262     114.440 -13.260  -5.810  1.00  0.00           H
ATOM   4032  C   TYR A 262     116.070  -9.110  -5.530  1.00  0.00           C
ATOM   4033  O   TYR A 262     117.340  -9.080  -5.330  1.00  0.00           O
ATOM   4034  N   PRO A 263     115.210  -8.350  -4.790  1.00  0.00           N
ATOM   4035  CD  PRO A 263     113.710  -8.420  -4.860  1.00  0.00           C
ATOM   4036  HD1 PRO A 263     113.410  -9.460  -4.730  1.00  0.00           H
ATOM   4037  HD2 PRO A 263     113.450  -8.080  -5.870  1.00  0.00           H
ATOM   4038  CG  PRO A 263     113.280  -7.480  -3.700  1.00  0.00           C
ATOM   4039  HG1 PRO A 263     113.190  -7.950  -2.720  1.00  0.00           H
ATOM   4040  HG2 PRO A 263     112.330  -7.000  -3.940  1.00  0.00           H
ATOM   4041  CB  PRO A 263     114.370  -6.480  -3.600  1.00  0.00           C
ATOM   4042  HB1 PRO A 263     114.420  -6.000  -2.620  1.00  0.00           H
ATOM   4043  HB2 PRO A 263     114.150  -5.760  -4.390  1.00  0.00           H
ATOM   4044  CA  PRO A 263     115.660  -7.290  -3.920  1.00  0.00           C
ATOM   4045  HA  PRO A 263     116.360  -6.660  -4.470  1.00  0.00           H
ATOM   4046  C   PRO A 263     116.420  -7.730  -2.640  1.00  0.00           C
ATOM   4047  O   PRO A 263     117.160  -6.910  -2.190  1.00  0.00           O
ATOM   4048  N   ARG A 264     116.440  -9.000  -2.300  1.00  0.00           N
ATOM   4049  H   ARG A 264     115.710  -9.580  -2.680  1.00  0.00           H
ATOM   4050  CA  ARG A 264     117.440  -9.590  -1.300  1.00  0.00           C
ATOM   4051  HA  ARG A 264     117.450  -8.970  -0.400  1.00  0.00           H
ATOM   4052  CB  ARG A 264     117.030 -11.010  -0.930  1.00  0.00           C
ATOM   4053  HB1 ARG A 264     117.260 -11.690  -1.760  1.00  0.00           H
ATOM   4054  HB2 ARG A 264     115.950 -11.120  -0.810  1.00  0.00           H
ATOM   4055  CG  ARG A 264     117.690 -11.710   0.330  1.00  0.00           C
ATOM   4056  HG1 ARG A 264     118.760 -11.570   0.270  1.00  0.00           H
ATOM   4057  HG2 ARG A 264     117.430 -12.770   0.280  1.00  0.00           H
ATOM   4058  CD  ARG A 264     117.190 -11.150   1.650  1.00  0.00           C
ATOM   4059  HD1 ARG A 264     116.150 -11.450   1.750  1.00  0.00           H
ATOM   4060  HD2 ARG A 264     117.290 -10.070   1.720  1.00  0.00           H
ATOM   4061  NE  ARG A 264     117.990 -11.780   2.690  1.00  0.00           N
ATOM   4062  HE  ARG A 264     118.240 -12.750   2.560  1.00  0.00           H
ATOM   4063  CZ  ARG A 264     118.480 -11.240   3.830  1.00  0.00           C
ATOM   4064  NH1 ARG A 264     118.200 -10.010   4.240  1.00  0.00           N
ATOM   4065 1HH1 ARG A 264     117.460  -9.580   3.710  1.00  0.00           H
ATOM   4066 2HH1 ARG A 264     118.420  -9.770   5.200  1.00  0.00           H
ATOM   4067  NH2 ARG A 264     119.260 -11.950   4.610  1.00  0.00           N
ATOM   4068 1HH2 ARG A 264     119.520 -12.900   4.370  1.00  0.00           H
ATOM   4069 2HH2 ARG A 264     119.660 -11.470   5.410  1.00  0.00           H
ATOM   4070  C   ARG A 264     118.890  -9.430  -1.810  1.00  0.00           C
ATOM   4071  O   ARG A 264     119.850  -9.450  -0.960  1.00  0.00           O
ATOM   4072  N   ILE A 265     119.050  -9.160  -3.140  1.00  0.00           N
ATOM   4073  H   ILE A 265     118.210  -9.230  -3.700  1.00  0.00           H
ATOM   4074  CA  ILE A 265     120.380  -9.400  -3.860  1.00  0.00           C
ATOM   4075  HA  ILE A 265     121.160  -9.550  -3.110  1.00  0.00           H
ATOM   4076  CB  ILE A 265     120.300 -10.570  -4.820  1.00  0.00           C
ATOM   4077  HB  ILE A 265     119.720 -10.270  -5.690  1.00  0.00           H
ATOM   4078  CG2 ILE A 265     121.660 -10.960  -5.320  1.00  0.00           C
ATOM   4079 1HG2 ILE A 265     122.190 -11.450  -4.500  1.00  0.00           H
ATOM   4080 2HG2 ILE A 265     121.630 -11.630  -6.180  1.00  0.00           H
ATOM   4081 3HG2 ILE A 265     122.210 -10.100  -5.720  1.00  0.00           H
ATOM   4082  CG1 ILE A 265     119.440 -11.760  -4.300  1.00  0.00           C
ATOM   4083 1HG1 ILE A 265     119.370 -12.550  -5.050  1.00  0.00           H
ATOM   4084 2HG1 ILE A 265     118.410 -11.410  -4.200  1.00  0.00           H
ATOM   4085  CD  ILE A 265     119.990 -12.380  -3.090  1.00  0.00           C
ATOM   4086  HD1 ILE A 265     120.910 -12.850  -3.430  1.00  0.00           H
ATOM   4087  HD2 ILE A 265     120.230 -11.700  -2.270  1.00  0.00           H
ATOM   4088  HD3 ILE A 265     119.310 -13.160  -2.740  1.00  0.00           H
ATOM   4089  C   ILE A 265     120.820  -8.090  -4.480  1.00  0.00           C
ATOM   4090  O   ILE A 265     121.070  -7.850  -5.660  1.00  0.00           O
ATOM   4091  N   HIS A 266     120.890  -7.050  -3.590  1.00  0.00           N
ATOM   4092  H   HIS A 266     120.820  -7.410  -2.650  1.00  0.00           H
ATOM   4093  CA  HIS A 266     120.560  -5.610  -3.830  1.00  0.00           C
ATOM   4094  HA  HIS A 266     119.740  -5.500  -4.540  1.00  0.00           H
ATOM   4095  CB  HIS A 266     120.300  -5.050  -2.400  1.00  0.00           C
ATOM   4096  HB1 HIS A 266     121.290  -4.990  -1.930  1.00  0.00           H
ATOM   4097  HB2 HIS A 266     119.770  -5.600  -1.620  1.00  0.00           H
ATOM   4098  CG  HIS A 266     119.730  -3.660  -2.520  1.00  0.00           C
ATOM   4099  ND1 HIS A 266     120.140  -2.410  -2.090  1.00  0.00           N
ATOM   4100  HD1 HIS A 266     120.940  -2.090  -1.570  1.00  0.00           H
ATOM   4101  CE1 HIS A 266     119.320  -1.460  -2.540  1.00  0.00           C
ATOM   4102  HE1 HIS A 266     119.470  -0.430  -2.230  1.00  0.00           H
ATOM   4103  NE2 HIS A 266     118.290  -2.010  -3.180  1.00  0.00           N
ATOM   4104  CD2 HIS A 266     118.550  -3.380  -3.190  1.00  0.00           C
ATOM   4105  HD2 HIS A 266     117.980  -4.150  -3.690  1.00  0.00           H
ATOM   4106  C   HIS A 266     121.680  -4.770  -4.470  1.00  0.00           C
ATOM   4107  O   HIS A 266     121.350  -3.730  -5.040  1.00  0.00           O
ATOM   4108  N   PHE A 267     122.880  -5.440  -4.510  1.00  0.00           N
ATOM   4109  H   PHE A 267     122.900  -6.400  -4.220  1.00  0.00           H
ATOM   4110  CA  PHE A 267     124.230  -4.890  -4.780  1.00  0.00           C
ATOM   4111  HA  PHE A 267     124.120  -3.820  -4.640  1.00  0.00           H
ATOM   4112  CB  PHE A 267     125.100  -5.350  -3.600  1.00  0.00           C
ATOM   4113  HB1 PHE A 267     126.050  -4.830  -3.750  1.00  0.00           H
ATOM   4114  HB2 PHE A 267     125.230  -6.430  -3.630  1.00  0.00           H
ATOM   4115  CG  PHE A 267     124.540  -4.930  -2.230  1.00  0.00           C
ATOM   4116  CD1 PHE A 267     124.140  -5.930  -1.280  1.00  0.00           C
ATOM   4117  HD1 PHE A 267     124.170  -6.970  -1.580  1.00  0.00           H
ATOM   4118  CE1 PHE A 267     123.670  -5.490   0.000  1.00  0.00           C
ATOM   4119  HE1 PHE A 267     123.410  -6.230   0.740  1.00  0.00           H
ATOM   4120  CZ  PHE A 267     123.530  -4.100   0.240  1.00  0.00           C
ATOM   4121  HZ  PHE A 267     123.100  -3.800   1.190  1.00  0.00           H
ATOM   4122  CE2 PHE A 267     123.920  -3.120  -0.680  1.00  0.00           C
ATOM   4123  HE2 PHE A 267     123.910  -2.050  -0.520  1.00  0.00           H
ATOM   4124  CD2 PHE A 267     124.440  -3.560  -1.940  1.00  0.00           C
ATOM   4125  HD2 PHE A 267     124.780  -2.840  -2.670  1.00  0.00           H
ATOM   4126  C   PHE A 267     124.820  -5.110  -6.130  1.00  0.00           C
ATOM   4127  O   PHE A 267     125.790  -5.830  -6.220  1.00  0.00           O
ATOM   4128  N   PRO A 268     124.460  -4.450  -7.260  1.00  0.00           N
ATOM   4129  CD  PRO A 268     123.200  -3.760  -7.390  1.00  0.00           C
ATOM   4130  HD1 PRO A 268     122.980  -3.110  -6.540  1.00  0.00           H
ATOM   4131  HD2 PRO A 268     122.370  -4.470  -7.420  1.00  0.00           H
ATOM   4132  CG  PRO A 268     123.370  -2.940  -8.730  1.00  0.00           C
ATOM   4133  HG1 PRO A 268     123.770  -1.930  -8.640  1.00  0.00           H
ATOM   4134  HG2 PRO A 268     122.470  -2.660  -9.270  1.00  0.00           H
ATOM   4135  CB  PRO A 268     124.280  -3.810  -9.520  1.00  0.00           C
ATOM   4136  HB1 PRO A 268     124.850  -3.300 -10.290  1.00  0.00           H
ATOM   4137  HB2 PRO A 268     123.630  -4.550  -9.990  1.00  0.00           H
ATOM   4138  CA  PRO A 268     125.200  -4.500  -8.500  1.00  0.00           C
ATOM   4139  HA  PRO A 268     125.300  -5.540  -8.810  1.00  0.00           H
ATOM   4140  C   PRO A 268     126.570  -3.860  -8.420  1.00  0.00           C
ATOM   4141  O   PRO A 268     126.850  -3.100  -7.510  1.00  0.00           O
ATOM   4142  N   LEU A 269     127.460  -4.350  -9.270  1.00  0.00           N
ATOM   4143  H   LEU A 269     127.260  -4.980 -10.040  1.00  0.00           H
ATOM   4144  CA  LEU A 269     128.810  -3.900  -9.380  1.00  0.00           C
ATOM   4145  HA  LEU A 269     129.170  -3.430  -8.470  1.00  0.00           H
ATOM   4146  CB  LEU A 269     129.740  -5.150  -9.610  1.00  0.00           C
ATOM   4147  HB1 LEU A 269     129.790  -5.700  -8.670  1.00  0.00           H
ATOM   4148  HB2 LEU A 269     130.740  -4.710  -9.660  1.00  0.00           H
ATOM   4149  CG  LEU A 269     129.360  -6.240 -10.700  1.00  0.00           C
ATOM   4150  HG  LEU A 269     128.500  -6.850 -10.420  1.00  0.00           H
ATOM   4151  CD1 LEU A 269     129.250  -5.780 -12.150  1.00  0.00           C
ATOM   4152 1HD1 LEU A 269     130.220  -5.510 -12.560  1.00  0.00           H
ATOM   4153 2HD1 LEU A 269     128.850  -6.540 -12.820  1.00  0.00           H
ATOM   4154 3HD1 LEU A 269     128.570  -4.930 -12.170  1.00  0.00           H
ATOM   4155  CD2 LEU A 269     130.510  -7.230 -10.800  1.00  0.00           C
ATOM   4156 1HD2 LEU A 269     130.830  -7.530  -9.810  1.00  0.00           H
ATOM   4157 2HD2 LEU A 269     130.250  -8.090 -11.430  1.00  0.00           H
ATOM   4158 3HD2 LEU A 269     131.480  -6.850 -11.130  1.00  0.00           H
ATOM   4159  C   LEU A 269     128.820  -2.800 -10.520  1.00  0.00           C
ATOM   4160  O   LEU A 269     127.890  -2.730 -11.260  1.00  0.00           O
ATOM   4161  N   ALA A 270     129.960  -2.150 -10.730  1.00  0.00           N
ATOM   4162  H   ALA A 270     130.700  -2.420 -10.100  1.00  0.00           H
ATOM   4163  CA  ALA A 270     130.210  -1.240 -11.850  1.00  0.00           C
ATOM   4164  HA  ALA A 270     129.510  -1.550 -12.620  1.00  0.00           H
ATOM   4165  CB  ALA A 270     129.940   0.130 -11.270  1.00  0.00           C
ATOM   4166  HB1 ALA A 270     130.770   0.340 -10.600  1.00  0.00           H
ATOM   4167  HB2 ALA A 270     129.730   0.870 -12.050  1.00  0.00           H
ATOM   4168  HB3 ALA A 270     129.010   0.230 -10.720  1.00  0.00           H
ATOM   4169  C   ALA A 270     131.670  -1.370 -12.340  1.00  0.00           C
ATOM   4170  O   ALA A 270     132.530  -2.040 -11.770  1.00  0.00           O
ATOM   4171  N   THR A 271     131.810  -0.740 -13.490  1.00  0.00           N
ATOM   4172  H   THR A 271     131.060  -0.140 -13.800  1.00  0.00           H
ATOM   4173  CA  THR A 271     133.060  -0.750 -14.190  1.00  0.00           C
ATOM   4174  HA  THR A 271     133.900  -0.660 -13.510  1.00  0.00           H
ATOM   4175  CB  THR A 271     133.120  -2.120 -14.980  1.00  0.00           C
ATOM   4176  HB  THR A 271     132.190  -2.270 -15.530  1.00  0.00           H
ATOM   4177  CG2 THR A 271     134.310  -2.290 -15.860  1.00  0.00           C
ATOM   4178 1HG2 THR A 271     134.500  -3.320 -16.140  1.00  0.00           H
ATOM   4179 2HG2 THR A 271     134.220  -1.690 -16.770  1.00  0.00           H
ATOM   4180 3HG2 THR A 271     135.110  -1.940 -15.200  1.00  0.00           H
ATOM   4181  OG1 THR A 271     133.050  -3.160 -14.070  1.00  0.00           O
ATOM   4182  HG1 THR A 271     133.120  -2.780 -13.190  1.00  0.00           H
ATOM   4183  C   THR A 271     132.990   0.440 -15.260  1.00  0.00           C
ATOM   4184  O   THR A 271     131.960   0.810 -15.770  1.00  0.00           O
ATOM   4185  N   TYR A 272     134.140   1.020 -15.610  1.00  0.00           N
ATOM   4186  H   TYR A 272     135.010   0.660 -15.240  1.00  0.00           H
ATOM   4187  CA  TYR A 272     134.290   2.030 -16.660  1.00  0.00           C
ATOM   4188  HA  TYR A 272     133.390   2.130 -17.260  1.00  0.00           H
ATOM   4189  CB  TYR A 272     134.500   3.400 -16.000  1.00  0.00           C
ATOM   4190  HB1 TYR A 272     135.310   3.230 -15.290  1.00  0.00           H
ATOM   4191  HB2 TYR A 272     133.580   3.670 -15.490  1.00  0.00           H
ATOM   4192  CG  TYR A 272     134.970   4.610 -16.790  1.00  0.00           C
ATOM   4193  CD1 TYR A 272     134.070   5.220 -17.590  1.00  0.00           C
ATOM   4194  HD1 TYR A 272     133.100   4.730 -17.630  1.00  0.00           H
ATOM   4195  CE1 TYR A 272     134.380   6.250 -18.470  1.00  0.00           C
ATOM   4196  HE1 TYR A 272     133.610   6.700 -19.080  1.00  0.00           H
ATOM   4197  CZ  TYR A 272     135.670   6.670 -18.650  1.00  0.00           C
ATOM   4198  OH  TYR A 272     135.970   7.650 -19.530  1.00  0.00           O
ATOM   4199  HH  TYR A 272     136.910   7.850 -19.570  1.00  0.00           H
ATOM   4200  CE2 TYR A 272     136.640   6.080 -17.790  1.00  0.00           C
ATOM   4201  HE2 TYR A 272     137.650   6.440 -17.840  1.00  0.00           H
ATOM   4202  CD2 TYR A 272     136.290   5.010 -16.890  1.00  0.00           C
ATOM   4203  HD2 TYR A 272     136.950   4.670 -16.110  1.00  0.00           H
ATOM   4204  C   TYR A 272     135.470   1.680 -17.580  1.00  0.00           C
ATOM   4205  O   TYR A 272     136.370   0.940 -17.150  1.00  0.00           O
ATOM   4206  N   ALA A 273     135.450   2.180 -18.830  1.00  0.00           N
ATOM   4207  H   ALA A 273     134.690   2.760 -19.150  1.00  0.00           H
ATOM   4208  CA  ALA A 273     136.470   1.940 -19.830  1.00  0.00           C
ATOM   4209  HA  ALA A 273     137.470   1.970 -19.390  1.00  0.00           H
ATOM   4210  CB  ALA A 273     136.250   0.550 -20.340  1.00  0.00           C
ATOM   4211  HB1 ALA A 273     136.590  -0.180 -19.600  1.00  0.00           H
ATOM   4212  HB2 ALA A 273     135.180   0.370 -20.440  1.00  0.00           H
ATOM   4213  HB3 ALA A 273     136.670   0.370 -21.330  1.00  0.00           H
ATOM   4214  C   ALA A 273     136.490   2.970 -21.110  1.00  0.00           C
ATOM   4215  O   ALA A 273     135.490   3.560 -21.450  1.00  0.00           O
ATOM   4216  N   PRO A 274     137.610   3.130 -21.870  1.00  0.00           N
ATOM   4217  CD  PRO A 274     137.820   3.970 -23.000  1.00  0.00           C
ATOM   4218  HD1 PRO A 274     137.580   5.020 -22.800  1.00  0.00           H
ATOM   4219  HD2 PRO A 274     137.200   3.680 -23.840  1.00  0.00           H
ATOM   4220  CG  PRO A 274     139.220   3.720 -23.420  1.00  0.00           C
ATOM   4221  HG1 PRO A 274     139.880   4.580 -23.240  1.00  0.00           H
ATOM   4222  HG2 PRO A 274     139.180   3.510 -24.480  1.00  0.00           H
ATOM   4223  CB  PRO A 274     139.680   2.490 -22.620  1.00  0.00           C
ATOM   4224  HB1 PRO A 274     140.770   2.520 -22.550  1.00  0.00           H
ATOM   4225  HB2 PRO A 274     139.280   1.670 -23.210  1.00  0.00           H
ATOM   4226  CA  PRO A 274     138.880   2.550 -21.350  1.00  0.00           C
ATOM   4227  HA  PRO A 274     138.680   1.540 -21.000  1.00  0.00           H
ATOM   4228  C   PRO A 274     139.620   3.370 -20.220  1.00  0.00           C
ATOM   4229  O   PRO A 274     139.660   4.600 -20.250  1.00  0.00           O
ATOM   4230  N   VAL A 275     140.380   2.630 -19.440  1.00  0.00           N
ATOM   4231  H   VAL A 275     140.400   1.650 -19.660  1.00  0.00           H
ATOM   4232  CA  VAL A 275     141.340   3.080 -18.400  1.00  0.00           C
ATOM   4233  HA  VAL A 275     141.230   4.160 -18.380  1.00  0.00           H
ATOM   4234  CB  VAL A 275     140.970   2.620 -16.930  1.00  0.00           C
ATOM   4235  HB  VAL A 275     141.740   3.000 -16.260  1.00  0.00           H
ATOM   4236  CG1 VAL A 275     139.650   3.260 -16.360  1.00  0.00           C
ATOM   4237 1HG1 VAL A 275     139.620   2.860 -15.340  1.00  0.00           H
ATOM   4238 2HG1 VAL A 275     139.780   4.330 -16.240  1.00  0.00           H
ATOM   4239 3HG1 VAL A 275     138.750   2.940 -16.890  1.00  0.00           H
ATOM   4240  CG2 VAL A 275     141.230   1.140 -16.720  1.00  0.00           C
ATOM   4241 1HG2 VAL A 275     141.280   0.950 -15.650  1.00  0.00           H
ATOM   4242 2HG2 VAL A 275     140.480   0.480 -17.170  1.00  0.00           H
ATOM   4243 3HG2 VAL A 275     142.190   0.880 -17.160  1.00  0.00           H
ATOM   4244  C   VAL A 275     142.790   2.860 -18.850  1.00  0.00           C
ATOM   4245  O   VAL A 275     143.590   2.640 -18.030  1.00  0.00           O
ATOM   4246  N   ILE A 276     143.070   2.680 -20.190  1.00  0.00           N
ATOM   4247  H   ILE A 276     142.300   2.540 -20.830  1.00  0.00           H
ATOM   4248  CA  ILE A 276     144.410   2.720 -20.700  1.00  0.00           C
ATOM   4249  HA  ILE A 276     145.070   2.690 -19.830  1.00  0.00           H
ATOM   4250  CB  ILE A 276     144.840   1.390 -21.470  1.00  0.00           C
ATOM   4251  HB  ILE A 276     144.700   0.610 -20.720  1.00  0.00           H
ATOM   4252  CG2 ILE A 276     143.940   1.130 -22.650  1.00  0.00           C
ATOM   4253 1HG2 ILE A 276     142.880   1.090 -22.400  1.00  0.00           H
ATOM   4254 2HG2 ILE A 276     143.830   1.910 -23.400  1.00  0.00           H
ATOM   4255 3HG2 ILE A 276     144.180   0.170 -23.110  1.00  0.00           H
ATOM   4256  CG1 ILE A 276     146.270   1.490 -21.980  1.00  0.00           C
ATOM   4257 1HG1 ILE A 276     146.830   2.120 -21.290  1.00  0.00           H
ATOM   4258 2HG1 ILE A 276     146.200   1.920 -22.980  1.00  0.00           H
ATOM   4259  CD  ILE A 276     147.120   0.230 -22.160  1.00  0.00           C
ATOM   4260  HD1 ILE A 276     147.520   0.010 -21.180  1.00  0.00           H
ATOM   4261  HD2 ILE A 276     146.490  -0.530 -22.630  1.00  0.00           H
ATOM   4262  HD3 ILE A 276     148.000   0.470 -22.760  1.00  0.00           H
ATOM   4263  C   ILE A 276     144.710   3.930 -21.640  1.00  0.00           C
ATOM   4264  O   ILE A 276     144.000   4.230 -22.540  1.00  0.00           O
ATOM   4265  N   SER A 277     145.750   4.710 -21.330  1.00  0.00           N
ATOM   4266  H   SER A 277     146.310   4.520 -20.510  1.00  0.00           H
ATOM   4267  CA  SER A 277     146.130   5.990 -21.990  1.00  0.00           C
ATOM   4268  HA  SER A 277     145.270   6.650 -22.040  1.00  0.00           H
ATOM   4269  CB  SER A 277     147.140   6.740 -21.020  1.00  0.00           C
ATOM   4270  HB1 SER A 277     147.640   7.530 -21.580  1.00  0.00           H
ATOM   4271  HB2 SER A 277     147.880   6.000 -20.700  1.00  0.00           H
ATOM   4272  OG  SER A 277     146.480   7.240 -19.910  1.00  0.00           O
ATOM   4273  HG  SER A 277     147.100   7.680 -19.320  1.00  0.00           H
ATOM   4274  C   SER A 277     146.850   5.690 -23.350  1.00  0.00           C
ATOM   4275  O   SER A 277     147.750   4.830 -23.470  1.00  0.00           O
ATOM   4276  N   ALA A 278     146.520   6.590 -24.290  1.00  0.00           N
ATOM   4277  H   ALA A 278     145.810   7.290 -24.140  1.00  0.00           H
ATOM   4278  CA  ALA A 278     147.090   6.570 -25.620  1.00  0.00           C
ATOM   4279  HA  ALA A 278     146.460   7.300 -26.120  1.00  0.00           H
ATOM   4280  CB  ALA A 278     148.460   7.130 -25.620  1.00  0.00           C
ATOM   4281  HB1 ALA A 278     149.270   6.490 -25.300  1.00  0.00           H
ATOM   4282  HB2 ALA A 278     148.780   7.310 -26.650  1.00  0.00           H
ATOM   4283  HB3 ALA A 278     148.560   8.020 -25.000  1.00  0.00           H
ATOM   4284  C   ALA A 278     146.960   5.280 -26.410  1.00  0.00           C
ATOM   4285  O   ALA A 278     148.010   4.650 -26.770  1.00  0.00           O
ATOM   4286  N   GLU A 284     145.750   4.800 -26.730  1.00  0.00           N
ATOM   4287  H   GLU A 284     144.930   5.280 -26.370  1.00  0.00           H
ATOM   4288  CA  GLU A 284     145.530   3.530 -27.500  1.00  0.00           C
ATOM   4289  HA  GLU A 284     146.400   3.390 -28.130  1.00  0.00           H
ATOM   4290  CB  GLU A 284     145.450   2.330 -26.520  1.00  0.00           C
ATOM   4291  HB1 GLU A 284     144.740   2.610 -25.740  1.00  0.00           H
ATOM   4292  HB2 GLU A 284     146.410   2.160 -26.030  1.00  0.00           H
ATOM   4293  CG  GLU A 284     144.960   1.090 -27.120  1.00  0.00           C
ATOM   4294  HG1 GLU A 284     144.080   1.210 -27.750  1.00  0.00           H
ATOM   4295  HG2 GLU A 284     144.510   0.490 -26.330  1.00  0.00           H
ATOM   4296  CD  GLU A 284     145.940   0.220 -27.830  1.00  0.00           C
ATOM   4297  OE1 GLU A 284     146.620   0.680 -28.710  1.00  0.00           O
ATOM   4298  OE2 GLU A 284     145.970  -1.050 -27.610  1.00  0.00           O
ATOM   4299  C   GLU A 284     144.340   3.620 -28.430  1.00  0.00           C
ATOM   4300  O   GLU A 284     143.290   4.170 -27.950  1.00  0.00           O
ATOM   4301  N   GLN A 285     144.440   3.220 -29.700  1.00  0.00           N
ATOM   4302  H   GLN A 285     145.320   2.880 -30.070  1.00  0.00           H
ATOM   4303  CA  GLN A 285     143.350   3.150 -30.640  1.00  0.00           C
ATOM   4304  HA  GLN A 285     142.780   4.050 -30.400  1.00  0.00           H
ATOM   4305  CB  GLN A 285     143.830   3.310 -32.110  1.00  0.00           C
ATOM   4306  HB1 GLN A 285     144.520   2.490 -32.270  1.00  0.00           H
ATOM   4307  HB2 GLN A 285     144.530   4.140 -32.130  1.00  0.00           H
ATOM   4308  CG  GLN A 285     142.810   3.420 -33.250  1.00  0.00           C
ATOM   4309  HG1 GLN A 285     143.040   4.170 -34.000  1.00  0.00           H
ATOM   4310  HG2 GLN A 285     141.930   3.820 -32.760  1.00  0.00           H
ATOM   4311  CD  GLN A 285     142.450   2.120 -33.990  1.00  0.00           C
ATOM   4312  OE1 GLN A 285     141.740   1.190 -33.450  1.00  0.00           O
ATOM   4313  NE2 GLN A 285     142.810   1.940 -35.200  1.00  0.00           N
ATOM   4314 1HE2 GLN A 285     143.450   2.620 -35.580  1.00  0.00           H
ATOM   4315 2HE2 GLN A 285     142.520   1.130 -35.720  1.00  0.00           H
ATOM   4316  C   GLN A 285     142.430   1.950 -30.470  1.00  0.00           C
ATOM   4317  O   GLN A 285     142.770   0.790 -30.700  1.00  0.00           O
ATOM   4318  N   LEU A 286     141.140   2.170 -30.050  1.00  0.00           N
ATOM   4319  H   LEU A 286     140.870   3.120 -29.820  1.00  0.00           H
ATOM   4320  CA  LEU A 286     140.130   1.080 -29.900  1.00  0.00           C
ATOM   4321  HA  LEU A 286     140.550   0.150 -30.270  1.00  0.00           H
ATOM   4322  CB  LEU A 286     139.850   0.880 -28.410  1.00  0.00           C
ATOM   4323  HB1 LEU A 286     139.010   0.200 -28.310  1.00  0.00           H
ATOM   4324  HB2 LEU A 286     139.570   1.840 -27.990  1.00  0.00           H
ATOM   4325  CG  LEU A 286     141.030   0.330 -27.590  1.00  0.00           C
ATOM   4326  HG  LEU A 286     141.770   1.130 -27.570  1.00  0.00           H
ATOM   4327  CD1 LEU A 286     140.610   0.100 -26.130  1.00  0.00           C
ATOM   4328 1HD1 LEU A 286     141.450  -0.440 -25.710  1.00  0.00           H
ATOM   4329 2HD1 LEU A 286     140.390   1.000 -25.550  1.00  0.00           H
ATOM   4330 3HD1 LEU A 286     139.720  -0.530 -26.190  1.00  0.00           H
ATOM   4331  CD2 LEU A 286     141.730  -0.930 -28.050  1.00  0.00           C
ATOM   4332 1HD2 LEU A 286     142.100  -0.840 -29.070  1.00  0.00           H
ATOM   4333 2HD2 LEU A 286     142.610  -1.030 -27.410  1.00  0.00           H
ATOM   4334 3HD2 LEU A 286     141.190  -1.860 -27.920  1.00  0.00           H
ATOM   4335  C   LEU A 286     138.810   1.180 -30.600  1.00  0.00           C
ATOM   4336  O   LEU A 286     138.320   2.310 -30.820  1.00  0.00           O
ATOM   4337  N   SER A 287     138.230   0.030 -31.130  1.00  0.00           N
ATOM   4338  H   SER A 287     138.740  -0.830 -30.970  1.00  0.00           H
ATOM   4339  CA  SER A 287     136.870  -0.050 -31.540  1.00  0.00           C
ATOM   4340  HA  SER A 287     136.710   0.880 -32.100  1.00  0.00           H
ATOM   4341  CB  SER A 287     136.670  -1.230 -32.510  1.00  0.00           C
ATOM   4342  HB1 SER A 287     137.650  -1.370 -32.970  1.00  0.00           H
ATOM   4343  HB2 SER A 287     136.070  -0.920 -33.360  1.00  0.00           H
ATOM   4344  OG  SER A 287     136.110  -2.320 -31.810  1.00  0.00           O
ATOM   4345  HG  SER A 287     135.740  -2.910 -32.470  1.00  0.00           H
ATOM   4346  C   SER A 287     135.800  -0.060 -30.440  1.00  0.00           C
ATOM   4347  O   SER A 287     136.200  -0.030 -29.270  1.00  0.00           O
ATOM   4348  N   VAL A 288     134.540   0.040 -30.780  1.00  0.00           N
ATOM   4349  H   VAL A 288     134.460   0.040 -31.780  1.00  0.00           H
ATOM   4350  CA  VAL A 288     133.380   0.180 -29.830  1.00  0.00           C
ATOM   4351  HA  VAL A 288     133.730   0.920 -29.110  1.00  0.00           H
ATOM   4352  CB  VAL A 288     132.170   0.750 -30.490  1.00  0.00           C
ATOM   4353  HB  VAL A 288     131.830   0.030 -31.230  1.00  0.00           H
ATOM   4354  CG1 VAL A 288     131.050   1.000 -29.420  1.00  0.00           C
ATOM   4355 1HG1 VAL A 288     130.730  -0.010 -29.160  1.00  0.00           H
ATOM   4356 2HG1 VAL A 288     131.470   1.560 -28.580  1.00  0.00           H
ATOM   4357 3HG1 VAL A 288     130.160   1.470 -29.830  1.00  0.00           H
ATOM   4358  CG2 VAL A 288     132.410   2.050 -31.330  1.00  0.00           C
ATOM   4359 1HG2 VAL A 288     133.220   1.890 -32.040  1.00  0.00           H
ATOM   4360 2HG2 VAL A 288     131.540   2.410 -31.880  1.00  0.00           H
ATOM   4361 3HG2 VAL A 288     132.690   2.820 -30.610  1.00  0.00           H
ATOM   4362  C   VAL A 288     133.130  -1.090 -29.050  1.00  0.00           C
ATOM   4363  O   VAL A 288     132.870  -1.010 -27.780  1.00  0.00           O
ATOM   4364  N   ALA A 289     133.140  -2.240 -29.730  1.00  0.00           N
ATOM   4365  H   ALA A 289     133.200  -2.170 -30.730  1.00  0.00           H
ATOM   4366  CA  ALA A 289     133.190  -3.560 -29.100  1.00  0.00           C
ATOM   4367  HA  ALA A 289     132.430  -3.440 -28.320  1.00  0.00           H
ATOM   4368  CB  ALA A 289     132.820  -4.690 -30.050  1.00  0.00           C
ATOM   4369  HB1 ALA A 289     132.750  -5.590 -29.430  1.00  0.00           H
ATOM   4370  HB2 ALA A 289     131.940  -4.480 -30.650  1.00  0.00           H
ATOM   4371  HB3 ALA A 289     133.680  -4.910 -30.690  1.00  0.00           H
ATOM   4372  C   ALA A 289     134.480  -3.850 -28.390  1.00  0.00           C
ATOM   4373  O   ALA A 289     134.410  -4.510 -27.380  1.00  0.00           O
ATOM   4374  N   GLU A 290     135.600  -3.200 -28.790  1.00  0.00           N
ATOM   4375  H   GLU A 290     135.570  -2.620 -29.610  1.00  0.00           H
ATOM   4376  CA  GLU A 290     136.900  -3.310 -28.030  1.00  0.00           C
ATOM   4377  HA  GLU A 290     137.010  -4.390 -27.910  1.00  0.00           H
ATOM   4378  CB  GLU A 290     138.100  -2.740 -28.760  1.00  0.00           C
ATOM   4379  HB1 GLU A 290     138.890  -2.480 -28.060  1.00  0.00           H
ATOM   4380  HB2 GLU A 290     137.770  -1.910 -29.390  1.00  0.00           H
ATOM   4381  CG  GLU A 290     138.650  -3.640 -29.840  1.00  0.00           C
ATOM   4382  HG1 GLU A 290     137.900  -3.900 -30.580  1.00  0.00           H
ATOM   4383  HG2 GLU A 290     138.740  -4.600 -29.340  1.00  0.00           H
ATOM   4384  CD  GLU A 290     139.970  -3.230 -30.450  1.00  0.00           C
ATOM   4385  OE1 GLU A 290     140.000  -2.140 -31.040  1.00  0.00           O
ATOM   4386  OE2 GLU A 290     140.960  -3.980 -30.340  1.00  0.00           O
ATOM   4387  C   GLU A 290     136.830  -2.770 -26.630  1.00  0.00           C
ATOM   4388  O   GLU A 290     137.200  -3.570 -25.750  1.00  0.00           O
ATOM   4389  N   ILE A 291     136.320  -1.530 -26.560  1.00  0.00           N
ATOM   4390  H   ILE A 291     136.170  -0.990 -27.400  1.00  0.00           H
ATOM   4391  CA  ILE A 291     136.050  -0.910 -25.230  1.00  0.00           C
ATOM   4392  HA  ILE A 291     136.900  -1.060 -24.570  1.00  0.00           H
ATOM   4393  CB  ILE A 291     135.830   0.630 -25.280  1.00  0.00           C
ATOM   4394  HB  ILE A 291     135.670   0.920 -24.240  1.00  0.00           H
ATOM   4395  CG2 ILE A 291     137.120   1.340 -25.890  1.00  0.00           C
ATOM   4396 1HG2 ILE A 291     137.150   1.040 -26.940  1.00  0.00           H
ATOM   4397 2HG2 ILE A 291     137.130   2.420 -25.710  1.00  0.00           H
ATOM   4398 3HG2 ILE A 291     137.960   0.880 -25.370  1.00  0.00           H
ATOM   4399  CG1 ILE A 291     134.650   1.120 -26.130  1.00  0.00           C
ATOM   4400 1HG1 ILE A 291     133.700   0.650 -25.840  1.00  0.00           H
ATOM   4401 2HG1 ILE A 291     134.810   0.970 -27.190  1.00  0.00           H
ATOM   4402  CD  ILE A 291     134.390   2.590 -26.000  1.00  0.00           C
ATOM   4403  HD1 ILE A 291     134.360   2.950 -24.970  1.00  0.00           H
ATOM   4404  HD2 ILE A 291     135.170   3.160 -26.510  1.00  0.00           H
ATOM   4405  HD3 ILE A 291     133.440   2.860 -26.450  1.00  0.00           H
ATOM   4406  C   ILE A 291     134.830  -1.570 -24.480  1.00  0.00           C
ATOM   4407  O   ILE A 291     134.910  -1.690 -23.250  1.00  0.00           O
ATOM   4408  N   THR A 292     133.890  -2.170 -25.140  1.00  0.00           N
ATOM   4409  H   THR A 292     133.750  -1.900 -26.100  1.00  0.00           H
ATOM   4410  CA  THR A 292     132.790  -2.990 -24.490  1.00  0.00           C
ATOM   4411  HA  THR A 292     132.230  -2.410 -23.760  1.00  0.00           H
ATOM   4412  CB  THR A 292     131.740  -3.330 -25.550  1.00  0.00           C
ATOM   4413  HB  THR A 292     132.190  -4.050 -26.240  1.00  0.00           H
ATOM   4414  CG2 THR A 292     130.510  -4.020 -24.970  1.00  0.00           C
ATOM   4415 1HG2 THR A 292     129.860  -4.320 -25.790  1.00  0.00           H
ATOM   4416 2HG2 THR A 292     130.840  -4.930 -24.470  1.00  0.00           H
ATOM   4417 3HG2 THR A 292     130.040  -3.340 -24.250  1.00  0.00           H
ATOM   4418  OG1 THR A 292     131.170  -2.220 -26.190  1.00  0.00           O
ATOM   4419  HG1 THR A 292     131.830  -1.830 -26.770  1.00  0.00           H
ATOM   4420  C   THR A 292     133.330  -4.230 -23.840  1.00  0.00           C
ATOM   4421  O   THR A 292     132.930  -4.490 -22.710  1.00  0.00           O
ATOM   4422  N   ASN A 293     134.250  -4.920 -24.540  1.00  0.00           N
ATOM   4423  H   ASN A 293     134.490  -4.550 -25.450  1.00  0.00           H
ATOM   4424  CA  ASN A 293     135.000  -6.060 -24.000  1.00  0.00           C
ATOM   4425  HA  ASN A 293     134.300  -6.690 -23.440  1.00  0.00           H
ATOM   4426  CB  ASN A 293     135.500  -6.860 -25.180  1.00  0.00           C
ATOM   4427  HB1 ASN A 293     136.000  -6.310 -25.980  1.00  0.00           H
ATOM   4428  HB2 ASN A 293     134.660  -7.290 -25.720  1.00  0.00           H
ATOM   4429  CG  ASN A 293     136.310  -8.210 -24.740  1.00  0.00           C
ATOM   4430  OD1 ASN A 293     135.750  -9.090 -24.050  1.00  0.00           O
ATOM   4431  ND2 ASN A 293     137.570  -8.400 -24.890  1.00  0.00           N
ATOM   4432 1HD2 ASN A 293     138.130  -7.650 -25.280  1.00  0.00           H
ATOM   4433 2HD2 ASN A 293     137.900  -9.340 -24.740  1.00  0.00           H
ATOM   4434  C   ASN A 293     136.080  -5.750 -22.990  1.00  0.00           C
ATOM   4435  O   ASN A 293     136.430  -6.640 -22.260  1.00  0.00           O
ATOM   4436  N   ALA A 294     136.550  -4.470 -23.010  1.00  0.00           N
ATOM   4437  H   ALA A 294     136.160  -3.800 -23.650  1.00  0.00           H
ATOM   4438  CA  ALA A 294     137.290  -3.900 -21.840  1.00  0.00           C
ATOM   4439  HA  ALA A 294     138.020  -4.690 -21.620  1.00  0.00           H
ATOM   4440  CB  ALA A 294     138.150  -2.680 -22.300  1.00  0.00           C
ATOM   4441  HB1 ALA A 294     138.740  -2.950 -23.170  1.00  0.00           H
ATOM   4442  HB2 ALA A 294     137.550  -1.790 -22.490  1.00  0.00           H
ATOM   4443  HB3 ALA A 294     138.800  -2.440 -21.450  1.00  0.00           H
ATOM   4444  C   ALA A 294     136.400  -3.580 -20.630  1.00  0.00           C
ATOM   4445  O   ALA A 294     136.840  -3.740 -19.480  1.00  0.00           O
ATOM   4446  N   CYS A 295     135.120  -3.270 -20.920  1.00  0.00           N
ATOM   4447  H   CYS A 295     134.920  -3.060 -21.890  1.00  0.00           H
ATOM   4448  CA  CYS A 295     134.060  -3.020 -19.830  1.00  0.00           C
ATOM   4449  HA  CYS A 295     134.590  -2.490 -19.030  1.00  0.00           H
ATOM   4450  CB  CYS A 295     133.030  -1.990 -20.380  1.00  0.00           C
ATOM   4451  HB1 CYS A 295     132.150  -2.510 -20.740  1.00  0.00           H
ATOM   4452  HB2 CYS A 295     133.580  -1.430 -21.140  1.00  0.00           H
ATOM   4453  SG  CYS A 295     132.710  -0.870 -18.980  1.00  0.00           S
ATOM   4454  HG  CYS A 295     132.420  -1.860 -18.140  1.00  0.00           H
ATOM   4455  C   CYS A 295     133.440  -4.260 -19.280  1.00  0.00           C
ATOM   4456  O   CYS A 295     132.870  -4.200 -18.140  1.00  0.00           O
ATOM   4457  N   PHE A 296     133.590  -5.380 -19.960  1.00  0.00           N
ATOM   4458  H   PHE A 296     133.960  -5.310 -20.890  1.00  0.00           H
ATOM   4459  CA  PHE A 296     133.300  -6.700 -19.430  1.00  0.00           C
ATOM   4460  HA  PHE A 296     132.820  -6.700 -18.450  1.00  0.00           H
ATOM   4461  CB  PHE A 296     132.260  -7.490 -20.320  1.00  0.00           C
ATOM   4462  HB1 PHE A 296     132.860  -8.300 -20.720  1.00  0.00           H
ATOM   4463  HB2 PHE A 296     131.970  -6.820 -21.130  1.00  0.00           H
ATOM   4464  CG  PHE A 296     130.970  -7.810 -19.620  1.00  0.00           C
ATOM   4465  CD1 PHE A 296     130.850  -8.920 -18.750  1.00  0.00           C
ATOM   4466  HD1 PHE A 296     131.680  -9.610 -18.670  1.00  0.00           H
ATOM   4467  CE1 PHE A 296     129.600  -9.130 -18.140  1.00  0.00           C
ATOM   4468  HE1 PHE A 296     129.510 -10.010 -17.520  1.00  0.00           H
ATOM   4469  CZ  PHE A 296     128.450  -8.320 -18.370  1.00  0.00           C
ATOM   4470  HZ  PHE A 296     127.550  -8.460 -17.790  1.00  0.00           H
ATOM   4471  CE2 PHE A 296     128.560  -7.220 -19.240  1.00  0.00           C
ATOM   4472  HE2 PHE A 296     127.740  -6.550 -19.460  1.00  0.00           H
ATOM   4473  CD2 PHE A 296     129.870  -6.980 -19.820  1.00  0.00           C
ATOM   4474  HD2 PHE A 296     129.950  -6.210 -20.570  1.00  0.00           H
ATOM   4475  C   PHE A 296     134.640  -7.470 -19.090  1.00  0.00           C
ATOM   4476  O   PHE A 296     134.550  -8.660 -18.780  1.00  0.00           O
ATOM   4477  N   GLU A 297     135.780  -6.790 -19.080  1.00  0.00           N
ATOM   4478  H   GLU A 297     135.850  -5.820 -19.360  1.00  0.00           H
ATOM   4479  CA  GLU A 297     136.960  -7.460 -18.470  1.00  0.00           C
ATOM   4480  HA  GLU A 297     136.960  -8.470 -18.890  1.00  0.00           H
ATOM   4481  CB  GLU A 297     138.300  -6.830 -18.940  1.00  0.00           C
ATOM   4482  HB1 GLU A 297     138.260  -5.760 -18.720  1.00  0.00           H
ATOM   4483  HB2 GLU A 297     138.440  -6.990 -20.010  1.00  0.00           H
ATOM   4484  CG  GLU A 297     139.570  -7.310 -18.250  1.00  0.00           C
ATOM   4485  HG1 GLU A 297     139.570  -6.960 -17.220  1.00  0.00           H
ATOM   4486  HG2 GLU A 297     140.500  -7.010 -18.750  1.00  0.00           H
ATOM   4487  CD  GLU A 297     139.770  -8.850 -18.380  1.00  0.00           C
ATOM   4488  OE1 GLU A 297     139.490  -9.420 -19.430  1.00  0.00           O
ATOM   4489  OE2 GLU A 297     140.090  -9.510 -17.350  1.00  0.00           O
ATOM   4490  C   GLU A 297     136.900  -7.570 -16.900  1.00  0.00           C
ATOM   4491  O   GLU A 297     136.910  -6.580 -16.210  1.00  0.00           O
ATOM   4492  N   PRO A 298     137.040  -8.770 -16.290  1.00  0.00           N
ATOM   4493  CD  PRO A 298     136.890 -10.110 -16.930  1.00  0.00           C
ATOM   4494  HD1 PRO A 298     137.930 -10.420 -17.060  1.00  0.00           H
ATOM   4495  HD2 PRO A 298     136.350 -10.060 -17.880  1.00  0.00           H
ATOM   4496  CG  PRO A 298     136.290 -11.030 -15.840  1.00  0.00           C
ATOM   4497  HG1 PRO A 298     136.600 -12.070 -15.860  1.00  0.00           H
ATOM   4498  HG2 PRO A 298     135.220 -10.830 -15.790  1.00  0.00           H
ATOM   4499  CB  PRO A 298     136.830 -10.430 -14.500  1.00  0.00           C
ATOM   4500  HB1 PRO A 298     137.770 -10.950 -14.290  1.00  0.00           H
ATOM   4501  HB2 PRO A 298     136.040 -10.510 -13.750  1.00  0.00           H
ATOM   4502  CA  PRO A 298     137.040  -8.940 -14.810  1.00  0.00           C
ATOM   4503  HA  PRO A 298     136.130  -8.480 -14.420  1.00  0.00           H
ATOM   4504  C   PRO A 298     138.250  -8.290 -14.100  1.00  0.00           C
ATOM   4505  O   PRO A 298     138.010  -7.760 -13.050  1.00  0.00           O
ATOM   4506  N   ALA A 299     139.410  -8.200 -14.760  1.00  0.00           N
ATOM   4507  H   ALA A 299     139.500  -8.670 -15.650  1.00  0.00           H
ATOM   4508  CA  ALA A 299     140.510  -7.370 -14.270  1.00  0.00           C
ATOM   4509  HA  ALA A 299     140.820  -7.680 -13.270  1.00  0.00           H
ATOM   4510  CB  ALA A 299     141.800  -7.620 -15.120  1.00  0.00           C
ATOM   4511  HB1 ALA A 299     142.640  -7.140 -14.630  1.00  0.00           H
ATOM   4512  HB2 ALA A 299     141.920  -8.700 -15.000  1.00  0.00           H
ATOM   4513  HB3 ALA A 299     141.610  -7.380 -16.170  1.00  0.00           H
ATOM   4514  C   ALA A 299     140.230  -5.900 -14.070  1.00  0.00           C
ATOM   4515  O   ALA A 299     140.940  -5.200 -13.280  1.00  0.00           O
ATOM   4516  N   ASN A 300     139.310  -5.360 -14.820  1.00  0.00           N
ATOM   4517  H   ASN A 300     138.870  -6.080 -15.370  1.00  0.00           H
ATOM   4518  CA  ASN A 300     138.820  -3.930 -14.810  1.00  0.00           C
ATOM   4519  HA  ASN A 300     139.680  -3.390 -14.410  1.00  0.00           H
ATOM   4520  CB  ASN A 300     138.580  -3.520 -16.310  1.00  0.00           C
ATOM   4521  HB1 ASN A 300     137.660  -4.030 -16.610  1.00  0.00           H
ATOM   4522  HB2 ASN A 300     139.460  -3.830 -16.870  1.00  0.00           H
ATOM   4523  CG  ASN A 300     138.350  -2.020 -16.480  1.00  0.00           C
ATOM   4524  OD1 ASN A 300     138.950  -1.200 -15.790  1.00  0.00           O
ATOM   4525  ND2 ASN A 300     137.490  -1.690 -17.370  1.00  0.00           N
ATOM   4526 1HD2 ASN A 300     137.030  -2.390 -17.930  1.00  0.00           H
ATOM   4527 2HD2 ASN A 300     137.100  -0.760 -17.300  1.00  0.00           H
ATOM   4528  C   ASN A 300     137.560  -3.650 -13.920  1.00  0.00           C
ATOM   4529  O   ASN A 300     137.250  -2.490 -13.660  1.00  0.00           O
ATOM   4530  N   GLN A 301     136.940  -4.680 -13.320  1.00  0.00           N
ATOM   4531  H   GLN A 301     137.310  -5.610 -13.460  1.00  0.00           H
ATOM   4532  CA  GLN A 301     135.840  -4.430 -12.360  1.00  0.00           C
ATOM   4533  HA  GLN A 301     135.050  -3.870 -12.870  1.00  0.00           H
ATOM   4534  CB  GLN A 301     135.070  -5.730 -11.980  1.00  0.00           C
ATOM   4535  HB1 GLN A 301     134.540  -5.490 -11.060  1.00  0.00           H
ATOM   4536  HB2 GLN A 301     135.850  -6.460 -11.730  1.00  0.00           H
ATOM   4537  CG  GLN A 301     134.050  -6.250 -13.030  1.00  0.00           C
ATOM   4538  HG1 GLN A 301     134.720  -6.300 -13.890  1.00  0.00           H
ATOM   4539  HG2 GLN A 301     133.230  -5.560 -13.250  1.00  0.00           H
ATOM   4540  CD  GLN A 301     133.490  -7.630 -12.820  1.00  0.00           C
ATOM   4541  OE1 GLN A 301     133.610  -8.260 -11.780  1.00  0.00           O
ATOM   4542  NE2 GLN A 301     132.880  -8.130 -13.820  1.00  0.00           N
ATOM   4543 1HE2 GLN A 301     132.890  -7.600 -14.680  1.00  0.00           H
ATOM   4544 2HE2 GLN A 301     132.440  -9.040 -13.790  1.00  0.00           H
ATOM   4545  C   GLN A 301     136.330  -3.650 -11.130  1.00  0.00           C
ATOM   4546  O   GLN A 301     137.440  -3.850 -10.650  1.00  0.00           O
ATOM   4547  N   MET A 302     135.450  -2.770 -10.650  1.00  0.00           N
ATOM   4548  H   MET A 302     134.570  -2.660 -11.130  1.00  0.00           H
ATOM   4549  CA  MET A 302     135.640  -2.090  -9.380  1.00  0.00           C
ATOM   4550  HA  MET A 302     136.710  -1.880  -9.260  1.00  0.00           H
ATOM   4551  CB  MET A 302     134.880  -0.820  -9.520  1.00  0.00           C
ATOM   4552  HB1 MET A 302     135.010  -0.280  -8.580  1.00  0.00           H
ATOM   4553  HB2 MET A 302     133.820  -1.030  -9.660  1.00  0.00           H
ATOM   4554  CG  MET A 302     135.260   0.110 -10.660  1.00  0.00           C
ATOM   4555  HG1 MET A 302     134.940  -0.230 -11.650  1.00  0.00           H
ATOM   4556  HG2 MET A 302     136.340   0.250 -10.610  1.00  0.00           H
ATOM   4557  SD  MET A 302     134.530   1.730 -10.440  1.00  0.00           S
ATOM   4558  CE  MET A 302     135.490   2.450 -11.800  1.00  0.00           C
ATOM   4559  HE1 MET A 302     136.390   1.860 -11.980  1.00  0.00           H
ATOM   4560  HE2 MET A 302     134.880   2.490 -12.700  1.00  0.00           H
ATOM   4561  HE3 MET A 302     135.730   3.450 -11.450  1.00  0.00           H
ATOM   4562  C   MET A 302     135.230  -2.930  -8.130  1.00  0.00           C
ATOM   4563  O   MET A 302     134.640  -2.410  -7.160  1.00  0.00           O
ATOM   4564  N   VAL A 303     135.400  -4.260  -8.170  1.00  0.00           N
ATOM   4565  H   VAL A 303     135.920  -4.530  -8.990  1.00  0.00           H
ATOM   4566  CA  VAL A 303     135.300  -5.250  -7.100  1.00  0.00           C
ATOM   4567  HA  VAL A 303     135.670  -4.760  -6.200  1.00  0.00           H
ATOM   4568  CB  VAL A 303     133.880  -5.940  -6.950  1.00  0.00           C
ATOM   4569  HB  VAL A 303     133.970  -6.880  -6.400  1.00  0.00           H
ATOM   4570  CG1 VAL A 303     132.840  -5.120  -6.200  1.00  0.00           C
ATOM   4571 1HG1 VAL A 303     132.480  -4.260  -6.770  1.00  0.00           H
ATOM   4572 2HG1 VAL A 303     132.070  -5.850  -5.960  1.00  0.00           H
ATOM   4573 3HG1 VAL A 303     133.250  -4.640  -5.310  1.00  0.00           H
ATOM   4574  CG2 VAL A 303     133.320  -6.410  -8.250  1.00  0.00           C
ATOM   4575 1HG2 VAL A 303     133.960  -7.100  -8.790  1.00  0.00           H
ATOM   4576 2HG2 VAL A 303     132.310  -6.810  -8.110  1.00  0.00           H
ATOM   4577 3HG2 VAL A 303     133.300  -5.520  -8.890  1.00  0.00           H
ATOM   4578  C   VAL A 303     136.330  -6.360  -7.420  1.00  0.00           C
ATOM   4579  O   VAL A 303     136.700  -6.660  -8.530  1.00  0.00           O
ATOM   4580  N   LYS A 304     136.930  -6.970  -6.420  1.00  0.00           N
ATOM   4581  H   LYS A 304     136.610  -6.720  -5.490  1.00  0.00           H
ATOM   4582  CA  LYS A 304     137.850  -8.120  -6.600  1.00  0.00           C
ATOM   4583  HA  LYS A 304     138.340  -7.970  -7.560  1.00  0.00           H
ATOM   4584  CB  LYS A 304     138.910  -8.000  -5.490  1.00  0.00           C
ATOM   4585  HB1 LYS A 304     139.530  -8.890  -5.330  1.00  0.00           H
ATOM   4586  HB2 LYS A 304     138.460  -7.830  -4.510  1.00  0.00           H
ATOM   4587  CG  LYS A 304     139.860  -6.770  -5.620  1.00  0.00           C
ATOM   4588  HG1 LYS A 304     140.630  -6.920  -4.870  1.00  0.00           H
ATOM   4589  HG2 LYS A 304     139.360  -5.840  -5.350  1.00  0.00           H
ATOM   4590  CD  LYS A 304     140.560  -6.360  -6.950  1.00  0.00           C
ATOM   4591  HD1 LYS A 304     141.370  -5.690  -6.650  1.00  0.00           H
ATOM   4592  HD2 LYS A 304     139.930  -5.770  -7.620  1.00  0.00           H
ATOM   4593  CE  LYS A 304     141.110  -7.470  -7.750  1.00  0.00           C
ATOM   4594  HE1 LYS A 304     140.240  -8.110  -7.850  1.00  0.00           H
ATOM   4595  HE2 LYS A 304     141.840  -8.050  -7.170  1.00  0.00           H
ATOM   4596  NZ  LYS A 304     141.550  -7.130  -9.080  1.00  0.00           N
ATOM   4597  HZ1 LYS A 304     142.190  -6.340  -9.100  1.00  0.00           H
ATOM   4598  HZ2 LYS A 304     141.960  -7.900  -9.580  1.00  0.00           H
ATOM   4599  HZ3 LYS A 304     140.820  -6.830  -9.710  1.00  0.00           H
ATOM   4600  C   LYS A 304     137.090  -9.430  -6.640  1.00  0.00           C
ATOM   4601  O   LYS A 304     137.650 -10.430  -6.970  1.00  0.00           O
ATOM   4602  N   CYS A 305     135.820  -9.390  -6.210  1.00  0.00           N
ATOM   4603  H   CYS A 305     135.490  -8.560  -5.740  1.00  0.00           H
ATOM   4604  CA  CYS A 305     134.880 -10.470  -6.340  1.00  0.00           C
ATOM   4605  HA  CYS A 305     135.130 -11.210  -5.570  1.00  0.00           H
ATOM   4606  CB  CYS A 305     133.490  -9.950  -5.960  1.00  0.00           C
ATOM   4607  HB1 CYS A 305     132.850 -10.830  -5.950  1.00  0.00           H
ATOM   4608  HB2 CYS A 305     133.130  -9.310  -6.760  1.00  0.00           H
ATOM   4609  SG  CYS A 305     133.500  -8.980  -4.450  1.00  0.00           S
ATOM   4610  HG  CYS A 305     132.690  -7.950  -4.710  1.00  0.00           H
ATOM   4611  C   CYS A 305     134.860 -11.030  -7.730  1.00  0.00           C
ATOM   4612  O   CYS A 305     134.690 -10.380  -8.750  1.00  0.00           O
ATOM   4613  N   ASP A 306     135.120 -12.340  -7.830  1.00  0.00           N
ATOM   4614  H   ASP A 306     135.040 -12.940  -7.020  1.00  0.00           H
ATOM   4615  CA  ASP A 306     135.410 -13.090  -9.140  1.00  0.00           C
ATOM   4616  HA  ASP A 306     135.910 -12.400  -9.830  1.00  0.00           H
ATOM   4617  CB  ASP A 306     136.420 -14.210  -8.810  1.00  0.00           C
ATOM   4618  HB1 ASP A 306     136.070 -14.810  -7.960  1.00  0.00           H
ATOM   4619  HB2 ASP A 306     137.370 -13.730  -8.570  1.00  0.00           H
ATOM   4620  CG  ASP A 306     136.630 -15.150 -10.040  1.00  0.00           C
ATOM   4621  OD1 ASP A 306     136.170 -14.910 -11.180  1.00  0.00           O
ATOM   4622  OD2 ASP A 306     137.280 -16.270  -9.870  1.00  0.00           O
ATOM   4623  C   ASP A 306     134.080 -13.590  -9.740  1.00  0.00           C
ATOM   4624  O   ASP A 306     133.440 -14.520  -9.240  1.00  0.00           O
ATOM   4625  N   PRO A 307     133.690 -13.030 -10.890  1.00  0.00           N
ATOM   4626  CD  PRO A 307     134.260 -11.960 -11.800  1.00  0.00           C
ATOM   4627  HD1 PRO A 307     135.300 -12.260 -11.970  1.00  0.00           H
ATOM   4628  HD2 PRO A 307     134.260 -10.950 -11.400  1.00  0.00           H
ATOM   4629  CG  PRO A 307     133.470 -11.960 -13.060  1.00  0.00           C
ATOM   4630  HG1 PRO A 307     133.740 -12.780 -13.720  1.00  0.00           H
ATOM   4631  HG2 PRO A 307     133.480 -11.020 -13.610  1.00  0.00           H
ATOM   4632  CB  PRO A 307     132.070 -12.230 -12.480  1.00  0.00           C
ATOM   4633  HB1 PRO A 307     131.380 -12.450 -13.300  1.00  0.00           H
ATOM   4634  HB2 PRO A 307     131.690 -11.380 -11.910  1.00  0.00           H
ATOM   4635  CA  PRO A 307     132.410 -13.430 -11.550  1.00  0.00           C
ATOM   4636  HA  PRO A 307     131.590 -13.450 -10.830  1.00  0.00           H
ATOM   4637  C   PRO A 307     132.430 -14.810 -12.300  1.00  0.00           C
ATOM   4638  O   PRO A 307     131.810 -15.090 -13.390  1.00  0.00           O
ATOM   4639  N   ARG A 308     133.220 -15.720 -11.750  1.00  0.00           N
ATOM   4640  H   ARG A 308     133.790 -15.520 -10.950  1.00  0.00           H
ATOM   4641  CA  ARG A 308     133.350 -17.080 -12.260  1.00  0.00           C
ATOM   4642  HA  ARG A 308     132.920 -17.110 -13.270  1.00  0.00           H
ATOM   4643  CB  ARG A 308     134.760 -17.650 -12.470  1.00  0.00           C
ATOM   4644  HB1 ARG A 308     134.650 -18.730 -12.590  1.00  0.00           H
ATOM   4645  HB2 ARG A 308     135.380 -17.510 -11.580  1.00  0.00           H
ATOM   4646  CG  ARG A 308     135.450 -17.020 -13.690  1.00  0.00           C
ATOM   4647  HG1 ARG A 308     135.320 -15.950 -13.860  1.00  0.00           H
ATOM   4648  HG2 ARG A 308     135.020 -17.470 -14.580  1.00  0.00           H
ATOM   4649  CD  ARG A 308     136.930 -17.400 -13.830  1.00  0.00           C
ATOM   4650  HD1 ARG A 308     137.320 -16.910 -14.720  1.00  0.00           H
ATOM   4651  HD2 ARG A 308     137.040 -18.470 -13.970  1.00  0.00           H
ATOM   4652  NE  ARG A 308     137.700 -16.970 -12.660  1.00  0.00           N
ATOM   4653  HE  ARG A 308     137.200 -16.430 -11.970  1.00  0.00           H
ATOM   4654  CZ  ARG A 308     139.000 -17.020 -12.550  1.00  0.00           C
ATOM   4655  NH1 ARG A 308     139.870 -17.490 -13.450  1.00  0.00           N
ATOM   4656 1HH1 ARG A 308     139.640 -17.990 -14.300  1.00  0.00           H
ATOM   4657 2HH1 ARG A 308     140.850 -17.480 -13.210  1.00  0.00           H
ATOM   4658  NH2 ARG A 308     139.470 -16.520 -11.430  1.00  0.00           N
ATOM   4659 1HH2 ARG A 308     138.740 -16.300 -10.770  1.00  0.00           H
ATOM   4660 2HH2 ARG A 308     140.440 -16.630 -11.150  1.00  0.00           H
ATOM   4661  C   ARG A 308     132.390 -18.100 -11.710  1.00  0.00           C
ATOM   4662  O   ARG A 308     131.650 -18.710 -12.420  1.00  0.00           O
ATOM   4663  N   HIS A 309     132.430 -18.310 -10.420  1.00  0.00           N
ATOM   4664  H   HIS A 309     133.180 -17.870  -9.910  1.00  0.00           H
ATOM   4665  CA  HIS A 309     131.440 -19.150  -9.570  1.00  0.00           C
ATOM   4666  HA  HIS A 309     131.400 -20.140 -10.020  1.00  0.00           H
ATOM   4667  CB  HIS A 309     132.100 -19.280  -8.160  1.00  0.00           C
ATOM   4668  HB1 HIS A 309     132.330 -18.280  -7.790  1.00  0.00           H
ATOM   4669  HB2 HIS A 309     133.050 -19.830  -8.170  1.00  0.00           H
ATOM   4670  CG  HIS A 309     131.240 -20.100  -7.290  1.00  0.00           C
ATOM   4671  ND1 HIS A 309     130.940 -21.490  -7.410  1.00  0.00           N
ATOM   4672  CE1 HIS A 309     130.130 -21.810  -6.410  1.00  0.00           C
ATOM   4673  HE1 HIS A 309     129.610 -22.750  -6.350  1.00  0.00           H
ATOM   4674  NE2 HIS A 309     129.990 -20.760  -5.600  1.00  0.00           N
ATOM   4675  HE2 HIS A 309     129.400 -20.750  -4.780  1.00  0.00           H
ATOM   4676  CD2 HIS A 309     130.660 -19.680  -6.140  1.00  0.00           C
ATOM   4677  HD2 HIS A 309     130.610 -18.680  -5.740  1.00  0.00           H
ATOM   4678  C   HIS A 309     129.980 -18.570  -9.420  1.00  0.00           C
ATOM   4679  O   HIS A 309     129.070 -19.220  -9.860  1.00  0.00           O
ATOM   4680  N   GLY A 310     129.800 -17.360  -8.940  1.00  0.00           N
ATOM   4681  H   GLY A 310     130.580 -16.870  -8.520  1.00  0.00           H
ATOM   4682  CA  GLY A 310     128.540 -16.540  -8.980  1.00  0.00           C
ATOM   4683  HA1 GLY A 310     128.690 -15.590  -8.460  1.00  0.00           H
ATOM   4684  HA2 GLY A 310     127.770 -17.150  -8.510  1.00  0.00           H
ATOM   4685  C   GLY A 310     128.240 -16.140 -10.460  1.00  0.00           C
ATOM   4686  O   GLY A 310     129.120 -16.060 -11.310  1.00  0.00           O
ATOM   4687  N   LYS A 311     126.970 -15.980 -10.800  1.00  0.00           N
ATOM   4688  H   LYS A 311     126.310 -16.080 -10.040  1.00  0.00           H
ATOM   4689  CA  LYS A 311     126.390 -15.720 -12.140  1.00  0.00           C
ATOM   4690  HA  LYS A 311     127.140 -15.750 -12.920  1.00  0.00           H
ATOM   4691  CB  LYS A 311     125.440 -16.850 -12.560  1.00  0.00           C
ATOM   4692  HB1 LYS A 311     124.890 -16.570 -13.460  1.00  0.00           H
ATOM   4693  HB2 LYS A 311     124.740 -17.010 -11.740  1.00  0.00           H
ATOM   4694  CG  LYS A 311     126.310 -18.100 -12.810  1.00  0.00           C
ATOM   4695  HG1 LYS A 311     126.560 -18.540 -11.840  1.00  0.00           H
ATOM   4696  HG2 LYS A 311     127.170 -17.920 -13.450  1.00  0.00           H
ATOM   4697  CD  LYS A 311     125.540 -19.190 -13.520  1.00  0.00           C
ATOM   4698  HD1 LYS A 311     126.070 -20.140 -13.430  1.00  0.00           H
ATOM   4699  HD2 LYS A 311     125.460 -18.970 -14.580  1.00  0.00           H
ATOM   4700  CE  LYS A 311     124.140 -19.590 -12.950  1.00  0.00           C
ATOM   4701  HE1 LYS A 311     123.710 -18.640 -12.640  1.00  0.00           H
ATOM   4702  HE2 LYS A 311     124.190 -20.290 -12.120  1.00  0.00           H
ATOM   4703  NZ  LYS A 311     123.230 -20.210 -13.910  1.00  0.00           N
ATOM   4704  HZ1 LYS A 311     123.550 -21.060 -14.350  1.00  0.00           H
ATOM   4705  HZ2 LYS A 311     122.320 -20.360 -13.520  1.00  0.00           H
ATOM   4706  HZ3 LYS A 311     123.090 -19.610 -14.710  1.00  0.00           H
ATOM   4707  C   LYS A 311     125.540 -14.340 -12.250  1.00  0.00           C
ATOM   4708  O   LYS A 311     125.100 -13.810 -11.200  1.00  0.00           O
ATOM   4709  N   TYR A 312     125.280 -13.860 -13.430  1.00  0.00           N
ATOM   4710  H   TYR A 312     125.670 -14.330 -14.230  1.00  0.00           H
ATOM   4711  CA  TYR A 312     124.590 -12.590 -13.700  1.00  0.00           C
ATOM   4712  HA  TYR A 312     124.880 -11.840 -12.960  1.00  0.00           H
ATOM   4713  CB  TYR A 312     125.060 -11.970 -15.000  1.00  0.00           C
ATOM   4714  HB1 TYR A 312     124.370 -11.170 -15.220  1.00  0.00           H
ATOM   4715  HB2 TYR A 312     125.020 -12.780 -15.730  1.00  0.00           H
ATOM   4716  CG  TYR A 312     126.470 -11.460 -15.010  1.00  0.00           C
ATOM   4717  CD1 TYR A 312     126.780 -10.270 -14.350  1.00  0.00           C
ATOM   4718  HD1 TYR A 312     125.940  -9.830 -13.830  1.00  0.00           H
ATOM   4719  CE1 TYR A 312     128.070  -9.810 -14.110  1.00  0.00           C
ATOM   4720  HE1 TYR A 312     128.200  -8.920 -13.520  1.00  0.00           H
ATOM   4721  CZ  TYR A 312     129.150 -10.530 -14.730  1.00  0.00           C
ATOM   4722  OH  TYR A 312     130.450 -10.110 -14.610  1.00  0.00           O
ATOM   4723  HH  TYR A 312     130.990 -10.640 -15.190  1.00  0.00           H
ATOM   4724  CE2 TYR A 312     128.830 -11.720 -15.360  1.00  0.00           C
ATOM   4725  HE2 TYR A 312     129.690 -12.290 -15.680  1.00  0.00           H
ATOM   4726  CD2 TYR A 312     127.540 -12.300 -15.400  1.00  0.00           C
ATOM   4727  HD2 TYR A 312     127.350 -13.290 -15.800  1.00  0.00           H
ATOM   4728  C   TYR A 312     123.030 -12.720 -13.710  1.00  0.00           C
ATOM   4729  O   TYR A 312     122.490 -13.600 -14.310  1.00  0.00           O
ATOM   4730  N   MET A 313     122.310 -11.800 -13.050  1.00  0.00           N
ATOM   4731  H   MET A 313     122.930 -11.130 -12.610  1.00  0.00           H
ATOM   4732  CA  MET A 313     120.830 -11.730 -13.140  1.00  0.00           C
ATOM   4733  HA  MET A 313     120.440 -12.540 -13.760  1.00  0.00           H
ATOM   4734  CB  MET A 313     120.210 -11.850 -11.730  1.00  0.00           C
ATOM   4735  HB1 MET A 313     120.570 -12.770 -11.280  1.00  0.00           H
ATOM   4736  HB2 MET A 313     119.120 -11.870 -11.810  1.00  0.00           H
ATOM   4737  CG  MET A 313     120.480 -10.780 -10.690  1.00  0.00           C
ATOM   4738  HG1 MET A 313     120.070  -9.840 -11.070  1.00  0.00           H
ATOM   4739  HG2 MET A 313     121.540 -10.650 -10.460  1.00  0.00           H
ATOM   4740  SD  MET A 313     119.530 -11.080  -9.210  1.00  0.00           S
ATOM   4741  CE  MET A 313     120.020 -12.690  -8.660  1.00  0.00           C
ATOM   4742  HE1 MET A 313     119.350 -13.430  -9.080  1.00  0.00           H
ATOM   4743  HE2 MET A 313     121.060 -12.940  -8.890  1.00  0.00           H
ATOM   4744  HE3 MET A 313     119.780 -12.830  -7.600  1.00  0.00           H
ATOM   4745  C   MET A 313     120.150 -10.500 -13.860  1.00  0.00           C
ATOM   4746  O   MET A 313     118.980 -10.510 -14.140  1.00  0.00           O
ATOM   4747  N   ALA A 314     120.990  -9.500 -14.150  1.00  0.00           N
ATOM   4748  H   ALA A 314     121.980  -9.560 -13.940  1.00  0.00           H
ATOM   4749  CA  ALA A 314     120.770  -8.250 -14.920  1.00  0.00           C
ATOM   4750  HA  ALA A 314     120.150  -8.550 -15.760  1.00  0.00           H
ATOM   4751  CB  ALA A 314     120.050  -7.220 -14.090  1.00  0.00           C
ATOM   4752  HB1 ALA A 314     119.150  -7.540 -13.560  1.00  0.00           H
ATOM   4753  HB2 ALA A 314     120.670  -6.640 -13.410  1.00  0.00           H
ATOM   4754  HB3 ALA A 314     119.870  -6.440 -14.830  1.00  0.00           H
ATOM   4755  C   ALA A 314     122.080  -7.550 -15.420  1.00  0.00           C
ATOM   4756  O   ALA A 314     123.070  -7.650 -14.740  1.00  0.00           O
ATOM   4757  N   CYS A 315     122.010  -6.800 -16.540  1.00  0.00           N
ATOM   4758  H   CYS A 315     121.110  -6.800 -16.990  1.00  0.00           H
ATOM   4759  CA  CYS A 315     123.120  -6.060 -17.110  1.00  0.00           C
ATOM   4760  HA  CYS A 315     123.780  -5.750 -16.300  1.00  0.00           H
ATOM   4761  CB  CYS A 315     123.970  -6.920 -18.140  1.00  0.00           C
ATOM   4762  HB1 CYS A 315     124.810  -6.320 -18.500  1.00  0.00           H
ATOM   4763  HB2 CYS A 315     123.290  -7.100 -18.980  1.00  0.00           H
ATOM   4764  SG  CYS A 315     124.560  -8.430 -17.340  1.00  0.00           S
ATOM   4765  HG  CYS A 315     125.420  -7.730 -16.590  1.00  0.00           H
ATOM   4766  C   CYS A 315     122.640  -4.780 -17.840  1.00  0.00           C
ATOM   4767  O   CYS A 315     121.740  -4.820 -18.710  1.00  0.00           O
ATOM   4768  N   CYS A 316     123.420  -3.700 -17.650  1.00  0.00           N
ATOM   4769  H   CYS A 316     124.210  -3.870 -17.040  1.00  0.00           H
ATOM   4770  CA  CYS A 316     123.260  -2.410 -18.290  1.00  0.00           C
ATOM   4771  HA  CYS A 316     122.570  -2.490 -19.120  1.00  0.00           H
ATOM   4772  CB  CYS A 316     122.510  -1.510 -17.310  1.00  0.00           C
ATOM   4773  HB1 CYS A 316     123.130  -1.140 -16.500  1.00  0.00           H
ATOM   4774  HB2 CYS A 316     121.660  -2.110 -16.970  1.00  0.00           H
ATOM   4775  SG  CYS A 316     121.650  -0.120 -18.120  1.00  0.00           S
ATOM   4776  HG  CYS A 316     121.680   0.510 -16.940  1.00  0.00           H
ATOM   4777  C   CYS A 316     124.620  -1.840 -18.850  1.00  0.00           C
ATOM   4778  O   CYS A 316     125.680  -1.950 -18.190  1.00  0.00           O
ATOM   4779  N   LEU A 317     124.670  -1.310 -20.080  1.00  0.00           N
ATOM   4780  H   LEU A 317     123.770  -1.250 -20.530  1.00  0.00           H
ATOM   4781  CA  LEU A 317     125.770  -0.650 -20.820  1.00  0.00           C
ATOM   4782  HA  LEU A 317     126.580  -0.360 -20.150  1.00  0.00           H
ATOM   4783  CB  LEU A 317     126.290  -1.640 -21.860  1.00  0.00           C
ATOM   4784  HB1 LEU A 317     126.830  -1.060 -22.620  1.00  0.00           H
ATOM   4785  HB2 LEU A 317     125.400  -2.030 -22.350  1.00  0.00           H
ATOM   4786  CG  LEU A 317     127.190  -2.780 -21.360  1.00  0.00           C
ATOM   4787  HG  LEU A 317     126.790  -3.160 -20.430  1.00  0.00           H
ATOM   4788  CD1 LEU A 317     127.170  -3.960 -22.340  1.00  0.00           C
ATOM   4789 1HD1 LEU A 317     127.480  -3.530 -23.290  1.00  0.00           H
ATOM   4790 2HD1 LEU A 317     127.810  -4.820 -22.160  1.00  0.00           H
ATOM   4791 3HD1 LEU A 317     126.170  -4.390 -22.340  1.00  0.00           H
ATOM   4792  CD2 LEU A 317     128.620  -2.330 -21.200  1.00  0.00           C
ATOM   4793 1HD2 LEU A 317     129.050  -2.150 -22.180  1.00  0.00           H
ATOM   4794 2HD2 LEU A 317     128.480  -1.470 -20.550  1.00  0.00           H
ATOM   4795 3HD2 LEU A 317     129.200  -3.120 -20.720  1.00  0.00           H
ATOM   4796  C   LEU A 317     125.440   0.750 -21.400  1.00  0.00           C
ATOM   4797  O   LEU A 317     124.570   0.880 -22.240  1.00  0.00           O
ATOM   4798  N   LEU A 318     126.220   1.700 -20.880  1.00  0.00           N
ATOM   4799  H   LEU A 318     126.960   1.360 -20.280  1.00  0.00           H
ATOM   4800  CA  LEU A 318     126.100   3.090 -20.910  1.00  0.00           C
ATOM   4801  HA  LEU A 318     125.180   3.370 -21.440  1.00  0.00           H
ATOM   4802  CB  LEU A 318     125.980   3.550 -19.490  1.00  0.00           C
ATOM   4803  HB1 LEU A 318     125.830   4.630 -19.500  1.00  0.00           H
ATOM   4804  HB2 LEU A 318     126.940   3.280 -19.050  1.00  0.00           H
ATOM   4805  CG  LEU A 318     124.800   3.050 -18.610  1.00  0.00           C
ATOM   4806  HG  LEU A 318     125.060   2.000 -18.470  1.00  0.00           H
ATOM   4807  CD1 LEU A 318     124.910   3.760 -17.240  1.00  0.00           C
ATOM   4808 1HD1 LEU A 318     125.070   4.830 -17.390  1.00  0.00           H
ATOM   4809 2HD1 LEU A 318     124.050   3.550 -16.610  1.00  0.00           H
ATOM   4810 3HD1 LEU A 318     125.690   3.360 -16.600  1.00  0.00           H
ATOM   4811  CD2 LEU A 318     123.470   3.040 -19.310  1.00  0.00           C
ATOM   4812 1HD2 LEU A 318     123.520   2.370 -20.160  1.00  0.00           H
ATOM   4813 2HD2 LEU A 318     122.710   2.570 -18.670  1.00  0.00           H
ATOM   4814 3HD2 LEU A 318     123.270   4.070 -19.590  1.00  0.00           H
ATOM   4815  C   LEU A 318     127.260   3.830 -21.680  1.00  0.00           C
ATOM   4816  O   LEU A 318     128.360   4.020 -21.200  1.00  0.00           O
ATOM   4817  N   TYR A 319     127.030   4.090 -22.980  1.00  0.00           N
ATOM   4818  H   TYR A 319     126.200   3.760 -23.450  1.00  0.00           H
ATOM   4819  CA  TYR A 319     128.000   4.700 -23.810  1.00  0.00           C
ATOM   4820  HA  TYR A 319     129.020   4.390 -23.550  1.00  0.00           H
ATOM   4821  CB  TYR A 319     127.800   4.230 -25.300  1.00  0.00           C
ATOM   4822  HB1 TYR A 319     128.410   4.900 -25.900  1.00  0.00           H
ATOM   4823  HB2 TYR A 319     126.750   4.490 -25.450  1.00  0.00           H
ATOM   4824  CG  TYR A 319     127.940   2.740 -25.640  1.00  0.00           C
ATOM   4825  CD1 TYR A 319     126.930   1.840 -25.190  1.00  0.00           C
ATOM   4826  HD1 TYR A 319     126.050   2.250 -24.730  1.00  0.00           H
ATOM   4827  CE1 TYR A 319     127.190   0.480 -25.120  1.00  0.00           C
ATOM   4828  HE1 TYR A 319     126.420  -0.240 -24.870  1.00  0.00           H
ATOM   4829  CZ  TYR A 319     128.410  -0.060 -25.700  1.00  0.00           C
ATOM   4830  OH  TYR A 319     128.480  -1.410 -25.700  1.00  0.00           O
ATOM   4831  HH  TYR A 319     129.370  -1.690 -25.910  1.00  0.00           H
ATOM   4832  CE2 TYR A 319     129.440   0.780 -26.120  1.00  0.00           C
ATOM   4833  HE2 TYR A 319     130.420   0.370 -26.320  1.00  0.00           H
ATOM   4834  CD2 TYR A 319     129.190   2.230 -26.130  1.00  0.00           C
ATOM   4835  HD2 TYR A 319     129.980   2.950 -26.270  1.00  0.00           H
ATOM   4836  C   TYR A 319     128.000   6.220 -23.670  1.00  0.00           C
ATOM   4837  O   TYR A 319     126.980   6.900 -23.490  1.00  0.00           O
ATOM   4838  N   ARG A 320     129.210   6.760 -23.780  1.00  0.00           N
ATOM   4839  H   ARG A 320     130.020   6.160 -23.870  1.00  0.00           H
ATOM   4840  CA  ARG A 320     129.570   8.190 -23.950  1.00  0.00           C
ATOM   4841  HA  ARG A 320     128.670   8.790 -24.100  1.00  0.00           H
ATOM   4842  CB  ARG A 320     130.170   8.780 -22.660  1.00  0.00           C
ATOM   4843  HB1 ARG A 320     130.040   9.860 -22.770  1.00  0.00           H
ATOM   4844  HB2 ARG A 320     131.210   8.450 -22.610  1.00  0.00           H
ATOM   4845  CG  ARG A 320     129.450   8.290 -21.430  1.00  0.00           C
ATOM   4846  HG1 ARG A 320     129.490   7.230 -21.190  1.00  0.00           H
ATOM   4847  HG2 ARG A 320     128.380   8.510 -21.360  1.00  0.00           H
ATOM   4848  CD  ARG A 320     130.060   9.030 -20.200  1.00  0.00           C
ATOM   4849  HD1 ARG A 320     131.130   8.860 -20.090  1.00  0.00           H
ATOM   4850  HD2 ARG A 320     129.620   8.690 -19.260  1.00  0.00           H
ATOM   4851  NE  ARG A 320     129.850  10.470 -20.410  1.00  0.00           N
ATOM   4852  HE  ARG A 320     129.310  10.770 -21.210  1.00  0.00           H
ATOM   4853  CZ  ARG A 320     130.240  11.510 -19.690  1.00  0.00           C
ATOM   4854  NH1 ARG A 320     130.990  11.390 -18.620  1.00  0.00           N
ATOM   4855 1HH1 ARG A 320     131.370  10.490 -18.350  1.00  0.00           H
ATOM   4856 2HH1 ARG A 320     131.340  12.250 -18.220  1.00  0.00           H
ATOM   4857  NH2 ARG A 320     129.920  12.680 -20.170  1.00  0.00           N
ATOM   4858 1HH2 ARG A 320     129.170  12.800 -20.830  1.00  0.00           H
ATOM   4859 2HH2 ARG A 320     130.290  13.480 -19.690  1.00  0.00           H
ATOM   4860  C   ARG A 320     130.410   8.470 -25.210  1.00  0.00           C
ATOM   4861  O   ARG A 320     131.300   7.700 -25.520  1.00  0.00           O
ATOM   4862  N   GLY A 321     130.210   9.610 -25.830  1.00  0.00           N
ATOM   4863  H   GLY A 321     129.500  10.250 -25.510  1.00  0.00           H
ATOM   4864  CA  GLY A 321     130.770   9.830 -27.180  1.00  0.00           C
ATOM   4865  HA1 GLY A 321     131.690   9.290 -27.380  1.00  0.00           H
ATOM   4866  HA2 GLY A 321     130.890  10.920 -27.250  1.00  0.00           H
ATOM   4867  C   GLY A 321     129.830   9.360 -28.290  1.00  0.00           C
ATOM   4868  O   GLY A 321     128.960   8.580 -28.010  1.00  0.00           O
ATOM   4869  N   ASP A 322     130.120   9.810 -29.540  1.00  0.00           N
ATOM   4870  H   ASP A 322     130.930  10.410 -29.620  1.00  0.00           H
ATOM   4871  CA  ASP A 322     129.190   9.640 -30.670  1.00  0.00           C
ATOM   4872  HA  ASP A 322     128.170   9.790 -30.320  1.00  0.00           H
ATOM   4873  CB  ASP A 322     129.470  10.650 -31.760  1.00  0.00           C
ATOM   4874  HB1 ASP A 322     130.520  10.550 -32.060  1.00  0.00           H
ATOM   4875  HB2 ASP A 322     129.440  11.590 -31.220  1.00  0.00           H
ATOM   4876  CG  ASP A 322     128.550  10.560 -32.980  1.00  0.00           C
ATOM   4877  OD1 ASP A 322     127.450  10.010 -32.820  1.00  0.00           O
ATOM   4878  OD2 ASP A 322     128.920  11.110 -34.060  1.00  0.00           O
ATOM   4879  C   ASP A 322     129.360   8.210 -31.290  1.00  0.00           C
ATOM   4880  O   ASP A 322     130.130   8.010 -32.210  1.00  0.00           O
ATOM   4881  N   VAL A 323     128.570   7.270 -30.830  1.00  0.00           N
ATOM   4882  H   VAL A 323     127.940   7.560 -30.090  1.00  0.00           H
ATOM   4883  CA  VAL A 323     128.470   5.900 -31.480  1.00  0.00           C
ATOM   4884  HA  VAL A 323     129.160   5.840 -32.330  1.00  0.00           H
ATOM   4885  CB  VAL A 323     128.780   4.690 -30.500  1.00  0.00           C
ATOM   4886  HB  VAL A 323     128.600   3.730 -31.000  1.00  0.00           H
ATOM   4887  CG1 VAL A 323     130.280   4.610 -30.180  1.00  0.00           C
ATOM   4888 1HG1 VAL A 323     130.800   5.380 -29.610  1.00  0.00           H
ATOM   4889 2HG1 VAL A 323     130.600   3.760 -29.570  1.00  0.00           H
ATOM   4890 3HG1 VAL A 323     130.810   4.600 -31.130  1.00  0.00           H
ATOM   4891  CG2 VAL A 323     127.870   4.620 -29.250  1.00  0.00           C
ATOM   4892 1HG2 VAL A 323     127.980   5.570 -28.740  1.00  0.00           H
ATOM   4893 2HG2 VAL A 323     126.860   4.430 -29.610  1.00  0.00           H
ATOM   4894 3HG2 VAL A 323     128.270   3.840 -28.600  1.00  0.00           H
ATOM   4895  C   VAL A 323     126.970   5.700 -31.960  1.00  0.00           C
ATOM   4896  O   VAL A 323     126.050   6.390 -31.560  1.00  0.00           O
ATOM   4897  N   VAL A 324     126.800   4.780 -32.920  1.00  0.00           N
ATOM   4898  H   VAL A 324     127.560   4.180 -33.200  1.00  0.00           H
ATOM   4899  CA  VAL A 324     125.480   4.430 -33.450  1.00  0.00           C
ATOM   4900  HA  VAL A 324     124.790   5.190 -33.070  1.00  0.00           H
ATOM   4901  CB  VAL A 324     125.410   4.380 -35.020  1.00  0.00           C
ATOM   4902  HB  VAL A 324     124.370   4.140 -35.250  1.00  0.00           H
ATOM   4903  CG1 VAL A 324     125.520   5.750 -35.520  1.00  0.00           C
ATOM   4904 1HG1 VAL A 324     126.560   6.080 -35.600  1.00  0.00           H
ATOM   4905 2HG1 VAL A 324     125.010   5.900 -36.480  1.00  0.00           H
ATOM   4906 3HG1 VAL A 324     124.990   6.430 -34.850  1.00  0.00           H
ATOM   4907  CG2 VAL A 324     126.290   3.420 -35.760  1.00  0.00           C
ATOM   4908 1HG2 VAL A 324     126.120   3.540 -36.830  1.00  0.00           H
ATOM   4909 2HG2 VAL A 324     127.290   3.780 -35.520  1.00  0.00           H
ATOM   4910 3HG2 VAL A 324     126.180   2.400 -35.390  1.00  0.00           H
ATOM   4911  C   VAL A 324     124.960   3.080 -32.910  1.00  0.00           C
ATOM   4912  O   VAL A 324     125.680   2.100 -32.790  1.00  0.00           O
ATOM   4913  N   PRO A 325     123.590   2.960 -32.650  1.00  0.00           N
ATOM   4914  CD  PRO A 325     122.580   3.970 -32.860  1.00  0.00           C
ATOM   4915  HD1 PRO A 325     122.380   3.980 -33.930  1.00  0.00           H
ATOM   4916  HD2 PRO A 325     122.880   4.960 -32.530  1.00  0.00           H
ATOM   4917  CG  PRO A 325     121.420   3.530 -32.000  1.00  0.00           C
ATOM   4918  HG1 PRO A 325     120.500   3.850 -32.490  1.00  0.00           H
ATOM   4919  HG2 PRO A 325     121.520   4.040 -31.040  1.00  0.00           H
ATOM   4920  CB  PRO A 325     121.500   2.070 -31.970  1.00  0.00           C
ATOM   4921  HB1 PRO A 325     120.980   1.650 -32.830  1.00  0.00           H
ATOM   4922  HB2 PRO A 325     121.080   1.520 -31.130  1.00  0.00           H
ATOM   4923  CA  PRO A 325     122.970   1.750 -32.110  1.00  0.00           C
ATOM   4924  HA  PRO A 325     123.490   1.670 -31.150  1.00  0.00           H
ATOM   4925  C   PRO A 325     123.200   0.390 -32.770  1.00  0.00           C
ATOM   4926  O   PRO A 325     123.280  -0.550 -31.990  1.00  0.00           O
ATOM   4927  N   LYS A 326     123.490   0.350 -34.130  1.00  0.00           N
ATOM   4928  H   LYS A 326     123.340   1.120 -34.760  1.00  0.00           H
ATOM   4929  CA  LYS A 326     123.830  -1.050 -34.690  1.00  0.00           C
ATOM   4930  HA  LYS A 326     123.070  -1.800 -34.470  1.00  0.00           H
ATOM   4931  CB  LYS A 326     123.740  -0.840 -36.250  1.00  0.00           C
ATOM   4932  HB1 LYS A 326     124.530  -0.130 -36.500  1.00  0.00           H
ATOM   4933  HB2 LYS A 326     122.780  -0.380 -36.490  1.00  0.00           H
ATOM   4934  CG  LYS A 326     123.930  -2.090 -37.100  1.00  0.00           C
ATOM   4935  HG1 LYS A 326     124.900  -2.500 -36.800  1.00  0.00           H
ATOM   4936  HG2 LYS A 326     124.050  -1.750 -38.120  1.00  0.00           H
ATOM   4937  CD  LYS A 326     122.770  -3.020 -37.030  1.00  0.00           C
ATOM   4938  HD1 LYS A 326     122.600  -3.490 -36.060  1.00  0.00           H
ATOM   4939  HD2 LYS A 326     122.910  -3.800 -37.780  1.00  0.00           H
ATOM   4940  CE  LYS A 326     121.430  -2.370 -37.430  1.00  0.00           C
ATOM   4941  HE1 LYS A 326     121.580  -1.800 -38.340  1.00  0.00           H
ATOM   4942  HE2 LYS A 326     121.040  -1.670 -36.690  1.00  0.00           H
ATOM   4943  NZ  LYS A 326     120.310  -3.350 -37.700  1.00  0.00           N
ATOM   4944  HZ1 LYS A 326     119.480  -2.930 -38.090  1.00  0.00           H
ATOM   4945  HZ2 LYS A 326     120.690  -3.930 -38.440  1.00  0.00           H
ATOM   4946  HZ3 LYS A 326     120.160  -3.930 -36.880  1.00  0.00           H
ATOM   4947  C   LYS A 326     125.210  -1.530 -34.310  1.00  0.00           C
ATOM   4948  O   LYS A 326     125.270  -2.730 -33.980  1.00  0.00           O
ATOM   4949  N   ASP A 327     126.210  -0.690 -34.210  1.00  0.00           N
ATOM   4950  H   ASP A 327     126.180   0.220 -34.640  1.00  0.00           H
ATOM   4951  CA  ASP A 327     127.480  -1.050 -33.650  1.00  0.00           C
ATOM   4952  HA  ASP A 327     127.900  -1.960 -34.090  1.00  0.00           H
ATOM   4953  CB  ASP A 327     128.540   0.070 -33.950  1.00  0.00           C
ATOM   4954  HB1 ASP A 327     129.580  -0.160 -33.690  1.00  0.00           H
ATOM   4955  HB2 ASP A 327     128.150   1.010 -33.560  1.00  0.00           H
ATOM   4956  CG  ASP A 327     128.700   0.450 -35.400  1.00  0.00           C
ATOM   4957  OD1 ASP A 327     128.080  -0.090 -36.310  1.00  0.00           O
ATOM   4958  OD2 ASP A 327     129.520   1.390 -35.550  1.00  0.00           O
ATOM   4959  C   ASP A 327     127.330  -1.400 -32.200  1.00  0.00           C
ATOM   4960  O   ASP A 327     128.110  -2.210 -31.650  1.00  0.00           O
ATOM   4961  N   VAL A 328     126.330  -0.870 -31.440  1.00  0.00           N
ATOM   4962  H   VAL A 328     125.850  -0.030 -31.730  1.00  0.00           H
ATOM   4963  CA  VAL A 328     126.220  -1.210 -30.030  1.00  0.00           C
ATOM   4964  HA  VAL A 328     127.140  -1.270 -29.470  1.00  0.00           H
ATOM   4965  CB  VAL A 328     125.530  -0.060 -29.280  1.00  0.00           C
ATOM   4966  HB  VAL A 328     124.590   0.160 -29.770  1.00  0.00           H
ATOM   4967  CG1 VAL A 328     125.100  -0.330 -27.890  1.00  0.00           C
ATOM   4968 1HG1 VAL A 328     125.970  -0.650 -27.310  1.00  0.00           H
ATOM   4969 2HG1 VAL A 328     124.670   0.580 -27.470  1.00  0.00           H
ATOM   4970 3HG1 VAL A 328     124.390  -1.150 -27.790  1.00  0.00           H
ATOM   4971  CG2 VAL A 328     126.450   1.180 -29.400  1.00  0.00           C
ATOM   4972 1HG2 VAL A 328     125.980   2.010 -28.870  1.00  0.00           H
ATOM   4973 2HG2 VAL A 328     127.360   1.140 -28.790  1.00  0.00           H
ATOM   4974 3HG2 VAL A 328     126.770   1.530 -30.380  1.00  0.00           H
ATOM   4975  C   VAL A 328     125.580  -2.610 -29.800  1.00  0.00           C
ATOM   4976  O   VAL A 328     126.050  -3.360 -28.970  1.00  0.00           O
ATOM   4977  N   ASN A 329     124.650  -2.930 -30.690  1.00  0.00           N
ATOM   4978  H   ASN A 329     124.250  -2.210 -31.280  1.00  0.00           H
ATOM   4979  CA  ASN A 329     123.980  -4.230 -30.790  1.00  0.00           C
ATOM   4980  HA  ASN A 329     123.570  -4.490 -29.820  1.00  0.00           H
ATOM   4981  CB  ASN A 329     122.870  -4.040 -31.800  1.00  0.00           C
ATOM   4982  HB1 ASN A 329     123.370  -3.860 -32.750  1.00  0.00           H
ATOM   4983  HB2 ASN A 329     122.210  -3.190 -31.600  1.00  0.00           H
ATOM   4984  CG  ASN A 329     121.920  -5.190 -31.880  1.00  0.00           C
ATOM   4985  OD1 ASN A 329     121.150  -5.440 -30.970  1.00  0.00           O
ATOM   4986  ND2 ASN A 329     121.990  -5.900 -33.020  1.00  0.00           N
ATOM   4987 1HD2 ASN A 329     122.680  -5.620 -33.700  1.00  0.00           H
ATOM   4988 2HD2 ASN A 329     121.410  -6.730 -33.110  1.00  0.00           H
ATOM   4989  C   ASN A 329     124.960  -5.270 -31.030  1.00  0.00           C
ATOM   4990  O   ASN A 329     125.000  -6.280 -30.320  1.00  0.00           O
ATOM   4991  N   ALA A 330     125.830  -5.040 -32.020  1.00  0.00           N
ATOM   4992  H   ALA A 330     125.730  -4.150 -32.500  1.00  0.00           H
ATOM   4993  CA  ALA A 330     126.960  -5.940 -32.380  1.00  0.00           C
ATOM   4994  HA  ALA A 330     126.600  -6.950 -32.570  1.00  0.00           H
ATOM   4995  CB  ALA A 330     127.540  -5.380 -33.670  1.00  0.00           C
ATOM   4996  HB1 ALA A 330     126.800  -5.270 -34.470  1.00  0.00           H
ATOM   4997  HB2 ALA A 330     128.190  -4.520 -33.500  1.00  0.00           H
ATOM   4998  HB3 ALA A 330     128.200  -6.130 -34.100  1.00  0.00           H
ATOM   4999  C   ALA A 330     128.000  -6.010 -31.270  1.00  0.00           C
ATOM   5000  O   ALA A 330     128.540  -7.160 -31.080  1.00  0.00           O
ATOM   5001  N   ALA A 331     128.290  -4.920 -30.590  1.00  0.00           N
ATOM   5002  H   ALA A 331     127.820  -4.070 -30.850  1.00  0.00           H
ATOM   5003  CA  ALA A 331     129.080  -4.910 -29.340  1.00  0.00           C
ATOM   5004  HA  ALA A 331     130.080  -5.200 -29.670  1.00  0.00           H
ATOM   5005  CB  ALA A 331     129.230  -3.510 -28.720  1.00  0.00           C
ATOM   5006  HB1 ALA A 331     129.490  -2.790 -29.500  1.00  0.00           H
ATOM   5007  HB2 ALA A 331     128.340  -3.270 -28.150  1.00  0.00           H
ATOM   5008  HB3 ALA A 331     130.130  -3.550 -28.110  1.00  0.00           H
ATOM   5009  C   ALA A 331     128.530  -5.920 -28.280  1.00  0.00           C
ATOM   5010  O   ALA A 331     129.210  -6.890 -27.870  1.00  0.00           O
ATOM   5011  N   ILE A 332     127.230  -5.760 -27.900  1.00  0.00           N
ATOM   5012  H   ILE A 332     126.690  -5.110 -28.460  1.00  0.00           H
ATOM   5013  CA  ILE A 332     126.480  -6.630 -26.970  1.00  0.00           C
ATOM   5014  HA  ILE A 332     127.000  -6.610 -26.010  1.00  0.00           H
ATOM   5015  CB  ILE A 332     125.020  -6.090 -26.770  1.00  0.00           C
ATOM   5016  HB  ILE A 332     124.630  -5.990 -27.790  1.00  0.00           H
ATOM   5017  CG2 ILE A 332     124.040  -7.130 -26.080  1.00  0.00           C
ATOM   5018 1HG2 ILE A 332     123.180  -6.560 -25.730  1.00  0.00           H
ATOM   5019 2HG2 ILE A 332     123.680  -7.910 -26.750  1.00  0.00           H
ATOM   5020 3HG2 ILE A 332     124.580  -7.600 -25.260  1.00  0.00           H
ATOM   5021  CG1 ILE A 332     125.000  -4.710 -26.060  1.00  0.00           C
ATOM   5022 1HG1 ILE A 332     125.930  -4.220 -26.340  1.00  0.00           H
ATOM   5023 2HG1 ILE A 332     125.110  -4.770 -24.980  1.00  0.00           H
ATOM   5024  CD  ILE A 332     123.950  -3.740 -26.410  1.00  0.00           C
ATOM   5025  HD1 ILE A 332     124.000  -2.850 -25.780  1.00  0.00           H
ATOM   5026  HD2 ILE A 332     124.070  -3.500 -27.460  1.00  0.00           H
ATOM   5027  HD3 ILE A 332     122.990  -4.230 -26.240  1.00  0.00           H
ATOM   5028  C   ILE A 332     126.380  -8.100 -27.390  1.00  0.00           C
ATOM   5029  O   ILE A 332     126.500  -8.990 -26.490  1.00  0.00           O
ATOM   5030  N   ALA A 333     126.380  -8.460 -28.700  1.00  0.00           N
ATOM   5031  H   ALA A 333     126.300  -7.690 -29.350  1.00  0.00           H
ATOM   5032  CA  ALA A 333     126.550  -9.810 -29.170  1.00  0.00           C
ATOM   5033  HA  ALA A 333     125.920 -10.480 -28.590  1.00  0.00           H
ATOM   5034  CB  ALA A 333     126.150  -9.810 -30.670  1.00  0.00           C
ATOM   5035  HB1 ALA A 333     126.370 -10.750 -31.180  1.00  0.00           H
ATOM   5036  HB2 ALA A 333     125.100  -9.650 -30.920  1.00  0.00           H
ATOM   5037  HB3 ALA A 333     126.760  -9.170 -31.310  1.00  0.00           H
ATOM   5038  C   ALA A 333     128.070 -10.240 -29.010  1.00  0.00           C
ATOM   5039  O   ALA A 333     128.310 -11.370 -28.630  1.00  0.00           O
ATOM   5040  N   THR A 334     128.990  -9.330 -29.410  1.00  0.00           N
ATOM   5041  H   THR A 334     128.650  -8.470 -29.810  1.00  0.00           H
ATOM   5042  CA  THR A 334     130.450  -9.600 -29.490  1.00  0.00           C
ATOM   5043  HA  THR A 334     130.630 -10.480 -30.110  1.00  0.00           H
ATOM   5044  CB  THR A 334     131.200  -8.450 -30.170  1.00  0.00           C
ATOM   5045  HB  THR A 334     131.080  -7.500 -29.650  1.00  0.00           H
ATOM   5046  CG2 THR A 334     132.670  -8.750 -30.270  1.00  0.00           C
ATOM   5047 1HG2 THR A 334     132.950  -9.600 -30.900  1.00  0.00           H
ATOM   5048 2HG2 THR A 334     133.180  -7.900 -30.720  1.00  0.00           H
ATOM   5049 3HG2 THR A 334     133.010  -8.970 -29.250  1.00  0.00           H
ATOM   5050  OG1 THR A 334     130.690  -8.330 -31.480  1.00  0.00           O
ATOM   5051  HG1 THR A 334     129.850  -7.870 -31.400  1.00  0.00           H
ATOM   5052  C   THR A 334     130.980  -9.990 -28.090  1.00  0.00           C
ATOM   5053  O   THR A 334     131.760 -10.900 -28.010  1.00  0.00           O
ATOM   5054  N   ILE A 335     130.570  -9.380 -26.970  1.00  0.00           N
ATOM   5055  H   ILE A 335     129.940  -8.600 -27.080  1.00  0.00           H
ATOM   5056  CA  ILE A 335     130.970  -9.790 -25.600  1.00  0.00           C
ATOM   5057  HA  ILE A 335     132.020 -10.090 -25.550  1.00  0.00           H
ATOM   5058  CB  ILE A 335     130.690  -8.800 -24.490  1.00  0.00           C
ATOM   5059  HB  ILE A 335     130.860  -9.280 -23.530  1.00  0.00           H
ATOM   5060  CG2 ILE A 335     131.770  -7.770 -24.650  1.00  0.00           C
[truncated: 718,675 more chars]
