# Supplementary material for: Identification and validation of novel microtubule suppressors with an imidazopyridine scaffold through structure-based virtual screening and docking
Source: RSC Med Chem. 2022 May 18;13(8):929–43. doi: 10.1039/d1md00392e (PMC9384815; doi:10.1039/d1md00392e)
Supplement: MD-013-D1MD00392E-s013 [file MD-013-D1MD00392E-s013.pdb]

REMARK    GENERATED BY TRJCONV
TITLE     TUBULIN ALPHA-1B CHAIN t= 500000.00000 step= 250000000
REMARK    THIS IS A SIMULATION BOX
CRYST1  135.501  109.861   96.320  90.00  90.00  90.00 P 1           1
MODEL        1
ATOM      1  N   MET A   1     -37.870  41.630  98.160  1.00  0.00           N
ATOM      2  H1  MET A   1     -37.550  41.840  97.220  1.00  0.00           H
ATOM      3  H2  MET A   1     -38.690  41.060  98.010  1.00  0.00           H
ATOM      4  H3  MET A   1     -38.180  42.430  98.690  1.00  0.00           H
ATOM      5  CA  MET A   1     -36.690  41.030  98.920  1.00  0.00           C
ATOM      6  HA  MET A   1     -36.890  41.270  99.960  1.00  0.00           H
ATOM      7  CB  MET A   1     -36.430  39.510  98.640  1.00  0.00           C
ATOM      8  HB1 MET A   1     -37.440  39.110  98.720  1.00  0.00           H
ATOM      9  HB2 MET A   1     -35.880  39.090  99.480  1.00  0.00           H
ATOM     10  CG  MET A   1     -35.610  39.240  97.380  1.00  0.00           C
ATOM     11  HG1 MET A   1     -35.510  38.170  97.240  1.00  0.00           H
ATOM     12  HG2 MET A   1     -34.620  39.670  97.510  1.00  0.00           H
ATOM     13  SD  MET A   1     -36.190  39.960  95.850  1.00  0.00           S
ATOM     14  CE  MET A   1     -34.710  39.750  94.780  1.00  0.00           C
ATOM     15  HE1 MET A   1     -34.510  38.700  94.610  1.00  0.00           H
ATOM     16  HE2 MET A   1     -34.780  40.290  93.840  1.00  0.00           H
ATOM     17  HE3 MET A   1     -33.850  40.250  95.250  1.00  0.00           H
ATOM     18  C   MET A   1     -35.510  41.960  98.470  1.00  0.00           C
ATOM     19  O   MET A   1     -35.620  42.610  97.420  1.00  0.00           O
ATOM     20  N   ARG A   2     -34.400  42.000  99.310  1.00  0.00           N
ATOM     21  H   ARG A   2     -34.380  41.590 100.230  1.00  0.00           H
ATOM     22  CA  ARG A   2     -33.160  42.720  98.990  1.00  0.00           C
ATOM     23  HA  ARG A   2     -32.630  42.950  99.910  1.00  0.00           H
ATOM     24  CB  ARG A   2     -32.350  41.820  98.050  1.00  0.00           C
ATOM     25  HB1 ARG A   2     -31.500  42.400  97.700  1.00  0.00           H
ATOM     26  HB2 ARG A   2     -33.010  41.610  97.210  1.00  0.00           H
ATOM     27  CG  ARG A   2     -31.820  40.550  98.780  1.00  0.00           C
ATOM     28  HG1 ARG A   2     -32.590  39.870  99.130  1.00  0.00           H
ATOM     29  HG2 ARG A   2     -31.330  40.850  99.710  1.00  0.00           H
ATOM     30  CD  ARG A   2     -30.780  39.730  97.960  1.00  0.00           C
ATOM     31  HD1 ARG A   2     -31.180  39.480  96.980  1.00  0.00           H
ATOM     32  HD2 ARG A   2     -30.760  38.800  98.540  1.00  0.00           H
ATOM     33  NE  ARG A   2     -29.480  40.370  98.040  1.00  0.00           N
ATOM     34  HE  ARG A   2     -29.320  41.010  98.810  1.00  0.00           H
ATOM     35  CZ  ARG A   2     -28.310  39.940  97.470  1.00  0.00           C
ATOM     36  NH1 ARG A   2     -28.260  38.940  96.680  1.00  0.00           N
ATOM     37 1HH1 ARG A   2     -29.130  38.430  96.560  1.00  0.00           H
ATOM     38 2HH1 ARG A   2     -27.400  38.560  96.310  1.00  0.00           H
ATOM     39  NH2 ARG A   2     -27.220  40.450  97.710  1.00  0.00           N
ATOM     40 1HH2 ARG A   2     -27.270  41.250  98.330  1.00  0.00           H
ATOM     41 2HH2 ARG A   2     -26.370  40.280  97.180  1.00  0.00           H
ATOM     42  C   ARG A   2     -33.420  44.180  98.440  1.00  0.00           C
ATOM     43  O   ARG A   2     -32.960  44.570  97.380  1.00  0.00           O
ATOM     44  N   GLU A   3     -34.370  44.890  99.120  1.00  0.00           N
ATOM     45  H   GLU A   3     -34.660  44.480  99.990  1.00  0.00           H
ATOM     46  CA  GLU A   3     -35.070  46.040  98.560  1.00  0.00           C
ATOM     47  HA  GLU A   3     -35.320  45.690  97.560  1.00  0.00           H
ATOM     48  CB  GLU A   3     -36.360  46.420  99.200  1.00  0.00           C
ATOM     49  HB1 GLU A   3     -36.750  47.200  98.540  1.00  0.00           H
ATOM     50  HB2 GLU A   3     -36.100  46.860 100.170  1.00  0.00           H
ATOM     51  CG  GLU A   3     -37.450  45.370  99.270  1.00  0.00           C
ATOM     52  HG1 GLU A   3     -37.570  44.960  98.270  1.00  0.00           H
ATOM     53  HG2 GLU A   3     -38.390  45.870  99.510  1.00  0.00           H
ATOM     54  CD  GLU A   3     -37.410  44.260 100.230  1.00  0.00           C
ATOM     55  OE1 GLU A   3     -38.430  43.520 100.240  1.00  0.00           O
ATOM     56  OE2 GLU A   3     -36.470  44.140 101.000  1.00  0.00           O
ATOM     57  C   GLU A   3     -34.290  47.330  98.440  1.00  0.00           C
ATOM     58  O   GLU A   3     -33.240  47.560  99.030  1.00  0.00           O
ATOM     59  N   CYS A   4     -34.760  48.100  97.500  1.00  0.00           N
ATOM     60  H   CYS A   4     -35.630  47.860  97.050  1.00  0.00           H
ATOM     61  CA  CYS A   4     -34.290  49.460  97.290  1.00  0.00           C
ATOM     62  HA  CYS A   4     -33.620  49.800  98.080  1.00  0.00           H
ATOM     63  CB  CYS A   4     -33.470  49.470  96.000  1.00  0.00           C
ATOM     64  HB1 CYS A   4     -34.150  49.410  95.150  1.00  0.00           H
ATOM     65  HB2 CYS A   4     -32.670  48.730  96.040  1.00  0.00           H
ATOM     66  SG  CYS A   4     -32.610  51.120  95.900  1.00  0.00           S
ATOM     67  HG  CYS A   4     -32.130  50.890  94.680  1.00  0.00           H
ATOM     68  C   CYS A   4     -35.470  50.430  97.250  1.00  0.00           C
ATOM     69  O   CYS A   4     -36.400  50.130  96.460  1.00  0.00           O
ATOM     70  N   ILE A   5     -35.440  51.560  97.940  1.00  0.00           N
ATOM     71  H   ILE A   5     -34.620  51.720  98.520  1.00  0.00           H
ATOM     72  CA  ILE A   5     -36.520  52.510  97.830  1.00  0.00           C
ATOM     73  HA  ILE A   5     -37.270  52.030  97.200  1.00  0.00           H
ATOM     74  CB  ILE A   5     -37.260  52.830  99.160  1.00  0.00           C
ATOM     75  HB  ILE A   5     -36.550  53.250  99.880  1.00  0.00           H
ATOM     76  CG2 ILE A   5     -38.330  53.870  98.960  1.00  0.00           C
ATOM     77 1HG2 ILE A   5     -38.930  54.010  99.860  1.00  0.00           H
ATOM     78 2HG2 ILE A   5     -37.910  54.830  98.630  1.00  0.00           H
ATOM     79 3HG2 ILE A   5     -38.970  53.600  98.120  1.00  0.00           H
ATOM     80  CG1 ILE A   5     -37.980  51.550  99.770  1.00  0.00           C
ATOM     81 1HG1 ILE A   5     -37.300  50.700  99.780  1.00  0.00           H
ATOM     82 2HG1 ILE A   5     -38.830  51.230  99.160  1.00  0.00           H
ATOM     83  CD  ILE A   5     -38.330  51.790 101.240  1.00  0.00           C
ATOM     84  HD1 ILE A   5     -37.480  52.210 101.780  1.00  0.00           H
ATOM     85  HD2 ILE A   5     -39.190  52.450 101.380  1.00  0.00           H
ATOM     86  HD3 ILE A   5     -38.600  50.840 101.690  1.00  0.00           H
ATOM     87  C   ILE A   5     -36.070  53.800  97.120  1.00  0.00           C
ATOM     88  O   ILE A   5     -35.230  54.510  97.660  1.00  0.00           O
ATOM     89  N   SER A   6     -36.700  54.130  96.020  1.00  0.00           N
ATOM     90  H   SER A   6     -37.530  53.560  95.900  1.00  0.00           H
ATOM     91  CA  SER A   6     -36.410  55.280  95.120  1.00  0.00           C
ATOM     92  HA  SER A   6     -35.380  55.570  95.340  1.00  0.00           H
ATOM     93  CB  SER A   6     -36.430  54.920  93.630  1.00  0.00           C
ATOM     94  HB1 SER A   6     -36.210  55.810  93.040  1.00  0.00           H
ATOM     95  HB2 SER A   6     -37.430  54.630  93.290  1.00  0.00           H
ATOM     96  OG  SER A   6     -35.490  53.920  93.330  1.00  0.00           O
ATOM     97  HG  SER A   6     -35.760  53.110  93.770  1.00  0.00           H
ATOM     98  C   SER A   6     -37.240  56.570  95.340  1.00  0.00           C
ATOM     99  O   SER A   6     -38.340  56.440  95.860  1.00  0.00           O
ATOM    100  N   ILE A   7     -36.720  57.670  94.820  1.00  0.00           N
ATOM    101  H   ILE A   7     -35.960  57.510  94.180  1.00  0.00           H
ATOM    102  CA  ILE A   7     -37.280  59.020  94.850  1.00  0.00           C
ATOM    103  HA  ILE A   7     -38.350  58.910  95.020  1.00  0.00           H
ATOM    104  CB  ILE A   7     -36.700  59.690  96.180  1.00  0.00           C
ATOM    105  HB  ILE A   7     -35.640  59.920  96.130  1.00  0.00           H
ATOM    106  CG2 ILE A   7     -37.360  61.100  96.270  1.00  0.00           C
ATOM    107 1HG2 ILE A   7     -36.950  61.760  95.520  1.00  0.00           H
ATOM    108 2HG2 ILE A   7     -38.450  61.110  96.170  1.00  0.00           H
ATOM    109 3HG2 ILE A   7     -37.120  61.420  97.280  1.00  0.00           H
ATOM    110  CG1 ILE A   7     -36.960  58.980  97.530  1.00  0.00           C
ATOM    111 1HG1 ILE A   7     -37.870  58.390  97.510  1.00  0.00           H
ATOM    112 2HG1 ILE A   7     -37.080  59.740  98.300  1.00  0.00           H
ATOM    113  CD  ILE A   7     -35.790  58.050  98.050  1.00  0.00           C
ATOM    114  HD1 ILE A   7     -35.340  57.480  97.240  1.00  0.00           H
ATOM    115  HD2 ILE A   7     -35.000  58.630  98.530  1.00  0.00           H
ATOM    116  HD3 ILE A   7     -36.200  57.330  98.760  1.00  0.00           H
ATOM    117  C   ILE A   7     -36.900  59.880  93.650  1.00  0.00           C
ATOM    118  O   ILE A   7     -35.680  59.870  93.270  1.00  0.00           O
ATOM    119  N   HIS A   8     -37.910  60.650  93.200  1.00  0.00           N
ATOM    120  H   HIS A   8     -38.810  60.770  93.650  1.00  0.00           H
ATOM    121  CA  HIS A   8     -37.700  61.520  92.050  1.00  0.00           C
ATOM    122  HA  HIS A   8     -36.640  61.490  91.800  1.00  0.00           H
ATOM    123  CB  HIS A   8     -38.620  60.990  90.910  1.00  0.00           C
ATOM    124  HB1 HIS A   8     -38.680  61.700  90.080  1.00  0.00           H
ATOM    125  HB2 HIS A   8     -39.620  60.860  91.330  1.00  0.00           H
ATOM    126  CG  HIS A   8     -38.170  59.700  90.330  1.00  0.00           C
ATOM    127  ND1 HIS A   8     -37.090  59.500  89.470  1.00  0.00           N
ATOM    128  CE1 HIS A   8     -36.880  58.200  89.430  1.00  0.00           C
ATOM    129  HE1 HIS A   8     -36.320  57.600  88.730  1.00  0.00           H
ATOM    130  NE2 HIS A   8     -37.820  57.560  90.140  1.00  0.00           N
ATOM    131  HE2 HIS A   8     -38.070  56.600  89.950  1.00  0.00           H
ATOM    132  CD2 HIS A   8     -38.600  58.500  90.740  1.00  0.00           C
ATOM    133  HD2 HIS A   8     -39.420  58.310  91.420  1.00  0.00           H
ATOM    134  C   HIS A   8     -38.120  62.960  92.410  1.00  0.00           C
ATOM    135  O   HIS A   8     -39.170  63.240  93.020  1.00  0.00           O
ATOM    136  N   VAL A   9     -37.260  63.960  92.170  1.00  0.00           N
ATOM    137  H   VAL A   9     -36.410  63.720  91.680  1.00  0.00           H
ATOM    138  CA  VAL A   9     -37.430  65.350  92.520  1.00  0.00           C
ATOM    139  HA  VAL A   9     -38.370  65.560  93.030  1.00  0.00           H
ATOM    140  CB  VAL A   9     -36.270  65.630  93.560  1.00  0.00           C
ATOM    141  HB  VAL A   9     -35.300  65.430  93.110  1.00  0.00           H
ATOM    142  CG1 VAL A   9     -36.310  67.080  94.030  1.00  0.00           C
ATOM    143 1HG1 VAL A   9     -36.000  67.750  93.220  1.00  0.00           H
ATOM    144 2HG1 VAL A   9     -37.310  67.330  94.370  1.00  0.00           H
ATOM    145 3HG1 VAL A   9     -35.680  67.240  94.900  1.00  0.00           H
ATOM    146  CG2 VAL A   9     -36.370  64.760  94.820  1.00  0.00           C
ATOM    147 1HG2 VAL A   9     -36.160  63.720  94.580  1.00  0.00           H
ATOM    148 2HG2 VAL A   9     -35.680  65.120  95.590  1.00  0.00           H
ATOM    149 3HG2 VAL A   9     -37.440  64.870  95.040  1.00  0.00           H
ATOM    150  C   VAL A   9     -37.480  66.270  91.370  1.00  0.00           C
ATOM    151  O   VAL A   9     -36.720  66.120  90.420  1.00  0.00           O
ATOM    152  N   GLY A  10     -38.420  67.220  91.450  1.00  0.00           N
ATOM    153  H   GLY A  10     -39.120  67.290  92.180  1.00  0.00           H
ATOM    154  CA  GLY A  10     -38.460  68.270  90.490  1.00  0.00           C
ATOM    155  HA1 GLY A  10     -37.420  68.540  90.290  1.00  0.00           H
ATOM    156  HA2 GLY A  10     -38.980  69.120  90.930  1.00  0.00           H
ATOM    157  C   GLY A  10     -38.980  67.850  89.120  1.00  0.00           C
ATOM    158  O   GLY A  10     -39.460  66.690  88.980  1.00  0.00           O
ATOM    159  N   GLN A  11     -38.990  68.810  88.140  1.00  0.00           N
ATOM    160  H   GLN A  11     -38.410  69.630  88.230  1.00  0.00           H
ATOM    161  CA  GLN A  11     -39.630  68.470  86.850  1.00  0.00           C
ATOM    162  HA  GLN A  11     -40.600  68.090  87.190  1.00  0.00           H
ATOM    163  CB  GLN A  11     -39.830  69.800  86.080  1.00  0.00           C
ATOM    164  HB1 GLN A  11     -39.040  69.990  85.350  1.00  0.00           H
ATOM    165  HB2 GLN A  11     -39.640  70.630  86.770  1.00  0.00           H
ATOM    166  CG  GLN A  11     -41.270  69.920  85.550  1.00  0.00           C
ATOM    167  HG1 GLN A  11     -41.950  69.310  86.150  1.00  0.00           H
ATOM    168  HG2 GLN A  11     -41.360  69.500  84.550  1.00  0.00           H
ATOM    169  CD  GLN A  11     -41.750  71.340  85.570  1.00  0.00           C
ATOM    170  OE1 GLN A  11     -41.760  72.010  84.600  1.00  0.00           O
ATOM    171  NE2 GLN A  11     -42.440  71.710  86.670  1.00  0.00           N
ATOM    172 1HE2 GLN A  11     -42.540  70.970  87.340  1.00  0.00           H
ATOM    173 2HE2 GLN A  11     -42.650  72.690  86.820  1.00  0.00           H
ATOM    174  C   GLN A  11     -38.940  67.420  86.010  1.00  0.00           C
ATOM    175  O   GLN A  11     -39.520  66.760  85.170  1.00  0.00           O
ATOM    176  N   ALA A  12     -37.670  67.200  86.310  1.00  0.00           N
ATOM    177  H   ALA A  12     -37.130  67.870  86.840  1.00  0.00           H
ATOM    178  CA  ALA A  12     -36.870  66.160  85.630  1.00  0.00           C
ATOM    179  HA  ALA A  12     -37.060  66.230  84.560  1.00  0.00           H
ATOM    180  CB  ALA A  12     -35.350  66.500  85.870  1.00  0.00           C
ATOM    181  HB1 ALA A  12     -35.140  66.690  86.920  1.00  0.00           H
ATOM    182  HB2 ALA A  12     -34.720  65.690  85.490  1.00  0.00           H
ATOM    183  HB3 ALA A  12     -35.020  67.370  85.300  1.00  0.00           H
ATOM    184  C   ALA A  12     -37.390  64.820  86.170  1.00  0.00           C
ATOM    185  O   ALA A  12     -37.770  63.960  85.430  1.00  0.00           O
ATOM    186  N   GLY A  13     -37.570  64.750  87.510  1.00  0.00           N
ATOM    187  H   GLY A  13     -37.400  65.590  88.050  1.00  0.00           H
ATOM    188  CA  GLY A  13     -38.120  63.550  88.240  1.00  0.00           C
ATOM    189  HA1 GLY A  13     -38.120  63.860  89.290  1.00  0.00           H
ATOM    190  HA2 GLY A  13     -37.500  62.680  88.050  1.00  0.00           H
ATOM    191  C   GLY A  13     -39.590  63.140  87.830  1.00  0.00           C
ATOM    192  O   GLY A  13     -39.860  61.970  87.520  1.00  0.00           O
ATOM    193  N   VAL A  14     -40.530  64.060  87.870  1.00  0.00           N
ATOM    194  H   VAL A  14     -40.340  65.010  88.160  1.00  0.00           H
ATOM    195  CA  VAL A  14     -41.980  63.820  87.540  1.00  0.00           C
ATOM    196  HA  VAL A  14     -42.190  62.800  87.840  1.00  0.00           H
ATOM    197  CB  VAL A  14     -42.950  64.790  88.190  1.00  0.00           C
ATOM    198  HB  VAL A  14     -43.970  64.440  88.060  1.00  0.00           H
ATOM    199  CG1 VAL A  14     -42.800  64.790  89.730  1.00  0.00           C
ATOM    200 1HG1 VAL A  14     -41.750  64.910  90.000  1.00  0.00           H
ATOM    201 2HG1 VAL A  14     -43.390  65.670  89.990  1.00  0.00           H
ATOM    202 3HG1 VAL A  14     -43.160  63.860  90.180  1.00  0.00           H
ATOM    203  CG2 VAL A  14     -42.880  66.260  87.750  1.00  0.00           C
ATOM    204 1HG2 VAL A  14     -43.720  66.920  87.940  1.00  0.00           H
ATOM    205 2HG2 VAL A  14     -41.960  66.750  88.070  1.00  0.00           H
ATOM    206 3HG2 VAL A  14     -42.930  66.310  86.660  1.00  0.00           H
ATOM    207  C   VAL A  14     -42.240  63.740  86.050  1.00  0.00           C
ATOM    208  O   VAL A  14     -43.400  63.990  85.650  1.00  0.00           O
ATOM    209  N   GLN A  15     -41.200  63.630  85.200  1.00  0.00           N
ATOM    210  H   GLN A  15     -40.340  63.460  85.700  1.00  0.00           H
ATOM    211  CA  GLN A  15     -41.260  63.450  83.730  1.00  0.00           C
ATOM    212  HA  GLN A  15     -42.270  63.050  83.570  1.00  0.00           H
ATOM    213  CB  GLN A  15     -41.060  64.810  83.040  1.00  0.00           C
ATOM    214  HB1 GLN A  15     -41.150  64.630  81.970  1.00  0.00           H
ATOM    215  HB2 GLN A  15     -40.040  65.120  83.260  1.00  0.00           H
ATOM    216  CG  GLN A  15     -42.000  65.970  83.390  1.00  0.00           C
ATOM    217  HG1 GLN A  15     -41.730  66.220  84.410  1.00  0.00           H
ATOM    218  HG2 GLN A  15     -43.040  65.650  83.380  1.00  0.00           H
ATOM    219  CD  GLN A  15     -41.820  67.210  82.580  1.00  0.00           C
ATOM    220  OE1 GLN A  15     -42.740  67.630  81.870  1.00  0.00           O
ATOM    221  NE2 GLN A  15     -40.740  67.930  82.730  1.00  0.00           N
ATOM    222 1HE2 GLN A  15     -40.040  67.700  83.420  1.00  0.00           H
ATOM    223 2HE2 GLN A  15     -40.600  68.790  82.220  1.00  0.00           H
ATOM    224  C   GLN A  15     -40.280  62.380  83.190  1.00  0.00           C
ATOM    225  O   GLN A  15     -40.730  61.300  82.780  1.00  0.00           O
ATOM    226  N   ILE A  16     -38.930  62.600  83.270  1.00  0.00           N
ATOM    227  H   ILE A  16     -38.580  63.440  83.710  1.00  0.00           H
ATOM    228  CA  ILE A  16     -37.850  61.670  82.880  1.00  0.00           C
ATOM    229  HA  ILE A  16     -38.020  61.270  81.880  1.00  0.00           H
ATOM    230  CB  ILE A  16     -36.370  62.200  82.990  1.00  0.00           C
ATOM    231  HB  ILE A  16     -36.210  62.430  84.040  1.00  0.00           H
ATOM    232  CG2 ILE A  16     -35.370  61.130  82.440  1.00  0.00           C
ATOM    233 1HG2 ILE A  16     -35.720  60.790  81.470  1.00  0.00           H
ATOM    234 2HG2 ILE A  16     -34.400  61.630  82.410  1.00  0.00           H
ATOM    235 3HG2 ILE A  16     -35.350  60.240  83.060  1.00  0.00           H
ATOM    236  CG1 ILE A  16     -36.260  63.580  82.400  1.00  0.00           C
ATOM    237 1HG1 ILE A  16     -36.980  64.180  82.950  1.00  0.00           H
ATOM    238 2HG1 ILE A  16     -36.440  63.490  81.320  1.00  0.00           H
ATOM    239  CD  ILE A  16     -34.970  64.340  82.640  1.00  0.00           C
ATOM    240  HD1 ILE A  16     -34.240  63.730  83.160  1.00  0.00           H
ATOM    241  HD2 ILE A  16     -34.460  64.700  81.750  1.00  0.00           H
ATOM    242  HD3 ILE A  16     -35.260  65.210  83.240  1.00  0.00           H
ATOM    243  C   ILE A  16     -37.850  60.520  83.840  1.00  0.00           C
ATOM    244  O   ILE A  16     -37.900  59.350  83.490  1.00  0.00           O
ATOM    245  N   GLY A  17     -37.830  60.800  85.200  1.00  0.00           N
ATOM    246  H   GLY A  17     -37.750  61.760  85.490  1.00  0.00           H
ATOM    247  CA  GLY A  17     -37.720  59.760  86.230  1.00  0.00           C
ATOM    248  HA1 GLY A  17     -37.690  60.310  87.170  1.00  0.00           H
ATOM    249  HA2 GLY A  17     -36.830  59.150  86.030  1.00  0.00           H
ATOM    250  C   GLY A  17     -38.940  58.840  86.270  1.00  0.00           C
ATOM    251  O   GLY A  17     -38.820  57.610  86.330  1.00  0.00           O
ATOM    252  N   ASN A  18     -40.100  59.320  85.980  1.00  0.00           N
ATOM    253  H   ASN A  18     -40.150  60.330  85.950  1.00  0.00           H
ATOM    254  CA  ASN A  18     -41.330  58.650  85.710  1.00  0.00           C
ATOM    255  HA  ASN A  18     -41.410  58.060  86.620  1.00  0.00           H
ATOM    256  CB  ASN A  18     -42.560  59.600  85.700  1.00  0.00           C
ATOM    257  HB1 ASN A  18     -42.680  60.110  84.740  1.00  0.00           H
ATOM    258  HB2 ASN A  18     -42.420  60.440  86.380  1.00  0.00           H
ATOM    259  CG  ASN A  18     -43.830  58.900  85.930  1.00  0.00           C
ATOM    260  OD1 ASN A  18     -44.640  58.730  85.090  1.00  0.00           O
ATOM    261  ND2 ASN A  18     -44.080  58.510  87.150  1.00  0.00           N
ATOM    262 1HD2 ASN A  18     -43.420  58.600  87.910  1.00  0.00           H
ATOM    263 2HD2 ASN A  18     -44.830  57.830  87.130  1.00  0.00           H
ATOM    264  C   ASN A  18     -41.260  57.770  84.500  1.00  0.00           C
ATOM    265  O   ASN A  18     -41.480  56.570  84.510  1.00  0.00           O
ATOM    266  N   ALA A  19     -40.820  58.300  83.320  1.00  0.00           N
ATOM    267  H   ALA A  19     -40.550  59.270  83.290  1.00  0.00           H
ATOM    268  CA  ALA A  19     -40.520  57.540  82.130  1.00  0.00           C
ATOM    269  HA  ALA A  19     -41.500  57.110  81.910  1.00  0.00           H
ATOM    270  CB  ALA A  19     -40.000  58.530  81.090  1.00  0.00           C
ATOM    271  HB1 ALA A  19     -40.810  59.240  80.910  1.00  0.00           H
ATOM    272  HB2 ALA A  19     -39.210  59.190  81.440  1.00  0.00           H
ATOM    273  HB3 ALA A  19     -39.660  58.090  80.160  1.00  0.00           H
ATOM    274  C   ALA A  19     -39.430  56.470  82.310  1.00  0.00           C
ATOM    275  O   ALA A  19     -39.600  55.450  81.660  1.00  0.00           O
ATOM    276  N   CYS A  20     -38.460  56.590  83.200  1.00  0.00           N
ATOM    277  H   CYS A  20     -38.270  57.520  83.540  1.00  0.00           H
ATOM    278  CA  CYS A  20     -37.510  55.500  83.580  1.00  0.00           C
ATOM    279  HA  CYS A  20     -37.010  55.110  82.690  1.00  0.00           H
ATOM    280  CB  CYS A  20     -36.410  56.030  84.460  1.00  0.00           C
ATOM    281  HB1 CYS A  20     -35.680  55.240  84.610  1.00  0.00           H
ATOM    282  HB2 CYS A  20     -36.780  56.320  85.450  1.00  0.00           H
ATOM    283  SG  CYS A  20     -35.470  57.410  83.760  1.00  0.00           S
ATOM    284  HG  CYS A  20     -36.080  57.460  82.570  1.00  0.00           H
ATOM    285  C   CYS A  20     -38.160  54.340  84.320  1.00  0.00           C
ATOM    286  O   CYS A  20     -37.900  53.150  83.990  1.00  0.00           O
ATOM    287  N   TRP A  21     -39.190  54.580  85.100  1.00  0.00           N
ATOM    288  H   TRP A  21     -39.360  55.500  85.500  1.00  0.00           H
ATOM    289  CA  TRP A  21     -39.950  53.560  85.790  1.00  0.00           C
ATOM    290  HA  TRP A  21     -39.360  52.690  86.080  1.00  0.00           H
ATOM    291  CB  TRP A  21     -40.490  54.270  87.120  1.00  0.00           C
ATOM    292  HB1 TRP A  21     -41.420  53.850  87.500  1.00  0.00           H
ATOM    293  HB2 TRP A  21     -40.660  55.330  86.990  1.00  0.00           H
ATOM    294  CG  TRP A  21     -39.440  54.170  88.170  1.00  0.00           C
ATOM    295  CD1 TRP A  21     -38.410  55.000  88.300  1.00  0.00           C
ATOM    296  HD1 TRP A  21     -38.270  55.890  87.700  1.00  0.00           H
ATOM    297  NE1 TRP A  21     -37.620  54.550  89.350  1.00  0.00           N
ATOM    298  HE1 TRP A  21     -36.780  55.030  89.650  1.00  0.00           H
ATOM    299  CE2 TRP A  21     -38.090  53.370  89.870  1.00  0.00           C
ATOM    300  CZ2 TRP A  21     -37.660  52.440  90.930  1.00  0.00           C
ATOM    301  HZ2 TRP A  21     -36.660  52.580  91.290  1.00  0.00           H
ATOM    302  CH2 TRP A  21     -38.460  51.400  91.310  1.00  0.00           C
ATOM    303  HH2 TRP A  21     -38.130  50.770  92.130  1.00  0.00           H
ATOM    304  CZ3 TRP A  21     -39.620  51.080  90.560  1.00  0.00           C
ATOM    305  HZ3 TRP A  21     -40.280  50.280  90.860  1.00  0.00           H
ATOM    306  CE3 TRP A  21     -39.970  51.920  89.450  1.00  0.00           C
ATOM    307  HE3 TRP A  21     -40.820  51.680  88.820  1.00  0.00           H
ATOM    308  CD2 TRP A  21     -39.250  53.060  89.120  1.00  0.00           C
ATOM    309  C   TRP A  21     -41.150  53.050  85.020  1.00  0.00           C
ATOM    310  O   TRP A  21     -41.610  51.930  85.240  1.00  0.00           O
ATOM    311  N   GLU A  22     -41.650  53.770  83.990  1.00  0.00           N
ATOM    312  H   GLU A  22     -41.330  54.720  83.850  1.00  0.00           H
ATOM    313  CA  GLU A  22     -42.540  53.190  82.900  1.00  0.00           C
ATOM    314  HA  GLU A  22     -43.310  52.570  83.360  1.00  0.00           H
ATOM    315  CB  GLU A  22     -43.090  54.320  82.060  1.00  0.00           C
ATOM    316  HB1 GLU A  22     -42.350  54.920  81.530  1.00  0.00           H
ATOM    317  HB2 GLU A  22     -43.620  55.030  82.690  1.00  0.00           H
ATOM    318  CG  GLU A  22     -44.000  53.770  80.970  1.00  0.00           C
ATOM    319  HG1 GLU A  22     -44.640  53.010  81.430  1.00  0.00           H
ATOM    320  HG2 GLU A  22     -43.410  53.300  80.190  1.00  0.00           H
ATOM    321  CD  GLU A  22     -44.810  54.930  80.330  1.00  0.00           C
ATOM    322  OE1 GLU A  22     -45.140  55.900  81.020  1.00  0.00           O
ATOM    323  OE2 GLU A  22     -44.980  54.940  79.090  1.00  0.00           O
ATOM    324  C   GLU A  22     -41.680  52.250  82.030  1.00  0.00           C
ATOM    325  O   GLU A  22     -42.040  51.090  81.880  1.00  0.00           O
ATOM    326  N   LEU A  23     -40.460  52.580  81.620  1.00  0.00           N
ATOM    327  H   LEU A  23     -40.070  53.460  81.930  1.00  0.00           H
ATOM    328  CA  LEU A  23     -39.490  51.710  80.990  1.00  0.00           C
ATOM    329  HA  LEU A  23     -39.950  51.350  80.070  1.00  0.00           H
ATOM    330  CB  LEU A  23     -38.220  52.560  80.620  1.00  0.00           C
ATOM    331  HB1 LEU A  23     -38.040  53.130  81.530  1.00  0.00           H
ATOM    332  HB2 LEU A  23     -38.580  53.240  79.850  1.00  0.00           H
ATOM    333  CG  LEU A  23     -37.000  51.760  80.100  1.00  0.00           C
ATOM    334  HG  LEU A  23     -36.590  51.070  80.840  1.00  0.00           H
ATOM    335  CD1 LEU A  23     -37.200  51.000  78.750  1.00  0.00           C
ATOM    336 1HD1 LEU A  23     -37.530  51.590  77.890  1.00  0.00           H
ATOM    337 2HD1 LEU A  23     -36.320  50.430  78.460  1.00  0.00           H
ATOM    338 3HD1 LEU A  23     -37.910  50.190  78.900  1.00  0.00           H
ATOM    339  CD2 LEU A  23     -35.930  52.720  79.750  1.00  0.00           C
ATOM    340 1HD2 LEU A  23     -36.300  53.400  78.980  1.00  0.00           H
ATOM    341 2HD2 LEU A  23     -35.650  53.190  80.690  1.00  0.00           H
ATOM    342 3HD2 LEU A  23     -34.960  52.330  79.440  1.00  0.00           H
ATOM    343  C   LEU A  23     -39.270  50.480  81.840  1.00  0.00           C
ATOM    344  O   LEU A  23     -39.570  49.420  81.320  1.00  0.00           O
ATOM    345  N   TYR A  24     -38.980  50.640  83.150  1.00  0.00           N
ATOM    346  H   TYR A  24     -38.720  51.550  83.500  1.00  0.00           H
ATOM    347  CA  TYR A  24     -38.860  49.490  84.150  1.00  0.00           C
ATOM    348  HA  TYR A  24     -38.090  48.810  83.790  1.00  0.00           H
ATOM    349  CB  TYR A  24     -38.500  49.990  85.630  1.00  0.00           C
ATOM    350  HB1 TYR A  24     -38.370  49.110  86.260  1.00  0.00           H
ATOM    351  HB2 TYR A  24     -39.370  50.500  86.040  1.00  0.00           H
ATOM    352  CG  TYR A  24     -37.210  50.860  85.830  1.00  0.00           C
ATOM    353  CD1 TYR A  24     -36.240  50.890  84.830  1.00  0.00           C
ATOM    354  HD1 TYR A  24     -36.240  50.240  83.960  1.00  0.00           H
ATOM    355  CE1 TYR A  24     -35.080  51.720  84.940  1.00  0.00           C
ATOM    356  HE1 TYR A  24     -34.380  51.690  84.120  1.00  0.00           H
ATOM    357  CZ  TYR A  24     -34.910  52.450  86.080  1.00  0.00           C
ATOM    358  OH  TYR A  24     -33.890  53.350  86.220  1.00  0.00           O
ATOM    359  HH  TYR A  24     -33.750  53.670  87.120  1.00  0.00           H
ATOM    360  CE2 TYR A  24     -35.800  52.230  87.130  1.00  0.00           C
ATOM    361  HE2 TYR A  24     -35.570  52.670  88.090  1.00  0.00           H
ATOM    362  CD2 TYR A  24     -36.960  51.460  87.100  1.00  0.00           C
ATOM    363  HD2 TYR A  24     -37.560  51.320  87.990  1.00  0.00           H
ATOM    364  C   TYR A  24     -40.140  48.680  84.270  1.00  0.00           C
ATOM    365  O   TYR A  24     -40.030  47.470  84.580  1.00  0.00           O
ATOM    366  N   CYS A  25     -41.330  49.120  83.890  1.00  0.00           N
ATOM    367  H   CYS A  25     -41.310  50.020  83.420  1.00  0.00           H
ATOM    368  CA  CYS A  25     -42.590  48.280  83.710  1.00  0.00           C
ATOM    369  HA  CYS A  25     -42.560  47.550  84.520  1.00  0.00           H
ATOM    370  CB  CYS A  25     -43.820  49.160  83.930  1.00  0.00           C
ATOM    371  HB1 CYS A  25     -44.750  48.700  83.600  1.00  0.00           H
ATOM    372  HB2 CYS A  25     -43.870  49.980  83.210  1.00  0.00           H
ATOM    373  SG  CYS A  25     -44.020  49.680  85.730  1.00  0.00           S
ATOM    374  HG  CYS A  25     -42.780  50.180  85.740  1.00  0.00           H
ATOM    375  C   CYS A  25     -42.620  47.550  82.340  1.00  0.00           C
ATOM    376  O   CYS A  25     -42.900  46.320  82.310  1.00  0.00           O
ATOM    377  N   LEU A  26     -42.230  48.270  81.310  1.00  0.00           N
ATOM    378  H   LEU A  26     -41.820  49.190  81.400  1.00  0.00           H
ATOM    379  CA  LEU A  26     -42.210  47.680  79.960  1.00  0.00           C
ATOM    380  HA  LEU A  26     -43.180  47.200  79.850  1.00  0.00           H
ATOM    381  CB  LEU A  26     -42.090  48.810  78.960  1.00  0.00           C
ATOM    382  HB1 LEU A  26     -41.750  48.350  78.040  1.00  0.00           H
ATOM    383  HB2 LEU A  26     -41.330  49.510  79.320  1.00  0.00           H
ATOM    384  CG  LEU A  26     -43.420  49.500  78.710  1.00  0.00           C
ATOM    385  HG  LEU A  26     -43.800  49.830  79.670  1.00  0.00           H
ATOM    386  CD1 LEU A  26     -43.160  50.810  78.010  1.00  0.00           C
ATOM    387 1HD1 LEU A  26     -42.640  50.680  77.070  1.00  0.00           H
ATOM    388 2HD1 LEU A  26     -44.050  51.400  77.770  1.00  0.00           H
ATOM    389 3HD1 LEU A  26     -42.550  51.470  78.630  1.00  0.00           H
ATOM    390  CD2 LEU A  26     -44.420  48.590  77.990  1.00  0.00           C
ATOM    391 1HD2 LEU A  26     -44.070  48.270  77.010  1.00  0.00           H
ATOM    392 2HD2 LEU A  26     -44.680  47.710  78.580  1.00  0.00           H
ATOM    393 3HD2 LEU A  26     -45.310  49.160  77.710  1.00  0.00           H
ATOM    394  C   LEU A  26     -41.040  46.620  79.710  1.00  0.00           C
ATOM    395  O   LEU A  26     -41.190  45.670  78.980  1.00  0.00           O
ATOM    396  N   GLU A  27     -39.970  46.790  80.430  1.00  0.00           N
ATOM    397  H   GLU A  27     -39.930  47.630  80.990  1.00  0.00           H
ATOM    398  CA  GLU A  27     -38.920  45.780  80.680  1.00  0.00           C
ATOM    399  HA  GLU A  27     -38.440  45.480  79.750  1.00  0.00           H
ATOM    400  CB  GLU A  27     -37.940  46.370  81.700  1.00  0.00           C
ATOM    401  HB1 GLU A  27     -37.330  45.540  82.070  1.00  0.00           H
ATOM    402  HB2 GLU A  27     -38.370  46.730  82.630  1.00  0.00           H
ATOM    403  CG  GLU A  27     -37.000  47.420  81.140  1.00  0.00           C
ATOM    404  HG1 GLU A  27     -36.850  48.170  81.910  1.00  0.00           H
ATOM    405  HG2 GLU A  27     -37.500  47.970  80.340  1.00  0.00           H
ATOM    406  CD  GLU A  27     -35.680  46.860  80.700  1.00  0.00           C
ATOM    407  OE1 GLU A  27     -35.610  46.100  79.690  1.00  0.00           O
ATOM    408  OE2 GLU A  27     -34.680  47.060  81.480  1.00  0.00           O
ATOM    409  C   GLU A  27     -39.530  44.420  81.250  1.00  0.00           C
ATOM    410  O   GLU A  27     -39.250  43.380  80.670  1.00  0.00           O
ATOM    411  N   HIS A  28     -40.420  44.450  82.260  1.00  0.00           N
ATOM    412  H   HIS A  28     -40.580  45.340  82.700  1.00  0.00           H
ATOM    413  CA  HIS A  28     -40.900  43.190  82.880  1.00  0.00           C
ATOM    414  HA  HIS A  28     -40.360  42.360  82.410  1.00  0.00           H
ATOM    415  CB  HIS A  28     -40.610  43.250  84.310  1.00  0.00           C
ATOM    416  HB1 HIS A  28     -41.280  42.590  84.860  1.00  0.00           H
ATOM    417  HB2 HIS A  28     -40.820  44.260  84.660  1.00  0.00           H
ATOM    418  CG  HIS A  28     -39.100  42.910  84.510  1.00  0.00           C
ATOM    419  ND1 HIS A  28     -38.000  43.710  84.590  1.00  0.00           N
ATOM    420  CE1 HIS A  28     -36.980  42.940  84.910  1.00  0.00           C
ATOM    421  HE1 HIS A  28     -35.990  43.340  85.050  1.00  0.00           H
ATOM    422  NE2 HIS A  28     -37.340  41.690  85.000  1.00  0.00           N
ATOM    423  HE2 HIS A  28     -36.670  40.950  85.200  1.00  0.00           H
ATOM    424  CD2 HIS A  28     -38.660  41.630  84.680  1.00  0.00           C
ATOM    425  HD2 HIS A  28     -39.250  40.730  84.700  1.00  0.00           H
ATOM    426  C   HIS A  28     -42.320  42.850  82.410  1.00  0.00           C
ATOM    427  O   HIS A  28     -43.010  42.170  83.200  1.00  0.00           O
ATOM    428  N   GLY A  29     -42.850  43.470  81.350  1.00  0.00           N
ATOM    429  H   GLY A  29     -42.320  44.190  80.880  1.00  0.00           H
ATOM    430  CA  GLY A  29     -44.250  43.250  80.840  1.00  0.00           C
ATOM    431  HA1 GLY A  29     -44.350  42.240  80.460  1.00  0.00           H
ATOM    432  HA2 GLY A  29     -44.330  43.860  79.940  1.00  0.00           H
ATOM    433  C   GLY A  29     -45.400  43.610  81.710  1.00  0.00           C
ATOM    434  O   GLY A  29     -46.500  43.170  81.500  1.00  0.00           O
ATOM    435  N   ILE A  30     -45.190  44.520  82.690  1.00  0.00           N
ATOM    436  H   ILE A  30     -44.350  45.070  82.630  1.00  0.00           H
ATOM    437  CA  ILE A  30     -46.080  44.960  83.730  1.00  0.00           C
ATOM    438  HA  ILE A  30     -46.510  44.010  84.040  1.00  0.00           H
ATOM    439  CB  ILE A  30     -45.230  45.560  84.860  1.00  0.00           C
ATOM    440  HB  ILE A  30     -44.790  46.480  84.460  1.00  0.00           H
ATOM    441  CG2 ILE A  30     -46.160  45.930  86.000  1.00  0.00           C
ATOM    442 1HG2 ILE A  30     -45.640  46.240  86.900  1.00  0.00           H
ATOM    443 2HG2 ILE A  30     -46.860  46.720  85.730  1.00  0.00           H
ATOM    444 3HG2 ILE A  30     -46.780  45.100  86.330  1.00  0.00           H
ATOM    445  CG1 ILE A  30     -44.010  44.730  85.300  1.00  0.00           C
ATOM    446 1HG1 ILE A  30     -43.610  45.320  86.130  1.00  0.00           H
ATOM    447 2HG1 ILE A  30     -43.330  44.640  84.450  1.00  0.00           H
ATOM    448  CD  ILE A  30     -44.490  43.400  85.880  1.00  0.00           C
ATOM    449  HD1 ILE A  30     -43.630  42.950  86.380  1.00  0.00           H
ATOM    450  HD2 ILE A  30     -45.280  43.460  86.630  1.00  0.00           H
ATOM    451  HD3 ILE A  30     -44.830  42.870  84.990  1.00  0.00           H
ATOM    452  C   ILE A  30     -47.090  45.970  83.050  1.00  0.00           C
ATOM    453  O   ILE A  30     -46.780  46.950  82.370  1.00  0.00           O
ATOM    454  N   GLN A  31     -48.330  45.640  83.330  1.00  0.00           N
ATOM    455  H   GLN A  31     -48.510  44.840  83.920  1.00  0.00           H
ATOM    456  CA  GLN A  31     -49.440  46.260  82.630  1.00  0.00           C
ATOM    457  HA  GLN A  31     -49.210  46.420  81.570  1.00  0.00           H
ATOM    458  CB  GLN A  31     -50.750  45.400  82.690  1.00  0.00           C
ATOM    459  HB1 GLN A  31     -51.550  45.780  82.060  1.00  0.00           H
ATOM    460  HB2 GLN A  31     -51.090  45.530  83.720  1.00  0.00           H
ATOM    461  CG  GLN A  31     -50.470  43.960  82.260  1.00  0.00           C
ATOM    462  HG1 GLN A  31     -51.200  43.190  82.540  1.00  0.00           H
ATOM    463  HG2 GLN A  31     -49.520  43.660  82.690  1.00  0.00           H
ATOM    464  CD  GLN A  31     -50.410  43.970  80.680  1.00  0.00           C
ATOM    465  OE1 GLN A  31     -49.500  43.630  80.030  1.00  0.00           O
ATOM    466  NE2 GLN A  31     -51.530  44.290  80.050  1.00  0.00           N
ATOM    467 1HE2 GLN A  31     -52.360  44.550  80.560  1.00  0.00           H
ATOM    468 2HE2 GLN A  31     -51.630  44.190  79.050  1.00  0.00           H
ATOM    469  C   GLN A  31     -49.630  47.740  83.110  1.00  0.00           C
ATOM    470  O   GLN A  31     -49.010  48.110  84.090  1.00  0.00           O
ATOM    471  N   PRO A  32     -50.520  48.540  82.470  1.00  0.00           N
ATOM    472  CD  PRO A  32     -51.050  48.390  81.080  1.00  0.00           C
ATOM    473  HD1 PRO A  32     -51.530  47.430  80.930  1.00  0.00           H
ATOM    474  HD2 PRO A  32     -50.190  48.620  80.450  1.00  0.00           H
ATOM    475  CG  PRO A  32     -52.110  49.550  80.970  1.00  0.00           C
ATOM    476  HG1 PRO A  32     -53.010  49.240  81.500  1.00  0.00           H
ATOM    477  HG2 PRO A  32     -52.210  49.760  79.900  1.00  0.00           H
ATOM    478  CB  PRO A  32     -51.440  50.700  81.710  1.00  0.00           C
ATOM    479  HB1 PRO A  32     -52.150  51.450  82.050  1.00  0.00           H
ATOM    480  HB2 PRO A  32     -50.720  51.180  81.040  1.00  0.00           H
ATOM    481  CA  PRO A  32     -50.800  49.960  82.920  1.00  0.00           C
ATOM    482  HA  PRO A  32     -49.850  50.420  83.210  1.00  0.00           H
ATOM    483  C   PRO A  32     -51.730  50.150  84.150  1.00  0.00           C
ATOM    484  O   PRO A  32     -51.990  51.220  84.630  1.00  0.00           O
ATOM    485  N   ASP A  33     -52.110  49.000  84.740  1.00  0.00           N
ATOM    486  H   ASP A  33     -51.990  48.150  84.200  1.00  0.00           H
ATOM    487  CA  ASP A  33     -52.700  48.880  86.120  1.00  0.00           C
ATOM    488  HA  ASP A  33     -52.530  49.840  86.610  1.00  0.00           H
ATOM    489  CB  ASP A  33     -54.260  48.830  86.160  1.00  0.00           C
ATOM    490  HB1 ASP A  33     -54.620  47.990  85.570  1.00  0.00           H
ATOM    491  HB2 ASP A  33     -54.560  49.770  85.700  1.00  0.00           H
ATOM    492  CG  ASP A  33     -54.930  48.860  87.550  1.00  0.00           C
ATOM    493  OD1 ASP A  33     -56.090  48.350  87.690  1.00  0.00           O
ATOM    494  OD2 ASP A  33     -54.340  49.340  88.590  1.00  0.00           O
ATOM    495  C   ASP A  33     -51.930  47.940  87.110  1.00  0.00           C
ATOM    496  O   ASP A  33     -52.250  47.590  88.230  1.00  0.00           O
ATOM    497  N   GLY A  34     -50.750  47.440  86.650  1.00  0.00           N
ATOM    498  H   GLY A  34     -50.480  47.730  85.720  1.00  0.00           H
ATOM    499  CA  GLY A  34     -49.710  46.660  87.390  1.00  0.00           C
ATOM    500  HA1 GLY A  34     -49.710  46.980  88.430  1.00  0.00           H
ATOM    501  HA2 GLY A  34     -48.690  46.730  87.010  1.00  0.00           H
ATOM    502  C   GLY A  34     -49.860  45.180  87.500  1.00  0.00           C
ATOM    503  O   GLY A  34     -49.170  44.550  88.350  1.00  0.00           O
ATOM    504  N   GLN A  35     -50.820  44.500  86.820  1.00  0.00           N
ATOM    505  H   GLN A  35     -51.330  45.080  86.170  1.00  0.00           H
ATOM    506  CA  GLN A  35     -50.920  43.060  86.570  1.00  0.00           C
ATOM    507  HA  GLN A  35     -51.140  42.580  87.530  1.00  0.00           H
ATOM    508  CB  GLN A  35     -52.070  42.680  85.590  1.00  0.00           C
ATOM    509  HB1 GLN A  35     -52.170  41.600  85.610  1.00  0.00           H
ATOM    510  HB2 GLN A  35     -51.770  42.950  84.570  1.00  0.00           H
ATOM    511  CG  GLN A  35     -53.380  43.320  86.170  1.00  0.00           C
ATOM    512  HG1 GLN A  35     -53.440  43.060  87.230  1.00  0.00           H
ATOM    513  HG2 GLN A  35     -54.170  42.760  85.670  1.00  0.00           H
ATOM    514  CD  GLN A  35     -53.660  44.810  85.890  1.00  0.00           C
ATOM    515  OE1 GLN A  35     -52.960  45.510  85.150  1.00  0.00           O
ATOM    516  NE2 GLN A  35     -54.810  45.360  86.320  1.00  0.00           N
ATOM    517 1HE2 GLN A  35     -55.350  44.780  86.940  1.00  0.00           H
ATOM    518 2HE2 GLN A  35     -55.020  46.290  85.960  1.00  0.00           H
ATOM    519  C   GLN A  35     -49.560  42.610  86.010  1.00  0.00           C
ATOM    520  O   GLN A  35     -48.800  43.460  85.440  1.00  0.00           O
ATOM    521  N   MET A  36     -49.200  41.320  86.110  1.00  0.00           N
ATOM    522  H   MET A  36     -49.830  40.730  86.640  1.00  0.00           H
ATOM    523  CA  MET A  36     -48.070  40.790  85.390  1.00  0.00           C
ATOM    524  HA  MET A  36     -47.880  41.430  84.530  1.00  0.00           H
ATOM    525  CB  MET A  36     -46.830  40.790  86.290  1.00  0.00           C
ATOM    526  HB1 MET A  36     -47.100  40.250  87.200  1.00  0.00           H
ATOM    527  HB2 MET A  36     -46.610  41.810  86.620  1.00  0.00           H
ATOM    528  CG  MET A  36     -45.610  40.200  85.690  1.00  0.00           C
ATOM    529  HG1 MET A  36     -45.380  40.910  84.900  1.00  0.00           H
ATOM    530  HG2 MET A  36     -45.690  39.220  85.230  1.00  0.00           H
ATOM    531  SD  MET A  36     -44.300  40.110  86.880  1.00  0.00           S
ATOM    532  CE  MET A  36     -43.240  39.040  85.940  1.00  0.00           C
ATOM    533  HE1 MET A  36     -42.290  38.890  86.450  1.00  0.00           H
ATOM    534  HE2 MET A  36     -43.690  38.050  85.880  1.00  0.00           H
ATOM    535  HE3 MET A  36     -43.090  39.530  84.970  1.00  0.00           H
ATOM    536  C   MET A  36     -48.460  39.300  85.040  1.00  0.00           C
ATOM    537  O   MET A  36     -48.160  38.370  85.780  1.00  0.00           O
ATOM    538  N   PRO A  37     -49.170  39.030  83.920  1.00  0.00           N
ATOM    539  CD  PRO A  37     -49.810  40.110  83.120  1.00  0.00           C
ATOM    540  HD1 PRO A  37     -49.140  40.520  82.370  1.00  0.00           H
ATOM    541  HD2 PRO A  37     -50.160  40.940  83.740  1.00  0.00           H
ATOM    542  CG  PRO A  37     -51.060  39.490  82.460  1.00  0.00           C
ATOM    543  HG1 PRO A  37     -51.100  39.790  81.410  1.00  0.00           H
ATOM    544  HG2 PRO A  37     -51.970  39.510  83.060  1.00  0.00           H
ATOM    545  CB  PRO A  37     -50.670  38.020  82.400  1.00  0.00           C
ATOM    546  HB1 PRO A  37     -50.160  37.790  81.470  1.00  0.00           H
ATOM    547  HB2 PRO A  37     -51.530  37.360  82.460  1.00  0.00           H
ATOM    548  CA  PRO A  37     -49.670  37.750  83.600  1.00  0.00           C
ATOM    549  HA  PRO A  37     -50.280  37.320  84.410  1.00  0.00           H
ATOM    550  C   PRO A  37     -48.640  36.650  83.200  1.00  0.00           C
ATOM    551  O   PRO A  37     -49.110  35.480  82.900  1.00  0.00           O
ATOM    552  N   SER A  38     -47.400  37.040  83.000  1.00  0.00           N
ATOM    553  H   SER A  38     -47.340  38.050  83.020  1.00  0.00           H
ATOM    554  CA  SER A  38     -46.180  36.180  82.730  1.00  0.00           C
ATOM    555  HA  SER A  38     -46.450  35.230  82.280  1.00  0.00           H
ATOM    556  CB  SER A  38     -45.100  36.820  81.850  1.00  0.00           C
ATOM    557  HB1 SER A  38     -45.380  37.010  80.820  1.00  0.00           H
ATOM    558  HB2 SER A  38     -44.180  36.220  81.880  1.00  0.00           H
ATOM    559  OG  SER A  38     -44.770  38.120  82.310  1.00  0.00           O
ATOM    560  HG  SER A  38     -45.580  38.610  82.190  1.00  0.00           H
ATOM    561  C   SER A  38     -45.500  35.720  84.030  1.00  0.00           C
ATOM    562  O   SER A  38     -44.640  34.810  84.030  1.00  0.00           O
ATOM    563  N   ASP A  39     -45.960  36.100  85.210  1.00  0.00           N
ATOM    564  H   ASP A  39     -46.720  36.780  85.250  1.00  0.00           H
ATOM    565  CA  ASP A  39     -45.390  35.720  86.520  1.00  0.00           C
ATOM    566  HA  ASP A  39     -44.330  35.990  86.520  1.00  0.00           H
ATOM    567  CB  ASP A  39     -46.060  36.670  87.560  1.00  0.00           C
ATOM    568  HB1 ASP A  39     -47.120  36.450  87.710  1.00  0.00           H
ATOM    569  HB2 ASP A  39     -46.060  37.660  87.110  1.00  0.00           H
ATOM    570  CG  ASP A  39     -45.430  36.780  88.940  1.00  0.00           C
ATOM    571  OD1 ASP A  39     -44.520  35.960  89.350  1.00  0.00           O
ATOM    572  OD2 ASP A  39     -45.780  37.740  89.580  1.00  0.00           O
ATOM    573  C   ASP A  39     -45.520  34.230  86.930  1.00  0.00           C
ATOM    574  O   ASP A  39     -46.620  33.680  86.930  1.00  0.00           O
ATOM    575  N   LYS A  40     -44.360  33.640  87.260  1.00  0.00           N
ATOM    576  H   LYS A  40     -43.490  34.150  87.310  1.00  0.00           H
ATOM    577  CA  LYS A  40     -44.290  32.240  87.690  1.00  0.00           C
ATOM    578  HA  LYS A  40     -44.740  31.630  86.910  1.00  0.00           H
ATOM    579  CB  LYS A  40     -42.860  31.870  87.990  1.00  0.00           C
ATOM    580  HB1 LYS A  40     -42.260  32.010  87.100  1.00  0.00           H
ATOM    581  HB2 LYS A  40     -42.830  30.790  88.120  1.00  0.00           H
ATOM    582  CG  LYS A  40     -42.120  32.680  89.080  1.00  0.00           C
ATOM    583  HG1 LYS A  40     -42.740  32.650  89.980  1.00  0.00           H
ATOM    584  HG2 LYS A  40     -42.040  33.700  88.680  1.00  0.00           H
ATOM    585  CD  LYS A  40     -40.740  32.060  89.400  1.00  0.00           C
ATOM    586  HD1 LYS A  40     -40.280  31.680  88.490  1.00  0.00           H
ATOM    587  HD2 LYS A  40     -40.950  31.160  89.970  1.00  0.00           H
ATOM    588  CE  LYS A  40     -39.690  32.940  90.230  1.00  0.00           C
ATOM    589  HE1 LYS A  40     -38.830  32.260  90.290  1.00  0.00           H
ATOM    590  HE2 LYS A  40     -40.140  33.120  91.210  1.00  0.00           H
ATOM    591  NZ  LYS A  40     -39.400  34.220  89.550  1.00  0.00           N
ATOM    592  HZ1 LYS A  40     -38.540  34.670  89.830  1.00  0.00           H
ATOM    593  HZ2 LYS A  40     -39.220  34.050  88.570  1.00  0.00           H
ATOM    594  HZ3 LYS A  40     -40.200  34.840  89.590  1.00  0.00           H
ATOM    595  C   LYS A  40     -45.090  31.910  88.960  1.00  0.00           C
ATOM    596  O   LYS A  40     -45.310  30.750  89.230  1.00  0.00           O
ATOM    597  N   THR A  41     -45.510  32.860  89.810  1.00  0.00           N
ATOM    598  H   THR A  41     -45.180  33.790  89.600  1.00  0.00           H
ATOM    599  CA  THR A  41     -46.560  32.650  90.770  1.00  0.00           C
ATOM    600  HA  THR A  41     -47.320  31.930  90.460  1.00  0.00           H
ATOM    601  CB  THR A  41     -45.870  32.290  92.150  1.00  0.00           C
ATOM    602  HB  THR A  41     -45.360  33.220  92.410  1.00  0.00           H
ATOM    603  CG2 THR A  41     -47.000  31.940  93.100  1.00  0.00           C
ATOM    604 1HG2 THR A  41     -47.830  32.640  92.980  1.00  0.00           H
ATOM    605 2HG2 THR A  41     -47.350  30.940  92.840  1.00  0.00           H
ATOM    606 3HG2 THR A  41     -46.660  31.810  94.130  1.00  0.00           H
ATOM    607  OG1 THR A  41     -45.000  31.240  92.220  1.00  0.00           O
ATOM    608  HG1 THR A  41     -44.180  31.620  91.900  1.00  0.00           H
ATOM    609  C   THR A  41     -47.320  33.950  90.840  1.00  0.00           C
ATOM    610  O   THR A  41     -46.810  35.000  91.240  1.00  0.00           O
ATOM    611  N   ILE A  42     -48.630  33.940  90.500  1.00  0.00           N
ATOM    612  H   ILE A  42     -49.070  33.060  90.310  1.00  0.00           H
ATOM    613  CA  ILE A  42     -49.420  35.140  90.570  1.00  0.00           C
ATOM    614  HA  ILE A  42     -48.770  35.990  90.340  1.00  0.00           H
ATOM    615  CB  ILE A  42     -50.530  35.000  89.460  1.00  0.00           C
ATOM    616  HB  ILE A  42     -51.100  34.070  89.570  1.00  0.00           H
ATOM    617  CG2 ILE A  42     -51.550  36.110  89.640  1.00  0.00           C
ATOM    618 1HG2 ILE A  42     -51.120  37.110  89.580  1.00  0.00           H
ATOM    619 2HG2 ILE A  42     -52.240  36.180  88.810  1.00  0.00           H
ATOM    620 3HG2 ILE A  42     -52.190  36.050  90.530  1.00  0.00           H
ATOM    621  CG1 ILE A  42     -50.040  35.050  87.990  1.00  0.00           C
ATOM    622 1HG1 ILE A  42     -49.150  34.430  87.840  1.00  0.00           H
ATOM    623 2HG1 ILE A  42     -49.800  36.100  87.810  1.00  0.00           H
ATOM    624  CD  ILE A  42     -51.080  34.480  87.020  1.00  0.00           C
ATOM    625  HD1 ILE A  42     -52.020  35.030  87.050  1.00  0.00           H
ATOM    626  HD2 ILE A  42     -50.630  34.340  86.040  1.00  0.00           H
ATOM    627  HD3 ILE A  42     -51.420  33.510  87.370  1.00  0.00           H
ATOM    628  C   ILE A  42     -50.040  35.220  91.950  1.00  0.00           C
ATOM    629  O   ILE A  42     -50.550  34.190  92.450  1.00  0.00           O
ATOM    630  N   GLY A  43     -49.700  36.300  92.660  1.00  0.00           N
ATOM    631  H   GLY A  43     -49.220  36.990  92.090  1.00  0.00           H
ATOM    632  CA  GLY A  43     -50.290  36.740  94.010  1.00  0.00           C
ATOM    633  HA1 GLY A  43     -51.300  36.360  94.200  1.00  0.00           H
ATOM    634  HA2 GLY A  43     -50.180  37.820  94.160  1.00  0.00           H
ATOM    635  C   GLY A  43     -49.470  36.090  95.140  1.00  0.00           C
ATOM    636  O   GLY A  43     -49.960  35.860  96.240  1.00  0.00           O
ATOM    637  N   GLY A  44     -48.220  35.750  94.850  1.00  0.00           N
ATOM    638  H   GLY A  44     -47.820  36.100  93.990  1.00  0.00           H
ATOM    639  CA  GLY A  44     -47.270  35.240  95.790  1.00  0.00           C
ATOM    640  HA1 GLY A  44     -47.640  34.410  96.380  1.00  0.00           H
ATOM    641  HA2 GLY A  44     -47.050  36.010  96.530  1.00  0.00           H
ATOM    642  C   GLY A  44     -45.960  34.920  95.170  1.00  0.00           C
ATOM    643  O   GLY A  44     -45.740  35.210  93.990  1.00  0.00           O
ATOM    644  N   GLY A  45     -45.020  34.420  95.950  1.00  0.00           N
ATOM    645  H   GLY A  45     -45.360  34.180  96.880  1.00  0.00           H
ATOM    646  CA  GLY A  45     -43.610  34.100  95.600  1.00  0.00           C
ATOM    647  HA1 GLY A  45     -43.660  33.430  94.740  1.00  0.00           H
ATOM    648  HA2 GLY A  45     -43.110  33.610  96.440  1.00  0.00           H
ATOM    649  C   GLY A  45     -42.790  35.280  95.090  1.00  0.00           C
ATOM    650  O   GLY A  45     -43.200  36.030  94.240  1.00  0.00           O
ATOM    651  N   ASP A  46     -41.580  35.580  95.670  1.00  0.00           N
ATOM    652  H   ASP A  46     -41.230  34.950  96.380  1.00  0.00           H
ATOM    653  CA  ASP A  46     -40.650  36.680  95.280  1.00  0.00           C
ATOM    654  HA  ASP A  46     -41.280  37.550  95.080  1.00  0.00           H
ATOM    655  CB  ASP A  46     -39.640  36.980  96.430  1.00  0.00           C
ATOM    656  HB1 ASP A  46     -40.200  37.310  97.300  1.00  0.00           H
ATOM    657  HB2 ASP A  46     -39.040  37.840  96.150  1.00  0.00           H
ATOM    658  CG  ASP A  46     -38.790  35.810  97.010  1.00  0.00           C
ATOM    659  OD1 ASP A  46     -37.640  35.720  96.550  1.00  0.00           O
ATOM    660  OD2 ASP A  46     -39.220  35.020  97.890  1.00  0.00           O
ATOM    661  C   ASP A  46     -39.950  36.380  93.940  1.00  0.00           C
ATOM    662  O   ASP A  46     -39.830  35.250  93.530  1.00  0.00           O
ATOM    663  N   ASP A  47     -39.720  37.370  93.110  1.00  0.00           N
ATOM    664  H   ASP A  47     -39.940  38.310  93.420  1.00  0.00           H
ATOM    665  CA  ASP A  47     -39.060  37.290  91.770  1.00  0.00           C
ATOM    666  HA  ASP A  47     -38.740  36.270  91.570  1.00  0.00           H
ATOM    667  CB  ASP A  47     -40.030  37.750  90.690  1.00  0.00           C
ATOM    668  HB1 ASP A  47     -39.550  37.700  89.710  1.00  0.00           H
ATOM    669  HB2 ASP A  47     -40.250  38.780  90.980  1.00  0.00           H
ATOM    670  CG  ASP A  47     -41.410  37.070  90.800  1.00  0.00           C
ATOM    671  OD1 ASP A  47     -42.430  37.460  91.330  1.00  0.00           O
ATOM    672  OD2 ASP A  47     -41.380  35.920  90.270  1.00  0.00           O
ATOM    673  C   ASP A  47     -37.760  38.140  91.850  1.00  0.00           C
ATOM    674  O   ASP A  47     -37.670  39.030  92.730  1.00  0.00           O
ATOM    675  N   SER A  48     -36.780  37.970  90.960  1.00  0.00           N
ATOM    676  H   SER A  48     -36.950  37.270  90.250  1.00  0.00           H
ATOM    677  CA  SER A  48     -35.530  38.730  91.070  1.00  0.00           C
ATOM    678  HA  SER A  48     -35.070  38.520  92.030  1.00  0.00           H
ATOM    679  CB  SER A  48     -34.520  38.400  89.980  1.00  0.00           C
ATOM    680  HB1 SER A  48     -33.980  39.260  89.590  1.00  0.00           H
ATOM    681  HB2 SER A  48     -35.060  37.970  89.140  1.00  0.00           H
ATOM    682  OG  SER A  48     -33.660  37.390  90.290  1.00  0.00           O
ATOM    683  HG  SER A  48     -33.170  37.100  89.510  1.00  0.00           H
ATOM    684  C   SER A  48     -35.750  40.220  90.840  1.00  0.00           C
ATOM    685  O   SER A  48     -34.890  41.010  91.290  1.00  0.00           O
ATOM    686  N   PHE A  49     -36.900  40.760  90.290  1.00  0.00           N
ATOM    687  H   PHE A  49     -37.640  40.100  90.110  1.00  0.00           H
ATOM    688  CA  PHE A  49     -37.140  42.190  90.220  1.00  0.00           C
ATOM    689  HA  PHE A  49     -36.220  42.780  90.240  1.00  0.00           H
ATOM    690  CB  PHE A  49     -37.880  42.370  88.910  1.00  0.00           C
ATOM    691  HB1 PHE A  49     -37.240  42.230  88.040  1.00  0.00           H
ATOM    692  HB2 PHE A  49     -38.160  43.420  88.750  1.00  0.00           H
ATOM    693  CG  PHE A  49     -39.180  41.550  88.800  1.00  0.00           C
ATOM    694  CD1 PHE A  49     -39.210  40.270  88.230  1.00  0.00           C
ATOM    695  HD1 PHE A  49     -38.270  39.880  87.880  1.00  0.00           H
ATOM    696  CE1 PHE A  49     -40.450  39.630  88.140  1.00  0.00           C
ATOM    697  HE1 PHE A  49     -40.520  38.660  87.660  1.00  0.00           H
ATOM    698  CZ  PHE A  49     -41.640  40.210  88.720  1.00  0.00           C
ATOM    699  HZ  PHE A  49     -42.590  39.710  88.840  1.00  0.00           H
ATOM    700  CE2 PHE A  49     -41.640  41.460  89.310  1.00  0.00           C
ATOM    701  HE2 PHE A  49     -42.510  42.000  89.670  1.00  0.00           H
ATOM    702  CD2 PHE A  49     -40.420  42.170  89.240  1.00  0.00           C
ATOM    703  HD2 PHE A  49     -40.420  43.190  89.610  1.00  0.00           H
ATOM    704  C   PHE A  49     -37.980  42.700  91.440  1.00  0.00           C
ATOM    705  O   PHE A  49     -38.300  43.900  91.470  1.00  0.00           O
ATOM    706  N   ASN A  50     -38.250  41.870  92.420  1.00  0.00           N
ATOM    707  H   ASN A  50     -37.930  40.910  92.370  1.00  0.00           H
ATOM    708  CA  ASN A  50     -38.880  42.310  93.710  1.00  0.00           C
ATOM    709  HA  ASN A  50     -39.820  42.850  93.650  1.00  0.00           H
ATOM    710  CB  ASN A  50     -39.340  41.010  94.420  1.00  0.00           C
ATOM    711  HB1 ASN A  50     -38.410  40.530  94.720  1.00  0.00           H
ATOM    712  HB2 ASN A  50     -39.920  40.450  93.690  1.00  0.00           H
ATOM    713  CG  ASN A  50     -40.220  41.100  95.630  1.00  0.00           C
ATOM    714  OD1 ASN A  50     -40.000  40.450  96.660  1.00  0.00           O
ATOM    715  ND2 ASN A  50     -41.210  41.930  95.530  1.00  0.00           N
ATOM    716 1HD2 ASN A  50     -41.370  42.410  94.660  1.00  0.00           H
ATOM    717 2HD2 ASN A  50     -41.810  41.990  96.340  1.00  0.00           H
ATOM    718  C   ASN A  50     -37.970  43.200  94.590  1.00  0.00           C
ATOM    719  O   ASN A  50     -38.400  43.730  95.620  1.00  0.00           O
ATOM    720  N   THR A  51     -36.760  43.530  94.130  1.00  0.00           N
ATOM    721  H   THR A  51     -36.380  43.060  93.330  1.00  0.00           H
ATOM    722  CA  THR A  51     -35.860  44.540  94.710  1.00  0.00           C
ATOM    723  HA  THR A  51     -35.750  44.370  95.780  1.00  0.00           H
ATOM    724  CB  THR A  51     -34.480  44.520  93.980  1.00  0.00           C
ATOM    725  HB  THR A  51     -33.840  45.270  94.460  1.00  0.00           H
ATOM    726  CG2 THR A  51     -33.790  43.210  94.380  1.00  0.00           C
ATOM    727 1HG2 THR A  51     -34.210  42.500  93.670  1.00  0.00           H
ATOM    728 2HG2 THR A  51     -32.750  43.330  94.070  1.00  0.00           H
ATOM    729 3HG2 THR A  51     -33.880  42.960  95.430  1.00  0.00           H
ATOM    730  OG1 THR A  51     -34.700  44.510  92.570  1.00  0.00           O
ATOM    731  HG1 THR A  51     -33.870  44.160  92.230  1.00  0.00           H
ATOM    732  C   THR A  51     -36.460  45.980  94.590  1.00  0.00           C
ATOM    733  O   THR A  51     -36.630  46.690  95.550  1.00  0.00           O
ATOM    734  N   PHE A  52     -36.950  46.340  93.380  1.00  0.00           N
ATOM    735  H   PHE A  52     -36.990  45.620  92.670  1.00  0.00           H
ATOM    736  CA  PHE A  52     -37.410  47.670  93.040  1.00  0.00           C
ATOM    737  HA  PHE A  52     -37.120  48.450  93.730  1.00  0.00           H
ATOM    738  CB  PHE A  52     -36.810  48.040  91.600  1.00  0.00           C
ATOM    739  HB1 PHE A  52     -37.510  48.680  91.060  1.00  0.00           H
ATOM    740  HB2 PHE A  52     -36.690  47.110  91.050  1.00  0.00           H
ATOM    741  CG  PHE A  52     -35.480  48.740  91.560  1.00  0.00           C
ATOM    742  CD1 PHE A  52     -35.250  49.860  90.670  1.00  0.00           C
ATOM    743  HD1 PHE A  52     -35.990  50.210  89.970  1.00  0.00           H
ATOM    744  CE1 PHE A  52     -33.980  50.480  90.710  1.00  0.00           C
ATOM    745  HE1 PHE A  52     -33.760  51.400  90.190  1.00  0.00           H
ATOM    746  CZ  PHE A  52     -33.000  50.020  91.570  1.00  0.00           C
ATOM    747  HZ  PHE A  52     -32.020  50.480  91.560  1.00  0.00           H
ATOM    748  CE2 PHE A  52     -33.170  48.900  92.330  1.00  0.00           C
ATOM    749  HE2 PHE A  52     -32.360  48.500  92.930  1.00  0.00           H
ATOM    750  CD2 PHE A  52     -34.430  48.230  92.330  1.00  0.00           C
ATOM    751  HD2 PHE A  52     -34.400  47.380  93.000  1.00  0.00           H
ATOM    752  C   PHE A  52     -38.950  47.800  92.980  1.00  0.00           C
ATOM    753  O   PHE A  52     -39.510  48.840  93.130  1.00  0.00           O
ATOM    754  N   PHE A  53     -39.680  46.640  92.870  1.00  0.00           N
ATOM    755  H   PHE A  53     -39.230  45.790  92.580  1.00  0.00           H
ATOM    756  CA  PHE A  53     -41.130  46.410  92.930  1.00  0.00           C
ATOM    757  HA  PHE A  53     -41.570  47.390  93.060  1.00  0.00           H
ATOM    758  CB  PHE A  53     -41.800  45.800  91.680  1.00  0.00           C
ATOM    759  HB1 PHE A  53     -42.840  45.570  91.890  1.00  0.00           H
ATOM    760  HB2 PHE A  53     -41.350  44.880  91.290  1.00  0.00           H
ATOM    761  CG  PHE A  53     -41.870  46.650  90.470  1.00  0.00           C
ATOM    762  CD1 PHE A  53     -40.790  46.680  89.540  1.00  0.00           C
ATOM    763  HD1 PHE A  53     -39.960  46.000  89.680  1.00  0.00           H
ATOM    764  CE1 PHE A  53     -40.790  47.450  88.380  1.00  0.00           C
ATOM    765  HE1 PHE A  53     -39.980  47.350  87.670  1.00  0.00           H
ATOM    766  CZ  PHE A  53     -41.920  48.190  88.080  1.00  0.00           C
ATOM    767  HZ  PHE A  53     -41.930  48.790  87.170  1.00  0.00           H
ATOM    768  CE2 PHE A  53     -43.050  48.080  88.900  1.00  0.00           C
ATOM    769  HE2 PHE A  53     -44.030  48.500  88.730  1.00  0.00           H
ATOM    770  CD2 PHE A  53     -43.050  47.330  90.090  1.00  0.00           C
ATOM    771  HD2 PHE A  53     -43.950  47.260  90.690  1.00  0.00           H
ATOM    772  C   PHE A  53     -41.520  45.720  94.240  1.00  0.00           C
ATOM    773  O   PHE A  53     -40.770  44.840  94.730  1.00  0.00           O
ATOM    774  N   SER A  54     -42.710  45.960  94.770  1.00  0.00           N
ATOM    775  H   SER A  54     -43.400  46.530  94.300  1.00  0.00           H
ATOM    776  CA  SER A  54     -43.350  44.990  95.720  1.00  0.00           C
ATOM    777  HA  SER A  54     -42.690  44.280  96.210  1.00  0.00           H
ATOM    778  CB  SER A  54     -43.960  45.850  96.860  1.00  0.00           C
ATOM    779  HB1 SER A  54     -44.780  46.490  96.550  1.00  0.00           H
ATOM    780  HB2 SER A  54     -43.140  46.510  97.140  1.00  0.00           H
ATOM    781  OG  SER A  54     -44.090  45.120  98.050  1.00  0.00           O
ATOM    782  HG  SER A  54     -44.890  45.400  98.500  1.00  0.00           H
ATOM    783  C   SER A  54     -44.390  44.300  94.950  1.00  0.00           C
ATOM    784  O   SER A  54     -45.100  44.910  94.170  1.00  0.00           O
ATOM    785  N   GLU A  55     -44.640  43.090  95.380  1.00  0.00           N
ATOM    786  H   GLU A  55     -44.250  42.680  96.210  1.00  0.00           H
ATOM    787  CA  GLU A  55     -45.820  42.340  94.940  1.00  0.00           C
ATOM    788  HA  GLU A  55     -46.180  42.720  93.980  1.00  0.00           H
ATOM    789  CB  GLU A  55     -45.330  40.950  94.430  1.00  0.00           C
ATOM    790  HB1 GLU A  55     -44.870  40.450  95.270  1.00  0.00           H
ATOM    791  HB2 GLU A  55     -44.490  41.060  93.750  1.00  0.00           H
ATOM    792  CG  GLU A  55     -46.390  39.990  93.900  1.00  0.00           C
ATOM    793  HG1 GLU A  55     -46.860  40.500  93.060  1.00  0.00           H
ATOM    794  HG2 GLU A  55     -47.190  39.760  94.610  1.00  0.00           H
ATOM    795  CD  GLU A  55     -45.960  38.680  93.480  1.00  0.00           C
ATOM    796  OE1 GLU A  55     -44.720  38.320  93.740  1.00  0.00           O
ATOM    797  OE2 GLU A  55     -46.740  37.900  92.910  1.00  0.00           O
ATOM    798  C   GLU A  55     -46.940  42.280  96.030  1.00  0.00           C
ATOM    799  O   GLU A  55     -46.630  42.050  97.200  1.00  0.00           O
ATOM    800  N   THR A  56     -48.230  42.510  95.740  1.00  0.00           N
ATOM    801  H   THR A  56     -48.380  42.760  94.770  1.00  0.00           H
ATOM    802  CA  THR A  56     -49.260  42.950  96.760  1.00  0.00           C
ATOM    803  HA  THR A  56     -48.850  43.580  97.550  1.00  0.00           H
ATOM    804  CB  THR A  56     -50.320  43.780  95.980  1.00  0.00           C
ATOM    805  HB  THR A  56     -50.950  44.240  96.740  1.00  0.00           H
ATOM    806  CG2 THR A  56     -49.730  44.920  95.160  1.00  0.00           C
ATOM    807 1HG2 THR A  56     -50.530  45.580  94.810  1.00  0.00           H
ATOM    808 2HG2 THR A  56     -49.230  45.510  95.920  1.00  0.00           H
ATOM    809 3HG2 THR A  56     -48.910  44.730  94.460  1.00  0.00           H
ATOM    810  OG1 THR A  56     -51.090  43.000  95.030  1.00  0.00           O
ATOM    811  HG1 THR A  56     -51.650  43.680  94.650  1.00  0.00           H
ATOM    812  C   THR A  56     -49.960  41.740  97.360  1.00  0.00           C
ATOM    813  O   THR A  56     -50.860  41.970  98.160  1.00  0.00           O
ATOM    814  N   GLY A  57     -49.630  40.560  96.870  1.00  0.00           N
ATOM    815  H   GLY A  57     -48.940  40.630  96.140  1.00  0.00           H
ATOM    816  CA  GLY A  57     -50.310  39.310  97.130  1.00  0.00           C
ATOM    817  HA1 GLY A  57     -50.430  39.160  98.210  1.00  0.00           H
ATOM    818  HA2 GLY A  57     -49.730  38.440  96.830  1.00  0.00           H
ATOM    819  C   GLY A  57     -51.680  39.200  96.430  1.00  0.00           C
ATOM    820  O   GLY A  57     -52.190  38.110  96.370  1.00  0.00           O
ATOM    821  N   ALA A  58     -52.180  40.310  95.820  1.00  0.00           N
ATOM    822  H   ALA A  58     -51.570  41.110  95.760  1.00  0.00           H
ATOM    823  CA  ALA A  58     -53.430  40.310  95.040  1.00  0.00           C
ATOM    824  HA  ALA A  58     -54.000  39.410  95.250  1.00  0.00           H
ATOM    825  CB  ALA A  58     -54.190  41.510  95.630  1.00  0.00           C
ATOM    826  HB1 ALA A  58     -54.140  41.310  96.700  1.00  0.00           H
ATOM    827  HB2 ALA A  58     -53.640  42.410  95.370  1.00  0.00           H
ATOM    828  HB3 ALA A  58     -55.220  41.570  95.270  1.00  0.00           H
ATOM    829  C   ALA A  58     -53.450  40.290  93.500  1.00  0.00           C
ATOM    830  O   ALA A  58     -54.140  41.000  92.800  1.00  0.00           O
ATOM    831  N   GLY A  59     -52.410  39.610  92.950  1.00  0.00           N
ATOM    832  H   GLY A  59     -51.800  39.190  93.630  1.00  0.00           H
ATOM    833  CA  GLY A  59     -52.180  39.310  91.570  1.00  0.00           C
ATOM    834  HA1 GLY A  59     -53.130  39.130  91.060  1.00  0.00           H
ATOM    835  HA2 GLY A  59     -51.520  38.440  91.620  1.00  0.00           H
ATOM    836  C   GLY A  59     -51.470  40.460  90.810  1.00  0.00           C
ATOM    837  O   GLY A  59     -51.340  40.410  89.610  1.00  0.00           O
ATOM    838  N   LYS A  60     -50.950  41.440  91.480  1.00  0.00           N
ATOM    839  H   LYS A  60     -50.930  41.290  92.480  1.00  0.00           H
ATOM    840  CA  LYS A  60     -50.240  42.670  90.990  1.00  0.00           C
ATOM    841  HA  LYS A  60     -49.920  42.420  89.980  1.00  0.00           H
ATOM    842  CB  LYS A  60     -51.260  43.840  90.890  1.00  0.00           C
ATOM    843  HB1 LYS A  60     -50.840  44.720  90.390  1.00  0.00           H
ATOM    844  HB2 LYS A  60     -51.460  44.150  91.920  1.00  0.00           H
ATOM    845  CG  LYS A  60     -52.530  43.480  90.210  1.00  0.00           C
ATOM    846  HG1 LYS A  60     -53.130  42.850  90.870  1.00  0.00           H
ATOM    847  HG2 LYS A  60     -52.180  42.810  89.420  1.00  0.00           H
ATOM    848  CD  LYS A  60     -53.310  44.800  89.640  1.00  0.00           C
ATOM    849  HD1 LYS A  60     -54.270  44.400  89.290  1.00  0.00           H
ATOM    850  HD2 LYS A  60     -52.730  45.220  88.810  1.00  0.00           H
ATOM    851  CE  LYS A  60     -53.580  45.860  90.690  1.00  0.00           C
ATOM    852  HE1 LYS A  60     -52.660  46.140  91.200  1.00  0.00           H
ATOM    853  HE2 LYS A  60     -54.210  45.310  91.380  1.00  0.00           H
ATOM    854  NZ  LYS A  60     -54.350  47.020  90.200  1.00  0.00           N
ATOM    855  HZ1 LYS A  60     -53.700  47.520  89.610  1.00  0.00           H
ATOM    856  HZ2 LYS A  60     -55.230  46.650  89.880  1.00  0.00           H
ATOM    857  HZ3 LYS A  60     -54.550  47.730  90.900  1.00  0.00           H
ATOM    858  C   LYS A  60     -48.970  43.090  91.760  1.00  0.00           C
ATOM    859  O   LYS A  60     -48.560  42.560  92.820  1.00  0.00           O
ATOM    860  N   HIS A  61     -48.320  44.130  91.130  1.00  0.00           N
ATOM    861  H   HIS A  61     -48.630  44.390  90.210  1.00  0.00           H
ATOM    862  CA  HIS A  61     -47.090  44.750  91.600  1.00  0.00           C
ATOM    863  HA  HIS A  61     -46.660  44.400  92.530  1.00  0.00           H
ATOM    864  CB  HIS A  61     -46.100  44.460  90.520  1.00  0.00           C
ATOM    865  HB1 HIS A  61     -45.160  44.960  90.740  1.00  0.00           H
ATOM    866  HB2 HIS A  61     -46.460  44.830  89.560  1.00  0.00           H
ATOM    867  CG  HIS A  61     -45.800  43.000  90.560  1.00  0.00           C
ATOM    868  ND1 HIS A  61     -44.660  42.460  91.240  1.00  0.00           N
ATOM    869  CE1 HIS A  61     -44.680  41.180  90.940  1.00  0.00           C
ATOM    870  HE1 HIS A  61     -44.070  40.470  91.470  1.00  0.00           H
ATOM    871  NE2 HIS A  61     -45.740  40.920  90.150  1.00  0.00           N
ATOM    872  HE2 HIS A  61     -46.060  40.020  89.830  1.00  0.00           H
ATOM    873  CD2 HIS A  61     -46.430  42.010  89.820  1.00  0.00           C
ATOM    874  HD2 HIS A  61     -47.260  42.140  89.140  1.00  0.00           H
ATOM    875  C   HIS A  61     -47.280  46.270  91.770  1.00  0.00           C
ATOM    876  O   HIS A  61     -48.100  46.890  91.080  1.00  0.00           O
ATOM    877  N   VAL A  62     -46.390  46.940  92.510  1.00  0.00           N
ATOM    878  H   VAL A  62     -45.820  46.370  93.130  1.00  0.00           H
ATOM    879  CA  VAL A  62     -46.330  48.440  92.610  1.00  0.00           C
ATOM    880  HA  VAL A  62     -46.870  48.900  91.790  1.00  0.00           H
ATOM    881  CB  VAL A  62     -46.950  49.040  93.910  1.00  0.00           C
ATOM    882  HB  VAL A  62     -46.990  50.120  93.810  1.00  0.00           H
ATOM    883  CG1 VAL A  62     -48.400  48.550  93.910  1.00  0.00           C
ATOM    884 1HG1 VAL A  62     -48.530  47.460  93.930  1.00  0.00           H
ATOM    885 2HG1 VAL A  62     -48.830  49.020  94.790  1.00  0.00           H
ATOM    886 3HG1 VAL A  62     -48.950  48.990  93.090  1.00  0.00           H
ATOM    887  CG2 VAL A  62     -46.250  48.760  95.200  1.00  0.00           C
ATOM    888 1HG2 VAL A  62     -46.880  48.940  96.070  1.00  0.00           H
ATOM    889 2HG2 VAL A  62     -46.020  47.690  95.190  1.00  0.00           H
ATOM    890 3HG2 VAL A  62     -45.300  49.280  95.370  1.00  0.00           H
ATOM    891  C   VAL A  62     -44.880  48.780  92.630  1.00  0.00           C
ATOM    892  O   VAL A  62     -44.090  47.980  93.110  1.00  0.00           O
ATOM    893  N   PRO A  63     -44.450  49.960  92.170  1.00  0.00           N
ATOM    894  CD  PRO A  63     -45.210  50.950  91.400  1.00  0.00           C
ATOM    895  HD1 PRO A  63     -46.000  51.250  92.080  1.00  0.00           H
ATOM    896  HD2 PRO A  63     -45.470  50.610  90.400  1.00  0.00           H
ATOM    897  CG  PRO A  63     -44.310  52.190  91.280  1.00  0.00           C
ATOM    898  HG1 PRO A  63     -44.550  52.890  92.080  1.00  0.00           H
ATOM    899  HG2 PRO A  63     -44.590  52.630  90.330  1.00  0.00           H
ATOM    900  CB  PRO A  63     -42.860  51.620  91.370  1.00  0.00           C
ATOM    901  HB1 PRO A  63     -42.200  52.390  91.760  1.00  0.00           H
ATOM    902  HB2 PRO A  63     -42.640  51.260  90.360  1.00  0.00           H
ATOM    903  CA  PRO A  63     -43.060  50.440  92.310  1.00  0.00           C
ATOM    904  HA  PRO A  63     -42.370  49.640  92.050  1.00  0.00           H
ATOM    905  C   PRO A  63     -42.780  50.880  93.720  1.00  0.00           C
ATOM    906  O   PRO A  63     -43.600  51.630  94.260  1.00  0.00           O
ATOM    907  N   ARG A  64     -41.620  50.610  94.330  1.00  0.00           N
ATOM    908  H   ARG A  64     -41.120  49.880  93.860  1.00  0.00           H
ATOM    909  CA  ARG A  64     -40.950  51.350  95.460  1.00  0.00           C
ATOM    910  HA  ARG A  64     -41.770  51.570  96.140  1.00  0.00           H
ATOM    911  CB  ARG A  64     -39.980  50.430  96.290  1.00  0.00           C
ATOM    912  HB1 ARG A  64     -39.940  50.920  97.270  1.00  0.00           H
ATOM    913  HB2 ARG A  64     -39.040  50.510  95.740  1.00  0.00           H
ATOM    914  CG  ARG A  64     -40.410  48.950  96.450  1.00  0.00           C
ATOM    915  HG1 ARG A  64     -40.530  48.510  95.460  1.00  0.00           H
ATOM    916  HG2 ARG A  64     -41.360  48.890  96.970  1.00  0.00           H
ATOM    917  CD  ARG A  64     -39.390  47.970  97.200  1.00  0.00           C
ATOM    918  HD1 ARG A  64     -39.350  48.170  98.270  1.00  0.00           H
ATOM    919  HD2 ARG A  64     -38.400  48.070  96.770  1.00  0.00           H
ATOM    920  NE  ARG A  64     -39.820  46.600  97.060  1.00  0.00           N
ATOM    921  HE  ARG A  64     -39.350  45.950  96.440  1.00  0.00           H
ATOM    922  CZ  ARG A  64     -40.520  45.890  97.990  1.00  0.00           C
ATOM    923  NH1 ARG A  64     -41.010  46.440  99.060  1.00  0.00           N
ATOM    924 1HH1 ARG A  64     -41.110  47.450  99.100  1.00  0.00           H
ATOM    925 2HH1 ARG A  64     -41.460  45.930  99.800  1.00  0.00           H
ATOM    926  NH2 ARG A  64     -40.650  44.660  97.720  1.00  0.00           N
ATOM    927 1HH2 ARG A  64     -40.430  44.490  96.750  1.00  0.00           H
ATOM    928 2HH2 ARG A  64     -41.080  44.030  98.380  1.00  0.00           H
ATOM    929  C   ARG A  64     -40.320  52.650  94.930  1.00  0.00           C
ATOM    930  O   ARG A  64     -39.130  52.840  95.120  1.00  0.00           O
ATOM    931  N   ALA A  65     -41.140  53.540  94.360  1.00  0.00           N
ATOM    932  H   ALA A  65     -42.090  53.280  94.150  1.00  0.00           H
ATOM    933  CA  ALA A  65     -40.710  54.890  93.860  1.00  0.00           C
ATOM    934  HA  ALA A  65     -39.710  55.200  94.190  1.00  0.00           H
ATOM    935  CB  ALA A  65     -40.670  54.850  92.300  1.00  0.00           C
ATOM    936  HB1 ALA A  65     -41.680  54.670  91.940  1.00  0.00           H
ATOM    937  HB2 ALA A  65     -40.240  55.750  91.860  1.00  0.00           H
ATOM    938  HB3 ALA A  65     -40.050  54.010  91.970  1.00  0.00           H
ATOM    939  C   ALA A  65     -41.640  55.980  94.390  1.00  0.00           C
ATOM    940  O   ALA A  65     -42.800  55.710  94.710  1.00  0.00           O
ATOM    941  N   VAL A  66     -41.150  57.190  94.590  1.00  0.00           N
ATOM    942  H   VAL A  66     -40.190  57.450  94.390  1.00  0.00           H
ATOM    943  CA  VAL A  66     -41.900  58.380  95.140  1.00  0.00           C
ATOM    944  HA  VAL A  66     -42.960  58.280  94.930  1.00  0.00           H
ATOM    945  CB  VAL A  66     -41.630  58.510  96.620  1.00  0.00           C
ATOM    946  HB  VAL A  66     -40.640  58.970  96.640  1.00  0.00           H
ATOM    947  CG1 VAL A  66     -42.590  59.430  97.320  1.00  0.00           C
ATOM    948 1HG1 VAL A  66     -43.540  58.900  97.290  1.00  0.00           H
ATOM    949 2HG1 VAL A  66     -42.240  59.720  98.310  1.00  0.00           H
ATOM    950 3HG1 VAL A  66     -42.810  60.350  96.790  1.00  0.00           H
ATOM    951  CG2 VAL A  66     -41.540  57.200  97.440  1.00  0.00           C
ATOM    952 1HG2 VAL A  66     -41.320  57.500  98.470  1.00  0.00           H
ATOM    953 2HG2 VAL A  66     -42.460  56.610  97.490  1.00  0.00           H
ATOM    954 3HG2 VAL A  66     -40.710  56.560  97.130  1.00  0.00           H
ATOM    955  C   VAL A  66     -41.560  59.680  94.400  1.00  0.00           C
ATOM    956  O   VAL A  66     -40.350  59.920  94.240  1.00  0.00           O
ATOM    957  N   PHE A  67     -42.570  60.310  93.860  1.00  0.00           N
ATOM    958  H   PHE A  67     -43.490  60.020  94.180  1.00  0.00           H
ATOM    959  CA  PHE A  67     -42.440  61.440  92.960  1.00  0.00           C
ATOM    960  HA  PHE A  67     -41.400  61.620  92.720  1.00  0.00           H
ATOM    961  CB  PHE A  67     -43.030  61.100  91.600  1.00  0.00           C
ATOM    962  HB1 PHE A  67     -42.640  61.880  90.950  1.00  0.00           H
ATOM    963  HB2 PHE A  67     -44.120  61.180  91.630  1.00  0.00           H
ATOM    964  CG  PHE A  67     -42.680  59.770  91.090  1.00  0.00           C
ATOM    965  CD1 PHE A  67     -43.390  58.590  91.430  1.00  0.00           C
ATOM    966  HD1 PHE A  67     -44.080  58.620  92.260  1.00  0.00           H
ATOM    967  CE1 PHE A  67     -43.240  57.340  90.800  1.00  0.00           C
ATOM    968  HE1 PHE A  67     -43.730  56.470  91.210  1.00  0.00           H
ATOM    969  CZ  PHE A  67     -42.290  57.170  89.820  1.00  0.00           C
ATOM    970  HZ  PHE A  67     -42.040  56.230  89.350  1.00  0.00           H
ATOM    971  CE2 PHE A  67     -41.560  58.300  89.390  1.00  0.00           C
ATOM    972  HE2 PHE A  67     -40.750  58.070  88.720  1.00  0.00           H
ATOM    973  CD2 PHE A  67     -41.860  59.570  89.950  1.00  0.00           C
ATOM    974  HD2 PHE A  67     -41.300  60.390  89.520  1.00  0.00           H
ATOM    975  C   PHE A  67     -42.970  62.810  93.460  1.00  0.00           C
ATOM    976  O   PHE A  67     -44.190  62.980  93.770  1.00  0.00           O
ATOM    977  N   VAL A  68     -42.060  63.750  93.550  1.00  0.00           N
ATOM    978  H   VAL A  68     -41.090  63.540  93.330  1.00  0.00           H
ATOM    979  CA  VAL A  68     -42.360  65.120  94.070  1.00  0.00           C
ATOM    980  HA  VAL A  68     -43.450  65.160  94.170  1.00  0.00           H
ATOM    981  CB  VAL A  68     -41.890  65.250  95.520  1.00  0.00           C
ATOM    982  HB  VAL A  68     -42.410  64.460  96.060  1.00  0.00           H
ATOM    983  CG1 VAL A  68     -40.420  64.800  95.790  1.00  0.00           C
ATOM    984 1HG1 VAL A  68     -40.190  64.860  96.850  1.00  0.00           H
ATOM    985 2HG1 VAL A  68     -40.190  63.770  95.500  1.00  0.00           H
ATOM    986 3HG1 VAL A  68     -39.810  65.540  95.270  1.00  0.00           H
ATOM    987  CG2 VAL A  68     -42.270  66.650  96.070  1.00  0.00           C
ATOM    988 1HG2 VAL A  68     -42.250  66.710  97.160  1.00  0.00           H
ATOM    989 2HG2 VAL A  68     -41.680  67.430  95.580  1.00  0.00           H
ATOM    990 3HG2 VAL A  68     -43.290  66.840  95.740  1.00  0.00           H
ATOM    991  C   VAL A  68     -41.990  66.260  93.200  1.00  0.00           C
ATOM    992  O   VAL A  68     -40.860  66.250  92.730  1.00  0.00           O
ATOM    993  N   ASP A  69     -42.860  67.290  93.020  1.00  0.00           N
ATOM    994  H   ASP A  69     -43.770  67.140  93.430  1.00  0.00           H
ATOM    995  CA  ASP A  69     -42.450  68.510  92.410  1.00  0.00           C
ATOM    996  HA  ASP A  69     -41.360  68.530  92.280  1.00  0.00           H
ATOM    997  CB  ASP A  69     -42.890  68.620  90.890  1.00  0.00           C
ATOM    998  HB1 ASP A  69     -43.970  68.700  90.860  1.00  0.00           H
ATOM    999  HB2 ASP A  69     -42.510  67.690  90.470  1.00  0.00           H
ATOM   1000  CG  ASP A  69     -42.290  69.830  90.110  1.00  0.00           C
ATOM   1001  OD1 ASP A  69     -41.450  70.560  90.670  1.00  0.00           O
ATOM   1002  OD2 ASP A  69     -42.740  69.900  88.890  1.00  0.00           O
ATOM   1003  C   ASP A  69     -42.990  69.690  93.230  1.00  0.00           C
ATOM   1004  O   ASP A  69     -44.080  69.560  93.800  1.00  0.00           O
ATOM   1005  N   LEU A  70     -42.430  70.910  93.220  1.00  0.00           N
ATOM   1006  H   LEU A  70     -41.620  71.050  92.620  1.00  0.00           H
ATOM   1007  CA  LEU A  70     -42.940  72.060  93.990  1.00  0.00           C
ATOM   1008  HA  LEU A  70     -43.370  71.640  94.900  1.00  0.00           H
ATOM   1009  CB  LEU A  70     -41.860  73.120  94.410  1.00  0.00           C
ATOM   1010  HB1 LEU A  70     -42.300  74.090  94.680  1.00  0.00           H
ATOM   1011  HB2 LEU A  70     -41.270  73.260  93.510  1.00  0.00           H
ATOM   1012  CG  LEU A  70     -40.970  72.800  95.660  1.00  0.00           C
ATOM   1013  HG  LEU A  70     -40.200  72.070  95.390  1.00  0.00           H
ATOM   1014  CD1 LEU A  70     -40.300  74.060  96.070  1.00  0.00           C
ATOM   1015 1HD1 LEU A  70     -41.000  74.650  96.670  1.00  0.00           H
ATOM   1016 2HD1 LEU A  70     -39.450  73.900  96.730  1.00  0.00           H
ATOM   1017 3HD1 LEU A  70     -39.970  74.610  95.180  1.00  0.00           H
ATOM   1018  CD2 LEU A  70     -41.680  72.140  96.840  1.00  0.00           C
ATOM   1019 1HD2 LEU A  70     -42.130  71.160  96.640  1.00  0.00           H
ATOM   1020 2HD2 LEU A  70     -40.970  72.010  97.660  1.00  0.00           H
ATOM   1021 3HD2 LEU A  70     -42.530  72.760  97.120  1.00  0.00           H
ATOM   1022  C   LEU A  70     -44.270  72.720  93.470  1.00  0.00           C
ATOM   1023  O   LEU A  70     -44.870  73.610  94.090  1.00  0.00           O
ATOM   1024  N   GLU A  71     -44.650  72.400  92.220  1.00  0.00           N
ATOM   1025  H   GLU A  71     -44.050  71.660  91.880  1.00  0.00           H
ATOM   1026  CA  GLU A  71     -45.640  73.010  91.320  1.00  0.00           C
ATOM   1027  HA  GLU A  71     -46.230  73.620  92.010  1.00  0.00           H
ATOM   1028  CB  GLU A  71     -45.040  73.960  90.290  1.00  0.00           C
ATOM   1029  HB1 GLU A  71     -45.040  74.920  90.800  1.00  0.00           H
ATOM   1030  HB2 GLU A  71     -45.680  74.040  89.410  1.00  0.00           H
ATOM   1031  CG  GLU A  71     -43.650  73.610  89.800  1.00  0.00           C
ATOM   1032  HG1 GLU A  71     -43.770  72.660  89.270  1.00  0.00           H
ATOM   1033  HG2 GLU A  71     -42.900  73.530  90.580  1.00  0.00           H
ATOM   1034  CD  GLU A  71     -43.340  74.610  88.690  1.00  0.00           C
ATOM   1035  OE1 GLU A  71     -42.940  75.770  88.980  1.00  0.00           O
ATOM   1036  OE2 GLU A  71     -43.490  74.200  87.490  1.00  0.00           O
ATOM   1037  C   GLU A  71     -46.580  71.940  90.730  1.00  0.00           C
ATOM   1038  O   GLU A  71     -46.160  70.850  90.450  1.00  0.00           O
ATOM   1039  N   PRO A  72     -47.910  72.210  90.580  1.00  0.00           N
ATOM   1040  CD  PRO A  72     -48.650  73.210  91.210  1.00  0.00           C
ATOM   1041  HD1 PRO A  72     -48.570  74.160  90.680  1.00  0.00           H
ATOM   1042  HD2 PRO A  72     -48.250  73.370  92.210  1.00  0.00           H
ATOM   1043  CG  PRO A  72     -50.120  72.750  91.230  1.00  0.00           C
ATOM   1044  HG1 PRO A  72     -50.790  73.600  91.300  1.00  0.00           H
ATOM   1045  HG2 PRO A  72     -50.330  72.100  92.070  1.00  0.00           H
ATOM   1046  CB  PRO A  72     -50.190  72.040  89.950  1.00  0.00           C
ATOM   1047  HB1 PRO A  72     -50.320  72.720  89.110  1.00  0.00           H
ATOM   1048  HB2 PRO A  72     -50.980  71.290  90.010  1.00  0.00           H
ATOM   1049  CA  PRO A  72     -48.870  71.350  89.730  1.00  0.00           C
ATOM   1050  HA  PRO A  72     -48.960  70.360  90.170  1.00  0.00           H
ATOM   1051  C   PRO A  72     -48.530  71.090  88.240  1.00  0.00           C
ATOM   1052  O   PRO A  72     -49.140  70.250  87.540  1.00  0.00           O
ATOM   1053  N   THR A  73     -47.630  71.960  87.680  1.00  0.00           N
ATOM   1054  H   THR A  73     -47.330  72.700  88.300  1.00  0.00           H
ATOM   1055  CA  THR A  73     -47.360  72.150  86.190  1.00  0.00           C
ATOM   1056  HA  THR A  73     -48.090  72.830  85.760  1.00  0.00           H
ATOM   1057  CB  THR A  73     -46.050  72.840  86.040  1.00  0.00           C
ATOM   1058  HB  THR A  73     -45.290  72.130  86.380  1.00  0.00           H
ATOM   1059  CG2 THR A  73     -45.840  73.370  84.660  1.00  0.00           C
ATOM   1060 1HG2 THR A  73     -44.800  73.710  84.610  1.00  0.00           H
ATOM   1061 2HG2 THR A  73     -46.100  72.640  83.900  1.00  0.00           H
ATOM   1062 3HG2 THR A  73     -46.490  74.210  84.420  1.00  0.00           H
ATOM   1063  OG1 THR A  73     -46.040  74.050  86.770  1.00  0.00           O
ATOM   1064  HG1 THR A  73     -45.140  74.340  86.910  1.00  0.00           H
ATOM   1065  C   THR A  73     -47.480  70.920  85.380  1.00  0.00           C
ATOM   1066  O   THR A  73     -48.200  71.010  84.370  1.00  0.00           O
ATOM   1067  N   VAL A  74     -46.890  69.780  85.720  1.00  0.00           N
ATOM   1068  H   VAL A  74     -46.340  69.790  86.560  1.00  0.00           H
ATOM   1069  CA  VAL A  74     -46.900  68.510  85.000  1.00  0.00           C
ATOM   1070  HA  VAL A  74     -47.850  68.470  84.480  1.00  0.00           H
ATOM   1071  CB  VAL A  74     -45.800  68.400  83.940  1.00  0.00           C
ATOM   1072  HB  VAL A  74     -45.740  67.420  83.480  1.00  0.00           H
ATOM   1073  CG1 VAL A  74     -45.930  69.290  82.650  1.00  0.00           C
ATOM   1074 1HG1 VAL A  74     -46.000  70.360  82.790  1.00  0.00           H
ATOM   1075 2HG1 VAL A  74     -45.020  69.130  82.080  1.00  0.00           H
ATOM   1076 3HG1 VAL A  74     -46.780  68.860  82.110  1.00  0.00           H
ATOM   1077  CG2 VAL A  74     -44.530  68.750  84.630  1.00  0.00           C
ATOM   1078 1HG2 VAL A  74     -43.670  68.620  83.970  1.00  0.00           H
ATOM   1079 2HG2 VAL A  74     -44.490  69.800  84.930  1.00  0.00           H
ATOM   1080 3HG2 VAL A  74     -44.390  68.160  85.540  1.00  0.00           H
ATOM   1081  C   VAL A  74     -46.960  67.220  85.800  1.00  0.00           C
ATOM   1082  O   VAL A  74     -47.170  66.180  85.210  1.00  0.00           O
ATOM   1083  N   ILE A  75     -46.820  67.260  87.180  1.00  0.00           N
ATOM   1084  H   ILE A  75     -46.370  68.030  87.640  1.00  0.00           H
ATOM   1085  CA  ILE A  75     -47.110  66.160  88.070  1.00  0.00           C
ATOM   1086  HA  ILE A  75     -46.490  65.340  87.690  1.00  0.00           H
ATOM   1087  CB  ILE A  75     -46.790  66.470  89.530  1.00  0.00           C
ATOM   1088  HB  ILE A  75     -45.750  66.790  89.520  1.00  0.00           H
ATOM   1089  CG2 ILE A  75     -47.520  67.660  90.230  1.00  0.00           C
ATOM   1090 1HG2 ILE A  75     -47.330  68.640  89.800  1.00  0.00           H
ATOM   1091 2HG2 ILE A  75     -48.600  67.550  90.180  1.00  0.00           H
ATOM   1092 3HG2 ILE A  75     -47.270  67.730  91.290  1.00  0.00           H
ATOM   1093  CG1 ILE A  75     -46.800  65.190  90.350  1.00  0.00           C
ATOM   1094 1HG1 ILE A  75     -46.230  64.420  89.840  1.00  0.00           H
ATOM   1095 2HG1 ILE A  75     -47.820  64.850  90.510  1.00  0.00           H
ATOM   1096  CD  ILE A  75     -46.130  65.450  91.680  1.00  0.00           C
ATOM   1097  HD1 ILE A  75     -45.860  64.470  92.070  1.00  0.00           H
ATOM   1098  HD2 ILE A  75     -45.240  66.090  91.650  1.00  0.00           H
ATOM   1099  HD3 ILE A  75     -46.860  65.800  92.400  1.00  0.00           H
ATOM   1100  C   ILE A  75     -48.580  65.780  87.990  1.00  0.00           C
ATOM   1101  O   ILE A  75     -48.960  64.600  87.970  1.00  0.00           O
ATOM   1102  N   ASP A  76     -49.420  66.760  87.700  1.00  0.00           N
ATOM   1103  H   ASP A  76     -49.120  67.700  87.490  1.00  0.00           H
ATOM   1104  CA  ASP A  76     -50.850  66.520  87.510  1.00  0.00           C
ATOM   1105  HA  ASP A  76     -51.300  66.090  88.410  1.00  0.00           H
ATOM   1106  CB  ASP A  76     -51.430  67.950  87.420  1.00  0.00           C
ATOM   1107  HB1 ASP A  76     -50.900  68.420  86.600  1.00  0.00           H
ATOM   1108  HB2 ASP A  76     -51.210  68.540  88.310  1.00  0.00           H
ATOM   1109  CG  ASP A  76     -52.890  68.030  87.200  1.00  0.00           C
ATOM   1110  OD1 ASP A  76     -53.630  67.120  87.730  1.00  0.00           O
ATOM   1111  OD2 ASP A  76     -53.350  69.000  86.580  1.00  0.00           O
ATOM   1112  C   ASP A  76     -51.030  65.680  86.210  1.00  0.00           C
ATOM   1113  O   ASP A  76     -52.000  64.960  86.040  1.00  0.00           O
ATOM   1114  N   GLU A  77     -50.100  65.820  85.220  1.00  0.00           N
ATOM   1115  H   GLU A  77     -49.210  66.200  85.490  1.00  0.00           H
ATOM   1116  CA  GLU A  77     -50.220  65.050  83.990  1.00  0.00           C
ATOM   1117  HA  GLU A  77     -51.250  64.860  83.700  1.00  0.00           H
ATOM   1118  CB  GLU A  77     -49.710  65.830  82.820  1.00  0.00           C
ATOM   1119  HB1 GLU A  77     -49.880  65.240  81.920  1.00  0.00           H
ATOM   1120  HB2 GLU A  77     -48.680  66.070  83.070  1.00  0.00           H
ATOM   1121  CG  GLU A  77     -50.600  67.060  82.390  1.00  0.00           C
ATOM   1122  HG1 GLU A  77     -50.590  67.750  83.230  1.00  0.00           H
ATOM   1123  HG2 GLU A  77     -51.620  66.720  82.200  1.00  0.00           H
ATOM   1124  CD  GLU A  77     -50.040  67.820  81.220  1.00  0.00           C
ATOM   1125  OE1 GLU A  77     -50.030  67.330  80.060  1.00  0.00           O
ATOM   1126  OE2 GLU A  77     -49.620  68.930  81.480  1.00  0.00           O
ATOM   1127  C   GLU A  77     -49.620  63.570  84.160  1.00  0.00           C
ATOM   1128  O   GLU A  77     -49.580  62.830  83.170  1.00  0.00           O
ATOM   1129  N   VAL A  78     -49.230  63.090  85.380  1.00  0.00           N
ATOM   1130  H   VAL A  78     -49.280  63.760  86.140  1.00  0.00           H
ATOM   1131  CA  VAL A  78     -48.990  61.630  85.600  1.00  0.00           C
ATOM   1132  HA  VAL A  78     -48.500  61.170  84.750  1.00  0.00           H
ATOM   1133  CB  VAL A  78     -48.040  61.370  86.730  1.00  0.00           C
ATOM   1134  HB  VAL A  78     -48.640  61.520  87.630  1.00  0.00           H
ATOM   1135  CG1 VAL A  78     -47.600  59.860  86.790  1.00  0.00           C
ATOM   1136 1HG1 VAL A  78     -46.890  59.580  86.010  1.00  0.00           H
ATOM   1137 2HG1 VAL A  78     -47.040  59.810  87.730  1.00  0.00           H
ATOM   1138 3HG1 VAL A  78     -48.490  59.250  86.900  1.00  0.00           H
ATOM   1139  CG2 VAL A  78     -46.800  62.310  86.860  1.00  0.00           C
ATOM   1140 1HG2 VAL A  78     -46.250  62.180  85.930  1.00  0.00           H
ATOM   1141 2HG2 VAL A  78     -46.960  63.370  87.060  1.00  0.00           H
ATOM   1142 3HG2 VAL A  78     -46.220  61.970  87.720  1.00  0.00           H
ATOM   1143  C   VAL A  78     -50.320  60.920  85.810  1.00  0.00           C
ATOM   1144  O   VAL A  78     -50.510  59.760  85.480  1.00  0.00           O
ATOM   1145  N   ARG A  79     -51.320  61.610  86.400  1.00  0.00           N
ATOM   1146  H   ARG A  79     -51.260  62.620  86.390  1.00  0.00           H
ATOM   1147  CA  ARG A  79     -52.690  61.060  86.620  1.00  0.00           C
ATOM   1148  HA  ARG A  79     -52.580  60.020  86.930  1.00  0.00           H
ATOM   1149  CB  ARG A  79     -53.470  61.770  87.700  1.00  0.00           C
ATOM   1150  HB1 ARG A  79     -54.350  61.180  87.940  1.00  0.00           H
ATOM   1151  HB2 ARG A  79     -53.810  62.780  87.450  1.00  0.00           H
ATOM   1152  CG  ARG A  79     -52.610  61.820  89.000  1.00  0.00           C
ATOM   1153  HG1 ARG A  79     -51.720  62.430  88.830  1.00  0.00           H
ATOM   1154  HG2 ARG A  79     -52.240  60.820  89.210  1.00  0.00           H
ATOM   1155  CD  ARG A  79     -53.470  62.370  90.120  1.00  0.00           C
ATOM   1156  HD1 ARG A  79     -54.350  61.810  90.400  1.00  0.00           H
ATOM   1157  HD2 ARG A  79     -53.770  63.400  89.910  1.00  0.00           H
ATOM   1158  NE  ARG A  79     -52.680  62.560  91.350  1.00  0.00           N
ATOM   1159  HE  ARG A  79     -51.740  62.900  91.200  1.00  0.00           H
ATOM   1160  CZ  ARG A  79     -53.110  62.940  92.550  1.00  0.00           C
ATOM   1161  NH1 ARG A  79     -54.320  62.890  92.960  1.00  0.00           N
ATOM   1162 1HH1 ARG A  79     -55.090  62.590  92.390  1.00  0.00           H
ATOM   1163 2HH1 ARG A  79     -54.410  63.090  93.950  1.00  0.00           H
ATOM   1164  NH2 ARG A  79     -52.280  63.230  93.510  1.00  0.00           N
ATOM   1165 1HH2 ARG A  79     -51.300  63.350  93.300  1.00  0.00           H
ATOM   1166 2HH2 ARG A  79     -52.710  63.420  94.400  1.00  0.00           H
ATOM   1167  C   ARG A  79     -53.480  60.910  85.330  1.00  0.00           C
ATOM   1168  O   ARG A  79     -54.520  60.320  85.380  1.00  0.00           O
ATOM   1169  N   THR A  80     -52.980  61.420  84.240  1.00  0.00           N
ATOM   1170  H   THR A  80     -52.070  61.870  84.300  1.00  0.00           H
ATOM   1171  CA  THR A  80     -53.700  61.320  82.930  1.00  0.00           C
ATOM   1172  HA  THR A  80     -54.580  60.690  83.060  1.00  0.00           H
ATOM   1173  CB  THR A  80     -54.300  62.620  82.510  1.00  0.00           C
ATOM   1174  HB  THR A  80     -54.750  62.580  81.520  1.00  0.00           H
ATOM   1175  CG2 THR A  80     -55.270  63.200  83.530  1.00  0.00           C
ATOM   1176 1HG2 THR A  80     -56.010  62.410  83.670  1.00  0.00           H
ATOM   1177 2HG2 THR A  80     -54.750  63.480  84.450  1.00  0.00           H
ATOM   1178 3HG2 THR A  80     -55.820  64.070  83.170  1.00  0.00           H
ATOM   1179  OG1 THR A  80     -53.330  63.680  82.400  1.00  0.00           O
ATOM   1180  HG1 THR A  80     -53.580  64.250  81.670  1.00  0.00           H
ATOM   1181  C   THR A  80     -52.860  60.660  81.750  1.00  0.00           C
ATOM   1182  O   THR A  80     -53.420  60.410  80.690  1.00  0.00           O
ATOM   1183  N   GLY A  81     -51.530  60.380  81.970  1.00  0.00           N
ATOM   1184  H   GLY A  81     -50.990  60.820  82.710  1.00  0.00           H
ATOM   1185  CA  GLY A  81     -50.700  59.510  81.120  1.00  0.00           C
ATOM   1186  HA1 GLY A  81     -49.690  59.290  81.450  1.00  0.00           H
ATOM   1187  HA2 GLY A  81     -50.640  59.830  80.080  1.00  0.00           H
ATOM   1188  C   GLY A  81     -51.230  58.050  81.100  1.00  0.00           C
ATOM   1189  O   GLY A  81     -52.070  57.610  81.920  1.00  0.00           O
ATOM   1190  N   THR A  82     -50.820  57.210  80.160  1.00  0.00           N
ATOM   1191  H   THR A  82     -50.130  57.610  79.540  1.00  0.00           H
ATOM   1192  CA  THR A  82     -51.320  55.830  79.860  1.00  0.00           C
ATOM   1193  HA  THR A  82     -52.360  55.870  79.540  1.00  0.00           H
ATOM   1194  CB  THR A  82     -50.420  55.260  78.720  1.00  0.00           C
ATOM   1195  HB  THR A  82     -50.410  54.170  78.710  1.00  0.00           H
ATOM   1196  CG2 THR A  82     -50.960  55.700  77.360  1.00  0.00           C
ATOM   1197 1HG2 THR A  82     -50.790  56.780  77.310  1.00  0.00           H
ATOM   1198 2HG2 THR A  82     -50.370  55.160  76.630  1.00  0.00           H
ATOM   1199 3HG2 THR A  82     -52.020  55.430  77.290  1.00  0.00           H
ATOM   1200  OG1 THR A  82     -49.060  55.690  78.850  1.00  0.00           O
ATOM   1201  HG1 THR A  82     -48.460  55.290  78.220  1.00  0.00           H
ATOM   1202  C   THR A  82     -51.210  54.900  81.030  1.00  0.00           C
ATOM   1203  O   THR A  82     -52.130  54.110  81.270  1.00  0.00           O
ATOM   1204  N   TYR A  83     -50.100  55.010  81.760  1.00  0.00           N
ATOM   1205  H   TYR A  83     -49.330  55.510  81.350  1.00  0.00           H
ATOM   1206  CA  TYR A  83     -49.860  54.270  83.020  1.00  0.00           C
ATOM   1207  HA  TYR A  83     -50.290  53.280  82.920  1.00  0.00           H
ATOM   1208  CB  TYR A  83     -48.310  54.120  83.150  1.00  0.00           C
ATOM   1209  HB1 TYR A  83     -48.070  54.070  84.210  1.00  0.00           H
ATOM   1210  HB2 TYR A  83     -47.880  54.950  82.600  1.00  0.00           H
ATOM   1211  CG  TYR A  83     -47.850  52.840  82.430  1.00  0.00           C
ATOM   1212  CD1 TYR A  83     -47.490  52.790  81.040  1.00  0.00           C
ATOM   1213  HD1 TYR A  83     -47.610  53.690  80.440  1.00  0.00           H
ATOM   1214  CE1 TYR A  83     -47.040  51.600  80.450  1.00  0.00           C
ATOM   1215  HE1 TYR A  83     -46.710  51.560  79.420  1.00  0.00           H
ATOM   1216  CZ  TYR A  83     -46.950  50.430  81.250  1.00  0.00           C
ATOM   1217  OH  TYR A  83     -46.530  49.260  80.670  1.00  0.00           O
ATOM   1218  HH  TYR A  83     -46.500  48.600  81.370  1.00  0.00           H
ATOM   1219  CE2 TYR A  83     -47.230  50.460  82.660  1.00  0.00           C
ATOM   1220  HE2 TYR A  83     -47.180  49.510  83.160  1.00  0.00           H
ATOM   1221  CD2 TYR A  83     -47.650  51.680  83.270  1.00  0.00           C
ATOM   1222  HD2 TYR A  83     -47.900  51.670  84.320  1.00  0.00           H
ATOM   1223  C   TYR A  83     -50.420  54.800  84.370  1.00  0.00           C
ATOM   1224  O   TYR A  83     -50.040  54.300  85.430  1.00  0.00           O
ATOM   1225  N   ARG A  84     -51.430  55.730  84.360  1.00  0.00           N
ATOM   1226  H   ARG A  84     -51.760  56.070  83.470  1.00  0.00           H
ATOM   1227  CA  ARG A  84     -51.960  56.390  85.560  1.00  0.00           C
ATOM   1228  HA  ARG A  84     -51.130  56.990  85.940  1.00  0.00           H
ATOM   1229  CB  ARG A  84     -52.970  57.470  85.130  1.00  0.00           C
ATOM   1230  HB1 ARG A  84     -52.420  58.020  84.370  1.00  0.00           H
ATOM   1231  HB2 ARG A  84     -53.280  58.090  85.970  1.00  0.00           H
ATOM   1232  CG  ARG A  84     -54.160  56.750  84.520  1.00  0.00           C
ATOM   1233  HG1 ARG A  84     -54.700  56.170  85.280  1.00  0.00           H
ATOM   1234  HG2 ARG A  84     -53.880  56.110  83.690  1.00  0.00           H
ATOM   1235  CD  ARG A  84     -55.150  57.800  83.900  1.00  0.00           C
ATOM   1236  HD1 ARG A  84     -54.570  58.610  83.450  1.00  0.00           H
ATOM   1237  HD2 ARG A  84     -55.750  58.180  84.720  1.00  0.00           H
ATOM   1238  NE  ARG A  84     -56.030  57.120  82.920  1.00  0.00           N
ATOM   1239  HE  ARG A  84     -56.970  56.850  83.180  1.00  0.00           H
ATOM   1240  CZ  ARG A  84     -55.840  57.000  81.610  1.00  0.00           C
ATOM   1241  NH1 ARG A  84     -54.860  57.480  80.920  1.00  0.00           N
ATOM   1242 1HH1 ARG A  84     -54.050  57.950  81.290  1.00  0.00           H
ATOM   1243 2HH1 ARG A  84     -54.910  57.430  79.910  1.00  0.00           H
ATOM   1244  NH2 ARG A  84     -56.630  56.240  81.000  1.00  0.00           N
ATOM   1245 1HH2 ARG A  84     -57.390  55.790  81.490  1.00  0.00           H
ATOM   1246 2HH2 ARG A  84     -56.530  56.090  80.010  1.00  0.00           H
ATOM   1247  C   ARG A  84     -52.470  55.500  86.700  1.00  0.00           C
ATOM   1248  O   ARG A  84     -52.440  55.940  87.890  1.00  0.00           O
ATOM   1249  N   GLN A  85     -52.980  54.280  86.450  1.00  0.00           N
ATOM   1250  H   GLN A  85     -53.050  54.040  85.470  1.00  0.00           H
ATOM   1251  CA  GLN A  85     -53.460  53.400  87.490  1.00  0.00           C
ATOM   1252  HA  GLN A  85     -53.950  53.950  88.290  1.00  0.00           H
ATOM   1253  CB  GLN A  85     -54.450  52.410  86.910  1.00  0.00           C
ATOM   1254  HB1 GLN A  85     -54.820  51.810  87.740  1.00  0.00           H
ATOM   1255  HB2 GLN A  85     -53.830  51.800  86.240  1.00  0.00           H
ATOM   1256  CG  GLN A  85     -55.540  53.110  86.080  1.00  0.00           C
ATOM   1257  HG1 GLN A  85     -55.190  53.710  85.240  1.00  0.00           H
ATOM   1258  HG2 GLN A  85     -56.090  53.860  86.660  1.00  0.00           H
ATOM   1259  CD  GLN A  85     -56.560  52.040  85.650  1.00  0.00           C
ATOM   1260  OE1 GLN A  85     -56.940  51.930  84.470  1.00  0.00           O
ATOM   1261  NE2 GLN A  85     -57.170  51.360  86.600  1.00  0.00           N
ATOM   1262 1HE2 GLN A  85     -56.860  51.510  87.550  1.00  0.00           H
ATOM   1263 2HE2 GLN A  85     -57.860  50.660  86.390  1.00  0.00           H
ATOM   1264  C   GLN A  85     -52.280  52.710  88.220  1.00  0.00           C
ATOM   1265  O   GLN A  85     -52.430  52.420  89.390  1.00  0.00           O
ATOM   1266  N   LEU A  86     -51.190  52.530  87.510  1.00  0.00           N
ATOM   1267  H   LEU A  86     -51.140  52.710  86.510  1.00  0.00           H
ATOM   1268  CA  LEU A  86     -49.950  52.050  88.070  1.00  0.00           C
ATOM   1269  HA  LEU A  86     -50.090  51.180  88.710  1.00  0.00           H
ATOM   1270  CB  LEU A  86     -49.230  51.330  86.940  1.00  0.00           C
ATOM   1271  HB1 LEU A  86     -49.020  51.960  86.080  1.00  0.00           H
ATOM   1272  HB2 LEU A  86     -49.950  50.590  86.590  1.00  0.00           H
ATOM   1273  CG  LEU A  86     -47.900  50.570  87.400  1.00  0.00           C
ATOM   1274  HG  LEU A  86     -47.760  49.800  86.640  1.00  0.00           H
ATOM   1275  CD1 LEU A  86     -46.730  51.530  87.470  1.00  0.00           C
ATOM   1276 1HD1 LEU A  86     -46.550  51.900  88.480  1.00  0.00           H
ATOM   1277 2HD1 LEU A  86     -45.830  51.100  87.050  1.00  0.00           H
ATOM   1278 3HD1 LEU A  86     -46.940  52.420  86.870  1.00  0.00           H
ATOM   1279  CD2 LEU A  86     -47.970  49.760  88.760  1.00  0.00           C
ATOM   1280 1HD2 LEU A  86     -47.100  49.120  88.890  1.00  0.00           H
ATOM   1281 2HD2 LEU A  86     -48.130  50.430  89.600  1.00  0.00           H
ATOM   1282 3HD2 LEU A  86     -48.740  48.980  88.820  1.00  0.00           H
ATOM   1283  C   LEU A  86     -49.120  53.130  88.680  1.00  0.00           C
ATOM   1284  O   LEU A  86     -48.570  52.780  89.730  1.00  0.00           O
ATOM   1285  N   PHE A  87     -49.090  54.410  88.220  1.00  0.00           N
ATOM   1286  H   PHE A  87     -49.470  54.660  87.310  1.00  0.00           H
ATOM   1287  CA  PHE A  87     -48.490  55.560  88.950  1.00  0.00           C
ATOM   1288  HA  PHE A  87     -47.740  55.190  89.650  1.00  0.00           H
ATOM   1289  CB  PHE A  87     -47.680  56.480  88.000  1.00  0.00           C
ATOM   1290  HB1 PHE A  87     -47.380  57.330  88.600  1.00  0.00           H
ATOM   1291  HB2 PHE A  87     -48.330  56.810  87.180  1.00  0.00           H
ATOM   1292  CG  PHE A  87     -46.410  55.820  87.460  1.00  0.00           C
ATOM   1293  CD1 PHE A  87     -46.240  55.670  86.100  1.00  0.00           C
ATOM   1294  HD1 PHE A  87     -46.880  56.190  85.410  1.00  0.00           H
ATOM   1295  CE1 PHE A  87     -45.040  55.090  85.630  1.00  0.00           C
ATOM   1296  HE1 PHE A  87     -44.870  54.980  84.570  1.00  0.00           H
ATOM   1297  CZ  PHE A  87     -44.060  54.630  86.510  1.00  0.00           C
ATOM   1298  HZ  PHE A  87     -43.270  54.020  86.100  1.00  0.00           H
ATOM   1299  CE2 PHE A  87     -44.280  54.770  87.920  1.00  0.00           C
ATOM   1300  HE2 PHE A  87     -43.650  54.280  88.640  1.00  0.00           H
ATOM   1301  CD2 PHE A  87     -45.380  55.500  88.390  1.00  0.00           C
ATOM   1302  HD2 PHE A  87     -45.510  55.690  89.440  1.00  0.00           H
ATOM   1303  C   PHE A  87     -49.550  56.240  89.730  1.00  0.00           C
ATOM   1304  O   PHE A  87     -49.930  57.390  89.500  1.00  0.00           O
ATOM   1305  N   HIS A  88     -50.190  55.500  90.680  1.00  0.00           N
ATOM   1306  H   HIS A  88     -49.820  54.570  90.820  1.00  0.00           H
ATOM   1307  CA  HIS A  88     -51.350  55.960  91.470  1.00  0.00           C
ATOM   1308  HA  HIS A  88     -52.030  56.510  90.820  1.00  0.00           H
ATOM   1309  CB  HIS A  88     -52.090  54.760  91.880  1.00  0.00           C
ATOM   1310  HB1 HIS A  88     -52.430  54.460  90.890  1.00  0.00           H
ATOM   1311  HB2 HIS A  88     -52.970  54.960  92.480  1.00  0.00           H
ATOM   1312  CG  HIS A  88     -51.260  53.700  92.510  1.00  0.00           C
ATOM   1313  ND1 HIS A  88     -51.050  52.500  91.930  1.00  0.00           N
ATOM   1314  HD1 HIS A  88     -51.330  52.150  91.020  1.00  0.00           H
ATOM   1315  CE1 HIS A  88     -50.180  51.830  92.670  1.00  0.00           C
ATOM   1316  HE1 HIS A  88     -49.660  50.930  92.380  1.00  0.00           H
ATOM   1317  NE2 HIS A  88     -49.830  52.620  93.720  1.00  0.00           N
ATOM   1318  CD2 HIS A  88     -50.550  53.790  93.660  1.00  0.00           C
ATOM   1319  HD2 HIS A  88     -50.480  54.670  94.280  1.00  0.00           H
ATOM   1320  C   HIS A  88     -51.090  56.890  92.680  1.00  0.00           C
ATOM   1321  O   HIS A  88     -49.940  56.910  93.190  1.00  0.00           O
ATOM   1322  N   PRO A  89     -52.030  57.630  93.170  1.00  0.00           N
ATOM   1323  CD  PRO A  89     -53.500  57.590  92.830  1.00  0.00           C
ATOM   1324  HD1 PRO A  89     -53.990  56.940  93.540  1.00  0.00           H
ATOM   1325  HD2 PRO A  89     -53.680  57.290  91.800  1.00  0.00           H
ATOM   1326  CG  PRO A  89     -53.900  59.050  93.160  1.00  0.00           C
ATOM   1327  HG1 PRO A  89     -54.990  59.060  93.220  1.00  0.00           H
ATOM   1328  HG2 PRO A  89     -53.540  59.760  92.410  1.00  0.00           H
ATOM   1329  CB  PRO A  89     -53.160  59.370  94.460  1.00  0.00           C
ATOM   1330  HB1 PRO A  89     -53.610  58.970  95.370  1.00  0.00           H
ATOM   1331  HB2 PRO A  89     -53.130  60.450  94.570  1.00  0.00           H
ATOM   1332  CA  PRO A  89     -51.790  58.770  94.020  1.00  0.00           C
ATOM   1333  HA  PRO A  89     -51.400  59.560  93.380  1.00  0.00           H
ATOM   1334  C   PRO A  89     -50.870  58.700  95.200  1.00  0.00           C
ATOM   1335  O   PRO A  89     -50.190  59.690  95.510  1.00  0.00           O
ATOM   1336  N   GLU A  90     -50.830  57.560  95.960  1.00  0.00           N
ATOM   1337  H   GLU A  90     -51.540  56.850  95.820  1.00  0.00           H
ATOM   1338  CA  GLU A  90     -49.900  57.450  97.100  1.00  0.00           C
ATOM   1339  HA  GLU A  90     -50.090  58.170  97.900  1.00  0.00           H
ATOM   1340  CB  GLU A  90     -49.970  56.090  97.770  1.00  0.00           C
ATOM   1341  HB1 GLU A  90     -49.120  55.970  98.440  1.00  0.00           H
ATOM   1342  HB2 GLU A  90     -49.830  55.400  96.930  1.00  0.00           H
ATOM   1343  CG  GLU A  90     -51.220  55.710  98.550  1.00  0.00           C
ATOM   1344  HG1 GLU A  90     -51.120  54.660  98.820  1.00  0.00           H
ATOM   1345  HG2 GLU A  90     -52.100  55.820  97.920  1.00  0.00           H
ATOM   1346  CD  GLU A  90     -51.490  56.470  99.850  1.00  0.00           C
ATOM   1347  OE1 GLU A  90     -51.710  57.710  99.890  1.00  0.00           O
ATOM   1348  OE2 GLU A  90     -51.600  55.750 100.870  1.00  0.00           O
ATOM   1349  C   GLU A  90     -48.420  57.730  96.690  1.00  0.00           C
ATOM   1350  O   GLU A  90     -47.670  58.240  97.490  1.00  0.00           O
ATOM   1351  N   GLN A  91     -48.010  57.560  95.430  1.00  0.00           N
ATOM   1352  H   GLN A  91     -48.710  57.220  94.780  1.00  0.00           H
ATOM   1353  CA  GLN A  91     -46.660  57.780  95.010  1.00  0.00           C
ATOM   1354  HA  GLN A  91     -46.000  57.320  95.740  1.00  0.00           H
ATOM   1355  CB  GLN A  91     -46.400  57.090  93.710  1.00  0.00           C
ATOM   1356  HB1 GLN A  91     -45.310  57.140  93.640  1.00  0.00           H
ATOM   1357  HB2 GLN A  91     -46.980  57.570  92.930  1.00  0.00           H
ATOM   1358  CG  GLN A  91     -46.890  55.600  93.720  1.00  0.00           C
ATOM   1359  HG1 GLN A  91     -47.980  55.660  93.820  1.00  0.00           H
ATOM   1360  HG2 GLN A  91     -46.470  55.060  94.570  1.00  0.00           H
ATOM   1361  CD  GLN A  91     -46.760  54.840  92.480  1.00  0.00           C
ATOM   1362  OE1 GLN A  91     -46.000  55.210  91.620  1.00  0.00           O
ATOM   1363  NE2 GLN A  91     -47.580  53.840  92.260  1.00  0.00           N
ATOM   1364 1HE2 GLN A  91     -48.170  53.560  93.030  1.00  0.00           H
ATOM   1365 2HE2 GLN A  91     -47.690  53.380  91.370  1.00  0.00           H
ATOM   1366  C   GLN A  91     -46.330  59.240  94.900  1.00  0.00           C
ATOM   1367  O   GLN A  91     -45.180  59.620  94.860  1.00  0.00           O
ATOM   1368  N   LEU A  92     -47.300  60.100  94.750  1.00  0.00           N
ATOM   1369  H   LEU A  92     -48.170  59.610  94.950  1.00  0.00           H
ATOM   1370  CA  LEU A  92     -47.240  61.460  94.300  1.00  0.00           C
ATOM   1371  HA  LEU A  92     -46.310  61.660  93.770  1.00  0.00           H
ATOM   1372  CB  LEU A  92     -48.390  61.580  93.210  1.00  0.00           C
ATOM   1373  HB1 LEU A  92     -48.440  62.610  92.840  1.00  0.00           H
ATOM   1374  HB2 LEU A  92     -49.310  61.350  93.740  1.00  0.00           H
ATOM   1375  CG  LEU A  92     -48.390  60.560  92.130  1.00  0.00           C
ATOM   1376  HG  LEU A  92     -48.390  59.540  92.530  1.00  0.00           H
ATOM   1377  CD1 LEU A  92     -49.610  60.590  91.240  1.00  0.00           C
ATOM   1378 1HD1 LEU A  92     -49.570  61.470  90.600  1.00  0.00           H
ATOM   1379 2HD1 LEU A  92     -49.820  59.650  90.720  1.00  0.00           H
ATOM   1380 3HD1 LEU A  92     -50.520  60.770  91.810  1.00  0.00           H
ATOM   1381  CD2 LEU A  92     -47.080  60.600  91.290  1.00  0.00           C
ATOM   1382 1HD2 LEU A  92     -46.250  60.140  91.830  1.00  0.00           H
ATOM   1383 2HD2 LEU A  92     -47.170  60.230  90.270  1.00  0.00           H
ATOM   1384 3HD2 LEU A  92     -46.840  61.630  91.010  1.00  0.00           H
ATOM   1385  C   LEU A  92     -47.440  62.480  95.390  1.00  0.00           C
ATOM   1386  O   LEU A  92     -48.310  62.350  96.270  1.00  0.00           O
ATOM   1387  N   ILE A  93     -46.610  63.520  95.360  1.00  0.00           N
ATOM   1388  H   ILE A  93     -45.850  63.540  94.700  1.00  0.00           H
ATOM   1389  CA  ILE A  93     -46.740  64.780  96.140  1.00  0.00           C
ATOM   1390  HA  ILE A  93     -47.730  64.800  96.590  1.00  0.00           H
ATOM   1391  CB  ILE A  93     -45.620  64.850  97.230  1.00  0.00           C
ATOM   1392  HB  ILE A  93     -44.630  64.850  96.770  1.00  0.00           H
ATOM   1393  CG2 ILE A  93     -45.780  66.090  98.040  1.00  0.00           C
ATOM   1394 1HG2 ILE A  93     -46.730  66.150  98.560  1.00  0.00           H
ATOM   1395 2HG2 ILE A  93     -45.020  66.100  98.830  1.00  0.00           H
ATOM   1396 3HG2 ILE A  93     -45.540  67.010  97.500  1.00  0.00           H
ATOM   1397  CG1 ILE A  93     -45.690  63.630  98.160  1.00  0.00           C
ATOM   1398 1HG1 ILE A  93     -46.660  63.230  98.460  1.00  0.00           H
ATOM   1399 2HG1 ILE A  93     -45.270  63.920  99.120  1.00  0.00           H
ATOM   1400  CD  ILE A  93     -44.860  62.410  97.720  1.00  0.00           C
ATOM   1401  HD1 ILE A  93     -45.220  61.950  96.800  1.00  0.00           H
ATOM   1402  HD2 ILE A  93     -43.810  62.640  97.570  1.00  0.00           H
ATOM   1403  HD3 ILE A  93     -44.840  61.630  98.480  1.00  0.00           H
ATOM   1404  C   ILE A  93     -46.600  66.070  95.290  1.00  0.00           C
ATOM   1405  O   ILE A  93     -45.560  66.210  94.650  1.00  0.00           O
ATOM   1406  N   THR A  94     -47.600  66.960  95.270  1.00  0.00           N
ATOM   1407  H   THR A  94     -48.340  66.810  95.940  1.00  0.00           H
ATOM   1408  CA  THR A  94     -47.460  68.350  94.770  1.00  0.00           C
ATOM   1409  HA  THR A  94     -46.610  68.370  94.080  1.00  0.00           H
ATOM   1410  CB  THR A  94     -48.760  68.840  94.210  1.00  0.00           C
ATOM   1411  HB  THR A  94     -49.480  69.100  94.990  1.00  0.00           H
ATOM   1412  CG2 THR A  94     -48.510  69.990  93.230  1.00  0.00           C
ATOM   1413 1HG2 THR A  94     -48.390  70.960  93.700  1.00  0.00           H
ATOM   1414 2HG2 THR A  94     -47.680  69.820  92.550  1.00  0.00           H
ATOM   1415 3HG2 THR A  94     -49.430  70.090  92.640  1.00  0.00           H
ATOM   1416  OG1 THR A  94     -49.200  67.780  93.270  1.00  0.00           O
ATOM   1417  HG1 THR A  94     -50.020  68.170  92.950  1.00  0.00           H
ATOM   1418  C   THR A  94     -47.130  69.410  95.850  1.00  0.00           C
ATOM   1419  O   THR A  94     -47.730  69.530  96.910  1.00  0.00           O
ATOM   1420  N   GLY A  95     -46.210  70.370  95.610  1.00  0.00           N
ATOM   1421  H   GLY A  95     -45.540  70.080  94.910  1.00  0.00           H
ATOM   1422  CA  GLY A  95     -46.000  71.520  96.510  1.00  0.00           C
ATOM   1423  HA1 GLY A  95     -45.280  72.190  96.030  1.00  0.00           H
ATOM   1424  HA2 GLY A  95     -45.630  71.150  97.460  1.00  0.00           H
ATOM   1425  C   GLY A  95     -47.270  72.440  96.730  1.00  0.00           C
ATOM   1426  O   GLY A  95     -48.110  72.670  95.840  1.00  0.00           O
ATOM   1427  N   LYS A  96     -47.460  72.860  97.980  1.00  0.00           N
ATOM   1428  H   LYS A  96     -46.720  72.780  98.660  1.00  0.00           H
ATOM   1429  CA  LYS A  96     -48.550  73.800  98.320  1.00  0.00           C
ATOM   1430  HA  LYS A  96     -49.470  73.590  97.790  1.00  0.00           H
ATOM   1431  CB  LYS A  96     -48.680  73.590  99.830  1.00  0.00           C
ATOM   1432  HB1 LYS A  96     -47.680  73.610 100.270  1.00  0.00           H
ATOM   1433  HB2 LYS A  96     -48.990  72.550  99.920  1.00  0.00           H
ATOM   1434  CG  LYS A  96     -49.600  74.490 100.640  1.00  0.00           C
ATOM   1435  HG1 LYS A  96     -50.580  74.460 100.170  1.00  0.00           H
ATOM   1436  HG2 LYS A  96     -49.060  75.440 100.700  1.00  0.00           H
ATOM   1437  CD  LYS A  96     -49.880  73.880 102.000  1.00  0.00           C
ATOM   1438  HD1 LYS A  96     -48.990  73.370 102.390  1.00  0.00           H
ATOM   1439  HD2 LYS A  96     -50.560  73.060 101.770  1.00  0.00           H
ATOM   1440  CE  LYS A  96     -50.630  74.880 102.920  1.00  0.00           C
ATOM   1441  HE1 LYS A  96     -51.000  74.330 103.780  1.00  0.00           H
ATOM   1442  HE2 LYS A  96     -51.490  75.240 102.350  1.00  0.00           H
ATOM   1443  NZ  LYS A  96     -49.860  76.130 103.260  1.00  0.00           N
ATOM   1444  HZ1 LYS A  96     -49.930  76.730 102.450  1.00  0.00           H
ATOM   1445  HZ2 LYS A  96     -50.360  76.640 103.980  1.00  0.00           H
ATOM   1446  HZ3 LYS A  96     -48.920  75.950 103.570  1.00  0.00           H
ATOM   1447  C   LYS A  96     -48.190  75.230  98.070  1.00  0.00           C
ATOM   1448  O   LYS A  96     -49.110  76.040  97.860  1.00  0.00           O
ATOM   1449  N   GLU A  97     -46.970  75.490  97.760  1.00  0.00           N
ATOM   1450  H   GLU A  97     -46.320  74.730  97.860  1.00  0.00           H
ATOM   1451  CA  GLU A  97     -46.510  76.730  97.210  1.00  0.00           C
ATOM   1452  HA  GLU A  97     -47.170  77.170  96.470  1.00  0.00           H
ATOM   1453  CB  GLU A  97     -46.300  77.670  98.370  1.00  0.00           C
ATOM   1454  HB1 GLU A  97     -45.320  77.370  98.740  1.00  0.00           H
ATOM   1455  HB2 GLU A  97     -47.010  77.510  99.190  1.00  0.00           H
ATOM   1456  CG  GLU A  97     -46.320  79.170  97.930  1.00  0.00           C
ATOM   1457  HG1 GLU A  97     -45.540  79.260  97.170  1.00  0.00           H
ATOM   1458  HG2 GLU A  97     -45.920  79.760  98.760  1.00  0.00           H
ATOM   1459  CD  GLU A  97     -47.730  79.720  97.540  1.00  0.00           C
ATOM   1460  OE1 GLU A  97     -48.360  79.260  96.540  1.00  0.00           O
ATOM   1461  OE2 GLU A  97     -48.270  80.540  98.360  1.00  0.00           O
ATOM   1462  C   GLU A  97     -45.190  76.350  96.500  1.00  0.00           C
ATOM   1463  O   GLU A  97     -44.470  75.440  96.840  1.00  0.00           O
ATOM   1464  N   ASP A  98     -44.830  77.110  95.470  1.00  0.00           N
ATOM   1465  H   ASP A  98     -45.510  77.740  95.090  1.00  0.00           H
ATOM   1466  CA  ASP A  98     -43.540  77.000  94.740  1.00  0.00           C
ATOM   1467  HA  ASP A  98     -43.270  75.940  94.680  1.00  0.00           H
ATOM   1468  CB  ASP A  98     -43.820  77.390  93.270  1.00  0.00           C
ATOM   1469  HB1 ASP A  98     -44.350  76.550  92.820  1.00  0.00           H
ATOM   1470  HB2 ASP A  98     -42.860  77.530  92.770  1.00  0.00           H
ATOM   1471  CG  ASP A  98     -44.550  78.690  93.160  1.00  0.00           C
ATOM   1472  OD1 ASP A  98     -45.780  78.580  93.220  1.00  0.00           O
ATOM   1473  OD2 ASP A  98     -44.010  79.800  92.990  1.00  0.00           O
ATOM   1474  C   ASP A  98     -42.490  77.890  95.410  1.00  0.00           C
ATOM   1475  O   ASP A  98     -42.840  78.670  96.270  1.00  0.00           O
ATOM   1476  N   ALA A  99     -41.190  77.720  95.100  1.00  0.00           N
ATOM   1477  H   ALA A  99     -40.910  77.140  94.330  1.00  0.00           H
ATOM   1478  CA  ALA A  99     -40.090  78.310  95.920  1.00  0.00           C
ATOM   1479  HA  ALA A  99     -40.540  78.800  96.780  1.00  0.00           H
ATOM   1480  CB  ALA A  99     -39.180  77.200  96.420  1.00  0.00           C
ATOM   1481  HB1 ALA A  99     -38.500  77.560  97.200  1.00  0.00           H
ATOM   1482  HB2 ALA A  99     -39.880  76.540  96.920  1.00  0.00           H
ATOM   1483  HB3 ALA A  99     -38.670  76.660  95.620  1.00  0.00           H
ATOM   1484  C   ALA A  99     -39.250  79.460  95.300  1.00  0.00           C
ATOM   1485  O   ALA A  99     -38.200  79.810  95.760  1.00  0.00           O
ATOM   1486  N   ALA A 100     -39.760  80.060  94.180  1.00  0.00           N
ATOM   1487  H   ALA A 100     -40.580  79.610  93.800  1.00  0.00           H
ATOM   1488  CA  ALA A 100     -39.050  81.070  93.370  1.00  0.00           C
ATOM   1489  HA  ALA A 100     -39.750  81.290  92.570  1.00  0.00           H
ATOM   1490  CB  ALA A 100     -38.930  82.410  94.130  1.00  0.00           C
ATOM   1491  HB1 ALA A 100     -39.880  82.920  94.250  1.00  0.00           H
ATOM   1492  HB2 ALA A 100     -38.500  82.170  95.110  1.00  0.00           H
ATOM   1493  HB3 ALA A 100     -38.240  83.090  93.630  1.00  0.00           H
ATOM   1494  C   ALA A 100     -37.710  80.540  92.730  1.00  0.00           C
ATOM   1495  O   ALA A 100     -36.790  81.320  92.480  1.00  0.00           O
ATOM   1496  N   ASN A 101     -37.570  79.210  92.560  1.00  0.00           N
ATOM   1497  H   ASN A 101     -38.260  78.590  92.980  1.00  0.00           H
ATOM   1498  CA  ASN A 101     -36.440  78.500  91.970  1.00  0.00           C
ATOM   1499  HA  ASN A 101     -36.480  77.420  92.100  1.00  0.00           H
ATOM   1500  CB  ASN A 101     -36.400  78.800  90.520  1.00  0.00           C
ATOM   1501  HB1 ASN A 101     -35.730  78.070  90.060  1.00  0.00           H
ATOM   1502  HB2 ASN A 101     -35.950  79.750  90.260  1.00  0.00           H
ATOM   1503  CG  ASN A 101     -37.740  78.650  89.810  1.00  0.00           C
ATOM   1504  OD1 ASN A 101     -38.370  79.550  89.360  1.00  0.00           O
ATOM   1505  ND2 ASN A 101     -38.300  77.460  89.790  1.00  0.00           N
ATOM   1506 1HD2 ASN A 101     -37.940  76.560  90.080  1.00  0.00           H
ATOM   1507 2HD2 ASN A 101     -39.230  77.540  89.420  1.00  0.00           H
ATOM   1508  C   ASN A 101     -35.130  78.960  92.640  1.00  0.00           C
ATOM   1509  O   ASN A 101     -34.110  79.080  91.980  1.00  0.00           O
ATOM   1510  N   ASN A 102     -35.170  79.110  93.930  1.00  0.00           N
ATOM   1511  H   ASN A 102     -36.060  79.000  94.400  1.00  0.00           H
ATOM   1512  CA  ASN A 102     -34.090  79.490  94.750  1.00  0.00           C
ATOM   1513  HA  ASN A 102     -33.270  79.570  94.040  1.00  0.00           H
ATOM   1514  CB  ASN A 102     -34.300  80.930  95.260  1.00  0.00           C
ATOM   1515  HB1 ASN A 102     -35.240  81.090  95.800  1.00  0.00           H
ATOM   1516  HB2 ASN A 102     -34.180  81.610  94.420  1.00  0.00           H
ATOM   1517  CG  ASN A 102     -33.220  81.220  96.270  1.00  0.00           C
ATOM   1518  OD1 ASN A 102     -33.300  80.900  97.480  1.00  0.00           O
ATOM   1519  ND2 ASN A 102     -32.060  81.730  95.940  1.00  0.00           N
ATOM   1520 1HD2 ASN A 102     -31.820  81.970  94.990  1.00  0.00           H
ATOM   1521 2HD2 ASN A 102     -31.540  82.230  96.640  1.00  0.00           H
ATOM   1522  C   ASN A 102     -33.660  78.400  95.750  1.00  0.00           C
ATOM   1523  O   ASN A 102     -34.550  77.830  96.350  1.00  0.00           O
ATOM   1524  N   TYR A 103     -32.360  78.070  95.940  1.00  0.00           N
ATOM   1525  H   TYR A 103     -31.660  78.560  95.400  1.00  0.00           H
ATOM   1526  CA  TYR A 103     -31.790  77.020  96.760  1.00  0.00           C
ATOM   1527  HA  TYR A 103     -32.190  76.080  96.380  1.00  0.00           H
ATOM   1528  CB  TYR A 103     -30.270  76.920  96.440  1.00  0.00           C
ATOM   1529  HB1 TYR A 103     -29.850  77.910  96.620  1.00  0.00           H
ATOM   1530  HB2 TYR A 103     -30.190  76.550  95.420  1.00  0.00           H
ATOM   1531  CG  TYR A 103     -29.520  75.960  97.380  1.00  0.00           C
ATOM   1532  CD1 TYR A 103     -28.860  76.450  98.570  1.00  0.00           C
ATOM   1533  HD1 TYR A 103     -28.970  77.480  98.880  1.00  0.00           H
ATOM   1534  CE1 TYR A 103     -28.280  75.470  99.410  1.00  0.00           C
ATOM   1535  HE1 TYR A 103     -27.880  75.720 100.380  1.00  0.00           H
ATOM   1536  CZ  TYR A 103     -28.270  74.120  99.100  1.00  0.00           C
ATOM   1537  OH  TYR A 103     -27.650  73.180  99.870  1.00  0.00           O
ATOM   1538  HH  TYR A 103     -27.340  73.580 100.690  1.00  0.00           H
ATOM   1539  CE2 TYR A 103     -28.800  73.690  97.860  1.00  0.00           C
ATOM   1540  HE2 TYR A 103     -28.840  72.620  97.690  1.00  0.00           H
ATOM   1541  CD2 TYR A 103     -29.510  74.600  97.080  1.00  0.00           C
ATOM   1542  HD2 TYR A 103     -30.010  74.220  96.200  1.00  0.00           H
ATOM   1543  C   TYR A 103     -32.080  77.160  98.290  1.00  0.00           C
ATOM   1544  O   TYR A 103     -32.370  76.200  99.000  1.00  0.00           O
ATOM   1545  N   ALA A 104     -31.940  78.380  98.840  1.00  0.00           N
ATOM   1546  H   ALA A 104     -31.890  79.200  98.240  1.00  0.00           H
ATOM   1547  CA  ALA A 104     -32.180  78.580 100.290  1.00  0.00           C
ATOM   1548  HA  ALA A 104     -31.490  77.830 100.660  1.00  0.00           H
ATOM   1549  CB  ALA A 104     -31.660  79.970 100.600  1.00  0.00           C
ATOM   1550  HB1 ALA A 104     -30.590  79.980 100.410  1.00  0.00           H
ATOM   1551  HB2 ALA A 104     -32.100  80.810 100.060  1.00  0.00           H
ATOM   1552  HB3 ALA A 104     -31.800  80.330 101.620  1.00  0.00           H
ATOM   1553  C   ALA A 104     -33.720  78.420 100.530  1.00  0.00           C
ATOM   1554  O   ALA A 104     -34.150  77.750 101.460  1.00  0.00           O
ATOM   1555  N   ARG A 105     -34.560  79.100  99.700  1.00  0.00           N
ATOM   1556  H   ARG A 105     -34.190  79.680  98.960  1.00  0.00           H
ATOM   1557  CA  ARG A 105     -36.050  79.090  99.900  1.00  0.00           C
ATOM   1558  HA  ARG A 105     -36.210  79.370 100.940  1.00  0.00           H
ATOM   1559  CB  ARG A 105     -36.610  80.130  98.880  1.00  0.00           C
ATOM   1560  HB1 ARG A 105     -36.650  79.680  97.890  1.00  0.00           H
ATOM   1561  HB2 ARG A 105     -36.030  81.050  98.820  1.00  0.00           H
ATOM   1562  CG  ARG A 105     -38.020  80.480  99.210  1.00  0.00           C
ATOM   1563  HG1 ARG A 105     -38.080  80.700 100.270  1.00  0.00           H
ATOM   1564  HG2 ARG A 105     -38.640  79.590  99.100  1.00  0.00           H
ATOM   1565  CD  ARG A 105     -38.660  81.650  98.410  1.00  0.00           C
ATOM   1566  HD1 ARG A 105     -38.570  81.470  97.340  1.00  0.00           H
ATOM   1567  HD2 ARG A 105     -38.220  82.620  98.640  1.00  0.00           H
ATOM   1568  NE  ARG A 105     -40.050  81.830  98.760  1.00  0.00           N
ATOM   1569  HE  ARG A 105     -40.680  81.230  98.240  1.00  0.00           H
ATOM   1570  CZ  ARG A 105     -40.650  82.610  99.610  1.00  0.00           C
ATOM   1571  NH1 ARG A 105     -39.940  83.330 100.520  1.00  0.00           N
ATOM   1572 1HH1 ARG A 105     -38.970  83.050 100.650  1.00  0.00           H
ATOM   1573 2HH1 ARG A 105     -40.450  83.770 101.270  1.00  0.00           H
ATOM   1574  NH2 ARG A 105     -41.950  82.650  99.560  1.00  0.00           N
ATOM   1575 1HH2 ARG A 105     -42.420  82.270  98.750  1.00  0.00           H
ATOM   1576 2HH2 ARG A 105     -42.470  83.140 100.270  1.00  0.00           H
ATOM   1577  C   ARG A 105     -36.690  77.690  99.770  1.00  0.00           C
ATOM   1578  O   ARG A 105     -37.690  77.360 100.440  1.00  0.00           O
ATOM   1579  N   GLY A 106     -36.090  76.890  98.900  1.00  0.00           N
ATOM   1580  H   GLY A 106     -35.280  77.300  98.450  1.00  0.00           H
ATOM   1581  CA  GLY A 106     -36.240  75.430  98.870  1.00  0.00           C
ATOM   1582  HA1 GLY A 106     -35.750  75.050  97.970  1.00  0.00           H
ATOM   1583  HA2 GLY A 106     -37.290  75.180  98.750  1.00  0.00           H
ATOM   1584  C   GLY A 106     -35.790  74.800 100.220  1.00  0.00           C
ATOM   1585  O   GLY A 106     -36.510  74.070 100.880  1.00  0.00           O
ATOM   1586  N   HIS A 107     -34.520  75.040 100.700  1.00  0.00           N
ATOM   1587  H   HIS A 107     -33.860  75.600 100.180  1.00  0.00           H
ATOM   1588  CA  HIS A 107     -33.980  74.360 101.920  1.00  0.00           C
ATOM   1589  HA  HIS A 107     -34.230  73.300 101.900  1.00  0.00           H
ATOM   1590  CB  HIS A 107     -32.510  74.440 101.730  1.00  0.00           C
ATOM   1591  HB1 HIS A 107     -32.230  75.490 101.870  1.00  0.00           H
ATOM   1592  HB2 HIS A 107     -32.160  74.180 100.730  1.00  0.00           H
ATOM   1593  CG  HIS A 107     -31.710  73.570 102.670  1.00  0.00           C
ATOM   1594  ND1 HIS A 107     -30.780  72.650 102.190  1.00  0.00           N
ATOM   1595  HD1 HIS A 107     -30.690  72.370 101.230  1.00  0.00           H
ATOM   1596  CE1 HIS A 107     -30.040  72.230 103.230  1.00  0.00           C
ATOM   1597  HE1 HIS A 107     -29.240  71.510 103.200  1.00  0.00           H
ATOM   1598  NE2 HIS A 107     -30.450  72.900 104.350  1.00  0.00           N
ATOM   1599  CD2 HIS A 107     -31.500  73.770 104.000  1.00  0.00           C
ATOM   1600  HD2 HIS A 107     -31.890  74.560 104.620  1.00  0.00           H
ATOM   1601  C   HIS A 107     -34.480  74.860 103.280  1.00  0.00           C
ATOM   1602  O   HIS A 107     -34.520  74.160 104.270  1.00  0.00           O
ATOM   1603  N   TYR A 108     -34.990  76.090 103.330  1.00  0.00           N
ATOM   1604  H   TYR A 108     -34.930  76.660 102.500  1.00  0.00           H
ATOM   1605  CA  TYR A 108     -35.400  76.740 104.610  1.00  0.00           C
ATOM   1606  HA  TYR A 108     -35.270  76.050 105.440  1.00  0.00           H
ATOM   1607  CB  TYR A 108     -34.570  77.950 104.970  1.00  0.00           C
ATOM   1608  HB1 TYR A 108     -35.060  78.290 105.880  1.00  0.00           H
ATOM   1609  HB2 TYR A 108     -34.720  78.730 104.230  1.00  0.00           H
ATOM   1610  CG  TYR A 108     -33.120  77.680 105.370  1.00  0.00           C
ATOM   1611  CD1 TYR A 108     -32.130  77.600 104.380  1.00  0.00           C
ATOM   1612  HD1 TYR A 108     -32.400  77.700 103.340  1.00  0.00           H
ATOM   1613  CE1 TYR A 108     -30.880  77.020 104.610  1.00  0.00           C
ATOM   1614  HE1 TYR A 108     -30.090  76.960 103.880  1.00  0.00           H
ATOM   1615  CZ  TYR A 108     -30.580  76.590 105.920  1.00  0.00           C
ATOM   1616  OH  TYR A 108     -29.440  75.940 106.190  1.00  0.00           O
ATOM   1617  HH  TYR A 108     -29.030  75.660 105.370  1.00  0.00           H
ATOM   1618  CE2 TYR A 108     -31.500  76.770 106.970  1.00  0.00           C
ATOM   1619  HE2 TYR A 108     -31.240  76.410 107.950  1.00  0.00           H
ATOM   1620  CD2 TYR A 108     -32.730  77.370 106.700  1.00  0.00           C
ATOM   1621  HD2 TYR A 108     -33.470  77.390 107.490  1.00  0.00           H
ATOM   1622  C   TYR A 108     -36.930  77.120 104.600  1.00  0.00           C
ATOM   1623  O   TYR A 108     -37.450  77.220 105.730  1.00  0.00           O
ATOM   1624  N   THR A 109     -37.720  77.250 103.480  1.00  0.00           N
ATOM   1625  H   THR A 109     -37.300  77.210 102.560  1.00  0.00           H
ATOM   1626  CA  THR A 109     -39.010  78.040 103.500  1.00  0.00           C
ATOM   1627  HA  THR A 109     -39.310  78.160 104.540  1.00  0.00           H
ATOM   1628  CB  THR A 109     -38.780  79.360 102.810  1.00  0.00           C
ATOM   1629  HB  THR A 109     -38.920  79.300 101.730  1.00  0.00           H
ATOM   1630  CG2 THR A 109     -39.860  80.380 103.210  1.00  0.00           C
ATOM   1631 1HG2 THR A 109     -40.870  80.000 103.110  1.00  0.00           H
ATOM   1632 2HG2 THR A 109     -39.770  80.680 104.260  1.00  0.00           H
ATOM   1633 3HG2 THR A 109     -39.670  81.270 102.610  1.00  0.00           H
ATOM   1634  OG1 THR A 109     -37.500  79.850 102.900  1.00  0.00           O
ATOM   1635  HG1 THR A 109     -37.450  80.700 102.460  1.00  0.00           H
ATOM   1636  C   THR A 109     -40.270  77.390 102.870  1.00  0.00           C
ATOM   1637  O   THR A 109     -41.360  77.620 103.410  1.00  0.00           O
ATOM   1638  N   ILE A 110     -40.120  76.660 101.770  1.00  0.00           N
ATOM   1639  H   ILE A 110     -39.260  76.650 101.240  1.00  0.00           H
ATOM   1640  CA  ILE A 110     -41.260  76.180 100.970  1.00  0.00           C
ATOM   1641  HA  ILE A 110     -42.180  76.490 101.480  1.00  0.00           H
ATOM   1642  CB  ILE A 110     -41.120  76.800  99.600  1.00  0.00           C
ATOM   1643  HB  ILE A 110     -40.140  76.510  99.210  1.00  0.00           H
ATOM   1644  CG2 ILE A 110     -42.200  76.230  98.700  1.00  0.00           C
ATOM   1645 1HG2 ILE A 110     -43.130  76.430  99.230  1.00  0.00           H
ATOM   1646 2HG2 ILE A 110     -42.240  76.590  97.680  1.00  0.00           H
ATOM   1647 3HG2 ILE A 110     -42.080  75.150  98.630  1.00  0.00           H
ATOM   1648  CG1 ILE A 110     -41.270  78.340  99.680  1.00  0.00           C
ATOM   1649 1HG1 ILE A 110     -41.180  78.850  98.720  1.00  0.00           H
ATOM   1650 2HG1 ILE A 110     -40.360  78.680 100.160  1.00  0.00           H
ATOM   1651  CD  ILE A 110     -42.590  78.880 100.360  1.00  0.00           C
ATOM   1652  HD1 ILE A 110     -42.780  78.260 101.240  1.00  0.00           H
ATOM   1653  HD2 ILE A 110     -42.320  79.870 100.710  1.00  0.00           H
ATOM   1654  HD3 ILE A 110     -43.540  78.920  99.820  1.00  0.00           H
ATOM   1655  C   ILE A 110     -41.350  74.650 100.980  1.00  0.00           C
ATOM   1656  O   ILE A 110     -42.400  74.050 100.970  1.00  0.00           O
ATOM   1657  N   GLY A 111     -40.180  74.000 101.050  1.00  0.00           N
ATOM   1658  H   GLY A 111     -39.300  74.480 101.170  1.00  0.00           H
ATOM   1659  CA  GLY A 111     -40.110  72.500 101.150  1.00  0.00           C
ATOM   1660  HA1 GLY A 111     -39.080  72.150 101.190  1.00  0.00           H
ATOM   1661  HA2 GLY A 111     -40.760  72.110 100.360  1.00  0.00           H
ATOM   1662  C   GLY A 111     -40.740  71.970 102.480  1.00  0.00           C
ATOM   1663  O   GLY A 111     -41.280  70.870 102.490  1.00  0.00           O
ATOM   1664  N   LYS A 112     -40.690  72.790 103.560  1.00  0.00           N
ATOM   1665  H   LYS A 112     -40.170  73.650 103.480  1.00  0.00           H
ATOM   1666  CA  LYS A 112     -41.250  72.540 104.880  1.00  0.00           C
ATOM   1667  HA  LYS A 112     -40.900  71.530 105.070  1.00  0.00           H
ATOM   1668  CB  LYS A 112     -40.550  73.500 105.910  1.00  0.00           C
ATOM   1669  HB1 LYS A 112     -39.460  73.380 105.870  1.00  0.00           H
ATOM   1670  HB2 LYS A 112     -40.870  73.290 106.930  1.00  0.00           H
ATOM   1671  CG  LYS A 112     -40.840  74.970 105.720  1.00  0.00           C
ATOM   1672  HG1 LYS A 112     -40.610  75.390 104.750  1.00  0.00           H
ATOM   1673  HG2 LYS A 112     -40.160  75.520 106.370  1.00  0.00           H
ATOM   1674  CD  LYS A 112     -42.260  75.430 106.220  1.00  0.00           C
ATOM   1675  HD1 LYS A 112     -42.460  74.920 107.160  1.00  0.00           H
ATOM   1676  HD2 LYS A 112     -43.120  75.020 105.680  1.00  0.00           H
ATOM   1677  CE  LYS A 112     -42.520  76.890 106.310  1.00  0.00           C
ATOM   1678  HE1 LYS A 112     -42.400  77.240 105.290  1.00  0.00           H
ATOM   1679  HE2 LYS A 112     -41.800  77.340 107.000  1.00  0.00           H
ATOM   1680  NZ  LYS A 112     -43.970  77.160 106.670  1.00  0.00           N
ATOM   1681  HZ1 LYS A 112     -44.070  78.130 106.940  1.00  0.00           H
ATOM   1682  HZ2 LYS A 112     -44.570  76.880 105.910  1.00  0.00           H
ATOM   1683  HZ3 LYS A 112     -44.160  76.560 107.460  1.00  0.00           H
ATOM   1684  C   LYS A 112     -42.810  72.430 104.960  1.00  0.00           C
ATOM   1685  O   LYS A 112     -43.290  71.920 105.940  1.00  0.00           O
ATOM   1686  N   GLU A 113     -43.440  72.970 103.840  1.00  0.00           N
ATOM   1687  H   GLU A 113     -42.860  73.400 103.130  1.00  0.00           H
ATOM   1688  CA  GLU A 113     -44.860  72.800 103.640  1.00  0.00           C
ATOM   1689  HA  GLU A 113     -45.370  73.090 104.560  1.00  0.00           H
ATOM   1690  CB  GLU A 113     -45.400  73.530 102.440  1.00  0.00           C
ATOM   1691  HB1 GLU A 113     -46.450  73.280 102.320  1.00  0.00           H
ATOM   1692  HB2 GLU A 113     -44.920  73.130 101.540  1.00  0.00           H
ATOM   1693  CG  GLU A 113     -45.210  75.020 102.410  1.00  0.00           C
ATOM   1694  HG1 GLU A 113     -45.530  75.430 101.450  1.00  0.00           H
ATOM   1695  HG2 GLU A 113     -44.140  75.150 102.590  1.00  0.00           H
ATOM   1696  CD  GLU A 113     -45.960  75.850 103.540  1.00  0.00           C
ATOM   1697  OE1 GLU A 113     -45.250  76.580 104.200  1.00  0.00           O
ATOM   1698  OE2 GLU A 113     -47.170  75.660 103.700  1.00  0.00           O
ATOM   1699  C   GLU A 113     -45.170  71.330 103.470  1.00  0.00           C
ATOM   1700  O   GLU A 113     -46.250  70.890 103.900  1.00  0.00           O
ATOM   1701  N   ILE A 114     -44.310  70.530 102.810  1.00  0.00           N
ATOM   1702  H   ILE A 114     -43.410  70.920 102.540  1.00  0.00           H
ATOM   1703  CA  ILE A 114     -44.680  69.100 102.340  1.00  0.00           C
ATOM   1704  HA  ILE A 114     -45.580  68.830 102.880  1.00  0.00           H
ATOM   1705  CB  ILE A 114     -45.150  69.000 100.840  1.00  0.00           C
ATOM   1706  HB  ILE A 114     -45.580  68.020 100.660  1.00  0.00           H
ATOM   1707  CG2 ILE A 114     -46.290  70.060 100.420  1.00  0.00           C
ATOM   1708 1HG2 ILE A 114     -47.190  69.900 101.010  1.00  0.00           H
ATOM   1709 2HG2 ILE A 114     -45.960  71.090 100.560  1.00  0.00           H
ATOM   1710 3HG2 ILE A 114     -46.620  69.920  99.390  1.00  0.00           H
ATOM   1711  CG1 ILE A 114     -43.980  68.980  99.760  1.00  0.00           C
ATOM   1712 1HG1 ILE A 114     -44.510  68.800  98.830  1.00  0.00           H
ATOM   1713 2HG1 ILE A 114     -43.250  68.240 100.090  1.00  0.00           H
ATOM   1714  CD  ILE A 114     -43.320  70.350  99.650  1.00  0.00           C
ATOM   1715  HD1 ILE A 114     -42.880  70.610 100.610  1.00  0.00           H
ATOM   1716  HD2 ILE A 114     -42.610  70.280  98.830  1.00  0.00           H
ATOM   1717  HD3 ILE A 114     -44.010  71.130  99.350  1.00  0.00           H
ATOM   1718  C   ILE A 114     -43.660  68.070 102.610  1.00  0.00           C
ATOM   1719  O   ILE A 114     -44.040  66.890 102.440  1.00  0.00           O
ATOM   1720  N   ILE A 115     -42.460  68.370 103.110  1.00  0.00           N
ATOM   1721  H   ILE A 115     -42.270  69.320 103.380  1.00  0.00           H
ATOM   1722  CA  ILE A 115     -41.370  67.370 103.450  1.00  0.00           C
ATOM   1723  HA  ILE A 115     -41.030  67.000 102.480  1.00  0.00           H
ATOM   1724  CB  ILE A 115     -40.220  68.090 104.100  1.00  0.00           C
ATOM   1725  HB  ILE A 115     -39.960  68.940 103.470  1.00  0.00           H
ATOM   1726  CG2 ILE A 115     -40.540  68.760 105.460  1.00  0.00           C
ATOM   1727 1HG2 ILE A 115     -39.720  69.400 105.790  1.00  0.00           H
ATOM   1728 2HG2 ILE A 115     -41.430  69.380 105.380  1.00  0.00           H
ATOM   1729 3HG2 ILE A 115     -40.620  68.010 106.250  1.00  0.00           H
ATOM   1730  CG1 ILE A 115     -38.830  67.370 104.160  1.00  0.00           C
ATOM   1731 1HG1 ILE A 115     -39.040  66.700 104.990  1.00  0.00           H
ATOM   1732 2HG1 ILE A 115     -38.010  68.040 104.420  1.00  0.00           H
ATOM   1733  CD  ILE A 115     -38.420  66.750 102.870  1.00  0.00           C
ATOM   1734  HD1 ILE A 115     -37.540  66.170 103.140  1.00  0.00           H
ATOM   1735  HD2 ILE A 115     -39.160  66.080 102.440  1.00  0.00           H
ATOM   1736  HD3 ILE A 115     -38.120  67.540 102.180  1.00  0.00           H
ATOM   1737  C   ILE A 115     -41.780  66.160 104.140  1.00  0.00           C
ATOM   1738  O   ILE A 115     -41.500  65.060 103.700  1.00  0.00           O
ATOM   1739  N   ASP A 116     -42.600  66.230 105.240  1.00  0.00           N
ATOM   1740  H   ASP A 116     -42.870  67.170 105.490  1.00  0.00           H
ATOM   1741  CA  ASP A 116     -43.050  65.030 105.970  1.00  0.00           C
ATOM   1742  HA  ASP A 116     -42.110  64.550 106.250  1.00  0.00           H
ATOM   1743  CB  ASP A 116     -43.800  65.410 107.260  1.00  0.00           C
ATOM   1744  HB1 ASP A 116     -43.990  64.500 107.840  1.00  0.00           H
ATOM   1745  HB2 ASP A 116     -44.720  65.900 106.940  1.00  0.00           H
ATOM   1746  CG  ASP A 116     -42.940  66.420 108.020  1.00  0.00           C
ATOM   1747  OD1 ASP A 116     -43.390  67.560 108.050  1.00  0.00           O
ATOM   1748  OD2 ASP A 116     -41.980  65.950 108.700  1.00  0.00           O
ATOM   1749  C   ASP A 116     -43.980  64.090 105.080  1.00  0.00           C
ATOM   1750  O   ASP A 116     -44.020  62.910 105.400  1.00  0.00           O
ATOM   1751  N   LEU A 117     -44.660  64.650 104.080  1.00  0.00           N
ATOM   1752  H   LEU A 117     -44.440  65.610 103.860  1.00  0.00           H
ATOM   1753  CA  LEU A 117     -45.560  63.880 103.220  1.00  0.00           C
ATOM   1754  HA  LEU A 117     -46.140  63.180 103.810  1.00  0.00           H
ATOM   1755  CB  LEU A 117     -46.580  64.870 102.550  1.00  0.00           C
ATOM   1756  HB1 LEU A 117     -47.430  64.280 102.200  1.00  0.00           H
ATOM   1757  HB2 LEU A 117     -46.100  65.310 101.680  1.00  0.00           H
ATOM   1758  CG  LEU A 117     -47.150  65.980 103.470  1.00  0.00           C
ATOM   1759  HG  LEU A 117     -46.420  66.770 103.650  1.00  0.00           H
ATOM   1760  CD1 LEU A 117     -48.210  66.870 102.670  1.00  0.00           C
ATOM   1761 1HD1 LEU A 117     -49.030  66.320 102.220  1.00  0.00           H
ATOM   1762 2HD1 LEU A 117     -48.640  67.630 103.330  1.00  0.00           H
ATOM   1763 3HD1 LEU A 117     -47.630  67.410 101.930  1.00  0.00           H
ATOM   1764  CD2 LEU A 117     -47.730  65.510 104.790  1.00  0.00           C
ATOM   1765 1HD2 LEU A 117     -46.910  65.110 105.380  1.00  0.00           H
ATOM   1766 2HD2 LEU A 117     -48.210  66.350 105.300  1.00  0.00           H
ATOM   1767 3HD2 LEU A 117     -48.560  64.820 104.600  1.00  0.00           H
ATOM   1768  C   LEU A 117     -44.720  62.990 102.240  1.00  0.00           C
ATOM   1769  O   LEU A 117     -45.170  61.860 101.970  1.00  0.00           O
ATOM   1770  N   VAL A 118     -43.560  63.530 101.850  1.00  0.00           N
ATOM   1771  H   VAL A 118     -43.160  64.310 102.350  1.00  0.00           H
ATOM   1772  CA  VAL A 118     -42.530  62.750 101.130  1.00  0.00           C
ATOM   1773  HA  VAL A 118     -43.020  62.180 100.340  1.00  0.00           H
ATOM   1774  CB  VAL A 118     -41.520  63.640 100.430  1.00  0.00           C
ATOM   1775  HB  VAL A 118     -40.920  64.050 101.240  1.00  0.00           H
ATOM   1776  CG1 VAL A 118     -40.590  62.770  99.600  1.00  0.00           C
ATOM   1777 1HG1 VAL A 118     -39.870  62.290 100.270  1.00  0.00           H
ATOM   1778 2HG1 VAL A 118     -41.100  62.000  99.020  1.00  0.00           H
ATOM   1779 3HG1 VAL A 118     -40.020  63.450  98.980  1.00  0.00           H
ATOM   1780  CG2 VAL A 118     -42.220  64.600  99.560  1.00  0.00           C
ATOM   1781 1HG2 VAL A 118     -42.660  64.180  98.650  1.00  0.00           H
ATOM   1782 2HG2 VAL A 118     -42.940  65.160 100.160  1.00  0.00           H
ATOM   1783 3HG2 VAL A 118     -41.450  65.310  99.250  1.00  0.00           H
ATOM   1784  C   VAL A 118     -41.800  61.670 102.040  1.00  0.00           C
ATOM   1785  O   VAL A 118     -41.710  60.560 101.560  1.00  0.00           O
ATOM   1786  N   LEU A 119     -41.390  62.070 103.210  1.00  0.00           N
ATOM   1787  H   LEU A 119     -41.440  63.050 103.430  1.00  0.00           H
ATOM   1788  CA  LEU A 119     -40.860  61.050 104.160  1.00  0.00           C
ATOM   1789  HA  LEU A 119     -40.090  60.560 103.560  1.00  0.00           H
ATOM   1790  CB  LEU A 119     -40.210  61.750 105.370  1.00  0.00           C
ATOM   1791  HB1 LEU A 119     -39.660  61.020 105.960  1.00  0.00           H
ATOM   1792  HB2 LEU A 119     -41.020  62.210 105.930  1.00  0.00           H
ATOM   1793  CG  LEU A 119     -39.170  62.820 105.010  1.00  0.00           C
ATOM   1794  HG  LEU A 119     -39.670  63.560 104.390  1.00  0.00           H
ATOM   1795  CD1 LEU A 119     -38.800  63.600 106.300  1.00  0.00           C
ATOM   1796 1HD1 LEU A 119     -39.660  63.660 106.960  1.00  0.00           H
ATOM   1797 2HD1 LEU A 119     -37.940  63.070 106.700  1.00  0.00           H
ATOM   1798 3HD1 LEU A 119     -38.550  64.640 106.080  1.00  0.00           H
ATOM   1799  CD2 LEU A 119     -37.960  62.350 104.310  1.00  0.00           C
ATOM   1800 1HD2 LEU A 119     -37.300  63.180 104.080  1.00  0.00           H
ATOM   1801 2HD2 LEU A 119     -37.420  61.610 104.910  1.00  0.00           H
ATOM   1802 3HD2 LEU A 119     -38.350  61.840 103.430  1.00  0.00           H
ATOM   1803  C   LEU A 119     -41.840  59.990 104.610  1.00  0.00           C
ATOM   1804  O   LEU A 119     -41.410  58.850 104.710  1.00  0.00           O
ATOM   1805  N   ASP A 120     -43.040  60.330 104.890  1.00  0.00           N
ATOM   1806  H   ASP A 120     -43.350  61.280 104.730  1.00  0.00           H
ATOM   1807  CA  ASP A 120     -44.160  59.470 105.280  1.00  0.00           C
ATOM   1808  HA  ASP A 120     -43.940  59.100 106.280  1.00  0.00           H
ATOM   1809  CB  ASP A 120     -45.450  60.190 105.260  1.00  0.00           C
ATOM   1810  HB1 ASP A 120     -45.810  60.480 104.270  1.00  0.00           H
ATOM   1811  HB2 ASP A 120     -45.270  61.050 105.910  1.00  0.00           H
ATOM   1812  CG  ASP A 120     -46.570  59.310 105.860  1.00  0.00           C
ATOM   1813  OD1 ASP A 120     -46.390  58.630 106.930  1.00  0.00           O
ATOM   1814  OD2 ASP A 120     -47.680  59.220 105.270  1.00  0.00           O
ATOM   1815  C   ASP A 120     -44.250  58.290 104.340  1.00  0.00           C
ATOM   1816  O   ASP A 120     -44.260  57.150 104.700  1.00  0.00           O
ATOM   1817  N   ARG A 121     -44.260  58.520 103.040  1.00  0.00           N
ATOM   1818  H   ARG A 121     -44.290  59.470 102.700  1.00  0.00           H
ATOM   1819  CA  ARG A 121     -44.230  57.440 102.030  1.00  0.00           C
ATOM   1820  HA  ARG A 121     -44.940  56.700 102.400  1.00  0.00           H
ATOM   1821  CB  ARG A 121     -44.490  58.030 100.590  1.00  0.00           C
ATOM   1822  HB1 ARG A 121     -43.500  58.400 100.340  1.00  0.00           H
ATOM   1823  HB2 ARG A 121     -45.170  58.870 100.550  1.00  0.00           H
ATOM   1824  CG  ARG A 121     -44.910  56.940  99.630  1.00  0.00           C
ATOM   1825  HG1 ARG A 121     -44.180  56.120  99.630  1.00  0.00           H
ATOM   1826  HG2 ARG A 121     -44.970  57.370  98.630  1.00  0.00           H
ATOM   1827  CD  ARG A 121     -46.200  56.200  99.920  1.00  0.00           C
ATOM   1828  HD1 ARG A 121     -47.070  56.820  99.710  1.00  0.00           H
ATOM   1829  HD2 ARG A 121     -46.280  55.880 100.960  1.00  0.00           H
ATOM   1830  NE  ARG A 121     -46.210  54.930  99.130  1.00  0.00           N
ATOM   1831  HE  ARG A 121     -45.770  55.020  98.220  1.00  0.00           H
ATOM   1832  CZ  ARG A 121     -46.720  53.790  99.490  1.00  0.00           C
ATOM   1833  NH1 ARG A 121     -47.450  53.680 100.510  1.00  0.00           N
ATOM   1834 1HH1 ARG A 121     -47.950  54.470 100.890  1.00  0.00           H
ATOM   1835 2HH1 ARG A 121     -47.850  52.780 100.750  1.00  0.00           H
ATOM   1836  NH2 ARG A 121     -46.670  52.620  98.820  1.00  0.00           N
ATOM   1837 1HH2 ARG A 121     -46.110  52.480  97.990  1.00  0.00           H
ATOM   1838 2HH2 ARG A 121     -47.250  51.870  99.170  1.00  0.00           H
ATOM   1839  C   ARG A 121     -42.970  56.650 102.000  1.00  0.00           C
ATOM   1840  O   ARG A 121     -42.990  55.480 101.610  1.00  0.00           O
ATOM   1841  N   ILE A 122     -41.740  57.230 102.200  1.00  0.00           N
ATOM   1842  H   ILE A 122     -41.720  58.210 102.440  1.00  0.00           H
ATOM   1843  CA  ILE A 122     -40.540  56.380 102.330  1.00  0.00           C
ATOM   1844  HA  ILE A 122     -40.560  55.750 101.440  1.00  0.00           H
ATOM   1845  CB  ILE A 122     -39.330  57.350 102.170  1.00  0.00           C
ATOM   1846  HB  ILE A 122     -39.390  58.100 102.960  1.00  0.00           H
ATOM   1847  CG2 ILE A 122     -37.990  56.640 102.300  1.00  0.00           C
ATOM   1848 1HG2 ILE A 122     -37.930  56.120 103.260  1.00  0.00           H
ATOM   1849 2HG2 ILE A 122     -37.880  55.820 101.590  1.00  0.00           H
ATOM   1850 3HG2 ILE A 122     -37.200  57.360 102.090  1.00  0.00           H
ATOM   1851  CG1 ILE A 122     -39.360  58.130 100.840  1.00  0.00           C
ATOM   1852 1HG1 ILE A 122     -40.350  58.450 100.530  1.00  0.00           H
ATOM   1853 2HG1 ILE A 122     -39.110  57.450 100.020  1.00  0.00           H
ATOM   1854  CD  ILE A 122     -38.480  59.390 100.620  1.00  0.00           C
ATOM   1855  HD1 ILE A 122     -38.730  59.770  99.630  1.00  0.00           H
ATOM   1856  HD2 ILE A 122     -38.720  60.160 101.350  1.00  0.00           H
ATOM   1857  HD3 ILE A 122     -37.420  59.130 100.680  1.00  0.00           H
ATOM   1858  C   ILE A 122     -40.580  55.540 103.540  1.00  0.00           C
ATOM   1859  O   ILE A 122     -40.290  54.370 103.390  1.00  0.00           O
ATOM   1860  N   ARG A 123     -41.030  56.080 104.680  1.00  0.00           N
ATOM   1861  H   ARG A 123     -41.390  57.020 104.650  1.00  0.00           H
ATOM   1862  CA  ARG A 123     -41.370  55.220 105.870  1.00  0.00           C
ATOM   1863  HA  ARG A 123     -40.440  54.730 106.160  1.00  0.00           H
ATOM   1864  CB  ARG A 123     -41.810  56.100 107.050  1.00  0.00           C
ATOM   1865  HB1 ARG A 123     -42.090  55.520 107.920  1.00  0.00           H
ATOM   1866  HB2 ARG A 123     -42.710  56.610 106.700  1.00  0.00           H
ATOM   1867  CG  ARG A 123     -40.660  57.140 107.440  1.00  0.00           C
ATOM   1868  HG1 ARG A 123     -40.140  57.480 106.550  1.00  0.00           H
ATOM   1869  HG2 ARG A 123     -40.000  56.690 108.180  1.00  0.00           H
ATOM   1870  CD  ARG A 123     -41.420  58.260 108.080  1.00  0.00           C
ATOM   1871  HD1 ARG A 123     -41.850  57.820 108.980  1.00  0.00           H
ATOM   1872  HD2 ARG A 123     -42.220  58.650 107.450  1.00  0.00           H
ATOM   1873  NE  ARG A 123     -40.510  59.420 108.430  1.00  0.00           N
ATOM   1874  HE  ARG A 123     -39.540  59.260 108.220  1.00  0.00           H
ATOM   1875  CZ  ARG A 123     -40.930  60.590 108.910  1.00  0.00           C
ATOM   1876  NH1 ARG A 123     -42.130  60.760 109.350  1.00  0.00           N
ATOM   1877 1HH1 ARG A 123     -42.650  59.930 109.590  1.00  0.00           H
ATOM   1878 2HH1 ARG A 123     -42.440  61.610 109.800  1.00  0.00           H
ATOM   1879  NH2 ARG A 123     -40.030  61.530 109.200  1.00  0.00           N
ATOM   1880 1HH2 ARG A 123     -39.060  61.290 109.020  1.00  0.00           H
ATOM   1881 2HH2 ARG A 123     -40.250  62.410 109.640  1.00  0.00           H
ATOM   1882  C   ARG A 123     -42.370  54.120 105.510  1.00  0.00           C
ATOM   1883  O   ARG A 123     -42.110  52.940 105.740  1.00  0.00           O
ATOM   1884  N   LYS A 124     -43.560  54.400 104.910  1.00  0.00           N
ATOM   1885  H   LYS A 124     -43.850  55.360 104.860  1.00  0.00           H
ATOM   1886  CA  LYS A 124     -44.520  53.350 104.470  1.00  0.00           C
ATOM   1887  HA  LYS A 124     -44.810  52.760 105.340  1.00  0.00           H
ATOM   1888  CB  LYS A 124     -45.820  54.080 104.070  1.00  0.00           C
ATOM   1889  HB1 LYS A 124     -46.430  53.340 103.540  1.00  0.00           H
ATOM   1890  HB2 LYS A 124     -45.590  54.920 103.410  1.00  0.00           H
ATOM   1891  CG  LYS A 124     -46.620  54.500 105.280  1.00  0.00           C
ATOM   1892  HG1 LYS A 124     -45.970  54.930 106.050  1.00  0.00           H
ATOM   1893  HG2 LYS A 124     -47.110  53.650 105.740  1.00  0.00           H
ATOM   1894  CD  LYS A 124     -47.740  55.460 104.790  1.00  0.00           C
ATOM   1895  HD1 LYS A 124     -48.350  54.970 104.030  1.00  0.00           H
ATOM   1896  HD2 LYS A 124     -47.240  56.330 104.360  1.00  0.00           H
ATOM   1897  CE  LYS A 124     -48.630  55.890 105.990  1.00  0.00           C
ATOM   1898  HE1 LYS A 124     -48.040  56.110 106.890  1.00  0.00           H
ATOM   1899  HE2 LYS A 124     -49.240  55.030 106.270  1.00  0.00           H
ATOM   1900  NZ  LYS A 124     -49.420  57.080 105.700  1.00  0.00           N
ATOM   1901  HZ1 LYS A 124     -50.150  57.040 104.990  1.00  0.00           H
ATOM   1902  HZ2 LYS A 124     -49.990  57.400 106.470  1.00  0.00           H
ATOM   1903  HZ3 LYS A 124     -48.770  57.840 105.550  1.00  0.00           H
ATOM   1904  C   LYS A 124     -44.180  52.370 103.430  1.00  0.00           C
ATOM   1905  O   LYS A 124     -44.590  51.200 103.570  1.00  0.00           O
ATOM   1906  N   LEU A 125     -43.310  52.780 102.470  1.00  0.00           N
ATOM   1907  H   LEU A 125     -43.160  53.770 102.340  1.00  0.00           H
ATOM   1908  CA  LEU A 125     -42.650  51.800 101.680  1.00  0.00           C
ATOM   1909  HA  LEU A 125     -43.420  51.180 101.220  1.00  0.00           H
ATOM   1910  CB  LEU A 125     -41.920  52.450 100.510  1.00  0.00           C
ATOM   1911  HB1 LEU A 125     -41.130  51.770 100.160  1.00  0.00           H
ATOM   1912  HB2 LEU A 125     -41.390  53.280 100.970  1.00  0.00           H
ATOM   1913  CG  LEU A 125     -42.810  52.850  99.280  1.00  0.00           C
ATOM   1914  HG  LEU A 125     -43.610  53.440  99.720  1.00  0.00           H
ATOM   1915  CD1 LEU A 125     -42.100  53.820  98.310  1.00  0.00           C
ATOM   1916 1HD1 LEU A 125     -41.210  53.330  97.910  1.00  0.00           H
ATOM   1917 2HD1 LEU A 125     -42.850  54.040  97.550  1.00  0.00           H
ATOM   1918 3HD1 LEU A 125     -41.770  54.700  98.870  1.00  0.00           H
ATOM   1919  CD2 LEU A 125     -43.380  51.600  98.510  1.00  0.00           C
ATOM   1920 1HD2 LEU A 125     -43.750  51.880  97.530  1.00  0.00           H
ATOM   1921 2HD2 LEU A 125     -42.480  51.040  98.270  1.00  0.00           H
ATOM   1922 3HD2 LEU A 125     -44.010  51.080  99.230  1.00  0.00           H
ATOM   1923  C   LEU A 125     -41.750  50.840 102.500  1.00  0.00           C
ATOM   1924  O   LEU A 125     -41.780  49.630 102.320  1.00  0.00           O
ATOM   1925  N   ALA A 126     -41.050  51.370 103.510  1.00  0.00           N
ATOM   1926  H   ALA A 126     -41.280  52.310 103.790  1.00  0.00           H
ATOM   1927  CA  ALA A 126     -40.080  50.590 104.280  1.00  0.00           C
ATOM   1928  HA  ALA A 126     -39.450  50.020 103.600  1.00  0.00           H
ATOM   1929  CB  ALA A 126     -39.020  51.470 104.980  1.00  0.00           C
ATOM   1930  HB1 ALA A 126     -38.230  50.830 105.390  1.00  0.00           H
ATOM   1931  HB2 ALA A 126     -38.670  52.240 104.290  1.00  0.00           H
ATOM   1932  HB3 ALA A 126     -39.530  52.000 105.780  1.00  0.00           H
ATOM   1933  C   ALA A 126     -40.810  49.670 105.340  1.00  0.00           C
ATOM   1934  O   ALA A 126     -40.260  48.630 105.690  1.00  0.00           O
ATOM   1935  N   ASP A 127     -42.090  49.920 105.660  1.00  0.00           N
ATOM   1936  H   ASP A 127     -42.450  50.850 105.490  1.00  0.00           H
ATOM   1937  CA  ASP A 127     -42.980  48.950 106.260  1.00  0.00           C
ATOM   1938  HA  ASP A 127     -42.480  48.660 107.190  1.00  0.00           H
ATOM   1939  CB  ASP A 127     -44.360  49.540 106.520  1.00  0.00           C
ATOM   1940  HB1 ASP A 127     -44.960  48.710 106.890  1.00  0.00           H
ATOM   1941  HB2 ASP A 127     -44.800  49.800 105.550  1.00  0.00           H
ATOM   1942  CG  ASP A 127     -44.330  50.790 107.460  1.00  0.00           C
ATOM   1943  OD1 ASP A 127     -43.300  51.060 108.130  1.00  0.00           O
ATOM   1944  OD2 ASP A 127     -45.390  51.430 107.670  1.00  0.00           O
ATOM   1945  C   ASP A 127     -43.060  47.620 105.530  1.00  0.00           C
ATOM   1946  O   ASP A 127     -43.170  46.570 106.140  1.00  0.00           O
ATOM   1947  N   GLN A 128     -42.830  47.630 104.210  1.00  0.00           N
ATOM   1948  H   GLN A 128     -42.600  48.510 103.770  1.00  0.00           H
ATOM   1949  CA  GLN A 128     -43.200  46.590 103.320  1.00  0.00           C
ATOM   1950  HA  GLN A 128     -43.590  45.680 103.770  1.00  0.00           H
ATOM   1951  CB  GLN A 128     -44.330  47.060 102.330  1.00  0.00           C
ATOM   1952  HB1 GLN A 128     -44.390  46.410 101.460  1.00  0.00           H
ATOM   1953  HB2 GLN A 128     -44.150  48.070 101.970  1.00  0.00           H
ATOM   1954  CG  GLN A 128     -45.710  47.110 103.070  1.00  0.00           C
ATOM   1955  HG1 GLN A 128     -46.430  47.450 102.330  1.00  0.00           H
ATOM   1956  HG2 GLN A 128     -45.520  47.820 103.870  1.00  0.00           H
ATOM   1957  CD  GLN A 128     -46.150  45.820 103.790  1.00  0.00           C
ATOM   1958  OE1 GLN A 128     -46.830  45.000 103.180  1.00  0.00           O
ATOM   1959  NE2 GLN A 128     -45.960  45.660 105.050  1.00  0.00           N
ATOM   1960 1HE2 GLN A 128     -45.280  46.240 105.520  1.00  0.00           H
ATOM   1961 2HE2 GLN A 128     -46.100  44.730 105.420  1.00  0.00           H
ATOM   1962  C   GLN A 128     -41.950  46.040 102.670  1.00  0.00           C
ATOM   1963  O   GLN A 128     -41.940  45.590 101.570  1.00  0.00           O
ATOM   1964  N   CYS A 129     -40.790  46.140 103.380  1.00  0.00           N
ATOM   1965  H   CYS A 129     -40.870  46.470 104.330  1.00  0.00           H
ATOM   1966  CA  CYS A 129     -39.490  45.650 102.950  1.00  0.00           C
ATOM   1967  HA  CYS A 129     -39.560  45.200 101.960  1.00  0.00           H
ATOM   1968  CB  CYS A 129     -38.490  46.850 102.840  1.00  0.00           C
ATOM   1969  HB1 CYS A 129     -37.450  46.590 102.670  1.00  0.00           H
ATOM   1970  HB2 CYS A 129     -38.630  47.390 103.780  1.00  0.00           H
ATOM   1971  SG  CYS A 129     -39.030  47.880 101.500  1.00  0.00           S
ATOM   1972  HG  CYS A 129     -40.290  48.060 101.900  1.00  0.00           H
ATOM   1973  C   CYS A 129     -38.910  44.510 103.810  1.00  0.00           C
ATOM   1974  O   CYS A 129     -38.830  44.640 105.070  1.00  0.00           O
ATOM   1975  N   THR A 130     -38.560  43.400 103.150  1.00  0.00           N
ATOM   1976  H   THR A 130     -38.670  43.350 102.140  1.00  0.00           H
ATOM   1977  CA  THR A 130     -38.120  42.190 103.740  1.00  0.00           C
ATOM   1978  HA  THR A 130     -38.600  41.870 104.660  1.00  0.00           H
ATOM   1979  CB  THR A 130     -38.320  41.030 102.830  1.00  0.00           C
ATOM   1980  HB  THR A 130     -37.800  41.170 101.880  1.00  0.00           H
ATOM   1981  CG2 THR A 130     -37.960  39.640 103.340  1.00  0.00           C
ATOM   1982 1HG2 THR A 130     -38.520  38.820 102.900  1.00  0.00           H
ATOM   1983 2HG2 THR A 130     -36.880  39.480 103.300  1.00  0.00           H
ATOM   1984 3HG2 THR A 130     -38.200  39.700 104.410  1.00  0.00           H
ATOM   1985  OG1 THR A 130     -39.650  41.080 102.410  1.00  0.00           O
ATOM   1986  HG1 THR A 130     -39.660  40.680 101.540  1.00  0.00           H
ATOM   1987  C   THR A 130     -36.630  42.320 104.140  1.00  0.00           C
ATOM   1988  O   THR A 130     -36.190  41.700 105.130  1.00  0.00           O
ATOM   1989  N   GLY A 131     -35.880  43.120 103.370  1.00  0.00           N
ATOM   1990  H   GLY A 131     -36.280  43.510 102.530  1.00  0.00           H
ATOM   1991  CA  GLY A 131     -34.520  43.610 103.600  1.00  0.00           C
ATOM   1992  HA1 GLY A 131     -33.770  42.810 103.550  1.00  0.00           H
ATOM   1993  HA2 GLY A 131     -34.500  43.980 104.620  1.00  0.00           H
ATOM   1994  C   GLY A 131     -34.020  44.730 102.700  1.00  0.00           C
ATOM   1995  O   GLY A 131     -32.990  44.570 101.990  1.00  0.00           O
ATOM   1996  N   LEU A 132     -34.530  45.920 103.010  1.00  0.00           N
ATOM   1997  H   LEU A 132     -35.230  45.920 103.740  1.00  0.00           H
ATOM   1998  CA  LEU A 132     -34.170  47.270 102.520  1.00  0.00           C
ATOM   1999  HA  LEU A 132     -34.310  47.340 101.440  1.00  0.00           H
ATOM   2000  CB  LEU A 132     -34.950  48.380 103.320  1.00  0.00           C
ATOM   2001  HB1 LEU A 132     -34.800  48.300 104.390  1.00  0.00           H
ATOM   2002  HB2 LEU A 132     -36.010  48.210 103.150  1.00  0.00           H
ATOM   2003  CG  LEU A 132     -34.610  49.800 102.980  1.00  0.00           C
ATOM   2004  HG  LEU A 132     -33.570  49.990 103.270  1.00  0.00           H
ATOM   2005  CD1 LEU A 132     -34.740  50.160 101.490  1.00  0.00           C
ATOM   2006 1HD1 LEU A 132     -35.770  49.900 101.230  1.00  0.00           H
ATOM   2007 2HD1 LEU A 132     -34.710  51.250 101.430  1.00  0.00           H
ATOM   2008 3HD1 LEU A 132     -33.990  49.770 100.810  1.00  0.00           H
ATOM   2009  CD2 LEU A 132     -35.430  50.770 103.930  1.00  0.00           C
ATOM   2010 1HD2 LEU A 132     -36.510  50.740 103.750  1.00  0.00           H
ATOM   2011 2HD2 LEU A 132     -35.340  50.520 104.980  1.00  0.00           H
ATOM   2012 3HD2 LEU A 132     -35.180  51.830 103.820  1.00  0.00           H
ATOM   2013  C   LEU A 132     -32.650  47.580 102.670  1.00  0.00           C
ATOM   2014  O   LEU A 132     -32.120  47.810 103.750  1.00  0.00           O
ATOM   2015  N   GLN A 133     -31.950  47.600 101.580  1.00  0.00           N
ATOM   2016  H   GLN A 133     -32.450  47.390 100.730  1.00  0.00           H
ATOM   2017  CA  GLN A 133     -30.560  47.790 101.450  1.00  0.00           C
ATOM   2018  HA  GLN A 133     -30.070  47.220 102.240  1.00  0.00           H
ATOM   2019  CB  GLN A 133     -30.150  47.260 100.030  1.00  0.00           C
ATOM   2020  HB1 GLN A 133     -29.090  47.490 100.020  1.00  0.00           H
ATOM   2021  HB2 GLN A 133     -30.630  47.820  99.220  1.00  0.00           H
ATOM   2022  CG  GLN A 133     -30.410  45.740  99.860  1.00  0.00           C
ATOM   2023  HG1 GLN A 133     -31.440  45.490  99.580  1.00  0.00           H
ATOM   2024  HG2 GLN A 133     -30.130  45.270 100.800  1.00  0.00           H
ATOM   2025  CD  GLN A 133     -29.580  45.230  98.700  1.00  0.00           C
ATOM   2026  OE1 GLN A 133     -28.390  44.970  98.760  1.00  0.00           O
ATOM   2027  NE2 GLN A 133     -30.150  45.100  97.480  1.00  0.00           N
ATOM   2028 1HE2 GLN A 133     -31.160  45.130  97.360  1.00  0.00           H
ATOM   2029 2HE2 GLN A 133     -29.520  44.840  96.740  1.00  0.00           H
ATOM   2030  C   GLN A 133     -30.150  49.280 101.570  1.00  0.00           C
ATOM   2031  O   GLN A 133     -29.130  49.650 102.220  1.00  0.00           O
ATOM   2032  N   GLY A 134     -30.980  50.190 101.030  1.00  0.00           N
ATOM   2033  H   GLY A 134     -31.850  49.860 100.620  1.00  0.00           H
ATOM   2034  CA  GLY A 134     -30.810  51.690 100.920  1.00  0.00           C
ATOM   2035  HA1 GLY A 134     -29.780  51.920 100.630  1.00  0.00           H
ATOM   2036  HA2 GLY A 134     -31.010  52.120 101.900  1.00  0.00           H
ATOM   2037  C   GLY A 134     -31.700  52.300  99.840  1.00  0.00           C
ATOM   2038  O   GLY A 134     -32.730  51.750  99.550  1.00  0.00           O
ATOM   2039  N   PHE A 135     -31.360  53.510  99.470  1.00  0.00           N
ATOM   2040  H   PHE A 135     -30.500  53.860  99.880  1.00  0.00           H
ATOM   2041  CA  PHE A 135     -32.260  54.510  98.810  1.00  0.00           C
ATOM   2042  HA  PHE A 135     -33.200  53.990  98.640  1.00  0.00           H
ATOM   2043  CB  PHE A 135     -32.490  55.680  99.740  1.00  0.00           C
ATOM   2044  HB1 PHE A 135     -33.180  56.340  99.220  1.00  0.00           H
ATOM   2045  HB2 PHE A 135     -31.590  56.290  99.860  1.00  0.00           H
ATOM   2046  CG  PHE A 135     -33.150  55.330 101.070  1.00  0.00           C
ATOM   2047  CD1 PHE A 135     -34.550  55.000 101.190  1.00  0.00           C
ATOM   2048  HD1 PHE A 135     -35.170  54.910 100.310  1.00  0.00           H
ATOM   2049  CE1 PHE A 135     -35.060  54.670 102.490  1.00  0.00           C
ATOM   2050  HE1 PHE A 135     -36.140  54.550 102.550  1.00  0.00           H
ATOM   2051  CZ  PHE A 135     -34.200  54.680 103.580  1.00  0.00           C
ATOM   2052  HZ  PHE A 135     -34.620  54.430 104.550  1.00  0.00           H
ATOM   2053  CE2 PHE A 135     -32.870  55.010 103.500  1.00  0.00           C
ATOM   2054  HE2 PHE A 135     -32.280  55.050 104.400  1.00  0.00           H
ATOM   2055  CD2 PHE A 135     -32.330  55.290 102.210  1.00  0.00           C
ATOM   2056  HD2 PHE A 135     -31.340  55.720 102.210  1.00  0.00           H
ATOM   2057  C   PHE A 135     -31.640  55.010  97.500  1.00  0.00           C
ATOM   2058  O   PHE A 135     -30.450  55.200  97.450  1.00  0.00           O
ATOM   2059  N   LEU A 136     -32.440  55.390  96.500  1.00  0.00           N
ATOM   2060  H   LEU A 136     -33.420  55.380  96.760  1.00  0.00           H
ATOM   2061  CA  LEU A 136     -31.990  55.800  95.180  1.00  0.00           C
ATOM   2062  HA  LEU A 136     -30.920  55.970  95.310  1.00  0.00           H
ATOM   2063  CB  LEU A 136     -32.070  54.540  94.280  1.00  0.00           C
ATOM   2064  HB1 LEU A 136     -33.080  54.140  94.310  1.00  0.00           H
ATOM   2065  HB2 LEU A 136     -31.380  53.770  94.640  1.00  0.00           H
ATOM   2066  CG  LEU A 136     -31.760  54.870  92.840  1.00  0.00           C
ATOM   2067  HG  LEU A 136     -32.560  55.500  92.460  1.00  0.00           H
ATOM   2068  CD1 LEU A 136     -30.320  55.350  92.630  1.00  0.00           C
ATOM   2069 1HD1 LEU A 136     -30.190  55.670  91.600  1.00  0.00           H
ATOM   2070 2HD1 LEU A 136     -30.120  56.240  93.230  1.00  0.00           H
ATOM   2071 3HD1 LEU A 136     -29.630  54.560  92.910  1.00  0.00           H
ATOM   2072  CD2 LEU A 136     -31.890  53.530  92.030  1.00  0.00           C
ATOM   2073 1HD2 LEU A 136     -31.350  52.670  92.430  1.00  0.00           H
ATOM   2074 2HD2 LEU A 136     -32.950  53.250  91.970  1.00  0.00           H
ATOM   2075 3HD2 LEU A 136     -31.590  53.640  90.990  1.00  0.00           H
ATOM   2076  C   LEU A 136     -32.730  57.020  94.590  1.00  0.00           C
ATOM   2077  O   LEU A 136     -33.860  57.020  94.100  1.00  0.00           O
ATOM   2078  N   VAL A 137     -32.040  58.140  94.510  1.00  0.00           N
ATOM   2079  H   VAL A 137     -31.050  58.200  94.690  1.00  0.00           H
ATOM   2080  CA  VAL A 137     -32.550  59.540  94.230  1.00  0.00           C
ATOM   2081  HA  VAL A 137     -33.620  59.580  94.430  1.00  0.00           H
ATOM   2082  CB  VAL A 137     -31.950  60.520  95.250  1.00  0.00           C
ATOM   2083  HB  VAL A 137     -30.870  60.430  95.230  1.00  0.00           H
ATOM   2084  CG1 VAL A 137     -32.300  62.030  94.850  1.00  0.00           C
ATOM   2085 1HG1 VAL A 137     -33.380  62.120  94.780  1.00  0.00           H
ATOM   2086 2HG1 VAL A 137     -31.930  62.710  95.620  1.00  0.00           H
ATOM   2087 3HG1 VAL A 137     -31.810  62.340  93.920  1.00  0.00           H
ATOM   2088  CG2 VAL A 137     -32.430  60.220  96.680  1.00  0.00           C
ATOM   2089 1HG2 VAL A 137     -32.290  61.120  97.280  1.00  0.00           H
ATOM   2090 2HG2 VAL A 137     -33.490  59.990  96.690  1.00  0.00           H
ATOM   2091 3HG2 VAL A 137     -31.820  59.440  97.120  1.00  0.00           H
ATOM   2092  C   VAL A 137     -32.370  59.890  92.720  1.00  0.00           C
ATOM   2093  O   VAL A 137     -31.420  59.390  92.080  1.00  0.00           O
ATOM   2094  N   PHE A 138     -33.100  60.890  92.250  1.00  0.00           N
ATOM   2095  H   PHE A 138     -33.810  61.300  92.840  1.00  0.00           H
ATOM   2096  CA  PHE A 138     -32.990  61.490  90.890  1.00  0.00           C
ATOM   2097  HA  PHE A 138     -31.960  61.450  90.520  1.00  0.00           H
ATOM   2098  CB  PHE A 138     -33.900  60.740  89.940  1.00  0.00           C
ATOM   2099  HB1 PHE A 138     -34.960  60.720  90.210  1.00  0.00           H
ATOM   2100  HB2 PHE A 138     -33.620  59.690  90.050  1.00  0.00           H
ATOM   2101  CG  PHE A 138     -33.790  61.120  88.490  1.00  0.00           C
ATOM   2102  CD1 PHE A 138     -34.450  62.220  87.850  1.00  0.00           C
ATOM   2103  HD1 PHE A 138     -34.960  62.890  88.520  1.00  0.00           H
ATOM   2104  CE1 PHE A 138     -34.230  62.550  86.500  1.00  0.00           C
ATOM   2105  HE1 PHE A 138     -34.630  63.420  86.000  1.00  0.00           H
ATOM   2106  CZ  PHE A 138     -33.590  61.580  85.670  1.00  0.00           C
ATOM   2107  HZ  PHE A 138     -33.430  61.800  84.630  1.00  0.00           H
ATOM   2108  CE2 PHE A 138     -33.020  60.430  86.240  1.00  0.00           C
ATOM   2109  HE2 PHE A 138     -32.420  59.780  85.620  1.00  0.00           H
ATOM   2110  CD2 PHE A 138     -33.060  60.330  87.660  1.00  0.00           C
ATOM   2111  HD2 PHE A 138     -32.530  59.500  88.110  1.00  0.00           H
ATOM   2112  C   PHE A 138     -33.400  62.930  90.950  1.00  0.00           C
ATOM   2113  O   PHE A 138     -34.480  63.180  91.520  1.00  0.00           O
ATOM   2114  N   HIS A 139     -32.670  63.820  90.300  1.00  0.00           N
ATOM   2115  H   HIS A 139     -31.790  63.540  89.890  1.00  0.00           H
ATOM   2116  CA  HIS A 139     -32.940  65.270  90.270  1.00  0.00           C
ATOM   2117  HA  HIS A 139     -34.020  65.370  90.170  1.00  0.00           H
ATOM   2118  CB  HIS A 139     -32.400  65.890  91.570  1.00  0.00           C
ATOM   2119  HB1 HIS A 139     -32.710  65.230  92.380  1.00  0.00           H
ATOM   2120  HB2 HIS A 139     -32.810  66.890  91.690  1.00  0.00           H
ATOM   2121  CG  HIS A 139     -30.900  65.930  91.830  1.00  0.00           C
ATOM   2122  ND1 HIS A 139     -30.190  67.040  91.910  1.00  0.00           N
ATOM   2123  HD1 HIS A 139     -30.430  67.980  91.610  1.00  0.00           H
ATOM   2124  CE1 HIS A 139     -28.940  66.720  92.380  1.00  0.00           C
ATOM   2125  HE1 HIS A 139     -28.160  67.470  92.370  1.00  0.00           H
ATOM   2126  NE2 HIS A 139     -28.940  65.390  92.570  1.00  0.00           N
ATOM   2127  HE2 HIS A 139     -28.180  64.830  92.930  1.00  0.00           H
ATOM   2128  CD2 HIS A 139     -30.200  64.860  92.320  1.00  0.00           C
ATOM   2129  HD2 HIS A 139     -30.500  63.830  92.300  1.00  0.00           H
ATOM   2130  C   HIS A 139     -32.270  65.930  89.010  1.00  0.00           C
ATOM   2131  O   HIS A 139     -31.740  65.290  88.130  1.00  0.00           O
ATOM   2132  N   SER A 140     -32.340  67.260  88.840  1.00  0.00           N
ATOM   2133  H   SER A 140     -33.040  67.820  89.290  1.00  0.00           H
ATOM   2134  CA  SER A 140     -31.340  67.950  87.960  1.00  0.00           C
ATOM   2135  HA  SER A 140     -30.610  67.290  87.500  1.00  0.00           H
ATOM   2136  CB  SER A 140     -32.160  68.630  86.850  1.00  0.00           C
ATOM   2137  HB1 SER A 140     -32.830  67.860  86.490  1.00  0.00           H
ATOM   2138  HB2 SER A 140     -31.580  68.930  85.980  1.00  0.00           H
ATOM   2139  OG  SER A 140     -32.990  69.720  87.290  1.00  0.00           O
ATOM   2140  HG  SER A 140     -33.600  70.070  86.640  1.00  0.00           H
ATOM   2141  C   SER A 140     -30.610  69.000  88.860  1.00  0.00           C
ATOM   2142  O   SER A 140     -30.750  68.940  90.070  1.00  0.00           O
ATOM   2143  N   PHE A 141     -29.790  69.930  88.290  1.00  0.00           N
ATOM   2144  H   PHE A 141     -29.840  70.060  87.290  1.00  0.00           H
ATOM   2145  CA  PHE A 141     -29.000  70.890  89.030  1.00  0.00           C
ATOM   2146  HA  PHE A 141     -29.220  70.720  90.080  1.00  0.00           H
ATOM   2147  CB  PHE A 141     -27.510  70.630  88.750  1.00  0.00           C
ATOM   2148  HB1 PHE A 141     -27.280  70.430  87.710  1.00  0.00           H
ATOM   2149  HB2 PHE A 141     -27.320  69.680  89.250  1.00  0.00           H
ATOM   2150  CG  PHE A 141     -26.560  71.780  89.220  1.00  0.00           C
ATOM   2151  CD1 PHE A 141     -26.520  72.310  90.540  1.00  0.00           C
ATOM   2152  HD1 PHE A 141     -27.170  71.930  91.300  1.00  0.00           H
ATOM   2153  CE1 PHE A 141     -25.670  73.350  90.920  1.00  0.00           C
ATOM   2154  HE1 PHE A 141     -25.620  73.760  91.920  1.00  0.00           H
ATOM   2155  CZ  PHE A 141     -24.790  73.980  90.000  1.00  0.00           C
ATOM   2156  HZ  PHE A 141     -24.110  74.790  90.180  1.00  0.00           H
ATOM   2157  CE2 PHE A 141     -24.810  73.420  88.700  1.00  0.00           C
ATOM   2158  HE2 PHE A 141     -24.140  73.920  88.020  1.00  0.00           H
ATOM   2159  CD2 PHE A 141     -25.610  72.350  88.330  1.00  0.00           C
ATOM   2160  HD2 PHE A 141     -25.580  72.000  87.310  1.00  0.00           H
ATOM   2161  C   PHE A 141     -29.360  72.360  88.850  1.00  0.00           C
ATOM   2162  O   PHE A 141     -29.330  72.840  87.760  1.00  0.00           O
ATOM   2163  N   GLY A 142     -29.720  73.100  89.900  1.00  0.00           N
ATOM   2164  H   GLY A 142     -29.770  72.560  90.750  1.00  0.00           H
ATOM   2165  CA  GLY A 142     -29.640  74.580  90.060  1.00  0.00           C
ATOM   2166  HA1 GLY A 142     -29.130  75.090  89.240  1.00  0.00           H
ATOM   2167  HA2 GLY A 142     -29.080  74.800  90.960  1.00  0.00           H
ATOM   2168  C   GLY A 142     -31.030  75.230  90.370  1.00  0.00           C
ATOM   2169  O   GLY A 142     -31.090  76.250  91.020  1.00  0.00           O
ATOM   2170  N   GLY A 143     -32.110  74.490  90.140  1.00  0.00           N
ATOM   2171  H   GLY A 143     -32.020  73.650  89.600  1.00  0.00           H
ATOM   2172  CA  GLY A 143     -33.480  74.920  90.590  1.00  0.00           C
ATOM   2173  HA1 GLY A 143     -34.150  74.130  90.260  1.00  0.00           H
ATOM   2174  HA2 GLY A 143     -33.660  75.900  90.150  1.00  0.00           H
ATOM   2175  C   GLY A 143     -33.690  74.960  92.080  1.00  0.00           C
ATOM   2176  O   GLY A 143     -32.980  74.340  92.890  1.00  0.00           O
ATOM   2177  N   GLY A 144     -34.730  75.690  92.490  1.00  0.00           N
ATOM   2178  H   GLY A 144     -35.210  76.220  91.780  1.00  0.00           H
ATOM   2179  CA  GLY A 144     -35.210  75.700  93.880  1.00  0.00           C
ATOM   2180  HA1 GLY A 144     -35.900  76.500  94.150  1.00  0.00           H
ATOM   2181  HA2 GLY A 144     -34.400  75.820  94.600  1.00  0.00           H
ATOM   2182  C   GLY A 144     -35.800  74.330  94.270  1.00  0.00           C
ATOM   2183  O   GLY A 144     -35.680  73.930  95.450  1.00  0.00           O
ATOM   2184  N   THR A 145     -36.310  73.530  93.240  1.00  0.00           N
ATOM   2185  H   THR A 145     -36.400  73.830  92.280  1.00  0.00           H
ATOM   2186  CA  THR A 145     -36.640  72.120  93.550  1.00  0.00           C
ATOM   2187  HA  THR A 145     -36.890  72.060  94.610  1.00  0.00           H
ATOM   2188  CB  THR A 145     -37.930  71.480  92.860  1.00  0.00           C
ATOM   2189  HB  THR A 145     -37.750  71.180  91.830  1.00  0.00           H
ATOM   2190  CG2 THR A 145     -38.520  70.350  93.760  1.00  0.00           C
ATOM   2191 1HG2 THR A 145     -37.770  69.590  93.980  1.00  0.00           H
ATOM   2192 2HG2 THR A 145     -38.870  70.800  94.690  1.00  0.00           H
ATOM   2193 3HG2 THR A 145     -39.330  69.960  93.140  1.00  0.00           H
ATOM   2194  OG1 THR A 145     -38.920  72.480  92.840  1.00  0.00           O
ATOM   2195  HG1 THR A 145     -39.010  72.770  91.930  1.00  0.00           H
ATOM   2196  C   THR A 145     -35.440  71.220  93.280  1.00  0.00           C
ATOM   2197  O   THR A 145     -35.030  70.550  94.220  1.00  0.00           O
ATOM   2198  N   GLY A 146     -34.760  71.380  92.070  1.00  0.00           N
ATOM   2199  H   GLY A 146     -35.270  71.550  91.210  1.00  0.00           H
ATOM   2200  CA  GLY A 146     -33.640  70.470  91.820  1.00  0.00           C
ATOM   2201  HA1 GLY A 146     -33.080  70.730  90.930  1.00  0.00           H
ATOM   2202  HA2 GLY A 146     -34.060  69.510  91.530  1.00  0.00           H
ATOM   2203  C   GLY A 146     -32.550  70.270  92.780  1.00  0.00           C
ATOM   2204  O   GLY A 146     -32.140  69.170  93.080  1.00  0.00           O
ATOM   2205  N   SER A 147     -32.030  71.370  93.350  1.00  0.00           N
ATOM   2206  H   SER A 147     -32.360  72.290  93.110  1.00  0.00           H
ATOM   2207  CA  SER A 147     -31.130  71.320  94.430  1.00  0.00           C
ATOM   2208  HA  SER A 147     -30.760  70.300  94.480  1.00  0.00           H
ATOM   2209  CB  SER A 147     -29.910  72.210  94.000  1.00  0.00           C
ATOM   2210  HB1 SER A 147     -29.150  72.040  94.770  1.00  0.00           H
ATOM   2211  HB2 SER A 147     -30.290  73.230  94.070  1.00  0.00           H
ATOM   2212  OG  SER A 147     -29.520  71.850  92.700  1.00  0.00           O
ATOM   2213  HG  SER A 147     -29.160  70.960  92.710  1.00  0.00           H
ATOM   2214  C   SER A 147     -31.630  71.760  95.780  1.00  0.00           C
ATOM   2215  O   SER A 147     -31.190  71.240  96.820  1.00  0.00           O
ATOM   2216  N   GLY A 148     -32.680  72.650  95.810  1.00  0.00           N
ATOM   2217  H   GLY A 148     -33.100  72.930  94.930  1.00  0.00           H
ATOM   2218  CA  GLY A 148     -33.190  73.110  97.060  1.00  0.00           C
ATOM   2219  HA1 GLY A 148     -33.810  74.000  96.900  1.00  0.00           H
ATOM   2220  HA2 GLY A 148     -32.340  73.460  97.640  1.00  0.00           H
ATOM   2221  C   GLY A 148     -33.980  71.970  97.760  1.00  0.00           C
ATOM   2222  O   GLY A 148     -33.910  71.770  98.960  1.00  0.00           O
ATOM   2223  N   PHE A 149     -34.740  71.160  97.030  1.00  0.00           N
ATOM   2224  H   PHE A 149     -34.830  71.320  96.030  1.00  0.00           H
ATOM   2225  CA  PHE A 149     -35.490  70.030  97.610  1.00  0.00           C
ATOM   2226  HA  PHE A 149     -35.700  70.330  98.640  1.00  0.00           H
ATOM   2227  CB  PHE A 149     -36.850  69.810  96.830  1.00  0.00           C
ATOM   2228  HB1 PHE A 149     -36.520  69.220  95.970  1.00  0.00           H
ATOM   2229  HB2 PHE A 149     -37.180  70.790  96.500  1.00  0.00           H
ATOM   2230  CG  PHE A 149     -38.080  69.220  97.610  1.00  0.00           C
ATOM   2231  CD1 PHE A 149     -38.710  69.980  98.630  1.00  0.00           C
ATOM   2232  HD1 PHE A 149     -38.460  71.030  98.690  1.00  0.00           H
ATOM   2233  CE1 PHE A 149     -39.620  69.390  99.510  1.00  0.00           C
ATOM   2234  HE1 PHE A 149     -40.200  69.990 100.200  1.00  0.00           H
ATOM   2235  CZ  PHE A 149     -39.780  68.000  99.510  1.00  0.00           C
ATOM   2236  HZ  PHE A 149     -40.410  67.520 100.250  1.00  0.00           H
ATOM   2237  CE2 PHE A 149     -38.980  67.200  98.610  1.00  0.00           C
ATOM   2238  HE2 PHE A 149     -39.200  66.150  98.530  1.00  0.00           H
ATOM   2239  CD2 PHE A 149     -38.270  67.800  97.600  1.00  0.00           C
ATOM   2240  HD2 PHE A 149     -37.820  67.140  96.870  1.00  0.00           H
ATOM   2241  C   PHE A 149     -34.670  68.760  97.700  1.00  0.00           C
ATOM   2242  O   PHE A 149     -34.670  68.090  98.710  1.00  0.00           O
ATOM   2243  N   THR A 150     -33.860  68.340  96.740  1.00  0.00           N
ATOM   2244  H   THR A 150     -33.810  68.980  95.960  1.00  0.00           H
ATOM   2245  CA  THR A 150     -32.880  67.230  96.840  1.00  0.00           C
ATOM   2246  HA  THR A 150     -33.310  66.240  96.950  1.00  0.00           H
ATOM   2247  CB  THR A 150     -31.940  67.290  95.680  1.00  0.00           C
ATOM   2248  HB  THR A 150     -31.490  68.270  95.550  1.00  0.00           H
ATOM   2249  CG2 THR A 150     -30.800  66.270  95.790  1.00  0.00           C
ATOM   2250 1HG2 THR A 150     -30.160  66.390  96.660  1.00  0.00           H
ATOM   2251 2HG2 THR A 150     -31.250  65.270  95.800  1.00  0.00           H
ATOM   2252 3HG2 THR A 150     -30.160  66.360  94.920  1.00  0.00           H
ATOM   2253  OG1 THR A 150     -32.710  67.040  94.480  1.00  0.00           O
ATOM   2254  HG1 THR A 150     -32.510  67.710  93.830  1.00  0.00           H
ATOM   2255  C   THR A 150     -32.030  67.350  98.180  1.00  0.00           C
ATOM   2256  O   THR A 150     -31.890  66.380  98.920  1.00  0.00           O
ATOM   2257  N   SER A 151     -31.610  68.560  98.570  1.00  0.00           N
ATOM   2258  H   SER A 151     -31.640  69.330  97.930  1.00  0.00           H
ATOM   2259  CA  SER A 151     -30.750  68.770  99.740  1.00  0.00           C
ATOM   2260  HA  SER A 151     -29.970  68.030  99.590  1.00  0.00           H
ATOM   2261  CB  SER A 151     -29.980  70.080  99.500  1.00  0.00           C
ATOM   2262  HB1 SER A 151     -29.640  70.140  98.470  1.00  0.00           H
ATOM   2263  HB2 SER A 151     -29.080  70.150 100.110  1.00  0.00           H
ATOM   2264  OG  SER A 151     -30.790  71.210  99.820  1.00  0.00           O
ATOM   2265  HG  SER A 151     -31.210  71.540  99.020  1.00  0.00           H
ATOM   2266  C   SER A 151     -31.410  68.670 101.090  1.00  0.00           C
ATOM   2267  O   SER A 151     -30.870  68.080 102.030  1.00  0.00           O
ATOM   2268  N   LEU A 152     -32.610  69.160 101.090  1.00  0.00           N
ATOM   2269  H   LEU A 152     -32.850  69.580 100.200  1.00  0.00           H
ATOM   2270  CA  LEU A 152     -33.590  69.030 102.230  1.00  0.00           C
ATOM   2271  HA  LEU A 152     -33.090  69.390 103.130  1.00  0.00           H
ATOM   2272  CB  LEU A 152     -34.730  70.080 101.900  1.00  0.00           C
ATOM   2273  HB1 LEU A 152     -35.010  70.030 100.850  1.00  0.00           H
ATOM   2274  HB2 LEU A 152     -34.370  71.110 101.990  1.00  0.00           H
ATOM   2275  CG  LEU A 152     -36.000  69.790 102.750  1.00  0.00           C
ATOM   2276  HG  LEU A 152     -36.350  68.830 102.380  1.00  0.00           H
ATOM   2277  CD1 LEU A 152     -35.690  69.790 104.260  1.00  0.00           C
ATOM   2278 1HD1 LEU A 152     -35.430  70.800 104.570  1.00  0.00           H
ATOM   2279 2HD1 LEU A 152     -36.630  69.510 104.740  1.00  0.00           H
ATOM   2280 3HD1 LEU A 152     -34.850  69.140 104.500  1.00  0.00           H
ATOM   2281  CD2 LEU A 152     -36.940  70.810 102.440  1.00  0.00           C
ATOM   2282 1HD2 LEU A 152     -37.190  70.650 101.390  1.00  0.00           H
ATOM   2283 2HD2 LEU A 152     -37.920  70.640 102.900  1.00  0.00           H
ATOM   2284 3HD2 LEU A 152     -36.540  71.780 102.730  1.00  0.00           H
ATOM   2285  C   LEU A 152     -34.010  67.590 102.390  1.00  0.00           C
ATOM   2286  O   LEU A 152     -33.960  67.020 103.490  1.00  0.00           O
ATOM   2287  N   LEU A 153     -34.340  66.880 101.290  1.00  0.00           N
ATOM   2288  H   LEU A 153     -34.230  67.400 100.430  1.00  0.00           H
ATOM   2289  CA  LEU A 153     -34.680  65.480 101.280  1.00  0.00           C
ATOM   2290  HA  LEU A 153     -35.580  65.300 101.870  1.00  0.00           H
ATOM   2291  CB  LEU A 153     -35.230  65.070  99.920  1.00  0.00           C
ATOM   2292  HB1 LEU A 153     -34.380  65.100  99.240  1.00  0.00           H
ATOM   2293  HB2 LEU A 153     -35.790  65.970  99.650  1.00  0.00           H
ATOM   2294  CG  LEU A 153     -36.120  63.850  99.760  1.00  0.00           C
ATOM   2295  HG  LEU A 153     -36.700  63.840  98.840  1.00  0.00           H
ATOM   2296  CD1 LEU A 153     -35.280  62.550  99.730  1.00  0.00           C
ATOM   2297 1HD1 LEU A 153     -35.930  61.670  99.780  1.00  0.00           H
ATOM   2298 2HD1 LEU A 153     -34.830  62.500  98.730  1.00  0.00           H
ATOM   2299 3HD1 LEU A 153     -34.550  62.410 100.520  1.00  0.00           H
ATOM   2300  CD2 LEU A 153     -37.190  63.800 100.760  1.00  0.00           C
ATOM   2301 1HD2 LEU A 153     -37.770  62.890 100.580  1.00  0.00           H
ATOM   2302 2HD2 LEU A 153     -36.830  63.750 101.790  1.00  0.00           H
ATOM   2303 3HD2 LEU A 153     -37.780  64.710 100.860  1.00  0.00           H
ATOM   2304  C   LEU A 153     -33.610  64.510 101.770  1.00  0.00           C
ATOM   2305  O   LEU A 153     -33.900  63.650 102.620  1.00  0.00           O
ATOM   2306  N   MET A 154     -32.420  64.570 101.280  1.00  0.00           N
ATOM   2307  H   MET A 154     -32.280  65.200 100.490  1.00  0.00           H
ATOM   2308  CA  MET A 154     -31.340  63.710 101.710  1.00  0.00           C
ATOM   2309  HA  MET A 154     -31.760  62.710 101.740  1.00  0.00           H
ATOM   2310  CB  MET A 154     -30.160  63.830 100.800  1.00  0.00           C
ATOM   2311  HB1 MET A 154     -29.260  63.320 101.130  1.00  0.00           H
ATOM   2312  HB2 MET A 154     -29.880  64.860 100.610  1.00  0.00           H
ATOM   2313  CG  MET A 154     -30.450  63.220  99.410  1.00  0.00           C
ATOM   2314  HG1 MET A 154     -29.720  63.550  98.680  1.00  0.00           H
ATOM   2315  HG2 MET A 154     -31.390  63.620  99.020  1.00  0.00           H
ATOM   2316  SD  MET A 154     -30.560  61.340  99.510  1.00  0.00           S
ATOM   2317  CE  MET A 154     -29.370  60.930  98.230  1.00  0.00           C
ATOM   2318  HE1 MET A 154     -29.370  59.840  98.250  1.00  0.00           H
ATOM   2319  HE2 MET A 154     -29.560  61.340  97.230  1.00  0.00           H
ATOM   2320  HE3 MET A 154     -28.320  60.990  98.520  1.00  0.00           H
ATOM   2321  C   MET A 154     -30.870  64.030 103.130  1.00  0.00           C
ATOM   2322  O   MET A 154     -30.490  63.140 103.830  1.00  0.00           O
ATOM   2323  N   GLU A 155     -31.030  65.250 103.690  1.00  0.00           N
ATOM   2324  H   GLU A 155     -31.310  66.000 103.070  1.00  0.00           H
ATOM   2325  CA  GLU A 155     -30.830  65.490 105.150  1.00  0.00           C
ATOM   2326  HA  GLU A 155     -29.880  65.100 105.500  1.00  0.00           H
ATOM   2327  CB  GLU A 155     -30.770  67.030 105.380  1.00  0.00           C
ATOM   2328  HB1 GLU A 155     -31.760  67.460 105.230  1.00  0.00           H
ATOM   2329  HB2 GLU A 155     -30.050  67.490 104.700  1.00  0.00           H
ATOM   2330  CG  GLU A 155     -30.220  67.350 106.860  1.00  0.00           C
ATOM   2331  HG1 GLU A 155     -29.330  66.760 107.050  1.00  0.00           H
ATOM   2332  HG2 GLU A 155     -30.970  67.060 107.590  1.00  0.00           H
ATOM   2333  CD  GLU A 155     -29.880  68.830 106.970  1.00  0.00           C
ATOM   2334  OE1 GLU A 155     -30.780  69.710 106.920  1.00  0.00           O
ATOM   2335  OE2 GLU A 155     -28.700  69.170 107.200  1.00  0.00           O
ATOM   2336  C   GLU A 155     -31.880  64.890 105.950  1.00  0.00           C
ATOM   2337  O   GLU A 155     -31.640  64.350 106.980  1.00  0.00           O
ATOM   2338  N   ARG A 156     -33.100  64.890 105.450  1.00  0.00           N
ATOM   2339  H   ARG A 156     -33.280  65.520 104.690  1.00  0.00           H
ATOM   2340  CA  ARG A 156     -34.270  64.380 106.300  1.00  0.00           C
ATOM   2341  HA  ARG A 156     -34.140  64.520 107.370  1.00  0.00           H
ATOM   2342  CB  ARG A 156     -35.590  65.010 105.920  1.00  0.00           C
ATOM   2343  HB1 ARG A 156     -36.430  64.360 106.180  1.00  0.00           H
ATOM   2344  HB2 ARG A 156     -35.630  65.000 104.830  1.00  0.00           H
ATOM   2345  CG  ARG A 156     -35.880  66.430 106.390  1.00  0.00           C
ATOM   2346  HG1 ARG A 156     -36.900  66.650 106.070  1.00  0.00           H
ATOM   2347  HG2 ARG A 156     -35.100  66.930 105.810  1.00  0.00           H
ATOM   2348  CD  ARG A 156     -35.820  66.810 107.910  1.00  0.00           C
ATOM   2349  HD1 ARG A 156     -35.850  67.900 107.960  1.00  0.00           H
ATOM   2350  HD2 ARG A 156     -34.880  66.420 108.300  1.00  0.00           H
ATOM   2351  NE  ARG A 156     -36.940  66.130 108.690  1.00  0.00           N
ATOM   2352  HE  ARG A 156     -36.760  65.220 109.090  1.00  0.00           H
ATOM   2353  CZ  ARG A 156     -38.200  66.590 108.740  1.00  0.00           C
ATOM   2354  NH1 ARG A 156     -38.560  67.810 108.340  1.00  0.00           N
ATOM   2355 1HH1 ARG A 156     -37.940  68.450 107.860  1.00  0.00           H
ATOM   2356 2HH1 ARG A 156     -39.550  68.030 108.390  1.00  0.00           H
ATOM   2357  NH2 ARG A 156     -39.140  65.840 109.230  1.00  0.00           N
ATOM   2358 1HH2 ARG A 156     -38.920  64.990 109.710  1.00  0.00           H
ATOM   2359 2HH2 ARG A 156     -40.100  66.140 109.160  1.00  0.00           H
ATOM   2360  C   ARG A 156     -34.380  62.840 106.170  1.00  0.00           C
ATOM   2361  O   ARG A 156     -34.620  62.250 107.180  1.00  0.00           O
ATOM   2362  N   LEU A 157     -33.900  62.220 105.100  1.00  0.00           N
ATOM   2363  H   LEU A 157     -33.640  62.810 104.330  1.00  0.00           H
ATOM   2364  CA  LEU A 157     -33.690  60.750 105.030  1.00  0.00           C
ATOM   2365  HA  LEU A 157     -34.570  60.320 105.510  1.00  0.00           H
ATOM   2366  CB  LEU A 157     -33.740  60.400 103.560  1.00  0.00           C
ATOM   2367  HB1 LEU A 157     -32.870  60.760 103.010  1.00  0.00           H
ATOM   2368  HB2 LEU A 157     -34.670  60.690 103.070  1.00  0.00           H
ATOM   2369  CG  LEU A 157     -33.740  58.920 103.270  1.00  0.00           C
ATOM   2370  HG  LEU A 157     -32.890  58.450 103.760  1.00  0.00           H
ATOM   2371  CD1 LEU A 157     -35.080  58.240 103.800  1.00  0.00           C
ATOM   2372 1HD1 LEU A 157     -35.980  58.710 103.390  1.00  0.00           H
ATOM   2373 2HD1 LEU A 157     -35.140  57.150 103.670  1.00  0.00           H
ATOM   2374 3HD1 LEU A 157     -35.300  58.440 104.850  1.00  0.00           H
ATOM   2375  CD2 LEU A 157     -33.640  58.690 101.770  1.00  0.00           C
ATOM   2376 1HD2 LEU A 157     -33.210  57.690 101.630  1.00  0.00           H
ATOM   2377 2HD2 LEU A 157     -34.630  58.690 101.330  1.00  0.00           H
ATOM   2378 3HD2 LEU A 157     -32.980  59.430 101.320  1.00  0.00           H
ATOM   2379  C   LEU A 157     -32.460  60.310 105.850  1.00  0.00           C
ATOM   2380  O   LEU A 157     -32.290  59.140 106.130  1.00  0.00           O
ATOM   2381  N   SER A 158     -31.570  61.270 106.190  1.00  0.00           N
ATOM   2382  H   SER A 158     -31.760  62.150 105.740  1.00  0.00           H
ATOM   2383  CA  SER A 158     -30.380  61.100 106.970  1.00  0.00           C
ATOM   2384  HA  SER A 158     -30.120  60.040 106.910  1.00  0.00           H
ATOM   2385  CB  SER A 158     -29.180  61.840 106.370  1.00  0.00           C
ATOM   2386  HB1 SER A 158     -28.360  61.680 107.080  1.00  0.00           H
ATOM   2387  HB2 SER A 158     -29.390  62.910 106.310  1.00  0.00           H
ATOM   2388  OG  SER A 158     -28.940  61.380 105.070  1.00  0.00           O
ATOM   2389  HG  SER A 158     -29.480  61.940 104.520  1.00  0.00           H
ATOM   2390  C   SER A 158     -30.550  61.300 108.520  1.00  0.00           C
ATOM   2391  O   SER A 158     -29.680  60.930 109.260  1.00  0.00           O
ATOM   2392  N   VAL A 159     -31.750  61.770 109.020  1.00  0.00           N
ATOM   2393  H   VAL A 159     -32.410  62.100 108.330  1.00  0.00           H
ATOM   2394  CA  VAL A 159     -32.140  61.730 110.410  1.00  0.00           C
ATOM   2395  HA  VAL A 159     -31.220  61.610 110.980  1.00  0.00           H
ATOM   2396  CB  VAL A 159     -32.940  62.930 110.810  1.00  0.00           C
ATOM   2397  HB  VAL A 159     -33.880  63.100 110.280  1.00  0.00           H
ATOM   2398  CG1 VAL A 159     -33.380  62.800 112.330  1.00  0.00           C
ATOM   2399 1HG1 VAL A 159     -33.730  63.750 112.730  1.00  0.00           H
ATOM   2400 2HG1 VAL A 159     -34.290  62.200 112.380  1.00  0.00           H
ATOM   2401 3HG1 VAL A 159     -32.620  62.310 112.940  1.00  0.00           H
ATOM   2402  CG2 VAL A 159     -32.060  64.190 110.680  1.00  0.00           C
ATOM   2403 1HG2 VAL A 159     -32.420  65.120 111.110  1.00  0.00           H
ATOM   2404 2HG2 VAL A 159     -31.100  63.990 111.150  1.00  0.00           H
ATOM   2405 3HG2 VAL A 159     -31.910  64.410 109.620  1.00  0.00           H
ATOM   2406  C   VAL A 159     -32.910  60.410 110.680  1.00  0.00           C
ATOM   2407  O   VAL A 159     -32.540  59.640 111.530  1.00  0.00           O
ATOM   2408  N   ASP A 160     -33.960  60.140 109.910  1.00  0.00           N
ATOM   2409  H   ASP A 160     -34.190  60.850 109.230  1.00  0.00           H
ATOM   2410  CA  ASP A 160     -34.780  58.930 109.950  1.00  0.00           C
ATOM   2411  HA  ASP A 160     -35.250  58.840 110.930  1.00  0.00           H
ATOM   2412  CB  ASP A 160     -35.880  58.920 108.840  1.00  0.00           C
ATOM   2413  HB1 ASP A 160     -36.420  57.980 109.020  1.00  0.00           H
ATOM   2414  HB2 ASP A 160     -35.420  58.890 107.850  1.00  0.00           H
ATOM   2415  CG  ASP A 160     -36.900  60.120 109.000  1.00  0.00           C
ATOM   2416  OD1 ASP A 160     -36.850  60.950 109.960  1.00  0.00           O
ATOM   2417  OD2 ASP A 160     -37.810  60.260 108.140  1.00  0.00           O
ATOM   2418  C   ASP A 160     -34.000  57.580 109.790  1.00  0.00           C
ATOM   2419  O   ASP A 160     -33.980  56.720 110.670  1.00  0.00           O
ATOM   2420  N   TYR A 161     -33.210  57.410 108.770  1.00  0.00           N
ATOM   2421  H   TYR A 161     -33.210  58.170 108.100  1.00  0.00           H
ATOM   2422  CA  TYR A 161     -32.470  56.220 108.390  1.00  0.00           C
ATOM   2423  HA  TYR A 161     -32.570  55.460 109.160  1.00  0.00           H
ATOM   2424  CB  TYR A 161     -33.170  55.600 107.150  1.00  0.00           C
ATOM   2425  HB1 TYR A 161     -32.570  54.740 106.860  1.00  0.00           H
ATOM   2426  HB2 TYR A 161     -33.120  56.200 106.240  1.00  0.00           H
ATOM   2427  CG  TYR A 161     -34.580  55.150 107.270  1.00  0.00           C
ATOM   2428  CD1 TYR A 161     -35.680  55.950 106.840  1.00  0.00           C
ATOM   2429  HD1 TYR A 161     -35.580  56.940 106.420  1.00  0.00           H
ATOM   2430  CE1 TYR A 161     -36.990  55.500 106.950  1.00  0.00           C
ATOM   2431  HE1 TYR A 161     -37.860  56.030 106.590  1.00  0.00           H
ATOM   2432  CZ  TYR A 161     -37.290  54.210 107.500  1.00  0.00           C
ATOM   2433  OH  TYR A 161     -38.570  53.810 107.780  1.00  0.00           O
ATOM   2434  HH  TYR A 161     -38.590  52.910 108.130  1.00  0.00           H
ATOM   2435  CE2 TYR A 161     -36.190  53.430 107.970  1.00  0.00           C
ATOM   2436  HE2 TYR A 161     -36.410  52.500 108.460  1.00  0.00           H
ATOM   2437  CD2 TYR A 161     -34.860  53.890 107.880  1.00  0.00           C
ATOM   2438  HD2 TYR A 161     -34.020  53.360 108.300  1.00  0.00           H
ATOM   2439  C   TYR A 161     -30.970  56.440 108.090  1.00  0.00           C
ATOM   2440  O   TYR A 161     -30.510  56.240 106.990  1.00  0.00           O
ATOM   2441  N   GLY A 162     -30.240  57.040 109.070  1.00  0.00           N
ATOM   2442  H   GLY A 162     -30.690  57.300 109.940  1.00  0.00           H
ATOM   2443  CA  GLY A 162     -28.900  57.610 108.720  1.00  0.00           C
ATOM   2444  HA1 GLY A 162     -28.610  58.420 109.390  1.00  0.00           H
ATOM   2445  HA2 GLY A 162     -28.950  58.070 107.730  1.00  0.00           H
ATOM   2446  C   GLY A 162     -27.860  56.530 108.480  1.00  0.00           C
ATOM   2447  O   GLY A 162     -26.760  56.720 108.040  1.00  0.00           O
ATOM   2448  N   LYS A 163     -28.210  55.310 108.910  1.00  0.00           N
ATOM   2449  H   LYS A 163     -29.180  55.120 109.120  1.00  0.00           H
ATOM   2450  CA  LYS A 163     -27.360  54.150 108.740  1.00  0.00           C
ATOM   2451  HA  LYS A 163     -26.300  54.440 108.760  1.00  0.00           H
ATOM   2452  CB  LYS A 163     -27.460  53.250 110.050  1.00  0.00           C
ATOM   2453  HB1 LYS A 163     -26.820  52.380 109.940  1.00  0.00           H
ATOM   2454  HB2 LYS A 163     -28.490  52.900 110.130  1.00  0.00           H
ATOM   2455  CG  LYS A 163     -27.140  54.060 111.370  1.00  0.00           C
ATOM   2456  HG1 LYS A 163     -27.180  55.150 111.260  1.00  0.00           H
ATOM   2457  HG2 LYS A 163     -26.090  53.850 111.560  1.00  0.00           H
ATOM   2458  CD  LYS A 163     -28.150  53.730 112.520  1.00  0.00           C
ATOM   2459  HD1 LYS A 163     -28.110  52.660 112.750  1.00  0.00           H
ATOM   2460  HD2 LYS A 163     -29.150  53.950 112.150  1.00  0.00           H
ATOM   2461  CE  LYS A 163     -27.760  54.530 113.700  1.00  0.00           C
ATOM   2462  HE1 LYS A 163     -27.700  55.570 113.400  1.00  0.00           H
ATOM   2463  HE2 LYS A 163     -26.770  54.260 114.060  1.00  0.00           H
ATOM   2464  NZ  LYS A 163     -28.820  54.300 114.770  1.00  0.00           N
ATOM   2465  HZ1 LYS A 163     -29.010  53.330 114.970  1.00  0.00           H
ATOM   2466  HZ2 LYS A 163     -28.570  54.820 115.600  1.00  0.00           H
ATOM   2467  HZ3 LYS A 163     -29.740  54.650 114.530  1.00  0.00           H
ATOM   2468  C   LYS A 163     -27.440  53.380 107.420  1.00  0.00           C
ATOM   2469  O   LYS A 163     -26.770  52.330 107.330  1.00  0.00           O
ATOM   2470  N   LYS A 164     -28.280  53.750 106.440  1.00  0.00           N
ATOM   2471  H   LYS A 164     -28.880  54.540 106.630  1.00  0.00           H
ATOM   2472  CA  LYS A 164     -28.520  53.040 105.130  1.00  0.00           C
ATOM   2473  HA  LYS A 164     -27.820  52.200 105.070  1.00  0.00           H
ATOM   2474  CB  LYS A 164     -29.970  52.590 104.980  1.00  0.00           C
ATOM   2475  HB1 LYS A 164     -29.870  51.890 104.150  1.00  0.00           H
ATOM   2476  HB2 LYS A 164     -30.730  53.350 104.780  1.00  0.00           H
ATOM   2477  CG  LYS A 164     -30.540  51.920 106.210  1.00  0.00           C
ATOM   2478  HG1 LYS A 164     -30.570  52.590 107.060  1.00  0.00           H
ATOM   2479  HG2 LYS A 164     -29.900  51.060 106.400  1.00  0.00           H
ATOM   2480  CD  LYS A 164     -31.930  51.390 105.920  1.00  0.00           C
ATOM   2481  HD1 LYS A 164     -31.870  50.570 105.200  1.00  0.00           H
ATOM   2482  HD2 LYS A 164     -32.550  52.190 105.500  1.00  0.00           H
ATOM   2483  CE  LYS A 164     -32.660  50.890 107.220  1.00  0.00           C
ATOM   2484  HE1 LYS A 164     -33.700  50.760 106.920  1.00  0.00           H
ATOM   2485  HE2 LYS A 164     -32.650  51.740 107.900  1.00  0.00           H
ATOM   2486  NZ  LYS A 164     -32.290  49.540 107.810  1.00  0.00           N
ATOM   2487  HZ1 LYS A 164     -32.440  48.800 107.140  1.00  0.00           H
ATOM   2488  HZ2 LYS A 164     -31.340  49.300 108.070  1.00  0.00           H
ATOM   2489  HZ3 LYS A 164     -32.880  49.330 108.600  1.00  0.00           H
ATOM   2490  C   LYS A 164     -28.190  53.930 103.920  1.00  0.00           C
ATOM   2491  O   LYS A 164     -28.650  55.070 103.950  1.00  0.00           O
ATOM   2492  N   SER A 165     -27.460  53.470 102.850  1.00  0.00           N
ATOM   2493  H   SER A 165     -27.260  52.490 102.760  1.00  0.00           H
ATOM   2494  CA  SER A 165     -26.800  54.300 101.850  1.00  0.00           C
ATOM   2495  HA  SER A 165     -26.290  55.100 102.390  1.00  0.00           H
ATOM   2496  CB  SER A 165     -25.810  53.430 101.030  1.00  0.00           C
ATOM   2497  HB1 SER A 165     -25.290  54.100 100.350  1.00  0.00           H
ATOM   2498  HB2 SER A 165     -26.290  52.650 100.440  1.00  0.00           H
ATOM   2499  OG  SER A 165     -24.810  52.960 101.910  1.00  0.00           O
ATOM   2500  HG  SER A 165     -24.010  52.860 101.390  1.00  0.00           H
ATOM   2501  C   SER A 165     -27.860  55.070 101.000  1.00  0.00           C
ATOM   2502  O   SER A 165     -29.050  54.640 100.840  1.00  0.00           O
ATOM   2503  N   LYS A 166     -27.380  56.100 100.230  1.00  0.00           N
ATOM   2504  H   LYS A 166     -26.420  56.300 100.480  1.00  0.00           H
ATOM   2505  CA  LYS A 166     -28.160  57.070  99.510  1.00  0.00           C
ATOM   2506  HA  LYS A 166     -29.120  56.560  99.360  1.00  0.00           H
ATOM   2507  CB  LYS A 166     -28.340  58.320 100.420  1.00  0.00           C
ATOM   2508  HB1 LYS A 166     -28.970  59.080  99.960  1.00  0.00           H
ATOM   2509  HB2 LYS A 166     -27.380  58.790 100.650  1.00  0.00           H
ATOM   2510  CG  LYS A 166     -29.110  57.880 101.690  1.00  0.00           C
ATOM   2511  HG1 LYS A 166     -28.470  57.210 102.260  1.00  0.00           H
ATOM   2512  HG2 LYS A 166     -29.980  57.300 101.380  1.00  0.00           H
ATOM   2513  CD  LYS A 166     -29.510  59.040 102.660  1.00  0.00           C
ATOM   2514  HD1 LYS A 166     -30.340  59.550 102.160  1.00  0.00           H
ATOM   2515  HD2 LYS A 166     -28.700  59.770 102.740  1.00  0.00           H
ATOM   2516  CE  LYS A 166     -29.910  58.550 104.080  1.00  0.00           C
ATOM   2517  HE1 LYS A 166     -30.830  57.980 104.010  1.00  0.00           H
ATOM   2518  HE2 LYS A 166     -30.200  59.430 104.660  1.00  0.00           H
ATOM   2519  NZ  LYS A 166     -29.000  57.710 104.870  1.00  0.00           N
ATOM   2520  HZ1 LYS A 166     -28.210  58.250 105.180  1.00  0.00           H
ATOM   2521  HZ2 LYS A 166     -29.570  57.310 105.600  1.00  0.00           H
ATOM   2522  HZ3 LYS A 166     -28.560  56.940 104.370  1.00  0.00           H
ATOM   2523  C   LYS A 166     -27.530  57.410  98.190  1.00  0.00           C
ATOM   2524  O   LYS A 166     -26.730  58.380  98.100  1.00  0.00           O
ATOM   2525  N   LEU A 167     -27.720  56.560  97.190  1.00  0.00           N
ATOM   2526  H   LEU A 167     -28.520  55.950  97.290  1.00  0.00           H
ATOM   2527  CA  LEU A 167     -27.150  56.820  95.890  1.00  0.00           C
ATOM   2528  HA  LEU A 167     -26.150  57.250  95.930  1.00  0.00           H
ATOM   2529  CB  LEU A 167     -26.990  55.500  95.140  1.00  0.00           C
ATOM   2530  HB1 LEU A 167     -26.940  55.710  94.070  1.00  0.00           H
ATOM   2531  HB2 LEU A 167     -27.870  54.870  95.310  1.00  0.00           H
ATOM   2532  CG  LEU A 167     -25.740  54.740  95.460  1.00  0.00           C
ATOM   2533  HG  LEU A 167     -24.900  55.430  95.420  1.00  0.00           H
ATOM   2534  CD1 LEU A 167     -25.750  54.070  96.830  1.00  0.00           C
ATOM   2535 1HD1 LEU A 167     -26.630  53.430  96.970  1.00  0.00           H
ATOM   2536 2HD1 LEU A 167     -24.890  53.410  96.960  1.00  0.00           H
ATOM   2537 3HD1 LEU A 167     -25.740  54.850  97.590  1.00  0.00           H
ATOM   2538  CD2 LEU A 167     -25.430  53.600  94.400  1.00  0.00           C
ATOM   2539 1HD2 LEU A 167     -26.110  52.750  94.350  1.00  0.00           H
ATOM   2540 2HD2 LEU A 167     -25.380  54.090  93.430  1.00  0.00           H
ATOM   2541 3HD2 LEU A 167     -24.420  53.230  94.560  1.00  0.00           H
ATOM   2542  C   LEU A 167     -28.100  57.780  95.070  1.00  0.00           C
ATOM   2543  O   LEU A 167     -29.320  57.720  95.280  1.00  0.00           O
ATOM   2544  N   GLU A 168     -27.450  58.570  94.230  1.00  0.00           N
ATOM   2545  H   GLU A 168     -26.440  58.490  94.180  1.00  0.00           H
ATOM   2546  CA  GLU A 168     -28.170  59.660  93.460  1.00  0.00           C
ATOM   2547  HA  GLU A 168     -29.210  59.320  93.390  1.00  0.00           H
ATOM   2548  CB  GLU A 168     -28.330  60.870  94.360  1.00  0.00           C
ATOM   2549  HB1 GLU A 168     -28.740  60.500  95.300  1.00  0.00           H
ATOM   2550  HB2 GLU A 168     -28.940  61.620  93.850  1.00  0.00           H
ATOM   2551  CG  GLU A 168     -26.990  61.450  94.790  1.00  0.00           C
ATOM   2552  HG1 GLU A 168     -26.160  61.130  94.150  1.00  0.00           H
ATOM   2553  HG2 GLU A 168     -26.710  61.190  95.810  1.00  0.00           H
ATOM   2554  CD  GLU A 168     -27.040  62.970  94.830  1.00  0.00           C
ATOM   2555  OE1 GLU A 168     -26.780  63.550  95.900  1.00  0.00           O
ATOM   2556  OE2 GLU A 168     -27.340  63.540  93.740  1.00  0.00           O
ATOM   2557  C   GLU A 168     -27.550  60.010  92.110  1.00  0.00           C
ATOM   2558  O   GLU A 168     -26.310  60.000  91.770  1.00  0.00           O
ATOM   2559  N   PHE A 169     -28.540  60.190  91.210  1.00  0.00           N
ATOM   2560  H   PHE A 169     -29.480  60.200  91.580  1.00  0.00           H
ATOM   2561  CA  PHE A 169     -28.380  60.550  89.800  1.00  0.00           C
ATOM   2562  HA  PHE A 169     -27.290  60.610  89.760  1.00  0.00           H
ATOM   2563  CB  PHE A 169     -28.860  59.390  88.860  1.00  0.00           C
ATOM   2564  HB1 PHE A 169     -29.930  59.250  89.020  1.00  0.00           H
ATOM   2565  HB2 PHE A 169     -28.400  58.470  89.220  1.00  0.00           H
ATOM   2566  CG  PHE A 169     -28.790  59.560  87.400  1.00  0.00           C
ATOM   2567  CD1 PHE A 169     -27.800  58.870  86.590  1.00  0.00           C
ATOM   2568  HD1 PHE A 169     -27.070  58.210  87.030  1.00  0.00           H
ATOM   2569  CE1 PHE A 169     -27.920  58.900  85.160  1.00  0.00           C
ATOM   2570  HE1 PHE A 169     -27.100  58.410  84.660  1.00  0.00           H
ATOM   2571  CZ  PHE A 169     -28.790  59.710  84.510  1.00  0.00           C
ATOM   2572  HZ  PHE A 169     -28.900  59.700  83.430  1.00  0.00           H
ATOM   2573  CE2 PHE A 169     -29.750  60.420  85.280  1.00  0.00           C
ATOM   2574  HE2 PHE A 169     -30.440  61.120  84.830  1.00  0.00           H
ATOM   2575  CD2 PHE A 169     -29.680  60.410  86.690  1.00  0.00           C
ATOM   2576  HD2 PHE A 169     -30.380  61.010  87.260  1.00  0.00           H
ATOM   2577  C   PHE A 169     -28.900  61.950  89.430  1.00  0.00           C
ATOM   2578  O   PHE A 169     -29.910  62.440  89.980  1.00  0.00           O
ATOM   2579  N   SER A 170     -28.240  62.630  88.530  1.00  0.00           N
ATOM   2580  H   SER A 170     -27.430  62.270  88.050  1.00  0.00           H
ATOM   2581  CA  SER A 170     -28.600  64.030  88.250  1.00  0.00           C
ATOM   2582  HA  SER A 170     -29.690  64.060  88.170  1.00  0.00           H
ATOM   2583  CB  SER A 170     -27.980  64.920  89.350  1.00  0.00           C
ATOM   2584  HB1 SER A 170     -26.910  64.750  89.280  1.00  0.00           H
ATOM   2585  HB2 SER A 170     -28.280  64.510  90.310  1.00  0.00           H
ATOM   2586  OG  SER A 170     -28.390  66.300  89.180  1.00  0.00           O
ATOM   2587  HG  SER A 170     -27.670  66.840  89.520  1.00  0.00           H
ATOM   2588  C   SER A 170     -28.200  64.450  86.830  1.00  0.00           C
ATOM   2589  O   SER A 170     -27.360  63.780  86.190  1.00  0.00           O
ATOM   2590  N   ILE A 171     -28.840  65.440  86.250  1.00  0.00           N
ATOM   2591  H   ILE A 171     -29.490  65.880  86.890  1.00  0.00           H
ATOM   2592  CA  ILE A 171     -28.690  66.020  84.890  1.00  0.00           C
ATOM   2593  HA  ILE A 171     -27.930  65.400  84.410  1.00  0.00           H
ATOM   2594  CB  ILE A 171     -29.910  65.680  84.060  1.00  0.00           C
ATOM   2595  HB  ILE A 171     -29.680  65.800  83.000  1.00  0.00           H
ATOM   2596  CG2 ILE A 171     -30.330  64.210  84.330  1.00  0.00           C
ATOM   2597 1HG2 ILE A 171     -30.800  64.030  85.300  1.00  0.00           H
ATOM   2598 2HG2 ILE A 171     -31.070  63.790  83.650  1.00  0.00           H
ATOM   2599 3HG2 ILE A 171     -29.370  63.690  84.310  1.00  0.00           H
ATOM   2600  CG1 ILE A 171     -31.080  66.570  84.430  1.00  0.00           C
ATOM   2601 1HG1 ILE A 171     -30.760  67.590  84.240  1.00  0.00           H
ATOM   2602 2HG1 ILE A 171     -31.380  66.430  85.470  1.00  0.00           H
ATOM   2603  CD  ILE A 171     -32.370  66.260  83.620  1.00  0.00           C
ATOM   2604  HD1 ILE A 171     -32.680  65.230  83.790  1.00  0.00           H
ATOM   2605  HD2 ILE A 171     -33.130  66.960  83.950  1.00  0.00           H
ATOM   2606  HD3 ILE A 171     -32.150  66.400  82.560  1.00  0.00           H
ATOM   2607  C   ILE A 171     -28.170  67.490  84.930  1.00  0.00           C
ATOM   2608  O   ILE A 171     -28.800  68.400  85.530  1.00  0.00           O
ATOM   2609  N   TYR A 172     -27.010  67.760  84.230  1.00  0.00           N
ATOM   2610  H   TYR A 172     -26.640  67.050  83.610  1.00  0.00           H
ATOM   2611  CA  TYR A 172     -26.220  69.000  84.230  1.00  0.00           C
ATOM   2612  HA  TYR A 172     -26.380  69.510  85.180  1.00  0.00           H
ATOM   2613  CB  TYR A 172     -24.740  68.800  84.010  1.00  0.00           C
ATOM   2614  HB1 TYR A 172     -24.520  68.550  82.970  1.00  0.00           H
ATOM   2615  HB2 TYR A 172     -24.430  67.900  84.540  1.00  0.00           H
ATOM   2616  CG  TYR A 172     -23.810  69.920  84.440  1.00  0.00           C
ATOM   2617  CD1 TYR A 172     -23.420  70.750  83.430  1.00  0.00           C
ATOM   2618  HD1 TYR A 172     -23.690  70.480  82.420  1.00  0.00           H
ATOM   2619  CE1 TYR A 172     -22.680  71.860  83.730  1.00  0.00           C
ATOM   2620  HE1 TYR A 172     -22.390  72.520  82.930  1.00  0.00           H
ATOM   2621  CZ  TYR A 172     -22.220  72.040  85.060  1.00  0.00           C
ATOM   2622  OH  TYR A 172     -21.380  73.070  85.390  1.00  0.00           O
ATOM   2623  HH  TYR A 172     -21.250  73.620  84.620  1.00  0.00           H
ATOM   2624  CE2 TYR A 172     -22.530  70.990  86.040  1.00  0.00           C
ATOM   2625  HE2 TYR A 172     -22.040  71.130  86.990  1.00  0.00           H
ATOM   2626  CD2 TYR A 172     -23.380  70.010  85.760  1.00  0.00           C
ATOM   2627  HD2 TYR A 172     -23.620  69.230  86.470  1.00  0.00           H
ATOM   2628  C   TYR A 172     -26.850  69.960  83.200  1.00  0.00           C
ATOM   2629  O   TYR A 172     -27.170  69.520  82.040  1.00  0.00           O
ATOM   2630  N   PRO A 173     -27.040  71.270  83.540  1.00  0.00           N
ATOM   2631  CD  PRO A 173     -26.790  71.880  84.810  1.00  0.00           C
ATOM   2632  HD1 PRO A 173     -25.700  71.910  84.880  1.00  0.00           H
ATOM   2633  HD2 PRO A 173     -27.380  71.290  85.520  1.00  0.00           H
ATOM   2634  CG  PRO A 173     -27.230  73.320  84.800  1.00  0.00           C
ATOM   2635  HG1 PRO A 173     -26.380  74.000  84.740  1.00  0.00           H
ATOM   2636  HG2 PRO A 173     -27.760  73.630  85.700  1.00  0.00           H
ATOM   2637  CB  PRO A 173     -28.210  73.420  83.580  1.00  0.00           C
ATOM   2638  HB1 PRO A 173     -28.080  74.390  83.100  1.00  0.00           H
ATOM   2639  HB2 PRO A 173     -29.220  73.130  83.870  1.00  0.00           H
ATOM   2640  CA  PRO A 173     -27.660  72.300  82.680  1.00  0.00           C
ATOM   2641  HA  PRO A 173     -28.530  71.910  82.150  1.00  0.00           H
ATOM   2642  C   PRO A 173     -26.710  72.820  81.590  1.00  0.00           C
ATOM   2643  O   PRO A 173     -25.500  72.890  81.750  1.00  0.00           O
ATOM   2644  N   ALA A 174     -27.270  73.360  80.510  1.00  0.00           N
ATOM   2645  H   ALA A 174     -28.280  73.320  80.480  1.00  0.00           H
ATOM   2646  CA  ALA A 174     -26.590  74.120  79.470  1.00  0.00           C
ATOM   2647  HA  ALA A 174     -25.500  74.170  79.590  1.00  0.00           H
ATOM   2648  CB  ALA A 174     -26.690  73.260  78.220  1.00  0.00           C
ATOM   2649  HB1 ALA A 174     -27.710  73.500  77.930  1.00  0.00           H
ATOM   2650  HB2 ALA A 174     -26.060  73.580  77.390  1.00  0.00           H
ATOM   2651  HB3 ALA A 174     -26.610  72.180  78.370  1.00  0.00           H
ATOM   2652  C   ALA A 174     -27.210  75.540  79.290  1.00  0.00           C
ATOM   2653  O   ALA A 174     -28.340  75.750  79.770  1.00  0.00           O
ATOM   2654  N   PRO A 175     -26.560  76.440  78.540  1.00  0.00           N
ATOM   2655  CD  PRO A 175     -25.180  76.390  78.140  1.00  0.00           C
ATOM   2656  HD1 PRO A 175     -25.040  75.910  77.170  1.00  0.00           H
ATOM   2657  HD2 PRO A 175     -24.570  75.770  78.790  1.00  0.00           H
ATOM   2658  CG  PRO A 175     -24.630  77.790  78.100  1.00  0.00           C
ATOM   2659  HG1 PRO A 175     -23.820  77.920  77.370  1.00  0.00           H
ATOM   2660  HG2 PRO A 175     -24.300  78.090  79.090  1.00  0.00           H
ATOM   2661  CB  PRO A 175     -25.850  78.560  77.660  1.00  0.00           C
ATOM   2662  HB1 PRO A 175     -26.060  78.470  76.590  1.00  0.00           H
ATOM   2663  HB2 PRO A 175     -25.750  79.610  77.940  1.00  0.00           H
ATOM   2664  CA  PRO A 175     -27.000  77.840  78.370  1.00  0.00           C
ATOM   2665  HA  PRO A 175     -27.100  78.260  79.360  1.00  0.00           H
ATOM   2666  C   PRO A 175     -28.390  78.040  77.720  1.00  0.00           C
ATOM   2667  O   PRO A 175     -29.060  79.070  77.840  1.00  0.00           O
ATOM   2668  N   GLN A 176     -28.870  77.000  76.990  1.00  0.00           N
ATOM   2669  H   GLN A 176     -28.140  76.320  76.830  1.00  0.00           H
ATOM   2670  CA  GLN A 176     -30.140  76.780  76.450  1.00  0.00           C
ATOM   2671  HA  GLN A 176     -30.490  77.720  76.010  1.00  0.00           H
ATOM   2672  CB  GLN A 176     -30.080  75.840  75.270  1.00  0.00           C
ATOM   2673  HB1 GLN A 176     -31.080  75.450  75.160  1.00  0.00           H
ATOM   2674  HB2 GLN A 176     -29.340  75.060  75.470  1.00  0.00           H
ATOM   2675  CG  GLN A 176     -29.620  76.570  73.920  1.00  0.00           C
ATOM   2676  HG1 GLN A 176     -28.590  76.860  74.110  1.00  0.00           H
ATOM   2677  HG2 GLN A 176     -30.230  77.460  73.740  1.00  0.00           H
ATOM   2678  CD  GLN A 176     -29.460  75.560  72.750  1.00  0.00           C
ATOM   2679  OE1 GLN A 176     -28.370  74.970  72.580  1.00  0.00           O
ATOM   2680  NE2 GLN A 176     -30.450  75.370  71.900  1.00  0.00           N
ATOM   2681 1HE2 GLN A 176     -31.270  75.950  71.930  1.00  0.00           H
ATOM   2682 2HE2 GLN A 176     -30.240  74.810  71.080  1.00  0.00           H
ATOM   2683  C   GLN A 176     -31.170  76.320  77.490  1.00  0.00           C
ATOM   2684  O   GLN A 176     -32.390  76.690  77.290  1.00  0.00           O
ATOM   2685  N   VAL A 177     -30.770  75.660  78.550  1.00  0.00           N
ATOM   2686  H   VAL A 177     -29.770  75.630  78.750  1.00  0.00           H
ATOM   2687  CA  VAL A 177     -31.700  75.010  79.460  1.00  0.00           C
ATOM   2688  HA  VAL A 177     -32.690  75.350  79.150  1.00  0.00           H
ATOM   2689  CB  VAL A 177     -31.650  73.460  79.270  1.00  0.00           C
ATOM   2690  HB  VAL A 177     -32.490  73.040  79.820  1.00  0.00           H
ATOM   2691  CG1 VAL A 177     -31.810  72.980  77.830  1.00  0.00           C
ATOM   2692 1HG1 VAL A 177     -30.820  72.990  77.380  1.00  0.00           H
ATOM   2693 2HG1 VAL A 177     -32.340  72.030  77.770  1.00  0.00           H
ATOM   2694 3HG1 VAL A 177     -32.320  73.700  77.180  1.00  0.00           H
ATOM   2695  CG2 VAL A 177     -30.400  72.800  79.860  1.00  0.00           C
ATOM   2696 1HG2 VAL A 177     -30.280  73.090  80.900  1.00  0.00           H
ATOM   2697 2HG2 VAL A 177     -30.560  71.730  79.720  1.00  0.00           H
ATOM   2698 3HG2 VAL A 177     -29.550  72.990  79.210  1.00  0.00           H
ATOM   2699  C   VAL A 177     -31.610  75.470  80.920  1.00  0.00           C
ATOM   2700  O   VAL A 177     -32.250  74.940  81.830  1.00  0.00           O
ATOM   2701  N   SER A 178     -31.030  76.680  81.090  1.00  0.00           N
ATOM   2702  H   SER A 178     -30.760  77.080  80.200  1.00  0.00           H
ATOM   2703  CA  SER A 178     -30.600  77.300  82.350  1.00  0.00           C
ATOM   2704  HA  SER A 178     -29.740  76.720  82.690  1.00  0.00           H
ATOM   2705  CB  SER A 178     -30.150  78.720  82.020  1.00  0.00           C
ATOM   2706  HB1 SER A 178     -29.270  78.580  81.400  1.00  0.00           H
ATOM   2707  HB2 SER A 178     -29.900  79.320  82.900  1.00  0.00           H
ATOM   2708  OG  SER A 178     -31.070  79.520  81.360  1.00  0.00           O
ATOM   2709  HG  SER A 178     -31.200  80.380  81.760  1.00  0.00           H
ATOM   2710  C   SER A 178     -31.560  77.300  83.490  1.00  0.00           C
ATOM   2711  O   SER A 178     -32.760  77.610  83.300  1.00  0.00           O
ATOM   2712  N   THR A 179     -31.020  77.150  84.720  1.00  0.00           N
ATOM   2713  H   THR A 179     -30.010  77.070  84.730  1.00  0.00           H
ATOM   2714  CA  THR A 179     -31.710  77.080  86.010  1.00  0.00           C
ATOM   2715  HA  THR A 179     -32.780  77.130  85.840  1.00  0.00           H
ATOM   2716  CB  THR A 179     -31.240  75.860  86.810  1.00  0.00           C
ATOM   2717  HB  THR A 179     -31.540  75.930  87.850  1.00  0.00           H
ATOM   2718  CG2 THR A 179     -31.890  74.590  86.290  1.00  0.00           C
ATOM   2719 1HG2 THR A 179     -31.970  74.670  85.200  1.00  0.00           H
ATOM   2720 2HG2 THR A 179     -31.390  73.670  86.600  1.00  0.00           H
ATOM   2721 3HG2 THR A 179     -32.930  74.510  86.620  1.00  0.00           H
ATOM   2722  OG1 THR A 179     -29.890  75.700  86.670  1.00  0.00           O
ATOM   2723  HG1 THR A 179     -29.780  74.930  87.230  1.00  0.00           H
ATOM   2724  C   THR A 179     -31.370  78.190  86.970  1.00  0.00           C
ATOM   2725  O   THR A 179     -32.200  78.610  87.780  1.00  0.00           O
ATOM   2726  N   ALA A 180     -30.180  78.800  86.750  1.00  0.00           N
ATOM   2727  H   ALA A 180     -29.700  78.540  85.900  1.00  0.00           H
ATOM   2728  CA  ALA A 180     -29.660  79.750  87.640  1.00  0.00           C
ATOM   2729  HA  ALA A 180     -30.520  80.360  87.940  1.00  0.00           H
ATOM   2730  CB  ALA A 180     -29.010  79.090  88.870  1.00  0.00           C
ATOM   2731  HB1 ALA A 180     -28.860  79.790  89.700  1.00  0.00           H
ATOM   2732  HB2 ALA A 180     -29.610  78.280  89.300  1.00  0.00           H
ATOM   2733  HB3 ALA A 180     -28.040  78.640  88.660  1.00  0.00           H
ATOM   2734  C   ALA A 180     -28.550  80.600  86.980  1.00  0.00           C
ATOM   2735  O   ALA A 180     -27.630  80.070  86.260  1.00  0.00           O
ATOM   2736  N   VAL A 181     -28.380  81.860  87.430  1.00  0.00           N
ATOM   2737  H   VAL A 181     -29.110  82.140  88.060  1.00  0.00           H
ATOM   2738  CA  VAL A 181     -27.200  82.750  87.230  1.00  0.00           C
ATOM   2739  HA  VAL A 181     -26.590  82.360  86.410  1.00  0.00           H
ATOM   2740  CB  VAL A 181     -27.390  84.210  86.800  1.00  0.00           C
ATOM   2741  HB  VAL A 181     -26.360  84.460  86.550  1.00  0.00           H
ATOM   2742  CG1 VAL A 181     -28.320  84.500  85.550  1.00  0.00           C
ATOM   2743 1HG1 VAL A 181     -27.920  83.970  84.670  1.00  0.00           H
ATOM   2744 2HG1 VAL A 181     -29.390  84.400  85.660  1.00  0.00           H
ATOM   2745 3HG1 VAL A 181     -28.110  85.550  85.340  1.00  0.00           H
ATOM   2746  CG2 VAL A 181     -27.860  85.170  87.900  1.00  0.00           C
ATOM   2747 1HG2 VAL A 181     -28.890  84.940  88.190  1.00  0.00           H
ATOM   2748 2HG2 VAL A 181     -27.310  85.090  88.840  1.00  0.00           H
ATOM   2749 3HG2 VAL A 181     -28.070  86.190  87.600  1.00  0.00           H
ATOM   2750  C   VAL A 181     -26.270  82.590  88.480  1.00  0.00           C
ATOM   2751  O   VAL A 181     -25.070  82.710  88.360  1.00  0.00           O
ATOM   2752  N   VAL A 182     -26.870  82.070  89.530  1.00  0.00           N
ATOM   2753  H   VAL A 182     -27.870  81.940  89.480  1.00  0.00           H
ATOM   2754  CA  VAL A 182     -26.220  81.860  90.870  1.00  0.00           C
ATOM   2755  HA  VAL A 182     -25.370  82.530  91.000  1.00  0.00           H
ATOM   2756  CB  VAL A 182     -27.170  81.970  92.020  1.00  0.00           C
ATOM   2757  HB  VAL A 182     -26.590  81.770  92.920  1.00  0.00           H
ATOM   2758  CG1 VAL A 182     -27.740  83.450  92.150  1.00  0.00           C
ATOM   2759 1HG1 VAL A 182     -26.910  84.110  92.400  1.00  0.00           H
ATOM   2760 2HG1 VAL A 182     -28.160  83.930  91.260  1.00  0.00           H
ATOM   2761 3HG1 VAL A 182     -28.510  83.630  92.890  1.00  0.00           H
ATOM   2762  CG2 VAL A 182     -28.360  80.980  92.030  1.00  0.00           C
ATOM   2763 1HG2 VAL A 182     -29.100  81.300  91.300  1.00  0.00           H
ATOM   2764 2HG2 VAL A 182     -28.010  79.950  92.000  1.00  0.00           H
ATOM   2765 3HG2 VAL A 182     -28.930  81.070  92.960  1.00  0.00           H
ATOM   2766  C   VAL A 182     -25.620  80.380  90.810  1.00  0.00           C
ATOM   2767  O   VAL A 182     -25.240  79.810  91.860  1.00  0.00           O
ATOM   2768  N   GLU A 183     -25.520  79.790  89.580  1.00  0.00           N
ATOM   2769  H   GLU A 183     -25.920  80.250  88.780  1.00  0.00           H
ATOM   2770  CA  GLU A 183     -24.800  78.510  89.280  1.00  0.00           C
ATOM   2771  HA  GLU A 183     -25.540  77.740  89.510  1.00  0.00           H
ATOM   2772  CB  GLU A 183     -24.530  78.510  87.720  1.00  0.00           C
ATOM   2773  HB1 GLU A 183     -23.950  79.360  87.360  1.00  0.00           H
ATOM   2774  HB2 GLU A 183     -25.450  78.580  87.150  1.00  0.00           H
ATOM   2775  CG  GLU A 183     -23.790  77.270  87.170  1.00  0.00           C
ATOM   2776  HG1 GLU A 183     -24.270  76.370  87.560  1.00  0.00           H
ATOM   2777  HG2 GLU A 183     -22.760  77.340  87.530  1.00  0.00           H
ATOM   2778  CD  GLU A 183     -23.850  77.100  85.610  1.00  0.00           C
ATOM   2779  OE1 GLU A 183     -25.000  77.030  85.060  1.00  0.00           O
ATOM   2780  OE2 GLU A 183     -22.810  76.940  85.030  1.00  0.00           O
ATOM   2781  C   GLU A 183     -23.590  78.170  90.220  1.00  0.00           C
ATOM   2782  O   GLU A 183     -23.620  77.100  90.830  1.00  0.00           O
ATOM   2783  N   PRO A 184     -22.540  79.000  90.310  1.00  0.00           N
ATOM   2784  CD  PRO A 184     -22.320  80.310  89.670  1.00  0.00           C
ATOM   2785  HD1 PRO A 184     -23.160  80.980  89.780  1.00  0.00           H
ATOM   2786  HD2 PRO A 184     -22.010  80.230  88.630  1.00  0.00           H
ATOM   2787  CG  PRO A 184     -21.120  80.920  90.380  1.00  0.00           C
ATOM   2788  HG1 PRO A 184     -21.480  81.380  91.300  1.00  0.00           H
ATOM   2789  HG2 PRO A 184     -20.590  81.670  89.790  1.00  0.00           H
ATOM   2790  CB  PRO A 184     -20.290  79.700  90.690  1.00  0.00           C
ATOM   2791  HB1 PRO A 184     -19.720  79.980  91.580  1.00  0.00           H
ATOM   2792  HB2 PRO A 184     -19.700  79.280  89.880  1.00  0.00           H
ATOM   2793  CA  PRO A 184     -21.350  78.680  91.080  1.00  0.00           C
ATOM   2794  HA  PRO A 184     -21.170  77.650  90.750  1.00  0.00           H
ATOM   2795  C   PRO A 184     -21.610  78.630  92.580  1.00  0.00           C
ATOM   2796  O   PRO A 184     -20.960  77.910  93.340  1.00  0.00           O
ATOM   2797  N   TYR A 185     -22.540  79.450  93.030  1.00  0.00           N
ATOM   2798  H   TYR A 185     -23.160  79.900  92.370  1.00  0.00           H
ATOM   2799  CA  TYR A 185     -22.990  79.430  94.430  1.00  0.00           C
ATOM   2800  HA  TYR A 185     -22.120  79.610  95.070  1.00  0.00           H
ATOM   2801  CB  TYR A 185     -24.030  80.540  94.770  1.00  0.00           C
ATOM   2802  HB1 TYR A 185     -24.370  80.240  95.750  1.00  0.00           H
ATOM   2803  HB2 TYR A 185     -24.770  80.570  93.970  1.00  0.00           H
ATOM   2804  CG  TYR A 185     -23.580  82.020  95.010  1.00  0.00           C
ATOM   2805  CD1 TYR A 185     -22.200  82.220  95.220  1.00  0.00           C
ATOM   2806  HD1 TYR A 185     -21.420  81.500  95.000  1.00  0.00           H
ATOM   2807  CE1 TYR A 185     -21.760  83.450  95.710  1.00  0.00           C
ATOM   2808  HE1 TYR A 185     -20.730  83.620  96.020  1.00  0.00           H
ATOM   2809  CZ  TYR A 185     -22.660  84.540  95.800  1.00  0.00           C
ATOM   2810  OH  TYR A 185     -22.210  85.780  96.150  1.00  0.00           O
ATOM   2811  HH  TYR A 185     -22.940  86.410  96.200  1.00  0.00           H
ATOM   2812  CE2 TYR A 185     -24.030  84.360  95.510  1.00  0.00           C
ATOM   2813  HE2 TYR A 185     -24.710  85.200  95.530  1.00  0.00           H
ATOM   2814  CD2 TYR A 185     -24.490  83.080  95.140  1.00  0.00           C
ATOM   2815  HD2 TYR A 185     -25.550  82.880  95.120  1.00  0.00           H
ATOM   2816  C   TYR A 185     -23.630  78.110  94.810  1.00  0.00           C
ATOM   2817  O   TYR A 185     -23.200  77.510  95.770  1.00  0.00           O
ATOM   2818  N   ASN A 186     -24.580  77.580  93.990  1.00  0.00           N
ATOM   2819  H   ASN A 186     -24.820  78.070  93.150  1.00  0.00           H
ATOM   2820  CA  ASN A 186     -25.070  76.220  94.110  1.00  0.00           C
ATOM   2821  HA  ASN A 186     -25.400  76.120  95.140  1.00  0.00           H
ATOM   2822  CB  ASN A 186     -26.240  75.980  93.140  1.00  0.00           C
ATOM   2823  HB1 ASN A 186     -26.620  74.990  93.380  1.00  0.00           H
ATOM   2824  HB2 ASN A 186     -25.950  75.960  92.090  1.00  0.00           H
ATOM   2825  CG  ASN A 186     -27.370  76.960  93.260  1.00  0.00           C
ATOM   2826  OD1 ASN A 186     -27.740  77.350  94.370  1.00  0.00           O
ATOM   2827  ND2 ASN A 186     -27.940  77.320  92.210  1.00  0.00           N
ATOM   2828 1HD2 ASN A 186     -27.660  76.810  91.380  1.00  0.00           H
ATOM   2829 2HD2 ASN A 186     -28.770  77.890  92.260  1.00  0.00           H
ATOM   2830  C   ASN A 186     -23.990  75.120  93.940  1.00  0.00           C
ATOM   2831  O   ASN A 186     -24.120  74.040  94.560  1.00  0.00           O
ATOM   2832  N   SER A 187     -22.900  75.310  93.150  1.00  0.00           N
ATOM   2833  H   SER A 187     -22.880  76.080  92.500  1.00  0.00           H
ATOM   2834  CA  SER A 187     -21.920  74.200  92.990  1.00  0.00           C
ATOM   2835  HA  SER A 187     -22.520  73.290  92.870  1.00  0.00           H
ATOM   2836  CB  SER A 187     -21.000  74.400  91.780  1.00  0.00           C
ATOM   2837  HB1 SER A 187     -20.380  73.500  91.760  1.00  0.00           H
ATOM   2838  HB2 SER A 187     -20.460  75.350  91.820  1.00  0.00           H
ATOM   2839  OG  SER A 187     -21.700  74.540  90.570  1.00  0.00           O
ATOM   2840  HG  SER A 187     -21.200  74.140  89.860  1.00  0.00           H
ATOM   2841  C   SER A 187     -21.060  74.080  94.200  1.00  0.00           C
ATOM   2842  O   SER A 187     -20.410  73.060  94.400  1.00  0.00           O
ATOM   2843  N   ILE A 188     -20.990  75.100  95.070  1.00  0.00           N
ATOM   2844  H   ILE A 188     -21.530  75.910  94.810  1.00  0.00           H
ATOM   2845  CA  ILE A 188     -20.300  75.180  96.330  1.00  0.00           C
ATOM   2846  HA  ILE A 188     -19.540  74.400  96.260  1.00  0.00           H
ATOM   2847  CB  ILE A 188     -19.500  76.480  96.510  1.00  0.00           C
ATOM   2848  HB  ILE A 188     -20.210  77.310  96.600  1.00  0.00           H
ATOM   2849  CG2 ILE A 188     -18.910  76.470  97.960  1.00  0.00           C
ATOM   2850 1HG2 ILE A 188     -18.130  75.720  98.090  1.00  0.00           H
ATOM   2851 2HG2 ILE A 188     -18.500  77.450  98.180  1.00  0.00           H
ATOM   2852 3HG2 ILE A 188     -19.710  76.450  98.700  1.00  0.00           H
ATOM   2853  CG1 ILE A 188     -18.430  76.700  95.400  1.00  0.00           C
ATOM   2854 1HG1 ILE A 188     -18.850  76.910  94.420  1.00  0.00           H
ATOM   2855 2HG1 ILE A 188     -17.880  75.760  95.330  1.00  0.00           H
ATOM   2856  CD  ILE A 188     -17.580  77.950  95.600  1.00  0.00           C
ATOM   2857  HD1 ILE A 188     -18.140  78.670  96.200  1.00  0.00           H
ATOM   2858  HD2 ILE A 188     -16.700  77.870  96.230  1.00  0.00           H
ATOM   2859  HD3 ILE A 188     -17.330  78.300  94.590  1.00  0.00           H
ATOM   2860  C   ILE A 188     -21.250  74.700  97.450  1.00  0.00           C
ATOM   2861  O   ILE A 188     -20.910  73.800  98.200  1.00  0.00           O
ATOM   2862  N   LEU A 189     -22.460  75.270  97.540  1.00  0.00           N
ATOM   2863  H   LEU A 189     -22.690  76.020  96.900  1.00  0.00           H
ATOM   2864  CA  LEU A 189     -23.360  74.800  98.570  1.00  0.00           C
ATOM   2865  HA  LEU A 189     -22.890  74.940  99.540  1.00  0.00           H
ATOM   2866  CB  LEU A 189     -24.580  75.720  98.540  1.00  0.00           C
ATOM   2867  HB1 LEU A 189     -25.290  75.320  99.270  1.00  0.00           H
ATOM   2868  HB2 LEU A 189     -25.120  75.550  97.610  1.00  0.00           H
ATOM   2869  CG  LEU A 189     -24.320  77.190  98.880  1.00  0.00           C
ATOM   2870  HG  LEU A 189     -23.610  77.690  98.220  1.00  0.00           H
ATOM   2871  CD1 LEU A 189     -25.610  78.020  98.720  1.00  0.00           C
ATOM   2872 1HD1 LEU A 189     -25.990  77.870  97.710  1.00  0.00           H
ATOM   2873 2HD1 LEU A 189     -26.400  77.560  99.310  1.00  0.00           H
ATOM   2874 3HD1 LEU A 189     -25.330  79.040  98.980  1.00  0.00           H
ATOM   2875  CD2 LEU A 189     -23.840  77.490 100.290  1.00  0.00           C
ATOM   2876 1HD2 LEU A 189     -23.920  78.550 100.550  1.00  0.00           H
ATOM   2877 2HD2 LEU A 189     -24.410  77.020 101.080  1.00  0.00           H
ATOM   2878 3HD2 LEU A 189     -22.800  77.170 100.420  1.00  0.00           H
ATOM   2879  C   LEU A 189     -23.760  73.260  98.400  1.00  0.00           C
ATOM   2880  O   LEU A 189     -23.800  72.420  99.330  1.00  0.00           O
ATOM   2881  N   THR A 190     -24.070  72.910  97.140  1.00  0.00           N
ATOM   2882  H   THR A 190     -23.890  73.560  96.400  1.00  0.00           H
ATOM   2883  CA  THR A 190     -24.510  71.560  96.860  1.00  0.00           C
ATOM   2884  HA  THR A 190     -25.190  71.350  97.690  1.00  0.00           H
ATOM   2885  CB  THR A 190     -25.260  71.240  95.560  1.00  0.00           C
ATOM   2886  HB  THR A 190     -25.480  70.170  95.580  1.00  0.00           H
ATOM   2887  CG2 THR A 190     -26.550  72.050  95.360  1.00  0.00           C
ATOM   2888 1HG2 THR A 190     -27.350  71.440  95.800  1.00  0.00           H
ATOM   2889 2HG2 THR A 190     -26.520  72.980  95.910  1.00  0.00           H
ATOM   2890 3HG2 THR A 190     -26.810  72.300  94.330  1.00  0.00           H
ATOM   2891  OG1 THR A 190     -24.450  71.430  94.460  1.00  0.00           O
ATOM   2892  HG1 THR A 190     -24.200  72.360  94.520  1.00  0.00           H
ATOM   2893  C   THR A 190     -23.380  70.520  97.090  1.00  0.00           C
ATOM   2894  O   THR A 190     -23.650  69.460  97.590  1.00  0.00           O
ATOM   2895  N   THR A 191     -22.140  70.790  96.630  1.00  0.00           N
ATOM   2896  H   THR A 191     -21.940  71.570  96.020  1.00  0.00           H
ATOM   2897  CA  THR A 191     -20.980  69.870  96.800  1.00  0.00           C
ATOM   2898  HA  THR A 191     -21.180  68.920  96.310  1.00  0.00           H
ATOM   2899  CB  THR A 191     -19.600  70.310  96.160  1.00  0.00           C
ATOM   2900  HB  THR A 191     -19.160  71.160  96.670  1.00  0.00           H
ATOM   2901  CG2 THR A 191     -18.540  69.270  96.240  1.00  0.00           C
ATOM   2902 1HG2 THR A 191     -17.680  69.480  95.600  1.00  0.00           H
ATOM   2903 2HG2 THR A 191     -18.140  69.300  97.250  1.00  0.00           H
ATOM   2904 3HG2 THR A 191     -18.960  68.290  95.970  1.00  0.00           H
ATOM   2905  OG1 THR A 191     -19.840  70.430  94.780  1.00  0.00           O
ATOM   2906  HG1 THR A 191     -19.960  71.360  94.580  1.00  0.00           H
ATOM   2907  C   THR A 191     -20.780  69.590  98.290  1.00  0.00           C
ATOM   2908  O   THR A 191     -20.660  68.450  98.710  1.00  0.00           O
ATOM   2909  N   HIS A 192     -20.810  70.640  99.140  1.00  0.00           N
ATOM   2910  H   HIS A 192     -20.800  71.530  98.670  1.00  0.00           H
ATOM   2911  CA  HIS A 192     -20.690  70.560 100.560  1.00  0.00           C
ATOM   2912  HA  HIS A 192     -19.810  69.990 100.860  1.00  0.00           H
ATOM   2913  CB  HIS A 192     -20.620  72.030 101.070  1.00  0.00           C
ATOM   2914  HB1 HIS A 192     -21.560  72.530 100.870  1.00  0.00           H
ATOM   2915  HB2 HIS A 192     -19.830  72.600 100.580  1.00  0.00           H
ATOM   2916  CG  HIS A 192     -20.470  72.120 102.560  1.00  0.00           C
ATOM   2917  ND1 HIS A 192     -19.600  71.360 103.250  1.00  0.00           N
ATOM   2918  HD1 HIS A 192     -19.010  70.670 102.790  1.00  0.00           H
ATOM   2919  CE1 HIS A 192     -19.750  71.610 104.550  1.00  0.00           C
ATOM   2920  HE1 HIS A 192     -19.260  71.080 105.350  1.00  0.00           H
ATOM   2921  NE2 HIS A 192     -20.730  72.520 104.690  1.00  0.00           N
ATOM   2922  HE2 HIS A 192     -21.090  72.930 105.540  1.00  0.00           H
ATOM   2923  CD2 HIS A 192     -21.320  72.770 103.460  1.00  0.00           C
ATOM   2924  HD2 HIS A 192     -22.230  73.300 103.240  1.00  0.00           H
ATOM   2925  C   HIS A 192     -21.890  69.910 101.320  1.00  0.00           C
ATOM   2926  O   HIS A 192     -21.650  69.380 102.430  1.00  0.00           O
ATOM   2927  N   THR A 193     -23.090  69.750 100.720  1.00  0.00           N
ATOM   2928  H   THR A 193     -23.210  70.270  99.870  1.00  0.00           H
ATOM   2929  CA  THR A 193     -24.220  68.880 101.150  1.00  0.00           C
ATOM   2930  HA  THR A 193     -23.980  68.720 102.200  1.00  0.00           H
ATOM   2931  CB  THR A 193     -25.520  69.710 101.130  1.00  0.00           C
ATOM   2932  HB  THR A 193     -26.400  69.120 101.380  1.00  0.00           H
ATOM   2933  CG2 THR A 193     -25.630  71.000 101.990  1.00  0.00           C
ATOM   2934 1HG2 THR A 193     -25.040  71.840 101.620  1.00  0.00           H
ATOM   2935 2HG2 THR A 193     -26.680  71.280 101.920  1.00  0.00           H
ATOM   2936 3HG2 THR A 193     -25.360  70.880 103.040  1.00  0.00           H
ATOM   2937  OG1 THR A 193     -25.560  70.130  99.850  1.00  0.00           O
ATOM   2938  HG1 THR A 193     -25.260  71.030  99.780  1.00  0.00           H
ATOM   2939  C   THR A 193     -24.230  67.470 100.520  1.00  0.00           C
ATOM   2940  O   THR A 193     -24.440  66.490 101.180  1.00  0.00           O
ATOM   2941  N   THR A 194     -23.780  67.340  99.270  1.00  0.00           N
ATOM   2942  H   THR A 194     -23.660  68.180  98.720  1.00  0.00           H
ATOM   2943  CA  THR A 194     -23.630  66.030  98.680  1.00  0.00           C
ATOM   2944  HA  THR A 194     -24.560  65.460  98.710  1.00  0.00           H
ATOM   2945  CB  THR A 194     -23.170  66.160  97.230  1.00  0.00           C
ATOM   2946  HB  THR A 194     -22.260  66.740  97.130  1.00  0.00           H
ATOM   2947  CG2 THR A 194     -23.040  64.790  96.540  1.00  0.00           C
ATOM   2948 1HG2 THR A 194     -22.080  64.320  96.730  1.00  0.00           H
ATOM   2949 2HG2 THR A 194     -23.760  63.990  96.740  1.00  0.00           H
ATOM   2950 3HG2 THR A 194     -22.950  65.000  95.470  1.00  0.00           H
ATOM   2951  OG1 THR A 194     -24.130  66.870  96.440  1.00  0.00           O
ATOM   2952  HG1 THR A 194     -24.410  67.600  97.000  1.00  0.00           H
ATOM   2953  C   THR A 194     -22.640  65.120  99.450  1.00  0.00           C
ATOM   2954  O   THR A 194     -22.950  63.920  99.650  1.00  0.00           O
ATOM   2955  N   LEU A 195     -21.500  65.740  99.850  1.00  0.00           N
ATOM   2956  H   LEU A 195     -21.330  66.640  99.420  1.00  0.00           H
ATOM   2957  CA  LEU A 195     -20.360  65.030 100.540  1.00  0.00           C
ATOM   2958  HA  LEU A 195     -20.250  64.010 100.180  1.00  0.00           H
ATOM   2959  CB  LEU A 195     -19.050  65.850 100.410  1.00  0.00           C
ATOM   2960  HB1 LEU A 195     -18.250  65.470 101.050  1.00  0.00           H
ATOM   2961  HB2 LEU A 195     -19.210  66.840 100.830  1.00  0.00           H
ATOM   2962  CG  LEU A 195     -18.400  65.990  98.960  1.00  0.00           C
ATOM   2963  HG  LEU A 195     -18.860  66.760  98.340  1.00  0.00           H
ATOM   2964  CD1 LEU A 195     -17.000  66.530  99.160  1.00  0.00           C
ATOM   2965 1HD1 LEU A 195     -16.510  66.680  98.200  1.00  0.00           H
ATOM   2966 2HD1 LEU A 195     -17.030  67.470  99.720  1.00  0.00           H
ATOM   2967 3HD1 LEU A 195     -16.410  65.750  99.640  1.00  0.00           H
ATOM   2968  CD2 LEU A 195     -18.410  64.610  98.150  1.00  0.00           C
ATOM   2969 1HD2 LEU A 195     -19.410  64.180  98.080  1.00  0.00           H
ATOM   2970 2HD2 LEU A 195     -18.010  64.760  97.150  1.00  0.00           H
ATOM   2971 3HD2 LEU A 195     -17.700  63.900  98.570  1.00  0.00           H
ATOM   2972  C   LEU A 195     -20.730  64.860 102.060  1.00  0.00           C
ATOM   2973  O   LEU A 195     -19.860  64.750 102.950  1.00  0.00           O
ATOM   2974  N   GLU A 196     -22.030  64.770 102.390  1.00  0.00           N
ATOM   2975  H   GLU A 196     -22.660  64.780 101.600  1.00  0.00           H
ATOM   2976  CA  GLU A 196     -22.500  64.350 103.690  1.00  0.00           C
ATOM   2977  HA  GLU A 196     -21.730  63.830 104.260  1.00  0.00           H
ATOM   2978  CB  GLU A 196     -22.710  65.700 104.500  1.00  0.00           C
ATOM   2979  HB1 GLU A 196     -23.560  66.240 104.080  1.00  0.00           H
ATOM   2980  HB2 GLU A 196     -21.760  66.200 104.390  1.00  0.00           H
ATOM   2981  CG  GLU A 196     -22.920  65.550 106.070  1.00  0.00           C
ATOM   2982  HG1 GLU A 196     -22.060  64.950 106.370  1.00  0.00           H
ATOM   2983  HG2 GLU A 196     -23.850  65.050 106.310  1.00  0.00           H
ATOM   2984  CD  GLU A 196     -22.740  66.790 106.970  1.00  0.00           C
ATOM   2985  OE1 GLU A 196     -22.880  67.930 106.460  1.00  0.00           O
ATOM   2986  OE2 GLU A 196     -22.340  66.750 108.130  1.00  0.00           O
ATOM   2987  C   GLU A 196     -23.780  63.540 103.680  1.00  0.00           C
ATOM   2988  O   GLU A 196     -23.890  62.520 104.370  1.00  0.00           O
ATOM   2989  N   HIS A 197     -24.670  63.850 102.780  1.00  0.00           N
ATOM   2990  H   HIS A 197     -24.620  64.760 102.350  1.00  0.00           H
ATOM   2991  CA  HIS A 197     -26.000  63.260 102.660  1.00  0.00           C
ATOM   2992  HA  HIS A 197     -26.250  62.630 103.520  1.00  0.00           H
ATOM   2993  CB  HIS A 197     -26.970  64.460 102.500  1.00  0.00           C
ATOM   2994  HB1 HIS A 197     -26.650  65.290 103.130  1.00  0.00           H
ATOM   2995  HB2 HIS A 197     -27.940  64.020 102.760  1.00  0.00           H
ATOM   2996  CG  HIS A 197     -27.150  65.080 101.140  1.00  0.00           C
ATOM   2997  ND1 HIS A 197     -27.020  64.510  99.870  1.00  0.00           N
ATOM   2998  HD1 HIS A 197     -26.780  63.530  99.760  1.00  0.00           H
ATOM   2999  CE1 HIS A 197     -27.350  65.370  98.920  1.00  0.00           C
ATOM   3000  HE1 HIS A 197     -27.330  65.120  97.870  1.00  0.00           H
ATOM   3001  NE2 HIS A 197     -27.730  66.520  99.470  1.00  0.00           N
ATOM   3002  CD2 HIS A 197     -27.640  66.370 100.880  1.00  0.00           C
ATOM   3003  HD2 HIS A 197     -27.870  67.120 101.620  1.00  0.00           H
ATOM   3004  C   HIS A 197     -26.170  62.270 101.460  1.00  0.00           C
ATOM   3005  O   HIS A 197     -27.280  61.780 101.330  1.00  0.00           O
ATOM   3006  N   SER A 198     -25.080  61.900 100.720  1.00  0.00           N
ATOM   3007  H   SER A 198     -24.200  62.380 100.890  1.00  0.00           H
ATOM   3008  CA  SER A 198     -25.020  60.900  99.630  1.00  0.00           C
ATOM   3009  HA  SER A 198     -25.940  60.320  99.730  1.00  0.00           H
ATOM   3010  CB  SER A 198     -25.030  61.580  98.320  1.00  0.00           C
ATOM   3011  HB1 SER A 198     -24.980  60.790  97.580  1.00  0.00           H
ATOM   3012  HB2 SER A 198     -24.130  62.200  98.210  1.00  0.00           H
ATOM   3013  OG  SER A 198     -26.190  62.420  98.200  1.00  0.00           O
ATOM   3014  HG  SER A 198     -26.210  62.890  97.360  1.00  0.00           H
ATOM   3015  C   SER A 198     -23.910  59.890  99.800  1.00  0.00           C
ATOM   3016  O   SER A 198     -22.970  60.120 100.580  1.00  0.00           O
ATOM   3017  N   ASP A 199     -24.090  58.760  99.180  1.00  0.00           N
ATOM   3018  H   ASP A 199     -24.950  58.760  98.650  1.00  0.00           H
ATOM   3019  CA  ASP A 199     -23.170  57.620  99.090  1.00  0.00           C
ATOM   3020  HA  ASP A 199     -22.310  58.000  99.640  1.00  0.00           H
ATOM   3021  CB  ASP A 199     -23.720  56.380  99.850  1.00  0.00           C
ATOM   3022  HB1 ASP A 199     -22.900  55.660  99.890  1.00  0.00           H
ATOM   3023  HB2 ASP A 199     -24.490  55.940  99.230  1.00  0.00           H
ATOM   3024  CG  ASP A 199     -24.070  56.720 101.240  1.00  0.00           C
ATOM   3025  OD1 ASP A 199     -25.200  57.130 101.510  1.00  0.00           O
ATOM   3026  OD2 ASP A 199     -23.250  56.570 102.140  1.00  0.00           O
ATOM   3027  C   ASP A 199     -22.580  57.330  97.670  1.00  0.00           C
ATOM   3028  O   ASP A 199     -21.420  56.930  97.580  1.00  0.00           O
ATOM   3029  N   CYS A 200     -23.240  57.700  96.590  1.00  0.00           N
ATOM   3030  H   CYS A 200     -24.170  58.080  96.680  1.00  0.00           H
ATOM   3031  CA  CYS A 200     -22.550  58.090  95.310  1.00  0.00           C
ATOM   3032  HA  CYS A 200     -21.540  58.400  95.550  1.00  0.00           H
ATOM   3033  CB  CYS A 200     -22.500  56.880  94.340  1.00  0.00           C
ATOM   3034  HB1 CYS A 200     -21.870  57.200  93.500  1.00  0.00           H
ATOM   3035  HB2 CYS A 200     -23.520  56.710  94.000  1.00  0.00           H
ATOM   3036  SG  CYS A 200     -21.820  55.320  95.040  1.00  0.00           S
ATOM   3037  HG  CYS A 200     -20.590  55.790  95.290  1.00  0.00           H
ATOM   3038  C   CYS A 200     -23.310  59.200  94.560  1.00  0.00           C
ATOM   3039  O   CYS A 200     -24.470  59.390  94.800  1.00  0.00           O
ATOM   3040  N   ALA A 201     -22.610  59.890  93.610  1.00  0.00           N
ATOM   3041  H   ALA A 201     -21.610  59.810  93.560  1.00  0.00           H
ATOM   3042  CA  ALA A 201     -23.230  60.940  92.730  1.00  0.00           C
ATOM   3043  HA  ALA A 201     -24.310  60.850  92.790  1.00  0.00           H
ATOM   3044  CB  ALA A 201     -22.840  62.320  93.310  1.00  0.00           C
ATOM   3045  HB1 ALA A 201     -23.610  62.510  94.060  1.00  0.00           H
ATOM   3046  HB2 ALA A 201     -21.810  62.380  93.640  1.00  0.00           H
ATOM   3047  HB3 ALA A 201     -23.040  63.060  92.530  1.00  0.00           H
ATOM   3048  C   ALA A 201     -22.960  60.790  91.180  1.00  0.00           C
ATOM   3049  O   ALA A 201     -21.990  61.290  90.550  1.00  0.00           O
ATOM   3050  N   PHE A 202     -23.870  60.150  90.470  1.00  0.00           N
ATOM   3051  H   PHE A 202     -24.720  59.800  90.900  1.00  0.00           H
ATOM   3052  CA  PHE A 202     -23.930  60.040  89.020  1.00  0.00           C
ATOM   3053  HA  PHE A 202     -22.920  59.780  88.690  1.00  0.00           H
ATOM   3054  CB  PHE A 202     -24.940  58.990  88.590  1.00  0.00           C
ATOM   3055  HB1 PHE A 202     -24.810  58.920  87.510  1.00  0.00           H
ATOM   3056  HB2 PHE A 202     -25.970  59.320  88.750  1.00  0.00           H
ATOM   3057  CG  PHE A 202     -24.850  57.560  89.190  1.00  0.00           C
ATOM   3058  CD1 PHE A 202     -23.870  56.620  88.770  1.00  0.00           C
ATOM   3059  HD1 PHE A 202     -23.340  56.810  87.850  1.00  0.00           H
ATOM   3060  CE1 PHE A 202     -23.640  55.390  89.450  1.00  0.00           C
ATOM   3061  HE1 PHE A 202     -22.930  54.670  89.060  1.00  0.00           H
ATOM   3062  CZ  PHE A 202     -24.340  55.090  90.610  1.00  0.00           C
ATOM   3063  HZ  PHE A 202     -24.200  54.110  91.040  1.00  0.00           H
ATOM   3064  CE2 PHE A 202     -25.430  55.930  90.890  1.00  0.00           C
ATOM   3065  HE2 PHE A 202     -26.060  55.620  91.710  1.00  0.00           H
ATOM   3066  CD2 PHE A 202     -25.750  57.110  90.260  1.00  0.00           C
ATOM   3067  HD2 PHE A 202     -26.530  57.780  90.590  1.00  0.00           H
ATOM   3068  C   PHE A 202     -24.280  61.440  88.290  1.00  0.00           C
ATOM   3069  O   PHE A 202     -25.050  62.180  88.820  1.00  0.00           O
ATOM   3070  N   MET A 203     -23.720  61.590  87.060  1.00  0.00           N
ATOM   3071  H   MET A 203     -23.040  60.890  86.800  1.00  0.00           H
ATOM   3072  CA  MET A 203     -23.970  62.650  86.120  1.00  0.00           C
ATOM   3073  HA  MET A 203     -24.940  63.120  86.310  1.00  0.00           H
ATOM   3074  CB  MET A 203     -22.860  63.730  86.340  1.00  0.00           C
ATOM   3075  HB1 MET A 203     -22.000  63.240  85.880  1.00  0.00           H
ATOM   3076  HB2 MET A 203     -22.610  63.900  87.380  1.00  0.00           H
ATOM   3077  CG  MET A 203     -23.170  65.120  85.700  1.00  0.00           C
ATOM   3078  HG1 MET A 203     -23.280  64.980  84.620  1.00  0.00           H
ATOM   3079  HG2 MET A 203     -22.270  65.690  85.930  1.00  0.00           H
ATOM   3080  SD  MET A 203     -24.710  65.870  86.290  1.00  0.00           S
ATOM   3081  CE  MET A 203     -24.330  66.040  88.010  1.00  0.00           C
ATOM   3082  HE1 MET A 203     -23.390  66.580  88.120  1.00  0.00           H
ATOM   3083  HE2 MET A 203     -25.100  66.660  88.470  1.00  0.00           H
ATOM   3084  HE3 MET A 203     -24.190  65.080  88.510  1.00  0.00           H
ATOM   3085  C   MET A 203     -24.120  62.210  84.650  1.00  0.00           C
ATOM   3086  O   MET A 203     -23.430  61.300  84.220  1.00  0.00           O
ATOM   3087  N   VAL A 204     -24.850  63.040  83.890  1.00  0.00           N
ATOM   3088  H   VAL A 204     -25.300  63.670  84.540  1.00  0.00           H
ATOM   3089  CA  VAL A 204     -24.990  63.230  82.440  1.00  0.00           C
ATOM   3090  HA  VAL A 204     -24.090  62.870  81.930  1.00  0.00           H
ATOM   3091  CB  VAL A 204     -26.130  62.400  81.900  1.00  0.00           C
ATOM   3092  HB  VAL A 204     -26.110  62.630  80.830  1.00  0.00           H
ATOM   3093  CG1 VAL A 204     -25.820  60.860  81.740  1.00  0.00           C
ATOM   3094 1HG1 VAL A 204     -24.800  60.800  81.360  1.00  0.00           H
ATOM   3095 2HG1 VAL A 204     -25.850  60.350  82.700  1.00  0.00           H
ATOM   3096 3HG1 VAL A 204     -26.660  60.530  81.130  1.00  0.00           H
ATOM   3097  CG2 VAL A 204     -27.450  62.740  82.540  1.00  0.00           C
ATOM   3098 1HG2 VAL A 204     -27.460  62.410  83.580  1.00  0.00           H
ATOM   3099 2HG2 VAL A 204     -27.640  63.810  82.520  1.00  0.00           H
ATOM   3100 3HG2 VAL A 204     -28.220  62.280  81.930  1.00  0.00           H
ATOM   3101  C   VAL A 204     -25.180  64.760  82.090  1.00  0.00           C
ATOM   3102  O   VAL A 204     -25.800  65.530  82.910  1.00  0.00           O
ATOM   3103  N   ASP A 205     -24.750  65.300  80.980  1.00  0.00           N
ATOM   3104  H   ASP A 205     -24.410  64.640  80.290  1.00  0.00           H
ATOM   3105  CA  ASP A 205     -24.760  66.660  80.610  1.00  0.00           C
ATOM   3106  HA  ASP A 205     -25.030  67.260  81.480  1.00  0.00           H
ATOM   3107  CB  ASP A 205     -23.380  67.170  80.330  1.00  0.00           C
ATOM   3108  HB1 ASP A 205     -22.760  66.450  79.790  1.00  0.00           H
ATOM   3109  HB2 ASP A 205     -22.960  67.360  81.320  1.00  0.00           H
ATOM   3110  CG  ASP A 205     -23.340  68.550  79.530  1.00  0.00           C
ATOM   3111  OD1 ASP A 205     -24.140  69.470  79.840  1.00  0.00           O
ATOM   3112  OD2 ASP A 205     -22.540  68.620  78.580  1.00  0.00           O
ATOM   3113  C   ASP A 205     -25.630  66.880  79.390  1.00  0.00           C
ATOM   3114  O   ASP A 205     -25.490  66.250  78.350  1.00  0.00           O
ATOM   3115  N   ASN A 206     -26.590  67.850  79.460  1.00  0.00           N
ATOM   3116  H   ASN A 206     -26.570  68.420  80.300  1.00  0.00           H
ATOM   3117  CA  ASN A 206     -27.580  68.120  78.430  1.00  0.00           C
ATOM   3118  HA  ASN A 206     -27.890  67.150  78.060  1.00  0.00           H
ATOM   3119  CB  ASN A 206     -28.870  68.800  78.900  1.00  0.00           C
ATOM   3120  HB1 ASN A 206     -29.480  69.150  78.070  1.00  0.00           H
ATOM   3121  HB2 ASN A 206     -28.590  69.680  79.480  1.00  0.00           H
ATOM   3122  CG  ASN A 206     -29.710  67.980  79.860  1.00  0.00           C
ATOM   3123  OD1 ASN A 206     -30.540  67.130  79.590  1.00  0.00           O
ATOM   3124  ND2 ASN A 206     -29.550  68.190  81.150  1.00  0.00           N
ATOM   3125 1HD2 ASN A 206     -28.730  68.720  81.420  1.00  0.00           H
ATOM   3126 2HD2 ASN A 206     -30.320  67.810  81.700  1.00  0.00           H
ATOM   3127  C   ASN A 206     -27.020  68.820  77.220  1.00  0.00           C
ATOM   3128  O   ASN A 206     -27.570  68.860  76.120  1.00  0.00           O
ATOM   3129  N   GLU A 207     -25.840  69.450  77.360  1.00  0.00           N
ATOM   3130  H   GLU A 207     -25.370  69.490  78.250  1.00  0.00           H
ATOM   3131  CA  GLU A 207     -25.060  70.000  76.150  1.00  0.00           C
ATOM   3132  HA  GLU A 207     -25.740  70.490  75.450  1.00  0.00           H
ATOM   3133  CB  GLU A 207     -24.030  71.060  76.550  1.00  0.00           C
ATOM   3134  HB1 GLU A 207     -23.240  70.620  77.160  1.00  0.00           H
ATOM   3135  HB2 GLU A 207     -24.390  71.840  77.210  1.00  0.00           H
ATOM   3136  CG  GLU A 207     -23.300  71.710  75.400  1.00  0.00           C
ATOM   3137  HG1 GLU A 207     -23.880  72.190  74.610  1.00  0.00           H
ATOM   3138  HG2 GLU A 207     -22.600  71.030  74.920  1.00  0.00           H
ATOM   3139  CD  GLU A 207     -22.570  72.990  75.920  1.00  0.00           C
ATOM   3140  OE1 GLU A 207     -22.740  74.070  75.370  1.00  0.00           O
ATOM   3141  OE2 GLU A 207     -21.770  72.870  76.870  1.00  0.00           O
ATOM   3142  C   GLU A 207     -24.370  68.830  75.380  1.00  0.00           C
ATOM   3143  O   GLU A 207     -24.390  68.800  74.150  1.00  0.00           O
ATOM   3144  N   ALA A 208     -23.850  67.800  76.120  1.00  0.00           N
ATOM   3145  H   ALA A 208     -23.640  67.900  77.100  1.00  0.00           H
ATOM   3146  CA  ALA A 208     -23.290  66.630  75.460  1.00  0.00           C
ATOM   3147  HA  ALA A 208     -22.620  66.920  74.650  1.00  0.00           H
ATOM   3148  CB  ALA A 208     -22.610  65.780  76.550  1.00  0.00           C
ATOM   3149  HB1 ALA A 208     -23.340  65.370  77.250  1.00  0.00           H
ATOM   3150  HB2 ALA A 208     -22.150  64.870  76.160  1.00  0.00           H
ATOM   3151  HB3 ALA A 208     -21.910  66.420  77.070  1.00  0.00           H
ATOM   3152  C   ALA A 208     -24.330  65.710  74.780  1.00  0.00           C
ATOM   3153  O   ALA A 208     -24.180  65.240  73.670  1.00  0.00           O
ATOM   3154  N   ILE A 209     -25.470  65.450  75.430  1.00  0.00           N
ATOM   3155  H   ILE A 209     -25.580  65.620  76.420  1.00  0.00           H
ATOM   3156  CA  ILE A 209     -26.580  64.750  74.850  1.00  0.00           C
ATOM   3157  HA  ILE A 209     -26.240  63.800  74.420  1.00  0.00           H
ATOM   3158  CB  ILE A 209     -27.570  64.370  76.030  1.00  0.00           C
ATOM   3159  HB  ILE A 209     -27.750  65.250  76.640  1.00  0.00           H
ATOM   3160  CG2 ILE A 209     -28.880  63.800  75.520  1.00  0.00           C
ATOM   3161 1HG2 ILE A 209     -29.600  63.580  76.310  1.00  0.00           H
ATOM   3162 2HG2 ILE A 209     -29.270  64.620  74.930  1.00  0.00           H
ATOM   3163 3HG2 ILE A 209     -28.710  62.880  74.960  1.00  0.00           H
ATOM   3164  CG1 ILE A 209     -26.920  63.290  76.990  1.00  0.00           C
ATOM   3165 1HG1 ILE A 209     -25.840  63.420  76.950  1.00  0.00           H
ATOM   3166 2HG1 ILE A 209     -27.090  62.320  76.530  1.00  0.00           H
ATOM   3167  CD  ILE A 209     -27.460  63.330  78.390  1.00  0.00           C
ATOM   3168  HD1 ILE A 209     -27.330  62.360  78.870  1.00  0.00           H
ATOM   3169  HD2 ILE A 209     -26.800  63.990  78.950  1.00  0.00           H
ATOM   3170  HD3 ILE A 209     -28.510  63.630  78.440  1.00  0.00           H
ATOM   3171  C   ILE A 209     -27.220  65.530  73.640  1.00  0.00           C
ATOM   3172  O   ILE A 209     -27.650  64.940  72.630  1.00  0.00           O
ATOM   3173  N   TYR A 210     -27.390  66.880  73.750  1.00  0.00           N
ATOM   3174  H   TYR A 210     -26.920  67.440  74.440  1.00  0.00           H
ATOM   3175  CA  TYR A 210     -28.010  67.620  72.610  1.00  0.00           C
ATOM   3176  HA  TYR A 210     -28.940  67.080  72.410  1.00  0.00           H
ATOM   3177  CB  TYR A 210     -28.400  69.000  73.120  1.00  0.00           C
ATOM   3178  HB1 TYR A 210     -27.500  69.370  73.610  1.00  0.00           H
ATOM   3179  HB2 TYR A 210     -29.080  68.830  73.940  1.00  0.00           H
ATOM   3180  CG  TYR A 210     -29.010  70.050  72.230  1.00  0.00           C
ATOM   3181  CD1 TYR A 210     -30.360  70.430  72.410  1.00  0.00           C
ATOM   3182  HD1 TYR A 210     -31.030  69.910  73.080  1.00  0.00           H
ATOM   3183  CE1 TYR A 210     -30.960  71.450  71.530  1.00  0.00           C
ATOM   3184  HE1 TYR A 210     -32.010  71.720  71.590  1.00  0.00           H
ATOM   3185  CZ  TYR A 210     -30.150  72.060  70.560  1.00  0.00           C
ATOM   3186  OH  TYR A 210     -30.640  73.010  69.670  1.00  0.00           O
ATOM   3187  HH  TYR A 210     -29.940  73.540  69.260  1.00  0.00           H
ATOM   3188  CE2 TYR A 210     -28.810  71.650  70.420  1.00  0.00           C
ATOM   3189  HE2 TYR A 210     -28.130  72.040  69.680  1.00  0.00           H
ATOM   3190  CD2 TYR A 210     -28.250  70.700  71.270  1.00  0.00           C
ATOM   3191  HD2 TYR A 210     -27.260  70.360  70.990  1.00  0.00           H
ATOM   3192  C   TYR A 210     -27.150  67.660  71.370  1.00  0.00           C
ATOM   3193  O   TYR A 210     -27.630  67.550  70.190  1.00  0.00           O
ATOM   3194  N   ASP A 211     -25.840  67.800  71.520  1.00  0.00           N
ATOM   3195  H   ASP A 211     -25.500  67.860  72.470  1.00  0.00           H
ATOM   3196  CA  ASP A 211     -24.850  67.520  70.520  1.00  0.00           C
ATOM   3197  HA  ASP A 211     -25.190  68.180  69.720  1.00  0.00           H
ATOM   3198  CB  ASP A 211     -23.490  67.870  71.150  1.00  0.00           C
ATOM   3199  HB1 ASP A 211     -23.240  67.240  72.000  1.00  0.00           H
ATOM   3200  HB2 ASP A 211     -23.600  68.870  71.570  1.00  0.00           H
ATOM   3201  CG  ASP A 211     -22.300  67.980  70.230  1.00  0.00           C
ATOM   3202  OD1 ASP A 211     -21.200  67.420  70.560  1.00  0.00           O
ATOM   3203  OD2 ASP A 211     -22.500  68.360  69.050  1.00  0.00           O
ATOM   3204  C   ASP A 211     -24.740  66.090  69.960  1.00  0.00           C
ATOM   3205  O   ASP A 211     -24.650  66.050  68.720  1.00  0.00           O
ATOM   3206  N   ILE A 212     -24.850  65.030  70.840  1.00  0.00           N
ATOM   3207  H   ILE A 212     -24.840  65.190  71.840  1.00  0.00           H
ATOM   3208  CA  ILE A 212     -25.080  63.690  70.400  1.00  0.00           C
ATOM   3209  HA  ILE A 212     -24.180  63.430  69.830  1.00  0.00           H
ATOM   3210  CB  ILE A 212     -25.030  62.730  71.680  1.00  0.00           C
ATOM   3211  HB  ILE A 212     -25.380  63.290  72.550  1.00  0.00           H
ATOM   3212  CG2 ILE A 212     -25.830  61.390  71.570  1.00  0.00           C
ATOM   3213 1HG2 ILE A 212     -25.730  60.750  72.440  1.00  0.00           H
ATOM   3214 2HG2 ILE A 212     -26.870  61.680  71.490  1.00  0.00           H
ATOM   3215 3HG2 ILE A 212     -25.410  60.810  70.750  1.00  0.00           H
ATOM   3216  CG1 ILE A 212     -23.570  62.500  72.010  1.00  0.00           C
ATOM   3217 1HG1 ILE A 212     -22.980  63.420  71.980  1.00  0.00           H
ATOM   3218 2HG1 ILE A 212     -23.210  61.810  71.240  1.00  0.00           H
ATOM   3219  CD  ILE A 212     -23.310  61.840  73.340  1.00  0.00           C
ATOM   3220  HD1 ILE A 212     -23.600  60.810  73.180  1.00  0.00           H
ATOM   3221  HD2 ILE A 212     -22.260  62.020  73.580  1.00  0.00           H
ATOM   3222  HD3 ILE A 212     -23.860  62.370  74.130  1.00  0.00           H
ATOM   3223  C   ILE A 212     -26.340  63.450  69.540  1.00  0.00           C
ATOM   3224  O   ILE A 212     -26.380  62.680  68.600  1.00  0.00           O
ATOM   3225  N   CYS A 213     -27.410  64.180  69.810  1.00  0.00           N
ATOM   3226  H   CYS A 213     -27.340  64.770  70.630  1.00  0.00           H
ATOM   3227  CA  CYS A 213     -28.660  64.120  69.030  1.00  0.00           C
ATOM   3228  HA  CYS A 213     -28.830  63.050  68.850  1.00  0.00           H
ATOM   3229  CB  CYS A 213     -29.750  64.730  69.880  1.00  0.00           C
ATOM   3230  HB1 CYS A 213     -30.640  64.870  69.260  1.00  0.00           H
ATOM   3231  HB2 CYS A 213     -29.420  65.660  70.340  1.00  0.00           H
ATOM   3232  SG  CYS A 213     -30.300  63.630  71.290  1.00  0.00           S
ATOM   3233  HG  CYS A 213     -29.050  63.340  71.670  1.00  0.00           H
ATOM   3234  C   CYS A 213     -28.540  64.810  67.680  1.00  0.00           C
ATOM   3235  O   CYS A 213     -29.030  64.250  66.720  1.00  0.00           O
ATOM   3236  N   ARG A 214     -27.830  65.960  67.570  1.00  0.00           N
ATOM   3237  H   ARG A 214     -27.470  66.370  68.430  1.00  0.00           H
ATOM   3238  CA  ARG A 214     -27.600  66.700  66.320  1.00  0.00           C
ATOM   3239  HA  ARG A 214     -28.490  66.760  65.690  1.00  0.00           H
ATOM   3240  CB  ARG A 214     -27.110  68.110  66.690  1.00  0.00           C
ATOM   3241  HB1 ARG A 214     -26.140  68.360  66.270  1.00  0.00           H
ATOM   3242  HB2 ARG A 214     -27.130  68.320  67.760  1.00  0.00           H
ATOM   3243  CG  ARG A 214     -28.190  69.060  66.080  1.00  0.00           C
ATOM   3244  HG1 ARG A 214     -29.200  68.840  66.400  1.00  0.00           H
ATOM   3245  HG2 ARG A 214     -28.100  69.020  64.990  1.00  0.00           H
ATOM   3246  CD  ARG A 214     -27.930  70.500  66.440  1.00  0.00           C
ATOM   3247  HD1 ARG A 214     -26.940  70.840  66.120  1.00  0.00           H
ATOM   3248  HD2 ARG A 214     -28.040  70.630  67.510  1.00  0.00           H
ATOM   3249  NE  ARG A 214     -28.820  71.370  65.710  1.00  0.00           N
ATOM   3250  HE  ARG A 214     -29.370  70.940  64.980  1.00  0.00           H
ATOM   3251  CZ  ARG A 214     -29.140  72.600  65.930  1.00  0.00           C
ATOM   3252  NH1 ARG A 214     -28.440  73.380  66.740  1.00  0.00           N
ATOM   3253 1HH1 ARG A 214     -27.550  73.060  67.090  1.00  0.00           H
ATOM   3254 2HH1 ARG A 214     -28.830  74.280  66.980  1.00  0.00           H
ATOM   3255  NH2 ARG A 214     -30.160  73.120  65.400  1.00  0.00           N
ATOM   3256 1HH2 ARG A 214     -30.770  72.590  64.780  1.00  0.00           H
ATOM   3257 2HH2 ARG A 214     -30.020  74.090  65.140  1.00  0.00           H
ATOM   3258  C   ARG A 214     -26.520  66.030  65.370  1.00  0.00           C
ATOM   3259  O   ARG A 214     -26.770  66.140  64.190  1.00  0.00           O
ATOM   3260  N   ARG A 215     -25.590  65.220  65.940  1.00  0.00           N
ATOM   3261  H   ARG A 215     -25.500  65.240  66.950  1.00  0.00           H
ATOM   3262  CA  ARG A 215     -24.560  64.470  65.280  1.00  0.00           C
ATOM   3263  HA  ARG A 215     -24.340  64.880  64.290  1.00  0.00           H
ATOM   3264  CB  ARG A 215     -23.290  64.410  66.100  1.00  0.00           C
ATOM   3265  HB1 ARG A 215     -22.650  63.630  65.690  1.00  0.00           H
ATOM   3266  HB2 ARG A 215     -23.460  63.980  67.090  1.00  0.00           H
ATOM   3267  CG  ARG A 215     -22.460  65.700  66.110  1.00  0.00           C
ATOM   3268  HG1 ARG A 215     -23.020  66.590  66.410  1.00  0.00           H
ATOM   3269  HG2 ARG A 215     -22.210  66.010  65.100  1.00  0.00           H
ATOM   3270  CD  ARG A 215     -21.200  65.440  66.920  1.00  0.00           C
ATOM   3271  HD1 ARG A 215     -20.350  66.090  66.680  1.00  0.00           H
ATOM   3272  HD2 ARG A 215     -20.760  64.510  66.580  1.00  0.00           H
ATOM   3273  NE  ARG A 215     -21.380  65.490  68.380  1.00  0.00           N
ATOM   3274  HE  ARG A 215     -21.460  66.420  68.770  1.00  0.00           H
ATOM   3275  CZ  ARG A 215     -21.230  64.500  69.280  1.00  0.00           C
ATOM   3276  NH1 ARG A 215     -21.060  63.260  68.890  1.00  0.00           N
ATOM   3277 1HH1 ARG A 215     -21.450  62.920  68.030  1.00  0.00           H
ATOM   3278 2HH1 ARG A 215     -20.890  62.630  69.660  1.00  0.00           H
ATOM   3279  NH2 ARG A 215     -21.010  64.770  70.460  1.00  0.00           N
ATOM   3280 1HH2 ARG A 215     -21.140  65.720  70.760  1.00  0.00           H
ATOM   3281 2HH2 ARG A 215     -20.570  64.040  70.990  1.00  0.00           H
ATOM   3282  C   ARG A 215     -25.010  63.080  64.810  1.00  0.00           C
ATOM   3283  O   ARG A 215     -25.220  62.840  63.630  1.00  0.00           O
ATOM   3284  N   ASN A 216     -25.300  62.190  65.780  1.00  0.00           N
ATOM   3285  H   ASN A 216     -25.280  62.560  66.720  1.00  0.00           H
ATOM   3286  CA  ASN A 216     -25.390  60.760  65.550  1.00  0.00           C
ATOM   3287  HA  ASN A 216     -24.870  60.560  64.610  1.00  0.00           H
ATOM   3288  CB  ASN A 216     -24.680  60.130  66.700  1.00  0.00           C
ATOM   3289  HB1 ASN A 216     -24.580  59.050  66.580  1.00  0.00           H
ATOM   3290  HB2 ASN A 216     -25.210  60.250  67.640  1.00  0.00           H
ATOM   3291  CG  ASN A 216     -23.300  60.680  66.850  1.00  0.00           C
ATOM   3292  OD1 ASN A 216     -22.980  61.390  67.760  1.00  0.00           O
ATOM   3293  ND2 ASN A 216     -22.450  60.550  65.920  1.00  0.00           N
ATOM   3294 1HD2 ASN A 216     -22.580  59.880  65.170  1.00  0.00           H
ATOM   3295 2HD2 ASN A 216     -21.500  60.860  66.080  1.00  0.00           H
ATOM   3296  C   ASN A 216     -26.800  60.220  65.370  1.00  0.00           C
ATOM   3297  O   ASN A 216     -26.960  59.140  64.740  1.00  0.00           O
ATOM   3298  N   LEU A 217     -27.810  60.950  65.830  1.00  0.00           N
ATOM   3299  H   LEU A 217     -27.620  61.670  66.520  1.00  0.00           H
ATOM   3300  CA  LEU A 217     -29.190  60.700  65.500  1.00  0.00           C
ATOM   3301  HA  LEU A 217     -29.350  59.680  65.150  1.00  0.00           H
ATOM   3302  CB  LEU A 217     -30.160  60.730  66.720  1.00  0.00           C
ATOM   3303  HB1 LEU A 217     -31.130  60.300  66.470  1.00  0.00           H
ATOM   3304  HB2 LEU A 217     -30.210  61.750  67.100  1.00  0.00           H
ATOM   3305  CG  LEU A 217     -29.670  59.950  67.930  1.00  0.00           C
ATOM   3306  HG  LEU A 217     -28.640  60.210  68.200  1.00  0.00           H
ATOM   3307  CD1 LEU A 217     -30.570  60.470  69.100  1.00  0.00           C
ATOM   3308 1HD1 LEU A 217     -30.410  61.530  69.300  1.00  0.00           H
ATOM   3309 2HD1 LEU A 217     -31.630  60.230  69.030  1.00  0.00           H
ATOM   3310 3HD1 LEU A 217     -30.250  59.910  69.980  1.00  0.00           H
ATOM   3311  CD2 LEU A 217     -29.800  58.470  67.660  1.00  0.00           C
ATOM   3312 1HD2 LEU A 217     -30.790  58.260  67.260  1.00  0.00           H
ATOM   3313 2HD2 LEU A 217     -28.960  58.140  67.050  1.00  0.00           H
ATOM   3314 3HD2 LEU A 217     -29.770  57.980  68.640  1.00  0.00           H
ATOM   3315  C   LEU A 217     -29.660  61.550  64.350  1.00  0.00           C
ATOM   3316  O   LEU A 217     -30.780  61.420  63.850  1.00  0.00           O
ATOM   3317  N   ASP A 218     -28.780  62.500  63.900  1.00  0.00           N
ATOM   3318  H   ASP A 218     -27.880  62.500  64.360  1.00  0.00           H
ATOM   3319  CA  ASP A 218     -28.960  63.440  62.840  1.00  0.00           C
ATOM   3320  HA  ASP A 218     -28.010  63.960  62.740  1.00  0.00           H
ATOM   3321  CB  ASP A 218     -29.210  62.680  61.520  1.00  0.00           C
ATOM   3322  HB1 ASP A 218     -29.050  63.370  60.700  1.00  0.00           H
ATOM   3323  HB2 ASP A 218     -30.260  62.370  61.560  1.00  0.00           H
ATOM   3324  CG  ASP A 218     -28.350  61.390  61.270  1.00  0.00           C
ATOM   3325  OD1 ASP A 218     -28.920  60.290  61.150  1.00  0.00           O
ATOM   3326  OD2 ASP A 218     -27.090  61.610  61.220  1.00  0.00           O
ATOM   3327  C   ASP A 218     -30.010  64.580  63.120  1.00  0.00           C
ATOM   3328  O   ASP A 218     -30.410  65.310  62.210  1.00  0.00           O
ATOM   3329  N   ILE A 219     -30.480  64.760  64.350  1.00  0.00           N
ATOM   3330  H   ILE A 219     -29.910  64.520  65.150  1.00  0.00           H
ATOM   3331  CA  ILE A 219     -31.640  65.530  64.620  1.00  0.00           C
ATOM   3332  HA  ILE A 219     -32.340  65.110  63.900  1.00  0.00           H
ATOM   3333  CB  ILE A 219     -32.200  65.180  66.040  1.00  0.00           C
ATOM   3334  HB  ILE A 219     -31.440  65.400  66.790  1.00  0.00           H
ATOM   3335  CG2 ILE A 219     -33.460  66.030  66.420  1.00  0.00           C
ATOM   3336 1HG2 ILE A 219     -34.270  65.720  65.760  1.00  0.00           H
ATOM   3337 2HG2 ILE A 219     -33.610  65.940  67.490  1.00  0.00           H
ATOM   3338 3HG2 ILE A 219     -33.220  67.090  66.280  1.00  0.00           H
ATOM   3339  CG1 ILE A 219     -32.560  63.650  66.120  1.00  0.00           C
ATOM   3340 1HG1 ILE A 219     -31.810  63.040  65.610  1.00  0.00           H
ATOM   3341 2HG1 ILE A 219     -33.480  63.510  65.570  1.00  0.00           H
ATOM   3342  CD  ILE A 219     -32.710  62.960  67.490  1.00  0.00           C
ATOM   3343  HD1 ILE A 219     -32.650  61.880  67.340  1.00  0.00           H
ATOM   3344  HD2 ILE A 219     -31.930  63.220  68.210  1.00  0.00           H
ATOM   3345  HD3 ILE A 219     -33.650  63.270  67.950  1.00  0.00           H
ATOM   3346  C   ILE A 219     -31.460  66.940  64.270  1.00  0.00           C
ATOM   3347  O   ILE A 219     -30.490  67.580  64.680  1.00  0.00           O
ATOM   3348  N   GLU A 220     -32.470  67.560  63.640  1.00  0.00           N
ATOM   3349  H   GLU A 220     -33.230  66.960  63.350  1.00  0.00           H
ATOM   3350  CA  GLU A 220     -32.400  68.980  63.310  1.00  0.00           C
ATOM   3351  HA  GLU A 220     -31.410  69.130  62.880  1.00  0.00           H
ATOM   3352  CB  GLU A 220     -33.460  69.160  62.250  1.00  0.00           C
ATOM   3353  HB1 GLU A 220     -34.370  68.820  62.740  1.00  0.00           H
ATOM   3354  HB2 GLU A 220     -33.280  68.710  61.270  1.00  0.00           H
ATOM   3355  CG  GLU A 220     -33.850  70.620  61.890  1.00  0.00           C
ATOM   3356  HG1 GLU A 220     -34.320  71.020  62.800  1.00  0.00           H
ATOM   3357  HG2 GLU A 220     -34.680  70.630  61.190  1.00  0.00           H
ATOM   3358  CD  GLU A 220     -32.630  71.460  61.500  1.00  0.00           C
ATOM   3359  OE1 GLU A 220     -31.530  70.960  61.130  1.00  0.00           O
ATOM   3360  OE2 GLU A 220     -32.760  72.710  61.470  1.00  0.00           O
ATOM   3361  C   GLU A 220     -32.480  69.890  64.480  1.00  0.00           C
ATOM   3362  O   GLU A 220     -31.640  70.800  64.710  1.00  0.00           O
ATOM   3363  N   ARG A 221     -33.480  69.690  65.330  1.00  0.00           N
ATOM   3364  H   ARG A 221     -34.140  69.010  64.990  1.00  0.00           H
ATOM   3365  CA  ARG A 221     -33.650  70.420  66.630  1.00  0.00           C
ATOM   3366  HA  ARG A 221     -32.830  71.050  66.960  1.00  0.00           H
ATOM   3367  CB  ARG A 221     -34.800  71.490  66.520  1.00  0.00           C
ATOM   3368  HB1 ARG A 221     -35.650  71.000  66.040  1.00  0.00           H
ATOM   3369  HB2 ARG A 221     -34.340  72.200  65.840  1.00  0.00           H
ATOM   3370  CG  ARG A 221     -35.240  72.220  67.820  1.00  0.00           C
ATOM   3371  HG1 ARG A 221     -35.750  71.530  68.500  1.00  0.00           H
ATOM   3372  HG2 ARG A 221     -35.990  72.940  67.500  1.00  0.00           H
ATOM   3373  CD  ARG A 221     -34.070  72.700  68.660  1.00  0.00           C
ATOM   3374  HD1 ARG A 221     -33.590  73.500  68.110  1.00  0.00           H
ATOM   3375  HD2 ARG A 221     -33.330  71.920  68.800  1.00  0.00           H
ATOM   3376  NE  ARG A 221     -34.490  73.290  69.920  1.00  0.00           N
ATOM   3377  HE  ARG A 221     -35.230  72.870  70.460  1.00  0.00           H
ATOM   3378  CZ  ARG A 221     -33.850  74.290  70.610  1.00  0.00           C
ATOM   3379  NH1 ARG A 221     -33.040  75.190  70.150  1.00  0.00           N
ATOM   3380 1HH1 ARG A 221     -32.740  75.150  69.190  1.00  0.00           H
ATOM   3381 2HH1 ARG A 221     -32.920  76.030  70.710  1.00  0.00           H
ATOM   3382  NH2 ARG A 221     -34.110  74.350  71.880  1.00  0.00           N
ATOM   3383 1HH2 ARG A 221     -34.700  73.720  72.410  1.00  0.00           H
ATOM   3384 2HH2 ARG A 221     -33.720  75.160  72.330  1.00  0.00           H
ATOM   3385  C   ARG A 221     -33.990  69.430  67.720  1.00  0.00           C
ATOM   3386  O   ARG A 221     -35.170  69.090  67.970  1.00  0.00           O
ATOM   3387  N   PRO A 222     -33.010  68.970  68.550  1.00  0.00           N
ATOM   3388  CD  PRO A 222     -31.600  69.250  68.330  1.00  0.00           C
ATOM   3389  HD1 PRO A 222     -31.440  70.270  68.670  1.00  0.00           H
ATOM   3390  HD2 PRO A 222     -31.380  69.030  67.290  1.00  0.00           H
ATOM   3391  CG  PRO A 222     -30.940  68.060  69.090  1.00  0.00           C
ATOM   3392  HG1 PRO A 222     -29.970  68.380  69.480  1.00  0.00           H
ATOM   3393  HG2 PRO A 222     -30.900  67.250  68.370  1.00  0.00           H
ATOM   3394  CB  PRO A 222     -31.900  67.670  70.200  1.00  0.00           C
ATOM   3395  HB1 PRO A 222     -31.690  68.390  70.990  1.00  0.00           H
ATOM   3396  HB2 PRO A 222     -31.830  66.630  70.540  1.00  0.00           H
ATOM   3397  CA  PRO A 222     -33.280  68.030  69.600  1.00  0.00           C
ATOM   3398  HA  PRO A 222     -33.750  67.140  69.200  1.00  0.00           H
ATOM   3399  C   PRO A 222     -34.140  68.680  70.680  1.00  0.00           C
ATOM   3400  O   PRO A 222     -33.980  69.870  70.980  1.00  0.00           O
ATOM   3401  N   THR A 223     -34.980  67.860  71.290  1.00  0.00           N
ATOM   3402  H   THR A 223     -35.020  67.000  70.770  1.00  0.00           H
ATOM   3403  CA  THR A 223     -36.060  68.210  72.170  1.00  0.00           C
ATOM   3404  HA  THR A 223     -35.950  69.280  72.360  1.00  0.00           H
ATOM   3405  CB  THR A 223     -37.490  67.910  71.680  1.00  0.00           C
ATOM   3406  HB  THR A 223     -38.180  68.090  72.500  1.00  0.00           H
ATOM   3407  CG2 THR A 223     -37.960  68.690  70.480  1.00  0.00           C
ATOM   3408 1HG2 THR A 223     -39.040  68.660  70.300  1.00  0.00           H
ATOM   3409 2HG2 THR A 223     -37.640  69.700  70.730  1.00  0.00           H
ATOM   3410 3HG2 THR A 223     -37.380  68.380  69.610  1.00  0.00           H
ATOM   3411  OG1 THR A 223     -37.550  66.500  71.450  1.00  0.00           O
ATOM   3412  HG1 THR A 223     -36.930  66.320  70.730  1.00  0.00           H
ATOM   3413  C   THR A 223     -35.800  67.480  73.510  1.00  0.00           C
ATOM   3414  O   THR A 223     -35.060  66.480  73.620  1.00  0.00           O
ATOM   3415  N   TYR A 224     -36.460  68.000  74.550  1.00  0.00           N
ATOM   3416  H   TYR A 224     -37.080  68.770  74.370  1.00  0.00           H
ATOM   3417  CA  TYR A 224     -36.600  67.410  75.900  1.00  0.00           C
ATOM   3418  HA  TYR A 224     -35.660  67.470  76.440  1.00  0.00           H
ATOM   3419  CB  TYR A 224     -37.620  68.120  76.750  1.00  0.00           C
ATOM   3420  HB1 TYR A 224     -38.070  67.480  77.520  1.00  0.00           H
ATOM   3421  HB2 TYR A 224     -38.420  68.310  76.030  1.00  0.00           H
ATOM   3422  CG  TYR A 224     -37.210  69.370  77.540  1.00  0.00           C
ATOM   3423  CD1 TYR A 224     -37.890  69.730  78.750  1.00  0.00           C
ATOM   3424  HD1 TYR A 224     -38.760  69.180  79.070  1.00  0.00           H
ATOM   3425  CE1 TYR A 224     -37.510  70.900  79.520  1.00  0.00           C
ATOM   3426  HE1 TYR A 224     -37.890  71.090  80.510  1.00  0.00           H
ATOM   3427  CZ  TYR A 224     -36.460  71.750  78.990  1.00  0.00           C
ATOM   3428  OH  TYR A 224     -36.030  72.870  79.680  1.00  0.00           O
ATOM   3429  HH  TYR A 224     -35.570  73.490  79.110  1.00  0.00           H
ATOM   3430  CE2 TYR A 224     -35.830  71.350  77.760  1.00  0.00           C
ATOM   3431  HE2 TYR A 224     -35.030  71.980  77.420  1.00  0.00           H
ATOM   3432  CD2 TYR A 224     -36.180  70.180  77.090  1.00  0.00           C
ATOM   3433  HD2 TYR A 224     -35.460  69.860  76.350  1.00  0.00           H
ATOM   3434  C   TYR A 224     -37.080  65.960  75.730  1.00  0.00           C
ATOM   3435  O   TYR A 224     -36.560  65.090  76.390  1.00  0.00           O
ATOM   3436  N   THR A 225     -37.930  65.530  74.730  1.00  0.00           N
ATOM   3437  H   THR A 225     -38.610  66.200  74.390  1.00  0.00           H
ATOM   3438  CA  THR A 225     -38.230  64.090  74.400  1.00  0.00           C
ATOM   3439  HA  THR A 225     -38.630  63.600  75.290  1.00  0.00           H
ATOM   3440  CB  THR A 225     -39.220  64.110  73.210  1.00  0.00           C
ATOM   3441  HB  THR A 225     -38.630  64.490  72.380  1.00  0.00           H
ATOM   3442  CG2 THR A 225     -39.900  62.840  72.790  1.00  0.00           C
ATOM   3443 1HG2 THR A 225     -40.660  62.510  73.500  1.00  0.00           H
ATOM   3444 2HG2 THR A 225     -40.310  63.070  71.800  1.00  0.00           H
ATOM   3445 3HG2 THR A 225     -39.160  62.050  72.660  1.00  0.00           H
ATOM   3446  OG1 THR A 225     -40.160  65.130  73.370  1.00  0.00           O
ATOM   3447  HG1 THR A 225     -40.130  65.720  72.610  1.00  0.00           H
ATOM   3448  C   THR A 225     -37.040  63.260  73.950  1.00  0.00           C
ATOM   3449  O   THR A 225     -36.890  62.090  74.340  1.00  0.00           O
ATOM   3450  N   ASN A 226     -36.180  63.820  73.170  1.00  0.00           N
ATOM   3451  H   ASN A 226     -36.450  64.750  72.870  1.00  0.00           H
ATOM   3452  CA  ASN A 226     -35.040  63.110  72.630  1.00  0.00           C
ATOM   3453  HA  ASN A 226     -35.380  62.120  72.300  1.00  0.00           H
ATOM   3454  CB  ASN A 226     -34.330  63.860  71.420  1.00  0.00           C
ATOM   3455  HB1 ASN A 226     -33.540  63.280  70.940  1.00  0.00           H
ATOM   3456  HB2 ASN A 226     -33.860  64.800  71.720  1.00  0.00           H
ATOM   3457  CG  ASN A 226     -35.310  64.120  70.340  1.00  0.00           C
ATOM   3458  OD1 ASN A 226     -35.620  65.190  69.970  1.00  0.00           O
ATOM   3459  ND2 ASN A 226     -36.060  63.150  69.950  1.00  0.00           N
ATOM   3460 1HD2 ASN A 226     -35.830  62.230  70.290  1.00  0.00           H
ATOM   3461 2HD2 ASN A 226     -36.920  63.350  69.470  1.00  0.00           H
ATOM   3462  C   ASN A 226     -33.900  62.860  73.610  1.00  0.00           C
ATOM   3463  O   ASN A 226     -33.180  61.850  73.560  1.00  0.00           O
ATOM   3464  N   LEU A 227     -33.850  63.840  74.530  1.00  0.00           N
ATOM   3465  H   LEU A 227     -34.450  64.640  74.390  1.00  0.00           H
ATOM   3466  CA  LEU A 227     -33.070  63.680  75.730  1.00  0.00           C
ATOM   3467  HA  LEU A 227     -32.040  63.330  75.610  1.00  0.00           H
ATOM   3468  CB  LEU A 227     -32.910  65.020  76.400  1.00  0.00           C
ATOM   3469  HB1 LEU A 227     -32.750  64.840  77.460  1.00  0.00           H
ATOM   3470  HB2 LEU A 227     -33.850  65.570  76.360  1.00  0.00           H
ATOM   3471  CG  LEU A 227     -31.840  66.000  75.850  1.00  0.00           C
ATOM   3472  HG  LEU A 227     -30.920  65.630  76.310  1.00  0.00           H
ATOM   3473  CD1 LEU A 227     -31.740  66.150  74.360  1.00  0.00           C
ATOM   3474 1HD1 LEU A 227     -31.570  65.240  73.790  1.00  0.00           H
ATOM   3475 2HD1 LEU A 227     -32.720  66.460  74.000  1.00  0.00           H
ATOM   3476 3HD1 LEU A 227     -30.940  66.860  74.130  1.00  0.00           H
ATOM   3477  CD2 LEU A 227     -32.040  67.390  76.360  1.00  0.00           C
ATOM   3478 1HD2 LEU A 227     -31.320  68.110  75.960  1.00  0.00           H
ATOM   3479 2HD2 LEU A 227     -33.060  67.690  76.110  1.00  0.00           H
ATOM   3480 3HD2 LEU A 227     -32.060  67.340  77.450  1.00  0.00           H
ATOM   3481  C   LEU A 227     -33.640  62.670  76.650  1.00  0.00           C
ATOM   3482  O   LEU A 227     -33.010  61.700  77.170  1.00  0.00           O
ATOM   3483  N   ASN A 228     -34.940  62.830  76.980  1.00  0.00           N
ATOM   3484  H   ASN A 228     -35.380  63.700  76.700  1.00  0.00           H
ATOM   3485  CA  ASN A 228     -35.670  61.940  77.900  1.00  0.00           C
ATOM   3486  HA  ASN A 228     -35.250  62.100  78.900  1.00  0.00           H
ATOM   3487  CB  ASN A 228     -37.130  62.370  78.090  1.00  0.00           C
ATOM   3488  HB1 ASN A 228     -37.630  62.510  77.130  1.00  0.00           H
ATOM   3489  HB2 ASN A 228     -37.090  63.320  78.630  1.00  0.00           H
ATOM   3490  CG  ASN A 228     -38.050  61.440  78.940  1.00  0.00           C
ATOM   3491  OD1 ASN A 228     -37.650  60.450  79.540  1.00  0.00           O
ATOM   3492  ND2 ASN A 228     -39.310  61.710  78.920  1.00  0.00           N
ATOM   3493 1HD2 ASN A 228     -39.650  62.510  78.390  1.00  0.00           H
ATOM   3494 2HD2 ASN A 228     -39.960  61.050  79.310  1.00  0.00           H
ATOM   3495  C   ASN A 228     -35.580  60.410  77.630  1.00  0.00           C
ATOM   3496  O   ASN A 228     -35.020  59.680  78.420  1.00  0.00           O
ATOM   3497  N   ARG A 229     -36.010  59.950  76.450  1.00  0.00           N
ATOM   3498  H   ARG A 229     -36.420  60.700  75.900  1.00  0.00           H
ATOM   3499  CA  ARG A 229     -35.880  58.620  75.800  1.00  0.00           C
ATOM   3500  HA  ARG A 229     -36.270  57.910  76.530  1.00  0.00           H
ATOM   3501  CB  ARG A 229     -36.740  58.620  74.510  1.00  0.00           C
ATOM   3502  HB1 ARG A 229     -36.460  57.730  73.940  1.00  0.00           H
ATOM   3503  HB2 ARG A 229     -36.430  59.600  74.130  1.00  0.00           H
ATOM   3504  CG  ARG A 229     -38.300  58.620  74.690  1.00  0.00           C
ATOM   3505  HG1 ARG A 229     -38.750  59.480  75.210  1.00  0.00           H
ATOM   3506  HG2 ARG A 229     -38.600  57.770  75.310  1.00  0.00           H
ATOM   3507  CD  ARG A 229     -39.050  58.540  73.310  1.00  0.00           C
ATOM   3508  HD1 ARG A 229     -38.670  57.640  72.820  1.00  0.00           H
ATOM   3509  HD2 ARG A 229     -38.660  59.370  72.720  1.00  0.00           H
ATOM   3510  NE  ARG A 229     -40.480  58.600  73.380  1.00  0.00           N
ATOM   3511  HE  ARG A 229     -41.050  58.300  74.170  1.00  0.00           H
ATOM   3512  CZ  ARG A 229     -41.410  59.180  72.600  1.00  0.00           C
ATOM   3513  NH1 ARG A 229     -41.030  59.740  71.430  1.00  0.00           N
ATOM   3514 1HH1 ARG A 229     -40.060  59.920  71.220  1.00  0.00           H
ATOM   3515 2HH1 ARG A 229     -41.770  60.070  70.830  1.00  0.00           H
ATOM   3516  NH2 ARG A 229     -42.720  59.180  72.910  1.00  0.00           N
ATOM   3517 1HH2 ARG A 229     -43.120  58.700  73.700  1.00  0.00           H
ATOM   3518 2HH2 ARG A 229     -43.400  59.460  72.220  1.00  0.00           H
ATOM   3519  C   ARG A 229     -34.440  58.100  75.620  1.00  0.00           C
ATOM   3520  O   ARG A 229     -34.190  56.920  75.330  1.00  0.00           O
ATOM   3521  N   LEU A 230     -33.410  58.960  75.940  1.00  0.00           N
ATOM   3522  H   LEU A 230     -33.650  59.820  76.410  1.00  0.00           H
ATOM   3523  CA  LEU A 230     -31.990  58.640  75.970  1.00  0.00           C
ATOM   3524  HA  LEU A 230     -31.860  57.610  75.640  1.00  0.00           H
ATOM   3525  CB  LEU A 230     -31.270  59.660  75.070  1.00  0.00           C
ATOM   3526  HB1 LEU A 230     -31.500  60.680  75.380  1.00  0.00           H
ATOM   3527  HB2 LEU A 230     -31.820  59.770  74.130  1.00  0.00           H
ATOM   3528  CG  LEU A 230     -29.830  59.440  74.740  1.00  0.00           C
ATOM   3529  HG  LEU A 230     -29.640  58.370  74.690  1.00  0.00           H
ATOM   3530  CD1 LEU A 230     -29.340  60.060  73.450  1.00  0.00           C
ATOM   3531 1HD1 LEU A 230     -29.920  59.660  72.630  1.00  0.00           H
ATOM   3532 2HD1 LEU A 230     -29.630  61.110  73.360  1.00  0.00           H
ATOM   3533 3HD1 LEU A 230     -28.270  59.990  73.260  1.00  0.00           H
ATOM   3534  CD2 LEU A 230     -28.920  59.970  75.900  1.00  0.00           C
ATOM   3535 1HD2 LEU A 230     -29.130  59.340  76.760  1.00  0.00           H
ATOM   3536 2HD2 LEU A 230     -27.900  59.850  75.530  1.00  0.00           H
ATOM   3537 3HD2 LEU A 230     -29.090  61.040  76.050  1.00  0.00           H
ATOM   3538  C   LEU A 230     -31.460  58.580  77.410  1.00  0.00           C
ATOM   3539  O   LEU A 230     -31.200  57.470  77.850  1.00  0.00           O
ATOM   3540  N   ILE A 231     -31.560  59.580  78.300  1.00  0.00           N
ATOM   3541  H   ILE A 231     -32.000  60.420  77.960  1.00  0.00           H
ATOM   3542  CA  ILE A 231     -31.390  59.380  79.770  1.00  0.00           C
ATOM   3543  HA  ILE A 231     -30.310  59.370  79.940  1.00  0.00           H
ATOM   3544  CB  ILE A 231     -31.810  60.690  80.500  1.00  0.00           C
ATOM   3545  HB  ILE A 231     -32.900  60.710  80.440  1.00  0.00           H
ATOM   3546  CG2 ILE A 231     -31.540  60.550  82.010  1.00  0.00           C
ATOM   3547 1HG2 ILE A 231     -30.490  60.290  82.100  1.00  0.00           H
ATOM   3548 2HG2 ILE A 231     -31.950  61.390  82.570  1.00  0.00           H
ATOM   3549 3HG2 ILE A 231     -32.110  59.700  82.370  1.00  0.00           H
ATOM   3550  CG1 ILE A 231     -31.250  62.010  79.890  1.00  0.00           C
ATOM   3551 1HG1 ILE A 231     -31.070  61.940  78.820  1.00  0.00           H
ATOM   3552 2HG1 ILE A 231     -30.230  62.100  80.280  1.00  0.00           H
ATOM   3553  CD  ILE A 231     -32.070  63.260  80.190  1.00  0.00           C
ATOM   3554  HD1 ILE A 231     -33.060  63.140  79.760  1.00  0.00           H
ATOM   3555  HD2 ILE A 231     -32.190  63.330  81.270  1.00  0.00           H
ATOM   3556  HD3 ILE A 231     -31.520  64.150  79.880  1.00  0.00           H
ATOM   3557  C   ILE A 231     -31.980  58.100  80.370  1.00  0.00           C
ATOM   3558  O   ILE A 231     -31.300  57.360  81.120  1.00  0.00           O
ATOM   3559  N   SER A 232     -33.230  57.820  80.060  1.00  0.00           N
ATOM   3560  H   SER A 232     -33.700  58.560  79.560  1.00  0.00           H
ATOM   3561  CA  SER A 232     -34.020  56.650  80.400  1.00  0.00           C
ATOM   3562  HA  SER A 232     -34.040  56.630  81.490  1.00  0.00           H
ATOM   3563  CB  SER A 232     -35.470  56.770  79.780  1.00  0.00           C
ATOM   3564  HB1 SER A 232     -36.040  55.850  79.900  1.00  0.00           H
ATOM   3565  HB2 SER A 232     -35.420  56.890  78.700  1.00  0.00           H
ATOM   3566  OG  SER A 232     -36.150  57.900  80.380  1.00  0.00           O
ATOM   3567  HG  SER A 232     -36.210  58.670  79.810  1.00  0.00           H
ATOM   3568  C   SER A 232     -33.410  55.320  79.970  1.00  0.00           C
ATOM   3569  O   SER A 232     -33.360  54.400  80.770  1.00  0.00           O
ATOM   3570  N   GLN A 233     -32.810  55.280  78.800  1.00  0.00           N
ATOM   3571  H   GLN A 233     -32.540  56.170  78.410  1.00  0.00           H
ATOM   3572  CA  GLN A 233     -32.040  54.140  78.430  1.00  0.00           C
ATOM   3573  HA  GLN A 233     -32.590  53.260  78.740  1.00  0.00           H
ATOM   3574  CB  GLN A 233     -31.920  54.180  76.880  1.00  0.00           C
ATOM   3575  HB1 GLN A 233     -31.280  54.960  76.470  1.00  0.00           H
ATOM   3576  HB2 GLN A 233     -32.850  54.490  76.400  1.00  0.00           H
ATOM   3577  CG  GLN A 233     -31.460  52.790  76.420  1.00  0.00           C
ATOM   3578  HG1 GLN A 233     -30.550  52.470  76.920  1.00  0.00           H
ATOM   3579  HG2 GLN A 233     -31.290  52.880  75.350  1.00  0.00           H
ATOM   3580  CD  GLN A 233     -32.560  51.760  76.670  1.00  0.00           C
ATOM   3581  OE1 GLN A 233     -32.480  51.000  77.590  1.00  0.00           O
ATOM   3582  NE2 GLN A 233     -33.590  51.710  75.880  1.00  0.00           N
ATOM   3583 1HE2 GLN A 233     -33.700  52.450  75.200  1.00  0.00           H
ATOM   3584 2HE2 GLN A 233     -34.410  51.140  76.030  1.00  0.00           H
ATOM   3585  C   GLN A 233     -30.690  54.070  79.110  1.00  0.00           C
ATOM   3586  O   GLN A 233     -30.180  53.020  79.600  1.00  0.00           O
ATOM   3587  N   ILE A 234     -30.110  55.220  79.460  1.00  0.00           N
ATOM   3588  H   ILE A 234     -30.460  56.050  79.010  1.00  0.00           H
ATOM   3589  CA  ILE A 234     -28.930  55.400  80.350  1.00  0.00           C
ATOM   3590  HA  ILE A 234     -28.140  54.740  79.970  1.00  0.00           H
ATOM   3591  CB  ILE A 234     -28.250  56.790  80.350  1.00  0.00           C
ATOM   3592  HB  ILE A 234     -28.980  57.510  80.720  1.00  0.00           H
ATOM   3593  CG2 ILE A 234     -27.060  56.750  81.300  1.00  0.00           C
ATOM   3594 1HG2 ILE A 234     -27.380  56.280  82.230  1.00  0.00           H
ATOM   3595 2HG2 ILE A 234     -26.250  56.190  80.840  1.00  0.00           H
ATOM   3596 3HG2 ILE A 234     -26.770  57.760  81.590  1.00  0.00           H
ATOM   3597  CG1 ILE A 234     -27.920  57.310  78.980  1.00  0.00           C
ATOM   3598 1HG1 ILE A 234     -28.810  57.520  78.400  1.00  0.00           H
ATOM   3599 2HG1 ILE A 234     -27.320  56.600  78.410  1.00  0.00           H
ATOM   3600  CD  ILE A 234     -27.220  58.630  78.970  1.00  0.00           C
ATOM   3601  HD1 ILE A 234     -27.670  59.370  79.630  1.00  0.00           H
ATOM   3602  HD2 ILE A 234     -26.190  58.390  79.220  1.00  0.00           H
ATOM   3603  HD3 ILE A 234     -27.160  58.770  77.890  1.00  0.00           H
ATOM   3604  C   ILE A 234     -29.280  54.760  81.750  1.00  0.00           C
ATOM   3605  O   ILE A 234     -28.710  53.740  82.040  1.00  0.00           O
ATOM   3606  N   VAL A 235     -30.170  55.370  82.590  1.00  0.00           N
ATOM   3607  H   VAL A 235     -30.550  56.230  82.230  1.00  0.00           H
ATOM   3608  CA  VAL A 235     -30.370  54.890  83.970  1.00  0.00           C
ATOM   3609  HA  VAL A 235     -29.370  54.860  84.410  1.00  0.00           H
ATOM   3610  CB  VAL A 235     -31.150  55.930  84.840  1.00  0.00           C
ATOM   3611  HB  VAL A 235     -30.540  56.800  84.610  1.00  0.00           H
ATOM   3612  CG1 VAL A 235     -32.590  56.150  84.330  1.00  0.00           C
ATOM   3613 1HG1 VAL A 235     -32.530  56.210  83.240  1.00  0.00           H
ATOM   3614 2HG1 VAL A 235     -33.330  55.360  84.510  1.00  0.00           H
ATOM   3615 3HG1 VAL A 235     -32.880  57.090  84.790  1.00  0.00           H
ATOM   3616  CG2 VAL A 235     -31.020  55.710  86.360  1.00  0.00           C
ATOM   3617 1HG2 VAL A 235     -31.140  56.700  86.810  1.00  0.00           H
ATOM   3618 2HG2 VAL A 235     -31.690  54.950  86.770  1.00  0.00           H
ATOM   3619 3HG2 VAL A 235     -29.980  55.440  86.550  1.00  0.00           H
ATOM   3620  C   VAL A 235     -30.920  53.430  84.040  1.00  0.00           C
ATOM   3621  O   VAL A 235     -30.410  52.770  84.950  1.00  0.00           O
ATOM   3622  N   SER A 236     -31.660  52.880  83.030  1.00  0.00           N
ATOM   3623  H   SER A 236     -31.820  53.450  82.220  1.00  0.00           H
ATOM   3624  CA  SER A 236     -32.080  51.530  82.980  1.00  0.00           C
ATOM   3625  HA  SER A 236     -32.610  51.230  83.880  1.00  0.00           H
ATOM   3626  CB  SER A 236     -33.020  51.370  81.750  1.00  0.00           C
ATOM   3627  HB1 SER A 236     -32.400  51.540  80.870  1.00  0.00           H
ATOM   3628  HB2 SER A 236     -33.840  52.090  81.720  1.00  0.00           H
ATOM   3629  OG  SER A 236     -33.560  50.060  81.630  1.00  0.00           O
ATOM   3630  HG  SER A 236     -33.940  49.940  80.750  1.00  0.00           H
ATOM   3631  C   SER A 236     -30.920  50.570  82.810  1.00  0.00           C
ATOM   3632  O   SER A 236     -30.800  49.620  83.600  1.00  0.00           O
ATOM   3633  N   SER A 237     -29.860  50.980  82.070  1.00  0.00           N
ATOM   3634  H   SER A 237     -29.780  51.880  81.610  1.00  0.00           H
ATOM   3635  CA  SER A 237     -28.520  50.300  82.150  1.00  0.00           C
ATOM   3636  HA  SER A 237     -28.800  49.280  81.890  1.00  0.00           H
ATOM   3637  CB  SER A 237     -27.580  50.790  81.040  1.00  0.00           C
ATOM   3638  HB1 SER A 237     -26.630  50.410  81.420  1.00  0.00           H
ATOM   3639  HB2 SER A 237     -27.340  51.850  81.030  1.00  0.00           H
ATOM   3640  OG  SER A 237     -27.870  50.220  79.750  1.00  0.00           O
ATOM   3641  HG  SER A 237     -27.370  49.400  79.780  1.00  0.00           H
ATOM   3642  C   SER A 237     -27.710  50.320  83.500  1.00  0.00           C
ATOM   3643  O   SER A 237     -27.180  49.270  83.890  1.00  0.00           O
ATOM   3644  N   ILE A 238     -27.610  51.530  84.190  1.00  0.00           N
ATOM   3645  H   ILE A 238     -28.090  52.340  83.840  1.00  0.00           H
ATOM   3646  CA  ILE A 238     -27.130  51.640  85.620  1.00  0.00           C
ATOM   3647  HA  ILE A 238     -26.120  51.260  85.700  1.00  0.00           H
ATOM   3648  CB  ILE A 238     -26.980  53.090  86.000  1.00  0.00           C
ATOM   3649  HB  ILE A 238     -27.950  53.520  86.240  1.00  0.00           H
ATOM   3650  CG2 ILE A 238     -26.110  53.340  87.250  1.00  0.00           C
ATOM   3651 1HG2 ILE A 238     -25.150  52.820  87.310  1.00  0.00           H
ATOM   3652 2HG2 ILE A 238     -25.970  54.400  87.480  1.00  0.00           H
ATOM   3653 3HG2 ILE A 238     -26.750  53.150  88.110  1.00  0.00           H
ATOM   3654  CG1 ILE A 238     -26.500  53.990  84.890  1.00  0.00           C
ATOM   3655 1HG1 ILE A 238     -27.140  53.910  84.010  1.00  0.00           H
ATOM   3656 2HG1 ILE A 238     -25.460  53.740  84.670  1.00  0.00           H
ATOM   3657  CD  ILE A 238     -26.520  55.490  85.210  1.00  0.00           C
ATOM   3658  HD1 ILE A 238     -27.540  55.790  85.420  1.00  0.00           H
ATOM   3659  HD2 ILE A 238     -25.860  55.870  85.990  1.00  0.00           H
ATOM   3660  HD3 ILE A 238     -26.320  56.030  84.280  1.00  0.00           H
ATOM   3661  C   ILE A 238     -28.030  50.920  86.760  1.00  0.00           C
ATOM   3662  O   ILE A 238     -27.460  50.740  87.860  1.00  0.00           O
ATOM   3663  N   THR A 239     -29.230  50.530  86.410  1.00  0.00           N
ATOM   3664  H   THR A 239     -29.700  51.010  85.650  1.00  0.00           H
ATOM   3665  CA  THR A 239     -30.090  49.740  87.290  1.00  0.00           C
ATOM   3666  HA  THR A 239     -29.620  49.670  88.270  1.00  0.00           H
ATOM   3667  CB  THR A 239     -31.370  50.570  87.570  1.00  0.00           C
ATOM   3668  HB  THR A 239     -32.070  49.970  88.150  1.00  0.00           H
ATOM   3669  CG2 THR A 239     -31.160  51.860  88.260  1.00  0.00           C
ATOM   3670 1HG2 THR A 239     -30.430  51.940  89.060  1.00  0.00           H
ATOM   3671 2HG2 THR A 239     -30.820  52.590  87.530  1.00  0.00           H
ATOM   3672 3HG2 THR A 239     -32.140  52.100  88.670  1.00  0.00           H
ATOM   3673  OG1 THR A 239     -32.110  50.710  86.400  1.00  0.00           O
ATOM   3674  HG1 THR A 239     -32.130  51.670  86.320  1.00  0.00           H
ATOM   3675  C   THR A 239     -30.320  48.240  86.950  1.00  0.00           C
ATOM   3676  O   THR A 239     -31.000  47.560  87.680  1.00  0.00           O
ATOM   3677  N   ALA A 240     -29.720  47.730  85.860  1.00  0.00           N
ATOM   3678  H   ALA A 240     -29.180  48.360  85.290  1.00  0.00           H
ATOM   3679  CA  ALA A 240     -30.040  46.440  85.360  1.00  0.00           C
ATOM   3680  HA  ALA A 240     -31.130  46.460  85.290  1.00  0.00           H
ATOM   3681  CB  ALA A 240     -29.450  46.320  83.960  1.00  0.00           C
ATOM   3682  HB1 ALA A 240     -29.540  45.330  83.530  1.00  0.00           H
ATOM   3683  HB2 ALA A 240     -30.030  46.920  83.260  1.00  0.00           H
ATOM   3684  HB3 ALA A 240     -28.370  46.480  83.910  1.00  0.00           H
ATOM   3685  C   ALA A 240     -29.530  45.290  86.250  1.00  0.00           C
ATOM   3686  O   ALA A 240     -30.310  44.360  86.480  1.00  0.00           O
ATOM   3687  N   SER A 241     -28.250  45.490  86.780  1.00  0.00           N
ATOM   3688  H   SER A 241     -27.780  46.330  86.490  1.00  0.00           H
ATOM   3689  CA  SER A 241     -27.620  44.680  87.780  1.00  0.00           C
ATOM   3690  HA  SER A 241     -28.090  43.710  87.570  1.00  0.00           H
ATOM   3691  CB  SER A 241     -26.080  44.640  87.770  1.00  0.00           C
ATOM   3692  HB1 SER A 241     -25.780  43.820  88.430  1.00  0.00           H
ATOM   3693  HB2 SER A 241     -25.680  45.580  88.160  1.00  0.00           H
ATOM   3694  OG  SER A 241     -25.630  44.390  86.470  1.00  0.00           O
ATOM   3695  HG  SER A 241     -26.410  44.300  85.920  1.00  0.00           H
ATOM   3696  C   SER A 241     -28.130  44.990  89.150  1.00  0.00           C
ATOM   3697  O   SER A 241     -27.470  44.680  90.110  1.00  0.00           O
ATOM   3698  N   LEU A 242     -29.340  45.520  89.250  1.00  0.00           N
ATOM   3699  H   LEU A 242     -29.650  46.080  88.470  1.00  0.00           H
ATOM   3700  CA  LEU A 242     -30.120  45.490  90.490  1.00  0.00           C
ATOM   3701  HA  LEU A 242     -29.640  44.860  91.240  1.00  0.00           H
ATOM   3702  CB  LEU A 242     -30.280  46.920  91.070  1.00  0.00           C
ATOM   3703  HB1 LEU A 242     -30.910  46.880  91.960  1.00  0.00           H
ATOM   3704  HB2 LEU A 242     -30.940  47.480  90.400  1.00  0.00           H
ATOM   3705  CG  LEU A 242     -29.020  47.730  91.360  1.00  0.00           C
ATOM   3706  HG  LEU A 242     -28.370  47.790  90.490  1.00  0.00           H
ATOM   3707  CD1 LEU A 242     -29.240  49.250  91.640  1.00  0.00           C
ATOM   3708 1HD1 LEU A 242     -28.320  49.720  92.000  1.00  0.00           H
ATOM   3709 2HD1 LEU A 242     -29.520  49.800  90.740  1.00  0.00           H
ATOM   3710 3HD1 LEU A 242     -30.060  49.390  92.340  1.00  0.00           H
ATOM   3711  CD2 LEU A 242     -28.170  47.180  92.500  1.00  0.00           C
ATOM   3712 1HD2 LEU A 242     -28.560  47.370  93.500  1.00  0.00           H
ATOM   3713 2HD2 LEU A 242     -28.080  46.100  92.370  1.00  0.00           H
ATOM   3714 3HD2 LEU A 242     -27.140  47.520  92.460  1.00  0.00           H
ATOM   3715  C   LEU A 242     -31.530  44.890  90.280  1.00  0.00           C
ATOM   3716  O   LEU A 242     -31.930  44.140  91.120  1.00  0.00           O
ATOM   3717  N   ARG A 243     -32.200  45.320  89.170  1.00  0.00           N
ATOM   3718  H   ARG A 243     -31.680  46.060  88.720  1.00  0.00           H
ATOM   3719  CA  ARG A 243     -33.480  44.900  88.620  1.00  0.00           C
ATOM   3720  HA  ARG A 243     -34.220  44.930  89.420  1.00  0.00           H
ATOM   3721  CB  ARG A 243     -34.060  45.900  87.620  1.00  0.00           C
ATOM   3722  HB1 ARG A 243     -34.860  45.510  86.990  1.00  0.00           H
ATOM   3723  HB2 ARG A 243     -33.340  46.110  86.820  1.00  0.00           H
ATOM   3724  CG  ARG A 243     -34.380  47.290  88.210  1.00  0.00           C
ATOM   3725  HG1 ARG A 243     -33.520  47.780  88.670  1.00  0.00           H
ATOM   3726  HG2 ARG A 243     -35.130  47.110  88.980  1.00  0.00           H
ATOM   3727  CD  ARG A 243     -34.960  48.210  87.150  1.00  0.00           C
ATOM   3728  HD1 ARG A 243     -35.230  49.190  87.540  1.00  0.00           H
ATOM   3729  HD2 ARG A 243     -35.790  47.660  86.710  1.00  0.00           H
ATOM   3730  NE  ARG A 243     -34.030  48.400  86.040  1.00  0.00           N
ATOM   3731  HE  ARG A 243     -33.210  48.960  86.210  1.00  0.00           H
ATOM   3732  CZ  ARG A 243     -34.190  48.080  84.730  1.00  0.00           C
ATOM   3733  NH1 ARG A 243     -35.120  47.360  84.220  1.00  0.00           N
ATOM   3734 1HH1 ARG A 243     -35.950  47.080  84.710  1.00  0.00           H
ATOM   3735 2HH1 ARG A 243     -34.990  47.180  83.230  1.00  0.00           H
ATOM   3736  NH2 ARG A 243     -33.240  48.540  83.960  1.00  0.00           N
ATOM   3737 1HH2 ARG A 243     -32.470  49.070  84.340  1.00  0.00           H
ATOM   3738 2HH2 ARG A 243     -33.410  48.470  82.960  1.00  0.00           H
ATOM   3739  C   ARG A 243     -33.450  43.430  88.140  1.00  0.00           C
ATOM   3740  O   ARG A 243     -34.470  42.820  87.850  1.00  0.00           O
ATOM   3741  N   PHE A 244     -32.250  42.770  88.070  1.00  0.00           N
ATOM   3742  H   PHE A 244     -31.390  43.280  88.180  1.00  0.00           H
ATOM   3743  CA  PHE A 244     -32.050  41.470  87.590  1.00  0.00           C
ATOM   3744  HA  PHE A 244     -32.880  40.870  87.940  1.00  0.00           H
ATOM   3745  CB  PHE A 244     -31.870  41.400  86.060  1.00  0.00           C
ATOM   3746  HB1 PHE A 244     -31.730  40.360  85.760  1.00  0.00           H
ATOM   3747  HB2 PHE A 244     -30.870  41.750  85.820  1.00  0.00           H
ATOM   3748  CG  PHE A 244     -32.940  42.040  85.170  1.00  0.00           C
ATOM   3749  CD1 PHE A 244     -33.890  41.270  84.500  1.00  0.00           C
ATOM   3750  HD1 PHE A 244     -33.990  40.240  84.790  1.00  0.00           H
ATOM   3751  CE1 PHE A 244     -34.650  41.770  83.480  1.00  0.00           C
ATOM   3752  HE1 PHE A 244     -35.350  41.140  82.950  1.00  0.00           H
ATOM   3753  CZ  PHE A 244     -34.520  43.080  82.950  1.00  0.00           C
ATOM   3754  HZ  PHE A 244     -35.070  43.440  82.100  1.00  0.00           H
ATOM   3755  CE2 PHE A 244     -33.590  43.830  83.630  1.00  0.00           C
ATOM   3756  HE2 PHE A 244     -33.530  44.860  83.310  1.00  0.00           H
ATOM   3757  CD2 PHE A 244     -32.770  43.350  84.630  1.00  0.00           C
ATOM   3758  HD2 PHE A 244     -31.970  43.970  84.990  1.00  0.00           H
ATOM   3759  C   PHE A 244     -30.760  40.830  88.180  1.00  0.00           C
ATOM   3760  O   PHE A 244     -29.890  41.520  88.670  1.00  0.00           O
ATOM   3761  N   ASP A 245     -30.580  39.480  88.100  1.00  0.00           N
ATOM   3762  H   ASP A 245     -31.310  38.900  87.700  1.00  0.00           H
ATOM   3763  CA  ASP A 245     -29.360  38.660  88.380  1.00  0.00           C
ATOM   3764  HA  ASP A 245     -28.760  39.120  89.170  1.00  0.00           H
ATOM   3765  CB  ASP A 245     -29.740  37.270  88.830  1.00  0.00           C
ATOM   3766  HB1 ASP A 245     -30.230  37.390  89.790  1.00  0.00           H
ATOM   3767  HB2 ASP A 245     -28.910  36.570  88.940  1.00  0.00           H
ATOM   3768  CG  ASP A 245     -30.820  36.600  87.920  1.00  0.00           C
ATOM   3769  OD1 ASP A 245     -32.000  36.750  88.240  1.00  0.00           O
ATOM   3770  OD2 ASP A 245     -30.480  35.970  86.870  1.00  0.00           O
ATOM   3771  C   ASP A 245     -28.480  38.630  87.130  1.00  0.00           C
ATOM   3772  O   ASP A 245     -28.940  38.950  86.030  1.00  0.00           O
ATOM   3773  N   GLY A 246     -27.210  38.260  87.360  1.00  0.00           N
ATOM   3774  H   GLY A 246     -26.900  38.100  88.310  1.00  0.00           H
ATOM   3775  CA  GLY A 246     -26.180  38.320  86.310  1.00  0.00           C
ATOM   3776  HA1 GLY A 246     -26.220  39.260  85.750  1.00  0.00           H
ATOM   3777  HA2 GLY A 246     -26.350  37.470  85.640  1.00  0.00           H
ATOM   3778  C   GLY A 246     -24.760  38.130  86.900  1.00  0.00           C
ATOM   3779  O   GLY A 246     -24.610  37.430  87.900  1.00  0.00           O
ATOM   3780  N   ALA A 247     -23.780  38.750  86.230  1.00  0.00           N
ATOM   3781  H   ALA A 247     -23.970  39.100  85.300  1.00  0.00           H
ATOM   3782  CA  ALA A 247     -22.360  38.630  86.620  1.00  0.00           C
ATOM   3783  HA  ALA A 247     -22.200  37.630  87.040  1.00  0.00           H
ATOM   3784  CB  ALA A 247     -21.450  38.720  85.360  1.00  0.00           C
ATOM   3785  HB1 ALA A 247     -21.470  39.760  85.020  1.00  0.00           H
ATOM   3786  HB2 ALA A 247     -20.410  38.400  85.470  1.00  0.00           H
ATOM   3787  HB3 ALA A 247     -21.780  38.030  84.590  1.00  0.00           H
ATOM   3788  C   ALA A 247     -21.930  39.660  87.740  1.00  0.00           C
ATOM   3789  O   ALA A 247     -20.800  39.630  88.150  1.00  0.00           O
ATOM   3790  N   LEU A 248     -22.930  40.420  88.310  1.00  0.00           N
ATOM   3791  H   LEU A 248     -23.800  40.600  87.820  1.00  0.00           H
ATOM   3792  CA  LEU A 248     -22.770  41.200  89.580  1.00  0.00           C
ATOM   3793  HA  LEU A 248     -21.830  40.890  90.030  1.00  0.00           H
ATOM   3794  CB  LEU A 248     -22.750  42.790  89.400  1.00  0.00           C
ATOM   3795  HB1 LEU A 248     -22.660  43.300  90.360  1.00  0.00           H
ATOM   3796  HB2 LEU A 248     -23.710  43.010  88.930  1.00  0.00           H
ATOM   3797  CG  LEU A 248     -21.680  43.280  88.460  1.00  0.00           C
ATOM   3798  HG  LEU A 248     -21.790  42.750  87.510  1.00  0.00           H
ATOM   3799  CD1 LEU A 248     -21.760  44.780  88.250  1.00  0.00           C
ATOM   3800 1HD1 LEU A 248     -22.760  45.100  87.950  1.00  0.00           H
ATOM   3801 2HD1 LEU A 248     -21.400  45.280  89.150  1.00  0.00           H
ATOM   3802 3HD1 LEU A 248     -21.020  45.050  87.490  1.00  0.00           H
ATOM   3803  CD2 LEU A 248     -20.290  43.130  89.110  1.00  0.00           C
ATOM   3804 1HD2 LEU A 248     -20.010  42.080  89.220  1.00  0.00           H
ATOM   3805 2HD2 LEU A 248     -19.560  43.470  88.370  1.00  0.00           H
ATOM   3806 3HD2 LEU A 248     -20.120  43.680  90.040  1.00  0.00           H
ATOM   3807  C   LEU A 248     -23.890  40.870  90.640  1.00  0.00           C
ATOM   3808  O   LEU A 248     -25.040  40.630  90.310  1.00  0.00           O
ATOM   3809  N   ASN A 249     -23.470  40.940  91.930  1.00  0.00           N
ATOM   3810  H   ASN A 249     -22.500  41.220  92.020  1.00  0.00           H
ATOM   3811  CA  ASN A 249     -24.250  40.820  93.170  1.00  0.00           C
ATOM   3812  HA  ASN A 249     -24.860  39.920  93.160  1.00  0.00           H
ATOM   3813  CB  ASN A 249     -23.270  40.850  94.370  1.00  0.00           C
ATOM   3814  HB1 ASN A 249     -22.870  41.860  94.470  1.00  0.00           H
ATOM   3815  HB2 ASN A 249     -22.460  40.150  94.140  1.00  0.00           H
ATOM   3816  CG  ASN A 249     -23.970  40.470  95.660  1.00  0.00           C
ATOM   3817  OD1 ASN A 249     -25.140  40.230  95.780  1.00  0.00           O
ATOM   3818  ND2 ASN A 249     -23.170  40.590  96.680  1.00  0.00           N
ATOM   3819 1HD2 ASN A 249     -22.210  40.870  96.540  1.00  0.00           H
ATOM   3820 2HD2 ASN A 249     -23.510  40.500  97.630  1.00  0.00           H
ATOM   3821  C   ASN A 249     -25.190  42.030  93.180  1.00  0.00           C
ATOM   3822  O   ASN A 249     -24.780  43.150  92.940  1.00  0.00           O
ATOM   3823  N   VAL A 250     -26.430  41.770  93.630  1.00  0.00           N
ATOM   3824  H   VAL A 250     -26.580  40.820  93.940  1.00  0.00           H
ATOM   3825  CA  VAL A 250     -27.540  42.770  93.740  1.00  0.00           C
ATOM   3826  HA  VAL A 250     -27.380  43.570  93.020  1.00  0.00           H
ATOM   3827  CB  VAL A 250     -28.940  42.180  93.330  1.00  0.00           C
ATOM   3828  HB  VAL A 250     -29.780  42.870  93.320  1.00  0.00           H
ATOM   3829  CG1 VAL A 250     -28.910  41.490  91.960  1.00  0.00           C
ATOM   3830 1HG1 VAL A 250     -29.880  41.020  91.800  1.00  0.00           H
ATOM   3831 2HG1 VAL A 250     -28.790  42.270  91.200  1.00  0.00           H
ATOM   3832 3HG1 VAL A 250     -28.090  40.780  91.830  1.00  0.00           H
ATOM   3833  CG2 VAL A 250     -29.360  41.220  94.400  1.00  0.00           C
ATOM   3834 1HG2 VAL A 250     -28.920  40.230  94.330  1.00  0.00           H
ATOM   3835 2HG2 VAL A 250     -29.190  41.640  95.390  1.00  0.00           H
ATOM   3836 3HG2 VAL A 250     -30.430  41.200  94.160  1.00  0.00           H
ATOM   3837  C   VAL A 250     -27.470  43.590  95.000  1.00  0.00           C
ATOM   3838  O   VAL A 250     -28.510  43.910  95.550  1.00  0.00           O
ATOM   3839  N   ASP A 251     -26.260  43.950  95.430  1.00  0.00           N
ATOM   3840  H   ASP A 251     -25.480  43.720  94.830  1.00  0.00           H
ATOM   3841  CA  ASP A 251     -25.960  44.590  96.710  1.00  0.00           C
ATOM   3842  HA  ASP A 251     -26.880  44.580  97.290  1.00  0.00           H
ATOM   3843  CB  ASP A 251     -24.990  43.740  97.470  1.00  0.00           C
ATOM   3844  HB1 ASP A 251     -24.170  43.580  96.770  1.00  0.00           H
ATOM   3845  HB2 ASP A 251     -25.360  42.730  97.650  1.00  0.00           H
ATOM   3846  CG  ASP A 251     -24.480  44.230  98.830  1.00  0.00           C
ATOM   3847  OD1 ASP A 251     -23.900  43.390  99.570  1.00  0.00           O
ATOM   3848  OD2 ASP A 251     -24.510  45.440  99.160  1.00  0.00           O
ATOM   3849  C   ASP A 251     -25.630  46.060  96.440  1.00  0.00           C
ATOM   3850  O   ASP A 251     -24.740  46.310  95.610  1.00  0.00           O
ATOM   3851  N   LEU A 252     -26.410  46.890  97.140  1.00  0.00           N
ATOM   3852  H   LEU A 252     -27.180  46.490  97.660  1.00  0.00           H
ATOM   3853  CA  LEU A 252     -26.390  48.350  96.920  1.00  0.00           C
ATOM   3854  HA  LEU A 252     -26.440  48.600  95.860  1.00  0.00           H
ATOM   3855  CB  LEU A 252     -27.710  48.910  97.560  1.00  0.00           C
ATOM   3856  HB1 LEU A 252     -27.680  48.670  98.620  1.00  0.00           H
ATOM   3857  HB2 LEU A 252     -28.590  48.450  97.100  1.00  0.00           H
ATOM   3858  CG  LEU A 252     -27.860  50.460  97.290  1.00  0.00           C
ATOM   3859  HG  LEU A 252     -26.910  50.940  97.510  1.00  0.00           H
ATOM   3860  CD1 LEU A 252     -28.060  50.740  95.690  1.00  0.00           C
ATOM   3861 1HD1 LEU A 252     -29.020  50.460  95.250  1.00  0.00           H
ATOM   3862 2HD1 LEU A 252     -27.950  51.820  95.650  1.00  0.00           H
ATOM   3863 3HD1 LEU A 252     -27.220  50.280  95.180  1.00  0.00           H
ATOM   3864  CD2 LEU A 252     -28.950  51.110  98.090  1.00  0.00           C
ATOM   3865 1HD2 LEU A 252     -29.880  50.560  97.960  1.00  0.00           H
ATOM   3866 2HD2 LEU A 252     -28.530  51.220  99.090  1.00  0.00           H
ATOM   3867 3HD2 LEU A 252     -29.090  52.150  97.790  1.00  0.00           H
ATOM   3868  C   LEU A 252     -25.010  48.970  97.390  1.00  0.00           C
ATOM   3869  O   LEU A 252     -24.520  49.940  96.810  1.00  0.00           O
ATOM   3870  N   THR A 253     -24.610  48.560  98.640  1.00  0.00           N
ATOM   3871  H   THR A 253     -25.060  47.760  99.060  1.00  0.00           H
ATOM   3872  CA  THR A 253     -23.440  49.050  99.400  1.00  0.00           C
ATOM   3873  HA  THR A 253     -23.420  50.130  99.290  1.00  0.00           H
ATOM   3874  CB  THR A 253     -23.440  48.570 100.840  1.00  0.00           C
ATOM   3875  HB  THR A 253     -23.240  47.510 100.930  1.00  0.00           H
ATOM   3876  CG2 THR A 253     -22.380  49.350 101.610  1.00  0.00           C
ATOM   3877 1HG2 THR A 253     -21.430  49.420 101.060  1.00  0.00           H
ATOM   3878 2HG2 THR A 253     -22.810  50.330 101.760  1.00  0.00           H
ATOM   3879 3HG2 THR A 253     -22.150  48.860 102.550  1.00  0.00           H
ATOM   3880  OG1 THR A 253     -24.650  49.020 101.500  1.00  0.00           O
ATOM   3881  HG1 THR A 253     -25.390  48.610 101.050  1.00  0.00           H
ATOM   3882  C   THR A 253     -22.150  48.560  98.740  1.00  0.00           C
ATOM   3883  O   THR A 253     -21.110  49.280  98.690  1.00  0.00           O
ATOM   3884  N   GLU A 254     -22.220  47.350  98.170  1.00  0.00           N
ATOM   3885  H   GLU A 254     -23.110  46.890  98.170  1.00  0.00           H
ATOM   3886  CA  GLU A 254     -21.130  46.710  97.440  1.00  0.00           C
ATOM   3887  HA  GLU A 254     -20.230  46.850  98.040  1.00  0.00           H
ATOM   3888  CB  GLU A 254     -21.530  45.280  97.340  1.00  0.00           C
ATOM   3889  HB1 GLU A 254     -22.420  45.140  96.730  1.00  0.00           H
ATOM   3890  HB2 GLU A 254     -21.740  44.900  98.340  1.00  0.00           H
ATOM   3891  CG  GLU A 254     -20.460  44.360  96.710  1.00  0.00           C
ATOM   3892  HG1 GLU A 254     -19.480  44.770  96.940  1.00  0.00           H
ATOM   3893  HG2 GLU A 254     -20.570  44.310  95.620  1.00  0.00           H
ATOM   3894  CD  GLU A 254     -20.360  42.890  97.280  1.00  0.00           C
ATOM   3895  OE1 GLU A 254     -20.810  41.980  96.560  1.00  0.00           O
ATOM   3896  OE2 GLU A 254     -19.860  42.740  98.390  1.00  0.00           O
ATOM   3897  C   GLU A 254     -20.970  47.340  96.090  1.00  0.00           C
ATOM   3898  O   GLU A 254     -19.800  47.580  95.720  1.00  0.00           O
ATOM   3899  N   PHE A 255     -22.040  47.690  95.410  1.00  0.00           N
ATOM   3900  H   PHE A 255     -22.990  47.530  95.730  1.00  0.00           H
ATOM   3901  CA  PHE A 255     -21.840  48.360  94.120  1.00  0.00           C
ATOM   3902  HA  PHE A 255     -21.200  47.830  93.410  1.00  0.00           H
ATOM   3903  CB  PHE A 255     -23.240  48.640  93.470  1.00  0.00           C
ATOM   3904  HB1 PHE A 255     -23.900  49.220  94.110  1.00  0.00           H
ATOM   3905  HB2 PHE A 255     -23.730  47.670  93.430  1.00  0.00           H
ATOM   3906  CG  PHE A 255     -23.260  49.290  92.120  1.00  0.00           C
ATOM   3907  CD1 PHE A 255     -22.500  48.670  91.090  1.00  0.00           C
ATOM   3908  HD1 PHE A 255     -22.010  47.720  91.200  1.00  0.00           H
ATOM   3909  CE1 PHE A 255     -22.460  49.270  89.830  1.00  0.00           C
ATOM   3910  HE1 PHE A 255     -22.000  48.730  89.020  1.00  0.00           H
ATOM   3911  CZ  PHE A 255     -23.110  50.500  89.640  1.00  0.00           C
ATOM   3912  HZ  PHE A 255     -23.190  50.820  88.610  1.00  0.00           H
ATOM   3913  CE2 PHE A 255     -23.800  51.110  90.690  1.00  0.00           C
ATOM   3914  HE2 PHE A 255     -24.460  51.920  90.420  1.00  0.00           H
ATOM   3915  CD2 PHE A 255     -23.890  50.530  91.970  1.00  0.00           C
ATOM   3916  HD2 PHE A 255     -24.470  50.960  92.760  1.00  0.00           H
ATOM   3917  C   PHE A 255     -21.310  49.840  94.320  1.00  0.00           C
ATOM   3918  O   PHE A 255     -20.550  50.410  93.550  1.00  0.00           O
ATOM   3919  N   GLN A 256     -21.730  50.420  95.430  1.00  0.00           N
ATOM   3920  H   GLN A 256     -22.310  49.900  96.070  1.00  0.00           H
ATOM   3921  CA  GLN A 256     -21.250  51.680  95.970  1.00  0.00           C
ATOM   3922  HA  GLN A 256     -21.480  52.470  95.270  1.00  0.00           H
ATOM   3923  CB  GLN A 256     -22.090  52.100  97.180  1.00  0.00           C
ATOM   3924  HB1 GLN A 256     -22.070  51.240  97.850  1.00  0.00           H
ATOM   3925  HB2 GLN A 256     -23.140  52.190  96.880  1.00  0.00           H
ATOM   3926  CG  GLN A 256     -21.680  53.370  97.960  1.00  0.00           C
ATOM   3927  HG1 GLN A 256     -22.440  54.140  97.820  1.00  0.00           H
ATOM   3928  HG2 GLN A 256     -20.750  53.830  97.630  1.00  0.00           H
ATOM   3929  CD  GLN A 256     -21.600  53.100  99.460  1.00  0.00           C
ATOM   3930  OE1 GLN A 256     -22.600  52.870 100.140  1.00  0.00           O
ATOM   3931  NE2 GLN A 256     -20.410  52.990 100.040  1.00  0.00           N
ATOM   3932 1HE2 GLN A 256     -19.570  53.260  99.550  1.00  0.00           H
ATOM   3933 2HE2 GLN A 256     -20.400  52.890 101.040  1.00  0.00           H
ATOM   3934  C   GLN A 256     -19.760  51.750  96.160  1.00  0.00           C
ATOM   3935  O   GLN A 256     -19.050  52.610  95.630  1.00  0.00           O
ATOM   3936  N   THR A 257     -19.280  50.730  96.950  1.00  0.00           N
ATOM   3937  H   THR A 257     -19.980  50.200  97.450  1.00  0.00           H
ATOM   3938  CA  THR A 257     -17.920  50.660  97.370  1.00  0.00           C
ATOM   3939  HA  THR A 257     -17.650  51.620  97.820  1.00  0.00           H
ATOM   3940  CB  THR A 257     -17.670  49.600  98.500  1.00  0.00           C
ATOM   3941  HB  THR A 257     -17.910  48.560  98.270  1.00  0.00           H
ATOM   3942  CG2 THR A 257     -16.260  49.830  99.100  1.00  0.00           C
ATOM   3943 1HG2 THR A 257     -16.140  50.890  99.350  1.00  0.00           H
ATOM   3944 2HG2 THR A 257     -16.180  49.240 100.010  1.00  0.00           H
ATOM   3945 3HG2 THR A 257     -15.450  49.550  98.440  1.00  0.00           H
ATOM   3946  OG1 THR A 257     -18.550  49.990  99.610  1.00  0.00           O
ATOM   3947  HG1 THR A 257     -19.490  49.830  99.470  1.00  0.00           H
ATOM   3948  C   THR A 257     -17.020  50.440  96.150  1.00  0.00           C
ATOM   3949  O   THR A 257     -15.910  50.910  96.080  1.00  0.00           O
ATOM   3950  N   ASN A 258     -17.540  49.760  95.130  1.00  0.00           N
ATOM   3951  H   ASN A 258     -18.470  49.380  95.250  1.00  0.00           H
ATOM   3952  CA  ASN A 258     -16.610  49.400  93.970  1.00  0.00           C
ATOM   3953  HA  ASN A 258     -15.590  49.320  94.320  1.00  0.00           H
ATOM   3954  CB  ASN A 258     -17.090  47.980  93.400  1.00  0.00           C
ATOM   3955  HB1 ASN A 258     -16.850  47.860  92.340  1.00  0.00           H
ATOM   3956  HB2 ASN A 258     -18.170  47.850  93.310  1.00  0.00           H
ATOM   3957  CG  ASN A 258     -16.400  46.930  94.280  1.00  0.00           C
ATOM   3958  OD1 ASN A 258     -15.230  46.700  94.150  1.00  0.00           O
ATOM   3959  ND2 ASN A 258     -17.100  46.360  95.190  1.00  0.00           N
ATOM   3960 1HD2 ASN A 258     -17.990  46.730  95.500  1.00  0.00           H
ATOM   3961 2HD2 ASN A 258     -16.540  45.940  95.910  1.00  0.00           H
ATOM   3962  C   ASN A 258     -16.560  50.540  92.870  1.00  0.00           C
ATOM   3963  O   ASN A 258     -15.740  50.420  91.970  1.00  0.00           O
ATOM   3964  N   LEU A 259     -17.400  51.560  92.990  1.00  0.00           N
ATOM   3965  H   LEU A 259     -18.100  51.610  93.720  1.00  0.00           H
ATOM   3966  CA  LEU A 259     -17.390  52.660  91.970  1.00  0.00           C
ATOM   3967  HA  LEU A 259     -16.750  52.340  91.150  1.00  0.00           H
ATOM   3968  CB  LEU A 259     -18.860  52.660  91.410  1.00  0.00           C
ATOM   3969  HB1 LEU A 259     -19.490  53.020  92.220  1.00  0.00           H
ATOM   3970  HB2 LEU A 259     -19.150  51.640  91.170  1.00  0.00           H
ATOM   3971  CG  LEU A 259     -19.200  53.600  90.280  1.00  0.00           C
ATOM   3972  HG  LEU A 259     -19.130  54.650  90.550  1.00  0.00           H
ATOM   3973  CD1 LEU A 259     -18.210  53.460  89.120  1.00  0.00           C
ATOM   3974 1HD1 LEU A 259     -17.210  53.800  89.380  1.00  0.00           H
ATOM   3975 2HD1 LEU A 259     -18.030  52.500  88.620  1.00  0.00           H
ATOM   3976 3HD1 LEU A 259     -18.430  54.150  88.300  1.00  0.00           H
ATOM   3977  CD2 LEU A 259     -20.610  53.330  89.720  1.00  0.00           C
ATOM   3978 1HD2 LEU A 259     -20.700  52.280  89.430  1.00  0.00           H
ATOM   3979 2HD2 LEU A 259     -21.410  53.420  90.460  1.00  0.00           H
ATOM   3980 3HD2 LEU A 259     -20.950  53.930  88.880  1.00  0.00           H
ATOM   3981  C   LEU A 259     -16.980  54.000  92.560  1.00  0.00           C
ATOM   3982  O   LEU A 259     -16.370  54.900  91.910  1.00  0.00           O
ATOM   3983  N   VAL A 260     -17.150  54.120  93.880  1.00  0.00           N
ATOM   3984  H   VAL A 260     -17.500  53.290  94.340  1.00  0.00           H
ATOM   3985  CA  VAL A 260     -16.510  55.120  94.780  1.00  0.00           C
ATOM   3986  HA  VAL A 260     -15.970  55.840  94.160  1.00  0.00           H
ATOM   3987  CB  VAL A 260     -17.620  56.030  95.370  1.00  0.00           C
ATOM   3988  HB  VAL A 260     -18.330  55.360  95.850  1.00  0.00           H
ATOM   3989  CG1 VAL A 260     -17.150  57.130  96.380  1.00  0.00           C
ATOM   3990 1HG1 VAL A 260     -16.180  57.560  96.100  1.00  0.00           H
ATOM   3991 2HG1 VAL A 260     -17.920  57.860  96.610  1.00  0.00           H
ATOM   3992 3HG1 VAL A 260     -16.960  56.570  97.300  1.00  0.00           H
ATOM   3993  CG2 VAL A 260     -18.460  56.740  94.330  1.00  0.00           C
ATOM   3994 1HG2 VAL A 260     -18.920  56.000  93.680  1.00  0.00           H
ATOM   3995 2HG2 VAL A 260     -19.250  57.350  94.780  1.00  0.00           H
ATOM   3996 3HG2 VAL A 260     -17.800  57.430  93.810  1.00  0.00           H
ATOM   3997  C   VAL A 260     -15.700  54.450  95.830  1.00  0.00           C
ATOM   3998  O   VAL A 260     -16.210  54.210  96.950  1.00  0.00           O
ATOM   3999  N   PRO A 261     -14.390  54.220  95.560  1.00  0.00           N
ATOM   4000  CD  PRO A 261     -13.680  54.410  94.290  1.00  0.00           C
ATOM   4001  HD1 PRO A 261     -13.610  55.460  94.010  1.00  0.00           H
ATOM   4002  HD2 PRO A 261     -14.270  53.810  93.600  1.00  0.00           H
ATOM   4003  CG  PRO A 261     -12.290  53.740  94.360  1.00  0.00           C
ATOM   4004  HG1 PRO A 261     -11.490  54.370  93.970  1.00  0.00           H
ATOM   4005  HG2 PRO A 261     -12.280  52.740  93.930  1.00  0.00           H
ATOM   4006  CB  PRO A 261     -12.070  53.600  95.910  1.00  0.00           C
ATOM   4007  HB1 PRO A 261     -11.630  54.540  96.240  1.00  0.00           H
ATOM   4008  HB2 PRO A 261     -11.480  52.710  96.150  1.00  0.00           H
ATOM   4009  CA  PRO A 261     -13.450  53.480  96.510  1.00  0.00           C
ATOM   4010  HA  PRO A 261     -13.640  52.410  96.430  1.00  0.00           H
ATOM   4011  C   PRO A 261     -13.490  54.050  97.960  1.00  0.00           C
ATOM   4012  O   PRO A 261     -13.420  53.250  98.930  1.00  0.00           O
ATOM   4013  N   TYR A 262     -13.720  55.400  98.160  1.00  0.00           N
ATOM   4014  H   TYR A 262     -13.590  56.000  97.360  1.00  0.00           H
ATOM   4015  CA  TYR A 262     -13.920  56.030  99.480  1.00  0.00           C
ATOM   4016  HA  TYR A 262     -14.400  55.380 100.200  1.00  0.00           H
ATOM   4017  CB  TYR A 262     -12.610  56.250 100.280  1.00  0.00           C
ATOM   4018  HB1 TYR A 262     -12.090  55.290 100.280  1.00  0.00           H
ATOM   4019  HB2 TYR A 262     -12.820  56.660 101.260  1.00  0.00           H
ATOM   4020  CG  TYR A 262     -11.680  57.180  99.530  1.00  0.00           C
ATOM   4021  CD1 TYR A 262     -11.530  58.440 100.070  1.00  0.00           C
ATOM   4022  HD1 TYR A 262     -12.140  58.710 100.920  1.00  0.00           H
ATOM   4023  CE1 TYR A 262     -10.640  59.340  99.470  1.00  0.00           C
ATOM   4024  HE1 TYR A 262     -10.430  60.280  99.950  1.00  0.00           H
ATOM   4025  CZ  TYR A 262      -9.860  58.960  98.340  1.00  0.00           C
ATOM   4026  OH  TYR A 262      -8.940  59.810  97.800  1.00  0.00           O
ATOM   4027  HH  TYR A 262      -8.780  60.710  98.110  1.00  0.00           H
ATOM   4028  CE2 TYR A 262      -9.990  57.650  97.850  1.00  0.00           C
ATOM   4029  HE2 TYR A 262      -9.510  57.310  96.940  1.00  0.00           H
ATOM   4030  CD2 TYR A 262     -10.880  56.790  98.450  1.00  0.00           C
ATOM   4031  HD2 TYR A 262     -11.000  55.770  98.100  1.00  0.00           H
ATOM   4032  C   TYR A 262     -14.770  57.340  99.300  1.00  0.00           C
ATOM   4033  O   TYR A 262     -14.620  58.050  98.320  1.00  0.00           O
ATOM   4034  N   PRO A 263     -15.510  57.780 100.340  1.00  0.00           N
ATOM   4035  CD  PRO A 263     -15.720  57.150 101.620  1.00  0.00           C
ATOM   4036  HD1 PRO A 263     -15.310  57.770 102.410  1.00  0.00           H
ATOM   4037  HD2 PRO A 263     -15.290  56.160 101.800  1.00  0.00           H
ATOM   4038  CG  PRO A 263     -17.210  57.190 101.840  1.00  0.00           C
ATOM   4039  HG1 PRO A 263     -17.580  56.930 102.830  1.00  0.00           H
ATOM   4040  HG2 PRO A 263     -17.770  56.580 101.130  1.00  0.00           H
ATOM   4041  CB  PRO A 263     -17.430  58.640 101.440  1.00  0.00           C
ATOM   4042  HB1 PRO A 263     -16.980  59.250 102.220  1.00  0.00           H
ATOM   4043  HB2 PRO A 263     -18.460  58.940 101.240  1.00  0.00           H
ATOM   4044  CA  PRO A 263     -16.620  58.730 100.170  1.00  0.00           C
ATOM   4045  HA  PRO A 263     -17.320  58.320  99.440  1.00  0.00           H
ATOM   4046  C   PRO A 263     -16.320  60.140  99.700  1.00  0.00           C
ATOM   4047  O   PRO A 263     -17.220  60.910  99.370  1.00  0.00           O
ATOM   4048  N   ARG A 264     -15.080  60.530  99.730  1.00  0.00           N
ATOM   4049  H   ARG A 264     -14.350  59.860  99.930  1.00  0.00           H
ATOM   4050  CA  ARG A 264     -14.510  61.870  99.390  1.00  0.00           C
ATOM   4051  HA  ARG A 264     -15.240  62.580  99.770  1.00  0.00           H
ATOM   4052  CB  ARG A 264     -13.080  61.920 100.000  1.00  0.00           C
ATOM   4053  HB1 ARG A 264     -12.370  61.440  99.340  1.00  0.00           H
ATOM   4054  HB2 ARG A 264     -12.980  61.540 101.020  1.00  0.00           H
ATOM   4055  CG  ARG A 264     -12.700  63.350 100.250  1.00  0.00           C
ATOM   4056  HG1 ARG A 264     -12.590  63.920  99.340  1.00  0.00           H
ATOM   4057  HG2 ARG A 264     -11.690  63.300 100.670  1.00  0.00           H
ATOM   4058  CD  ARG A 264     -13.710  64.130 101.150  1.00  0.00           C
ATOM   4059  HD1 ARG A 264     -13.810  63.590 102.100  1.00  0.00           H
ATOM   4060  HD2 ARG A 264     -14.710  64.210 100.730  1.00  0.00           H
ATOM   4061  NE  ARG A 264     -13.240  65.500 101.520  1.00  0.00           N
ATOM   4062  HE  ARG A 264     -12.320  65.740 101.200  1.00  0.00           H
ATOM   4063  CZ  ARG A 264     -13.920  66.560 101.870  1.00  0.00           C
ATOM   4064  NH1 ARG A 264     -15.150  66.630 102.230  1.00  0.00           N
ATOM   4065 1HH1 ARG A 264     -15.680  65.780 102.330  1.00  0.00           H
ATOM   4066 2HH1 ARG A 264     -15.530  67.520 102.510  1.00  0.00           H
ATOM   4067  NH2 ARG A 264     -13.310  67.670 101.800  1.00  0.00           N
ATOM   4068 1HH2 ARG A 264     -12.490  67.780 101.220  1.00  0.00           H
ATOM   4069 2HH2 ARG A 264     -13.830  68.470 102.140  1.00  0.00           H
ATOM   4070  C   ARG A 264     -14.400  62.110  97.840  1.00  0.00           C
ATOM   4071  O   ARG A 264     -14.620  63.170  97.370  1.00  0.00           O
ATOM   4072  N   ILE A 265     -14.220  61.030  97.050  1.00  0.00           N
ATOM   4073  H   ILE A 265     -14.160  60.170  97.570  1.00  0.00           H
ATOM   4074  CA  ILE A 265     -14.100  61.090  95.550  1.00  0.00           C
ATOM   4075  HA  ILE A 265     -13.840  62.130  95.370  1.00  0.00           H
ATOM   4076  CB  ILE A 265     -12.930  60.230  95.060  1.00  0.00           C
ATOM   4077  HB  ILE A 265     -13.060  60.140  93.980  1.00  0.00           H
ATOM   4078  CG2 ILE A 265     -11.520  60.880  95.220  1.00  0.00           C
ATOM   4079 1HG2 ILE A 265     -10.680  60.300  94.850  1.00  0.00           H
ATOM   4080 2HG2 ILE A 265     -11.510  61.820  94.670  1.00  0.00           H
ATOM   4081 3HG2 ILE A 265     -11.340  61.100  96.280  1.00  0.00           H
ATOM   4082  CG1 ILE A 265     -13.080  58.820  95.570  1.00  0.00           C
ATOM   4083 1HG1 ILE A 265     -14.090  58.440  95.450  1.00  0.00           H
ATOM   4084 2HG1 ILE A 265     -12.670  58.800  96.580  1.00  0.00           H
ATOM   4085  CD  ILE A 265     -12.170  57.860  94.720  1.00  0.00           C
ATOM   4086  HD1 ILE A 265     -11.130  58.010  95.020  1.00  0.00           H
ATOM   4087  HD2 ILE A 265     -12.420  56.880  95.140  1.00  0.00           H
ATOM   4088  HD3 ILE A 265     -12.360  57.890  93.650  1.00  0.00           H
ATOM   4089  C   ILE A 265     -15.420  60.770  94.840  1.00  0.00           C
ATOM   4090  O   ILE A 265     -15.520  59.750  94.130  1.00  0.00           O
ATOM   4091  N   HIS A 266     -16.510  61.420  95.330  1.00  0.00           N
ATOM   4092  H   HIS A 266     -16.350  62.110  96.050  1.00  0.00           H
ATOM   4093  CA  HIS A 266     -17.900  60.950  95.260  1.00  0.00           C
ATOM   4094  HA  HIS A 266     -17.970  59.940  95.670  1.00  0.00           H
ATOM   4095  CB  HIS A 266     -18.620  61.960  96.130  1.00  0.00           C
ATOM   4096  HB1 HIS A 266     -18.970  62.740  95.450  1.00  0.00           H
ATOM   4097  HB2 HIS A 266     -17.870  62.240  96.870  1.00  0.00           H
ATOM   4098  CG  HIS A 266     -19.730  61.260  96.830  1.00  0.00           C
ATOM   4099  ND1 HIS A 266     -19.680  60.680  98.040  1.00  0.00           N
ATOM   4100  HD1 HIS A 266     -18.940  60.820  98.700  1.00  0.00           H
ATOM   4101  CE1 HIS A 266     -20.930  60.260  98.410  1.00  0.00           C
ATOM   4102  HE1 HIS A 266     -21.160  59.710  99.320  1.00  0.00           H
ATOM   4103  NE2 HIS A 266     -21.830  60.600  97.490  1.00  0.00           N
ATOM   4104  CD2 HIS A 266     -21.090  61.380  96.510  1.00  0.00           C
ATOM   4105  HD2 HIS A 266     -21.470  61.740  95.570  1.00  0.00           H
ATOM   4106  C   HIS A 266     -18.480  60.880  93.750  1.00  0.00           C
ATOM   4107  O   HIS A 266     -19.660  60.570  93.620  1.00  0.00           O
ATOM   4108  N   PHE A 267     -17.790  61.330  92.700  1.00  0.00           N
ATOM   4109  H   PHE A 267     -16.800  61.510  92.800  1.00  0.00           H
ATOM   4110  CA  PHE A 267     -18.440  61.840  91.480  1.00  0.00           C
ATOM   4111  HA  PHE A 267     -19.530  61.770  91.600  1.00  0.00           H
ATOM   4112  CB  PHE A 267     -17.970  63.310  91.280  1.00  0.00           C
ATOM   4113  HB1 PHE A 267     -18.320  63.730  90.340  1.00  0.00           H
ATOM   4114  HB2 PHE A 267     -16.890  63.310  91.320  1.00  0.00           H
ATOM   4115  CG  PHE A 267     -18.530  64.240  92.340  1.00  0.00           C
ATOM   4116  CD1 PHE A 267     -17.630  64.610  93.340  1.00  0.00           C
ATOM   4117  HD1 PHE A 267     -16.570  64.520  93.170  1.00  0.00           H
ATOM   4118  CE1 PHE A 267     -18.000  65.430  94.400  1.00  0.00           C
ATOM   4119  HE1 PHE A 267     -17.240  65.860  95.040  1.00  0.00           H
ATOM   4120  CZ  PHE A 267     -19.350  65.770  94.570  1.00  0.00           C
ATOM   4121  HZ  PHE A 267     -19.720  66.390  95.380  1.00  0.00           H
ATOM   4122  CE2 PHE A 267     -20.280  65.350  93.530  1.00  0.00           C
ATOM   4123  HE2 PHE A 267     -21.310  65.670  93.620  1.00  0.00           H
ATOM   4124  CD2 PHE A 267     -19.860  64.630  92.450  1.00  0.00           C
ATOM   4125  HD2 PHE A 267     -20.600  64.230  91.770  1.00  0.00           H
ATOM   4126  C   PHE A 267     -18.270  60.980  90.210  1.00  0.00           C
ATOM   4127  O   PHE A 267     -17.420  61.340  89.390  1.00  0.00           O
ATOM   4128  N   PRO A 268     -18.900  59.830  89.970  1.00  0.00           N
ATOM   4129  CD  PRO A 268     -19.610  59.080  91.020  1.00  0.00           C
ATOM   4130  HD1 PRO A 268     -20.480  59.600  91.420  1.00  0.00           H
ATOM   4131  HD2 PRO A 268     -18.870  58.890  91.800  1.00  0.00           H
ATOM   4132  CG  PRO A 268     -20.100  57.830  90.330  1.00  0.00           C
ATOM   4133  HG1 PRO A 268     -21.120  57.940  89.960  1.00  0.00           H
ATOM   4134  HG2 PRO A 268     -19.990  57.040  91.070  1.00  0.00           H
ATOM   4135  CB  PRO A 268     -19.250  57.550  89.090  1.00  0.00           C
ATOM   4136  HB1 PRO A 268     -19.700  57.000  88.260  1.00  0.00           H
ATOM   4137  HB2 PRO A 268     -18.320  57.040  89.350  1.00  0.00           H
ATOM   4138  CA  PRO A 268     -18.890  59.050  88.710  1.00  0.00           C
ATOM   4139  HA  PRO A 268     -17.910  59.030  88.250  1.00  0.00           H
ATOM   4140  C   PRO A 268     -19.810  59.610  87.590  1.00  0.00           C
ATOM   4141  O   PRO A 268     -20.760  60.270  87.830  1.00  0.00           O
ATOM   4142  N   LEU A 269     -19.370  59.270  86.380  1.00  0.00           N
ATOM   4143  H   LEU A 269     -18.520  58.730  86.330  1.00  0.00           H
ATOM   4144  CA  LEU A 269     -19.940  59.550  85.060  1.00  0.00           C
ATOM   4145  HA  LEU A 269     -20.610  60.410  85.080  1.00  0.00           H
ATOM   4146  CB  LEU A 269     -18.760  59.940  84.180  1.00  0.00           C
ATOM   4147  HB1 LEU A 269     -19.190  60.270  83.240  1.00  0.00           H
ATOM   4148  HB2 LEU A 269     -18.270  59.040  83.790  1.00  0.00           H
ATOM   4149  CG  LEU A 269     -17.690  60.940  84.720  1.00  0.00           C
ATOM   4150  HG  LEU A 269     -17.350  60.640  85.710  1.00  0.00           H
ATOM   4151  CD1 LEU A 269     -16.390  60.840  83.980  1.00  0.00           C
ATOM   4152 1HD1 LEU A 269     -15.640  61.520  84.360  1.00  0.00           H
ATOM   4153 2HD1 LEU A 269     -16.040  59.800  83.960  1.00  0.00           H
ATOM   4154 3HD1 LEU A 269     -16.590  61.270  83.000  1.00  0.00           H
ATOM   4155  CD2 LEU A 269     -18.220  62.380  84.760  1.00  0.00           C
ATOM   4156 1HD2 LEU A 269     -18.240  62.730  83.730  1.00  0.00           H
ATOM   4157 2HD2 LEU A 269     -19.200  62.300  85.240  1.00  0.00           H
ATOM   4158 3HD2 LEU A 269     -17.660  63.040  85.430  1.00  0.00           H
ATOM   4159  C   LEU A 269     -20.810  58.440  84.520  1.00  0.00           C
ATOM   4160  O   LEU A 269     -20.580  57.260  84.870  1.00  0.00           O
ATOM   4161  N   ALA A 270     -21.700  58.720  83.580  1.00  0.00           N
ATOM   4162  H   ALA A 270     -21.910  59.700  83.430  1.00  0.00           H
ATOM   4163  CA  ALA A 270     -22.460  57.780  82.860  1.00  0.00           C
ATOM   4164  HA  ALA A 270     -22.120  56.750  82.990  1.00  0.00           H
ATOM   4165  CB  ALA A 270     -23.800  57.640  83.580  1.00  0.00           C
ATOM   4166  HB1 ALA A 270     -24.320  56.840  83.060  1.00  0.00           H
ATOM   4167  HB2 ALA A 270     -23.710  57.420  84.650  1.00  0.00           H
ATOM   4168  HB3 ALA A 270     -24.370  58.560  83.520  1.00  0.00           H
ATOM   4169  C   ALA A 270     -22.400  57.960  81.340  1.00  0.00           C
ATOM   4170  O   ALA A 270     -22.420  59.110  80.900  1.00  0.00           O
ATOM   4171  N   THR A 271     -22.300  56.910  80.510  1.00  0.00           N
ATOM   4172  H   THR A 271     -22.140  55.990  80.890  1.00  0.00           H
ATOM   4173  CA  THR A 271     -22.320  56.920  79.050  1.00  0.00           C
ATOM   4174  HA  THR A 271     -23.010  57.670  78.670  1.00  0.00           H
ATOM   4175  CB  THR A 271     -20.930  57.250  78.570  1.00  0.00           C
ATOM   4176  HB  THR A 271     -20.160  56.660  79.060  1.00  0.00           H
ATOM   4177  CG2 THR A 271     -20.860  57.210  77.030  1.00  0.00           C
ATOM   4178 1HG2 THR A 271     -19.890  57.640  76.800  1.00  0.00           H
ATOM   4179 2HG2 THR A 271     -20.900  56.190  76.650  1.00  0.00           H
ATOM   4180 3HG2 THR A 271     -21.650  57.820  76.570  1.00  0.00           H
ATOM   4181  OG1 THR A 271     -20.710  58.600  78.860  1.00  0.00           O
ATOM   4182  HG1 THR A 271     -21.280  58.770  79.610  1.00  0.00           H
ATOM   4183  C   THR A 271     -22.770  55.550  78.530  1.00  0.00           C
ATOM   4184  O   THR A 271     -22.420  54.530  79.110  1.00  0.00           O
ATOM   4185  N   TYR A 272     -23.420  55.510  77.350  1.00  0.00           N
ATOM   4186  H   TYR A 272     -23.580  56.380  76.870  1.00  0.00           H
ATOM   4187  CA  TYR A 272     -24.070  54.260  76.820  1.00  0.00           C
ATOM   4188  HA  TYR A 272     -23.800  53.310  77.260  1.00  0.00           H
ATOM   4189  CB  TYR A 272     -25.570  54.420  77.040  1.00  0.00           C
ATOM   4190  HB1 TYR A 272     -25.830  55.460  76.840  1.00  0.00           H
ATOM   4191  HB2 TYR A 272     -25.790  54.320  78.100  1.00  0.00           H
ATOM   4192  CG  TYR A 272     -26.550  53.480  76.260  1.00  0.00           C
ATOM   4193  CD1 TYR A 272     -27.040  52.310  76.860  1.00  0.00           C
ATOM   4194  HD1 TYR A 272     -26.900  52.150  77.920  1.00  0.00           H
ATOM   4195  CE1 TYR A 272     -27.990  51.570  76.250  1.00  0.00           C
ATOM   4196  HE1 TYR A 272     -28.640  50.920  76.820  1.00  0.00           H
ATOM   4197  CZ  TYR A 272     -28.360  51.810  74.870  1.00  0.00           C
ATOM   4198  OH  TYR A 272     -29.290  51.000  74.320  1.00  0.00           O
ATOM   4199  HH  TYR A 272     -29.390  51.140  73.370  1.00  0.00           H
ATOM   4200  CE2 TYR A 272     -27.830  52.950  74.190  1.00  0.00           C
ATOM   4201  HE2 TYR A 272     -28.060  53.120  73.150  1.00  0.00           H
ATOM   4202  CD2 TYR A 272     -26.920  53.770  74.930  1.00  0.00           C
ATOM   4203  HD2 TYR A 272     -26.380  54.570  74.460  1.00  0.00           H
ATOM   4204  C   TYR A 272     -23.840  54.080  75.330  1.00  0.00           C
ATOM   4205  O   TYR A 272     -23.900  55.110  74.630  1.00  0.00           O
ATOM   4206  N   ALA A 273     -23.660  52.880  74.930  1.00  0.00           N
ATOM   4207  H   ALA A 273     -23.720  52.170  75.650  1.00  0.00           H
ATOM   4208  CA  ALA A 273     -23.470  52.470  73.500  1.00  0.00           C
ATOM   4209  HA  ALA A 273     -23.750  53.330  72.890  1.00  0.00           H
ATOM   4210  CB  ALA A 273     -21.970  52.320  73.290  1.00  0.00           C
ATOM   4211  HB1 ALA A 273     -21.690  52.090  72.270  1.00  0.00           H
ATOM   4212  HB2 ALA A 273     -21.460  53.230  73.610  1.00  0.00           H
ATOM   4213  HB3 ALA A 273     -21.630  51.490  73.900  1.00  0.00           H
ATOM   4214  C   ALA A 273     -24.310  51.170  73.030  1.00  0.00           C
ATOM   4215  O   ALA A 273     -24.310  50.180  73.800  1.00  0.00           O
ATOM   4216  N   PRO A 274     -24.790  51.090  71.800  1.00  0.00           N
ATOM   4217  CD  PRO A 274     -25.390  49.930  71.290  1.00  0.00           C
ATOM   4218  HD1 PRO A 274     -26.320  49.830  71.850  1.00  0.00           H
ATOM   4219  HD2 PRO A 274     -24.740  49.050  71.300  1.00  0.00           H
ATOM   4220  CG  PRO A 274     -25.690  50.190  69.820  1.00  0.00           C
ATOM   4221  HG1 PRO A 274     -26.680  50.640  69.710  1.00  0.00           H
ATOM   4222  HG2 PRO A 274     -25.500  49.270  69.260  1.00  0.00           H
ATOM   4223  CB  PRO A 274     -24.660  51.240  69.420  1.00  0.00           C
ATOM   4224  HB1 PRO A 274     -25.040  51.890  68.630  1.00  0.00           H
ATOM   4225  HB2 PRO A 274     -23.700  50.780  69.190  1.00  0.00           H
ATOM   4226  CA  PRO A 274     -24.580  52.060  70.710  1.00  0.00           C
ATOM   4227  HA  PRO A 274     -23.500  52.180  70.590  1.00  0.00           H
ATOM   4228  C   PRO A 274     -25.310  53.390  70.600  1.00  0.00           C
ATOM   4229  O   PRO A 274     -26.550  53.390  70.660  1.00  0.00           O
ATOM   4230  N   VAL A 275     -24.670  54.480  70.190  1.00  0.00           N
ATOM   4231  H   VAL A 275     -23.700  54.270  70.010  1.00  0.00           H
ATOM   4232  CA  VAL A 275     -25.280  55.760  69.930  1.00  0.00           C
ATOM   4233  HA  VAL A 275     -26.290  55.580  69.560  1.00  0.00           H
ATOM   4234  CB  VAL A 275     -25.330  56.700  71.140  1.00  0.00           C
ATOM   4235  HB  VAL A 275     -25.590  56.030  71.950  1.00  0.00           H
ATOM   4236  CG1 VAL A 275     -23.980  57.370  71.490  1.00  0.00           C
ATOM   4237 1HG1 VAL A 275     -23.840  58.270  70.890  1.00  0.00           H
ATOM   4238 2HG1 VAL A 275     -23.990  57.550  72.560  1.00  0.00           H
ATOM   4239 3HG1 VAL A 275     -23.210  56.610  71.360  1.00  0.00           H
ATOM   4240  CG2 VAL A 275     -26.400  57.730  71.130  1.00  0.00           C
ATOM   4241 1HG2 VAL A 275     -26.550  58.090  72.150  1.00  0.00           H
ATOM   4242 2HG2 VAL A 275     -26.150  58.440  70.350  1.00  0.00           H
ATOM   4243 3HG2 VAL A 275     -27.260  57.130  70.830  1.00  0.00           H
ATOM   4244  C   VAL A 275     -24.570  56.490  68.720  1.00  0.00           C
ATOM   4245  O   VAL A 275     -25.290  57.290  68.070  1.00  0.00           O
ATOM   4246  N   ILE A 276     -23.330  56.180  68.390  1.00  0.00           N
ATOM   4247  H   ILE A 276     -22.790  55.590  69.010  1.00  0.00           H
ATOM   4248  CA  ILE A 276     -22.800  56.710  67.120  1.00  0.00           C
ATOM   4249  HA  ILE A 276     -23.080  57.760  67.000  1.00  0.00           H
ATOM   4250  CB  ILE A 276     -21.270  56.570  67.010  1.00  0.00           C
ATOM   4251  HB  ILE A 276     -21.020  55.530  67.220  1.00  0.00           H
ATOM   4252  CG2 ILE A 276     -20.720  56.750  65.590  1.00  0.00           C
ATOM   4253 1HG2 ILE A 276     -19.630  56.730  65.560  1.00  0.00           H
ATOM   4254 2HG2 ILE A 276     -21.150  55.970  64.970  1.00  0.00           H
ATOM   4255 3HG2 ILE A 276     -20.990  57.770  65.300  1.00  0.00           H
ATOM   4256  CG1 ILE A 276     -20.600  57.380  68.170  1.00  0.00           C
ATOM   4257 1HG1 ILE A 276     -20.760  56.980  69.170  1.00  0.00           H
ATOM   4258 2HG1 ILE A 276     -21.120  58.340  68.170  1.00  0.00           H
ATOM   4259  CD  ILE A 276     -19.060  57.620  68.080  1.00  0.00           C
ATOM   4260  HD1 ILE A 276     -18.790  58.540  67.570  1.00  0.00           H
ATOM   4261  HD2 ILE A 276     -18.580  57.680  69.050  1.00  0.00           H
ATOM   4262  HD3 ILE A 276     -18.700  56.740  67.550  1.00  0.00           H
ATOM   4263  C   ILE A 276     -23.570  56.110  65.890  1.00  0.00           C
ATOM   4264  O   ILE A 276     -23.870  56.840  64.990  1.00  0.00           O
ATOM   4265  N   SER A 277     -23.910  54.820  65.940  1.00  0.00           N
ATOM   4266  H   SER A 277     -23.600  54.130  66.610  1.00  0.00           H
ATOM   4267  CA  SER A 277     -24.740  54.250  64.880  1.00  0.00           C
ATOM   4268  HA  SER A 277     -25.420  54.980  64.440  1.00  0.00           H
ATOM   4269  CB  SER A 277     -23.730  53.730  63.740  1.00  0.00           C
ATOM   4270  HB1 SER A 277     -22.930  53.170  64.220  1.00  0.00           H
ATOM   4271  HB2 SER A 277     -23.290  54.570  63.190  1.00  0.00           H
ATOM   4272  OG  SER A 277     -24.460  53.010  62.790  1.00  0.00           O
ATOM   4273  HG  SER A 277     -24.090  53.090  61.910  1.00  0.00           H
ATOM   4274  C   SER A 277     -25.540  53.050  65.310  1.00  0.00           C
ATOM   4275  O   SER A 277     -25.040  52.110  66.010  1.00  0.00           O
ATOM   4276  N   ALA A 278     -26.750  52.890  64.780  1.00  0.00           N
ATOM   4277  H   ALA A 278     -27.020  53.510  64.030  1.00  0.00           H
ATOM   4278  CA  ALA A 278     -27.650  51.750  64.860  1.00  0.00           C
ATOM   4279  HA  ALA A 278     -27.750  51.480  65.910  1.00  0.00           H
ATOM   4280  CB  ALA A 278     -29.040  52.070  64.280  1.00  0.00           C
ATOM   4281  HB1 ALA A 278     -29.690  51.250  64.570  1.00  0.00           H
ATOM   4282  HB2 ALA A 278     -29.490  52.960  64.720  1.00  0.00           H
ATOM   4283  HB3 ALA A 278     -28.970  52.100  63.190  1.00  0.00           H
ATOM   4284  C   ALA A 278     -27.130  50.440  64.240  1.00  0.00           C
ATOM   4285  O   ALA A 278     -27.520  49.360  64.560  1.00  0.00           O
ATOM   4286  N   GLU A 284     -26.100  50.460  63.390  1.00  0.00           N
ATOM   4287  H   GLU A 284     -25.800  51.390  63.150  1.00  0.00           H
ATOM   4288  CA  GLU A 284     -25.410  49.370  62.840  1.00  0.00           C
ATOM   4289  HA  GLU A 284     -26.180  48.640  62.610  1.00  0.00           H
ATOM   4290  CB  GLU A 284     -24.810  49.830  61.500  1.00  0.00           C
ATOM   4291  HB1 GLU A 284     -24.270  48.980  61.090  1.00  0.00           H
ATOM   4292  HB2 GLU A 284     -23.980  50.520  61.620  1.00  0.00           H
ATOM   4293  CG  GLU A 284     -25.840  50.280  60.510  1.00  0.00           C
ATOM   4294  HG1 GLU A 284     -26.260  51.250  60.790  1.00  0.00           H
ATOM   4295  HG2 GLU A 284     -26.590  49.490  60.570  1.00  0.00           H
ATOM   4296  CD  GLU A 284     -25.250  50.510  59.110  1.00  0.00           C
ATOM   4297  OE1 GLU A 284     -25.090  49.510  58.400  1.00  0.00           O
ATOM   4298  OE2 GLU A 284     -25.000  51.690  58.680  1.00  0.00           O
ATOM   4299  C   GLU A 284     -24.320  48.790  63.670  1.00  0.00           C
ATOM   4300  O   GLU A 284     -23.620  47.850  63.170  1.00  0.00           O
ATOM   4301  N   GLN A 285     -24.070  49.280  64.910  1.00  0.00           N
ATOM   4302  H   GLN A 285     -24.590  50.030  65.320  1.00  0.00           H
ATOM   4303  CA  GLN A 285     -23.040  48.710  65.750  1.00  0.00           C
ATOM   4304  HA  GLN A 285     -22.140  48.460  65.190  1.00  0.00           H
ATOM   4305  CB  GLN A 285     -22.660  49.750  66.810  1.00  0.00           C
ATOM   4306  HB1 GLN A 285     -22.050  49.200  67.530  1.00  0.00           H
ATOM   4307  HB2 GLN A 285     -23.570  50.060  67.340  1.00  0.00           H
ATOM   4308  CG  GLN A 285     -21.890  50.860  66.100  1.00  0.00           C
ATOM   4309  HG1 GLN A 285     -22.470  51.400  65.360  1.00  0.00           H
ATOM   4310  HG2 GLN A 285     -21.030  50.350  65.650  1.00  0.00           H
ATOM   4311  CD  GLN A 285     -21.220  51.830  66.990  1.00  0.00           C
ATOM   4312  OE1 GLN A 285     -21.340  51.770  68.230  1.00  0.00           O
ATOM   4313  NE2 GLN A 285     -20.400  52.640  66.400  1.00  0.00           N
ATOM   4314 1HE2 GLN A 285     -20.080  52.450  65.460  1.00  0.00           H
ATOM   4315 2HE2 GLN A 285     -19.790  53.130  67.030  1.00  0.00           H
ATOM   4316  C   GLN A 285     -23.530  47.380  66.370  1.00  0.00           C
ATOM   4317  O   GLN A 285     -24.700  47.300  66.790  1.00  0.00           O
ATOM   4318  N   LEU A 286     -22.620  46.340  66.470  1.00  0.00           N
ATOM   4319  H   LEU A 286     -21.690  46.510  66.110  1.00  0.00           H
ATOM   4320  CA  LEU A 286     -23.110  44.950  66.630  1.00  0.00           C
ATOM   4321  HA  LEU A 286     -23.940  45.080  67.330  1.00  0.00           H
ATOM   4322  CB  LEU A 286     -23.610  44.340  65.290  1.00  0.00           C
ATOM   4323  HB1 LEU A 286     -22.690  44.020  64.800  1.00  0.00           H
ATOM   4324  HB2 LEU A 286     -24.110  45.120  64.710  1.00  0.00           H
ATOM   4325  CG  LEU A 286     -24.440  43.030  65.360  1.00  0.00           C
ATOM   4326  HG  LEU A 286     -23.960  42.260  65.970  1.00  0.00           H
ATOM   4327  CD1 LEU A 286     -25.780  43.440  65.960  1.00  0.00           C
ATOM   4328 1HD1 LEU A 286     -25.520  43.740  66.980  1.00  0.00           H
ATOM   4329 2HD1 LEU A 286     -26.410  44.140  65.420  1.00  0.00           H
ATOM   4330 3HD1 LEU A 286     -26.330  42.500  66.010  1.00  0.00           H
ATOM   4331  CD2 LEU A 286     -24.550  42.350  64.010  1.00  0.00           C
ATOM   4332 1HD2 LEU A 286     -25.040  43.040  63.320  1.00  0.00           H
ATOM   4333 2HD2 LEU A 286     -23.590  42.100  63.560  1.00  0.00           H
ATOM   4334 3HD2 LEU A 286     -25.300  41.570  64.100  1.00  0.00           H
ATOM   4335  C   LEU A 286     -22.140  44.000  67.350  1.00  0.00           C
ATOM   4336  O   LEU A 286     -22.500  43.090  68.080  1.00  0.00           O
ATOM   4337  N   SER A 287     -20.860  44.170  67.190  1.00  0.00           N
ATOM   4338  H   SER A 287     -20.630  45.030  66.710  1.00  0.00           H
ATOM   4339  CA  SER A 287     -19.840  43.380  67.910  1.00  0.00           C
ATOM   4340  HA  SER A 287     -20.010  42.320  68.090  1.00  0.00           H
ATOM   4341  CB  SER A 287     -18.510  43.590  67.210  1.00  0.00           C
ATOM   4342  HB1 SER A 287     -18.510  44.550  66.680  1.00  0.00           H
ATOM   4343  HB2 SER A 287     -18.540  42.750  66.520  1.00  0.00           H
ATOM   4344  OG  SER A 287     -17.410  43.410  68.040  1.00  0.00           O
ATOM   4345  HG  SER A 287     -16.640  43.530  67.470  1.00  0.00           H
ATOM   4346  C   SER A 287     -19.750  43.960  69.330  1.00  0.00           C
ATOM   4347  O   SER A 287     -19.610  45.170  69.690  1.00  0.00           O
ATOM   4348  N   VAL A 288     -19.580  43.000  70.250  1.00  0.00           N
ATOM   4349  H   VAL A 288     -19.540  42.090  69.830  1.00  0.00           H
ATOM   4350  CA  VAL A 288     -19.280  43.290  71.690  1.00  0.00           C
ATOM   4351  HA  VAL A 288     -20.160  43.740  72.140  1.00  0.00           H
ATOM   4352  CB  VAL A 288     -18.980  41.940  72.490  1.00  0.00           C
ATOM   4353  HB  VAL A 288     -18.120  41.380  72.130  1.00  0.00           H
ATOM   4354  CG1 VAL A 288     -18.630  42.260  73.980  1.00  0.00           C
ATOM   4355 1HG1 VAL A 288     -18.450  41.320  74.510  1.00  0.00           H
ATOM   4356 2HG1 VAL A 288     -17.680  42.790  74.020  1.00  0.00           H
ATOM   4357 3HG1 VAL A 288     -19.440  42.860  74.370  1.00  0.00           H
ATOM   4358  CG2 VAL A 288     -20.300  41.170  72.690  1.00  0.00           C
ATOM   4359 1HG2 VAL A 288     -20.120  40.190  73.140  1.00  0.00           H
ATOM   4360 2HG2 VAL A 288     -21.000  41.780  73.260  1.00  0.00           H
ATOM   4361 3HG2 VAL A 288     -20.660  41.010  71.670  1.00  0.00           H
ATOM   4362  C   VAL A 288     -18.000  44.190  71.930  1.00  0.00           C
ATOM   4363  O   VAL A 288     -17.860  44.930  72.870  1.00  0.00           O
ATOM   4364  N   ALA A 289     -17.060  44.170  70.990  1.00  0.00           N
ATOM   4365  H   ALA A 289     -17.380  43.710  70.140  1.00  0.00           H
ATOM   4366  CA  ALA A 289     -15.850  44.940  70.910  1.00  0.00           C
ATOM   4367  HA  ALA A 289     -15.480  45.220  71.900  1.00  0.00           H
ATOM   4368  CB  ALA A 289     -14.860  44.020  70.260  1.00  0.00           C
ATOM   4369  HB1 ALA A 289     -15.080  43.790  69.220  1.00  0.00           H
ATOM   4370  HB2 ALA A 289     -13.850  44.410  70.380  1.00  0.00           H
ATOM   4371  HB3 ALA A 289     -14.920  43.060  70.780  1.00  0.00           H
ATOM   4372  C   ALA A 289     -16.200  46.380  70.290  1.00  0.00           C
ATOM   4373  O   ALA A 289     -15.730  47.370  70.790  1.00  0.00           O
ATOM   4374  N   GLU A 290     -16.870  46.530  69.170  1.00  0.00           N
ATOM   4375  H   GLU A 290     -17.160  45.700  68.680  1.00  0.00           H
ATOM   4376  CA  GLU A 290     -17.390  47.740  68.590  1.00  0.00           C
ATOM   4377  HA  GLU A 290     -16.600  48.370  68.180  1.00  0.00           H
ATOM   4378  CB  GLU A 290     -18.100  47.230  67.340  1.00  0.00           C
ATOM   4379  HB1 GLU A 290     -18.890  46.550  67.650  1.00  0.00           H
ATOM   4380  HB2 GLU A 290     -17.470  46.600  66.720  1.00  0.00           H
ATOM   4381  CG  GLU A 290     -18.730  48.260  66.350  1.00  0.00           C
ATOM   4382  HG1 GLU A 290     -17.950  48.890  65.920  1.00  0.00           H
ATOM   4383  HG2 GLU A 290     -19.440  48.830  66.940  1.00  0.00           H
ATOM   4384  CD  GLU A 290     -19.470  47.580  65.130  1.00  0.00           C
ATOM   4385  OE1 GLU A 290     -20.060  46.520  65.360  1.00  0.00           O
ATOM   4386  OE2 GLU A 290     -19.620  48.230  64.050  1.00  0.00           O
ATOM   4387  C   GLU A 290     -18.190  48.580  69.650  1.00  0.00           C
ATOM   4388  O   GLU A 290     -17.820  49.740  69.820  1.00  0.00           O
ATOM   4389  N   ILE A 291     -19.150  47.930  70.310  1.00  0.00           N
ATOM   4390  H   ILE A 291     -19.310  46.940  70.210  1.00  0.00           H
ATOM   4391  CA  ILE A 291     -20.000  48.680  71.300  1.00  0.00           C
ATOM   4392  HA  ILE A 291     -20.390  49.530  70.740  1.00  0.00           H
ATOM   4393  CB  ILE A 291     -21.190  47.810  71.840  1.00  0.00           C
ATOM   4394  HB  ILE A 291     -21.750  48.520  72.450  1.00  0.00           H
ATOM   4395  CG2 ILE A 291     -22.140  47.460  70.660  1.00  0.00           C
ATOM   4396 1HG2 ILE A 291     -23.020  46.930  71.020  1.00  0.00           H
ATOM   4397 2HG2 ILE A 291     -22.400  48.410  70.170  1.00  0.00           H
ATOM   4398 3HG2 ILE A 291     -21.600  46.760  70.020  1.00  0.00           H
ATOM   4399  CG1 ILE A 291     -20.860  46.710  72.800  1.00  0.00           C
ATOM   4400 1HG1 ILE A 291     -20.430  47.180  73.690  1.00  0.00           H
ATOM   4401 2HG1 ILE A 291     -20.130  46.090  72.290  1.00  0.00           H
ATOM   4402  CD  ILE A 291     -22.000  45.810  73.260  1.00  0.00           C
ATOM   4403  HD1 ILE A 291     -22.700  46.370  73.870  1.00  0.00           H
ATOM   4404  HD2 ILE A 291     -22.540  45.410  72.400  1.00  0.00           H
ATOM   4405  HD3 ILE A 291     -21.530  44.970  73.770  1.00  0.00           H
ATOM   4406  C   ILE A 291     -19.210  49.230  72.470  1.00  0.00           C
ATOM   4407  O   ILE A 291     -19.370  50.290  73.020  1.00  0.00           O
ATOM   4408  N   THR A 292     -18.220  48.500  72.940  1.00  0.00           N
ATOM   4409  H   THR A 292     -18.090  47.630  72.460  1.00  0.00           H
ATOM   4410  CA  THR A 292     -17.400  48.830  74.100  1.00  0.00           C
ATOM   4411  HA  THR A 292     -18.030  49.110  74.940  1.00  0.00           H
ATOM   4412  CB  THR A 292     -16.610  47.630  74.650  1.00  0.00           C
ATOM   4413  HB  THR A 292     -15.890  47.240  73.930  1.00  0.00           H
ATOM   4414  CG2 THR A 292     -15.960  47.910  75.970  1.00  0.00           C
ATOM   4415 1HG2 THR A 292     -15.420  47.070  76.390  1.00  0.00           H
ATOM   4416 2HG2 THR A 292     -15.340  48.800  75.860  1.00  0.00           H
ATOM   4417 3HG2 THR A 292     -16.730  48.220  76.670  1.00  0.00           H
ATOM   4418  OG1 THR A 292     -17.620  46.650  74.900  1.00  0.00           O
ATOM   4419  HG1 THR A 292     -17.510  45.930  74.270  1.00  0.00           H
ATOM   4420  C   THR A 292     -16.450  49.940  73.680  1.00  0.00           C
ATOM   4421  O   THR A 292     -16.470  51.020  74.250  1.00  0.00           O
ATOM   4422  N   ASN A 293     -15.670  49.730  72.580  1.00  0.00           N
ATOM   4423  H   ASN A 293     -15.740  48.820  72.160  1.00  0.00           H
ATOM   4424  CA  ASN A 293     -14.810  50.760  72.010  1.00  0.00           C
ATOM   4425  HA  ASN A 293     -14.040  50.960  72.760  1.00  0.00           H
ATOM   4426  CB  ASN A 293     -13.990  50.120  70.870  1.00  0.00           C
ATOM   4427  HB1 ASN A 293     -14.620  49.930  70.010  1.00  0.00           H
ATOM   4428  HB2 ASN A 293     -13.620  49.130  71.140  1.00  0.00           H
ATOM   4429  CG  ASN A 293     -12.890  51.060  70.490  1.00  0.00           C
ATOM   4430  OD1 ASN A 293     -11.870  51.110  71.150  1.00  0.00           O
ATOM   4431  ND2 ASN A 293     -13.020  51.710  69.350  1.00  0.00           N
ATOM   4432 1HD2 ASN A 293     -13.830  51.700  68.740  1.00  0.00           H
ATOM   4433 2HD2 ASN A 293     -12.200  52.170  68.980  1.00  0.00           H
ATOM   4434  C   ASN A 293     -15.520  52.080  71.630  1.00  0.00           C
ATOM   4435  O   ASN A 293     -15.080  53.170  71.970  1.00  0.00           O
ATOM   4436  N   ALA A 294     -16.740  52.030  71.190  1.00  0.00           N
ATOM   4437  H   ALA A 294     -17.210  51.140  71.110  1.00  0.00           H
ATOM   4438  CA  ALA A 294     -17.530  53.270  71.080  1.00  0.00           C
ATOM   4439  HA  ALA A 294     -17.040  53.900  70.340  1.00  0.00           H
ATOM   4440  CB  ALA A 294     -18.850  52.850  70.520  1.00  0.00           C
ATOM   4441  HB1 ALA A 294     -18.680  52.200  69.660  1.00  0.00           H
ATOM   4442  HB2 ALA A 294     -19.370  52.230  71.240  1.00  0.00           H
ATOM   4443  HB3 ALA A 294     -19.360  53.790  70.300  1.00  0.00           H
ATOM   4444  C   ALA A 294     -17.760  54.020  72.450  1.00  0.00           C
ATOM   4445  O   ALA A 294     -17.600  55.220  72.590  1.00  0.00           O
ATOM   4446  N   CYS A 295     -18.050  53.300  73.420  1.00  0.00           N
ATOM   4447  H   CYS A 295     -17.980  52.290  73.350  1.00  0.00           H
ATOM   4448  CA  CYS A 295     -18.190  53.850  74.770  1.00  0.00           C
ATOM   4449  HA  CYS A 295     -18.900  54.660  74.620  1.00  0.00           H
ATOM   4450  CB  CYS A 295     -18.730  52.790  75.800  1.00  0.00           C
ATOM   4451  HB1 CYS A 295     -17.920  52.130  76.100  1.00  0.00           H
ATOM   4452  HB2 CYS A 295     -19.540  52.180  75.400  1.00  0.00           H
ATOM   4453  SG  CYS A 295     -19.500  53.570  77.240  1.00  0.00           S
ATOM   4454  HG  CYS A 295     -18.420  54.200  77.730  1.00  0.00           H
ATOM   4455  C   CYS A 295     -16.900  54.550  75.310  1.00  0.00           C
ATOM   4456  O   CYS A 295     -16.970  55.440  76.180  1.00  0.00           O
ATOM   4457  N   PHE A 296     -15.710  54.260  74.670  1.00  0.00           N
ATOM   4458  H   PHE A 296     -15.790  53.470  74.040  1.00  0.00           H
ATOM   4459  CA  PHE A 296     -14.470  55.000  74.800  1.00  0.00           C
ATOM   4460  HA  PHE A 296     -14.420  55.470  75.780  1.00  0.00           H
ATOM   4461  CB  PHE A 296     -13.290  53.980  74.960  1.00  0.00           C
ATOM   4462  HB1 PHE A 296     -12.500  54.420  74.350  1.00  0.00           H
ATOM   4463  HB2 PHE A 296     -13.480  53.060  74.410  1.00  0.00           H
ATOM   4464  CG  PHE A 296     -12.850  53.600  76.370  1.00  0.00           C
ATOM   4465  CD1 PHE A 296     -13.660  52.700  77.140  1.00  0.00           C
ATOM   4466  HD1 PHE A 296     -14.440  52.180  76.610  1.00  0.00           H
ATOM   4467  CE1 PHE A 296     -13.330  52.450  78.490  1.00  0.00           C
ATOM   4468  HE1 PHE A 296     -13.950  51.860  79.150  1.00  0.00           H
ATOM   4469  CZ  PHE A 296     -12.250  53.040  79.070  1.00  0.00           C
ATOM   4470  HZ  PHE A 296     -12.050  52.650  80.060  1.00  0.00           H
ATOM   4471  CE2 PHE A 296     -11.490  53.950  78.390  1.00  0.00           C
ATOM   4472  HE2 PHE A 296     -10.620  54.440  78.800  1.00  0.00           H
ATOM   4473  CD2 PHE A 296     -11.760  54.260  77.040  1.00  0.00           C
ATOM   4474  HD2 PHE A 296     -11.180  55.040  76.570  1.00  0.00           H
ATOM   4475  C   PHE A 296     -14.260  56.140  73.770  1.00  0.00           C
ATOM   4476  O   PHE A 296     -13.380  56.970  74.030  1.00  0.00           O
ATOM   4477  N   GLU A 297     -14.970  56.280  72.690  1.00  0.00           N
ATOM   4478  H   GLU A 297     -15.910  55.900  72.660  1.00  0.00           H
ATOM   4479  CA  GLU A 297     -14.860  57.450  71.770  1.00  0.00           C
ATOM   4480  HA  GLU A 297     -13.870  57.510  71.320  1.00  0.00           H
ATOM   4481  CB  GLU A 297     -15.770  57.040  70.550  1.00  0.00           C
ATOM   4482  HB1 GLU A 297     -16.730  57.440  70.850  1.00  0.00           H
ATOM   4483  HB2 GLU A 297     -15.880  55.970  70.340  1.00  0.00           H
ATOM   4484  CG  GLU A 297     -15.340  57.670  69.190  1.00  0.00           C
ATOM   4485  HG1 GLU A 297     -15.310  58.720  69.460  1.00  0.00           H
ATOM   4486  HG2 GLU A 297     -16.160  57.630  68.470  1.00  0.00           H
ATOM   4487  CD  GLU A 297     -14.000  57.180  68.590  1.00  0.00           C
ATOM   4488  OE1 GLU A 297     -14.120  56.150  67.870  1.00  0.00           O
ATOM   4489  OE2 GLU A 297     -12.970  57.750  68.940  1.00  0.00           O
ATOM   4490  C   GLU A 297     -15.290  58.700  72.440  1.00  0.00           C
ATOM   4491  O   GLU A 297     -16.360  58.690  73.080  1.00  0.00           O
ATOM   4492  N   PRO A 298     -14.520  59.810  72.310  1.00  0.00           N
ATOM   4493  CD  PRO A 298     -13.250  59.950  71.630  1.00  0.00           C
ATOM   4494  HD1 PRO A 298     -13.340  60.000  70.540  1.00  0.00           H
ATOM   4495  HD2 PRO A 298     -12.530  59.170  71.880  1.00  0.00           H
ATOM   4496  CG  PRO A 298     -12.640  61.250  72.080  1.00  0.00           C
ATOM   4497  HG1 PRO A 298     -11.970  61.770  71.390  1.00  0.00           H
ATOM   4498  HG2 PRO A 298     -12.130  61.040  73.020  1.00  0.00           H
ATOM   4499  CB  PRO A 298     -13.930  61.990  72.180  1.00  0.00           C
ATOM   4500  HB1 PRO A 298     -14.230  62.360  71.200  1.00  0.00           H
ATOM   4501  HB2 PRO A 298     -13.670  62.760  72.910  1.00  0.00           H
ATOM   4502  CA  PRO A 298     -14.990  61.080  72.750  1.00  0.00           C
ATOM   4503  HA  PRO A 298     -14.980  61.010  73.840  1.00  0.00           H
ATOM   4504  C   PRO A 298     -16.300  61.540  72.180  1.00  0.00           C
ATOM   4505  O   PRO A 298     -17.070  62.280  72.830  1.00  0.00           O
ATOM   4506  N   ALA A 299     -16.560  61.100  70.940  1.00  0.00           N
ATOM   4507  H   ALA A 299     -15.880  60.540  70.450  1.00  0.00           H
ATOM   4508  CA  ALA A 299     -17.830  61.460  70.300  1.00  0.00           C
ATOM   4509  HA  ALA A 299     -17.900  62.540  70.210  1.00  0.00           H
ATOM   4510  CB  ALA A 299     -17.830  61.090  68.830  1.00  0.00           C
ATOM   4511  HB1 ALA A 299     -16.910  61.470  68.380  1.00  0.00           H
ATOM   4512  HB2 ALA A 299     -17.860  60.010  68.690  1.00  0.00           H
ATOM   4513  HB3 ALA A 299     -18.710  61.530  68.370  1.00  0.00           H
ATOM   4514  C   ALA A 299     -19.060  60.840  71.050  1.00  0.00           C
ATOM   4515  O   ALA A 299     -20.190  61.380  70.930  1.00  0.00           O
ATOM   4516  N   ASN A 300     -18.840  59.850  71.930  1.00  0.00           N
ATOM   4517  H   ASN A 300     -17.910  59.490  72.090  1.00  0.00           H
ATOM   4518  CA  ASN A 300     -19.910  59.000  72.610  1.00  0.00           C
ATOM   4519  HA  ASN A 300     -20.830  58.970  72.010  1.00  0.00           H
ATOM   4520  CB  ASN A 300     -19.370  57.580  72.680  1.00  0.00           C
ATOM   4521  HB1 ASN A 300     -18.790  57.540  73.600  1.00  0.00           H
ATOM   4522  HB2 ASN A 300     -18.740  57.350  71.820  1.00  0.00           H
ATOM   4523  CG  ASN A 300     -20.400  56.460  72.740  1.00  0.00           C
ATOM   4524  OD1 ASN A 300     -20.450  55.710  71.800  1.00  0.00           O
ATOM   4525  ND2 ASN A 300     -21.290  56.470  73.710  1.00  0.00           N
ATOM   4526 1HD2 ASN A 300     -21.410  57.170  74.420  1.00  0.00           H
ATOM   4527 2HD2 ASN A 300     -21.860  55.640  73.570  1.00  0.00           H
ATOM   4528  C   ASN A 300     -20.370  59.530  73.990  1.00  0.00           C
ATOM   4529  O   ASN A 300     -21.450  59.270  74.450  1.00  0.00           O
ATOM   4530  N   GLN A 301     -19.550  60.400  74.560  1.00  0.00           N
ATOM   4531  H   GLN A 301     -18.730  60.630  74.010  1.00  0.00           H
ATOM   4532  CA  GLN A 301     -19.530  60.710  75.990  1.00  0.00           C
ATOM   4533  HA  GLN A 301     -19.670  59.770  76.530  1.00  0.00           H
ATOM   4534  CB  GLN A 301     -18.190  61.390  76.440  1.00  0.00           C
ATOM   4535  HB1 GLN A 301     -18.370  61.460  77.510  1.00  0.00           H
ATOM   4536  HB2 GLN A 301     -18.220  62.400  76.020  1.00  0.00           H
ATOM   4537  CG  GLN A 301     -16.950  60.610  76.060  1.00  0.00           C
ATOM   4538  HG1 GLN A 301     -16.080  61.160  76.410  1.00  0.00           H
ATOM   4539  HG2 GLN A 301     -16.940  60.460  74.980  1.00  0.00           H
ATOM   4540  CD  GLN A 301     -17.010  59.210  76.660  1.00  0.00           C
ATOM   4541  OE1 GLN A 301     -17.300  59.090  77.860  1.00  0.00           O
ATOM   4542  NE2 GLN A 301     -16.810  58.180  75.910  1.00  0.00           N
ATOM   4543 1HE2 GLN A 301     -16.460  58.400  74.990  1.00  0.00           H
ATOM   4544 2HE2 GLN A 301     -16.890  57.240  76.270  1.00  0.00           H
ATOM   4545  C   GLN A 301     -20.590  61.780  76.400  1.00  0.00           C
ATOM   4546  O   GLN A 301     -20.750  62.880  75.850  1.00  0.00           O
ATOM   4547  N   MET A 302     -21.410  61.250  77.230  1.00  0.00           N
ATOM   4548  H   MET A 302     -21.090  60.440  77.730  1.00  0.00           H
ATOM   4549  CA  MET A 302     -22.680  61.930  77.580  1.00  0.00           C
ATOM   4550  HA  MET A 302     -23.000  62.530  76.730  1.00  0.00           H
ATOM   4551  CB  MET A 302     -23.790  60.950  77.770  1.00  0.00           C
ATOM   4552  HB1 MET A 302     -24.670  61.510  78.060  1.00  0.00           H
ATOM   4553  HB2 MET A 302     -23.620  60.180  78.520  1.00  0.00           H
ATOM   4554  CG  MET A 302     -24.080  60.220  76.440  1.00  0.00           C
ATOM   4555  HG1 MET A 302     -23.150  60.010  75.910  1.00  0.00           H
ATOM   4556  HG2 MET A 302     -24.680  60.880  75.810  1.00  0.00           H
ATOM   4557  SD  MET A 302     -24.950  58.640  76.580  1.00  0.00           S
ATOM   4558  CE  MET A 302     -25.050  58.260  74.830  1.00  0.00           C
ATOM   4559  HE1 MET A 302     -24.100  58.360  74.310  1.00  0.00           H
ATOM   4560  HE2 MET A 302     -25.300  57.230  74.560  1.00  0.00           H
ATOM   4561  HE3 MET A 302     -25.790  58.880  74.340  1.00  0.00           H
ATOM   4562  C   MET A 302     -22.550  62.880  78.830  1.00  0.00           C
ATOM   4563  O   MET A 302     -23.440  63.120  79.610  1.00  0.00           O
ATOM   4564  N   VAL A 303     -21.310  63.360  79.040  1.00  0.00           N
ATOM   4565  H   VAL A 303     -20.720  63.270  78.220  1.00  0.00           H
ATOM   4566  CA  VAL A 303     -20.750  63.990  80.200  1.00  0.00           C
ATOM   4567  HA  VAL A 303     -21.540  64.560  80.690  1.00  0.00           H
ATOM   4568  CB  VAL A 303     -20.130  62.990  81.200  1.00  0.00           C
ATOM   4569  HB  VAL A 303     -19.650  63.510  82.030  1.00  0.00           H
ATOM   4570  CG1 VAL A 303     -21.250  62.160  81.890  1.00  0.00           C
ATOM   4571 1HG1 VAL A 303     -21.830  62.790  82.570  1.00  0.00           H
ATOM   4572 2HG1 VAL A 303     -21.950  61.630  81.240  1.00  0.00           H
ATOM   4573 3HG1 VAL A 303     -20.760  61.420  82.520  1.00  0.00           H
ATOM   4574  CG2 VAL A 303     -19.060  62.090  80.640  1.00  0.00           C
ATOM   4575 1HG2 VAL A 303     -18.280  62.630  80.090  1.00  0.00           H
ATOM   4576 2HG2 VAL A 303     -18.490  61.490  81.340  1.00  0.00           H
ATOM   4577 3HG2 VAL A 303     -19.500  61.350  79.970  1.00  0.00           H
ATOM   4578  C   VAL A 303     -19.620  64.990  79.780  1.00  0.00           C
ATOM   4579  O   VAL A 303     -19.070  64.870  78.710  1.00  0.00           O
ATOM   4580  N   LYS A 304     -19.290  65.940  80.650  1.00  0.00           N
ATOM   4581  H   LYS A 304     -19.730  65.920  81.560  1.00  0.00           H
ATOM   4582  CA  LYS A 304     -18.430  67.100  80.440  1.00  0.00           C
ATOM   4583  HA  LYS A 304     -18.590  67.500  79.440  1.00  0.00           H
ATOM   4584  CB  LYS A 304     -18.760  68.190  81.410  1.00  0.00           C
ATOM   4585  HB1 LYS A 304     -17.940  68.730  81.880  1.00  0.00           H
ATOM   4586  HB2 LYS A 304     -19.410  67.740  82.160  1.00  0.00           H
ATOM   4587  CG  LYS A 304     -19.680  69.140  80.720  1.00  0.00           C
ATOM   4588  HG1 LYS A 304     -20.070  69.860  81.440  1.00  0.00           H
ATOM   4589  HG2 LYS A 304     -20.560  68.700  80.250  1.00  0.00           H
ATOM   4590  CD  LYS A 304     -18.900  70.030  79.650  1.00  0.00           C
ATOM   4591  HD1 LYS A 304     -18.470  69.350  78.920  1.00  0.00           H
ATOM   4592  HD2 LYS A 304     -18.040  70.490  80.130  1.00  0.00           H
ATOM   4593  CE  LYS A 304     -19.760  71.120  79.000  1.00  0.00           C
ATOM   4594  HE1 LYS A 304     -19.030  71.670  78.410  1.00  0.00           H
ATOM   4595  HE2 LYS A 304     -20.230  71.750  79.770  1.00  0.00           H
ATOM   4596  NZ  LYS A 304     -20.760  70.560  78.070  1.00  0.00           N
ATOM   4597  HZ1 LYS A 304     -20.240  70.060  77.370  1.00  0.00           H
ATOM   4598  HZ2 LYS A 304     -21.420  69.940  78.510  1.00  0.00           H
ATOM   4599  HZ3 LYS A 304     -21.230  71.320  77.610  1.00  0.00           H
ATOM   4600  C   LYS A 304     -16.910  66.760  80.370  1.00  0.00           C
ATOM   4601  O   LYS A 304     -16.050  67.640  80.410  1.00  0.00           O
ATOM   4602  N   CYS A 305     -16.580  65.480  80.350  1.00  0.00           N
ATOM   4603  H   CYS A 305     -17.310  64.830  80.100  1.00  0.00           H
ATOM   4604  CA  CYS A 305     -15.260  65.010  79.950  1.00  0.00           C
ATOM   4605  HA  CYS A 305     -14.850  65.760  79.270  1.00  0.00           H
ATOM   4606  CB  CYS A 305     -14.230  64.920  81.070  1.00  0.00           C
ATOM   4607  HB1 CYS A 305     -14.080  65.890  81.540  1.00  0.00           H
ATOM   4608  HB2 CYS A 305     -13.290  64.500  80.730  1.00  0.00           H
ATOM   4609  SG  CYS A 305     -14.840  63.830  82.390  1.00  0.00           S
ATOM   4610  HG  CYS A 305     -14.000  62.830  82.080  1.00  0.00           H
ATOM   4611  C   CYS A 305     -15.220  63.730  79.170  1.00  0.00           C
ATOM   4612  O   CYS A 305     -16.250  63.100  78.970  1.00  0.00           O
ATOM   4613  N   ASP A 306     -14.060  63.450  78.570  1.00  0.00           N
ATOM   4614  H   ASP A 306     -13.240  63.960  78.860  1.00  0.00           H
ATOM   4615  CA  ASP A 306     -13.790  62.240  77.680  1.00  0.00           C
ATOM   4616  HA  ASP A 306     -14.550  61.510  77.960  1.00  0.00           H
ATOM   4617  CB  ASP A 306     -13.720  62.700  76.210  1.00  0.00           C
ATOM   4618  HB1 ASP A 306     -14.690  63.090  75.940  1.00  0.00           H
ATOM   4619  HB2 ASP A 306     -13.440  61.850  75.590  1.00  0.00           H
ATOM   4620  CG  ASP A 306     -12.650  63.730  75.830  1.00  0.00           C
ATOM   4621  OD1 ASP A 306     -13.080  64.930  75.610  1.00  0.00           O
ATOM   4622  OD2 ASP A 306     -11.490  63.300  75.670  1.00  0.00           O
ATOM   4623  C   ASP A 306     -12.440  61.580  78.090  1.00  0.00           C
ATOM   4624  O   ASP A 306     -11.660  62.270  78.760  1.00  0.00           O
ATOM   4625  N   PRO A 307     -12.120  60.330  77.700  1.00  0.00           N
ATOM   4626  CD  PRO A 307     -12.830  59.400  76.790  1.00  0.00           C
ATOM   4627  HD1 PRO A 307     -12.330  59.420  75.820  1.00  0.00           H
ATOM   4628  HD2 PRO A 307     -13.880  59.680  76.660  1.00  0.00           H
ATOM   4629  CG  PRO A 307     -12.750  58.020  77.390  1.00  0.00           C
ATOM   4630  HG1 PRO A 307     -12.930  57.180  76.730  1.00  0.00           H
ATOM   4631  HG2 PRO A 307     -13.500  57.930  78.180  1.00  0.00           H
ATOM   4632  CB  PRO A 307     -11.300  58.010  78.000  1.00  0.00           C
ATOM   4633  HB1 PRO A 307     -10.600  57.650  77.250  1.00  0.00           H
ATOM   4634  HB2 PRO A 307     -11.140  57.430  78.910  1.00  0.00           H
ATOM   4635  CA  PRO A 307     -11.040  59.550  78.330  1.00  0.00           C
ATOM   4636  HA  PRO A 307     -11.100  59.640  79.420  1.00  0.00           H
ATOM   4637  C   PRO A 307      -9.600  59.960  77.950  1.00  0.00           C
ATOM   4638  O   PRO A 307      -8.660  59.430  78.520  1.00  0.00           O
ATOM   4639  N   ARG A 308      -9.500  60.950  77.060  1.00  0.00           N
ATOM   4640  H   ARG A 308     -10.360  61.350  76.720  1.00  0.00           H
ATOM   4641  CA  ARG A 308      -8.230  61.620  76.780  1.00  0.00           C
ATOM   4642  HA  ARG A 308      -7.420  60.900  76.670  1.00  0.00           H
ATOM   4643  CB  ARG A 308      -8.200  62.490  75.490  1.00  0.00           C
ATOM   4644  HB1 ARG A 308      -7.230  62.970  75.340  1.00  0.00           H
ATOM   4645  HB2 ARG A 308      -8.880  63.330  75.600  1.00  0.00           H
ATOM   4646  CG  ARG A 308      -8.630  61.790  74.230  1.00  0.00           C
ATOM   4647  HG1 ARG A 308      -9.550  61.210  74.350  1.00  0.00           H
ATOM   4648  HG2 ARG A 308      -7.890  61.040  73.970  1.00  0.00           H
ATOM   4649  CD  ARG A 308      -8.830  62.830  73.110  1.00  0.00           C
ATOM   4650  HD1 ARG A 308      -9.090  62.380  72.160  1.00  0.00           H
ATOM   4651  HD2 ARG A 308      -7.920  63.410  72.950  1.00  0.00           H
ATOM   4652  NE  ARG A 308      -9.900  63.820  73.440  1.00  0.00           N
ATOM   4653  HE  ARG A 308     -10.460  63.640  74.260  1.00  0.00           H
ATOM   4654  CZ  ARG A 308     -10.600  64.450  72.580  1.00  0.00           C
ATOM   4655  NH1 ARG A 308     -10.390  64.470  71.310  1.00  0.00           N
ATOM   4656 1HH1 ARG A 308      -9.630  63.890  70.980  1.00  0.00           H
ATOM   4657 2HH1 ARG A 308     -10.920  64.920  70.570  1.00  0.00           H
ATOM   4658  NH2 ARG A 308     -11.600  65.170  72.970  1.00  0.00           N
ATOM   4659 1HH2 ARG A 308     -11.710  65.350  73.960  1.00  0.00           H
ATOM   4660 2HH2 ARG A 308     -12.190  65.570  72.260  1.00  0.00           H
ATOM   4661  C   ARG A 308      -7.620  62.460  77.950  1.00  0.00           C
ATOM   4662  O   ARG A 308      -6.440  62.740  78.010  1.00  0.00           O
ATOM   4663  N   HIS A 309      -8.450  62.750  78.970  1.00  0.00           N
ATOM   4664  H   HIS A 309      -9.370  62.350  78.910  1.00  0.00           H
ATOM   4665  CA  HIS A 309      -8.190  63.550  80.140  1.00  0.00           C
ATOM   4666  HA  HIS A 309      -7.180  63.950  80.130  1.00  0.00           H
ATOM   4667  CB  HIS A 309      -9.110  64.730  80.100  1.00  0.00           C
ATOM   4668  HB1 HIS A 309     -10.100  64.280  80.220  1.00  0.00           H
ATOM   4669  HB2 HIS A 309      -8.890  65.130  79.110  1.00  0.00           H
ATOM   4670  CG  HIS A 309      -8.820  65.740  81.180  1.00  0.00           C
ATOM   4671  ND1 HIS A 309      -7.620  65.860  81.880  1.00  0.00           N
ATOM   4672  CE1 HIS A 309      -7.730  66.950  82.660  1.00  0.00           C
ATOM   4673  HE1 HIS A 309      -6.970  67.190  83.390  1.00  0.00           H
ATOM   4674  NE2 HIS A 309      -8.970  67.460  82.550  1.00  0.00           N
ATOM   4675  HE2 HIS A 309      -9.290  68.260  83.090  1.00  0.00           H
ATOM   4676  CD2 HIS A 309      -9.680  66.750  81.540  1.00  0.00           C
ATOM   4677  HD2 HIS A 309     -10.710  66.920  81.250  1.00  0.00           H
ATOM   4678  C   HIS A 309      -8.330  62.740  81.430  1.00  0.00           C
ATOM   4679  O   HIS A 309      -8.970  61.690  81.430  1.00  0.00           O
ATOM   4680  N   GLY A 310      -7.640  63.140  82.480  1.00  0.00           N
ATOM   4681  H   GLY A 310      -7.050  63.950  82.340  1.00  0.00           H
ATOM   4682  CA  GLY A 310      -7.480  62.440  83.810  1.00  0.00           C
ATOM   4683  HA1 GLY A 310      -8.480  62.450  84.250  1.00  0.00           H
ATOM   4684  HA2 GLY A 310      -6.850  63.030  84.480  1.00  0.00           H
ATOM   4685  C   GLY A 310      -6.990  61.030  83.780  1.00  0.00           C
ATOM   4686  O   GLY A 310      -6.580  60.480  82.690  1.00  0.00           O
ATOM   4687  N   LYS A 311      -7.070  60.350  84.920  1.00  0.00           N
ATOM   4688  H   LYS A 311      -7.350  60.810  85.770  1.00  0.00           H
ATOM   4689  CA  LYS A 311      -6.720  58.960  85.150  1.00  0.00           C
ATOM   4690  HA  LYS A 311      -6.780  58.360  84.240  1.00  0.00           H
ATOM   4691  CB  LYS A 311      -5.230  58.870  85.740  1.00  0.00           C
ATOM   4692  HB1 LYS A 311      -4.570  59.380  85.050  1.00  0.00           H
ATOM   4693  HB2 LYS A 311      -4.930  57.830  85.830  1.00  0.00           H
ATOM   4694  CG  LYS A 311      -5.000  59.610  87.080  1.00  0.00           C
ATOM   4695  HG1 LYS A 311      -5.700  59.240  87.830  1.00  0.00           H
ATOM   4696  HG2 LYS A 311      -5.370  60.620  86.910  1.00  0.00           H
ATOM   4697  CD  LYS A 311      -3.550  59.470  87.440  1.00  0.00           C
ATOM   4698  HD1 LYS A 311      -3.000  59.700  86.530  1.00  0.00           H
ATOM   4699  HD2 LYS A 311      -3.430  58.450  87.790  1.00  0.00           H
ATOM   4700  CE  LYS A 311      -3.190  60.460  88.580  1.00  0.00           C
ATOM   4701  HE1 LYS A 311      -3.510  60.100  89.550  1.00  0.00           H
ATOM   4702  HE2 LYS A 311      -3.480  61.480  88.320  1.00  0.00           H
ATOM   4703  NZ  LYS A 311      -1.710  60.690  88.730  1.00  0.00           N
ATOM   4704  HZ1 LYS A 311      -1.370  61.210  89.530  1.00  0.00           H
ATOM   4705  HZ2 LYS A 311      -1.260  59.820  88.960  1.00  0.00           H
ATOM   4706  HZ3 LYS A 311      -1.270  61.130  87.940  1.00  0.00           H
ATOM   4707  C   LYS A 311      -7.810  58.370  86.050  1.00  0.00           C
ATOM   4708  O   LYS A 311      -8.490  59.170  86.720  1.00  0.00           O
ATOM   4709  N   TYR A 312      -8.060  57.110  86.050  1.00  0.00           N
ATOM   4710  H   TYR A 312      -7.540  56.550  85.380  1.00  0.00           H
ATOM   4711  CA  TYR A 312      -9.280  56.470  86.610  1.00  0.00           C
ATOM   4712  HA  TYR A 312     -10.130  57.160  86.640  1.00  0.00           H
ATOM   4713  CB  TYR A 312      -9.780  55.370  85.800  1.00  0.00           C
ATOM   4714  HB1 TYR A 312     -10.430  54.750  86.410  1.00  0.00           H
ATOM   4715  HB2 TYR A 312      -8.970  54.710  85.490  1.00  0.00           H
ATOM   4716  CG  TYR A 312     -10.560  55.850  84.580  1.00  0.00           C
ATOM   4717  CD1 TYR A 312     -10.100  55.430  83.260  1.00  0.00           C
ATOM   4718  HD1 TYR A 312      -9.170  54.880  83.270  1.00  0.00           H
ATOM   4719  CE1 TYR A 312     -10.760  55.800  82.120  1.00  0.00           C
ATOM   4720  HE1 TYR A 312     -10.330  55.450  81.200  1.00  0.00           H
ATOM   4721  CZ  TYR A 312     -11.910  56.620  82.200  1.00  0.00           C
ATOM   4722  OH  TYR A 312     -12.560  57.030  81.100  1.00  0.00           O
ATOM   4723  HH  TYR A 312     -13.450  57.250  81.370  1.00  0.00           H
ATOM   4724  CE2 TYR A 312     -12.350  57.070  83.470  1.00  0.00           C
ATOM   4725  HE2 TYR A 312     -13.250  57.650  83.440  1.00  0.00           H
ATOM   4726  CD2 TYR A 312     -11.710  56.650  84.670  1.00  0.00           C
ATOM   4727  HD2 TYR A 312     -12.190  56.780  85.630  1.00  0.00           H
ATOM   4728  C   TYR A 312      -8.950  56.050  88.000  1.00  0.00           C
ATOM   4729  O   TYR A 312      -8.000  55.380  88.210  1.00  0.00           O
ATOM   4730  N   MET A 313      -9.840  56.460  88.960  1.00  0.00           N
ATOM   4731  H   MET A 313     -10.590  57.100  88.730  1.00  0.00           H
ATOM   4732  CA  MET A 313      -9.740  55.960  90.320  1.00  0.00           C
ATOM   4733  HA  MET A 313      -8.730  55.600  90.520  1.00  0.00           H
ATOM   4734  CB  MET A 313     -10.270  56.870  91.450  1.00  0.00           C
ATOM   4735  HB1 MET A 313     -10.470  56.220  92.310  1.00  0.00           H
ATOM   4736  HB2 MET A 313     -11.200  57.320  91.100  1.00  0.00           H
ATOM   4737  CG  MET A 313      -9.450  58.080  91.820  1.00  0.00           C
ATOM   4738  HG1 MET A 313      -8.380  57.900  91.930  1.00  0.00           H
ATOM   4739  HG2 MET A 313      -9.670  58.440  92.830  1.00  0.00           H
ATOM   4740  SD  MET A 313      -9.580  59.380  90.580  1.00  0.00           S
ATOM   4741  CE  MET A 313     -11.040  60.180  91.210  1.00  0.00           C
ATOM   4742  HE1 MET A 313     -10.930  60.270  92.290  1.00  0.00           H
ATOM   4743  HE2 MET A 313     -11.130  61.100  90.630  1.00  0.00           H
ATOM   4744  HE3 MET A 313     -11.950  59.690  90.870  1.00  0.00           H
ATOM   4745  C   MET A 313     -10.720  54.780  90.370  1.00  0.00           C
ATOM   4746  O   MET A 313     -10.460  53.840  91.070  1.00  0.00           O
ATOM   4747  N   ALA A 314     -11.790  54.730  89.560  1.00  0.00           N
ATOM   4748  H   ALA A 314     -11.880  55.530  88.940  1.00  0.00           H
ATOM   4749  CA  ALA A 314     -12.700  53.620  89.320  1.00  0.00           C
ATOM   4750  HA  ALA A 314     -12.280  52.670  89.670  1.00  0.00           H
ATOM   4751  CB  ALA A 314     -13.940  53.810  90.230  1.00  0.00           C
ATOM   4752  HB1 ALA A 314     -13.710  54.440  91.090  1.00  0.00           H
ATOM   4753  HB2 ALA A 314     -14.650  54.290  89.560  1.00  0.00           H
ATOM   4754  HB3 ALA A 314     -14.330  52.920  90.720  1.00  0.00           H
ATOM   4755  C   ALA A 314     -13.080  53.390  87.870  1.00  0.00           C
ATOM   4756  O   ALA A 314     -13.220  54.360  87.120  1.00  0.00           O
ATOM   4757  N   CYS A 315     -13.470  52.200  87.410  1.00  0.00           N
ATOM   4758  H   CYS A 315     -13.210  51.450  88.040  1.00  0.00           H
ATOM   4759  CA  CYS A 315     -14.160  51.790  86.170  1.00  0.00           C
ATOM   4760  HA  CYS A 315     -14.810  52.580  85.780  1.00  0.00           H
ATOM   4761  CB  CYS A 315     -13.080  51.410  85.150  1.00  0.00           C
ATOM   4762  HB1 CYS A 315     -13.720  51.030  84.360  1.00  0.00           H
ATOM   4763  HB2 CYS A 315     -12.410  50.630  85.510  1.00  0.00           H
ATOM   4764  SG  CYS A 315     -12.080  52.850  84.600  1.00  0.00           S
ATOM   4765  HG  CYS A 315     -12.720  53.920  85.100  1.00  0.00           H
ATOM   4766  C   CYS A 315     -15.100  50.610  86.360  1.00  0.00           C
ATOM   4767  O   CYS A 315     -14.710  49.630  86.950  1.00  0.00           O
ATOM   4768  N   CYS A 316     -16.330  50.700  85.800  1.00  0.00           N
ATOM   4769  H   CYS A 316     -16.680  51.520  85.310  1.00  0.00           H
ATOM   4770  CA  CYS A 316     -17.350  49.640  85.790  1.00  0.00           C
ATOM   4771  HA  CYS A 316     -16.810  48.700  85.950  1.00  0.00           H
ATOM   4772  CB  CYS A 316     -18.220  49.880  86.980  1.00  0.00           C
ATOM   4773  HB1 CYS A 316     -18.770  50.810  86.860  1.00  0.00           H
ATOM   4774  HB2 CYS A 316     -17.690  49.950  87.920  1.00  0.00           H
ATOM   4775  SG  CYS A 316     -19.300  48.460  87.060  1.00  0.00           S
ATOM   4776  HG  CYS A 316     -20.220  48.940  86.220  1.00  0.00           H
ATOM   4777  C   CYS A 316     -18.230  49.570  84.480  1.00  0.00           C
ATOM   4778  O   CYS A 316     -18.720  50.610  84.130  1.00  0.00           O
ATOM   4779  N   LEU A 317     -18.360  48.400  83.800  1.00  0.00           N
ATOM   4780  H   LEU A 317     -18.070  47.570  84.280  1.00  0.00           H
ATOM   4781  CA  LEU A 317     -19.160  48.260  82.610  1.00  0.00           C
ATOM   4782  HA  LEU A 317     -19.520  49.210  82.220  1.00  0.00           H
ATOM   4783  CB  LEU A 317     -18.190  47.680  81.520  1.00  0.00           C
ATOM   4784  HB1 LEU A 317     -18.730  47.500  80.590  1.00  0.00           H
ATOM   4785  HB2 LEU A 317     -17.820  46.690  81.750  1.00  0.00           H
ATOM   4786  CG  LEU A 317     -16.970  48.580  81.080  1.00  0.00           C
ATOM   4787  HG  LEU A 317     -17.330  49.600  81.040  1.00  0.00           H
ATOM   4788  CD1 LEU A 317     -15.750  48.510  82.090  1.00  0.00           C
ATOM   4789 1HD1 LEU A 317     -15.930  49.020  83.040  1.00  0.00           H
ATOM   4790 2HD1 LEU A 317     -15.490  47.470  82.260  1.00  0.00           H
ATOM   4791 3HD1 LEU A 317     -14.900  48.890  81.520  1.00  0.00           H
ATOM   4792  CD2 LEU A 317     -16.440  48.110  79.710  1.00  0.00           C
ATOM   4793 1HD2 LEU A 317     -15.920  47.170  79.870  1.00  0.00           H
ATOM   4794 2HD2 LEU A 317     -17.190  47.900  78.940  1.00  0.00           H
ATOM   4795 3HD2 LEU A 317     -15.700  48.790  79.290  1.00  0.00           H
ATOM   4796  C   LEU A 317     -20.320  47.180  82.890  1.00  0.00           C
ATOM   4797  O   LEU A 317     -20.170  46.210  83.610  1.00  0.00           O
ATOM   4798  N   LEU A 318     -21.470  47.440  82.270  1.00  0.00           N
ATOM   4799  H   LEU A 318     -21.540  48.350  81.830  1.00  0.00           H
ATOM   4800  CA  LEU A 318     -22.680  46.660  82.420  1.00  0.00           C
ATOM   4801  HA  LEU A 318     -22.580  45.800  83.080  1.00  0.00           H
ATOM   4802  CB  LEU A 318     -23.640  47.570  83.210  1.00  0.00           C
ATOM   4803  HB1 LEU A 318     -24.550  46.990  83.360  1.00  0.00           H
ATOM   4804  HB2 LEU A 318     -23.960  48.400  82.580  1.00  0.00           H
ATOM   4805  CG  LEU A 318     -23.140  48.140  84.550  1.00  0.00           C
ATOM   4806  HG  LEU A 318     -22.180  48.650  84.470  1.00  0.00           H
ATOM   4807  CD1 LEU A 318     -24.170  49.180  85.160  1.00  0.00           C
ATOM   4808 1HD1 LEU A 318     -23.790  49.710  86.030  1.00  0.00           H
ATOM   4809 2HD1 LEU A 318     -24.610  49.870  84.430  1.00  0.00           H
ATOM   4810 3HD1 LEU A 318     -24.970  48.650  85.670  1.00  0.00           H
ATOM   4811  CD2 LEU A 318     -22.920  47.040  85.560  1.00  0.00           C
ATOM   4812 1HD2 LEU A 318     -22.790  47.520  86.530  1.00  0.00           H
ATOM   4813 2HD2 LEU A 318     -23.820  46.430  85.610  1.00  0.00           H
ATOM   4814 3HD2 LEU A 318     -22.020  46.480  85.320  1.00  0.00           H
ATOM   4815  C   LEU A 318     -23.210  46.420  81.000  1.00  0.00           C
ATOM   4816  O   LEU A 318     -23.310  47.310  80.190  1.00  0.00           O
ATOM   4817  N   TYR A 319     -23.330  45.140  80.710  1.00  0.00           N
ATOM   4818  H   TYR A 319     -23.220  44.440  81.430  1.00  0.00           H
ATOM   4819  CA  TYR A 319     -23.770  44.620  79.400  1.00  0.00           C
ATOM   4820  HA  TYR A 319     -23.790  45.410  78.650  1.00  0.00           H
ATOM   4821  CB  TYR A 319     -22.720  43.640  79.000  1.00  0.00           C
ATOM   4822  HB1 TYR A 319     -23.050  43.020  78.180  1.00  0.00           H
ATOM   4823  HB2 TYR A 319     -22.660  42.850  79.750  1.00  0.00           H
ATOM   4824  CG  TYR A 319     -21.390  44.310  78.600  1.00  0.00           C
ATOM   4825  CD1 TYR A 319     -20.370  44.350  79.580  1.00  0.00           C
ATOM   4826  HD1 TYR A 319     -20.480  44.060  80.620  1.00  0.00           H
ATOM   4827  CE1 TYR A 319     -19.150  44.860  79.210  1.00  0.00           C
ATOM   4828  HE1 TYR A 319     -18.380  44.980  79.950  1.00  0.00           H
ATOM   4829  CZ  TYR A 319     -18.930  45.350  77.920  1.00  0.00           C
ATOM   4830  OH  TYR A 319     -17.690  45.790  77.630  1.00  0.00           O
ATOM   4831  HH  TYR A 319     -17.660  46.180  76.760  1.00  0.00           H
ATOM   4832  CE2 TYR A 319     -19.970  45.390  76.930  1.00  0.00           C
ATOM   4833  HE2 TYR A 319     -19.770  45.680  75.910  1.00  0.00           H
ATOM   4834  CD2 TYR A 319     -21.210  44.850  77.300  1.00  0.00           C
ATOM   4835  HD2 TYR A 319     -21.900  44.680  76.490  1.00  0.00           H
ATOM   4836  C   TYR A 319     -25.230  44.020  79.380  1.00  0.00           C
ATOM   4837  O   TYR A 319     -25.690  43.390  80.350  1.00  0.00           O
ATOM   4838  N   ARG A 320     -25.760  44.090  78.180  1.00  0.00           N
ATOM   4839  H   ARG A 320     -25.200  44.430  77.420  1.00  0.00           H
ATOM   4840  CA  ARG A 320     -27.160  43.670  77.880  1.00  0.00           C
ATOM   4841  HA  ARG A 320     -27.420  42.880  78.590  1.00  0.00           H
ATOM   4842  CB  ARG A 320     -28.200  44.830  78.020  1.00  0.00           C
ATOM   4843  HB1 ARG A 320     -29.210  44.430  77.940  1.00  0.00           H
ATOM   4844  HB2 ARG A 320     -28.110  45.560  77.220  1.00  0.00           H
ATOM   4845  CG  ARG A 320     -28.100  45.620  79.340  1.00  0.00           C
ATOM   4846  HG1 ARG A 320     -27.140  46.140  79.370  1.00  0.00           H
ATOM   4847  HG2 ARG A 320     -27.970  44.910  80.160  1.00  0.00           H
ATOM   4848  CD  ARG A 320     -29.260  46.610  79.630  1.00  0.00           C
ATOM   4849  HD1 ARG A 320     -29.370  47.250  78.750  1.00  0.00           H
ATOM   4850  HD2 ARG A 320     -29.000  47.100  80.570  1.00  0.00           H
ATOM   4851  NE  ARG A 320     -30.490  45.820  79.900  1.00  0.00           N
ATOM   4852  HE  ARG A 320     -30.400  44.820  79.950  1.00  0.00           H
ATOM   4853  CZ  ARG A 320     -31.700  46.270  80.200  1.00  0.00           C
ATOM   4854  NH1 ARG A 320     -32.170  47.440  79.980  1.00  0.00           N
ATOM   4855 1HH1 ARG A 320     -31.610  48.280  79.900  1.00  0.00           H
ATOM   4856 2HH1 ARG A 320     -33.150  47.500  80.210  1.00  0.00           H
ATOM   4857  NH2 ARG A 320     -32.640  45.540  80.690  1.00  0.00           N
ATOM   4858 1HH2 ARG A 320     -32.430  44.560  80.830  1.00  0.00           H
ATOM   4859 2HH2 ARG A 320     -33.590  45.850  80.790  1.00  0.00           H
ATOM   4860  C   ARG A 320     -27.310  42.940  76.530  1.00  0.00           C
ATOM   4861  O   ARG A 320     -26.470  43.180  75.640  1.00  0.00           O
ATOM   4862  N   GLY A 321     -28.310  42.020  76.480  1.00  0.00           N
ATOM   4863  H   GLY A 321     -28.750  41.910  77.380  1.00  0.00           H
ATOM   4864  CA  GLY A 321     -28.550  41.100  75.300  1.00  0.00           C
ATOM   4865  HA1 GLY A 321     -28.670  41.690  74.390  1.00  0.00           H
ATOM   4866  HA2 GLY A 321     -29.450  40.530  75.540  1.00  0.00           H
ATOM   4867  C   GLY A 321     -27.480  40.090  75.140  1.00  0.00           C
ATOM   4868  O   GLY A 321     -26.960  39.620  76.160  1.00  0.00           O
ATOM   4869  N   ASP A 322     -27.220  39.690  73.920  1.00  0.00           N
ATOM   4870  H   ASP A 322     -27.550  40.270  73.160  1.00  0.00           H
ATOM   4871  CA  ASP A 322     -26.460  38.510  73.410  1.00  0.00           C
ATOM   4872  HA  ASP A 322     -26.700  37.620  73.990  1.00  0.00           H
ATOM   4873  CB  ASP A 322     -26.910  38.230  71.930  1.00  0.00           C
ATOM   4874  HB1 ASP A 322     -26.570  39.100  71.370  1.00  0.00           H
ATOM   4875  HB2 ASP A 322     -27.990  38.160  71.800  1.00  0.00           H
ATOM   4876  CG  ASP A 322     -26.420  36.850  71.430  1.00  0.00           C
ATOM   4877  OD1 ASP A 322     -27.040  35.800  71.860  1.00  0.00           O
ATOM   4878  OD2 ASP A 322     -25.500  36.810  70.620  1.00  0.00           O
ATOM   4879  C   ASP A 322     -24.960  38.670  73.630  1.00  0.00           C
ATOM   4880  O   ASP A 322     -24.190  38.460  72.710  1.00  0.00           O
ATOM   4881  N   VAL A 323     -24.540  39.160  74.790  1.00  0.00           N
ATOM   4882  H   VAL A 323     -25.200  39.070  75.540  1.00  0.00           H
ATOM   4883  CA  VAL A 323     -23.170  39.540  75.230  1.00  0.00           C
ATOM   4884  HA  VAL A 323     -22.570  39.590  74.320  1.00  0.00           H
ATOM   4885  CB  VAL A 323     -23.070  40.930  75.810  1.00  0.00           C
ATOM   4886  HB  VAL A 323     -23.720  40.930  76.690  1.00  0.00           H
ATOM   4887  CG1 VAL A 323     -21.680  41.310  76.310  1.00  0.00           C
ATOM   4888 1HG1 VAL A 323     -21.680  42.320  76.710  1.00  0.00           H
ATOM   4889 2HG1 VAL A 323     -21.390  40.600  77.090  1.00  0.00           H
ATOM   4890 3HG1 VAL A 323     -20.980  41.290  75.480  1.00  0.00           H
ATOM   4891  CG2 VAL A 323     -23.640  42.060  74.960  1.00  0.00           C
ATOM   4892 1HG2 VAL A 323     -22.900  42.430  74.260  1.00  0.00           H
ATOM   4893 2HG2 VAL A 323     -24.500  41.800  74.340  1.00  0.00           H
ATOM   4894 3HG2 VAL A 323     -23.750  42.930  75.620  1.00  0.00           H
ATOM   4895  C   VAL A 323     -22.720  38.360  76.120  1.00  0.00           C
ATOM   4896  O   VAL A 323     -23.470  38.020  77.060  1.00  0.00           O
ATOM   4897  N   VAL A 324     -21.550  37.680  75.820  1.00  0.00           N
ATOM   4898  H   VAL A 324     -20.960  37.910  75.040  1.00  0.00           H
ATOM   4899  CA  VAL A 324     -21.000  36.680  76.780  1.00  0.00           C
ATOM   4900  HA  VAL A 324     -21.620  36.760  77.680  1.00  0.00           H
ATOM   4901  CB  VAL A 324     -21.100  35.280  76.280  1.00  0.00           C
ATOM   4902  HB  VAL A 324     -20.570  34.630  76.990  1.00  0.00           H
ATOM   4903  CG1 VAL A 324     -22.580  34.750  76.260  1.00  0.00           C
ATOM   4904 1HG1 VAL A 324     -23.180  35.310  75.540  1.00  0.00           H
ATOM   4905 2HG1 VAL A 324     -22.650  33.690  76.020  1.00  0.00           H
ATOM   4906 3HG1 VAL A 324     -23.040  34.940  77.230  1.00  0.00           H
ATOM   4907  CG2 VAL A 324     -20.440  34.990  74.860  1.00  0.00           C
ATOM   4908 1HG2 VAL A 324     -20.820  35.670  74.090  1.00  0.00           H
ATOM   4909 2HG2 VAL A 324     -19.380  35.180  74.980  1.00  0.00           H
ATOM   4910 3HG2 VAL A 324     -20.590  33.940  74.610  1.00  0.00           H
ATOM   4911  C   VAL A 324     -19.530  37.010  77.130  1.00  0.00           C
ATOM   4912  O   VAL A 324     -18.790  37.590  76.360  1.00  0.00           O
ATOM   4913  N   PRO A 325     -19.130  36.520  78.310  1.00  0.00           N
ATOM   4914  CD  PRO A 325     -19.920  35.770  79.300  1.00  0.00           C
ATOM   4915  HD1 PRO A 325     -19.990  34.770  78.880  1.00  0.00           H
ATOM   4916  HD2 PRO A 325     -20.950  36.110  79.410  1.00  0.00           H
ATOM   4917  CG  PRO A 325     -19.070  35.750  80.650  1.00  0.00           C
ATOM   4918  HG1 PRO A 325     -19.190  34.880  81.300  1.00  0.00           H
ATOM   4919  HG2 PRO A 325     -19.350  36.680  81.150  1.00  0.00           H
ATOM   4920  CB  PRO A 325     -17.630  35.960  80.170  1.00  0.00           C
ATOM   4921  HB1 PRO A 325     -17.220  34.970  80.000  1.00  0.00           H
ATOM   4922  HB2 PRO A 325     -17.090  36.470  80.970  1.00  0.00           H
ATOM   4923  CA  PRO A 325     -17.790  36.820  78.950  1.00  0.00           C
ATOM   4924  HA  PRO A 325     -17.860  37.870  79.230  1.00  0.00           H
ATOM   4925  C   PRO A 325     -16.600  36.700  78.020  1.00  0.00           C
ATOM   4926  O   PRO A 325     -15.700  37.520  78.150  1.00  0.00           O
ATOM   4927  N   LYS A 326     -16.470  35.620  77.190  1.00  0.00           N
ATOM   4928  H   LYS A 326     -17.140  34.870  77.270  1.00  0.00           H
ATOM   4929  CA  LYS A 326     -15.270  35.490  76.350  1.00  0.00           C
ATOM   4930  HA  LYS A 326     -14.370  35.530  76.960  1.00  0.00           H
ATOM   4931  CB  LYS A 326     -15.300  34.070  75.840  1.00  0.00           C
ATOM   4932  HB1 LYS A 326     -15.620  33.340  76.590  1.00  0.00           H
ATOM   4933  HB2 LYS A 326     -14.310  33.700  75.560  1.00  0.00           H
ATOM   4934  CG  LYS A 326     -16.250  33.930  74.580  1.00  0.00           C
ATOM   4935  HG1 LYS A 326     -15.750  34.390  73.730  1.00  0.00           H
ATOM   4936  HG2 LYS A 326     -17.200  34.440  74.770  1.00  0.00           H
ATOM   4937  CD  LYS A 326     -16.360  32.470  74.300  1.00  0.00           C
ATOM   4938  HD1 LYS A 326     -16.970  31.930  75.010  1.00  0.00           H
ATOM   4939  HD2 LYS A 326     -15.390  31.970  74.350  1.00  0.00           H
ATOM   4940  CE  LYS A 326     -16.970  32.170  72.880  1.00  0.00           C
ATOM   4941  HE1 LYS A 326     -16.220  32.210  72.100  1.00  0.00           H
ATOM   4942  HE2 LYS A 326     -17.710  32.960  72.740  1.00  0.00           H
ATOM   4943  NZ  LYS A 326     -17.500  30.820  72.840  1.00  0.00           N
ATOM   4944  HZ1 LYS A 326     -18.400  30.720  73.290  1.00  0.00           H
ATOM   4945  HZ2 LYS A 326     -17.720  30.530  71.900  1.00  0.00           H
ATOM   4946  HZ3 LYS A 326     -16.840  30.110  73.130  1.00  0.00           H
ATOM   4947  C   LYS A 326     -15.020  36.560  75.270  1.00  0.00           C
ATOM   4948  O   LYS A 326     -13.900  36.680  74.870  1.00  0.00           O
ATOM   4949  N   ASP A 327     -16.150  37.230  74.910  1.00  0.00           N
ATOM   4950  H   ASP A 327     -17.020  36.890  75.270  1.00  0.00           H
ATOM   4951  CA  ASP A 327     -16.160  38.370  74.050  1.00  0.00           C
ATOM   4952  HA  ASP A 327     -15.260  38.350  73.430  1.00  0.00           H
ATOM   4953  CB  ASP A 327     -17.290  38.270  72.970  1.00  0.00           C
ATOM   4954  HB1 ASP A 327     -17.180  39.100  72.270  1.00  0.00           H
ATOM   4955  HB2 ASP A 327     -18.160  38.500  73.590  1.00  0.00           H
ATOM   4956  CG  ASP A 327     -17.500  36.940  72.250  1.00  0.00           C
ATOM   4957  OD1 ASP A 327     -16.480  36.230  72.130  1.00  0.00           O
ATOM   4958  OD2 ASP A 327     -18.630  36.640  71.780  1.00  0.00           O
ATOM   4959  C   ASP A 327     -16.050  39.770  74.630  1.00  0.00           C
ATOM   4960  O   ASP A 327     -15.590  40.690  73.980  1.00  0.00           O
ATOM   4961  N   VAL A 328     -16.340  39.950  75.960  1.00  0.00           N
ATOM   4962  H   VAL A 328     -16.680  39.180  76.520  1.00  0.00           H
ATOM   4963  CA  VAL A 328     -15.920  41.070  76.770  1.00  0.00           C
ATOM   4964  HA  VAL A 328     -16.110  41.990  76.220  1.00  0.00           H
ATOM   4965  CB  VAL A 328     -16.770  41.150  78.060  1.00  0.00           C
ATOM   4966  HB  VAL A 328     -16.540  40.250  78.630  1.00  0.00           H
ATOM   4967  CG1 VAL A 328     -16.510  42.450  78.850  1.00  0.00           C
ATOM   4968 1HG1 VAL A 328     -15.480  42.530  79.220  1.00  0.00           H
ATOM   4969 2HG1 VAL A 328     -16.670  43.270  78.150  1.00  0.00           H
ATOM   4970 3HG1 VAL A 328     -17.140  42.470  79.740  1.00  0.00           H
ATOM   4971  CG2 VAL A 328     -18.290  41.110  77.750  1.00  0.00           C
ATOM   4972 1HG2 VAL A 328     -18.850  40.970  78.670  1.00  0.00           H
ATOM   4973 2HG2 VAL A 328     -18.590  41.970  77.140  1.00  0.00           H
ATOM   4974 3HG2 VAL A 328     -18.540  40.320  77.030  1.00  0.00           H
ATOM   4975  C   VAL A 328     -14.460  41.010  77.070  1.00  0.00           C
ATOM   4976  O   VAL A 328     -13.770  41.990  76.780  1.00  0.00           O
ATOM   4977  N   ASN A 329     -13.900  39.850  77.440  1.00  0.00           N
ATOM   4978  H   ASN A 329     -14.480  39.090  77.780  1.00  0.00           H
ATOM   4979  CA  ASN A 329     -12.420  39.580  77.310  1.00  0.00           C
ATOM   4980  HA  ASN A 329     -11.940  40.230  78.050  1.00  0.00           H
ATOM   4981  CB  ASN A 329     -12.030  38.160  77.770  1.00  0.00           C
ATOM   4982  HB1 ASN A 329     -10.980  37.870  77.700  1.00  0.00           H
ATOM   4983  HB2 ASN A 329     -12.630  37.380  77.320  1.00  0.00           H
ATOM   4984  CG  ASN A 329     -12.230  38.060  79.270  1.00  0.00           C
ATOM   4985  OD1 ASN A 329     -11.370  38.410  80.110  1.00  0.00           O
ATOM   4986  ND2 ASN A 329     -13.490  37.840  79.610  1.00  0.00           N
ATOM   4987 1HD2 ASN A 329     -14.170  37.730  78.870  1.00  0.00           H
ATOM   4988 2HD2 ASN A 329     -13.680  37.870  80.600  1.00  0.00           H
ATOM   4989  C   ASN A 329     -11.750  40.020  76.040  1.00  0.00           C
ATOM   4990  O   ASN A 329     -10.810  40.800  76.090  1.00  0.00           O
ATOM   4991  N   ALA A 330     -12.420  39.780  74.870  1.00  0.00           N
ATOM   4992  H   ALA A 330     -13.190  39.120  74.930  1.00  0.00           H
ATOM   4993  CA  ALA A 330     -12.080  40.290  73.540  1.00  0.00           C
ATOM   4994  HA  ALA A 330     -11.000  40.180  73.460  1.00  0.00           H
ATOM   4995  CB  ALA A 330     -12.810  39.500  72.430  1.00  0.00           C
ATOM   4996  HB1 ALA A 330     -12.200  39.590  71.540  1.00  0.00           H
ATOM   4997  HB2 ALA A 330     -12.960  38.440  72.670  1.00  0.00           H
ATOM   4998  HB3 ALA A 330     -13.790  39.980  72.410  1.00  0.00           H
ATOM   4999  C   ALA A 330     -12.340  41.810  73.320  1.00  0.00           C
ATOM   5000  O   ALA A 330     -11.550  42.440  72.540  1.00  0.00           O
ATOM   5001  N   ALA A 331     -13.320  42.480  73.940  1.00  0.00           N
ATOM   5002  H   ALA A 331     -13.900  41.960  74.580  1.00  0.00           H
ATOM   5003  CA  ALA A 331     -13.650  43.930  73.910  1.00  0.00           C
ATOM   5004  HA  ALA A 331     -13.580  44.310  72.890  1.00  0.00           H
ATOM   5005  CB  ALA A 331     -15.150  43.960  74.260  1.00  0.00           C
ATOM   5006  HB1 ALA A 331     -15.290  43.760  75.320  1.00  0.00           H
ATOM   5007  HB2 ALA A 331     -15.410  45.000  74.080  1.00  0.00           H
ATOM   5008  HB3 ALA A 331     -15.700  43.280  73.610  1.00  0.00           H
ATOM   5009  C   ALA A 331     -12.750  44.710  74.840  1.00  0.00           C
ATOM   5010  O   ALA A 331     -12.260  45.770  74.460  1.00  0.00           O
ATOM   5011  N   ILE A 332     -12.370  44.150  75.970  1.00  0.00           N
ATOM   5012  H   ILE A 332     -12.780  43.240  76.120  1.00  0.00           H
ATOM   5013  CA  ILE A 332     -11.380  44.680  76.980  1.00  0.00           C
ATOM   5014  HA  ILE A 332     -11.610  45.740  77.080  1.00  0.00           H
ATOM   5015  CB  ILE A 332     -11.410  44.020  78.400  1.00  0.00           C
ATOM   5016  HB  ILE A 332     -10.960  43.040  78.260  1.00  0.00           H
ATOM   5017  CG2 ILE A 332     -10.510  44.870  79.260  1.00  0.00           C
ATOM   5018 1HG2 ILE A 332     -10.490  44.580  80.310  1.00  0.00           H
ATOM   5019 2HG2 ILE A 332      -9.450  44.830  78.980  1.00  0.00           H
ATOM   5020 3HG2 ILE A 332     -10.900  45.890  79.300  1.00  0.00           H
ATOM   5021  CG1 ILE A 332     -12.770  43.900  79.080  1.00  0.00           C
ATOM   5022 1HG1 ILE A 332     -12.630  43.730  80.150  1.00  0.00           H
ATOM   5023 2HG1 ILE A 332     -13.390  43.090  78.690  1.00  0.00           H
ATOM   5024  CD  ILE A 332     -13.740  45.070  78.960  1.00  0.00           C
ATOM   5025  HD1 ILE A 332     -14.470  44.900  79.750  1.00  0.00           H
ATOM   5026  HD2 ILE A 332     -13.250  45.970  79.340  1.00  0.00           H
ATOM   5027  HD3 ILE A 332     -14.210  45.280  78.000  1.00  0.00           H
ATOM   5028  C   ILE A 332      -9.960  44.650  76.370  1.00  0.00           C
ATOM   5029  O   ILE A 332      -9.260  45.640  76.380  1.00  0.00           O
ATOM   5030  N   ALA A 333      -9.540  43.540  75.780  1.00  0.00           N
ATOM   5031  H   ALA A 333     -10.020  42.660  75.880  1.00  0.00           H
ATOM   5032  CA  ALA A 333      -8.340  43.440  75.000  1.00  0.00           C
ATOM   5033  HA  ALA A 333      -7.580  43.860  75.660  1.00  0.00           H
ATOM   5034  CB  ALA A 333      -7.960  41.990  74.560  1.00  0.00           C
ATOM   5035  HB1 ALA A 333      -7.080  42.020  73.930  1.00  0.00           H
ATOM   5036  HB2 ALA A 333      -7.720  41.420  75.460  1.00  0.00           H
ATOM   5037  HB3 ALA A 333      -8.730  41.510  73.970  1.00  0.00           H
ATOM   5038  C   ALA A 333      -8.440  44.280  73.660  1.00  0.00           C
ATOM   5039  O   ALA A 333      -7.380  44.630  73.140  1.00  0.00           O
ATOM   5040  N   THR A 334      -9.570  44.750  73.250  1.00  0.00           N
ATOM   5041  H   THR A 334     -10.410  44.330  73.630  1.00  0.00           H
ATOM   5042  CA  THR A 334      -9.750  45.780  72.170  1.00  0.00           C
ATOM   5043  HA  THR A 334      -8.990  45.670  71.400  1.00  0.00           H
ATOM   5044  CB  THR A 334     -11.150  45.760  71.490  1.00  0.00           C
ATOM   5045  HB  THR A 334     -11.930  45.750  72.250  1.00  0.00           H
ATOM   5046  CG2 THR A 334     -11.390  46.850  70.470  1.00  0.00           C
ATOM   5047 1HG2 THR A 334     -11.410  47.780  71.040  1.00  0.00           H
ATOM   5048 2HG2 THR A 334     -10.570  46.930  69.750  1.00  0.00           H
ATOM   5049 3HG2 THR A 334     -12.370  46.760  70.010  1.00  0.00           H
ATOM   5050  OG1 THR A 334     -11.300  44.530  70.900  1.00  0.00           O
ATOM   5051  HG1 THR A 334     -11.360  43.830  71.550  1.00  0.00           H
ATOM   5052  C   THR A 334      -9.480  47.160  72.800  1.00  0.00           C
ATOM   5053  O   THR A 334      -8.500  47.780  72.380  1.00  0.00           O
ATOM   5054  N   ILE A 335     -10.140  47.580  73.880  1.00  0.00           N
ATOM   5055  H   ILE A 335     -10.900  47.020  74.250  1.00  0.00           H
ATOM   5056  CA  ILE A 335      -9.880  48.910  74.480  1.00  0.00           C
ATOM   5057  HA  ILE A 335      -9.960  49.580  73.620  1.00  0.00           H
ATOM   5058  CB  ILE A 335     -11.020  49.450  75.410  1.00  0.00           C
ATOM   5059  HB  ILE A 335     -10.760  50.380  75.920  1.00  0.00           H
ATOM   5060  CG2 ILE A 335     -12.350  49.650  74.640  1.00  0.00           C
[truncated: 718,675 more chars]
