# Supplementary material for: Identification and validation of novel microtubule suppressors with an imidazopyridine scaffold through structure-based virtual screening and docking
Source: RSC Med Chem. 2022 May 18;13(8):929–43. doi: 10.1039/d1md00392e (PMC9384815; doi:10.1039/d1md00392e)
Supplement: MD-013-D1MD00392E-s014 [file MD-013-D1MD00392E-s014.pdb]

REMARK    GENERATED BY TRJCONV
TITLE     TUBULIN ALPHA-1B CHAIN t= 500000.00000 step= 250000000
REMARK    THIS IS A SIMULATION BOX
CRYST1  135.560  109.909   96.362  90.00  90.00  90.00 P 1           1
MODEL        1
ATOM      1  N   MET A   1      95.900 111.320  95.050  1.00  0.00           N
ATOM      2  H1  MET A   1      96.010 110.340  94.840  1.00  0.00           H
ATOM      3  H2  MET A   1      95.190 111.510  95.750  1.00  0.00           H
ATOM      4  H3  MET A   1      95.540 111.880  94.290  1.00  0.00           H
ATOM      5  CA  MET A   1      97.070 112.090  95.550  1.00  0.00           C
ATOM      6  HA  MET A   1      96.810 113.140  95.480  1.00  0.00           H
ATOM      7  CB  MET A   1      97.470 111.680  96.950  1.00  0.00           C
ATOM      8  HB1 MET A   1      96.720 112.090  97.630  1.00  0.00           H
ATOM      9  HB2 MET A   1      98.310 112.270  97.330  1.00  0.00           H
ATOM     10  CG  MET A   1      97.870 110.250  97.360  1.00  0.00           C
ATOM     11  HG1 MET A   1      97.000 109.610  97.210  1.00  0.00           H
ATOM     12  HG2 MET A   1      98.090 110.370  98.420  1.00  0.00           H
ATOM     13  SD  MET A   1      99.310 109.710  96.370  1.00  0.00           S
ATOM     14  CE  MET A   1      99.230 108.050  97.140  1.00  0.00           C
ATOM     15  HE1 MET A   1      99.250 108.230  98.220  1.00  0.00           H
ATOM     16  HE2 MET A   1      98.400 107.460  96.740  1.00  0.00           H
ATOM     17  HE3 MET A   1     100.170 107.590  96.830  1.00  0.00           H
ATOM     18  C   MET A   1      98.250 111.910  94.540  1.00  0.00           C
ATOM     19  O   MET A   1      98.170 111.090  93.600  1.00  0.00           O
ATOM     20  N   ARG A   2      99.180 112.820  94.740  1.00  0.00           N
ATOM     21  H   ARG A   2      98.980 113.430  95.520  1.00  0.00           H
ATOM     22  CA  ARG A   2     100.370 113.240  93.970  1.00  0.00           C
ATOM     23  HA  ARG A   2     100.560 114.310  94.100  1.00  0.00           H
ATOM     24  CB  ARG A   2     101.590 112.460  94.580  1.00  0.00           C
ATOM     25  HB1 ARG A   2     102.460 112.260  93.950  1.00  0.00           H
ATOM     26  HB2 ARG A   2     101.180 111.540  94.990  1.00  0.00           H
ATOM     27  CG  ARG A   2     102.140 113.210  95.820  1.00  0.00           C
ATOM     28  HG1 ARG A   2     101.410 113.620  96.500  1.00  0.00           H
ATOM     29  HG2 ARG A   2     102.760 114.070  95.560  1.00  0.00           H
ATOM     30  CD  ARG A   2     103.110 112.350  96.720  1.00  0.00           C
ATOM     31  HD1 ARG A   2     103.390 113.050  97.500  1.00  0.00           H
ATOM     32  HD2 ARG A   2     103.990 112.100  96.130  1.00  0.00           H
ATOM     33  NE  ARG A   2     102.540 111.110  97.290  1.00  0.00           N
ATOM     34  HE  ARG A   2     101.920 111.330  98.060  1.00  0.00           H
ATOM     35  CZ  ARG A   2     102.640 109.850  97.070  1.00  0.00           C
ATOM     36  NH1 ARG A   2     103.100 109.340  96.020  1.00  0.00           N
ATOM     37 1HH1 ARG A   2     103.530 110.000  95.380  1.00  0.00           H
ATOM     38 2HH1 ARG A   2     103.230 108.350  95.870  1.00  0.00           H
ATOM     39  NH2 ARG A   2     102.170 108.990  97.920  1.00  0.00           N
ATOM     40 1HH2 ARG A   2     101.920 109.430  98.800  1.00  0.00           H
ATOM     41 2HH2 ARG A   2     102.510 108.050  97.970  1.00  0.00           H
ATOM     42  C   ARG A   2     100.240 113.020  92.390  1.00  0.00           C
ATOM     43  O   ARG A   2     101.070 112.430  91.740  1.00  0.00           O
ATOM     44  N   GLU A   3      99.150 113.450  91.850  1.00  0.00           N
ATOM     45  H   GLU A   3      98.480 113.810  92.510  1.00  0.00           H
ATOM     46  CA  GLU A   3      98.700 113.110  90.510  1.00  0.00           C
ATOM     47  HA  GLU A   3      98.560 112.030  90.470  1.00  0.00           H
ATOM     48  CB  GLU A   3      97.280 113.660  90.230  1.00  0.00           C
ATOM     49  HB1 GLU A   3      97.090 113.480  89.170  1.00  0.00           H
ATOM     50  HB2 GLU A   3      97.270 114.720  90.470  1.00  0.00           H
ATOM     51  CG  GLU A   3      96.210 112.950  91.060  1.00  0.00           C
ATOM     52  HG1 GLU A   3      96.460 111.900  91.180  1.00  0.00           H
ATOM     53  HG2 GLU A   3      95.340 113.020  90.410  1.00  0.00           H
ATOM     54  CD  GLU A   3      95.980 113.570  92.490  1.00  0.00           C
ATOM     55  OE1 GLU A   3      96.840 114.310  93.010  1.00  0.00           O
ATOM     56  OE2 GLU A   3      94.980 113.280  93.220  1.00  0.00           O
ATOM     57  C   GLU A   3      99.640 113.460  89.320  1.00  0.00           C
ATOM     58  O   GLU A   3     100.390 114.390  89.450  1.00  0.00           O
ATOM     59  N   CYS A   4      99.630 112.720  88.210  1.00  0.00           N
ATOM     60  H   CYS A   4      99.000 111.940  88.200  1.00  0.00           H
ATOM     61  CA  CYS A   4     100.390 112.940  86.970  1.00  0.00           C
ATOM     62  HA  CYS A   4     100.870 113.910  86.880  1.00  0.00           H
ATOM     63  CB  CYS A   4     101.550 111.920  86.950  1.00  0.00           C
ATOM     64  HB1 CYS A   4     101.130 110.920  87.080  1.00  0.00           H
ATOM     65  HB2 CYS A   4     102.160 112.140  87.830  1.00  0.00           H
ATOM     66  SG  CYS A   4     102.520 112.100  85.440  1.00  0.00           S
ATOM     67  HG  CYS A   4     101.930 111.200  84.650  1.00  0.00           H
ATOM     68  C   CYS A   4      99.470 112.680  85.770  1.00  0.00           C
ATOM     69  O   CYS A   4      98.970 111.550  85.730  1.00  0.00           O
ATOM     70  N   ILE A   5      99.580 113.490  84.720  1.00  0.00           N
ATOM     71  H   ILE A   5     100.210 114.280  84.760  1.00  0.00           H
ATOM     72  CA  ILE A   5      98.850 113.360  83.470  1.00  0.00           C
ATOM     73  HA  ILE A   5      98.230 112.480  83.650  1.00  0.00           H
ATOM     74  CB  ILE A   5      97.960 114.550  83.070  1.00  0.00           C
ATOM     75  HB  ILE A   5      98.510 115.490  82.990  1.00  0.00           H
ATOM     76  CG2 ILE A   5      97.240 114.210  81.730  1.00  0.00           C
ATOM     77 1HG2 ILE A   5      97.980 114.080  80.940  1.00  0.00           H
ATOM     78 2HG2 ILE A   5      96.720 113.250  81.820  1.00  0.00           H
ATOM     79 3HG2 ILE A   5      96.580 115.040  81.450  1.00  0.00           H
ATOM     80  CG1 ILE A   5      96.900 114.750  84.160  1.00  0.00           C
ATOM     81 1HG1 ILE A   5      97.400 114.690  85.130  1.00  0.00           H
ATOM     82 2HG1 ILE A   5      96.150 113.960  84.110  1.00  0.00           H
ATOM     83  CD  ILE A   5      96.130 116.130  84.100  1.00  0.00           C
ATOM     84  HD1 ILE A   5      95.310 116.160  84.810  1.00  0.00           H
ATOM     85  HD2 ILE A   5      96.820 116.960  84.260  1.00  0.00           H
ATOM     86  HD3 ILE A   5      95.670 116.250  83.120  1.00  0.00           H
ATOM     87  C   ILE A   5      99.850 113.030  82.350  1.00  0.00           C
ATOM     88  O   ILE A   5     100.820 113.770  82.080  1.00  0.00           O
ATOM     89  N   SER A   6      99.630 111.880  81.710  1.00  0.00           N
ATOM     90  H   SER A   6      98.800 111.350  81.930  1.00  0.00           H
ATOM     91  CA  SER A   6     100.420 111.490  80.520  1.00  0.00           C
ATOM     92  HA  SER A   6     101.330 112.070  80.660  1.00  0.00           H
ATOM     93  CB  SER A   6     100.510 109.990  80.530  1.00  0.00           C
ATOM     94  HB1 SER A   6     101.040 109.810  79.600  1.00  0.00           H
ATOM     95  HB2 SER A   6      99.530 109.500  80.440  1.00  0.00           H
ATOM     96  OG  SER A   6     101.300 109.460  81.530  1.00  0.00           O
ATOM     97  HG  SER A   6     100.980 109.720  82.390  1.00  0.00           H
ATOM     98  C   SER A   6      99.720 111.880  79.220  1.00  0.00           C
ATOM     99  O   SER A   6      98.590 111.500  78.950  1.00  0.00           O
ATOM    100  N   ILE A   7     100.410 112.590  78.370  1.00  0.00           N
ATOM    101  H   ILE A   7     101.320 112.900  78.670  1.00  0.00           H
ATOM    102  CA  ILE A   7     100.040 113.080  77.080  1.00  0.00           C
ATOM    103  HA  ILE A   7      99.000 112.820  76.890  1.00  0.00           H
ATOM    104  CB  ILE A   7     100.230 114.580  77.140  1.00  0.00           C
ATOM    105  HB  ILE A   7     101.280 114.700  77.410  1.00  0.00           H
ATOM    106  CG2 ILE A   7     100.100 115.180  75.780  1.00  0.00           C
ATOM    107 1HG2 ILE A   7      99.150 115.050  75.260  1.00  0.00           H
ATOM    108 2HG2 ILE A   7     100.350 116.240  75.830  1.00  0.00           H
ATOM    109 3HG2 ILE A   7     100.960 114.780  75.240  1.00  0.00           H
ATOM    110  CG1 ILE A   7      99.320 115.260  78.170  1.00  0.00           C
ATOM    111 1HG1 ILE A   7      98.640 114.550  78.620  1.00  0.00           H
ATOM    112 2HG1 ILE A   7      98.740 116.070  77.710  1.00  0.00           H
ATOM    113  CD  ILE A   7     100.130 115.800  79.300  1.00  0.00           C
ATOM    114  HD1 ILE A   7     100.630 114.920  79.710  1.00  0.00           H
ATOM    115  HD2 ILE A   7     100.850 116.500  78.880  1.00  0.00           H
ATOM    116  HD3 ILE A   7      99.530 116.220  80.110  1.00  0.00           H
ATOM    117  C   ILE A   7     100.790 112.460  75.890  1.00  0.00           C
ATOM    118  O   ILE A   7     101.980 112.660  75.810  1.00  0.00           O
ATOM    119  N   HIS A   8     100.140 111.730  75.020  1.00  0.00           N
ATOM    120  H   HIS A   8      99.130 111.760  75.050  1.00  0.00           H
ATOM    121  CA  HIS A   8     100.720 110.890  73.990  1.00  0.00           C
ATOM    122  HA  HIS A   8     101.770 110.700  74.170  1.00  0.00           H
ATOM    123  CB  HIS A   8     100.130 109.520  74.190  1.00  0.00           C
ATOM    124  HB1 HIS A   8     100.730 108.820  73.600  1.00  0.00           H
ATOM    125  HB2 HIS A   8      99.120 109.520  73.760  1.00  0.00           H
ATOM    126  CG  HIS A   8     100.080 108.970  75.590  1.00  0.00           C
ATOM    127  ND1 HIS A   8     101.210 108.710  76.340  1.00  0.00           N
ATOM    128  CE1 HIS A   8     100.830 107.980  77.400  1.00  0.00           C
ATOM    129  HE1 HIS A   8     101.540 107.490  78.050  1.00  0.00           H
ATOM    130  NE2 HIS A   8      99.500 107.850  77.490  1.00  0.00           N
ATOM    131  HE2 HIS A   8      99.020 107.400  78.260  1.00  0.00           H
ATOM    132  CD2 HIS A   8      99.010 108.430  76.330  1.00  0.00           C
ATOM    133  HD2 HIS A   8      97.960 108.520  76.100  1.00  0.00           H
ATOM    134  C   HIS A   8     100.570 111.530  72.710  1.00  0.00           C
ATOM    135  O   HIS A   8      99.440 111.600  72.140  1.00  0.00           O
ATOM    136  N   VAL A   9     101.680 111.900  72.010  1.00  0.00           N
ATOM    137  H   VAL A   9     102.570 111.650  72.420  1.00  0.00           H
ATOM    138  CA  VAL A   9     101.610 112.820  70.870  1.00  0.00           C
ATOM    139  HA  VAL A   9     100.540 112.850  70.690  1.00  0.00           H
ATOM    140  CB  VAL A   9     102.130 114.260  71.210  1.00  0.00           C
ATOM    141  HB  VAL A   9     103.210 114.350  71.170  1.00  0.00           H
ATOM    142  CG1 VAL A   9     101.700 115.320  70.120  1.00  0.00           C
ATOM    143 1HG1 VAL A   9     100.630 115.540  70.140  1.00  0.00           H
ATOM    144 2HG1 VAL A   9     102.230 116.240  70.360  1.00  0.00           H
ATOM    145 3HG1 VAL A   9     102.000 114.940  69.150  1.00  0.00           H
ATOM    146  CG2 VAL A   9     101.660 114.840  72.510  1.00  0.00           C
ATOM    147 1HG2 VAL A   9     102.250 114.390  73.310  1.00  0.00           H
ATOM    148 2HG2 VAL A   9     101.750 115.930  72.560  1.00  0.00           H
ATOM    149 3HG2 VAL A   9     100.590 114.730  72.650  1.00  0.00           H
ATOM    150  C   VAL A   9     102.360 112.430  69.610  1.00  0.00           C
ATOM    151  O   VAL A   9     103.590 112.480  69.550  1.00  0.00           O
ATOM    152  N   GLY A  10     101.630 112.380  68.500  1.00  0.00           N
ATOM    153  H   GLY A  10     100.640 112.370  68.670  1.00  0.00           H
ATOM    154  CA  GLY A  10     102.190 111.810  67.250  1.00  0.00           C
ATOM    155  HA1 GLY A  10     103.080 112.410  67.100  1.00  0.00           H
ATOM    156  HA2 GLY A  10     101.470 112.080  66.480  1.00  0.00           H
ATOM    157  C   GLY A  10     102.560 110.330  67.200  1.00  0.00           C
ATOM    158  O   GLY A  10     102.260 109.600  68.180  1.00  0.00           O
ATOM    159  N   GLN A  11     103.330 109.890  66.210  1.00  0.00           N
ATOM    160  H   GLN A  11     103.610 110.540  65.490  1.00  0.00           H
ATOM    161  CA  GLN A  11     103.360 108.440  65.970  1.00  0.00           C
ATOM    162  HA  GLN A  11     102.350 108.050  65.850  1.00  0.00           H
ATOM    163  CB  GLN A  11     103.960 108.050  64.660  1.00  0.00           C
ATOM    164  HB1 GLN A  11     105.000 108.330  64.540  1.00  0.00           H
ATOM    165  HB2 GLN A  11     103.320 108.590  63.970  1.00  0.00           H
ATOM    166  CG  GLN A  11     103.860 106.530  64.380  1.00  0.00           C
ATOM    167  HG1 GLN A  11     102.860 106.240  64.700  1.00  0.00           H
ATOM    168  HG2 GLN A  11     104.650 106.090  64.980  1.00  0.00           H
ATOM    169  CD  GLN A  11     103.950 106.300  62.900  1.00  0.00           C
ATOM    170  OE1 GLN A  11     103.330 105.380  62.350  1.00  0.00           O
ATOM    171  NE2 GLN A  11     104.830 106.920  62.220  1.00  0.00           N
ATOM    172 1HE2 GLN A  11     105.400 107.580  62.730  1.00  0.00           H
ATOM    173 2HE2 GLN A  11     104.940 106.640  61.260  1.00  0.00           H
ATOM    174  C   GLN A  11     104.020 107.620  67.150  1.00  0.00           C
ATOM    175  O   GLN A  11     103.370 106.630  67.570  1.00  0.00           O
ATOM    176  N   ALA A  12     105.220 108.050  67.580  1.00  0.00           N
ATOM    177  H   ALA A  12     105.710 108.840  67.180  1.00  0.00           H
ATOM    178  CA  ALA A  12     105.920 107.370  68.640  1.00  0.00           C
ATOM    179  HA  ALA A  12     105.910 106.300  68.440  1.00  0.00           H
ATOM    180  CB  ALA A  12     107.370 107.820  68.450  1.00  0.00           C
ATOM    181  HB1 ALA A  12     107.370 108.910  68.430  1.00  0.00           H
ATOM    182  HB2 ALA A  12     108.110 107.320  69.080  1.00  0.00           H
ATOM    183  HB3 ALA A  12     107.720 107.570  67.450  1.00  0.00           H
ATOM    184  C   ALA A  12     105.330 107.650  69.970  1.00  0.00           C
ATOM    185  O   ALA A  12     105.190 106.800  70.800  1.00  0.00           O
ATOM    186  N   GLY A  13     104.880 108.870  70.170  1.00  0.00           N
ATOM    187  H   GLY A  13     104.810 109.460  69.340  1.00  0.00           H
ATOM    188  CA  GLY A  13     104.200 109.310  71.330  1.00  0.00           C
ATOM    189  HA1 GLY A  13     103.850 110.330  71.140  1.00  0.00           H
ATOM    190  HA2 GLY A  13     104.840 109.260  72.210  1.00  0.00           H
ATOM    191  C   GLY A  13     102.960 108.500  71.650  1.00  0.00           C
ATOM    192  O   GLY A  13     102.870 107.930  72.790  1.00  0.00           O
ATOM    193  N   VAL A  14     102.110 108.280  70.620  1.00  0.00           N
ATOM    194  H   VAL A  14     102.210 108.840  69.780  1.00  0.00           H
ATOM    195  CA  VAL A  14     101.020 107.310  70.670  1.00  0.00           C
ATOM    196  HA  VAL A  14     100.480 107.420  71.610  1.00  0.00           H
ATOM    197  CB  VAL A  14      99.990 107.490  69.570  1.00  0.00           C
ATOM    198  HB  VAL A  14     100.460 107.580  68.590  1.00  0.00           H
ATOM    199  CG1 VAL A  14      98.870 106.410  69.510  1.00  0.00           C
ATOM    200 1HG1 VAL A  14      99.170 105.460  69.070  1.00  0.00           H
ATOM    201 2HG1 VAL A  14      98.470 106.310  70.520  1.00  0.00           H
ATOM    202 3HG1 VAL A  14      98.160 106.810  68.780  1.00  0.00           H
ATOM    203  CG2 VAL A  14      99.200 108.800  69.790  1.00  0.00           C
ATOM    204 1HG2 VAL A  14      98.760 108.840  70.790  1.00  0.00           H
ATOM    205 2HG2 VAL A  14      99.810 109.690  69.660  1.00  0.00           H
ATOM    206 3HG2 VAL A  14      98.410 108.870  69.050  1.00  0.00           H
ATOM    207  C   VAL A  14     101.450 105.860  70.770  1.00  0.00           C
ATOM    208  O   VAL A  14     100.990 105.110  71.610  1.00  0.00           O
ATOM    209  N   GLN A  15     102.320 105.360  69.900  1.00  0.00           N
ATOM    210  H   GLN A  15     102.550 105.910  69.080  1.00  0.00           H
ATOM    211  CA  GLN A  15     102.700 103.890  69.870  1.00  0.00           C
ATOM    212  HA  GLN A  15     101.820 103.260  69.810  1.00  0.00           H
ATOM    213  CB  GLN A  15     103.560 103.570  68.680  1.00  0.00           C
ATOM    214  HB1 GLN A  15     104.020 102.580  68.670  1.00  0.00           H
ATOM    215  HB2 GLN A  15     104.370 104.270  68.480  1.00  0.00           H
ATOM    216  CG  GLN A  15     102.630 103.630  67.420  1.00  0.00           C
ATOM    217  HG1 GLN A  15     103.250 103.860  66.560  1.00  0.00           H
ATOM    218  HG2 GLN A  15     101.920 104.460  67.500  1.00  0.00           H
ATOM    219  CD  GLN A  15     101.880 102.360  67.060  1.00  0.00           C
ATOM    220  OE1 GLN A  15     101.350 101.760  67.960  1.00  0.00           O
ATOM    221  NE2 GLN A  15     101.780 101.920  65.870  1.00  0.00           N
ATOM    222 1HE2 GLN A  15     102.250 102.500  65.190  1.00  0.00           H
ATOM    223 2HE2 GLN A  15     101.240 101.090  65.680  1.00  0.00           H
ATOM    224  C   GLN A  15     103.520 103.370  71.100  1.00  0.00           C
ATOM    225  O   GLN A  15     103.550 102.160  71.340  1.00  0.00           O
ATOM    226  N   ILE A  16     104.270 104.270  71.790  1.00  0.00           N
ATOM    227  H   ILE A  16     104.410 105.180  71.370  1.00  0.00           H
ATOM    228  CA  ILE A  16     104.850 103.820  73.070  1.00  0.00           C
ATOM    229  HA  ILE A  16     104.990 102.740  72.960  1.00  0.00           H
ATOM    230  CB  ILE A  16     106.160 104.620  73.310  1.00  0.00           C
ATOM    231  HB  ILE A  16     105.980 105.670  73.080  1.00  0.00           H
ATOM    232  CG2 ILE A  16     106.600 104.580  74.790  1.00  0.00           C
ATOM    233 1HG2 ILE A  16     107.460 105.230  74.920  1.00  0.00           H
ATOM    234 2HG2 ILE A  16     105.790 104.930  75.430  1.00  0.00           H
ATOM    235 3HG2 ILE A  16     106.750 103.520  75.000  1.00  0.00           H
ATOM    236  CG1 ILE A  16     107.360 103.920  72.530  1.00  0.00           C
ATOM    237 1HG1 ILE A  16     107.010 102.900  72.360  1.00  0.00           H
ATOM    238 2HG1 ILE A  16     108.290 103.970  73.090  1.00  0.00           H
ATOM    239  CD  ILE A  16     107.650 104.550  71.220  1.00  0.00           C
ATOM    240  HD1 ILE A  16     106.710 104.470  70.670  1.00  0.00           H
ATOM    241  HD2 ILE A  16     107.910 105.560  71.550  1.00  0.00           H
ATOM    242  HD3 ILE A  16     108.400 103.970  70.690  1.00  0.00           H
ATOM    243  C   ILE A  16     103.840 104.170  74.190  1.00  0.00           C
ATOM    244  O   ILE A  16     103.660 103.440  75.140  1.00  0.00           O
ATOM    245  N   GLY A  17     103.100 105.300  74.050  1.00  0.00           N
ATOM    246  H   GLY A  17     103.340 106.030  73.390  1.00  0.00           H
ATOM    247  CA  GLY A  17     102.050 105.680  75.020  1.00  0.00           C
ATOM    248  HA1 GLY A  17     101.650 106.660  74.770  1.00  0.00           H
ATOM    249  HA2 GLY A  17     102.530 105.890  75.980  1.00  0.00           H
ATOM    250  C   GLY A  17     100.820 104.700  75.170  1.00  0.00           C
ATOM    251  O   GLY A  17     100.090 104.670  76.170  1.00  0.00           O
ATOM    252  N   ASN A  18     100.650 103.860  74.190  1.00  0.00           N
ATOM    253  H   ASN A  18     101.080 104.150  73.330  1.00  0.00           H
ATOM    254  CA  ASN A  18      99.700 102.750  74.180  1.00  0.00           C
ATOM    255  HA  ASN A  18      98.830 103.040  74.770  1.00  0.00           H
ATOM    256  CB  ASN A  18      99.180 102.550  72.720  1.00  0.00           C
ATOM    257  HB1 ASN A  18     100.050 102.310  72.110  1.00  0.00           H
ATOM    258  HB2 ASN A  18      98.750 103.490  72.380  1.00  0.00           H
ATOM    259  CG  ASN A  18      98.110 101.540  72.590  1.00  0.00           C
ATOM    260  OD1 ASN A  18      97.440 101.160  73.500  1.00  0.00           O
ATOM    261  ND2 ASN A  18      97.880 101.140  71.400  1.00  0.00           N
ATOM    262 1HD2 ASN A  18      98.480 101.490  70.670  1.00  0.00           H
ATOM    263 2HD2 ASN A  18      97.130 100.480  71.250  1.00  0.00           H
ATOM    264  C   ASN A  18     100.300 101.500  74.800  1.00  0.00           C
ATOM    265  O   ASN A  18      99.810 100.960  75.770  1.00  0.00           O
ATOM    266  N   ALA A  19     101.380 100.970  74.200  1.00  0.00           N
ATOM    267  H   ALA A  19     101.710 101.400  73.360  1.00  0.00           H
ATOM    268  CA  ALA A  19     102.080  99.740  74.660  1.00  0.00           C
ATOM    269  HA  ALA A  19     101.310  98.980  74.590  1.00  0.00           H
ATOM    270  CB  ALA A  19     103.190  99.350  73.710  1.00  0.00           C
ATOM    271  HB1 ALA A  19     102.710  99.270  72.730  1.00  0.00           H
ATOM    272  HB2 ALA A  19     103.980 100.090  73.630  1.00  0.00           H
ATOM    273  HB3 ALA A  19     103.670  98.440  74.050  1.00  0.00           H
ATOM    274  C   ALA A  19     102.670  99.860  76.080  1.00  0.00           C
ATOM    275  O   ALA A  19     102.940  98.870  76.780  1.00  0.00           O
ATOM    276  N   CYS A  20     102.910 101.040  76.580  1.00  0.00           N
ATOM    277  H   CYS A  20     102.760 101.850  75.980  1.00  0.00           H
ATOM    278  CA  CYS A  20     103.360 101.260  77.910  1.00  0.00           C
ATOM    279  HA  CYS A  20     103.900 100.380  78.260  1.00  0.00           H
ATOM    280  CB  CYS A  20     104.340 102.440  78.090  1.00  0.00           C
ATOM    281  HB1 CYS A  20     105.120 102.510  77.330  1.00  0.00           H
ATOM    282  HB2 CYS A  20     104.850 102.230  79.040  1.00  0.00           H
ATOM    283  SG  CYS A  20     103.370 103.990  78.150  1.00  0.00           S
ATOM    284  HG  CYS A  20     103.190 104.030  76.830  1.00  0.00           H
ATOM    285  C   CYS A  20     102.240 101.370  79.020  1.00  0.00           C
ATOM    286  O   CYS A  20     102.370 100.900  80.160  1.00  0.00           O
ATOM    287  N   TRP A  21     101.070 101.780  78.610  1.00  0.00           N
ATOM    288  H   TRP A  21     101.080 102.280  77.730  1.00  0.00           H
ATOM    289  CA  TRP A  21      99.920 101.820  79.510  1.00  0.00           C
ATOM    290  HA  TRP A  21     100.220 102.090  80.530  1.00  0.00           H
ATOM    291  CB  TRP A  21      98.880 102.920  79.200  1.00  0.00           C
ATOM    292  HB1 TRP A  21      97.880 102.630  79.530  1.00  0.00           H
ATOM    293  HB2 TRP A  21      98.720 103.060  78.130  1.00  0.00           H
ATOM    294  CG  TRP A  21      99.140 104.280  79.840  1.00  0.00           C
ATOM    295  CD1 TRP A  21     100.100 105.130  79.380  1.00  0.00           C
ATOM    296  HD1 TRP A  21     100.690 104.910  78.510  1.00  0.00           H
ATOM    297  NE1 TRP A  21     100.160 106.200  80.240  1.00  0.00           N
ATOM    298  HE1 TRP A  21     100.770 106.990  80.110  1.00  0.00           H
ATOM    299  CE2 TRP A  21      99.200 106.090  81.240  1.00  0.00           C
ATOM    300  CZ2 TRP A  21      99.010 106.880  82.420  1.00  0.00           C
ATOM    301  HZ2 TRP A  21      99.540 107.800  82.580  1.00  0.00           H
ATOM    302  CH2 TRP A  21      98.030 106.480  83.430  1.00  0.00           C
ATOM    303  HH2 TRP A  21      97.900 107.080  84.310  1.00  0.00           H
ATOM    304  CZ3 TRP A  21      97.360 105.280  83.220  1.00  0.00           C
ATOM    305  HZ3 TRP A  21      96.720 104.950  84.020  1.00  0.00           H
ATOM    306  CE3 TRP A  21      97.610 104.480  82.070  1.00  0.00           C
ATOM    307  HE3 TRP A  21      97.050 103.570  81.900  1.00  0.00           H
ATOM    308  CD2 TRP A  21      98.510 104.860  81.040  1.00  0.00           C
ATOM    309  C   TRP A  21      99.170 100.510  79.550  1.00  0.00           C
ATOM    310  O   TRP A  21      98.670 100.100  80.580  1.00  0.00           O
ATOM    311  N   GLU A  22      99.270  99.710  78.580  1.00  0.00           N
ATOM    312  H   GLU A  22      99.580  99.990  77.660  1.00  0.00           H
ATOM    313  CA  GLU A  22      98.850  98.280  78.600  1.00  0.00           C
ATOM    314  HA  GLU A  22      97.820  98.240  78.960  1.00  0.00           H
ATOM    315  CB  GLU A  22      99.070  97.780  77.130  1.00  0.00           C
ATOM    316  HB1 GLU A  22     100.030  98.030  76.670  1.00  0.00           H
ATOM    317  HB2 GLU A  22      98.440  98.360  76.450  1.00  0.00           H
ATOM    318  CG  GLU A  22      98.700  96.320  76.990  1.00  0.00           C
ATOM    319  HG1 GLU A  22      97.710  96.290  77.450  1.00  0.00           H
ATOM    320  HG2 GLU A  22      99.220  95.620  77.640  1.00  0.00           H
ATOM    321  CD  GLU A  22      98.630  95.870  75.610  1.00  0.00           C
ATOM    322  OE1 GLU A  22      99.460  94.990  75.320  1.00  0.00           O
ATOM    323  OE2 GLU A  22      97.800  96.410  74.870  1.00  0.00           O
ATOM    324  C   GLU A  22      99.760  97.600  79.650  1.00  0.00           C
ATOM    325  O   GLU A  22      99.310  96.680  80.320  1.00  0.00           O
ATOM    326  N   LEU A  23     101.050  97.950  79.800  1.00  0.00           N
ATOM    327  H   LEU A  23     101.460  98.660  79.210  1.00  0.00           H
ATOM    328  CA  LEU A  23     101.900  97.430  80.780  1.00  0.00           C
ATOM    329  HA  LEU A  23     101.820  96.350  80.930  1.00  0.00           H
ATOM    330  CB  LEU A  23     103.350  97.670  80.290  1.00  0.00           C
ATOM    331  HB1 LEU A  23     103.420  98.740  80.100  1.00  0.00           H
ATOM    332  HB2 LEU A  23     103.430  97.070  79.390  1.00  0.00           H
ATOM    333  CG  LEU A  23     104.400  97.240  81.330  1.00  0.00           C
ATOM    334  HG  LEU A  23     104.210  97.750  82.280  1.00  0.00           H
ATOM    335  CD1 LEU A  23     104.470  95.720  81.630  1.00  0.00           C
ATOM    336 1HD1 LEU A  23     105.170  95.690  82.460  1.00  0.00           H
ATOM    337 2HD1 LEU A  23     103.450  95.400  81.850  1.00  0.00           H
ATOM    338 3HD1 LEU A  23     105.040  95.270  80.830  1.00  0.00           H
ATOM    339  CD2 LEU A  23     105.760  97.810  80.910  1.00  0.00           C
ATOM    340 1HD2 LEU A  23     106.630  97.400  81.430  1.00  0.00           H
ATOM    341 2HD2 LEU A  23     105.890  97.540  79.870  1.00  0.00           H
ATOM    342 3HD2 LEU A  23     105.660  98.900  80.850  1.00  0.00           H
ATOM    343  C   LEU A  23     101.630  98.120  82.170  1.00  0.00           C
ATOM    344  O   LEU A  23     101.520  97.360  83.100  1.00  0.00           O
ATOM    345  N   TYR A  24     101.440  99.440  82.320  1.00  0.00           N
ATOM    346  H   TYR A  24     101.670 100.130  81.620  1.00  0.00           H
ATOM    347  CA  TYR A  24     101.100 100.000  83.630  1.00  0.00           C
ATOM    348  HA  TYR A  24     101.810  99.710  84.400  1.00  0.00           H
ATOM    349  CB  TYR A  24     100.870 101.470  83.620  1.00  0.00           C
ATOM    350  HB1 TYR A  24     100.640 101.890  84.600  1.00  0.00           H
ATOM    351  HB2 TYR A  24     100.060 101.570  82.900  1.00  0.00           H
ATOM    352  CG  TYR A  24     102.060 102.300  83.170  1.00  0.00           C
ATOM    353  CD1 TYR A  24     103.410 101.850  83.210  1.00  0.00           C
ATOM    354  HD1 TYR A  24     103.620 100.860  83.590  1.00  0.00           H
ATOM    355  CE1 TYR A  24     104.440 102.630  82.600  1.00  0.00           C
ATOM    356  HE1 TYR A  24     105.470 102.330  82.690  1.00  0.00           H
ATOM    357  CZ  TYR A  24     104.080 103.780  81.960  1.00  0.00           C
ATOM    358  OH  TYR A  24     104.970 104.530  81.350  1.00  0.00           O
ATOM    359  HH  TYR A  24     104.520 105.280  80.960  1.00  0.00           H
ATOM    360  CE2 TYR A  24     102.780 104.200  81.890  1.00  0.00           C
ATOM    361  HE2 TYR A  24     102.500 105.020  81.250  1.00  0.00           H
ATOM    362  CD2 TYR A  24     101.790 103.520  82.580  1.00  0.00           C
ATOM    363  HD2 TYR A  24     100.760 103.830  82.480  1.00  0.00           H
ATOM    364  C   TYR A  24      99.750  99.520  84.180  1.00  0.00           C
ATOM    365  O   TYR A  24      99.500  99.510  85.390  1.00  0.00           O
ATOM    366  N   CYS A  25      98.770  99.150  83.310  1.00  0.00           N
ATOM    367  H   CYS A  25      98.890  99.340  82.320  1.00  0.00           H
ATOM    368  CA  CYS A  25      97.520  98.540  83.820  1.00  0.00           C
ATOM    369  HA  CYS A  25      97.130  99.030  84.710  1.00  0.00           H
ATOM    370  CB  CYS A  25      96.440  98.700  82.750  1.00  0.00           C
ATOM    371  HB1 CYS A  25      95.510  98.270  83.130  1.00  0.00           H
ATOM    372  HB2 CYS A  25      96.760  98.080  81.910  1.00  0.00           H
ATOM    373  SG  CYS A  25      96.190 100.390  82.200  1.00  0.00           S
ATOM    374  HG  CYS A  25      97.440 100.640  81.780  1.00  0.00           H
ATOM    375  C   CYS A  25      97.730  97.090  84.310  1.00  0.00           C
ATOM    376  O   CYS A  25      97.100  96.710  85.340  1.00  0.00           O
ATOM    377  N   LEU A  26      98.520  96.300  83.580  1.00  0.00           N
ATOM    378  H   LEU A  26      99.100  96.650  82.820  1.00  0.00           H
ATOM    379  CA  LEU A  26      98.870  94.940  84.090  1.00  0.00           C
ATOM    380  HA  LEU A  26      97.870  94.570  84.320  1.00  0.00           H
ATOM    381  CB  LEU A  26      99.530  94.220  82.980  1.00  0.00           C
ATOM    382  HB1 LEU A  26     100.550  94.600  82.950  1.00  0.00           H
ATOM    383  HB2 LEU A  26      99.060  94.480  82.030  1.00  0.00           H
ATOM    384  CG  LEU A  26      99.660  92.670  83.230  1.00  0.00           C
ATOM    385  HG  LEU A  26      99.930  92.420  84.260  1.00  0.00           H
ATOM    386  CD1 LEU A  26      98.250  91.970  83.100  1.00  0.00           C
ATOM    387 1HD1 LEU A  26      97.960  91.950  82.050  1.00  0.00           H
ATOM    388 2HD1 LEU A  26      98.340  90.950  83.490  1.00  0.00           H
ATOM    389 3HD1 LEU A  26      97.470  92.460  83.670  1.00  0.00           H
ATOM    390  CD2 LEU A  26     100.560  92.000  82.240  1.00  0.00           C
ATOM    391 1HD2 LEU A  26     101.560  92.440  82.250  1.00  0.00           H
ATOM    392 2HD2 LEU A  26     100.780  90.980  82.580  1.00  0.00           H
ATOM    393 3HD2 LEU A  26     100.180  91.920  81.220  1.00  0.00           H
ATOM    394  C   LEU A  26      99.800  95.020  85.290  1.00  0.00           C
ATOM    395  O   LEU A  26      99.640  94.240  86.160  1.00  0.00           O
ATOM    396  N   GLU A  27     100.730  95.980  85.420  1.00  0.00           N
ATOM    397  H   GLU A  27     100.910  96.480  84.560  1.00  0.00           H
ATOM    398  CA  GLU A  27     101.610  96.140  86.610  1.00  0.00           C
ATOM    399  HA  GLU A  27     102.260  95.270  86.740  1.00  0.00           H
ATOM    400  CB  GLU A  27     102.480  97.400  86.510  1.00  0.00           C
ATOM    401  HB1 GLU A  27     102.850  97.600  87.510  1.00  0.00           H
ATOM    402  HB2 GLU A  27     101.830  98.220  86.200  1.00  0.00           H
ATOM    403  CG  GLU A  27     103.740  97.310  85.630  1.00  0.00           C
ATOM    404  HG1 GLU A  27     103.700  98.230  85.050  1.00  0.00           H
ATOM    405  HG2 GLU A  27     103.680  96.530  84.860  1.00  0.00           H
ATOM    406  CD  GLU A  27     105.050  97.290  86.440  1.00  0.00           C
ATOM    407  OE1 GLU A  27     105.670  96.270  86.690  1.00  0.00           O
ATOM    408  OE2 GLU A  27     105.360  98.350  87.000  1.00  0.00           O
ATOM    409  C   GLU A  27     100.830  96.200  87.900  1.00  0.00           C
ATOM    410  O   GLU A  27     101.330  95.790  88.990  1.00  0.00           O
ATOM    411  N   HIS A  28      99.500  96.620  87.900  1.00  0.00           N
ATOM    412  H   HIS A  28      99.170  97.050  87.050  1.00  0.00           H
ATOM    413  CA  HIS A  28      98.560  96.600  89.030  1.00  0.00           C
ATOM    414  HA  HIS A  28      99.070  96.200  89.910  1.00  0.00           H
ATOM    415  CB  HIS A  28      98.090  97.990  89.400  1.00  0.00           C
ATOM    416  HB1 HIS A  28      97.360  97.840  90.200  1.00  0.00           H
ATOM    417  HB2 HIS A  28      97.510  98.480  88.620  1.00  0.00           H
ATOM    418  CG  HIS A  28      99.210  98.880  89.980  1.00  0.00           C
ATOM    419  ND1 HIS A  28      99.850  99.920  89.310  1.00  0.00           N
ATOM    420  CE1 HIS A  28     100.690 100.450  90.220  1.00  0.00           C
ATOM    421  HE1 HIS A  28     101.270 101.320  89.970  1.00  0.00           H
ATOM    422  NE2 HIS A  28     100.620  99.770  91.390  1.00  0.00           N
ATOM    423  HE2 HIS A  28     101.200 100.060  92.160  1.00  0.00           H
ATOM    424  CD2 HIS A  28      99.690  98.810  91.240  1.00  0.00           C
ATOM    425  HD2 HIS A  28      99.370  98.150  92.030  1.00  0.00           H
ATOM    426  C   HIS A  28      97.420  95.610  88.930  1.00  0.00           C
ATOM    427  O   HIS A  28      96.570  95.540  89.800  1.00  0.00           O
ATOM    428  N   GLY A  29      97.400  94.720  87.930  1.00  0.00           N
ATOM    429  H   GLY A  29      98.100  94.830  87.220  1.00  0.00           H
ATOM    430  CA  GLY A  29      96.390  93.570  87.870  1.00  0.00           C
ATOM    431  HA1 GLY A  29      96.290  93.230  88.900  1.00  0.00           H
ATOM    432  HA2 GLY A  29      96.730  92.710  87.300  1.00  0.00           H
ATOM    433  C   GLY A  29      95.020  94.030  87.380  1.00  0.00           C
ATOM    434  O   GLY A  29      94.070  93.410  87.770  1.00  0.00           O
ATOM    435  N   ILE A  30      94.990  95.070  86.590  1.00  0.00           N
ATOM    436  H   ILE A  30      95.900  95.350  86.250  1.00  0.00           H
ATOM    437  CA  ILE A  30      93.770  95.710  86.150  1.00  0.00           C
ATOM    438  HA  ILE A  30      93.010  95.410  86.870  1.00  0.00           H
ATOM    439  CB  ILE A  30      93.810  97.280  86.130  1.00  0.00           C
ATOM    440  HB  ILE A  30      94.360  97.610  85.250  1.00  0.00           H
ATOM    441  CG2 ILE A  30      92.410  97.850  86.100  1.00  0.00           C
ATOM    442 1HG2 ILE A  30      91.900  97.690  87.050  1.00  0.00           H
ATOM    443 2HG2 ILE A  30      92.460  98.940  86.120  1.00  0.00           H
ATOM    444 3HG2 ILE A  30      91.820  97.450  85.270  1.00  0.00           H
ATOM    445  CG1 ILE A  30      94.590  97.870  87.300  1.00  0.00           C
ATOM    446 1HG1 ILE A  30      95.550  97.370  87.410  1.00  0.00           H
ATOM    447 2HG1 ILE A  30      93.910  97.830  88.160  1.00  0.00           H
ATOM    448  CD  ILE A  30      95.040  99.310  87.210  1.00  0.00           C
ATOM    449  HD1 ILE A  30      95.910  99.320  86.560  1.00  0.00           H
ATOM    450  HD2 ILE A  30      94.350 100.030  86.760  1.00  0.00           H
ATOM    451  HD3 ILE A  30      95.250  99.730  88.190  1.00  0.00           H
ATOM    452  C   ILE A  30      93.330  95.100  84.820  1.00  0.00           C
ATOM    453  O   ILE A  30      94.200  94.900  83.920  1.00  0.00           O
ATOM    454  N   GLN A  31      92.070  94.840  84.730  1.00  0.00           N
ATOM    455  H   GLN A  31      91.460  95.100  85.490  1.00  0.00           H
ATOM    456  CA  GLN A  31      91.370  94.090  83.720  1.00  0.00           C
ATOM    457  HA  GLN A  31      92.030  93.330  83.300  1.00  0.00           H
ATOM    458  CB  GLN A  31      90.250  93.280  84.420  1.00  0.00           C
ATOM    459  HB1 GLN A  31      89.730  92.720  83.630  1.00  0.00           H
ATOM    460  HB2 GLN A  31      89.620  94.030  84.890  1.00  0.00           H
ATOM    461  CG  GLN A  31      90.780  92.260  85.410  1.00  0.00           C
ATOM    462  HG1 GLN A  31      91.420  92.800  86.100  1.00  0.00           H
ATOM    463  HG2 GLN A  31      91.230  91.420  84.890  1.00  0.00           H
ATOM    464  CD  GLN A  31      89.710  91.610  86.260  1.00  0.00           C
ATOM    465  OE1 GLN A  31      88.480  91.710  86.140  1.00  0.00           O
ATOM    466  NE2 GLN A  31      90.060  90.690  87.140  1.00  0.00           N
ATOM    467 1HE2 GLN A  31      91.000  90.510  87.460  1.00  0.00           H
ATOM    468 2HE2 GLN A  31      89.250  90.230  87.520  1.00  0.00           H
ATOM    469  C   GLN A  31      90.940  95.000  82.560  1.00  0.00           C
ATOM    470  O   GLN A  31      90.820  96.170  82.750  1.00  0.00           O
ATOM    471  N   PRO A  32      90.630  94.520  81.360  1.00  0.00           N
ATOM    472  CD  PRO A  32      90.800  93.050  80.990  1.00  0.00           C
ATOM    473  HD1 PRO A  32      89.950  92.520  81.420  1.00  0.00           H
ATOM    474  HD2 PRO A  32      91.720  92.630  81.390  1.00  0.00           H
ATOM    475  CG  PRO A  32      90.740  93.010  79.480  1.00  0.00           C
ATOM    476  HG1 PRO A  32      90.300  92.040  79.260  1.00  0.00           H
ATOM    477  HG2 PRO A  32      91.750  93.140  79.100  1.00  0.00           H
ATOM    478  CB  PRO A  32      89.860  94.250  79.170  1.00  0.00           C
ATOM    479  HB1 PRO A  32      88.820  93.990  79.350  1.00  0.00           H
ATOM    480  HB2 PRO A  32      90.030  94.530  78.130  1.00  0.00           H
ATOM    481  CA  PRO A  32      90.260  95.340  80.170  1.00  0.00           C
ATOM    482  HA  PRO A  32      91.140  95.890  79.850  1.00  0.00           H
ATOM    483  C   PRO A  32      89.110  96.330  80.400  1.00  0.00           C
ATOM    484  O   PRO A  32      88.870  97.180  79.550  1.00  0.00           O
ATOM    485  N   ASP A  33      88.310  96.130  81.480  1.00  0.00           N
ATOM    486  H   ASP A  33      88.460  95.350  82.100  1.00  0.00           H
ATOM    487  CA  ASP A  33      87.190  97.000  81.800  1.00  0.00           C
ATOM    488  HA  ASP A  33      86.970  97.770  81.070  1.00  0.00           H
ATOM    489  CB  ASP A  33      85.900  96.180  81.730  1.00  0.00           C
ATOM    490  HB1 ASP A  33      85.740  95.700  80.770  1.00  0.00           H
ATOM    491  HB2 ASP A  33      85.000  96.750  81.980  1.00  0.00           H
ATOM    492  CG  ASP A  33      85.920  95.070  82.770  1.00  0.00           C
ATOM    493  OD1 ASP A  33      84.780  94.690  83.140  1.00  0.00           O
ATOM    494  OD2 ASP A  33      86.930  94.600  83.270  1.00  0.00           O
ATOM    495  C   ASP A  33      87.290  97.660  83.170  1.00  0.00           C
ATOM    496  O   ASP A  33      86.260  97.940  83.810  1.00  0.00           O
ATOM    497  N   GLY A  34      88.480  98.010  83.600  1.00  0.00           N
ATOM    498  H   GLY A  34      89.290  97.710  83.080  1.00  0.00           H
ATOM    499  CA  GLY A  34      88.730  98.880  84.780  1.00  0.00           C
ATOM    500  HA1 GLY A  34      88.160  99.800  84.810  1.00  0.00           H
ATOM    501  HA2 GLY A  34      89.790  99.130  84.730  1.00  0.00           H
ATOM    502  C   GLY A  34      88.600  98.100  86.100  1.00  0.00           C
ATOM    503  O   GLY A  34      88.840  98.660  87.160  1.00  0.00           O
ATOM    504  N   GLN A  35      88.310  96.770  86.140  1.00  0.00           N
ATOM    505  H   GLN A  35      88.160  96.270  85.280  1.00  0.00           H
ATOM    506  CA  GLN A  35      88.180  95.960  87.380  1.00  0.00           C
ATOM    507  HA  GLN A  35      87.660  96.580  88.110  1.00  0.00           H
ATOM    508  CB  GLN A  35      87.340  94.720  87.050  1.00  0.00           C
ATOM    509  HB1 GLN A  35      87.300  94.040  87.910  1.00  0.00           H
ATOM    510  HB2 GLN A  35      87.840  94.180  86.240  1.00  0.00           H
ATOM    511  CG  GLN A  35      85.900  95.100  86.570  1.00  0.00           C
ATOM    512  HG1 GLN A  35      85.920  95.560  85.590  1.00  0.00           H
ATOM    513  HG2 GLN A  35      85.520  95.890  87.230  1.00  0.00           H
ATOM    514  CD  GLN A  35      84.850  94.040  86.650  1.00  0.00           C
ATOM    515  OE1 GLN A  35      84.380  93.720  87.750  1.00  0.00           O
ATOM    516  NE2 GLN A  35      84.410  93.460  85.600  1.00  0.00           N
ATOM    517 1HE2 GLN A  35      84.700  93.760  84.680  1.00  0.00           H
ATOM    518 2HE2 GLN A  35      83.590  92.870  85.700  1.00  0.00           H
ATOM    519  C   GLN A  35      89.580  95.540  87.940  1.00  0.00           C
ATOM    520  O   GLN A  35      90.560  95.350  87.210  1.00  0.00           O
ATOM    521  N   MET A  36      89.750  95.420  89.260  1.00  0.00           N
ATOM    522  H   MET A  36      88.970  95.460  89.900  1.00  0.00           H
ATOM    523  CA  MET A  36      91.020  95.120  89.880  1.00  0.00           C
ATOM    524  HA  MET A  36      91.660  94.630  89.150  1.00  0.00           H
ATOM    525  CB  MET A  36      91.590  96.510  90.220  1.00  0.00           C
ATOM    526  HB1 MET A  36      91.000  97.010  90.990  1.00  0.00           H
ATOM    527  HB2 MET A  36      91.640  97.160  89.350  1.00  0.00           H
ATOM    528  CG  MET A  36      93.060  96.380  90.840  1.00  0.00           C
ATOM    529  HG1 MET A  36      93.800  95.990  90.140  1.00  0.00           H
ATOM    530  HG2 MET A  36      93.060  95.760  91.730  1.00  0.00           H
ATOM    531  SD  MET A  36      93.770  97.960  91.270  1.00  0.00           S
ATOM    532  CE  MET A  36      95.050  97.280  92.410  1.00  0.00           C
ATOM    533  HE1 MET A  36      94.750  97.050  93.430  1.00  0.00           H
ATOM    534  HE2 MET A  36      95.490  96.410  91.920  1.00  0.00           H
ATOM    535  HE3 MET A  36      95.900  97.970  92.440  1.00  0.00           H
ATOM    536  C   MET A  36      90.930  94.250  91.220  1.00  0.00           C
ATOM    537  O   MET A  36      90.460  94.690  92.230  1.00  0.00           O
ATOM    538  N   PRO A  37      91.280  92.990  91.180  1.00  0.00           N
ATOM    539  CD  PRO A  37      91.670  92.260  90.000  1.00  0.00           C
ATOM    540  HD1 PRO A  37      92.730  92.460  89.910  1.00  0.00           H
ATOM    541  HD2 PRO A  37      91.150  92.440  89.060  1.00  0.00           H
ATOM    542  CG  PRO A  37      91.660  90.760  90.400  1.00  0.00           C
ATOM    543  HG1 PRO A  37      92.490  90.200  89.970  1.00  0.00           H
ATOM    544  HG2 PRO A  37      90.680  90.320  90.200  1.00  0.00           H
ATOM    545  CB  PRO A  37      91.890  90.820  91.860  1.00  0.00           C
ATOM    546  HB1 PRO A  37      92.960  90.850  92.090  1.00  0.00           H
ATOM    547  HB2 PRO A  37      91.430  89.970  92.360  1.00  0.00           H
ATOM    548  CA  PRO A  37      91.270  92.140  92.300  1.00  0.00           C
ATOM    549  HA  PRO A  37      90.200  91.970  92.440  1.00  0.00           H
ATOM    550  C   PRO A  37      91.990  92.530  93.610  1.00  0.00           C
ATOM    551  O   PRO A  37      91.600  92.020  94.650  1.00  0.00           O
ATOM    552  N   SER A  38      93.020  93.370  93.560  1.00  0.00           N
ATOM    553  H   SER A  38      93.290  93.630  92.620  1.00  0.00           H
ATOM    554  CA  SER A  38      93.790  93.810  94.720  1.00  0.00           C
ATOM    555  HA  SER A  38      93.660  93.210  95.620  1.00  0.00           H
ATOM    556  CB  SER A  38      95.260  93.730  94.370  1.00  0.00           C
ATOM    557  HB1 SER A  38      95.870  93.990  95.240  1.00  0.00           H
ATOM    558  HB2 SER A  38      95.530  94.450  93.590  1.00  0.00           H
ATOM    559  OG  SER A  38      95.670  92.370  93.930  1.00  0.00           O
ATOM    560  HG  SER A  38      95.450  92.230  93.010  1.00  0.00           H
ATOM    561  C   SER A  38      93.380  95.230  95.180  1.00  0.00           C
ATOM    562  O   SER A  38      94.080  95.930  95.900  1.00  0.00           O
ATOM    563  N   ASP A  39      92.240  95.820  94.760  1.00  0.00           N
ATOM    564  H   ASP A  39      91.580  95.420  94.110  1.00  0.00           H
ATOM    565  CA  ASP A  39      91.690  96.990  95.560  1.00  0.00           C
ATOM    566  HA  ASP A  39      92.390  97.360  96.310  1.00  0.00           H
ATOM    567  CB  ASP A  39      91.340  98.140  94.630  1.00  0.00           C
ATOM    568  HB1 ASP A  39      90.800  97.750  93.780  1.00  0.00           H
ATOM    569  HB2 ASP A  39      92.320  98.460  94.260  1.00  0.00           H
ATOM    570  CG  ASP A  39      90.710  99.460  95.190  1.00  0.00           C
ATOM    571  OD1 ASP A  39      90.490  99.610  96.380  1.00  0.00           O
ATOM    572  OD2 ASP A  39      90.470 100.390  94.410  1.00  0.00           O
ATOM    573  C   ASP A  39      90.480  96.480  96.330  1.00  0.00           C
ATOM    574  O   ASP A  39      89.670  95.750  95.780  1.00  0.00           O
ATOM    575  N   LYS A  40      90.290  96.920  97.570  1.00  0.00           N
ATOM    576  H   LYS A  40      90.920  97.660  97.830  1.00  0.00           H
ATOM    577  CA  LYS A  40      89.160  96.580  98.510  1.00  0.00           C
ATOM    578  HA  LYS A  40      89.120  95.500  98.560  1.00  0.00           H
ATOM    579  CB  LYS A  40      89.580  97.060  99.970  1.00  0.00           C
ATOM    580  HB1 LYS A  40      88.690  96.820 100.560  1.00  0.00           H
ATOM    581  HB2 LYS A  40      89.760  98.130  99.960  1.00  0.00           H
ATOM    582  CG  LYS A  40      90.780  96.280 100.690  1.00  0.00           C
ATOM    583  HG1 LYS A  40      91.690  96.530 100.140  1.00  0.00           H
ATOM    584  HG2 LYS A  40      90.670  95.200 100.590  1.00  0.00           H
ATOM    585  CD  LYS A  40      90.880  96.720 102.170  1.00  0.00           C
ATOM    586  HD1 LYS A  40      90.080  96.210 102.720  1.00  0.00           H
ATOM    587  HD2 LYS A  40      90.760  97.810 102.130  1.00  0.00           H
ATOM    588  CE  LYS A  40      92.280  96.270 102.590  1.00  0.00           C
ATOM    589  HE1 LYS A  40      93.070  96.460 101.870  1.00  0.00           H
ATOM    590  HE2 LYS A  40      92.250  95.180 102.630  1.00  0.00           H
ATOM    591  NZ  LYS A  40      92.430  96.740 104.020  1.00  0.00           N
ATOM    592  HZ1 LYS A  40      91.870  96.290 104.730  1.00  0.00           H
ATOM    593  HZ2 LYS A  40      93.360  96.510 104.340  1.00  0.00           H
ATOM    594  HZ3 LYS A  40      92.220  97.710 104.190  1.00  0.00           H
ATOM    595  C   LYS A  40      87.880  97.160  98.060  1.00  0.00           C
ATOM    596  O   LYS A  40      86.810  96.650  98.320  1.00  0.00           O
ATOM    597  N   THR A  41      87.940  98.360  97.420  1.00  0.00           N
ATOM    598  H   THR A  41      88.820  98.820  97.230  1.00  0.00           H
ATOM    599  CA  THR A  41      86.750  99.000  96.790  1.00  0.00           C
ATOM    600  HA  THR A  41      86.230  98.210  96.260  1.00  0.00           H
ATOM    601  CB  THR A  41      85.630  99.590  97.700  1.00  0.00           C
ATOM    602  HB  THR A  41      85.330  98.860  98.450  1.00  0.00           H
ATOM    603  CG2 THR A  41      86.050 100.790  98.520  1.00  0.00           C
ATOM    604 1HG2 THR A  41      86.250 101.670  97.920  1.00  0.00           H
ATOM    605 2HG2 THR A  41      85.170 101.080  99.090  1.00  0.00           H
ATOM    606 3HG2 THR A  41      86.850 100.620  99.250  1.00  0.00           H
ATOM    607  OG1 THR A  41      84.530  99.860  96.960  1.00  0.00           O
ATOM    608  HG1 THR A  41      84.280  99.050  96.510  1.00  0.00           H
ATOM    609  C   THR A  41      87.060 100.010  95.670  1.00  0.00           C
ATOM    610  O   THR A  41      87.590 101.090  95.930  1.00  0.00           O
ATOM    611  N   ILE A  42      86.620  99.670  94.460  1.00  0.00           N
ATOM    612  H   ILE A  42      86.280  98.750  94.190  1.00  0.00           H
ATOM    613  CA  ILE A  42      86.660 100.620  93.380  1.00  0.00           C
ATOM    614  HA  ILE A  42      87.570 101.200  93.550  1.00  0.00           H
ATOM    615  CB  ILE A  42      87.010  99.950  92.000  1.00  0.00           C
ATOM    616  HB  ILE A  42      86.050  99.480  91.750  1.00  0.00           H
ATOM    617  CG2 ILE A  42      87.270 101.050  90.920  1.00  0.00           C
ATOM    618 1HG2 ILE A  42      87.220 100.600  89.930  1.00  0.00           H
ATOM    619 2HG2 ILE A  42      86.610 101.900  91.100  1.00  0.00           H
ATOM    620 3HG2 ILE A  42      88.320 101.360  90.980  1.00  0.00           H
ATOM    621  CG1 ILE A  42      88.180  98.960  92.020  1.00  0.00           C
ATOM    622 1HG1 ILE A  42      88.090  98.360  92.930  1.00  0.00           H
ATOM    623 2HG1 ILE A  42      89.080  99.570  92.070  1.00  0.00           H
ATOM    624  CD  ILE A  42      88.310  98.070  90.780  1.00  0.00           C
ATOM    625  HD1 ILE A  42      88.830  98.590  89.980  1.00  0.00           H
ATOM    626  HD2 ILE A  42      88.840  97.150  91.050  1.00  0.00           H
ATOM    627  HD3 ILE A  42      87.290  97.810  90.510  1.00  0.00           H
ATOM    628  C   ILE A  42      85.450 101.560  93.380  1.00  0.00           C
ATOM    629  O   ILE A  42      84.350 101.130  93.310  1.00  0.00           O
ATOM    630  N   GLY A  43      85.770 102.880  93.420  1.00  0.00           N
ATOM    631  H   GLY A  43      86.760 103.060  93.470  1.00  0.00           H
ATOM    632  CA  GLY A  43      84.800 103.970  93.390  1.00  0.00           C
ATOM    633  HA1 GLY A  43      83.780 103.600  93.300  1.00  0.00           H
ATOM    634  HA2 GLY A  43      84.920 104.700  92.590  1.00  0.00           H
ATOM    635  C   GLY A  43      84.990 104.860  94.630  1.00  0.00           C
ATOM    636  O   GLY A  43      84.210 105.780  94.810  1.00  0.00           O
ATOM    637  N   GLY A  44      85.950 104.670  95.500  1.00  0.00           N
ATOM    638  H   GLY A  44      86.690 104.000  95.340  1.00  0.00           H
ATOM    639  CA  GLY A  44      86.130 105.370  96.740  1.00  0.00           C
ATOM    640  HA1 GLY A  44      85.370 105.130  97.480  1.00  0.00           H
ATOM    641  HA2 GLY A  44      86.220 106.420  96.450  1.00  0.00           H
ATOM    642  C   GLY A  44      87.540 105.030  97.340  1.00  0.00           C
ATOM    643  O   GLY A  44      88.220 104.050  97.000  1.00  0.00           O
ATOM    644  N   GLY A  45      87.970 106.000  98.170  1.00  0.00           N
ATOM    645  H   GLY A  45      87.250 106.600  98.530  1.00  0.00           H
ATOM    646  CA  GLY A  45      89.250 105.770  98.970  1.00  0.00           C
ATOM    647  HA1 GLY A  45      89.110 104.950  99.680  1.00  0.00           H
ATOM    648  HA2 GLY A  45      89.520 106.590  99.630  1.00  0.00           H
ATOM    649  C   GLY A  45      90.610 105.490  98.220  1.00  0.00           C
ATOM    650  O   GLY A  45      90.750 104.480  97.490  1.00  0.00           O
ATOM    651  N   ASP A  46      91.630 106.280  98.480  1.00  0.00           N
ATOM    652  H   ASP A  46      91.490 107.010  99.170  1.00  0.00           H
ATOM    653  CA  ASP A  46      92.800 106.380  97.690  1.00  0.00           C
ATOM    654  HA  ASP A  46      92.570 106.210  96.640  1.00  0.00           H
ATOM    655  CB  ASP A  46      93.480 107.810  97.760  1.00  0.00           C
ATOM    656  HB1 ASP A  46      92.740 108.510  97.360  1.00  0.00           H
ATOM    657  HB2 ASP A  46      94.360 107.770  97.130  1.00  0.00           H
ATOM    658  CG  ASP A  46      93.870 108.240  99.200  1.00  0.00           C
ATOM    659  OD1 ASP A  46      93.800 107.470 100.190  1.00  0.00           O
ATOM    660  OD2 ASP A  46      94.210 109.410  99.320  1.00  0.00           O
ATOM    661  C   ASP A  46      93.810 105.180  98.040  1.00  0.00           C
ATOM    662  O   ASP A  46      93.810 104.680  99.160  1.00  0.00           O
ATOM    663  N   ASP A  47      94.600 104.860  97.020  1.00  0.00           N
ATOM    664  H   ASP A  47      94.630 105.470  96.220  1.00  0.00           H
ATOM    665  CA  ASP A  47      95.590 103.760  97.060  1.00  0.00           C
ATOM    666  HA  ASP A  47      95.870 103.510  98.080  1.00  0.00           H
ATOM    667  CB  ASP A  47      95.050 102.520  96.310  1.00  0.00           C
ATOM    668  HB1 ASP A  47      95.830 101.770  96.470  1.00  0.00           H
ATOM    669  HB2 ASP A  47      94.960 102.800  95.260  1.00  0.00           H
ATOM    670  CG  ASP A  47      93.630 102.050  96.830  1.00  0.00           C
ATOM    671  OD1 ASP A  47      92.610 102.240  96.100  1.00  0.00           O
ATOM    672  OD2 ASP A  47      93.490 101.350  97.830  1.00  0.00           O
ATOM    673  C   ASP A  47      96.890 104.320  96.430  1.00  0.00           C
ATOM    674  O   ASP A  47      96.950 105.320  95.730  1.00  0.00           O
ATOM    675  N   SER A  48      97.960 103.630  96.600  1.00  0.00           N
ATOM    676  H   SER A  48      97.920 102.770  97.120  1.00  0.00           H
ATOM    677  CA  SER A  48      99.270 104.210  96.210  1.00  0.00           C
ATOM    678  HA  SER A  48      99.290 105.230  96.620  1.00  0.00           H
ATOM    679  CB  SER A  48     100.380 103.460  96.870  1.00  0.00           C
ATOM    680  HB1 SER A  48     100.380 102.420  96.530  1.00  0.00           H
ATOM    681  HB2 SER A  48     100.280 103.540  97.950  1.00  0.00           H
ATOM    682  OG  SER A  48     101.600 104.090  96.530  1.00  0.00           O
ATOM    683  HG  SER A  48     102.300 103.540  96.880  1.00  0.00           H
ATOM    684  C   SER A  48      99.430 104.460  94.740  1.00  0.00           C
ATOM    685  O   SER A  48     100.200 105.370  94.350  1.00  0.00           O
ATOM    686  N   PHE A  49      98.750 103.730  93.860  1.00  0.00           N
ATOM    687  H   PHE A  49      98.220 102.940  94.200  1.00  0.00           H
ATOM    688  CA  PHE A  49      98.660 103.990  92.370  1.00  0.00           C
ATOM    689  HA  PHE A  49      99.680 104.180  92.040  1.00  0.00           H
ATOM    690  CB  PHE A  49      98.440 102.580  91.650  1.00  0.00           C
ATOM    691  HB1 PHE A  49      99.390 102.090  91.860  1.00  0.00           H
ATOM    692  HB2 PHE A  49      98.370 102.710  90.570  1.00  0.00           H
ATOM    693  CG  PHE A  49      97.240 101.770  92.130  1.00  0.00           C
ATOM    694  CD1 PHE A  49      97.370 101.000  93.280  1.00  0.00           C
ATOM    695  HD1 PHE A  49      98.360 100.820  93.690  1.00  0.00           H
ATOM    696  CE1 PHE A  49      96.210 100.600  94.000  1.00  0.00           C
ATOM    697  HE1 PHE A  49      96.230 100.030  94.920  1.00  0.00           H
ATOM    698  CZ  PHE A  49      94.950 100.810  93.370  1.00  0.00           C
ATOM    699  HZ  PHE A  49      94.070 100.370  93.820  1.00  0.00           H
ATOM    700  CE2 PHE A  49      94.850 101.520  92.160  1.00  0.00           C
ATOM    701  HE2 PHE A  49      93.870 101.550  91.710  1.00  0.00           H
ATOM    702  CD2 PHE A  49      96.020 101.950  91.470  1.00  0.00           C
ATOM    703  HD2 PHE A  49      95.940 102.680  90.680  1.00  0.00           H
ATOM    704  C   PHE A  49      97.730 105.030  91.930  1.00  0.00           C
ATOM    705  O   PHE A  49      97.590 105.280  90.760  1.00  0.00           O
ATOM    706  N   ASN A  50      96.970 105.740  92.800  1.00  0.00           N
ATOM    707  H   ASN A  50      96.900 105.390  93.750  1.00  0.00           H
ATOM    708  CA  ASN A  50      96.220 106.960  92.520  1.00  0.00           C
ATOM    709  HA  ASN A  50      95.470 106.780  91.750  1.00  0.00           H
ATOM    710  CB  ASN A  50      95.490 107.270  93.890  1.00  0.00           C
ATOM    711  HB1 ASN A  50      96.190 107.700  94.610  1.00  0.00           H
ATOM    712  HB2 ASN A  50      95.150 106.330  94.320  1.00  0.00           H
ATOM    713  CG  ASN A  50      94.280 108.170  93.860  1.00  0.00           C
ATOM    714  OD1 ASN A  50      94.310 109.280  94.350  1.00  0.00           O
ATOM    715  ND2 ASN A  50      93.300 107.700  93.100  1.00  0.00           N
ATOM    716 1HD2 ASN A  50      93.310 106.740  92.790  1.00  0.00           H
ATOM    717 2HD2 ASN A  50      92.400 108.160  93.150  1.00  0.00           H
ATOM    718  C   ASN A  50      96.990 108.170  92.000  1.00  0.00           C
ATOM    719  O   ASN A  50      96.450 109.180  91.520  1.00  0.00           O
ATOM    720  N   THR A  51      98.290 108.100  92.030  1.00  0.00           N
ATOM    721  H   THR A  51      98.640 107.430  92.700  1.00  0.00           H
ATOM    722  CA  THR A  51      99.190 108.980  91.290  1.00  0.00           C
ATOM    723  HA  THR A  51      98.850 109.990  91.490  1.00  0.00           H
ATOM    724  CB  THR A  51     100.640 108.600  91.620  1.00  0.00           C
ATOM    725  HB  THR A  51     101.460 109.090  91.090  1.00  0.00           H
ATOM    726  CG2 THR A  51     100.980 108.930  93.090  1.00  0.00           C
ATOM    727 1HG2 THR A  51     100.800 109.980  93.340  1.00  0.00           H
ATOM    728 2HG2 THR A  51     100.440 108.290  93.800  1.00  0.00           H
ATOM    729 3HG2 THR A  51     102.040 108.980  93.320  1.00  0.00           H
ATOM    730  OG1 THR A  51     100.730 107.200  91.430  1.00  0.00           O
ATOM    731  HG1 THR A  51     101.630 107.030  91.720  1.00  0.00           H
ATOM    732  C   THR A  51      98.970 108.910  89.760  1.00  0.00           C
ATOM    733  O   THR A  51      99.120 109.910  89.090  1.00  0.00           O
ATOM    734  N   PHE A  52      98.520 107.750  89.270  1.00  0.00           N
ATOM    735  H   PHE A  52      98.350 107.030  89.960  1.00  0.00           H
ATOM    736  CA  PHE A  52      98.400 107.370  87.830  1.00  0.00           C
ATOM    737  HA  PHE A  52      98.440 108.230  87.160  1.00  0.00           H
ATOM    738  CB  PHE A  52      99.600 106.420  87.420  1.00  0.00           C
ATOM    739  HB1 PHE A  52      99.170 105.560  86.900  1.00  0.00           H
ATOM    740  HB2 PHE A  52     100.100 106.070  88.330  1.00  0.00           H
ATOM    741  CG  PHE A  52     100.660 106.990  86.500  1.00  0.00           C
ATOM    742  CD1 PHE A  52     101.670 107.770  87.090  1.00  0.00           C
ATOM    743  HD1 PHE A  52     101.670 108.050  88.130  1.00  0.00           H
ATOM    744  CE1 PHE A  52     102.770 108.090  86.230  1.00  0.00           C
ATOM    745  HE1 PHE A  52     103.630 108.540  86.710  1.00  0.00           H
ATOM    746  CZ  PHE A  52     102.850 107.610  84.890  1.00  0.00           C
ATOM    747  HZ  PHE A  52     103.650 107.840  84.210  1.00  0.00           H
ATOM    748  CE2 PHE A  52     101.790 106.880  84.360  1.00  0.00           C
ATOM    749  HE2 PHE A  52     101.880 106.490  83.350  1.00  0.00           H
ATOM    750  CD2 PHE A  52     100.710 106.510  85.160  1.00  0.00           C
ATOM    751  HD2 PHE A  52      99.990 105.810  84.760  1.00  0.00           H
ATOM    752  C   PHE A  52      96.950 106.870  87.500  1.00  0.00           C
ATOM    753  O   PHE A  52      96.640 106.780  86.380  1.00  0.00           O
ATOM    754  N   PHE A  53      96.090 106.550  88.490  1.00  0.00           N
ATOM    755  H   PHE A  53      96.200 106.920  89.420  1.00  0.00           H
ATOM    756  CA  PHE A  53      94.730 106.120  88.160  1.00  0.00           C
ATOM    757  HA  PHE A  53      94.480 106.230  87.100  1.00  0.00           H
ATOM    758  CB  PHE A  53      94.590 104.600  88.370  1.00  0.00           C
ATOM    759  HB1 PHE A  53      93.560 104.250  88.290  1.00  0.00           H
ATOM    760  HB2 PHE A  53      94.900 104.320  89.380  1.00  0.00           H
ATOM    761  CG  PHE A  53      95.370 103.660  87.440  1.00  0.00           C
ATOM    762  CD1 PHE A  53      96.760 103.350  87.520  1.00  0.00           C
ATOM    763  HD1 PHE A  53      97.270 103.630  88.420  1.00  0.00           H
ATOM    764  CE1 PHE A  53      97.440 102.600  86.530  1.00  0.00           C
ATOM    765  HE1 PHE A  53      98.490 102.480  86.720  1.00  0.00           H
ATOM    766  CZ  PHE A  53      96.780 102.250  85.370  1.00  0.00           C
ATOM    767  HZ  PHE A  53      97.320 101.850  84.520  1.00  0.00           H
ATOM    768  CE2 PHE A  53      95.440 102.600  85.260  1.00  0.00           C
ATOM    769  HE2 PHE A  53      94.850 102.310  84.400  1.00  0.00           H
ATOM    770  CD2 PHE A  53      94.690 103.180  86.290  1.00  0.00           C
ATOM    771  HD2 PHE A  53      93.640 103.390  86.140  1.00  0.00           H
ATOM    772  C   PHE A  53      93.680 106.940  88.920  1.00  0.00           C
ATOM    773  O   PHE A  53      93.910 107.320  90.060  1.00  0.00           O
ATOM    774  N   SER A  54      92.610 107.300  88.290  1.00  0.00           N
ATOM    775  H   SER A  54      92.460 106.880  87.380  1.00  0.00           H
ATOM    776  CA  SER A  54      91.440 107.860  88.970  1.00  0.00           C
ATOM    777  HA  SER A  54      91.650 108.190  89.990  1.00  0.00           H
ATOM    778  CB  SER A  54      90.990 109.040  88.030  1.00  0.00           C
ATOM    779  HB1 SER A  54      90.980 108.730  86.980  1.00  0.00           H
ATOM    780  HB2 SER A  54      91.750 109.810  88.170  1.00  0.00           H
ATOM    781  OG  SER A  54      89.740 109.520  88.450  1.00  0.00           O
ATOM    782  HG  SER A  54      89.380 110.060  87.750  1.00  0.00           H
ATOM    783  C   SER A  54      90.350 106.860  89.120  1.00  0.00           C
ATOM    784  O   SER A  54      90.110 106.090  88.220  1.00  0.00           O
ATOM    785  N   GLU A  55      89.670 106.730  90.280  1.00  0.00           N
ATOM    786  H   GLU A  55      89.910 107.360  91.030  1.00  0.00           H
ATOM    787  CA  GLU A  55      88.590 105.750  90.420  1.00  0.00           C
ATOM    788  HA  GLU A  55      88.640 105.080  89.560  1.00  0.00           H
ATOM    789  CB  GLU A  55      88.740 104.890  91.620  1.00  0.00           C
ATOM    790  HB1 GLU A  55      89.600 104.230  91.490  1.00  0.00           H
ATOM    791  HB2 GLU A  55      87.860 104.260  91.750  1.00  0.00           H
ATOM    792  CG  GLU A  55      88.930 105.680  92.950  1.00  0.00           C
ATOM    793  HG1 GLU A  55      87.970 106.170  93.080  1.00  0.00           H
ATOM    794  HG2 GLU A  55      89.800 106.300  92.730  1.00  0.00           H
ATOM    795  CD  GLU A  55      89.210 104.620  93.950  1.00  0.00           C
ATOM    796  OE1 GLU A  55      88.430 103.670  94.210  1.00  0.00           O
ATOM    797  OE2 GLU A  55      90.300 104.670  94.530  1.00  0.00           O
ATOM    798  C   GLU A  55      87.180 106.440  90.360  1.00  0.00           C
ATOM    799  O   GLU A  55      86.980 107.550  90.840  1.00  0.00           O
ATOM    800  N   THR A  56      86.320 105.810  89.620  1.00  0.00           N
ATOM    801  H   THR A  56      86.750 105.040  89.120  1.00  0.00           H
ATOM    802  CA  THR A  56      84.950 106.240  89.250  1.00  0.00           C
ATOM    803  HA  THR A  56      84.770 107.290  89.510  1.00  0.00           H
ATOM    804  CB  THR A  56      84.720 106.050  87.720  1.00  0.00           C
ATOM    805  HB  THR A  56      83.730 106.310  87.350  1.00  0.00           H
ATOM    806  CG2 THR A  56      85.630 106.940  86.930  1.00  0.00           C
ATOM    807 1HG2 THR A  56      85.390 108.000  87.050  1.00  0.00           H
ATOM    808 2HG2 THR A  56      86.670 106.940  87.260  1.00  0.00           H
ATOM    809 3HG2 THR A  56      85.460 106.760  85.870  1.00  0.00           H
ATOM    810  OG1 THR A  56      85.020 104.740  87.360  1.00  0.00           O
ATOM    811  HG1 THR A  56      85.960 104.690  87.580  1.00  0.00           H
ATOM    812  C   THR A  56      83.990 105.350  90.000  1.00  0.00           C
ATOM    813  O   THR A  56      84.270 104.170  90.230  1.00  0.00           O
ATOM    814  N   GLY A  57      82.780 105.950  90.180  1.00  0.00           N
ATOM    815  H   GLY A  57      82.730 106.950  90.050  1.00  0.00           H
ATOM    816  CA  GLY A  57      81.720 105.260  90.880  1.00  0.00           C
ATOM    817  HA1 GLY A  57      80.950 106.010  91.030  1.00  0.00           H
ATOM    818  HA2 GLY A  57      82.050 104.930  91.870  1.00  0.00           H
ATOM    819  C   GLY A  57      81.140 104.100  90.110  1.00  0.00           C
ATOM    820  O   GLY A  57      80.780 103.110  90.740  1.00  0.00           O
ATOM    821  N   ALA A  58      81.220 104.110  88.800  1.00  0.00           N
ATOM    822  H   ALA A  58      81.460 104.990  88.380  1.00  0.00           H
ATOM    823  CA  ALA A  58      80.970 103.000  87.890  1.00  0.00           C
ATOM    824  HA  ALA A  58      79.960 102.620  88.070  1.00  0.00           H
ATOM    825  CB  ALA A  58      81.110 103.520  86.520  1.00  0.00           C
ATOM    826  HB1 ALA A  58      80.420 104.340  86.280  1.00  0.00           H
ATOM    827  HB2 ALA A  58      82.090 103.990  86.440  1.00  0.00           H
ATOM    828  HB3 ALA A  58      81.030 102.640  85.880  1.00  0.00           H
ATOM    829  C   ALA A  58      81.920 101.730  88.130  1.00  0.00           C
ATOM    830  O   ALA A  58      81.760 100.790  87.380  1.00  0.00           O
ATOM    831  N   GLY A  59      82.740 101.610  89.150  1.00  0.00           N
ATOM    832  H   GLY A  59      82.820 102.430  89.730  1.00  0.00           H
ATOM    833  CA  GLY A  59      83.630 100.460  89.450  1.00  0.00           C
ATOM    834  HA1 GLY A  59      83.110  99.500  89.460  1.00  0.00           H
ATOM    835  HA2 GLY A  59      84.010 100.730  90.430  1.00  0.00           H
ATOM    836  C   GLY A  59      84.870 100.290  88.520  1.00  0.00           C
ATOM    837  O   GLY A  59      85.210  99.130  88.260  1.00  0.00           O
ATOM    838  N   LYS A  60      85.410 101.400  88.090  1.00  0.00           N
ATOM    839  H   LYS A  60      85.040 102.290  88.350  1.00  0.00           H
ATOM    840  CA  LYS A  60      86.640 101.390  87.220  1.00  0.00           C
ATOM    841  HA  LYS A  60      87.150 100.430  87.190  1.00  0.00           H
ATOM    842  CB  LYS A  60      86.210 101.810  85.750  1.00  0.00           C
ATOM    843  HB1 LYS A  60      87.030 101.830  85.040  1.00  0.00           H
ATOM    844  HB2 LYS A  60      85.840 102.830  85.750  1.00  0.00           H
ATOM    845  CG  LYS A  60      85.050 100.910  85.250  1.00  0.00           C
ATOM    846  HG1 LYS A  60      84.240 101.110  85.950  1.00  0.00           H
ATOM    847  HG2 LYS A  60      85.410  99.880  85.210  1.00  0.00           H
ATOM    848  CD  LYS A  60      84.780 101.350  83.830  1.00  0.00           C
ATOM    849  HD1 LYS A  60      85.700 101.240  83.250  1.00  0.00           H
ATOM    850  HD2 LYS A  60      84.590 102.410  83.690  1.00  0.00           H
ATOM    851  CE  LYS A  60      83.730 100.500  83.030  1.00  0.00           C
ATOM    852  HE1 LYS A  60      82.740 100.650  83.470  1.00  0.00           H
ATOM    853  HE2 LYS A  60      83.980  99.460  83.200  1.00  0.00           H
ATOM    854  NZ  LYS A  60      83.870 100.820  81.560  1.00  0.00           N
ATOM    855  HZ1 LYS A  60      83.230 100.270  81.010  1.00  0.00           H
ATOM    856  HZ2 LYS A  60      83.630 101.780  81.340  1.00  0.00           H
ATOM    857  HZ3 LYS A  60      84.780 100.610  81.190  1.00  0.00           H
ATOM    858  C   LYS A  60      87.800 102.320  87.710  1.00  0.00           C
ATOM    859  O   LYS A  60      87.650 103.520  87.930  1.00  0.00           O
ATOM    860  N   HIS A  61      89.020 101.720  87.790  1.00  0.00           N
ATOM    861  H   HIS A  61      89.020 100.750  87.510  1.00  0.00           H
ATOM    862  CA  HIS A  61      90.240 102.480  87.760  1.00  0.00           C
ATOM    863  HA  HIS A  61      90.270 103.330  88.440  1.00  0.00           H
ATOM    864  CB  HIS A  61      91.450 101.660  88.230  1.00  0.00           C
ATOM    865  HB1 HIS A  61      92.400 102.110  87.920  1.00  0.00           H
ATOM    866  HB2 HIS A  61      91.390 100.640  87.830  1.00  0.00           H
ATOM    867  CG  HIS A  61      91.330 101.700  89.720  1.00  0.00           C
ATOM    868  ND1 HIS A  61      91.390 102.830  90.510  1.00  0.00           N
ATOM    869  CE1 HIS A  61      91.370 102.370  91.710  1.00  0.00           C
ATOM    870  HE1 HIS A  61      91.540 103.080  92.510  1.00  0.00           H
ATOM    871  NE2 HIS A  61      91.340 101.030  91.750  1.00  0.00           N
ATOM    872  HE2 HIS A  61      91.160 100.580  92.630  1.00  0.00           H
ATOM    873  CD2 HIS A  61      91.170 100.610  90.470  1.00  0.00           C
ATOM    874  HD2 HIS A  61      91.120  99.610  90.080  1.00  0.00           H
ATOM    875  C   HIS A  61      90.520 102.940  86.340  1.00  0.00           C
ATOM    876  O   HIS A  61      90.780 102.120  85.450  1.00  0.00           O
ATOM    877  N   VAL A  62      90.640 104.270  86.120  1.00  0.00           N
ATOM    878  H   VAL A  62      90.560 104.930  86.890  1.00  0.00           H
ATOM    879  CA  VAL A  62      90.810 104.830  84.720  1.00  0.00           C
ATOM    880  HA  VAL A  62      91.040 104.010  84.040  1.00  0.00           H
ATOM    881  CB  VAL A  62      89.500 105.440  84.190  1.00  0.00           C
ATOM    882  HB  VAL A  62      89.610 105.690  83.130  1.00  0.00           H
ATOM    883  CG1 VAL A  62      88.270 104.590  84.250  1.00  0.00           C
ATOM    884 1HG1 VAL A  62      87.890 104.370  85.240  1.00  0.00           H
ATOM    885 2HG1 VAL A  62      87.490 105.030  83.620  1.00  0.00           H
ATOM    886 3HG1 VAL A  62      88.600 103.620  83.890  1.00  0.00           H
ATOM    887  CG2 VAL A  62      89.260 106.760  84.940  1.00  0.00           C
ATOM    888 1HG2 VAL A  62      88.340 107.130  84.480  1.00  0.00           H
ATOM    889 2HG2 VAL A  62      89.110 106.580  86.000  1.00  0.00           H
ATOM    890 3HG2 VAL A  62      90.000 107.520  84.710  1.00  0.00           H
ATOM    891  C   VAL A  62      92.050 105.670  84.600  1.00  0.00           C
ATOM    892  O   VAL A  62      92.430 106.330  85.570  1.00  0.00           O
ATOM    893  N   PRO A  63      92.680 105.690  83.440  1.00  0.00           N
ATOM    894  CD  PRO A  63      92.140 105.150  82.200  1.00  0.00           C
ATOM    895  HD1 PRO A  63      91.250 105.630  81.800  1.00  0.00           H
ATOM    896  HD2 PRO A  63      92.070 104.070  82.370  1.00  0.00           H
ATOM    897  CG  PRO A  63      93.270 105.390  81.170  1.00  0.00           C
ATOM    898  HG1 PRO A  63      93.150 106.350  80.670  1.00  0.00           H
ATOM    899  HG2 PRO A  63      93.220 104.560  80.470  1.00  0.00           H
ATOM    900  CB  PRO A  63      94.500 105.370  82.060  1.00  0.00           C
ATOM    901  HB1 PRO A  63      95.270 105.880  81.480  1.00  0.00           H
ATOM    902  HB2 PRO A  63      94.730 104.340  82.340  1.00  0.00           H
ATOM    903  CA  PRO A  63      94.040 106.060  83.310  1.00  0.00           C
ATOM    904  HA  PRO A  63      94.670 105.760  84.150  1.00  0.00           H
ATOM    905  C   PRO A  63      94.110 107.590  83.270  1.00  0.00           C
ATOM    906  O   PRO A  63      93.370 108.260  82.510  1.00  0.00           O
ATOM    907  N   ARG A  64      95.100 108.150  83.960  1.00  0.00           N
ATOM    908  H   ARG A  64      95.660 107.520  84.520  1.00  0.00           H
ATOM    909  CA  ARG A  64      95.370 109.650  83.960  1.00  0.00           C
ATOM    910  HA  ARG A  64      94.420 110.190  83.940  1.00  0.00           H
ATOM    911  CB  ARG A  64      96.070 110.070  85.230  1.00  0.00           C
ATOM    912  HB1 ARG A  64      96.260 111.140  85.160  1.00  0.00           H
ATOM    913  HB2 ARG A  64      97.010 109.520  85.280  1.00  0.00           H
ATOM    914  CG  ARG A  64      95.170 109.900  86.520  1.00  0.00           C
ATOM    915  HG1 ARG A  64      94.840 108.880  86.750  1.00  0.00           H
ATOM    916  HG2 ARG A  64      94.300 110.530  86.320  1.00  0.00           H
ATOM    917  CD  ARG A  64      95.860 110.450  87.800  1.00  0.00           C
ATOM    918  HD1 ARG A  64      96.120 111.510  87.790  1.00  0.00           H
ATOM    919  HD2 ARG A  64      96.760 109.840  87.810  1.00  0.00           H
ATOM    920  NE  ARG A  64      95.050 110.150  88.990  1.00  0.00           N
ATOM    921  HE  ARG A  64      95.460 109.430  89.580  1.00  0.00           H
ATOM    922  CZ  ARG A  64      94.020 110.830  89.460  1.00  0.00           C
ATOM    923  NH1 ARG A  64      93.490 111.800  88.810  1.00  0.00           N
ATOM    924 1HH1 ARG A  64      93.940 112.040  87.940  1.00  0.00           H
ATOM    925 2HH1 ARG A  64      92.650 112.180  89.240  1.00  0.00           H
ATOM    926  NH2 ARG A  64      93.510 110.620  90.640  1.00  0.00           N
ATOM    927 1HH2 ARG A  64      93.900 109.800  91.090  1.00  0.00           H
ATOM    928 2HH2 ARG A  64      92.840 111.220  91.100  1.00  0.00           H
ATOM    929  C   ARG A  64      96.110 110.070  82.670  1.00  0.00           C
ATOM    930  O   ARG A  64      97.070 110.800  82.690  1.00  0.00           O
ATOM    931  N   ALA A  65      95.630 109.550  81.560  1.00  0.00           N
ATOM    932  H   ALA A  65      94.860 108.910  81.700  1.00  0.00           H
ATOM    933  CA  ALA A  65      96.240 109.550  80.200  1.00  0.00           C
ATOM    934  HA  ALA A  65      97.060 110.260  80.230  1.00  0.00           H
ATOM    935  CB  ALA A  65      96.770 108.110  79.890  1.00  0.00           C
ATOM    936  HB1 ALA A  65      95.870 107.500  79.890  1.00  0.00           H
ATOM    937  HB2 ALA A  65      97.320 108.190  78.950  1.00  0.00           H
ATOM    938  HB3 ALA A  65      97.400 107.670  80.670  1.00  0.00           H
ATOM    939  C   ALA A  65      95.330 110.140  79.070  1.00  0.00           C
ATOM    940  O   ALA A  65      94.120 109.880  79.010  1.00  0.00           O
ATOM    941  N   VAL A  66      95.940 110.800  78.110  1.00  0.00           N
ATOM    942  H   VAL A  66      96.930 110.980  78.100  1.00  0.00           H
ATOM    943  CA  VAL A  66      95.280 111.230  76.880  1.00  0.00           C
ATOM    944  HA  VAL A  66      94.440 110.530  76.820  1.00  0.00           H
ATOM    945  CB  VAL A  66      94.820 112.690  77.100  1.00  0.00           C
ATOM    946  HB  VAL A  66      94.140 112.790  77.940  1.00  0.00           H
ATOM    947  CG1 VAL A  66      95.920 113.720  77.320  1.00  0.00           C
ATOM    948 1HG1 VAL A  66      95.500 114.670  77.640  1.00  0.00           H
ATOM    949 2HG1 VAL A  66      96.600 113.390  78.110  1.00  0.00           H
ATOM    950 3HG1 VAL A  66      96.450 113.940  76.400  1.00  0.00           H
ATOM    951  CG2 VAL A  66      94.170 113.280  75.810  1.00  0.00           C
ATOM    952 1HG2 VAL A  66      94.790 113.320  74.920  1.00  0.00           H
ATOM    953 2HG2 VAL A  66      93.400 112.580  75.480  1.00  0.00           H
ATOM    954 3HG2 VAL A  66      93.700 114.260  75.940  1.00  0.00           H
ATOM    955  C   VAL A  66      96.110 111.050  75.610  1.00  0.00           C
ATOM    956  O   VAL A  66      97.310 111.340  75.670  1.00  0.00           O
ATOM    957  N   PHE A  67      95.600 110.740  74.410  1.00  0.00           N
ATOM    958  H   PHE A  67      94.590 110.660  74.360  1.00  0.00           H
ATOM    959  CA  PHE A  67      96.290 110.720  73.100  1.00  0.00           C
ATOM    960  HA  PHE A  67      97.370 110.830  73.190  1.00  0.00           H
ATOM    961  CB  PHE A  67      95.980 109.430  72.290  1.00  0.00           C
ATOM    962  HB1 PHE A  67      96.600 109.490  71.400  1.00  0.00           H
ATOM    963  HB2 PHE A  67      94.920 109.450  72.040  1.00  0.00           H
ATOM    964  CG  PHE A  67      96.110 108.140  73.140  1.00  0.00           C
ATOM    965  CD1 PHE A  67      95.260 107.830  74.220  1.00  0.00           C
ATOM    966  HD1 PHE A  67      94.430 108.470  74.460  1.00  0.00           H
ATOM    967  CE1 PHE A  67      95.470 106.680  75.020  1.00  0.00           C
ATOM    968  HE1 PHE A  67      94.590 106.400  75.580  1.00  0.00           H
ATOM    969  CZ  PHE A  67      96.490 105.780  74.720  1.00  0.00           C
ATOM    970  HZ  PHE A  67      96.580 104.870  75.290  1.00  0.00           H
ATOM    971  CE2 PHE A  67      97.420 106.110  73.700  1.00  0.00           C
ATOM    972  HE2 PHE A  67      98.260 105.470  73.470  1.00  0.00           H
ATOM    973  CD2 PHE A  67      97.260 107.340  73.020  1.00  0.00           C
ATOM    974  HD2 PHE A  67      98.080 107.510  72.330  1.00  0.00           H
ATOM    975  C   PHE A  67      95.850 111.960  72.280  1.00  0.00           C
ATOM    976  O   PHE A  67      94.740 112.430  72.380  1.00  0.00           O
ATOM    977  N   VAL A  68      96.840 112.440  71.470  1.00  0.00           N
ATOM    978  H   VAL A  68      97.800 112.130  71.470  1.00  0.00           H
ATOM    979  CA  VAL A  68      96.440 113.290  70.340  1.00  0.00           C
ATOM    980  HA  VAL A  68      95.450 113.040  69.980  1.00  0.00           H
ATOM    981  CB  VAL A  68      96.560 114.800  70.630  1.00  0.00           C
ATOM    982  HB  VAL A  68      95.800 115.060  71.370  1.00  0.00           H
ATOM    983  CG1 VAL A  68      97.890 115.190  71.280  1.00  0.00           C
ATOM    984 1HG1 VAL A  68      97.820 116.210  71.660  1.00  0.00           H
ATOM    985 2HG1 VAL A  68      98.080 114.560  72.150  1.00  0.00           H
ATOM    986 3HG1 VAL A  68      98.690 114.960  70.580  1.00  0.00           H
ATOM    987  CG2 VAL A  68      96.260 115.600  69.350  1.00  0.00           C
ATOM    988 1HG2 VAL A  68      95.450 115.110  68.810  1.00  0.00           H
ATOM    989 2HG2 VAL A  68      96.220 116.680  69.420  1.00  0.00           H
ATOM    990 3HG2 VAL A  68      97.150 115.440  68.730  1.00  0.00           H
ATOM    991  C   VAL A  68      97.420 112.930  69.220  1.00  0.00           C
ATOM    992  O   VAL A  68      98.640 112.950  69.410  1.00  0.00           O
ATOM    993  N   ASP A  69      96.890 112.540  68.040  1.00  0.00           N
ATOM    994  H   ASP A  69      95.880 112.490  68.050  1.00  0.00           H
ATOM    995  CA  ASP A  69      97.620 112.650  66.770  1.00  0.00           C
ATOM    996  HA  ASP A  69      98.520 113.230  66.920  1.00  0.00           H
ATOM    997  CB  ASP A  69      97.960 111.140  66.400  1.00  0.00           C
ATOM    998  HB1 ASP A  69      97.000 110.730  66.090  1.00  0.00           H
ATOM    999  HB2 ASP A  69      98.440 110.610  67.220  1.00  0.00           H
ATOM   1000  CG  ASP A  69      98.970 111.040  65.260  1.00  0.00           C
ATOM   1001  OD1 ASP A  69      99.320 109.860  64.930  1.00  0.00           O
ATOM   1002  OD2 ASP A  69      99.420 112.030  64.650  1.00  0.00           O
ATOM   1003  C   ASP A  69      96.870 113.390  65.670  1.00  0.00           C
ATOM   1004  O   ASP A  69      95.630 113.430  65.600  1.00  0.00           O
ATOM   1005  N   LEU A  70      97.520 113.940  64.650  1.00  0.00           N
ATOM   1006  H   LEU A  70      98.500 113.730  64.590  1.00  0.00           H
ATOM   1007  CA  LEU A  70      96.950 114.630  63.490  1.00  0.00           C
ATOM   1008  HA  LEU A  70      96.090 115.150  63.920  1.00  0.00           H
ATOM   1009  CB  LEU A  70      97.910 115.640  62.970  1.00  0.00           C
ATOM   1010  HB1 LEU A  70      97.500 115.980  62.020  1.00  0.00           H
ATOM   1011  HB2 LEU A  70      98.880 115.190  62.770  1.00  0.00           H
ATOM   1012  CG  LEU A  70      98.080 116.870  63.870  1.00  0.00           C
ATOM   1013  HG  LEU A  70      98.460 116.600  64.860  1.00  0.00           H
ATOM   1014  CD1 LEU A  70      99.070 117.760  63.140  1.00  0.00           C
ATOM   1015 1HD1 LEU A  70      98.560 117.950  62.190  1.00  0.00           H
ATOM   1016 2HD1 LEU A  70      99.360 118.580  63.790  1.00  0.00           H
ATOM   1017 3HD1 LEU A  70     100.030 117.290  62.950  1.00  0.00           H
ATOM   1018  CD2 LEU A  70      96.850 117.640  64.240  1.00  0.00           C
ATOM   1019 1HD2 LEU A  70      96.260 117.050  64.940  1.00  0.00           H
ATOM   1020 2HD2 LEU A  70      97.090 118.620  64.640  1.00  0.00           H
ATOM   1021 3HD2 LEU A  70      96.230 117.650  63.350  1.00  0.00           H
ATOM   1022  C   LEU A  70      96.350 113.680  62.450  1.00  0.00           C
ATOM   1023  O   LEU A  70      95.820 114.050  61.450  1.00  0.00           O
ATOM   1024  N   GLU A  71      96.420 112.410  62.730  1.00  0.00           N
ATOM   1025  H   GLU A  71      96.860 112.130  63.600  1.00  0.00           H
ATOM   1026  CA  GLU A  71      95.610 111.350  62.010  1.00  0.00           C
ATOM   1027  HA  GLU A  71      94.720 111.720  61.490  1.00  0.00           H
ATOM   1028  CB  GLU A  71      96.500 110.780  60.890  1.00  0.00           C
ATOM   1029  HB1 GLU A  71      96.880 111.560  60.230  1.00  0.00           H
ATOM   1030  HB2 GLU A  71      95.770 110.210  60.310  1.00  0.00           H
ATOM   1031  CG  GLU A  71      97.630 109.820  61.320  1.00  0.00           C
ATOM   1032  HG1 GLU A  71      97.190 108.830  61.440  1.00  0.00           H
ATOM   1033  HG2 GLU A  71      97.980 110.150  62.300  1.00  0.00           H
ATOM   1034  CD  GLU A  71      98.720 109.780  60.300  1.00  0.00           C
ATOM   1035  OE1 GLU A  71      99.740 110.450  60.540  1.00  0.00           O
ATOM   1036  OE2 GLU A  71      98.580 109.050  59.290  1.00  0.00           O
ATOM   1037  C   GLU A  71      95.050 110.300  62.950  1.00  0.00           C
ATOM   1038  O   GLU A  71      95.450 110.410  64.140  1.00  0.00           O
ATOM   1039  N   PRO A  72      94.200 109.330  62.580  1.00  0.00           N
ATOM   1040  CD  PRO A  72      93.530 109.260  61.220  1.00  0.00           C
ATOM   1041  HD1 PRO A  72      94.270 108.910  60.510  1.00  0.00           H
ATOM   1042  HD2 PRO A  72      93.100 110.200  60.850  1.00  0.00           H
ATOM   1043  CG  PRO A  72      92.500 108.160  61.420  1.00  0.00           C
ATOM   1044  HG1 PRO A  72      92.940 107.250  61.010  1.00  0.00           H
ATOM   1045  HG2 PRO A  72      91.550 108.450  60.960  1.00  0.00           H
ATOM   1046  CB  PRO A  72      92.300 108.020  62.900  1.00  0.00           C
ATOM   1047  HB1 PRO A  72      91.970 107.010  63.150  1.00  0.00           H
ATOM   1048  HB2 PRO A  72      91.530 108.720  63.210  1.00  0.00           H
ATOM   1049  CA  PRO A  72      93.720 108.290  63.410  1.00  0.00           C
ATOM   1050  HA  PRO A  72      93.630 108.740  64.400  1.00  0.00           H
ATOM   1051  C   PRO A  72      94.550 106.980  63.380  1.00  0.00           C
ATOM   1052  O   PRO A  72      94.410 106.060  64.170  1.00  0.00           O
ATOM   1053  N   THR A  73      95.470 106.830  62.440  1.00  0.00           N
ATOM   1054  H   THR A  73      95.770 107.570  61.810  1.00  0.00           H
ATOM   1055  CA  THR A  73      96.040 105.490  61.960  1.00  0.00           C
ATOM   1056  HA  THR A  73      95.240 104.890  61.520  1.00  0.00           H
ATOM   1057  CB  THR A  73      96.840 105.880  60.730  1.00  0.00           C
ATOM   1058  HB  THR A  73      97.640 106.570  61.010  1.00  0.00           H
ATOM   1059  CG2 THR A  73      97.350 104.650  59.850  1.00  0.00           C
ATOM   1060 1HG2 THR A  73      98.080 104.010  60.340  1.00  0.00           H
ATOM   1061 2HG2 THR A  73      96.420 104.120  59.630  1.00  0.00           H
ATOM   1062 3HG2 THR A  73      97.870 105.060  58.990  1.00  0.00           H
ATOM   1063  OG1 THR A  73      95.960 106.580  59.900  1.00  0.00           O
ATOM   1064  HG1 THR A  73      95.280 105.960  59.630  1.00  0.00           H
ATOM   1065  C   THR A  73      96.870 104.630  62.860  1.00  0.00           C
ATOM   1066  O   THR A  73      96.950 103.400  62.720  1.00  0.00           O
ATOM   1067  N   VAL A  74      97.330 105.290  63.900  1.00  0.00           N
ATOM   1068  H   VAL A  74      97.140 106.290  63.950  1.00  0.00           H
ATOM   1069  CA  VAL A  74      97.820 104.620  65.090  1.00  0.00           C
ATOM   1070  HA  VAL A  74      97.850 103.560  64.860  1.00  0.00           H
ATOM   1071  CB  VAL A  74      99.320 104.980  65.480  1.00  0.00           C
ATOM   1072  HB  VAL A  74      99.550 104.340  66.330  1.00  0.00           H
ATOM   1073  CG1 VAL A  74     100.240 104.480  64.290  1.00  0.00           C
ATOM   1074 1HG1 VAL A  74     100.200 103.390  64.270  1.00  0.00           H
ATOM   1075 2HG1 VAL A  74      99.830 104.980  63.410  1.00  0.00           H
ATOM   1076 3HG1 VAL A  74     101.280 104.770  64.430  1.00  0.00           H
ATOM   1077  CG2 VAL A  74      99.580 106.390  65.810  1.00  0.00           C
ATOM   1078 1HG2 VAL A  74     100.560 106.430  66.280  1.00  0.00           H
ATOM   1079 2HG2 VAL A  74      99.530 107.040  64.930  1.00  0.00           H
ATOM   1080 3HG2 VAL A  74      98.840 106.600  66.580  1.00  0.00           H
ATOM   1081  C   VAL A  74      96.990 104.870  66.420  1.00  0.00           C
ATOM   1082  O   VAL A  74      97.100 103.930  67.250  1.00  0.00           O
ATOM   1083  N   ILE A  75      96.250 105.970  66.610  1.00  0.00           N
ATOM   1084  H   ILE A  75      96.330 106.790  66.020  1.00  0.00           H
ATOM   1085  CA  ILE A  75      95.260 105.950  67.700  1.00  0.00           C
ATOM   1086  HA  ILE A  75      95.790 105.660  68.610  1.00  0.00           H
ATOM   1087  CB  ILE A  75      94.730 107.390  68.010  1.00  0.00           C
ATOM   1088  HB  ILE A  75      94.320 107.810  67.080  1.00  0.00           H
ATOM   1089  CG2 ILE A  75      93.590 107.260  69.080  1.00  0.00           C
ATOM   1090 1HG2 ILE A  75      92.870 106.590  68.620  1.00  0.00           H
ATOM   1091 2HG2 ILE A  75      94.030 106.830  69.980  1.00  0.00           H
ATOM   1092 3HG2 ILE A  75      93.120 108.230  69.270  1.00  0.00           H
ATOM   1093  CG1 ILE A  75      95.830 108.300  68.550  1.00  0.00           C
ATOM   1094 1HG1 ILE A  75      96.640 108.360  67.830  1.00  0.00           H
ATOM   1095 2HG1 ILE A  75      96.230 107.980  69.510  1.00  0.00           H
ATOM   1096  CD  ILE A  75      95.350 109.720  68.700  1.00  0.00           C
ATOM   1097  HD1 ILE A  75      94.520 109.920  69.370  1.00  0.00           H
ATOM   1098  HD2 ILE A  75      96.130 110.280  69.210  1.00  0.00           H
ATOM   1099  HD3 ILE A  75      95.130 110.260  67.770  1.00  0.00           H
ATOM   1100  C   ILE A  75      94.220 104.790  67.510  1.00  0.00           C
ATOM   1101  O   ILE A  75      93.680 104.230  68.460  1.00  0.00           O
ATOM   1102  N   ASP A  76      94.020 104.310  66.250  1.00  0.00           N
ATOM   1103  H   ASP A  76      94.550 104.700  65.490  1.00  0.00           H
ATOM   1104  CA  ASP A  76      93.150 103.130  65.990  1.00  0.00           C
ATOM   1105  HA  ASP A  76      92.130 103.330  66.340  1.00  0.00           H
ATOM   1106  CB  ASP A  76      93.070 102.880  64.470  1.00  0.00           C
ATOM   1107  HB1 ASP A  76      93.970 102.340  64.170  1.00  0.00           H
ATOM   1108  HB2 ASP A  76      93.040 103.860  64.010  1.00  0.00           H
ATOM   1109  CG  ASP A  76      91.750 102.250  64.070  1.00  0.00           C
ATOM   1110  OD1 ASP A  76      90.770 103.030  63.940  1.00  0.00           O
ATOM   1111  OD2 ASP A  76      91.650 101.150  63.570  1.00  0.00           O
ATOM   1112  C   ASP A  76      93.660 101.780  66.600  1.00  0.00           C
ATOM   1113  O   ASP A  76      92.860 100.910  66.940  1.00  0.00           O
ATOM   1114  N   GLU A  77      94.990 101.690  66.720  1.00  0.00           N
ATOM   1115  H   GLU A  77      95.470 102.480  66.340  1.00  0.00           H
ATOM   1116  CA  GLU A  77      95.590 100.710  67.560  1.00  0.00           C
ATOM   1117  HA  GLU A  77      95.110  99.750  67.380  1.00  0.00           H
ATOM   1118  CB  GLU A  77      97.060 100.530  67.260  1.00  0.00           C
ATOM   1119  HB1 GLU A  77      97.340  99.630  67.810  1.00  0.00           H
ATOM   1120  HB2 GLU A  77      97.560 101.450  67.590  1.00  0.00           H
ATOM   1121  CG  GLU A  77      97.350 100.550  65.710  1.00  0.00           C
ATOM   1122  HG1 GLU A  77      98.420 100.350  65.660  1.00  0.00           H
ATOM   1123  HG2 GLU A  77      97.020 101.490  65.270  1.00  0.00           H
ATOM   1124  CD  GLU A  77      96.510  99.490  64.950  1.00  0.00           C
ATOM   1125  OE1 GLU A  77      96.390  98.340  65.350  1.00  0.00           O
ATOM   1126  OE2 GLU A  77      95.820  99.830  63.980  1.00  0.00           O
ATOM   1127  C   GLU A  77      95.460 100.850  69.100  1.00  0.00           C
ATOM   1128  O   GLU A  77      95.760  99.950  69.780  1.00  0.00           O
ATOM   1129  N   VAL A  78      94.930 101.950  69.590  1.00  0.00           N
ATOM   1130  H   VAL A  78      94.800 102.760  68.990  1.00  0.00           H
ATOM   1131  CA  VAL A  78      94.400 102.050  70.980  1.00  0.00           C
ATOM   1132  HA  VAL A  78      94.980 101.440  71.680  1.00  0.00           H
ATOM   1133  CB  VAL A  78      94.440 103.490  71.570  1.00  0.00           C
ATOM   1134  HB  VAL A  78      93.570 104.000  71.150  1.00  0.00           H
ATOM   1135  CG1 VAL A  78      94.150 103.270  73.090  1.00  0.00           C
ATOM   1136 1HG1 VAL A  78      93.180 102.790  73.220  1.00  0.00           H
ATOM   1137 2HG1 VAL A  78      95.010 102.780  73.550  1.00  0.00           H
ATOM   1138 3HG1 VAL A  78      94.080 104.300  73.450  1.00  0.00           H
ATOM   1139  CG2 VAL A  78      95.750 104.220  71.210  1.00  0.00           C
ATOM   1140 1HG2 VAL A  78      96.040 104.100  70.170  1.00  0.00           H
ATOM   1141 2HG2 VAL A  78      95.570 105.250  71.530  1.00  0.00           H
ATOM   1142 3HG2 VAL A  78      96.540 103.740  71.780  1.00  0.00           H
ATOM   1143  C   VAL A  78      92.960 101.460  70.970  1.00  0.00           C
ATOM   1144  O   VAL A  78      92.720 100.470  71.680  1.00  0.00           O
ATOM   1145  N   ARG A  79      92.110 101.990  70.040  1.00  0.00           N
ATOM   1146  H   ARG A  79      92.460 102.830  69.610  1.00  0.00           H
ATOM   1147  CA  ARG A  79      90.670 101.700  69.890  1.00  0.00           C
ATOM   1148  HA  ARG A  79      90.110 101.840  70.810  1.00  0.00           H
ATOM   1149  CB  ARG A  79      90.010 102.600  68.810  1.00  0.00           C
ATOM   1150  HB1 ARG A  79      88.970 102.320  68.620  1.00  0.00           H
ATOM   1151  HB2 ARG A  79      90.540 102.510  67.860  1.00  0.00           H
ATOM   1152  CG  ARG A  79      89.980 104.060  69.240  1.00  0.00           C
ATOM   1153  HG1 ARG A  79      90.990 104.460  69.190  1.00  0.00           H
ATOM   1154  HG2 ARG A  79      89.670 104.210  70.280  1.00  0.00           H
ATOM   1155  CD  ARG A  79      89.060 104.990  68.390  1.00  0.00           C
ATOM   1156  HD1 ARG A  79      88.870 106.000  68.750  1.00  0.00           H
ATOM   1157  HD2 ARG A  79      88.080 104.510  68.410  1.00  0.00           H
ATOM   1158  NE  ARG A  79      89.440 104.910  66.970  1.00  0.00           N
ATOM   1159  HE  ARG A  79      89.410 103.990  66.570  1.00  0.00           H
ATOM   1160  CZ  ARG A  79      89.680 105.800  66.030  1.00  0.00           C
ATOM   1161  NH1 ARG A  79      89.560 107.100  66.270  1.00  0.00           N
ATOM   1162 1HH1 ARG A  79      89.500 107.430  67.220  1.00  0.00           H
ATOM   1163 2HH1 ARG A  79      89.690 107.760  65.520  1.00  0.00           H
ATOM   1164  NH2 ARG A  79      89.840 105.450  64.810  1.00  0.00           N
ATOM   1165 1HH2 ARG A  79      89.810 104.500  64.470  1.00  0.00           H
ATOM   1166 2HH2 ARG A  79      89.700 106.210  64.160  1.00  0.00           H
ATOM   1167  C   ARG A  79      90.420 100.220  69.690  1.00  0.00           C
ATOM   1168  O   ARG A  79      89.310  99.760  69.990  1.00  0.00           O
ATOM   1169  N   THR A  80      91.460  99.530  69.080  1.00  0.00           N
ATOM   1170  H   THR A  80      92.280 100.090  68.910  1.00  0.00           H
ATOM   1171  CA  THR A  80      91.370  97.990  68.840  1.00  0.00           C
ATOM   1172  HA  THR A  80      90.340  97.620  68.880  1.00  0.00           H
ATOM   1173  CB  THR A  80      91.560  97.670  67.390  1.00  0.00           C
ATOM   1174  HB  THR A  80      91.520  96.600  67.190  1.00  0.00           H
ATOM   1175  CG2 THR A  80      90.590  98.500  66.560  1.00  0.00           C
ATOM   1176 1HG2 THR A  80      89.610  98.050  66.430  1.00  0.00           H
ATOM   1177 2HG2 THR A  80      90.600  99.550  66.860  1.00  0.00           H
ATOM   1178 3HG2 THR A  80      90.950  98.420  65.540  1.00  0.00           H
ATOM   1179  OG1 THR A  80      92.890  98.210  67.000  1.00  0.00           O
ATOM   1180  HG1 THR A  80      92.740  99.100  66.700  1.00  0.00           H
ATOM   1181  C   THR A  80      92.140  97.120  69.830  1.00  0.00           C
ATOM   1182  O   THR A  80      92.280  95.870  69.700  1.00  0.00           O
ATOM   1183  N   GLY A  81      92.790  97.730  70.820  1.00  0.00           N
ATOM   1184  H   GLY A  81      92.690  98.730  70.940  1.00  0.00           H
ATOM   1185  CA  GLY A  81      93.620  97.120  71.790  1.00  0.00           C
ATOM   1186  HA1 GLY A  81      94.290  97.850  72.240  1.00  0.00           H
ATOM   1187  HA2 GLY A  81      94.250  96.320  71.380  1.00  0.00           H
ATOM   1188  C   GLY A  81      92.820  96.530  72.950  1.00  0.00           C
ATOM   1189  O   GLY A  81      91.600  96.380  72.840  1.00  0.00           O
ATOM   1190  N   THR A  82      93.520  96.350  74.090  1.00  0.00           N
ATOM   1191  H   THR A  82      94.470  96.670  74.160  1.00  0.00           H
ATOM   1192  CA  THR A  82      93.010  95.580  75.270  1.00  0.00           C
ATOM   1193  HA  THR A  82      92.480  94.780  74.750  1.00  0.00           H
ATOM   1194  CB  THR A  82      94.100  95.050  76.180  1.00  0.00           C
ATOM   1195  HB  THR A  82      94.710  95.870  76.560  1.00  0.00           H
ATOM   1196  CG2 THR A  82      93.580  94.410  77.460  1.00  0.00           C
ATOM   1197 1HG2 THR A  82      93.290  95.040  78.300  1.00  0.00           H
ATOM   1198 2HG2 THR A  82      92.750  93.740  77.230  1.00  0.00           H
ATOM   1199 3HG2 THR A  82      94.280  93.660  77.820  1.00  0.00           H
ATOM   1200  OG1 THR A  82      94.910  94.120  75.540  1.00  0.00           O
ATOM   1201  HG1 THR A  82      95.440  94.570  74.880  1.00  0.00           H
ATOM   1202  C   THR A  82      91.940  96.500  75.920  1.00  0.00           C
ATOM   1203  O   THR A  82      90.830  96.050  76.130  1.00  0.00           O
ATOM   1204  N   TYR A  83      92.340  97.670  76.340  1.00  0.00           N
ATOM   1205  H   TYR A  83      92.970  98.200  75.750  1.00  0.00           H
ATOM   1206  CA  TYR A  83      91.740  98.460  77.390  1.00  0.00           C
ATOM   1207  HA  TYR A  83      91.260  97.700  78.000  1.00  0.00           H
ATOM   1208  CB  TYR A  83      92.950  99.030  78.090  1.00  0.00           C
ATOM   1209  HB1 TYR A  83      92.600  99.900  78.640  1.00  0.00           H
ATOM   1210  HB2 TYR A  83      93.640  99.370  77.330  1.00  0.00           H
ATOM   1211  CG  TYR A  83      93.680  98.080  79.070  1.00  0.00           C
ATOM   1212  CD1 TYR A  83      94.950  97.620  78.730  1.00  0.00           C
ATOM   1213  HD1 TYR A  83      95.480  98.140  77.940  1.00  0.00           H
ATOM   1214  CE1 TYR A  83      95.610  96.760  79.590  1.00  0.00           C
ATOM   1215  HE1 TYR A  83      96.640  96.470  79.460  1.00  0.00           H
ATOM   1216  CZ  TYR A  83      95.010  96.300  80.810  1.00  0.00           C
ATOM   1217  OH  TYR A  83      95.720  95.470  81.610  1.00  0.00           O
ATOM   1218  HH  TYR A  83      95.180  95.240  82.370  1.00  0.00           H
ATOM   1219  CE2 TYR A  83      93.700  96.790  81.140  1.00  0.00           C
ATOM   1220  HE2 TYR A  83      93.290  96.420  82.070  1.00  0.00           H
ATOM   1221  CD2 TYR A  83      93.030  97.620  80.270  1.00  0.00           C
ATOM   1222  HD2 TYR A  83      92.010  97.950  80.440  1.00  0.00           H
ATOM   1223  C   TYR A  83      90.610  99.430  76.930  1.00  0.00           C
ATOM   1224  O   TYR A  83      90.460 100.520  77.530  1.00  0.00           O
ATOM   1225  N   ARG A  84      89.850  99.020  75.990  1.00  0.00           N
ATOM   1226  H   ARG A  84      89.970  98.060  75.710  1.00  0.00           H
ATOM   1227  CA  ARG A  84      88.720  99.820  75.400  1.00  0.00           C
ATOM   1228  HA  ARG A  84      89.090 100.660  74.810  1.00  0.00           H
ATOM   1229  CB  ARG A  84      87.930  98.970  74.410  1.00  0.00           C
ATOM   1230  HB1 ARG A  84      87.210  99.640  73.940  1.00  0.00           H
ATOM   1231  HB2 ARG A  84      87.350  98.320  75.060  1.00  0.00           H
ATOM   1232  CG  ARG A  84      88.820  98.190  73.430  1.00  0.00           C
ATOM   1233  HG1 ARG A  84      89.170  97.340  74.000  1.00  0.00           H
ATOM   1234  HG2 ARG A  84      89.690  98.730  73.040  1.00  0.00           H
ATOM   1235  CD  ARG A  84      88.080  97.470  72.340  1.00  0.00           C
ATOM   1236  HD1 ARG A  84      87.690  98.160  71.590  1.00  0.00           H
ATOM   1237  HD2 ARG A  84      87.180  97.010  72.750  1.00  0.00           H
ATOM   1238  NE  ARG A  84      88.960  96.480  71.730  1.00  0.00           N
ATOM   1239  HE  ARG A  84      89.720  96.090  72.260  1.00  0.00           H
ATOM   1240  CZ  ARG A  84      88.780  95.890  70.600  1.00  0.00           C
ATOM   1241  NH1 ARG A  84      87.670  96.040  69.880  1.00  0.00           N
ATOM   1242 1HH1 ARG A  84      87.020  96.790  70.080  1.00  0.00           H
ATOM   1243 2HH1 ARG A  84      87.540  95.570  69.000  1.00  0.00           H
ATOM   1244  NH2 ARG A  84      89.600  95.010  70.120  1.00  0.00           N
ATOM   1245 1HH2 ARG A  84      90.520  95.030  70.540  1.00  0.00           H
ATOM   1246 2HH2 ARG A  84      89.380  94.610  69.220  1.00  0.00           H
ATOM   1247  C   ARG A  84      87.670 100.330  76.500  1.00  0.00           C
ATOM   1248  O   ARG A  84      87.050 101.370  76.440  1.00  0.00           O
ATOM   1249  N   GLN A  85      87.500  99.440  77.520  1.00  0.00           N
ATOM   1250  H   GLN A  85      88.180  98.700  77.670  1.00  0.00           H
ATOM   1251  CA  GLN A  85      86.560  99.730  78.600  1.00  0.00           C
ATOM   1252  HA  GLN A  85      85.860 100.480  78.210  1.00  0.00           H
ATOM   1253  CB  GLN A  85      85.770  98.480  78.910  1.00  0.00           C
ATOM   1254  HB1 GLN A  85      85.170  98.550  79.810  1.00  0.00           H
ATOM   1255  HB2 GLN A  85      86.390  97.580  78.960  1.00  0.00           H
ATOM   1256  CG  GLN A  85      84.700  98.380  77.790  1.00  0.00           C
ATOM   1257  HG1 GLN A  85      85.240  98.400  76.840  1.00  0.00           H
ATOM   1258  HG2 GLN A  85      83.980  99.180  77.910  1.00  0.00           H
ATOM   1259  CD  GLN A  85      83.800  97.100  77.930  1.00  0.00           C
ATOM   1260  OE1 GLN A  85      82.590  97.290  78.200  1.00  0.00           O
ATOM   1261  NE2 GLN A  85      84.500  95.990  77.970  1.00  0.00           N
ATOM   1262 1HE2 GLN A  85      85.430  96.120  77.610  1.00  0.00           H
ATOM   1263 2HE2 GLN A  85      84.110  95.080  78.150  1.00  0.00           H
ATOM   1264  C   GLN A  85      87.190 100.290  79.890  1.00  0.00           C
ATOM   1265  O   GLN A  85      86.530 100.640  80.860  1.00  0.00           O
ATOM   1266  N   LEU A  86      88.520 100.470  79.930  1.00  0.00           N
ATOM   1267  H   LEU A  86      89.120 100.380  79.120  1.00  0.00           H
ATOM   1268  CA  LEU A  86      89.180 101.170  81.050  1.00  0.00           C
ATOM   1269  HA  LEU A  86      88.600 101.230  81.970  1.00  0.00           H
ATOM   1270  CB  LEU A  86      90.390 100.320  81.360  1.00  0.00           C
ATOM   1271  HB1 LEU A  86      90.880 100.040  80.420  1.00  0.00           H
ATOM   1272  HB2 LEU A  86      89.960  99.420  81.790  1.00  0.00           H
ATOM   1273  CG  LEU A  86      91.450 100.960  82.300  1.00  0.00           C
ATOM   1274  HG  LEU A  86      91.040 101.630  83.070  1.00  0.00           H
ATOM   1275  CD1 LEU A  86      92.200  99.850  83.030  1.00  0.00           C
ATOM   1276 1HD1 LEU A  86      92.470  99.020  82.380  1.00  0.00           H
ATOM   1277 2HD1 LEU A  86      93.050 100.260  83.580  1.00  0.00           H
ATOM   1278 3HD1 LEU A  86      91.610  99.360  83.800  1.00  0.00           H
ATOM   1279  CD2 LEU A  86      92.480 101.720  81.410  1.00  0.00           C
ATOM   1280 1HD2 LEU A  86      93.080 102.390  82.020  1.00  0.00           H
ATOM   1281 2HD2 LEU A  86      93.190 101.050  80.930  1.00  0.00           H
ATOM   1282 3HD2 LEU A  86      91.930 102.270  80.650  1.00  0.00           H
ATOM   1283  C   LEU A  86      89.590 102.640  80.660  1.00  0.00           C
ATOM   1284  O   LEU A  86      89.600 103.470  81.590  1.00  0.00           O
ATOM   1285  N   PHE A  87      89.740 102.890  79.360  1.00  0.00           N
ATOM   1286  H   PHE A  87      89.660 102.070  78.790  1.00  0.00           H
ATOM   1287  CA  PHE A  87      89.650 104.220  78.780  1.00  0.00           C
ATOM   1288  HA  PHE A  87      90.080 104.880  79.530  1.00  0.00           H
ATOM   1289  CB  PHE A  87      90.630 104.390  77.570  1.00  0.00           C
ATOM   1290  HB1 PHE A  87      90.360 105.330  77.090  1.00  0.00           H
ATOM   1291  HB2 PHE A  87      90.380 103.550  76.920  1.00  0.00           H
ATOM   1292  CG  PHE A  87      92.110 104.380  77.810  1.00  0.00           C
ATOM   1293  CD1 PHE A  87      92.860 103.200  77.840  1.00  0.00           C
ATOM   1294  HD1 PHE A  87      92.300 102.280  77.820  1.00  0.00           H
ATOM   1295  CE1 PHE A  87      94.230 103.250  78.000  1.00  0.00           C
ATOM   1296  HE1 PHE A  87      94.770 102.330  78.150  1.00  0.00           H
ATOM   1297  CZ  PHE A  87      94.860 104.480  78.130  1.00  0.00           C
ATOM   1298  HZ  PHE A  87      95.920 104.520  78.340  1.00  0.00           H
ATOM   1299  CE2 PHE A  87      94.200 105.710  77.980  1.00  0.00           C
ATOM   1300  HE2 PHE A  87      94.780 106.610  78.150  1.00  0.00           H
ATOM   1301  CD2 PHE A  87      92.780 105.630  77.920  1.00  0.00           C
ATOM   1302  HD2 PHE A  87      92.180 106.520  78.000  1.00  0.00           H
ATOM   1303  C   PHE A  87      88.210 104.610  78.360  1.00  0.00           C
ATOM   1304  O   PHE A  87      87.430 103.690  78.080  1.00  0.00           O
ATOM   1305  N   HIS A  88      87.870 105.910  78.420  1.00  0.00           N
ATOM   1306  H   HIS A  88      88.440 106.640  78.820  1.00  0.00           H
ATOM   1307  CA  HIS A  88      86.620 106.290  77.610  1.00  0.00           C
ATOM   1308  HA  HIS A  88      85.980 105.450  77.350  1.00  0.00           H
ATOM   1309  CB  HIS A  88      85.760 107.150  78.480  1.00  0.00           C
ATOM   1310  HB1 HIS A  88      84.860 107.450  77.940  1.00  0.00           H
ATOM   1311  HB2 HIS A  88      86.260 108.060  78.790  1.00  0.00           H
ATOM   1312  CG  HIS A  88      85.350 106.500  79.750  1.00  0.00           C
ATOM   1313  ND1 HIS A  88      84.990 105.210  79.940  1.00  0.00           N
ATOM   1314  HD1 HIS A  88      85.120 104.560  79.180  1.00  0.00           H
ATOM   1315  CE1 HIS A  88      84.870 104.970  81.280  1.00  0.00           C
ATOM   1316  HE1 HIS A  88      84.610 104.030  81.730  1.00  0.00           H
ATOM   1317  NE2 HIS A  88      85.060 106.110  81.950  1.00  0.00           N
ATOM   1318  CD2 HIS A  88      85.390 107.110  81.000  1.00  0.00           C
ATOM   1319  HD2 HIS A  88      85.680 108.120  81.250  1.00  0.00           H
ATOM   1320  C   HIS A  88      87.110 107.110  76.370  1.00  0.00           C
ATOM   1321  O   HIS A  88      88.100 107.810  76.540  1.00  0.00           O
ATOM   1322  N   PRO A  89      86.330 107.270  75.250  1.00  0.00           N
ATOM   1323  CD  PRO A  89      85.120 106.560  74.910  1.00  0.00           C
ATOM   1324  HD1 PRO A  89      84.230 107.100  75.230  1.00  0.00           H
ATOM   1325  HD2 PRO A  89      85.160 105.530  75.270  1.00  0.00           H
ATOM   1326  CG  PRO A  89      85.180 106.490  73.410  1.00  0.00           C
ATOM   1327  HG1 PRO A  89      84.150 106.360  73.070  1.00  0.00           H
ATOM   1328  HG2 PRO A  89      85.790 105.710  72.960  1.00  0.00           H
ATOM   1329  CB  PRO A  89      85.640 107.910  73.070  1.00  0.00           C
ATOM   1330  HB1 PRO A  89      84.750 108.500  73.320  1.00  0.00           H
ATOM   1331  HB2 PRO A  89      85.940 108.000  72.030  1.00  0.00           H
ATOM   1332  CA  PRO A  89      86.700 108.100  74.120  1.00  0.00           C
ATOM   1333  HA  PRO A  89      87.680 107.780  73.780  1.00  0.00           H
ATOM   1334  C   PRO A  89      86.850 109.610  74.330  1.00  0.00           C
ATOM   1335  O   PRO A  89      87.530 110.240  73.530  1.00  0.00           O
ATOM   1336  N   GLU A  90      86.530 110.090  75.570  1.00  0.00           N
ATOM   1337  H   GLU A  90      86.020 109.520  76.230  1.00  0.00           H
ATOM   1338  CA  GLU A  90      86.940 111.430  76.040  1.00  0.00           C
ATOM   1339  HA  GLU A  90      86.490 112.200  75.410  1.00  0.00           H
ATOM   1340  CB  GLU A  90      86.380 111.770  77.430  1.00  0.00           C
ATOM   1341  HB1 GLU A  90      87.240 111.980  78.070  1.00  0.00           H
ATOM   1342  HB2 GLU A  90      85.890 110.890  77.820  1.00  0.00           H
ATOM   1343  CG  GLU A  90      85.390 112.960  77.570  1.00  0.00           C
ATOM   1344  HG1 GLU A  90      85.920 113.900  77.740  1.00  0.00           H
ATOM   1345  HG2 GLU A  90      84.800 112.850  78.490  1.00  0.00           H
ATOM   1346  CD  GLU A  90      84.310 112.990  76.420  1.00  0.00           C
ATOM   1347  OE1 GLU A  90      84.460 113.820  75.500  1.00  0.00           O
ATOM   1348  OE2 GLU A  90      83.310 112.240  76.520  1.00  0.00           O
ATOM   1349  C   GLU A  90      88.450 111.580  75.920  1.00  0.00           C
ATOM   1350  O   GLU A  90      88.890 112.720  75.750  1.00  0.00           O
ATOM   1351  N   GLN A  91      89.210 110.470  76.010  1.00  0.00           N
ATOM   1352  H   GLN A  91      88.740 109.590  76.090  1.00  0.00           H
ATOM   1353  CA  GLN A  91      90.660 110.460  76.280  1.00  0.00           C
ATOM   1354  HA  GLN A  91      90.960 111.410  76.720  1.00  0.00           H
ATOM   1355  CB  GLN A  91      91.080 109.430  77.300  1.00  0.00           C
ATOM   1356  HB1 GLN A  91      92.170 109.430  77.400  1.00  0.00           H
ATOM   1357  HB2 GLN A  91      90.980 108.470  76.790  1.00  0.00           H
ATOM   1358  CG  GLN A  91      90.350 109.550  78.640  1.00  0.00           C
ATOM   1359  HG1 GLN A  91      89.300 109.380  78.390  1.00  0.00           H
ATOM   1360  HG2 GLN A  91      90.390 110.570  79.030  1.00  0.00           H
ATOM   1361  CD  GLN A  91      90.720 108.560  79.660  1.00  0.00           C
ATOM   1362  OE1 GLN A  91      90.040 107.600  79.980  1.00  0.00           O
ATOM   1363  NE2 GLN A  91      91.880 108.810  80.270  1.00  0.00           N
ATOM   1364 1HE2 GLN A  91      92.550 109.520  80.040  1.00  0.00           H
ATOM   1365 2HE2 GLN A  91      92.150 108.170  81.010  1.00  0.00           H
ATOM   1366  C   GLN A  91      91.440 110.430  74.920  1.00  0.00           C
ATOM   1367  O   GLN A  91      92.680 110.240  74.940  1.00  0.00           O
ATOM   1368  N   LEU A  92      90.770 110.480  73.750  1.00  0.00           N
ATOM   1369  H   LEU A  92      89.780 110.650  73.800  1.00  0.00           H
ATOM   1370  CA  LEU A  92      91.440 110.380  72.440  1.00  0.00           C
ATOM   1371  HA  LEU A  92      92.520 110.370  72.540  1.00  0.00           H
ATOM   1372  CB  LEU A  92      91.100 109.070  71.710  1.00  0.00           C
ATOM   1373  HB1 LEU A  92      91.850 108.880  70.940  1.00  0.00           H
ATOM   1374  HB2 LEU A  92      90.230 109.300  71.100  1.00  0.00           H
ATOM   1375  CG  LEU A  92      90.930 107.730  72.500  1.00  0.00           C
ATOM   1376  HG  LEU A  92      90.280 107.850  73.370  1.00  0.00           H
ATOM   1377  CD1 LEU A  92      90.360 106.670  71.510  1.00  0.00           C
ATOM   1378 1HD1 LEU A  92      91.020 106.460  70.680  1.00  0.00           H
ATOM   1379 2HD1 LEU A  92      90.270 105.760  72.110  1.00  0.00           H
ATOM   1380 3HD1 LEU A  92      89.360 107.010  71.240  1.00  0.00           H
ATOM   1381  CD2 LEU A  92      92.210 107.150  72.990  1.00  0.00           C
ATOM   1382 1HD2 LEU A  92      92.480 107.640  73.930  1.00  0.00           H
ATOM   1383 2HD2 LEU A  92      92.110 106.070  73.120  1.00  0.00           H
ATOM   1384 3HD2 LEU A  92      93.020 107.270  72.270  1.00  0.00           H
ATOM   1385  C   LEU A  92      91.090 111.620  71.580  1.00  0.00           C
ATOM   1386  O   LEU A  92      89.920 112.020  71.520  1.00  0.00           O
ATOM   1387  N   ILE A  93      92.060 112.160  70.980  1.00  0.00           N
ATOM   1388  H   ILE A  93      92.990 111.820  71.180  1.00  0.00           H
ATOM   1389  CA  ILE A  93      92.030 113.310  70.060  1.00  0.00           C
ATOM   1390  HA  ILE A  93      91.020 113.700  69.930  1.00  0.00           H
ATOM   1391  CB  ILE A  93      92.840 114.460  70.640  1.00  0.00           C
ATOM   1392  HB  ILE A  93      93.860 114.100  70.770  1.00  0.00           H
ATOM   1393  CG2 ILE A  93      92.820 115.700  69.650  1.00  0.00           C
ATOM   1394 1HG2 ILE A  93      91.810 115.920  69.310  1.00  0.00           H
ATOM   1395 2HG2 ILE A  93      93.160 116.600  70.160  1.00  0.00           H
ATOM   1396 3HG2 ILE A  93      93.420 115.600  68.750  1.00  0.00           H
ATOM   1397  CG1 ILE A  93      92.180 114.800  72.040  1.00  0.00           C
ATOM   1398 1HG1 ILE A  93      92.320 113.990  72.760  1.00  0.00           H
ATOM   1399 2HG1 ILE A  93      91.100 114.910  71.970  1.00  0.00           H
ATOM   1400  CD  ILE A  93      92.520 116.190  72.630  1.00  0.00           C
ATOM   1401  HD1 ILE A  93      92.150 116.230  73.660  1.00  0.00           H
ATOM   1402  HD2 ILE A  93      93.600 116.210  72.750  1.00  0.00           H
ATOM   1403  HD3 ILE A  93      92.200 117.010  71.990  1.00  0.00           H
ATOM   1404  C   ILE A  93      92.690 112.940  68.750  1.00  0.00           C
ATOM   1405  O   ILE A  93      93.770 112.350  68.650  1.00  0.00           O
ATOM   1406  N   THR A  94      92.110 113.310  67.630  1.00  0.00           N
ATOM   1407  H   THR A  94      91.230 113.800  67.690  1.00  0.00           H
ATOM   1408  CA  THR A  94      92.550 112.960  66.270  1.00  0.00           C
ATOM   1409  HA  THR A  94      93.610 112.720  66.370  1.00  0.00           H
ATOM   1410  CB  THR A  94      91.780 111.760  65.590  1.00  0.00           C
ATOM   1411  HB  THR A  94      92.010 111.690  64.520  1.00  0.00           H
ATOM   1412  CG2 THR A  94      92.200 110.450  66.270  1.00  0.00           C
ATOM   1413 1HG2 THR A  94      91.900 110.430  67.320  1.00  0.00           H
ATOM   1414 2HG2 THR A  94      91.810 109.540  65.810  1.00  0.00           H
ATOM   1415 3HG2 THR A  94      93.280 110.380  66.190  1.00  0.00           H
ATOM   1416  OG1 THR A  94      90.440 111.930  65.720  1.00  0.00           O
ATOM   1417  HG1 THR A  94      90.130 112.580  65.080  1.00  0.00           H
ATOM   1418  C   THR A  94      92.330 114.110  65.280  1.00  0.00           C
ATOM   1419  O   THR A  94      91.350 114.850  65.420  1.00  0.00           O
ATOM   1420  N   GLY A  95      93.240 114.290  64.340  1.00  0.00           N
ATOM   1421  H   GLY A  95      94.060 113.720  64.480  1.00  0.00           H
ATOM   1422  CA  GLY A  95      93.280 115.180  63.250  1.00  0.00           C
ATOM   1423  HA1 GLY A  95      94.320 115.410  63.010  1.00  0.00           H
ATOM   1424  HA2 GLY A  95      92.780 116.070  63.630  1.00  0.00           H
ATOM   1425  C   GLY A  95      92.480 114.790  61.990  1.00  0.00           C
ATOM   1426  O   GLY A  95      91.940 113.620  61.930  1.00  0.00           O
ATOM   1427  N   LYS A  96      92.340 115.650  61.000  1.00  0.00           N
ATOM   1428  H   LYS A  96      92.940 116.450  61.110  1.00  0.00           H
ATOM   1429  CA  LYS A  96      91.610 115.480  59.690  1.00  0.00           C
ATOM   1430  HA  LYS A  96      91.460 114.410  59.680  1.00  0.00           H
ATOM   1431  CB  LYS A  96      90.250 116.240  59.770  1.00  0.00           C
ATOM   1432  HB1 LYS A  96      90.510 117.300  59.870  1.00  0.00           H
ATOM   1433  HB2 LYS A  96      89.670 115.900  60.620  1.00  0.00           H
ATOM   1434  CG  LYS A  96      89.260 116.270  58.550  1.00  0.00           C
ATOM   1435  HG1 LYS A  96      89.760 116.650  57.660  1.00  0.00           H
ATOM   1436  HG2 LYS A  96      88.400 116.920  58.740  1.00  0.00           H
ATOM   1437  CD  LYS A  96      88.630 114.920  58.200  1.00  0.00           C
ATOM   1438  HD1 LYS A  96      89.370 114.180  57.900  1.00  0.00           H
ATOM   1439  HD2 LYS A  96      87.920 115.100  57.400  1.00  0.00           H
ATOM   1440  CE  LYS A  96      87.850 114.290  59.340  1.00  0.00           C
ATOM   1441  HE1 LYS A  96      86.830 114.660  59.320  1.00  0.00           H
ATOM   1442  HE2 LYS A  96      88.340 114.560  60.270  1.00  0.00           H
ATOM   1443  NZ  LYS A  96      87.760 112.810  59.220  1.00  0.00           N
ATOM   1444  HZ1 LYS A  96      87.000 112.530  59.820  1.00  0.00           H
ATOM   1445  HZ2 LYS A  96      87.610 112.500  58.260  1.00  0.00           H
ATOM   1446  HZ3 LYS A  96      88.660 112.460  59.530  1.00  0.00           H
ATOM   1447  C   LYS A  96      92.500 115.930  58.510  1.00  0.00           C
ATOM   1448  O   LYS A  96      92.170 115.490  57.410  1.00  0.00           O
ATOM   1449  N   GLU A  97      93.630 116.640  58.720  1.00  0.00           N
ATOM   1450  H   GLU A  97      93.840 117.050  59.620  1.00  0.00           H
ATOM   1451  CA  GLU A  97      94.760 116.510  57.750  1.00  0.00           C
ATOM   1452  HA  GLU A  97      94.800 115.570  57.210  1.00  0.00           H
ATOM   1453  CB  GLU A  97      94.790 117.660  56.790  1.00  0.00           C
ATOM   1454  HB1 GLU A  97      94.570 118.550  57.380  1.00  0.00           H
ATOM   1455  HB2 GLU A  97      93.930 117.450  56.150  1.00  0.00           H
ATOM   1456  CG  GLU A  97      96.070 117.820  55.950  1.00  0.00           C
ATOM   1457  HG1 GLU A  97      96.080 117.060  55.170  1.00  0.00           H
ATOM   1458  HG2 GLU A  97      96.960 117.690  56.570  1.00  0.00           H
ATOM   1459  CD  GLU A  97      96.180 119.240  55.300  1.00  0.00           C
ATOM   1460  OE1 GLU A  97      97.260 119.620  54.780  1.00  0.00           O
ATOM   1461  OE2 GLU A  97      95.230 120.030  55.290  1.00  0.00           O
ATOM   1462  C   GLU A  97      96.080 116.440  58.600  1.00  0.00           C
ATOM   1463  O   GLU A  97      96.310 117.250  59.480  1.00  0.00           O
ATOM   1464  N   ASP A  98      96.990 115.550  58.100  1.00  0.00           N
ATOM   1465  H   ASP A  98      96.710 114.980  57.320  1.00  0.00           H
ATOM   1466  CA  ASP A  98      98.380 115.400  58.650  1.00  0.00           C
ATOM   1467  HA  ASP A  98      98.320 115.680  59.710  1.00  0.00           H
ATOM   1468  CB  ASP A  98      98.740 113.920  58.770  1.00  0.00           C
ATOM   1469  HB1 ASP A  98      98.260 113.410  59.610  1.00  0.00           H
ATOM   1470  HB2 ASP A  98      99.810 113.870  58.960  1.00  0.00           H
ATOM   1471  CG  ASP A  98      98.450 113.020  57.620  1.00  0.00           C
ATOM   1472  OD1 ASP A  98      97.300 112.540  57.470  1.00  0.00           O
ATOM   1473  OD2 ASP A  98      99.390 112.770  56.830  1.00  0.00           O
ATOM   1474  C   ASP A  98      99.420 116.330  58.110  1.00  0.00           C
ATOM   1475  O   ASP A  98      99.390 116.610  56.900  1.00  0.00           O
ATOM   1476  N   ALA A  99     100.210 116.970  58.930  1.00  0.00           N
ATOM   1477  H   ALA A  99     100.100 116.550  59.840  1.00  0.00           H
ATOM   1478  CA  ALA A  99     101.140 118.120  58.760  1.00  0.00           C
ATOM   1479  HA  ALA A  99     100.600 118.850  58.160  1.00  0.00           H
ATOM   1480  CB  ALA A  99     101.290 118.640  60.210  1.00  0.00           C
ATOM   1481  HB1 ALA A  99     102.010 118.090  60.820  1.00  0.00           H
ATOM   1482  HB2 ALA A  99     101.620 119.680  60.250  1.00  0.00           H
ATOM   1483  HB3 ALA A  99     100.290 118.630  60.650  1.00  0.00           H
ATOM   1484  C   ALA A  99     102.520 117.850  58.000  1.00  0.00           C
ATOM   1485  O   ALA A  99     103.480 118.610  58.230  1.00  0.00           O
ATOM   1486  N   ALA A 100     102.530 116.900  57.030  1.00  0.00           N
ATOM   1487  H   ALA A 100     101.810 116.180  57.080  1.00  0.00           H
ATOM   1488  CA  ALA A 100     103.680 116.560  56.210  1.00  0.00           C
ATOM   1489  HA  ALA A 100     103.500 115.620  55.690  1.00  0.00           H
ATOM   1490  CB  ALA A 100     103.840 117.570  55.090  1.00  0.00           C
ATOM   1491  HB1 ALA A 100     102.860 117.760  54.660  1.00  0.00           H
ATOM   1492  HB2 ALA A 100     104.230 118.490  55.530  1.00  0.00           H
ATOM   1493  HB3 ALA A 100     104.540 117.320  54.290  1.00  0.00           H
ATOM   1494  C   ALA A 100     105.070 116.410  56.940  1.00  0.00           C
ATOM   1495  O   ALA A 100     106.080 116.680  56.300  1.00  0.00           O
ATOM   1496  N   ASN A 101     105.180 116.020  58.160  1.00  0.00           N
ATOM   1497  H   ASN A 101     104.300 115.830  58.620  1.00  0.00           H
ATOM   1498  CA  ASN A 101     106.390 116.050  59.050  1.00  0.00           C
ATOM   1499  HA  ASN A 101     106.100 116.030  60.100  1.00  0.00           H
ATOM   1500  CB  ASN A 101     107.280 114.830  58.730  1.00  0.00           C
ATOM   1501  HB1 ASN A 101     107.970 114.990  57.900  1.00  0.00           H
ATOM   1502  HB2 ASN A 101     106.630 113.970  58.560  1.00  0.00           H
ATOM   1503  CG  ASN A 101     108.130 114.580  59.970  1.00  0.00           C
ATOM   1504  OD1 ASN A 101     109.280 114.420  59.880  1.00  0.00           O
ATOM   1505  ND2 ASN A 101     107.470 114.330  61.100  1.00  0.00           N
ATOM   1506 1HD2 ASN A 101     106.460 114.260  61.110  1.00  0.00           H
ATOM   1507 2HD2 ASN A 101     108.030 113.780  61.740  1.00  0.00           H
ATOM   1508  C   ASN A 101     107.100 117.400  58.970  1.00  0.00           C
ATOM   1509  O   ASN A 101     108.350 117.520  58.820  1.00  0.00           O
ATOM   1510  N   ASN A 102     106.300 118.420  59.120  1.00  0.00           N
ATOM   1511  H   ASN A 102     105.310 118.250  59.210  1.00  0.00           H
ATOM   1512  CA  ASN A 102     106.830 119.760  59.070  1.00  0.00           C
ATOM   1513  HA  ASN A 102     107.920 119.740  58.960  1.00  0.00           H
ATOM   1514  CB  ASN A 102     106.370 120.430  57.730  1.00  0.00           C
ATOM   1515  HB1 ASN A 102     105.280 120.410  57.680  1.00  0.00           H
ATOM   1516  HB2 ASN A 102     106.720 119.870  56.860  1.00  0.00           H
ATOM   1517  CG  ASN A 102     106.830 121.890  57.610  1.00  0.00           C
ATOM   1518  OD1 ASN A 102     106.530 122.740  58.440  1.00  0.00           O
ATOM   1519  ND2 ASN A 102     107.440 122.200  56.460  1.00  0.00           N
ATOM   1520 1HD2 ASN A 102     107.750 121.490  55.820  1.00  0.00           H
ATOM   1521 2HD2 ASN A 102     107.640 123.190  56.430  1.00  0.00           H
ATOM   1522  C   ASN A 102     106.510 120.580  60.280  1.00  0.00           C
ATOM   1523  O   ASN A 102     105.350 120.610  60.710  1.00  0.00           O
ATOM   1524  N   TYR A 103     107.590 121.120  60.950  1.00  0.00           N
ATOM   1525  H   TYR A 103     108.480 120.920  60.510  1.00  0.00           H
ATOM   1526  CA  TYR A 103     107.560 121.760  62.240  1.00  0.00           C
ATOM   1527  HA  TYR A 103     107.250 120.970  62.920  1.00  0.00           H
ATOM   1528  CB  TYR A 103     109.010 122.240  62.750  1.00  0.00           C
ATOM   1529  HB1 TYR A 103     109.350 123.060  62.120  1.00  0.00           H
ATOM   1530  HB2 TYR A 103     109.700 121.400  62.660  1.00  0.00           H
ATOM   1531  CG  TYR A 103     108.970 122.620  64.240  1.00  0.00           C
ATOM   1532  CD1 TYR A 103     108.410 123.880  64.710  1.00  0.00           C
ATOM   1533  HD1 TYR A 103     108.010 124.590  63.990  1.00  0.00           H
ATOM   1534  CE1 TYR A 103     108.590 124.210  66.080  1.00  0.00           C
ATOM   1535  HE1 TYR A 103     108.300 125.180  66.460  1.00  0.00           H
ATOM   1536  CZ  TYR A 103     109.210 123.310  66.950  1.00  0.00           C
ATOM   1537  OH  TYR A 103     109.550 123.590  68.220  1.00  0.00           O
ATOM   1538  HH  TYR A 103     109.160 124.400  68.560  1.00  0.00           H
ATOM   1539  CE2 TYR A 103     109.810 122.120  66.490  1.00  0.00           C
ATOM   1540  HE2 TYR A 103     110.320 121.490  67.200  1.00  0.00           H
ATOM   1541  CD2 TYR A 103     109.750 121.830  65.130  1.00  0.00           C
ATOM   1542  HD2 TYR A 103     110.140 120.860  64.880  1.00  0.00           H
ATOM   1543  C   TYR A 103     106.510 122.920  62.260  1.00  0.00           C
ATOM   1544  O   TYR A 103     105.450 122.950  62.870  1.00  0.00           O
ATOM   1545  N   ALA A 104     106.640 123.850  61.270  1.00  0.00           N
ATOM   1546  H   ALA A 104     107.370 123.730  60.580  1.00  0.00           H
ATOM   1547  CA  ALA A 104     105.760 125.010  61.110  1.00  0.00           C
ATOM   1548  HA  ALA A 104     105.760 125.490  62.090  1.00  0.00           H
ATOM   1549  CB  ALA A 104     106.410 125.990  60.120  1.00  0.00           C
ATOM   1550  HB1 ALA A 104     106.530 125.540  59.140  1.00  0.00           H
ATOM   1551  HB2 ALA A 104     105.780 126.880  60.080  1.00  0.00           H
ATOM   1552  HB3 ALA A 104     107.420 126.210  60.470  1.00  0.00           H
ATOM   1553  C   ALA A 104     104.330 124.560  60.760  1.00  0.00           C
ATOM   1554  O   ALA A 104     103.420 125.170  61.230  1.00  0.00           O
ATOM   1555  N   ARG A 105     104.110 123.500  59.960  1.00  0.00           N
ATOM   1556  H   ARG A 105     104.950 122.990  59.740  1.00  0.00           H
ATOM   1557  CA  ARG A 105     102.780 123.080  59.480  1.00  0.00           C
ATOM   1558  HA  ARG A 105     102.270 123.960  59.110  1.00  0.00           H
ATOM   1559  CB  ARG A 105     102.990 121.970  58.460  1.00  0.00           C
ATOM   1560  HB1 ARG A 105     103.350 121.080  58.980  1.00  0.00           H
ATOM   1561  HB2 ARG A 105     103.640 122.340  57.660  1.00  0.00           H
ATOM   1562  CG  ARG A 105     101.660 121.490  57.820  1.00  0.00           C
ATOM   1563  HG1 ARG A 105     100.850 121.480  58.540  1.00  0.00           H
ATOM   1564  HG2 ARG A 105     101.810 120.520  57.350  1.00  0.00           H
ATOM   1565  CD  ARG A 105     101.240 122.540  56.700  1.00  0.00           C
ATOM   1566  HD1 ARG A 105     102.120 122.900  56.160  1.00  0.00           H
ATOM   1567  HD2 ARG A 105     100.750 123.370  57.200  1.00  0.00           H
ATOM   1568  NE  ARG A 105     100.240 121.980  55.740  1.00  0.00           N
ATOM   1569  HE  ARG A 105      99.930 121.030  55.890  1.00  0.00           H
ATOM   1570  CZ  ARG A 105      99.550 122.670  54.860  1.00  0.00           C
ATOM   1571  NH1 ARG A 105      99.720 123.940  54.720  1.00  0.00           N
ATOM   1572 1HH1 ARG A 105     100.450 124.350  55.290  1.00  0.00           H
ATOM   1573 2HH1 ARG A 105      99.070 124.410  54.100  1.00  0.00           H
ATOM   1574  NH2 ARG A 105      98.580 122.130  54.220  1.00  0.00           N
ATOM   1575 1HH2 ARG A 105      98.340 121.150  54.350  1.00  0.00           H
ATOM   1576 2HH2 ARG A 105      98.180 122.670  53.460  1.00  0.00           H
ATOM   1577  C   ARG A 105     101.920 122.610  60.710  1.00  0.00           C
ATOM   1578  O   ARG A 105     100.680 122.820  60.790  1.00  0.00           O
ATOM   1579  N   GLY A 106     102.660 121.880  61.600  1.00  0.00           N
ATOM   1580  H   GLY A 106     103.630 121.660  61.410  1.00  0.00           H
ATOM   1581  CA  GLY A 106     102.150 121.510  62.910  1.00  0.00           C
ATOM   1582  HA1 GLY A 106     102.800 120.740  63.320  1.00  0.00           H
ATOM   1583  HA2 GLY A 106     101.160 121.110  62.680  1.00  0.00           H
ATOM   1584  C   GLY A 106     102.020 122.670  63.930  1.00  0.00           C
ATOM   1585  O   GLY A 106     101.040 122.790  64.680  1.00  0.00           O
ATOM   1586  N   HIS A 107     103.020 123.520  63.980  1.00  0.00           N
ATOM   1587  H   HIS A 107     103.750 123.440  63.290  1.00  0.00           H
ATOM   1588  CA  HIS A 107     103.220 124.570  64.980  1.00  0.00           C
ATOM   1589  HA  HIS A 107     102.940 124.130  65.940  1.00  0.00           H
ATOM   1590  CB  HIS A 107     104.730 124.990  64.970  1.00  0.00           C
ATOM   1591  HB1 HIS A 107     104.840 125.690  64.150  1.00  0.00           H
ATOM   1592  HB2 HIS A 107     105.360 124.100  65.010  1.00  0.00           H
ATOM   1593  CG  HIS A 107     105.060 125.640  66.340  1.00  0.00           C
ATOM   1594  ND1 HIS A 107     105.230 125.030  67.540  1.00  0.00           N
ATOM   1595  HD1 HIS A 107     105.090 124.030  67.660  1.00  0.00           H
ATOM   1596  CE1 HIS A 107     105.550 125.920  68.460  1.00  0.00           C
ATOM   1597  HE1 HIS A 107     105.820 125.670  69.480  1.00  0.00           H
ATOM   1598  NE2 HIS A 107     105.680 127.120  67.970  1.00  0.00           N
ATOM   1599  CD2 HIS A 107     105.340 126.980  66.650  1.00  0.00           C
ATOM   1600  HD2 HIS A 107     105.260 127.770  65.910  1.00  0.00           H
ATOM   1601  C   HIS A 107     102.340 125.880  64.840  1.00  0.00           C
ATOM   1602  O   HIS A 107     102.180 126.600  65.820  1.00  0.00           O
ATOM   1603  N   TYR A 108     101.770 126.040  63.630  1.00  0.00           N
ATOM   1604  H   TYR A 108     102.060 125.420  62.890  1.00  0.00           H
ATOM   1605  CA  TYR A 108     100.810 127.100  63.320  1.00  0.00           C
ATOM   1606  HA  TYR A 108     100.440 127.510  64.260  1.00  0.00           H
ATOM   1607  CB  TYR A 108     101.520 128.320  62.660  1.00  0.00           C
ATOM   1608  HB1 TYR A 108     100.800 129.140  62.680  1.00  0.00           H
ATOM   1609  HB2 TYR A 108     101.710 128.060  61.620  1.00  0.00           H
ATOM   1610  CG  TYR A 108     102.830 128.730  63.270  1.00  0.00           C
ATOM   1611  CD1 TYR A 108     102.920 129.460  64.450  1.00  0.00           C
ATOM   1612  HD1 TYR A 108     101.990 129.770  64.910  1.00  0.00           H
ATOM   1613  CE1 TYR A 108     104.160 129.830  65.000  1.00  0.00           C
ATOM   1614  HE1 TYR A 108     104.190 130.560  65.800  1.00  0.00           H
ATOM   1615  CZ  TYR A 108     105.340 129.450  64.360  1.00  0.00           C
ATOM   1616  OH  TYR A 108     106.560 129.910  64.760  1.00  0.00           O
ATOM   1617  HH  TYR A 108     106.590 130.580  65.440  1.00  0.00           H
ATOM   1618  CE2 TYR A 108     105.270 128.680  63.130  1.00  0.00           C
ATOM   1619  HE2 TYR A 108     106.160 128.530  62.550  1.00  0.00           H
ATOM   1620  CD2 TYR A 108     104.010 128.320  62.640  1.00  0.00           C
ATOM   1621  HD2 TYR A 108     103.820 127.750  61.750  1.00  0.00           H
ATOM   1622  C   TYR A 108      99.610 126.760  62.460  1.00  0.00           C
ATOM   1623  O   TYR A 108      98.520 127.170  62.720  1.00  0.00           O
ATOM   1624  N   THR A 109      99.790 126.000  61.400  1.00  0.00           N
ATOM   1625  H   THR A 109     100.750 125.940  61.090  1.00  0.00           H
ATOM   1626  CA  THR A 109      98.750 125.800  60.400  1.00  0.00           C
ATOM   1627  HA  THR A 109      98.170 126.720  60.320  1.00  0.00           H
ATOM   1628  CB  THR A 109      99.380 125.520  59.020  1.00  0.00           C
ATOM   1629  HB  THR A 109      99.710 124.480  59.030  1.00  0.00           H
ATOM   1630  CG2 THR A 109      98.340 125.900  57.850  1.00  0.00           C
ATOM   1631 1HG2 THR A 109      97.520 125.190  57.950  1.00  0.00           H
ATOM   1632 2HG2 THR A 109      97.970 126.920  57.930  1.00  0.00           H
ATOM   1633 3HG2 THR A 109      98.840 125.730  56.900  1.00  0.00           H
ATOM   1634  OG1 THR A 109     100.430 126.390  58.770  1.00  0.00           O
ATOM   1635  HG1 THR A 109     100.870 126.080  57.970  1.00  0.00           H
ATOM   1636  C   THR A 109      97.600 124.750  60.770  1.00  0.00           C
ATOM   1637  O   THR A 109      96.410 125.070  60.680  1.00  0.00           O
ATOM   1638  N   ILE A 110      97.950 123.550  61.180  1.00  0.00           N
ATOM   1639  H   ILE A 110      98.920 123.430  61.430  1.00  0.00           H
ATOM   1640  CA  ILE A 110      97.100 122.450  61.580  1.00  0.00           C
ATOM   1641  HA  ILE A 110      96.120 122.590  61.130  1.00  0.00           H
ATOM   1642  CB  ILE A 110      97.660 121.070  61.020  1.00  0.00           C
ATOM   1643  HB  ILE A 110      98.680 120.930  61.370  1.00  0.00           H
ATOM   1644  CG2 ILE A 110      96.740 119.880  61.480  1.00  0.00           C
ATOM   1645 1HG2 ILE A 110      97.160 119.030  60.950  1.00  0.00           H
ATOM   1646 2HG2 ILE A 110      96.850 119.760  62.550  1.00  0.00           H
ATOM   1647 3HG2 ILE A 110      95.730 120.160  61.190  1.00  0.00           H
ATOM   1648  CG1 ILE A 110      97.810 121.230  59.460  1.00  0.00           C
ATOM   1649 1HG1 ILE A 110      98.570 121.990  59.320  1.00  0.00           H
ATOM   1650 2HG1 ILE A 110      96.880 121.720  59.170  1.00  0.00           H
ATOM   1651  CD  ILE A 110      97.990 119.960  58.600  1.00  0.00           C
ATOM   1652  HD1 ILE A 110      97.030 119.460  58.450  1.00  0.00           H
ATOM   1653  HD2 ILE A 110      98.420 120.210  57.630  1.00  0.00           H
ATOM   1654  HD3 ILE A 110      98.660 119.300  59.150  1.00  0.00           H
ATOM   1655  C   ILE A 110      96.850 122.430  63.100  1.00  0.00           C
ATOM   1656  O   ILE A 110      95.720 122.160  63.470  1.00  0.00           O
ATOM   1657  N   GLY A 111      97.810 122.810  63.970  1.00  0.00           N
ATOM   1658  H   GLY A 111      98.700 123.100  63.590  1.00  0.00           H
ATOM   1659  CA  GLY A 111      97.670 122.690  65.390  1.00  0.00           C
ATOM   1660  HA1 GLY A 111      98.620 122.960  65.850  1.00  0.00           H
ATOM   1661  HA2 GLY A 111      97.440 121.670  65.690  1.00  0.00           H
ATOM   1662  C   GLY A 111      96.600 123.530  66.030  1.00  0.00           C
ATOM   1663  O   GLY A 111      95.960 123.110  66.990  1.00  0.00           O
ATOM   1664  N   LYS A 112      96.360 124.710  65.480  1.00  0.00           N
ATOM   1665  H   LYS A 112      97.050 125.050  64.820  1.00  0.00           H
ATOM   1666  CA  LYS A 112      95.330 125.690  65.990  1.00  0.00           C
ATOM   1667  HA  LYS A 112      95.670 126.080  66.940  1.00  0.00           H
ATOM   1668  CB  LYS A 112      95.390 126.900  65.070  1.00  0.00           C
ATOM   1669  HB1 LYS A 112      96.410 127.290  65.010  1.00  0.00           H
ATOM   1670  HB2 LYS A 112      94.780 127.760  65.320  1.00  0.00           H
ATOM   1671  CG  LYS A 112      94.930 126.630  63.590  1.00  0.00           C
ATOM   1672  HG1 LYS A 112      93.890 126.320  63.490  1.00  0.00           H
ATOM   1673  HG2 LYS A 112      95.500 125.780  63.220  1.00  0.00           H
ATOM   1674  CD  LYS A 112      95.130 127.880  62.730  1.00  0.00           C
ATOM   1675  HD1 LYS A 112      96.110 128.260  63.010  1.00  0.00           H
ATOM   1676  HD2 LYS A 112      94.420 128.670  62.970  1.00  0.00           H
ATOM   1677  CE  LYS A 112      94.980 127.670  61.260  1.00  0.00           C
ATOM   1678  HE1 LYS A 112      94.400 126.770  61.080  1.00  0.00           H
ATOM   1679  HE2 LYS A 112      95.940 127.250  60.970  1.00  0.00           H
ATOM   1680  NZ  LYS A 112      94.490 128.860  60.610  1.00  0.00           N
ATOM   1681  HZ1 LYS A 112      94.750 128.790  59.640  1.00  0.00           H
ATOM   1682  HZ2 LYS A 112      93.490 128.890  60.750  1.00  0.00           H
ATOM   1683  HZ3 LYS A 112      94.930 129.690  60.980  1.00  0.00           H
ATOM   1684  C   LYS A 112      93.850 125.100  66.100  1.00  0.00           C
ATOM   1685  O   LYS A 112      93.030 125.790  66.680  1.00  0.00           O
ATOM   1686  N   GLU A 113      93.580 124.070  65.280  1.00  0.00           N
ATOM   1687  H   GLU A 113      94.360 123.740  64.740  1.00  0.00           H
ATOM   1688  CA  GLU A 113      92.290 123.370  65.190  1.00  0.00           C
ATOM   1689  HA  GLU A 113      91.480 124.080  65.360  1.00  0.00           H
ATOM   1690  CB  GLU A 113      92.140 122.750  63.790  1.00  0.00           C
ATOM   1691  HB1 GLU A 113      91.160 122.300  63.690  1.00  0.00           H
ATOM   1692  HB2 GLU A 113      92.860 121.940  63.670  1.00  0.00           H
ATOM   1693  CG  GLU A 113      92.540 123.710  62.690  1.00  0.00           C
ATOM   1694  HG1 GLU A 113      93.630 123.730  62.650  1.00  0.00           H
ATOM   1695  HG2 GLU A 113      92.240 124.700  63.020  1.00  0.00           H
ATOM   1696  CD  GLU A 113      91.860 123.440  61.250  1.00  0.00           C
ATOM   1697  OE1 GLU A 113      92.590 123.160  60.300  1.00  0.00           O
ATOM   1698  OE2 GLU A 113      90.610 123.170  61.220  1.00  0.00           O
ATOM   1699  C   GLU A 113      92.100 122.380  66.340  1.00  0.00           C
ATOM   1700  O   GLU A 113      90.990 122.020  66.660  1.00  0.00           O
ATOM   1701  N   ILE A 114      93.160 121.950  66.990  1.00  0.00           N
ATOM   1702  H   ILE A 114      94.060 122.040  66.530  1.00  0.00           H
ATOM   1703  CA  ILE A 114      93.160 120.740  67.840  1.00  0.00           C
ATOM   1704  HA  ILE A 114      92.210 120.230  67.970  1.00  0.00           H
ATOM   1705  CB  ILE A 114      94.050 119.700  67.120  1.00  0.00           C
ATOM   1706  HB  ILE A 114      94.970 120.170  66.780  1.00  0.00           H
ATOM   1707  CG2 ILE A 114      94.560 118.570  67.970  1.00  0.00           C
ATOM   1708 1HG2 ILE A 114      93.740 118.200  68.580  1.00  0.00           H
ATOM   1709 2HG2 ILE A 114      94.910 117.760  67.320  1.00  0.00           H
ATOM   1710 3HG2 ILE A 114      95.330 118.830  68.700  1.00  0.00           H
ATOM   1711  CG1 ILE A 114      93.340 119.200  65.870  1.00  0.00           C
ATOM   1712 1HG1 ILE A 114      94.080 118.630  65.310  1.00  0.00           H
ATOM   1713 2HG1 ILE A 114      93.050 119.970  65.150  1.00  0.00           H
ATOM   1714  CD  ILE A 114      92.100 118.310  66.060  1.00  0.00           C
ATOM   1715  HD1 ILE A 114      91.610 118.100  65.110  1.00  0.00           H
ATOM   1716  HD2 ILE A 114      92.510 117.450  66.600  1.00  0.00           H
ATOM   1717  HD3 ILE A 114      91.370 118.870  66.640  1.00  0.00           H
ATOM   1718  C   ILE A 114      93.680 121.080  69.240  1.00  0.00           C
ATOM   1719  O   ILE A 114      93.440 120.310  70.120  1.00  0.00           O
ATOM   1720  N   ILE A 115      94.280 122.320  69.460  1.00  0.00           N
ATOM   1721  H   ILE A 115      94.390 122.940  68.670  1.00  0.00           H
ATOM   1722  CA  ILE A 115      95.070 122.630  70.630  1.00  0.00           C
ATOM   1723  HA  ILE A 115      95.760 121.830  70.920  1.00  0.00           H
ATOM   1724  CB  ILE A 115      96.000 123.760  70.360  1.00  0.00           C
ATOM   1725  HB  ILE A 115      96.710 123.350  69.640  1.00  0.00           H
ATOM   1726  CG2 ILE A 115      95.350 125.060  69.680  1.00  0.00           C
ATOM   1727 1HG2 ILE A 115      94.890 124.720  68.750  1.00  0.00           H
ATOM   1728 2HG2 ILE A 115      94.770 125.610  70.420  1.00  0.00           H
ATOM   1729 3HG2 ILE A 115      96.110 125.810  69.470  1.00  0.00           H
ATOM   1730  CG1 ILE A 115      96.790 124.240  71.560  1.00  0.00           C
ATOM   1731 1HG1 ILE A 115      96.060 124.670  72.250  1.00  0.00           H
ATOM   1732 2HG1 ILE A 115      97.490 125.000  71.200  1.00  0.00           H
ATOM   1733  CD  ILE A 115      97.660 123.130  72.270  1.00  0.00           C
ATOM   1734  HD1 ILE A 115      98.230 122.450  71.640  1.00  0.00           H
ATOM   1735  HD2 ILE A 115      98.300 123.690  72.960  1.00  0.00           H
ATOM   1736  HD3 ILE A 115      97.060 122.450  72.880  1.00  0.00           H
ATOM   1737  C   ILE A 115      94.140 122.900  71.850  1.00  0.00           C
ATOM   1738  O   ILE A 115      94.240 122.250  72.960  1.00  0.00           O
ATOM   1739  N   ASP A 116      93.160 123.750  71.640  1.00  0.00           N
ATOM   1740  H   ASP A 116      92.880 123.960  70.690  1.00  0.00           H
ATOM   1741  CA  ASP A 116      92.230 124.160  72.690  1.00  0.00           C
ATOM   1742  HA  ASP A 116      92.820 124.480  73.560  1.00  0.00           H
ATOM   1743  CB  ASP A 116      91.410 125.410  72.310  1.00  0.00           C
ATOM   1744  HB1 ASP A 116      90.850 125.600  73.220  1.00  0.00           H
ATOM   1745  HB2 ASP A 116      90.720 125.090  71.530  1.00  0.00           H
ATOM   1746  CG  ASP A 116      92.230 126.630  71.920  1.00  0.00           C
ATOM   1747  OD1 ASP A 116      92.260 126.960  70.710  1.00  0.00           O
ATOM   1748  OD2 ASP A 116      92.920 127.170  72.790  1.00  0.00           O
ATOM   1749  C   ASP A 116      91.330 123.010  73.100  1.00  0.00           C
ATOM   1750  O   ASP A 116      90.770 123.060  74.200  1.00  0.00           O
ATOM   1751  N   LEU A 117      91.240 121.970  72.250  1.00  0.00           N
ATOM   1752  H   LEU A 117      91.720 122.070  71.370  1.00  0.00           H
ATOM   1753  CA  LEU A 117      90.590 120.760  72.590  1.00  0.00           C
ATOM   1754  HA  LEU A 117      89.600 121.010  72.980  1.00  0.00           H
ATOM   1755  CB  LEU A 117      90.210 119.850  71.390  1.00  0.00           C
ATOM   1756  HB1 LEU A 117      91.190 119.620  70.970  1.00  0.00           H
ATOM   1757  HB2 LEU A 117      89.740 120.490  70.650  1.00  0.00           H
ATOM   1758  CG  LEU A 117      89.490 118.550  71.630  1.00  0.00           C
ATOM   1759  HG  LEU A 117      90.020 117.930  72.360  1.00  0.00           H
ATOM   1760  CD1 LEU A 117      88.090 118.910  72.270  1.00  0.00           C
ATOM   1761 1HD1 LEU A 117      87.460 119.570  71.660  1.00  0.00           H
ATOM   1762 2HD1 LEU A 117      87.380 118.090  72.400  1.00  0.00           H
ATOM   1763 3HD1 LEU A 117      88.180 119.300  73.280  1.00  0.00           H
ATOM   1764  CD2 LEU A 117      89.280 117.840  70.330  1.00  0.00           C
ATOM   1765 1HD2 LEU A 117      88.560 117.030  70.390  1.00  0.00           H
ATOM   1766 2HD2 LEU A 117      88.910 118.530  69.580  1.00  0.00           H
ATOM   1767 3HD2 LEU A 117      90.300 117.540  70.070  1.00  0.00           H
ATOM   1768  C   LEU A 117      91.340 119.920  73.640  1.00  0.00           C
ATOM   1769  O   LEU A 117      90.760 119.520  74.660  1.00  0.00           O
ATOM   1770  N   VAL A 118      92.660 119.760  73.390  1.00  0.00           N
ATOM   1771  H   VAL A 118      93.070 120.280  72.620  1.00  0.00           H
ATOM   1772  CA  VAL A 118      93.590 119.100  74.380  1.00  0.00           C
ATOM   1773  HA  VAL A 118      93.420 118.030  74.420  1.00  0.00           H
ATOM   1774  CB  VAL A 118      95.100 119.120  73.940  1.00  0.00           C
ATOM   1775  HB  VAL A 118      95.450 120.110  74.230  1.00  0.00           H
ATOM   1776  CG1 VAL A 118      95.980 118.030  74.580  1.00  0.00           C
ATOM   1777 1HG1 VAL A 118      95.820 117.990  75.660  1.00  0.00           H
ATOM   1778 2HG1 VAL A 118      95.690 117.020  74.280  1.00  0.00           H
ATOM   1779 3HG1 VAL A 118      97.000 118.380  74.440  1.00  0.00           H
ATOM   1780  CG2 VAL A 118      95.280 119.000  72.430  1.00  0.00           C
ATOM   1781 1HG2 VAL A 118      96.290 118.710  72.140  1.00  0.00           H
ATOM   1782 2HG2 VAL A 118      94.590 118.260  72.010  1.00  0.00           H
ATOM   1783 3HG2 VAL A 118      95.050 119.960  71.970  1.00  0.00           H
ATOM   1784  C   VAL A 118      93.510 119.720  75.740  1.00  0.00           C
ATOM   1785  O   VAL A 118      93.540 119.020  76.740  1.00  0.00           O
ATOM   1786  N   LEU A 119      93.460 121.050  75.850  1.00  0.00           N
ATOM   1787  H   LEU A 119      93.220 121.650  75.070  1.00  0.00           H
ATOM   1788  CA  LEU A 119      93.440 121.790  77.130  1.00  0.00           C
ATOM   1789  HA  LEU A 119      94.120 121.390  77.880  1.00  0.00           H
ATOM   1790  CB  LEU A 119      93.710 123.300  76.790  1.00  0.00           C
ATOM   1791  HB1 LEU A 119      93.310 123.850  77.650  1.00  0.00           H
ATOM   1792  HB2 LEU A 119      93.130 123.760  75.990  1.00  0.00           H
ATOM   1793  CG  LEU A 119      95.180 123.750  76.740  1.00  0.00           C
ATOM   1794  HG  LEU A 119      95.200 124.800  77.010  1.00  0.00           H
ATOM   1795  CD1 LEU A 119      96.140 123.040  77.730  1.00  0.00           C
ATOM   1796 1HD1 LEU A 119      96.260 122.000  77.420  1.00  0.00           H
ATOM   1797 2HD1 LEU A 119      97.140 123.460  77.570  1.00  0.00           H
ATOM   1798 3HD1 LEU A 119      95.860 123.310  78.750  1.00  0.00           H
ATOM   1799  CD2 LEU A 119      95.730 123.560  75.330  1.00  0.00           C
ATOM   1800 1HD2 LEU A 119      95.150 124.170  74.630  1.00  0.00           H
ATOM   1801 2HD2 LEU A 119      96.810 123.710  75.300  1.00  0.00           H
ATOM   1802 3HD2 LEU A 119      95.770 122.510  75.040  1.00  0.00           H
ATOM   1803  C   LEU A 119      92.020 121.660  77.760  1.00  0.00           C
ATOM   1804  O   LEU A 119      91.870 121.610  78.990  1.00  0.00           O
ATOM   1805  N   ASP A 120      91.020 121.370  76.920  1.00  0.00           N
ATOM   1806  H   ASP A 120      91.090 121.650  75.960  1.00  0.00           H
ATOM   1807  CA  ASP A 120      89.630 121.000  77.470  1.00  0.00           C
ATOM   1808  HA  ASP A 120      89.480 121.690  78.300  1.00  0.00           H
ATOM   1809  CB  ASP A 120      88.640 121.270  76.430  1.00  0.00           C
ATOM   1810  HB1 ASP A 120      88.820 120.710  75.520  1.00  0.00           H
ATOM   1811  HB2 ASP A 120      88.550 122.340  76.210  1.00  0.00           H
ATOM   1812  CG  ASP A 120      87.230 120.800  76.800  1.00  0.00           C
ATOM   1813  OD1 ASP A 120      86.980 119.580  76.770  1.00  0.00           O
ATOM   1814  OD2 ASP A 120      86.440 121.650  77.240  1.00  0.00           O
ATOM   1815  C   ASP A 120      89.560 119.620  78.050  1.00  0.00           C
ATOM   1816  O   ASP A 120      88.990 119.410  79.140  1.00  0.00           O
ATOM   1817  N   ARG A 121      90.310 118.680  77.450  1.00  0.00           N
ATOM   1818  H   ARG A 121      90.790 118.840  76.580  1.00  0.00           H
ATOM   1819  CA  ARG A 121      90.610 117.360  77.960  1.00  0.00           C
ATOM   1820  HA  ARG A 121      89.650 116.900  78.160  1.00  0.00           H
ATOM   1821  CB  ARG A 121      91.370 116.620  76.820  1.00  0.00           C
ATOM   1822  HB1 ARG A 121      92.080 115.990  77.350  1.00  0.00           H
ATOM   1823  HB2 ARG A 121      91.980 117.290  76.220  1.00  0.00           H
ATOM   1824  CG  ARG A 121      90.480 115.680  75.930  1.00  0.00           C
ATOM   1825  HG1 ARG A 121      89.840 115.150  76.630  1.00  0.00           H
ATOM   1826  HG2 ARG A 121      91.100 114.870  75.530  1.00  0.00           H
ATOM   1827  CD  ARG A 121      89.530 116.390  74.920  1.00  0.00           C
ATOM   1828  HD1 ARG A 121      89.340 115.640  74.160  1.00  0.00           H
ATOM   1829  HD2 ARG A 121      90.040 117.170  74.360  1.00  0.00           H
ATOM   1830  NE  ARG A 121      88.290 116.880  75.470  1.00  0.00           N
ATOM   1831  HE  ARG A 121      88.280 117.720  76.040  1.00  0.00           H
ATOM   1832  CZ  ARG A 121      87.120 116.200  75.540  1.00  0.00           C
ATOM   1833  NH1 ARG A 121      86.880 114.980  74.980  1.00  0.00           N
ATOM   1834 1HH1 ARG A 121      87.570 114.500  74.410  1.00  0.00           H
ATOM   1835 2HH1 ARG A 121      85.970 114.560  75.100  1.00  0.00           H
ATOM   1836  NH2 ARG A 121      86.160 116.730  76.220  1.00  0.00           N
ATOM   1837 1HH2 ARG A 121      86.380 117.620  76.650  1.00  0.00           H
ATOM   1838 2HH2 ARG A 121      85.190 116.440  76.260  1.00  0.00           H
ATOM   1839  C   ARG A 121      91.410 117.410  79.300  1.00  0.00           C
ATOM   1840  O   ARG A 121      90.900 116.860  80.330  1.00  0.00           O
ATOM   1841  N   ILE A 122      92.500 118.090  79.420  1.00  0.00           N
ATOM   1842  H   ILE A 122      92.840 118.540  78.580  1.00  0.00           H
ATOM   1843  CA  ILE A 122      93.380 118.290  80.550  1.00  0.00           C
ATOM   1844  HA  ILE A 122      93.690 117.320  80.930  1.00  0.00           H
ATOM   1845  CB  ILE A 122      94.710 119.030  80.270  1.00  0.00           C
ATOM   1846  HB  ILE A 122      94.580 119.990  79.760  1.00  0.00           H
ATOM   1847  CG2 ILE A 122      95.560 119.210  81.540  1.00  0.00           C
ATOM   1848 1HG2 ILE A 122      96.410 119.860  81.350  1.00  0.00           H
ATOM   1849 2HG2 ILE A 122      94.950 119.550  82.380  1.00  0.00           H
ATOM   1850 3HG2 ILE A 122      96.020 118.270  81.840  1.00  0.00           H
ATOM   1851  CG1 ILE A 122      95.550 118.280  79.300  1.00  0.00           C
ATOM   1852 1HG1 ILE A 122      94.960 117.840  78.500  1.00  0.00           H
ATOM   1853 2HG1 ILE A 122      95.900 117.360  79.760  1.00  0.00           H
ATOM   1854  CD  ILE A 122      96.630 118.940  78.470  1.00  0.00           C
ATOM   1855  HD1 ILE A 122      97.260 118.130  78.100  1.00  0.00           H
ATOM   1856  HD2 ILE A 122      96.190 119.600  77.730  1.00  0.00           H
ATOM   1857  HD3 ILE A 122      97.190 119.500  79.220  1.00  0.00           H
ATOM   1858  C   ILE A 122      92.590 118.970  81.660  1.00  0.00           C
ATOM   1859  O   ILE A 122      92.540 118.370  82.740  1.00  0.00           O
ATOM   1860  N   ARG A 123      91.850 120.020  81.400  1.00  0.00           N
ATOM   1861  H   ARG A 123      91.920 120.420  80.470  1.00  0.00           H
ATOM   1862  CA  ARG A 123      90.910 120.680  82.300  1.00  0.00           C
ATOM   1863  HA  ARG A 123      91.430 121.210  83.100  1.00  0.00           H
ATOM   1864  CB  ARG A 123      90.030 121.630  81.490  1.00  0.00           C
ATOM   1865  HB1 ARG A 123      89.770 121.110  80.570  1.00  0.00           H
ATOM   1866  HB2 ARG A 123      90.750 122.350  81.120  1.00  0.00           H
ATOM   1867  CG  ARG A 123      88.810 122.190  82.210  1.00  0.00           C
ATOM   1868  HG1 ARG A 123      88.170 121.430  82.650  1.00  0.00           H
ATOM   1869  HG2 ARG A 123      88.220 122.790  81.510  1.00  0.00           H
ATOM   1870  CD  ARG A 123      89.090 123.190  83.380  1.00  0.00           C
ATOM   1871  HD1 ARG A 123      88.100 123.510  83.710  1.00  0.00           H
ATOM   1872  HD2 ARG A 123      89.570 124.060  82.930  1.00  0.00           H
ATOM   1873  NE  ARG A 123      89.730 122.600  84.530  1.00  0.00           N
ATOM   1874  HE  ARG A 123      89.210 121.810  84.880  1.00  0.00           H
ATOM   1875  CZ  ARG A 123      90.880 122.820  84.950  1.00  0.00           C
ATOM   1876  NH1 ARG A 123      91.680 123.780  84.570  1.00  0.00           N
ATOM   1877 1HH1 ARG A 123      91.420 124.530  83.950  1.00  0.00           H
ATOM   1878 2HH1 ARG A 123      92.580 123.880  85.010  1.00  0.00           H
ATOM   1879  NH2 ARG A 123      91.300 122.000  85.850  1.00  0.00           N
ATOM   1880 1HH2 ARG A 123      90.700 121.360  86.330  1.00  0.00           H
ATOM   1881 2HH2 ARG A 123      92.220 122.280  86.180  1.00  0.00           H
ATOM   1882  C   ARG A 123      90.010 119.590  82.930  1.00  0.00           C
ATOM   1883  O   ARG A 123      89.920 119.600  84.140  1.00  0.00           O
ATOM   1884  N   LYS A 124      89.410 118.620  82.170  1.00  0.00           N
ATOM   1885  H   LYS A 124      89.390 118.750  81.170  1.00  0.00           H
ATOM   1886  CA  LYS A 124      88.490 117.640  82.780  1.00  0.00           C
ATOM   1887  HA  LYS A 124      87.730 118.040  83.460  1.00  0.00           H
ATOM   1888  CB  LYS A 124      87.670 117.030  81.600  1.00  0.00           C
ATOM   1889  HB1 LYS A 124      88.300 116.410  80.950  1.00  0.00           H
ATOM   1890  HB2 LYS A 124      87.400 117.800  80.880  1.00  0.00           H
ATOM   1891  CG  LYS A 124      86.460 116.200  82.060  1.00  0.00           C
ATOM   1892  HG1 LYS A 124      85.810 116.870  82.620  1.00  0.00           H
ATOM   1893  HG2 LYS A 124      86.770 115.320  82.620  1.00  0.00           H
ATOM   1894  CD  LYS A 124      85.720 115.680  80.820  1.00  0.00           C
ATOM   1895  HD1 LYS A 124      86.470 115.160  80.220  1.00  0.00           H
ATOM   1896  HD2 LYS A 124      85.230 116.520  80.320  1.00  0.00           H
ATOM   1897  CE  LYS A 124      84.670 114.700  81.230  1.00  0.00           C
ATOM   1898  HE1 LYS A 124      85.150 114.080  81.980  1.00  0.00           H
ATOM   1899  HE2 LYS A 124      84.290 114.300  80.290  1.00  0.00           H
ATOM   1900  NZ  LYS A 124      83.500 115.370  81.840  1.00  0.00           N
ATOM   1901  HZ1 LYS A 124      83.740 115.910  82.660  1.00  0.00           H
ATOM   1902  HZ2 LYS A 124      83.110 115.970  81.120  1.00  0.00           H
ATOM   1903  HZ3 LYS A 124      82.780 114.740  82.170  1.00  0.00           H
ATOM   1904  C   LYS A 124      89.230 116.570  83.560  1.00  0.00           C
ATOM   1905  O   LYS A 124      88.760 116.190  84.670  1.00  0.00           O
ATOM   1906  N   LEU A 125      90.410 116.140  83.090  1.00  0.00           N
ATOM   1907  H   LEU A 125      90.730 116.550  82.220  1.00  0.00           H
ATOM   1908  CA  LEU A 125      91.310 115.140  83.870  1.00  0.00           C
ATOM   1909  HA  LEU A 125      90.780 114.220  84.080  1.00  0.00           H
ATOM   1910  CB  LEU A 125      92.650 114.960  83.070  1.00  0.00           C
ATOM   1911  HB1 LEU A 125      93.440 114.640  83.750  1.00  0.00           H
ATOM   1912  HB2 LEU A 125      92.720 115.900  82.520  1.00  0.00           H
ATOM   1913  CG  LEU A 125      92.460 113.900  81.960  1.00  0.00           C
ATOM   1914  HG  LEU A 125      91.420 113.860  81.670  1.00  0.00           H
ATOM   1915  CD1 LEU A 125      93.320 114.120  80.770  1.00  0.00           C
ATOM   1916 1HD1 LEU A 125      93.000 113.450  79.970  1.00  0.00           H
ATOM   1917 2HD1 LEU A 125      93.270 115.140  80.400  1.00  0.00           H
ATOM   1918 3HD1 LEU A 125      94.380 113.990  81.000  1.00  0.00           H
ATOM   1919  CD2 LEU A 125      92.930 112.560  82.550  1.00  0.00           C
ATOM   1920 1HD2 LEU A 125      93.970 112.710  82.810  1.00  0.00           H
ATOM   1921 2HD2 LEU A 125      92.340 112.410  83.450  1.00  0.00           H
ATOM   1922 3HD2 LEU A 125      92.860 111.700  81.880  1.00  0.00           H
ATOM   1923  C   LEU A 125      91.780 115.820  85.240  1.00  0.00           C
ATOM   1924  O   LEU A 125      91.850 115.140  86.260  1.00  0.00           O
ATOM   1925  N   ALA A 126      92.230 117.120  85.200  1.00  0.00           N
ATOM   1926  H   ALA A 126      92.190 117.680  84.370  1.00  0.00           H
ATOM   1927  CA  ALA A 126      92.760 117.800  86.380  1.00  0.00           C
ATOM   1928  HA  ALA A 126      93.430 117.110  86.890  1.00  0.00           H
ATOM   1929  CB  ALA A 126      93.480 119.080  85.950  1.00  0.00           C
ATOM   1930  HB1 ALA A 126      94.250 118.750  85.250  1.00  0.00           H
ATOM   1931  HB2 ALA A 126      92.910 119.770  85.330  1.00  0.00           H
ATOM   1932  HB3 ALA A 126      93.980 119.570  86.790  1.00  0.00           H
ATOM   1933  C   ALA A 126      91.740 118.240  87.440  1.00  0.00           C
ATOM   1934  O   ALA A 126      92.110 118.330  88.610  1.00  0.00           O
ATOM   1935  N   ASP A 127      90.450 118.470  87.020  1.00  0.00           N
ATOM   1936  H   ASP A 127      90.170 118.310  86.060  1.00  0.00           H
ATOM   1937  CA  ASP A 127      89.310 118.580  87.940  1.00  0.00           C
ATOM   1938  HA  ASP A 127      89.430 119.300  88.750  1.00  0.00           H
ATOM   1939  CB  ASP A 127      88.070 118.930  87.060  1.00  0.00           C
ATOM   1940  HB1 ASP A 127      87.160 118.650  87.590  1.00  0.00           H
ATOM   1941  HB2 ASP A 127      88.000 118.340  86.140  1.00  0.00           H
ATOM   1942  CG  ASP A 127      88.130 120.400  86.580  1.00  0.00           C
ATOM   1943  OD1 ASP A 127      87.420 120.690  85.560  1.00  0.00           O
ATOM   1944  OD2 ASP A 127      88.870 121.230  87.150  1.00  0.00           O
ATOM   1945  C   ASP A 127      89.040 117.210  88.740  1.00  0.00           C
ATOM   1946  O   ASP A 127      88.380 117.190  89.800  1.00  0.00           O
ATOM   1947  N   GLN A 128      89.620 116.070  88.390  1.00  0.00           N
ATOM   1948  H   GLN A 128      89.980 116.080  87.440  1.00  0.00           H
ATOM   1949  CA  GLN A 128      89.750 114.790  89.160  1.00  0.00           C
ATOM   1950  HA  GLN A 128      89.060 114.810  90.010  1.00  0.00           H
ATOM   1951  CB  GLN A 128      89.490 113.620  88.210  1.00  0.00           C
ATOM   1952  HB1 GLN A 128      89.610 112.800  88.910  1.00  0.00           H
ATOM   1953  HB2 GLN A 128      90.240 113.600  87.420  1.00  0.00           H
ATOM   1954  CG  GLN A 128      88.120 113.450  87.620  1.00  0.00           C
ATOM   1955  HG1 GLN A 128      87.900 114.280  86.950  1.00  0.00           H
ATOM   1956  HG2 GLN A 128      87.370 113.480  88.410  1.00  0.00           H
ATOM   1957  CD  GLN A 128      88.040 112.130  86.840  1.00  0.00           C
ATOM   1958  OE1 GLN A 128      89.000 111.340  86.720  1.00  0.00           O
ATOM   1959  NE2 GLN A 128      86.880 111.820  86.300  1.00  0.00           N
ATOM   1960 1HE2 GLN A 128      85.990 112.230  86.550  1.00  0.00           H
ATOM   1961 2HE2 GLN A 128      86.810 110.940  85.790  1.00  0.00           H
ATOM   1962  C   GLN A 128      91.110 114.700  89.900  1.00  0.00           C
ATOM   1963  O   GLN A 128      91.710 113.650  89.940  1.00  0.00           O
ATOM   1964  N   CYS A 129      91.780 115.750  90.340  1.00  0.00           N
ATOM   1965  H   CYS A 129      91.560 116.620  89.870  1.00  0.00           H
ATOM   1966  CA  CYS A 129      93.030 115.710  91.020  1.00  0.00           C
ATOM   1967  HA  CYS A 129      93.300 114.680  91.280  1.00  0.00           H
ATOM   1968  CB  CYS A 129      94.160 116.170  90.120  1.00  0.00           C
ATOM   1969  HB1 CYS A 129      95.050 116.010  90.720  1.00  0.00           H
ATOM   1970  HB2 CYS A 129      94.080 117.220  89.840  1.00  0.00           H
ATOM   1971  SG  CYS A 129      94.400 115.210  88.610  1.00  0.00           S
ATOM   1972  HG  CYS A 129      93.110 115.160  88.260  1.00  0.00           H
ATOM   1973  C   CYS A 129      93.070 116.500  92.300  1.00  0.00           C
ATOM   1974  O   CYS A 129      92.410 117.520  92.420  1.00  0.00           O
ATOM   1975  N   THR A 130      93.840 116.050  93.290  1.00  0.00           N
ATOM   1976  H   THR A 130      94.250 115.130  93.200  1.00  0.00           H
ATOM   1977  CA  THR A 130      93.910 116.590  94.630  1.00  0.00           C
ATOM   1978  HA  THR A 130      93.190 117.410  94.730  1.00  0.00           H
ATOM   1979  CB  THR A 130      93.490 115.520  95.660  1.00  0.00           C
ATOM   1980  HB  THR A 130      93.560 116.100  96.570  1.00  0.00           H
ATOM   1981  CG2 THR A 130      92.120 114.800  95.500  1.00  0.00           C
ATOM   1982 1HG2 THR A 130      92.070 114.280  94.550  1.00  0.00           H
ATOM   1983 2HG2 THR A 130      91.830 114.170  96.340  1.00  0.00           H
ATOM   1984 3HG2 THR A 130      91.370 115.590  95.600  1.00  0.00           H
ATOM   1985  OG1 THR A 130      94.470 114.470  95.750  1.00  0.00           O
ATOM   1986  HG1 THR A 130      94.360 113.910  94.980  1.00  0.00           H
ATOM   1987  C   THR A 130      95.320 117.130  94.970  1.00  0.00           C
ATOM   1988  O   THR A 130      95.410 117.980  95.820  1.00  0.00           O
ATOM   1989  N   GLY A 131      96.350 116.710  94.240  1.00  0.00           N
ATOM   1990  H   GLY A 131      96.210 115.940  93.610  1.00  0.00           H
ATOM   1991  CA  GLY A 131      97.770 117.300  94.390  1.00  0.00           C
ATOM   1992  HA1 GLY A 131      98.160 116.900  95.330  1.00  0.00           H
ATOM   1993  HA2 GLY A 131      97.770 118.390  94.400  1.00  0.00           H
ATOM   1994  C   GLY A 131      98.650 116.980  93.180  1.00  0.00           C
ATOM   1995  O   GLY A 131      99.710 116.430  93.330  1.00  0.00           O
ATOM   1996  N   LEU A 132      98.080 117.390  91.980  1.00  0.00           N
ATOM   1997  H   LEU A 132      97.110 117.670  92.040  1.00  0.00           H
ATOM   1998  CA  LEU A 132      98.700 117.190  90.640  1.00  0.00           C
ATOM   1999  HA  LEU A 132      98.720 116.140  90.360  1.00  0.00           H
ATOM   2000  CB  LEU A 132      97.730 117.750  89.660  1.00  0.00           C
ATOM   2001  HB1 LEU A 132      97.580 118.750  90.060  1.00  0.00           H
ATOM   2002  HB2 LEU A 132      96.800 117.200  89.820  1.00  0.00           H
ATOM   2003  CG  LEU A 132      98.040 117.900  88.080  1.00  0.00           C
ATOM   2004  HG  LEU A 132      98.970 118.420  87.880  1.00  0.00           H
ATOM   2005  CD1 LEU A 132      98.120 116.540  87.430  1.00  0.00           C
ATOM   2006 1HD1 LEU A 132      97.130 116.090  87.450  1.00  0.00           H
ATOM   2007 2HD1 LEU A 132      98.490 116.680  86.420  1.00  0.00           H
ATOM   2008 3HD1 LEU A 132      98.780 115.810  87.900  1.00  0.00           H
ATOM   2009  CD2 LEU A 132      96.980 118.710  87.400  1.00  0.00           C
ATOM   2010 1HD2 LEU A 132      97.330 118.860  86.380  1.00  0.00           H
ATOM   2011 2HD2 LEU A 132      96.090 118.080  87.470  1.00  0.00           H
ATOM   2012 3HD2 LEU A 132      96.740 119.610  87.980  1.00  0.00           H
ATOM   2013  C   LEU A 132     100.140 117.780  90.570  1.00  0.00           C
ATOM   2014  O   LEU A 132     100.320 118.960  90.570  1.00  0.00           O
ATOM   2015  N   GLN A 133     101.160 116.970  90.330  1.00  0.00           N
ATOM   2016  H   GLN A 133     100.910 116.000  90.190  1.00  0.00           H
ATOM   2017  CA  GLN A 133     102.550 117.270  90.100  1.00  0.00           C
ATOM   2018  HA  GLN A 133     103.050 117.870  90.860  1.00  0.00           H
ATOM   2019  CB  GLN A 133     103.360 115.940  90.160  1.00  0.00           C
ATOM   2020  HB1 GLN A 133     104.390 116.280  89.990  1.00  0.00           H
ATOM   2021  HB2 GLN A 133     102.980 115.240  89.410  1.00  0.00           H
ATOM   2022  CG  GLN A 133     103.360 115.300  91.570  1.00  0.00           C
ATOM   2023  HG1 GLN A 133     102.360 114.910  91.780  1.00  0.00           H
ATOM   2024  HG2 GLN A 133     103.640 116.070  92.290  1.00  0.00           H
ATOM   2025  CD  GLN A 133     104.330 114.130  91.780  1.00  0.00           C
ATOM   2026  OE1 GLN A 133     104.670 113.390  90.830  1.00  0.00           O
ATOM   2027  NE2 GLN A 133     104.690 113.760  92.950  1.00  0.00           N
ATOM   2028 1HE2 GLN A 133     104.340 114.260  93.750  1.00  0.00           H
ATOM   2029 2HE2 GLN A 133     105.350 113.000  93.070  1.00  0.00           H
ATOM   2030  C   GLN A 133     102.630 117.910  88.750  1.00  0.00           C
ATOM   2031  O   GLN A 133     103.120 119.010  88.700  1.00  0.00           O
ATOM   2032  N   GLY A 134     102.140 117.320  87.640  1.00  0.00           N
ATOM   2033  H   GLY A 134     101.810 116.370  87.720  1.00  0.00           H
ATOM   2034  CA  GLY A 134     101.980 117.930  86.400  1.00  0.00           C
ATOM   2035  HA1 GLY A 134     102.890 118.520  86.300  1.00  0.00           H
ATOM   2036  HA2 GLY A 134     101.040 118.490  86.480  1.00  0.00           H
ATOM   2037  C   GLY A 134     101.880 116.980  85.260  1.00  0.00           C
ATOM   2038  O   GLY A 134     100.860 116.210  85.170  1.00  0.00           O
ATOM   2039  N   PHE A 135     102.870 116.980  84.400  1.00  0.00           N
ATOM   2040  H   PHE A 135     103.580 117.670  84.580  1.00  0.00           H
ATOM   2041  CA  PHE A 135     102.730 116.480  83.040  1.00  0.00           C
ATOM   2042  HA  PHE A 135     101.890 115.800  82.980  1.00  0.00           H
ATOM   2043  CB  PHE A 135     102.630 117.660  82.100  1.00  0.00           C
ATOM   2044  HB1 PHE A 135     102.720 117.310  81.080  1.00  0.00           H
ATOM   2045  HB2 PHE A 135     103.520 118.290  82.220  1.00  0.00           H
ATOM   2046  CG  PHE A 135     101.480 118.550  82.390  1.00  0.00           C
ATOM   2047  CD1 PHE A 135     100.210 118.010  82.490  1.00  0.00           C
ATOM   2048  HD1 PHE A 135      99.970 116.960  82.550  1.00  0.00           H
ATOM   2049  CE1 PHE A 135      99.150 118.920  82.800  1.00  0.00           C
ATOM   2050  HE1 PHE A 135      98.120 118.590  82.910  1.00  0.00           H
ATOM   2051  CZ  PHE A 135      99.380 120.320  82.850  1.00  0.00           C
ATOM   2052  HZ  PHE A 135      98.620 121.080  83.010  1.00  0.00           H
ATOM   2053  CE2 PHE A 135     100.660 120.810  82.560  1.00  0.00           C
ATOM   2054  HE2 PHE A 135     100.910 121.850  82.420  1.00  0.00           H
ATOM   2055  CD2 PHE A 135     101.710 119.900  82.370  1.00  0.00           C
ATOM   2056  HD2 PHE A 135     102.720 120.260  82.290  1.00  0.00           H
ATOM   2057  C   PHE A 135     103.880 115.640  82.630  1.00  0.00           C
ATOM   2058  O   PHE A 135     105.010 115.980  82.870  1.00  0.00           O
ATOM   2059  N   LEU A 136     103.560 114.570  81.840  1.00  0.00           N
ATOM   2060  H   LEU A 136     102.610 114.250  81.940  1.00  0.00           H
ATOM   2061  CA  LEU A 136     104.560 113.720  81.240  1.00  0.00           C
ATOM   2062  HA  LEU A 136     105.580 114.070  81.410  1.00  0.00           H
ATOM   2063  CB  LEU A 136     104.500 112.340  81.940  1.00  0.00           C
ATOM   2064  HB1 LEU A 136     103.520 111.890  81.830  1.00  0.00           H
ATOM   2065  HB2 LEU A 136     104.610 112.550  83.000  1.00  0.00           H
ATOM   2066  CG  LEU A 136     105.470 111.320  81.360  1.00  0.00           C
ATOM   2067  HG  LEU A 136     105.200 111.200  80.310  1.00  0.00           H
ATOM   2068  CD1 LEU A 136     106.920 111.750  81.430  1.00  0.00           C
ATOM   2069 1HD1 LEU A 136     107.230 112.070  82.430  1.00  0.00           H
ATOM   2070 2HD1 LEU A 136     107.530 110.900  81.110  1.00  0.00           H
ATOM   2071 3HD1 LEU A 136     106.990 112.570  80.710  1.00  0.00           H
ATOM   2072  CD2 LEU A 136     105.360 110.070  82.240  1.00  0.00           C
ATOM   2073 1HD2 LEU A 136     105.570 110.280  83.290  1.00  0.00           H
ATOM   2074 2HD2 LEU A 136     104.350 109.650  82.190  1.00  0.00           H
ATOM   2075 3HD2 LEU A 136     106.060 109.320  81.880  1.00  0.00           H
ATOM   2076  C   LEU A 136     104.210 113.490  79.740  1.00  0.00           C
ATOM   2077  O   LEU A 136     103.180 112.830  79.480  1.00  0.00           O
ATOM   2078  N   VAL A 137     105.000 114.080  78.790  1.00  0.00           N
ATOM   2079  H   VAL A 137     105.860 114.490  79.150  1.00  0.00           H
ATOM   2080  CA  VAL A 137     104.700 114.070  77.340  1.00  0.00           C
ATOM   2081  HA  VAL A 137     103.710 113.640  77.240  1.00  0.00           H
ATOM   2082  CB  VAL A 137     104.750 115.500  76.750  1.00  0.00           C
ATOM   2083  HB  VAL A 137     105.740 115.940  76.850  1.00  0.00           H
ATOM   2084  CG1 VAL A 137     104.440 115.560  75.260  1.00  0.00           C
ATOM   2085 1HG1 VAL A 137     105.090 114.960  74.620  1.00  0.00           H
ATOM   2086 2HG1 VAL A 137     103.420 115.180  75.180  1.00  0.00           H
ATOM   2087 3HG1 VAL A 137     104.530 116.590  74.910  1.00  0.00           H
ATOM   2088  CG2 VAL A 137     103.810 116.510  77.400  1.00  0.00           C
ATOM   2089 1HG2 VAL A 137     103.760 117.380  76.730  1.00  0.00           H
ATOM   2090 2HG2 VAL A 137     102.790 116.120  77.350  1.00  0.00           H
ATOM   2091 3HG2 VAL A 137     104.100 116.830  78.400  1.00  0.00           H
ATOM   2092  C   VAL A 137     105.590 113.110  76.570  1.00  0.00           C
ATOM   2093  O   VAL A 137     106.830 113.320  76.530  1.00  0.00           O
ATOM   2094  N   PHE A 138     104.980 112.080  75.980  1.00  0.00           N
ATOM   2095  H   PHE A 138     103.980 112.130  75.960  1.00  0.00           H
ATOM   2096  CA  PHE A 138     105.610 111.120  75.000  1.00  0.00           C
ATOM   2097  HA  PHE A 138     106.700 111.100  75.110  1.00  0.00           H
ATOM   2098  CB  PHE A 138     105.120 109.630  75.210  1.00  0.00           C
ATOM   2099  HB1 PHE A 138     105.560 109.080  74.380  1.00  0.00           H
ATOM   2100  HB2 PHE A 138     104.040 109.600  75.120  1.00  0.00           H
ATOM   2101  CG  PHE A 138     105.640 108.840  76.400  1.00  0.00           C
ATOM   2102  CD1 PHE A 138     105.160 107.520  76.590  1.00  0.00           C
ATOM   2103  HD1 PHE A 138     104.440 107.130  75.890  1.00  0.00           H
ATOM   2104  CE1 PHE A 138     105.490 106.830  77.760  1.00  0.00           C
ATOM   2105  HE1 PHE A 138     105.220 105.800  77.970  1.00  0.00           H
ATOM   2106  CZ  PHE A 138     106.230 107.460  78.800  1.00  0.00           C
ATOM   2107  HZ  PHE A 138     106.580 106.970  79.690  1.00  0.00           H
ATOM   2108  CE2 PHE A 138     106.750 108.770  78.570  1.00  0.00           C
ATOM   2109  HE2 PHE A 138     107.100 109.340  79.420  1.00  0.00           H
ATOM   2110  CD2 PHE A 138     106.450 109.410  77.340  1.00  0.00           C
ATOM   2111  HD2 PHE A 138     106.830 110.420  77.270  1.00  0.00           H
ATOM   2112  C   PHE A 138     105.320 111.590  73.570  1.00  0.00           C
ATOM   2113  O   PHE A 138     104.160 111.780  73.210  1.00  0.00           O
ATOM   2114  N   HIS A 139     106.380 111.760  72.800  1.00  0.00           N
ATOM   2115  H   HIS A 139     107.260 111.450  73.210  1.00  0.00           H
ATOM   2116  CA  HIS A 139     106.500 112.230  71.430  1.00  0.00           C
ATOM   2117  HA  HIS A 139     105.620 111.910  70.870  1.00  0.00           H
ATOM   2118  CB  HIS A 139     106.470 113.760  71.420  1.00  0.00           C
ATOM   2119  HB1 HIS A 139     105.620 114.080  72.030  1.00  0.00           H
ATOM   2120  HB2 HIS A 139     106.340 114.260  70.460  1.00  0.00           H
ATOM   2121  CG  HIS A 139     107.750 114.330  71.980  1.00  0.00           C
ATOM   2122  ND1 HIS A 139     108.740 115.040  71.270  1.00  0.00           N
ATOM   2123  HD1 HIS A 139     108.760 115.190  70.270  1.00  0.00           H
ATOM   2124  CE1 HIS A 139     109.580 115.610  72.180  1.00  0.00           C
ATOM   2125  HE1 HIS A 139     110.520 116.100  71.960  1.00  0.00           H
ATOM   2126  NE2 HIS A 139     109.130 115.280  73.380  1.00  0.00           N
ATOM   2127  HE2 HIS A 139     109.510 115.710  74.220  1.00  0.00           H
ATOM   2128  CD2 HIS A 139     108.020 114.520  73.300  1.00  0.00           C
ATOM   2129  HD2 HIS A 139     107.310 114.210  74.050  1.00  0.00           H
ATOM   2130  C   HIS A 139     107.740 111.650  70.590  1.00  0.00           C
ATOM   2131  O   HIS A 139     108.440 110.720  71.000  1.00  0.00           O
ATOM   2132  N   SER A 140     108.060 112.240  69.430  1.00  0.00           N
ATOM   2133  H   SER A 140     107.490 113.030  69.190  1.00  0.00           H
ATOM   2134  CA  SER A 140     109.320 112.010  68.680  1.00  0.00           C
ATOM   2135  HA  SER A 140     109.840 111.170  69.160  1.00  0.00           H
ATOM   2136  CB  SER A 140     109.030 111.590  67.220  1.00  0.00           C
ATOM   2137  HB1 SER A 140     108.260 110.820  67.270  1.00  0.00           H
ATOM   2138  HB2 SER A 140     109.940 111.210  66.760  1.00  0.00           H
ATOM   2139  OG  SER A 140     108.550 112.630  66.380  1.00  0.00           O
ATOM   2140  HG  SER A 140     108.090 112.150  65.690  1.00  0.00           H
ATOM   2141  C   SER A 140     110.230 113.240  68.730  1.00  0.00           C
ATOM   2142  O   SER A 140     109.720 114.360  68.970  1.00  0.00           O
ATOM   2143  N   PHE A 141     111.550 113.140  68.500  1.00  0.00           N
ATOM   2144  H   PHE A 141     111.970 112.250  68.250  1.00  0.00           H
ATOM   2145  CA  PHE A 141     112.360 114.290  68.470  1.00  0.00           C
ATOM   2146  HA  PHE A 141     112.020 115.180  69.010  1.00  0.00           H
ATOM   2147  CB  PHE A 141     113.720 113.880  69.060  1.00  0.00           C
ATOM   2148  HB1 PHE A 141     114.430 113.270  68.500  1.00  0.00           H
ATOM   2149  HB2 PHE A 141     113.470 113.260  69.930  1.00  0.00           H
ATOM   2150  CG  PHE A 141     114.720 114.990  69.450  1.00  0.00           C
ATOM   2151  CD1 PHE A 141     115.180 115.150  70.820  1.00  0.00           C
ATOM   2152  HD1 PHE A 141     114.900 114.450  71.590  1.00  0.00           H
ATOM   2153  CE1 PHE A 141     116.010 116.230  71.180  1.00  0.00           C
ATOM   2154  HE1 PHE A 141     116.130 116.390  72.240  1.00  0.00           H
ATOM   2155  CZ  PHE A 141     116.310 117.220  70.240  1.00  0.00           C
ATOM   2156  HZ  PHE A 141     116.840 118.120  70.490  1.00  0.00           H
ATOM   2157  CE2 PHE A 141     116.010 116.960  68.900  1.00  0.00           C
ATOM   2158  HE2 PHE A 141     116.300 117.690  68.150  1.00  0.00           H
ATOM   2159  CD2 PHE A 141     115.160 115.890  68.500  1.00  0.00           C
ATOM   2160  HD2 PHE A 141     114.870 115.620  67.490  1.00  0.00           H
ATOM   2161  C   PHE A 141     112.400 114.700  66.990  1.00  0.00           C
ATOM   2162  O   PHE A 141     112.850 113.870  66.140  1.00  0.00           O
ATOM   2163  N   GLY A 142     112.080 115.990  66.630  1.00  0.00           N
ATOM   2164  H   GLY A 142     111.710 116.630  67.310  1.00  0.00           H
ATOM   2165  CA  GLY A 142     112.080 116.350  65.260  1.00  0.00           C
ATOM   2166  HA1 GLY A 142     112.950 115.910  64.780  1.00  0.00           H
ATOM   2167  HA2 GLY A 142     112.130 117.440  65.240  1.00  0.00           H
ATOM   2168  C   GLY A 142     110.920 115.970  64.380  1.00  0.00           C
ATOM   2169  O   GLY A 142     111.120 116.010  63.180  1.00  0.00           O
ATOM   2170  N   GLY A 143     109.740 115.680  64.920  1.00  0.00           N
ATOM   2171  H   GLY A 143     109.700 115.490  65.910  1.00  0.00           H
ATOM   2172  CA  GLY A 143     108.550 115.550  64.110  1.00  0.00           C
ATOM   2173  HA1 GLY A 143     107.890 114.810  64.570  1.00  0.00           H
ATOM   2174  HA2 GLY A 143     108.760 115.190  63.100  1.00  0.00           H
ATOM   2175  C   GLY A 143     107.690 116.810  63.800  1.00  0.00           C
ATOM   2176  O   GLY A 143     107.790 117.830  64.450  1.00  0.00           O
ATOM   2177  N   GLY A 144     106.750 116.650  62.890  1.00  0.00           N
ATOM   2178  H   GLY A 144     106.690 115.830  62.320  1.00  0.00           H
ATOM   2179  CA  GLY A 144     105.880 117.750  62.480  1.00  0.00           C
ATOM   2180  HA1 GLY A 144     105.350 117.550  61.550  1.00  0.00           H
ATOM   2181  HA2 GLY A 144     106.290 118.750  62.440  1.00  0.00           H
ATOM   2182  C   GLY A 144     104.690 117.980  63.460  1.00  0.00           C
ATOM   2183  O   GLY A 144     104.590 118.980  64.160  1.00  0.00           O
ATOM   2184  N   THR A 145     103.900 116.900  63.720  1.00  0.00           N
ATOM   2185  H   THR A 145     103.940 116.140  63.050  1.00  0.00           H
ATOM   2186  CA  THR A 145     103.210 116.590  64.960  1.00  0.00           C
ATOM   2187  HA  THR A 145     102.480 117.380  65.150  1.00  0.00           H
ATOM   2188  CB  THR A 145     102.290 115.300  64.850  1.00  0.00           C
ATOM   2189  HB  THR A 145     102.830 114.360  64.740  1.00  0.00           H
ATOM   2190  CG2 THR A 145     101.360 115.290  66.030  1.00  0.00           C
ATOM   2191 1HG2 THR A 145     100.700 114.430  66.110  1.00  0.00           H
ATOM   2192 2HG2 THR A 145     101.900 115.430  66.960  1.00  0.00           H
ATOM   2193 3HG2 THR A 145     100.790 116.220  65.990  1.00  0.00           H
ATOM   2194  OG1 THR A 145     101.560 115.400  63.640  1.00  0.00           O
ATOM   2195  HG1 THR A 145     102.050 114.750  63.130  1.00  0.00           H
ATOM   2196  C   THR A 145     104.160 116.360  66.110  1.00  0.00           C
ATOM   2197  O   THR A 145     104.220 117.080  67.090  1.00  0.00           O
ATOM   2198  N   GLY A 146     105.140 115.450  65.880  1.00  0.00           N
ATOM   2199  H   GLY A 146     105.190 114.970  64.990  1.00  0.00           H
ATOM   2200  CA  GLY A 146     106.080 114.920  66.890  1.00  0.00           C
ATOM   2201  HA1 GLY A 146     106.730 114.250  66.330  1.00  0.00           H
ATOM   2202  HA2 GLY A 146     105.460 114.380  67.600  1.00  0.00           H
ATOM   2203  C   GLY A 146     106.960 115.910  67.600  1.00  0.00           C
ATOM   2204  O   GLY A 146     107.270 115.690  68.790  1.00  0.00           O
ATOM   2205  N   SER A 147     107.150 117.150  67.120  1.00  0.00           N
ATOM   2206  H   SER A 147     106.970 117.360  66.150  1.00  0.00           H
ATOM   2207  CA  SER A 147     107.880 118.240  67.810  1.00  0.00           C
ATOM   2208  HA  SER A 147     107.830 117.990  68.870  1.00  0.00           H
ATOM   2209  CB  SER A 147     109.390 118.270  67.450  1.00  0.00           C
ATOM   2210  HB1 SER A 147     109.860 119.240  67.570  1.00  0.00           H
ATOM   2211  HB2 SER A 147     109.420 117.920  66.420  1.00  0.00           H
ATOM   2212  OG  SER A 147     110.010 117.240  68.200  1.00  0.00           O
ATOM   2213  HG  SER A 147     109.790 117.490  69.100  1.00  0.00           H
ATOM   2214  C   SER A 147     107.220 119.610  67.480  1.00  0.00           C
ATOM   2215  O   SER A 147     107.340 120.510  68.270  1.00  0.00           O
ATOM   2216  N   GLY A 148     106.610 119.950  66.400  1.00  0.00           N
ATOM   2217  H   GLY A 148     106.510 119.140  65.810  1.00  0.00           H
ATOM   2218  CA  GLY A 148     105.860 121.190  66.210  1.00  0.00           C
ATOM   2219  HA1 GLY A 148     105.690 121.360  65.150  1.00  0.00           H
ATOM   2220  HA2 GLY A 148     106.500 122.020  66.520  1.00  0.00           H
ATOM   2221  C   GLY A 148     104.580 121.370  66.940  1.00  0.00           C
ATOM   2222  O   GLY A 148     104.350 122.400  67.500  1.00  0.00           O
ATOM   2223  N   PHE A 149     103.720 120.350  66.970  1.00  0.00           N
ATOM   2224  H   PHE A 149     104.000 119.600  66.360  1.00  0.00           H
ATOM   2225  CA  PHE A 149     102.490 120.260  67.810  1.00  0.00           C
ATOM   2226  HA  PHE A 149     101.870 121.150  67.780  1.00  0.00           H
ATOM   2227  CB  PHE A 149     101.650 119.050  67.420  1.00  0.00           C
ATOM   2228  HB1 PHE A 149     102.220 118.170  67.730  1.00  0.00           H
ATOM   2229  HB2 PHE A 149     101.480 119.140  66.350  1.00  0.00           H
ATOM   2230  CG  PHE A 149     100.280 119.080  68.100  1.00  0.00           C
ATOM   2231  CD1 PHE A 149     100.130 118.580  69.450  1.00  0.00           C
ATOM   2232  HD1 PHE A 149     100.970 118.130  69.960  1.00  0.00           H
ATOM   2233  CE1 PHE A 149      98.890 118.720  70.140  1.00  0.00           C
ATOM   2234  HE1 PHE A 149      98.710 118.260  71.100  1.00  0.00           H
ATOM   2235  CZ  PHE A 149      97.840 119.510  69.590  1.00  0.00           C
ATOM   2236  HZ  PHE A 149      96.960 119.840  70.120  1.00  0.00           H
ATOM   2237  CE2 PHE A 149      97.950 119.970  68.230  1.00  0.00           C
ATOM   2238  HE2 PHE A 149      97.160 120.490  67.700  1.00  0.00           H
ATOM   2239  CD2 PHE A 149      99.140 119.670  67.500  1.00  0.00           C
ATOM   2240  HD2 PHE A 149      99.240 120.180  66.550  1.00  0.00           H
ATOM   2241  C   PHE A 149     102.920 120.190  69.350  1.00  0.00           C
ATOM   2242  O   PHE A 149     102.340 120.900  70.180  1.00  0.00           O
ATOM   2243  N   THR A 150     103.920 119.350  69.650  1.00  0.00           N
ATOM   2244  H   THR A 150     104.230 118.690  68.960  1.00  0.00           H
ATOM   2245  CA  THR A 150     104.350 118.980  71.040  1.00  0.00           C
ATOM   2246  HA  THR A 150     103.470 118.690  71.600  1.00  0.00           H
ATOM   2247  CB  THR A 150     105.340 117.840  71.080  1.00  0.00           C
ATOM   2248  HB  THR A 150     106.360 118.160  70.910  1.00  0.00           H
ATOM   2249  CG2 THR A 150     105.260 117.130  72.450  1.00  0.00           C
ATOM   2250 1HG2 THR A 150     105.650 117.760  73.250  1.00  0.00           H
ATOM   2251 2HG2 THR A 150     104.200 116.860  72.550  1.00  0.00           H
ATOM   2252 3HG2 THR A 150     105.840 116.230  72.260  1.00  0.00           H
ATOM   2253  OG1 THR A 150     104.960 116.940  70.080  1.00  0.00           O
ATOM   2254  HG1 THR A 150     105.730 116.500  69.700  1.00  0.00           H
ATOM   2255  C   THR A 150     105.000 120.220  71.700  1.00  0.00           C
ATOM   2256  O   THR A 150     104.650 120.460  72.850  1.00  0.00           O
ATOM   2257  N   SER A 151     105.770 121.040  70.990  1.00  0.00           N
ATOM   2258  H   SER A 151     105.980 120.700  70.060  1.00  0.00           H
ATOM   2259  CA  SER A 151     106.270 122.300  71.490  1.00  0.00           C
ATOM   2260  HA  SER A 151     106.730 122.100  72.460  1.00  0.00           H
ATOM   2261  CB  SER A 151     107.280 122.970  70.590  1.00  0.00           C
ATOM   2262  HB1 SER A 151     108.230 122.460  70.740  1.00  0.00           H
ATOM   2263  HB2 SER A 151     107.440 123.920  71.100  1.00  0.00           H
ATOM   2264  OG  SER A 151     106.900 122.970  69.240  1.00  0.00           O
ATOM   2265  HG  SER A 151     107.450 122.350  68.760  1.00  0.00           H
ATOM   2266  C   SER A 151     105.150 123.320  71.780  1.00  0.00           C
ATOM   2267  O   SER A 151     105.130 123.930  72.820  1.00  0.00           O
ATOM   2268  N   LEU A 152     104.280 123.450  70.810  1.00  0.00           N
ATOM   2269  H   LEU A 152     104.430 123.040  69.910  1.00  0.00           H
ATOM   2270  CA  LEU A 152     103.150 124.380  70.840  1.00  0.00           C
ATOM   2271  HA  LEU A 152     103.430 125.410  71.030  1.00  0.00           H
ATOM   2272  CB  LEU A 152     102.380 124.260  69.490  1.00  0.00           C
ATOM   2273  HB1 LEU A 152     102.410 123.220  69.170  1.00  0.00           H
ATOM   2274  HB2 LEU A 152     102.860 124.810  68.690  1.00  0.00           H
ATOM   2275  CG  LEU A 152     100.820 124.560  69.490  1.00  0.00           C
ATOM   2276  HG  LEU A 152     100.320 124.050  70.320  1.00  0.00           H
ATOM   2277  CD1 LEU A 152     100.440 126.080  69.690  1.00  0.00           C
ATOM   2278 1HD1 LEU A 152     101.080 126.580  70.410  1.00  0.00           H
ATOM   2279 2HD1 LEU A 152     100.530 126.560  68.710  1.00  0.00           H
ATOM   2280 3HD1 LEU A 152      99.400 126.180  70.000  1.00  0.00           H
ATOM   2281  CD2 LEU A 152     100.090 124.020  68.250  1.00  0.00           C
ATOM   2282 1HD2 LEU A 152      99.020 124.230  68.250  1.00  0.00           H
ATOM   2283 2HD2 LEU A 152     100.370 124.510  67.310  1.00  0.00           H
ATOM   2284 3HD2 LEU A 152     100.360 122.970  68.350  1.00  0.00           H
ATOM   2285  C   LEU A 152     102.290 124.040  72.130  1.00  0.00           C
ATOM   2286  O   LEU A 152     101.720 124.920  72.810  1.00  0.00           O
ATOM   2287  N   LEU A 153     102.180 122.740  72.490  1.00  0.00           N
ATOM   2288  H   LEU A 153     102.620 122.010  71.950  1.00  0.00           H
ATOM   2289  CA  LEU A 153     101.500 122.310  73.670  1.00  0.00           C
ATOM   2290  HA  LEU A 153     100.650 122.980  73.760  1.00  0.00           H
ATOM   2291  CB  LEU A 153     100.920 120.900  73.490  1.00  0.00           C
ATOM   2292  HB1 LEU A 153     101.860 120.370  73.400  1.00  0.00           H
ATOM   2293  HB2 LEU A 153     100.360 120.750  72.560  1.00  0.00           H
ATOM   2294  CG  LEU A 153     100.180 120.220  74.740  1.00  0.00           C
ATOM   2295  HG  LEU A 153     100.920 120.260  75.550  1.00  0.00           H
ATOM   2296  CD1 LEU A 153      98.910 120.920  75.140  1.00  0.00           C
ATOM   2297 1HD1 LEU A 153      98.510 120.370  75.990  1.00  0.00           H
ATOM   2298 2HD1 LEU A 153      99.150 121.970  75.270  1.00  0.00           H
ATOM   2299 3HD1 LEU A 153      98.070 120.910  74.450  1.00  0.00           H
ATOM   2300  CD2 LEU A 153      99.900 118.730  74.460  1.00  0.00           C
ATOM   2301 1HD2 LEU A 153      99.420 118.440  75.400  1.00  0.00           H
ATOM   2302 2HD2 LEU A 153      99.160 118.650  73.670  1.00  0.00           H
ATOM   2303 3HD2 LEU A 153     100.800 118.170  74.230  1.00  0.00           H
ATOM   2304  C   LEU A 153     102.230 122.580  74.950  1.00  0.00           C
ATOM   2305  O   LEU A 153     101.630 123.270  75.830  1.00  0.00           O
ATOM   2306  N   MET A 154     103.500 122.230  75.010  1.00  0.00           N
ATOM   2307  H   MET A 154     103.900 121.700  74.260  1.00  0.00           H
ATOM   2308  CA  MET A 154     104.310 122.590  76.190  1.00  0.00           C
ATOM   2309  HA  MET A 154     103.900 122.030  77.030  1.00  0.00           H
ATOM   2310  CB  MET A 154     105.760 122.090  76.020  1.00  0.00           C
ATOM   2311  HB1 MET A 154     106.410 122.490  76.790  1.00  0.00           H
ATOM   2312  HB2 MET A 154     106.170 122.480  75.080  1.00  0.00           H
ATOM   2313  CG  MET A 154     105.910 120.550  76.080  1.00  0.00           C
ATOM   2314  HG1 MET A 154     106.950 120.360  75.840  1.00  0.00           H
ATOM   2315  HG2 MET A 154     105.260 120.190  75.270  1.00  0.00           H
ATOM   2316  SD  MET A 154     105.360 119.860  77.610  1.00  0.00           S
ATOM   2317  CE  MET A 154     106.630 118.710  78.090  1.00  0.00           C
ATOM   2318  HE1 MET A 154     106.450 118.240  79.060  1.00  0.00           H
ATOM   2319  HE2 MET A 154     106.880 118.020  77.280  1.00  0.00           H
ATOM   2320  HE3 MET A 154     107.540 119.240  78.380  1.00  0.00           H
ATOM   2321  C   MET A 154     104.470 124.090  76.560  1.00  0.00           C
ATOM   2322  O   MET A 154     104.480 124.380  77.740  1.00  0.00           O
ATOM   2323  N   GLU A 155     104.560 124.930  75.540  1.00  0.00           N
ATOM   2324  H   GLU A 155     104.560 124.530  74.610  1.00  0.00           H
ATOM   2325  CA  GLU A 155     104.450 126.380  75.660  1.00  0.00           C
ATOM   2326  HA  GLU A 155     105.160 126.840  76.350  1.00  0.00           H
ATOM   2327  CB  GLU A 155     104.570 127.050  74.350  1.00  0.00           C
ATOM   2328  HB1 GLU A 155     104.140 128.040  74.320  1.00  0.00           H
ATOM   2329  HB2 GLU A 155     104.010 126.410  73.670  1.00  0.00           H
ATOM   2330  CG  GLU A 155     106.100 127.200  73.910  1.00  0.00           C
ATOM   2331  HG1 GLU A 155     106.490 126.200  73.700  1.00  0.00           H
ATOM   2332  HG2 GLU A 155     106.640 127.640  74.750  1.00  0.00           H
ATOM   2333  CD  GLU A 155     106.380 128.060  72.630  1.00  0.00           C
ATOM   2334  OE1 GLU A 155     107.340 128.830  72.590  1.00  0.00           O
ATOM   2335  OE2 GLU A 155     105.630 127.890  71.620  1.00  0.00           O
ATOM   2336  C   GLU A 155     103.060 126.750  76.270  1.00  0.00           C
ATOM   2337  O   GLU A 155     102.980 127.500  77.270  1.00  0.00           O
ATOM   2338  N   ARG A 156     101.960 126.190  75.820  1.00  0.00           N
ATOM   2339  H   ARG A 156     102.030 125.620  74.980  1.00  0.00           H
ATOM   2340  CA  ARG A 156     100.590 126.560  76.250  1.00  0.00           C
ATOM   2341  HA  ARG A 156     100.490 127.640  76.280  1.00  0.00           H
ATOM   2342  CB  ARG A 156      99.550 126.010  75.240  1.00  0.00           C
ATOM   2343  HB1 ARG A 156      99.890 124.990  75.050  1.00  0.00           H
ATOM   2344  HB2 ARG A 156      99.670 126.550  74.290  1.00  0.00           H
ATOM   2345  CG  ARG A 156      98.050 126.070  75.580  1.00  0.00           C
ATOM   2346  HG1 ARG A 156      97.690 125.480  76.420  1.00  0.00           H
ATOM   2347  HG2 ARG A 156      97.450 125.760  74.730  1.00  0.00           H
ATOM   2348  CD  ARG A 156      97.520 127.420  76.050  1.00  0.00           C
ATOM   2349  HD1 ARG A 156      97.490 128.070  75.180  1.00  0.00           H
ATOM   2350  HD2 ARG A 156      98.140 127.870  76.830  1.00  0.00           H
ATOM   2351  NE  ARG A 156      96.160 127.380  76.550  1.00  0.00           N
ATOM   2352  HE  ARG A 156      95.940 127.430  77.530  1.00  0.00           H
ATOM   2353  CZ  ARG A 156      95.100 127.120  75.840  1.00  0.00           C
ATOM   2354  NH1 ARG A 156      95.020 127.070  74.540  1.00  0.00           N
ATOM   2355 1HH1 ARG A 156      95.760 127.440  73.960  1.00  0.00           H
ATOM   2356 2HH1 ARG A 156      94.130 127.180  74.070  1.00  0.00           H
ATOM   2357  NH2 ARG A 156      93.970 126.940  76.440  1.00  0.00           N
ATOM   2358 1HH2 ARG A 156      94.030 126.970  77.440  1.00  0.00           H
ATOM   2359 2HH2 ARG A 156      93.020 126.920  76.080  1.00  0.00           H
ATOM   2360  C   ARG A 156     100.340 125.960  77.690  1.00  0.00           C
ATOM   2361  O   ARG A 156      99.650 126.520  78.560  1.00  0.00           O
ATOM   2362  N   LEU A 157     101.060 124.930  78.080  1.00  0.00           N
ATOM   2363  H   LEU A 157     101.600 124.400  77.410  1.00  0.00           H
ATOM   2364  CA  LEU A 157     101.110 124.390  79.440  1.00  0.00           C
ATOM   2365  HA  LEU A 157     100.120 124.440  79.880  1.00  0.00           H
ATOM   2366  CB  LEU A 157     101.490 122.900  79.270  1.00  0.00           C
ATOM   2367  HB1 LEU A 157     101.800 122.410  80.190  1.00  0.00           H
ATOM   2368  HB2 LEU A 157     102.440 122.790  78.750  1.00  0.00           H
ATOM   2369  CG  LEU A 157     100.570 121.930  78.430  1.00  0.00           C
ATOM   2370  HG  LEU A 157     100.350 122.410  77.470  1.00  0.00           H
ATOM   2371  CD1 LEU A 157     101.190 120.530  78.220  1.00  0.00           C
ATOM   2372 1HD1 LEU A 157     100.410 119.890  77.800  1.00  0.00           H
ATOM   2373 2HD1 LEU A 157     102.090 120.580  77.610  1.00  0.00           H
ATOM   2374 3HD1 LEU A 157     101.590 120.180  79.170  1.00  0.00           H
ATOM   2375  CD2 LEU A 157      99.340 121.700  79.170  1.00  0.00           C
ATOM   2376 1HD2 LEU A 157      99.030 122.630  79.640  1.00  0.00           H
ATOM   2377 2HD2 LEU A 157      98.510 121.460  78.510  1.00  0.00           H
ATOM   2378 3HD2 LEU A 157      99.500 120.900  79.890  1.00  0.00           H
ATOM   2379  C   LEU A 157     102.010 125.160  80.470  1.00  0.00           C
ATOM   2380  O   LEU A 157     101.910 125.130  81.670  1.00  0.00           O
ATOM   2381  N   SER A 158     102.900 125.970  79.930  1.00  0.00           N
ATOM   2382  H   SER A 158     103.040 125.840  78.940  1.00  0.00           H
ATOM   2383  CA  SER A 158     103.470 127.120  80.600  1.00  0.00           C
ATOM   2384  HA  SER A 158     103.820 126.830  81.590  1.00  0.00           H
ATOM   2385  CB  SER A 158     104.770 127.750  79.990  1.00  0.00           C
ATOM   2386  HB1 SER A 158     105.190 128.350  80.800  1.00  0.00           H
ATOM   2387  HB2 SER A 158     104.560 128.340  79.100  1.00  0.00           H
ATOM   2388  OG  SER A 158     105.730 126.770  79.590  1.00  0.00           O
ATOM   2389  HG  SER A 158     106.480 127.270  79.250  1.00  0.00           H
ATOM   2390  C   SER A 158     102.490 128.230  80.990  1.00  0.00           C
ATOM   2391  O   SER A 158     102.680 128.980  82.000  1.00  0.00           O
ATOM   2392  N   VAL A 159     101.410 128.340  80.200  1.00  0.00           N
ATOM   2393  H   VAL A 159     101.240 127.740  79.400  1.00  0.00           H
ATOM   2394  CA  VAL A 159     100.530 129.500  80.420  1.00  0.00           C
ATOM   2395  HA  VAL A 159     101.050 130.270  81.000  1.00  0.00           H
ATOM   2396  CB  VAL A 159     100.090 130.140  79.090  1.00  0.00           C
ATOM   2397  HB  VAL A 159      99.680 129.430  78.380  1.00  0.00           H
ATOM   2398  CG1 VAL A 159      99.060 131.220  79.210  1.00  0.00           C
ATOM   2399 1HG1 VAL A 159      98.930 131.760  78.270  1.00  0.00           H
ATOM   2400 2HG1 VAL A 159      98.120 130.800  79.570  1.00  0.00           H
ATOM   2401 3HG1 VAL A 159      99.220 131.890  80.050  1.00  0.00           H
ATOM   2402  CG2 VAL A 159     101.320 130.860  78.470  1.00  0.00           C
ATOM   2403 1HG2 VAL A 159     102.240 130.340  78.710  1.00  0.00           H
ATOM   2404 2HG2 VAL A 159     101.290 130.830  77.380  1.00  0.00           H
ATOM   2405 3HG2 VAL A 159     101.530 131.880  78.770  1.00  0.00           H
ATOM   2406  C   VAL A 159      99.380 129.080  81.310  1.00  0.00           C
ATOM   2407  O   VAL A 159      99.040 129.840  82.250  1.00  0.00           O
ATOM   2408  N   ASP A 160      98.690 127.930  81.020  1.00  0.00           N
ATOM   2409  H   ASP A 160      98.860 127.350  80.210  1.00  0.00           H
ATOM   2410  CA  ASP A 160      97.530 127.610  81.830  1.00  0.00           C
ATOM   2411  HA  ASP A 160      97.140 128.580  82.130  1.00  0.00           H
ATOM   2412  CB  ASP A 160      96.300 127.010  80.990  1.00  0.00           C
ATOM   2413  HB1 ASP A 160      95.420 127.020  81.630  1.00  0.00           H
ATOM   2414  HB2 ASP A 160      96.660 126.000  80.800  1.00  0.00           H
ATOM   2415  CG  ASP A 160      95.910 127.700  79.720  1.00  0.00           C
ATOM   2416  OD1 ASP A 160      95.060 127.180  79.040  1.00  0.00           O
ATOM   2417  OD2 ASP A 160      96.420 128.790  79.370  1.00  0.00           O
ATOM   2418  C   ASP A 160      97.810 126.870  83.070  1.00  0.00           C
ATOM   2419  O   ASP A 160      96.920 126.620  83.800  1.00  0.00           O
ATOM   2420  N   TYR A 161      99.010 126.560  83.460  1.00  0.00           N
ATOM   2421  H   TYR A 161      99.690 126.920  82.810  1.00  0.00           H
ATOM   2422  CA  TYR A 161      99.430 125.750  84.630  1.00  0.00           C
ATOM   2423  HA  TYR A 161      98.610 125.820  85.350  1.00  0.00           H
ATOM   2424  CB  TYR A 161      99.530 124.270  84.210  1.00  0.00           C
ATOM   2425  HB1 TYR A 161      99.820 123.710  85.100  1.00  0.00           H
ATOM   2426  HB2 TYR A 161     100.320 124.070  83.490  1.00  0.00           H
ATOM   2427  CG  TYR A 161      98.240 123.540  83.860  1.00  0.00           C
ATOM   2428  CD1 TYR A 161      97.820 123.520  82.440  1.00  0.00           C
ATOM   2429  HD1 TYR A 161      98.380 124.010  81.650  1.00  0.00           H
ATOM   2430  CE1 TYR A 161      96.540 123.000  82.190  1.00  0.00           C
ATOM   2431  HE1 TYR A 161      96.210 123.030  81.160  1.00  0.00           H
ATOM   2432  CZ  TYR A 161      95.720 122.470  83.220  1.00  0.00           C
ATOM   2433  OH  TYR A 161      94.450 122.170  82.910  1.00  0.00           O
ATOM   2434  HH  TYR A 161      94.250 122.330  81.990  1.00  0.00           H
ATOM   2435  CE2 TYR A 161      96.130 122.470  84.560  1.00  0.00           C
ATOM   2436  HE2 TYR A 161      95.510 122.050  85.340  1.00  0.00           H
ATOM   2437  CD2 TYR A 161      97.430 122.950  84.890  1.00  0.00           C
ATOM   2438  HD2 TYR A 161      97.770 123.000  85.920  1.00  0.00           H
ATOM   2439  C   TYR A 161     100.710 126.330  85.320  1.00  0.00           C
ATOM   2440  O   TYR A 161     101.780 125.690  85.390  1.00  0.00           O
ATOM   2441  N   GLY A 162     100.800 127.610  85.680  1.00  0.00           N
ATOM   2442  H   GLY A 162     100.000 128.220  85.640  1.00  0.00           H
ATOM   2443  CA  GLY A 162     102.030 128.300  86.100  1.00  0.00           C
ATOM   2444  HA1 GLY A 162     101.780 129.290  86.490  1.00  0.00           H
ATOM   2445  HA2 GLY A 162     102.650 128.380  85.210  1.00  0.00           H
ATOM   2446  C   GLY A 162     102.850 127.630  87.210  1.00  0.00           C
ATOM   2447  O   GLY A 162     104.100 127.820  87.200  1.00  0.00           O
ATOM   2448  N   LYS A 163     102.290 126.750  88.040  1.00  0.00           N
ATOM   2449  H   LYS A 163     101.290 126.640  87.930  1.00  0.00           H
ATOM   2450  CA  LYS A 163     103.030 126.100  89.180  1.00  0.00           C
ATOM   2451  HA  LYS A 163     103.940 126.690  89.320  1.00  0.00           H
ATOM   2452  CB  LYS A 163     102.290 126.220  90.450  1.00  0.00           C
ATOM   2453  HB1 LYS A 163     102.930 125.820  91.230  1.00  0.00           H
ATOM   2454  HB2 LYS A 163     101.380 125.610  90.460  1.00  0.00           H
ATOM   2455  CG  LYS A 163     101.810 127.630  90.890  1.00  0.00           C
ATOM   2456  HG1 LYS A 163     101.220 128.140  90.130  1.00  0.00           H
ATOM   2457  HG2 LYS A 163     102.680 128.270  91.060  1.00  0.00           H
ATOM   2458  CD  LYS A 163     100.790 127.440  92.050  1.00  0.00           C
ATOM   2459  HD1 LYS A 163     101.230 126.760  92.780  1.00  0.00           H
ATOM   2460  HD2 LYS A 163      99.840 127.090  91.660  1.00  0.00           H
ATOM   2461  CE  LYS A 163     100.610 128.850  92.650  1.00  0.00           C
ATOM   2462  HE1 LYS A 163     100.110 129.430  91.880  1.00  0.00           H
ATOM   2463  HE2 LYS A 163     101.630 129.190  92.760  1.00  0.00           H
ATOM   2464  NZ  LYS A 163      99.820 128.800  93.930  1.00  0.00           N
ATOM   2465  HZ1 LYS A 163      98.900 128.420  93.760  1.00  0.00           H
ATOM   2466  HZ2 LYS A 163     100.380 128.310  94.610  1.00  0.00           H
ATOM   2467  HZ3 LYS A 163      99.760 129.750  94.250  1.00  0.00           H
ATOM   2468  C   LYS A 163     103.430 124.620  88.920  1.00  0.00           C
ATOM   2469  O   LYS A 163     104.310 123.950  89.570  1.00  0.00           O
ATOM   2470  N   LYS A 164     102.890 123.990  87.830  1.00  0.00           N
ATOM   2471  H   LYS A 164     102.170 124.540  87.370  1.00  0.00           H
ATOM   2472  CA  LYS A 164     103.080 122.570  87.480  1.00  0.00           C
ATOM   2473  HA  LYS A 164     103.150 122.110  88.470  1.00  0.00           H
ATOM   2474  CB  LYS A 164     101.880 122.170  86.600  1.00  0.00           C
ATOM   2475  HB1 LYS A 164     102.060 121.160  86.220  1.00  0.00           H
ATOM   2476  HB2 LYS A 164     101.900 122.760  85.690  1.00  0.00           H
ATOM   2477  CG  LYS A 164     100.460 122.030  87.180  1.00  0.00           C
ATOM   2478  HG1 LYS A 164      99.800 121.460  86.540  1.00  0.00           H
ATOM   2479  HG2 LYS A 164     100.090 123.050  87.290  1.00  0.00           H
ATOM   2480  CD  LYS A 164     100.440 121.460  88.620  1.00  0.00           C
ATOM   2481  HD1 LYS A 164     101.290 121.810  89.210  1.00  0.00           H
ATOM   2482  HD2 LYS A 164     100.490 120.380  88.480  1.00  0.00           H
ATOM   2483  CE  LYS A 164      99.150 122.010  89.250  1.00  0.00           C
ATOM   2484  HE1 LYS A 164      98.270 121.890  88.630  1.00  0.00           H
ATOM   2485  HE2 LYS A 164      99.300 123.080  89.330  1.00  0.00           H
ATOM   2486  NZ  LYS A 164      98.950 121.290  90.520  1.00  0.00           N
ATOM   2487  HZ1 LYS A 164      99.400 121.780  91.280  1.00  0.00           H
ATOM   2488  HZ2 LYS A 164      97.940 121.330  90.630  1.00  0.00           H
ATOM   2489  HZ3 LYS A 164      99.280 120.340  90.570  1.00  0.00           H
ATOM   2490  C   LYS A 164     104.350 122.300  86.800  1.00  0.00           C
ATOM   2491  O   LYS A 164     104.920 123.220  86.200  1.00  0.00           O
ATOM   2492  N   SER A 165     104.790 121.020  86.840  1.00  0.00           N
ATOM   2493  H   SER A 165     104.140 120.380  87.280  1.00  0.00           H
ATOM   2494  CA  SER A 165     106.000 120.650  86.180  1.00  0.00           C
ATOM   2495  HA  SER A 165     106.540 121.560  85.900  1.00  0.00           H
ATOM   2496  CB  SER A 165     106.880 119.840  87.180  1.00  0.00           C
ATOM   2497  HB1 SER A 165     107.260 120.490  87.970  1.00  0.00           H
ATOM   2498  HB2 SER A 165     107.770 119.530  86.640  1.00  0.00           H
ATOM   2499  OG  SER A 165     106.230 118.700  87.640  1.00  0.00           O
ATOM   2500  HG  SER A 165     105.840 118.710  88.520  1.00  0.00           H
ATOM   2501  C   SER A 165     105.660 119.840  84.890  1.00  0.00           C
ATOM   2502  O   SER A 165     104.540 119.380  84.670  1.00  0.00           O
ATOM   2503  N   LYS A 166     106.770 119.710  84.170  1.00  0.00           N
ATOM   2504  H   LYS A 166     107.560 120.320  84.330  1.00  0.00           H
ATOM   2505  CA  LYS A 166     106.890 118.970  82.950  1.00  0.00           C
ATOM   2506  HA  LYS A 166     105.980 118.360  82.930  1.00  0.00           H
ATOM   2507  CB  LYS A 166     106.810 119.930  81.720  1.00  0.00           C
ATOM   2508  HB1 LYS A 166     106.950 119.240  80.890  1.00  0.00           H
ATOM   2509  HB2 LYS A 166     107.670 120.580  81.840  1.00  0.00           H
ATOM   2510  CG  LYS A 166     105.510 120.670  81.440  1.00  0.00           C
ATOM   2511  HG1 LYS A 166     105.320 121.150  82.400  1.00  0.00           H
ATOM   2512  HG2 LYS A 166     104.750 119.990  81.060  1.00  0.00           H
ATOM   2513  CD  LYS A 166     105.680 121.730  80.340  1.00  0.00           C
ATOM   2514  HD1 LYS A 166     104.790 121.900  79.730  1.00  0.00           H
ATOM   2515  HD2 LYS A 166     106.500 121.460  79.680  1.00  0.00           H
ATOM   2516  CE  LYS A 166     106.150 123.020  80.930  1.00  0.00           C
ATOM   2517  HE1 LYS A 166     107.090 122.890  81.460  1.00  0.00           H
ATOM   2518  HE2 LYS A 166     105.330 123.380  81.540  1.00  0.00           H
ATOM   2519  NZ  LYS A 166     106.370 124.040  79.840  1.00  0.00           N
ATOM   2520  HZ1 LYS A 166     105.600 124.160  79.200  1.00  0.00           H
ATOM   2521  HZ2 LYS A 166     106.540 124.900  80.340  1.00  0.00           H
ATOM   2522  HZ3 LYS A 166     107.220 123.840  79.330  1.00  0.00           H
ATOM   2523  C   LYS A 166     108.040 118.000  82.840  1.00  0.00           C
ATOM   2524  O   LYS A 166     109.140 118.270  83.340  1.00  0.00           O
ATOM   2525  N   LEU A 167     107.770 116.820  82.220  1.00  0.00           N
ATOM   2526  H   LEU A 167     106.830 116.670  81.900  1.00  0.00           H
ATOM   2527  CA  LEU A 167     108.810 115.840  81.860  1.00  0.00           C
ATOM   2528  HA  LEU A 167     109.820 116.260  81.780  1.00  0.00           H
ATOM   2529  CB  LEU A 167     108.950 114.720  82.870  1.00  0.00           C
ATOM   2530  HB1 LEU A 167     108.000 114.190  82.850  1.00  0.00           H
ATOM   2531  HB2 LEU A 167     109.050 115.060  83.910  1.00  0.00           H
ATOM   2532  CG  LEU A 167     110.050 113.650  82.570  1.00  0.00           C
ATOM   2533  HG  LEU A 167     109.960 113.320  81.530  1.00  0.00           H
ATOM   2534  CD1 LEU A 167     111.460 114.180  82.670  1.00  0.00           C
ATOM   2535 1HD1 LEU A 167     112.220 113.420  82.510  1.00  0.00           H
ATOM   2536 2HD1 LEU A 167     111.740 114.890  81.890  1.00  0.00           H
ATOM   2537 3HD1 LEU A 167     111.770 114.620  83.620  1.00  0.00           H
ATOM   2538  CD2 LEU A 167     109.950 112.550  83.640  1.00  0.00           C
ATOM   2539 1HD2 LEU A 167     110.910 112.030  83.690  1.00  0.00           H
ATOM   2540 2HD2 LEU A 167     109.730 112.920  84.640  1.00  0.00           H
ATOM   2541 3HD2 LEU A 167     109.140 111.900  83.320  1.00  0.00           H
ATOM   2542  C   LEU A 167     108.440 115.390  80.450  1.00  0.00           C
ATOM   2543  O   LEU A 167     107.240 115.490  80.140  1.00  0.00           O
ATOM   2544  N   GLU A 168     109.360 114.960  79.560  1.00  0.00           N
ATOM   2545  H   GLU A 168     110.320 114.860  79.850  1.00  0.00           H
ATOM   2546  CA  GLU A 168     109.170 114.530  78.210  1.00  0.00           C
ATOM   2547  HA  GLU A 168     108.220 114.010  78.270  1.00  0.00           H
ATOM   2548  CB  GLU A 168     109.160 115.590  77.160  1.00  0.00           C
ATOM   2549  HB1 GLU A 168     108.300 116.240  77.310  1.00  0.00           H
ATOM   2550  HB2 GLU A 168     109.070 115.180  76.150  1.00  0.00           H
ATOM   2551  CG  GLU A 168     110.390 116.480  77.110  1.00  0.00           C
ATOM   2552  HG1 GLU A 168     111.320 115.920  77.010  1.00  0.00           H
ATOM   2553  HG2 GLU A 168     110.380 116.960  78.090  1.00  0.00           H
ATOM   2554  CD  GLU A 168     110.260 117.570  76.050  1.00  0.00           C
ATOM   2555  OE1 GLU A 168     110.350 118.740  76.420  1.00  0.00           O
ATOM   2556  OE2 GLU A 168     110.140 117.170  74.860  1.00  0.00           O
ATOM   2557  C   GLU A 168     110.210 113.430  77.820  1.00  0.00           C
ATOM   2558  O   GLU A 168     111.350 113.480  78.240  1.00  0.00           O
ATOM   2559  N   PHE A 169     109.740 112.510  76.950  1.00  0.00           N
ATOM   2560  H   PHE A 169     108.760 112.610  76.730  1.00  0.00           H
ATOM   2561  CA  PHE A 169     110.510 111.310  76.460  1.00  0.00           C
ATOM   2562  HA  PHE A 169     111.570 111.490  76.670  1.00  0.00           H
ATOM   2563  CB  PHE A 169     110.010 110.080  77.280  1.00  0.00           C
ATOM   2564  HB1 PHE A 169     108.940 109.910  77.130  1.00  0.00           H
ATOM   2565  HB2 PHE A 169     110.060 110.300  78.340  1.00  0.00           H
ATOM   2566  CG  PHE A 169     110.730 108.830  76.980  1.00  0.00           C
ATOM   2567  CD1 PHE A 169     111.840 108.340  77.730  1.00  0.00           C
ATOM   2568  HD1 PHE A 169     112.200 108.970  78.540  1.00  0.00           H
ATOM   2569  CE1 PHE A 169     112.450 107.110  77.510  1.00  0.00           C
ATOM   2570  HE1 PHE A 169     113.370 106.790  77.980  1.00  0.00           H
ATOM   2571  CZ  PHE A 169     111.960 106.280  76.470  1.00  0.00           C
ATOM   2572  HZ  PHE A 169     112.310 105.290  76.220  1.00  0.00           H
ATOM   2573  CE2 PHE A 169     110.930 106.780  75.690  1.00  0.00           C
ATOM   2574  HE2 PHE A 169     110.470 106.140  74.960  1.00  0.00           H
ATOM   2575  CD2 PHE A 169     110.350 108.040  75.880  1.00  0.00           C
ATOM   2576  HD2 PHE A 169     109.490 108.360  75.300  1.00  0.00           H
ATOM   2577  C   PHE A 169     110.280 111.240  74.980  1.00  0.00           C
ATOM   2578  O   PHE A 169     109.080 111.290  74.500  1.00  0.00           O
ATOM   2579  N   SER A 170     111.340 110.990  74.230  1.00  0.00           N
ATOM   2580  H   SER A 170     112.270 110.990  74.630  1.00  0.00           H
ATOM   2581  CA  SER A 170     111.190 110.970  72.740  1.00  0.00           C
ATOM   2582  HA  SER A 170     110.180 110.660  72.480  1.00  0.00           H
ATOM   2583  CB  SER A 170     111.350 112.360  72.140  1.00  0.00           C
ATOM   2584  HB1 SER A 170     110.500 112.990  72.390  1.00  0.00           H
ATOM   2585  HB2 SER A 170     111.270 112.120  71.080  1.00  0.00           H
ATOM   2586  OG  SER A 170     112.600 112.940  72.490  1.00  0.00           O
ATOM   2587  HG  SER A 170     112.380 113.520  73.230  1.00  0.00           H
ATOM   2588  C   SER A 170     112.140 109.930  72.160  1.00  0.00           C
ATOM   2589  O   SER A 170     113.130 109.450  72.700  1.00  0.00           O
ATOM   2590  N   ILE A 171     111.730 109.520  70.940  1.00  0.00           N
ATOM   2591  H   ILE A 171     110.890 109.970  70.620  1.00  0.00           H
ATOM   2592  CA  ILE A 171     112.540 108.600  70.140  1.00  0.00           C
ATOM   2593  HA  ILE A 171     113.290 108.120  70.760  1.00  0.00           H
ATOM   2594  CB  ILE A 171     111.800 107.480  69.480  1.00  0.00           C
ATOM   2595  HB  ILE A 171     111.200 107.980  68.710  1.00  0.00           H
ATOM   2596  CG2 ILE A 171     112.720 106.420  68.820  1.00  0.00           C
ATOM   2597 1HG2 ILE A 171     113.300 105.770  69.480  1.00  0.00           H
ATOM   2598 2HG2 ILE A 171     112.200 105.800  68.090  1.00  0.00           H
ATOM   2599 3HG2 ILE A 171     113.340 106.970  68.110  1.00  0.00           H
ATOM   2600  CG1 ILE A 171     110.690 106.870  70.280  1.00  0.00           C
ATOM   2601 1HG1 ILE A 171     110.290 106.000  69.760  1.00  0.00           H
ATOM   2602 2HG1 ILE A 171     109.900 107.600  70.410  1.00  0.00           H
ATOM   2603  CD  ILE A 171     111.280 106.280  71.580  1.00  0.00           C
ATOM   2604  HD1 ILE A 171     111.600 107.170  72.130  1.00  0.00           H
ATOM   2605  HD2 ILE A 171     110.470 105.750  72.080  1.00  0.00           H
ATOM   2606  HD3 ILE A 171     112.080 105.560  71.370  1.00  0.00           H
ATOM   2607  C   ILE A 171     113.280 109.500  69.080  1.00  0.00           C
ATOM   2608  O   ILE A 171     112.560 110.360  68.510  1.00  0.00           O
ATOM   2609  N   TYR A 172     114.580 109.390  68.890  1.00  0.00           N
ATOM   2610  H   TYR A 172     115.010 108.680  69.460  1.00  0.00           H
ATOM   2611  CA  TYR A 172     115.450 110.050  68.000  1.00  0.00           C
ATOM   2612  HA  TYR A 172     115.000 111.010  67.730  1.00  0.00           H
ATOM   2613  CB  TYR A 172     116.740 110.230  68.640  1.00  0.00           C
ATOM   2614  HB1 TYR A 172     117.360 109.340  68.510  1.00  0.00           H
ATOM   2615  HB2 TYR A 172     116.570 110.450  69.690  1.00  0.00           H
ATOM   2616  CG  TYR A 172     117.430 111.420  68.030  1.00  0.00           C
ATOM   2617  CD1 TYR A 172     118.080 111.350  66.790  1.00  0.00           C
ATOM   2618  HD1 TYR A 172     118.050 110.420  66.240  1.00  0.00           H
ATOM   2619  CE1 TYR A 172     118.750 112.510  66.310  1.00  0.00           C
ATOM   2620  HE1 TYR A 172     119.220 112.460  65.330  1.00  0.00           H
ATOM   2621  CZ  TYR A 172     118.880 113.760  67.080  1.00  0.00           C
ATOM   2622  OH  TYR A 172     119.580 114.920  66.620  1.00  0.00           O
ATOM   2623  HH  TYR A 172     119.620 115.590  67.310  1.00  0.00           H
ATOM   2624  CE2 TYR A 172     118.310 113.690  68.360  1.00  0.00           C
ATOM   2625  HE2 TYR A 172     118.460 114.450  69.120  1.00  0.00           H
ATOM   2626  CD2 TYR A 172     117.530 112.580  68.800  1.00  0.00           C
ATOM   2627  HD2 TYR A 172     117.050 112.590  69.770  1.00  0.00           H
ATOM   2628  C   TYR A 172     115.540 109.210  66.730  1.00  0.00           C
ATOM   2629  O   TYR A 172     115.610 107.970  66.850  1.00  0.00           O
ATOM   2630  N   PRO A 173     115.440 109.850  65.490  1.00  0.00           N
ATOM   2631  CD  PRO A 173     115.170 111.250  65.370  1.00  0.00           C
ATOM   2632  HD1 PRO A 173     115.820 111.840  66.020  1.00  0.00           H
ATOM   2633  HD2 PRO A 173     114.100 111.360  65.550  1.00  0.00           H
ATOM   2634  CG  PRO A 173     115.430 111.560  63.870  1.00  0.00           C
ATOM   2635  HG1 PRO A 173     116.430 111.960  63.790  1.00  0.00           H
ATOM   2636  HG2 PRO A 173     114.670 112.260  63.520  1.00  0.00           H
ATOM   2637  CB  PRO A 173     115.390 110.250  63.070  1.00  0.00           C
ATOM   2638  HB1 PRO A 173     116.130 110.320  62.270  1.00  0.00           H
ATOM   2639  HB2 PRO A 173     114.400 109.960  62.710  1.00  0.00           H
ATOM   2640  CA  PRO A 173     115.710 109.220  64.180  1.00  0.00           C
ATOM   2641  HA  PRO A 173     114.960 108.430  64.130  1.00  0.00           H
ATOM   2642  C   PRO A 173     117.120 108.720  63.780  1.00  0.00           C
ATOM   2643  O   PRO A 173     118.080 108.970  64.490  1.00  0.00           O
ATOM   2644  N   ALA A 174     117.270 107.910  62.690  1.00  0.00           N
ATOM   2645  H   ALA A 174     116.540 107.650  62.050  1.00  0.00           H
ATOM   2646  CA  ALA A 174     118.530 107.650  62.000  1.00  0.00           C
ATOM   2647  HA  ALA A 174     119.230 108.490  61.950  1.00  0.00           H
ATOM   2648  CB  ALA A 174     119.260 106.430  62.480  1.00  0.00           C
ATOM   2649  HB1 ALA A 174     119.870 106.710  63.330  1.00  0.00           H
ATOM   2650  HB2 ALA A 174     118.630 105.610  62.820  1.00  0.00           H
ATOM   2651  HB3 ALA A 174     119.970 106.050  61.750  1.00  0.00           H
ATOM   2652  C   ALA A 174     118.120 107.430  60.530  1.00  0.00           C
ATOM   2653  O   ALA A 174     116.890 107.270  60.270  1.00  0.00           O
ATOM   2654  N   PRO A 175     119.010 107.530  59.510  1.00  0.00           N
ATOM   2655  CD  PRO A 175     120.440 107.380  59.540  1.00  0.00           C
ATOM   2656  HD1 PRO A 175     120.830 106.370  59.510  1.00  0.00           H
ATOM   2657  HD2 PRO A 175     120.980 107.890  60.340  1.00  0.00           H
ATOM   2658  CG  PRO A 175     120.910 108.060  58.230  1.00  0.00           C
ATOM   2659  HG1 PRO A 175     121.760 107.550  57.780  1.00  0.00           H
ATOM   2660  HG2 PRO A 175     121.010 109.130  58.340  1.00  0.00           H
ATOM   2661  CB  PRO A 175     119.820 107.780  57.250  1.00  0.00           C
ATOM   2662  HB1 PRO A 175     119.990 106.850  56.700  1.00  0.00           H
ATOM   2663  HB2 PRO A 175     119.750 108.570  56.490  1.00  0.00           H
ATOM   2664  CA  PRO A 175     118.570 107.720  58.090  1.00  0.00           C
ATOM   2665  HA  PRO A 175     118.060 108.680  57.950  1.00  0.00           H
ATOM   2666  C   PRO A 175     117.640 106.630  57.500  1.00  0.00           C
ATOM   2667  O   PRO A 175     116.900 106.850  56.600  1.00  0.00           O
ATOM   2668  N   GLN A 176     117.790 105.400  57.990  1.00  0.00           N
ATOM   2669  H   GLN A 176     118.530 105.270  58.660  1.00  0.00           H
ATOM   2670  CA  GLN A 176     117.000 104.190  57.630  1.00  0.00           C
ATOM   2671  HA  GLN A 176     116.860 104.170  56.550  1.00  0.00           H
ATOM   2672  CB  GLN A 176     117.820 102.970  58.000  1.00  0.00           C
ATOM   2673  HB1 GLN A 176     118.830 103.030  57.570  1.00  0.00           H
ATOM   2674  HB2 GLN A 176     117.320 102.210  57.400  1.00  0.00           H
ATOM   2675  CG  GLN A 176     117.830 102.520  59.490  1.00  0.00           C
ATOM   2676  HG1 GLN A 176     118.150 101.490  59.650  1.00  0.00           H
ATOM   2677  HG2 GLN A 176     116.810 102.450  59.850  1.00  0.00           H
ATOM   2678  CD  GLN A 176     118.800 103.310  60.330  1.00  0.00           C
ATOM   2679  OE1 GLN A 176     119.470 104.220  59.910  1.00  0.00           O
ATOM   2680  NE2 GLN A 176     118.960 102.950  61.600  1.00  0.00           N
ATOM   2681 1HE2 GLN A 176     118.390 102.220  61.990  1.00  0.00           H
ATOM   2682 2HE2 GLN A 176     119.680 103.420  62.140  1.00  0.00           H
ATOM   2683  C   GLN A 176     115.560 104.190  58.210  1.00  0.00           C
ATOM   2684  O   GLN A 176     114.800 103.270  57.960  1.00  0.00           O
ATOM   2685  N   VAL A 177     115.180 105.260  58.950  1.00  0.00           N
ATOM   2686  H   VAL A 177     115.890 105.930  59.210  1.00  0.00           H
ATOM   2687  CA  VAL A 177     113.770 105.500  59.390  1.00  0.00           C
ATOM   2688  HA  VAL A 177     113.070 104.850  58.870  1.00  0.00           H
ATOM   2689  CB  VAL A 177     113.450 105.340  60.940  1.00  0.00           C
ATOM   2690  HB  VAL A 177     112.440 105.690  61.170  1.00  0.00           H
ATOM   2691  CG1 VAL A 177     113.510 103.860  61.330  1.00  0.00           C
ATOM   2692 1HG1 VAL A 177     114.560 103.600  61.240  1.00  0.00           H
ATOM   2693 2HG1 VAL A 177     113.310 103.830  62.400  1.00  0.00           H
ATOM   2694 3HG1 VAL A 177     113.070 103.120  60.650  1.00  0.00           H
ATOM   2695  CG2 VAL A 177     114.480 106.060  61.800  1.00  0.00           C
ATOM   2696 1HG2 VAL A 177     114.460 107.110  61.510  1.00  0.00           H
ATOM   2697 2HG2 VAL A 177     114.050 106.050  62.800  1.00  0.00           H
ATOM   2698 3HG2 VAL A 177     115.510 105.710  61.790  1.00  0.00           H
ATOM   2699  C   VAL A 177     113.200 106.880  59.030  1.00  0.00           C
ATOM   2700  O   VAL A 177     111.950 107.100  58.970  1.00  0.00           O
ATOM   2701  N   SER A 178     114.040 107.850  58.760  1.00  0.00           N
ATOM   2702  H   SER A 178     115.030 107.780  58.930  1.00  0.00           H
ATOM   2703  CA  SER A 178     113.580 109.240  58.400  1.00  0.00           C
ATOM   2704  HA  SER A 178     113.060 109.620  59.280  1.00  0.00           H
ATOM   2705  CB  SER A 178     114.770 110.170  58.180  1.00  0.00           C
ATOM   2706  HB1 SER A 178     114.410 111.200  58.240  1.00  0.00           H
ATOM   2707  HB2 SER A 178     115.180 109.910  57.210  1.00  0.00           H
ATOM   2708  OG  SER A 178     115.770 109.980  59.200  1.00  0.00           O
ATOM   2709  HG  SER A 178     115.740 110.680  59.860  1.00  0.00           H
ATOM   2710  C   SER A 178     112.620 109.360  57.200  1.00  0.00           C
ATOM   2711  O   SER A 178     112.950 108.750  56.200  1.00  0.00           O
ATOM   2712  N   THR A 179     111.560 110.170  57.290  1.00  0.00           N
ATOM   2713  H   THR A 179     111.530 110.660  58.170  1.00  0.00           H
ATOM   2714  CA  THR A 179     110.580 110.460  56.220  1.00  0.00           C
ATOM   2715  HA  THR A 179     110.950 109.880  55.370  1.00  0.00           H
ATOM   2716  CB  THR A 179     109.170 109.960  56.530  1.00  0.00           C
ATOM   2717  HB  THR A 179     108.650 110.060  55.570  1.00  0.00           H
ATOM   2718  CG2 THR A 179     109.010 108.440  56.790  1.00  0.00           C
ATOM   2719 1HG2 THR A 179     109.690 108.150  57.580  1.00  0.00           H
ATOM   2720 2HG2 THR A 179     107.990 108.140  57.040  1.00  0.00           H
ATOM   2721 3HG2 THR A 179     109.320 107.870  55.920  1.00  0.00           H
ATOM   2722  OG1 THR A 179     108.510 110.630  57.600  1.00  0.00           O
ATOM   2723  HG1 THR A 179     109.020 110.660  58.410  1.00  0.00           H
ATOM   2724  C   THR A 179     110.600 111.970  55.810  1.00  0.00           C
ATOM   2725  O   THR A 179     109.850 112.250  54.890  1.00  0.00           O
ATOM   2726  N   ALA A 180     111.520 112.860  56.220  1.00  0.00           N
ATOM   2727  H   ALA A 180     112.100 112.480  56.960  1.00  0.00           H
ATOM   2728  CA  ALA A 180     111.710 114.220  55.740  1.00  0.00           C
ATOM   2729  HA  ALA A 180     111.120 114.410  54.850  1.00  0.00           H
ATOM   2730  CB  ALA A 180     111.100 115.190  56.810  1.00  0.00           C
ATOM   2731  HB1 ALA A 180     110.050 114.980  56.980  1.00  0.00           H
ATOM   2732  HB2 ALA A 180     111.520 115.030  57.810  1.00  0.00           H
ATOM   2733  HB3 ALA A 180     111.290 116.230  56.540  1.00  0.00           H
ATOM   2734  C   ALA A 180     113.160 114.510  55.410  1.00  0.00           C
ATOM   2735  O   ALA A 180     114.090 114.400  56.210  1.00  0.00           O
ATOM   2736  N   VAL A 181     113.330 115.050  54.200  1.00  0.00           N
ATOM   2737  H   VAL A 181     112.470 115.200  53.690  1.00  0.00           H
ATOM   2738  CA  VAL A 181     114.640 115.590  53.870  1.00  0.00           C
ATOM   2739  HA  VAL A 181     115.300 114.720  53.920  1.00  0.00           H
ATOM   2740  CB  VAL A 181     114.660 116.090  52.380  1.00  0.00           C
ATOM   2741  HB  VAL A 181     113.800 116.760  52.270  1.00  0.00           H
ATOM   2742  CG1 VAL A 181     115.810 117.070  52.020  1.00  0.00           C
ATOM   2743 1HG1 VAL A 181     115.780 118.020  52.560  1.00  0.00           H
ATOM   2744 2HG1 VAL A 181     116.790 116.590  52.080  1.00  0.00           H
ATOM   2745 3HG1 VAL A 181     115.750 117.350  50.970  1.00  0.00           H
ATOM   2746  CG2 VAL A 181     114.740 114.980  51.340  1.00  0.00           C
ATOM   2747 1HG2 VAL A 181     114.020 114.240  51.670  1.00  0.00           H
ATOM   2748 2HG2 VAL A 181     114.400 115.350  50.380  1.00  0.00           H
ATOM   2749 3HG2 VAL A 181     115.750 114.560  51.270  1.00  0.00           H
ATOM   2750  C   VAL A 181     115.090 116.690  54.810  1.00  0.00           C
ATOM   2751  O   VAL A 181     116.300 116.800  55.140  1.00  0.00           O
ATOM   2752  N   VAL A 182     114.070 117.460  55.150  1.00  0.00           N
ATOM   2753  H   VAL A 182     113.220 117.360  54.620  1.00  0.00           H
ATOM   2754  CA  VAL A 182     114.150 118.550  56.160  1.00  0.00           C
ATOM   2755  HA  VAL A 182     115.100 119.100  56.100  1.00  0.00           H
ATOM   2756  CB  VAL A 182     113.140 119.730  55.850  1.00  0.00           C
ATOM   2757  HB  VAL A 182     113.270 120.360  56.740  1.00  0.00           H
ATOM   2758  CG1 VAL A 182     113.500 120.330  54.490  1.00  0.00           C
ATOM   2759 1HG1 VAL A 182     114.580 120.510  54.450  1.00  0.00           H
ATOM   2760 2HG1 VAL A 182     113.220 119.700  53.640  1.00  0.00           H
ATOM   2761 3HG1 VAL A 182     112.860 121.190  54.370  1.00  0.00           H
ATOM   2762  CG2 VAL A 182     111.650 119.340  55.850  1.00  0.00           C
ATOM   2763 1HG2 VAL A 182     111.070 120.250  55.720  1.00  0.00           H
ATOM   2764 2HG2 VAL A 182     111.350 118.700  55.020  1.00  0.00           H
ATOM   2765 3HG2 VAL A 182     111.400 118.820  56.770  1.00  0.00           H
ATOM   2766  C   VAL A 182     114.140 118.080  57.600  1.00  0.00           C
ATOM   2767  O   VAL A 182     113.850 118.910  58.460  1.00  0.00           O
ATOM   2768  N   GLU A 183     114.510 116.900  57.970  1.00  0.00           N
ATOM   2769  H   GLU A 183     114.570 116.190  57.250  1.00  0.00           H
ATOM   2770  CA  GLU A 183     114.840 116.490  59.360  1.00  0.00           C
ATOM   2771  HA  GLU A 183     113.930 116.640  59.940  1.00  0.00           H
ATOM   2772  CB  GLU A 183     115.120 114.990  59.390  1.00  0.00           C
ATOM   2773  HB1 GLU A 183     116.040 114.710  58.860  1.00  0.00           H
ATOM   2774  HB2 GLU A 183     114.370 114.530  58.740  1.00  0.00           H
ATOM   2775  CG  GLU A 183     115.170 114.280  60.840  1.00  0.00           C
ATOM   2776  HG1 GLU A 183     114.240 114.460  61.370  1.00  0.00           H
ATOM   2777  HG2 GLU A 183     115.930 114.770  61.460  1.00  0.00           H
ATOM   2778  CD  GLU A 183     115.550 112.800  60.710  1.00  0.00           C
ATOM   2779  OE1 GLU A 183     114.640 111.940  60.650  1.00  0.00           O
ATOM   2780  OE2 GLU A 183     116.780 112.500  60.590  1.00  0.00           O
ATOM   2781  C   GLU A 183     115.920 117.350  60.120  1.00  0.00           C
ATOM   2782  O   GLU A 183     115.550 117.720  61.220  1.00  0.00           O
ATOM   2783  N   PRO A 184     117.020 117.650  59.490  1.00  0.00           N
ATOM   2784  CD  PRO A 184     117.520 117.370  58.100  1.00  0.00           C
ATOM   2785  HD1 PRO A 184     117.070 117.970  57.310  1.00  0.00           H
ATOM   2786  HD2 PRO A 184     117.460 116.300  57.890  1.00  0.00           H
ATOM   2787  CG  PRO A 184     118.980 117.760  58.070  1.00  0.00           C
ATOM   2788  HG1 PRO A 184     119.310 118.060  57.070  1.00  0.00           H
ATOM   2789  HG2 PRO A 184     119.530 116.930  58.520  1.00  0.00           H
ATOM   2790  CB  PRO A 184     118.940 118.960  58.920  1.00  0.00           C
ATOM   2791  HB1 PRO A 184     118.680 119.850  58.350  1.00  0.00           H
ATOM   2792  HB2 PRO A 184     119.940 119.150  59.320  1.00  0.00           H
ATOM   2793  CA  PRO A 184     117.960 118.570  60.020  1.00  0.00           C
ATOM   2794  HA  PRO A 184     118.460 118.030  60.820  1.00  0.00           H
ATOM   2795  C   PRO A 184     117.270 119.910  60.610  1.00  0.00           C
ATOM   2796  O   PRO A 184     117.490 120.240  61.760  1.00  0.00           O
ATOM   2797  N   TYR A 185     116.400 120.590  59.840  1.00  0.00           N
ATOM   2798  H   TYR A 185     116.080 120.200  58.960  1.00  0.00           H
ATOM   2799  CA  TYR A 185     115.700 121.790  60.270  1.00  0.00           C
ATOM   2800  HA  TYR A 185     116.510 122.470  60.520  1.00  0.00           H
ATOM   2801  CB  TYR A 185     114.780 122.330  59.140  1.00  0.00           C
ATOM   2802  HB1 TYR A 185     114.070 123.050  59.550  1.00  0.00           H
ATOM   2803  HB2 TYR A 185     114.160 121.500  58.780  1.00  0.00           H
ATOM   2804  CG  TYR A 185     115.500 122.800  57.870  1.00  0.00           C
ATOM   2805  CD1 TYR A 185     116.870 123.210  57.930  1.00  0.00           C
ATOM   2806  HD1 TYR A 185     117.570 123.050  58.740  1.00  0.00           H
ATOM   2807  CE1 TYR A 185     117.450 123.820  56.790  1.00  0.00           C
ATOM   2808  HE1 TYR A 185     118.490 124.110  56.740  1.00  0.00           H
ATOM   2809  CZ  TYR A 185     116.610 124.060  55.640  1.00  0.00           C
ATOM   2810  OH  TYR A 185     117.270 124.510  54.550  1.00  0.00           O
ATOM   2811  HH  TYR A 185     116.650 124.750  53.850  1.00  0.00           H
ATOM   2812  CE2 TYR A 185     115.240 123.720  55.630  1.00  0.00           C
ATOM   2813  HE2 TYR A 185     114.530 123.950  54.850  1.00  0.00           H
ATOM   2814  CD2 TYR A 185     114.750 123.170  56.780  1.00  0.00           C
ATOM   2815  HD2 TYR A 185     113.680 123.010  56.840  1.00  0.00           H
ATOM   2816  C   TYR A 185     114.870 121.460  61.540  1.00  0.00           C
ATOM   2817  O   TYR A 185     115.170 122.050  62.630  1.00  0.00           O
ATOM   2818  N   ASN A 186     113.930 120.510  61.340  1.00  0.00           N
ATOM   2819  H   ASN A 186     113.790 120.090  60.430  1.00  0.00           H
ATOM   2820  CA  ASN A 186     112.980 120.170  62.460  1.00  0.00           C
ATOM   2821  HA  ASN A 186     112.320 121.020  62.650  1.00  0.00           H
ATOM   2822  CB  ASN A 186     112.150 118.890  62.010  1.00  0.00           C
ATOM   2823  HB1 ASN A 186     111.550 118.610  62.880  1.00  0.00           H
ATOM   2824  HB2 ASN A 186     112.820 118.040  61.820  1.00  0.00           H
ATOM   2825  CG  ASN A 186     111.090 119.040  60.940  1.00  0.00           C
ATOM   2826  OD1 ASN A 186     110.560 120.100  60.690  1.00  0.00           O
ATOM   2827  ND2 ASN A 186     110.670 117.910  60.380  1.00  0.00           N
ATOM   2828 1HD2 ASN A 186     111.320 117.140  60.420  1.00  0.00           H
ATOM   2829 2HD2 ASN A 186     110.010 117.970  59.620  1.00  0.00           H
ATOM   2830  C   ASN A 186     113.730 119.950  63.790  1.00  0.00           C
ATOM   2831  O   ASN A 186     113.410 120.530  64.850  1.00  0.00           O
ATOM   2832  N   SER A 187     114.710 119.030  63.720  1.00  0.00           N
ATOM   2833  H   SER A 187     114.950 118.600  62.840  1.00  0.00           H
ATOM   2834  CA  SER A 187     115.500 118.660  64.900  1.00  0.00           C
ATOM   2835  HA  SER A 187     114.800 118.250  65.620  1.00  0.00           H
ATOM   2836  CB  SER A 187     116.430 117.520  64.450  1.00  0.00           C
ATOM   2837  HB1 SER A 187     117.280 117.820  63.840  1.00  0.00           H
ATOM   2838  HB2 SER A 187     115.850 116.710  64.010  1.00  0.00           H
ATOM   2839  OG  SER A 187     116.980 117.060  65.660  1.00  0.00           O
ATOM   2840  HG  SER A 187     117.610 116.380  65.400  1.00  0.00           H
ATOM   2841  C   SER A 187     116.280 119.800  65.550  1.00  0.00           C
ATOM   2842  O   SER A 187     116.150 120.080  66.740  1.00  0.00           O
ATOM   2843  N   ILE A 188     117.070 120.600  64.820  1.00  0.00           N
ATOM   2844  H   ILE A 188     117.150 120.400  63.830  1.00  0.00           H
ATOM   2845  CA  ILE A 188     117.770 121.850  65.250  1.00  0.00           C
ATOM   2846  HA  ILE A 188     118.470 121.550  66.040  1.00  0.00           H
ATOM   2847  CB  ILE A 188     118.490 122.410  64.040  1.00  0.00           C
ATOM   2848  HB  ILE A 188     117.840 122.480  63.170  1.00  0.00           H
ATOM   2849  CG2 ILE A 188     118.850 123.920  64.140  1.00  0.00           C
ATOM   2850 1HG2 ILE A 188     117.890 124.440  64.020  1.00  0.00           H
ATOM   2851 2HG2 ILE A 188     119.330 124.160  65.090  1.00  0.00           H
ATOM   2852 3HG2 ILE A 188     119.430 124.320  63.310  1.00  0.00           H
ATOM   2853  CG1 ILE A 188     119.670 121.600  63.590  1.00  0.00           C
ATOM   2854 1HG1 ILE A 188     119.960 121.800  62.550  1.00  0.00           H
ATOM   2855 2HG1 ILE A 188     119.370 120.550  63.610  1.00  0.00           H
ATOM   2856  CD  ILE A 188     120.800 121.870  64.580  1.00  0.00           C
ATOM   2857  HD1 ILE A 188     121.390 122.740  64.340  1.00  0.00           H
ATOM   2858  HD2 ILE A 188     120.510 121.850  65.630  1.00  0.00           H
ATOM   2859  HD3 ILE A 188     121.490 121.030  64.460  1.00  0.00           H
ATOM   2860  C   ILE A 188     116.790 122.820  65.910  1.00  0.00           C
ATOM   2861  O   ILE A 188     117.150 123.470  66.960  1.00  0.00           O
ATOM   2862  N   LEU A 189     115.580 123.050  65.330  1.00  0.00           N
ATOM   2863  H   LEU A 189     115.450 122.700  64.390  1.00  0.00           H
ATOM   2864  CA  LEU A 189     114.510 123.790  65.940  1.00  0.00           C
ATOM   2865  HA  LEU A 189     114.890 124.740  66.310  1.00  0.00           H
ATOM   2866  CB  LEU A 189     113.230 123.920  64.930  1.00  0.00           C
ATOM   2867  HB1 LEU A 189     112.340 124.020  65.550  1.00  0.00           H
ATOM   2868  HB2 LEU A 189     113.360 123.000  64.360  1.00  0.00           H
ATOM   2869  CG  LEU A 189     113.270 125.100  63.920  1.00  0.00           C
ATOM   2870  HG  LEU A 189     114.210 125.170  63.370  1.00  0.00           H
ATOM   2871  CD1 LEU A 189     112.130 125.080  62.950  1.00  0.00           C
ATOM   2872 1HD1 LEU A 189     111.150 125.230  63.420  1.00  0.00           H
ATOM   2873 2HD1 LEU A 189     112.190 126.050  62.440  1.00  0.00           H
ATOM   2874 3HD1 LEU A 189     112.240 124.290  62.220  1.00  0.00           H
ATOM   2875  CD2 LEU A 189     113.150 126.370  64.770  1.00  0.00           C
ATOM   2876 1HD2 LEU A 189     112.970 127.230  64.120  1.00  0.00           H
ATOM   2877 2HD2 LEU A 189     112.380 126.330  65.540  1.00  0.00           H
ATOM   2878 3HD2 LEU A 189     114.080 126.590  65.280  1.00  0.00           H
ATOM   2879  C   LEU A 189     114.080 123.090  67.260  1.00  0.00           C
ATOM   2880  O   LEU A 189     114.200 123.760  68.300  1.00  0.00           O
ATOM   2881  N   THR A 190     113.910 121.740  67.260  1.00  0.00           N
ATOM   2882  H   THR A 190     114.070 121.290  66.370  1.00  0.00           H
ATOM   2883  CA  THR A 190     113.570 120.870  68.410  1.00  0.00           C
ATOM   2884  HA  THR A 190     112.560 121.060  68.790  1.00  0.00           H
ATOM   2885  CB  THR A 190     113.450 119.370  67.990  1.00  0.00           C
ATOM   2886  HB  THR A 190     114.390 118.880  67.740  1.00  0.00           H
ATOM   2887  CG2 THR A 190     112.810 118.610  69.160  1.00  0.00           C
ATOM   2888 1HG2 THR A 190     112.670 117.550  68.950  1.00  0.00           H
ATOM   2889 2HG2 THR A 190     113.350 118.690  70.100  1.00  0.00           H
ATOM   2890 3HG2 THR A 190     111.780 118.920  69.310  1.00  0.00           H
ATOM   2891  OG1 THR A 190     112.500 119.190  66.990  1.00  0.00           O
ATOM   2892  HG1 THR A 190     112.810 119.790  66.300  1.00  0.00           H
ATOM   2893  C   THR A 190     114.550 121.140  69.620  1.00  0.00           C
ATOM   2894  O   THR A 190     114.190 121.240  70.780  1.00  0.00           O
ATOM   2895  N   THR A 191     115.860 121.280  69.230  1.00  0.00           N
ATOM   2896  H   THR A 191     116.040 121.390  68.240  1.00  0.00           H
ATOM   2897  CA  THR A 191     117.010 121.320  70.160  1.00  0.00           C
ATOM   2898  HA  THR A 191     116.730 120.550  70.890  1.00  0.00           H
ATOM   2899  CB  THR A 191     118.350 120.830  69.550  1.00  0.00           C
ATOM   2900  HB  THR A 191     118.810 121.560  68.890  1.00  0.00           H
ATOM   2901  CG2 THR A 191     119.330 120.480  70.700  1.00  0.00           C
ATOM   2902 1HG2 THR A 191     119.550 121.370  71.280  1.00  0.00           H
ATOM   2903 2HG2 THR A 191     118.850 119.720  71.320  1.00  0.00           H
ATOM   2904 3HG2 THR A 191     120.250 120.000  70.360  1.00  0.00           H
ATOM   2905  OG1 THR A 191     117.990 119.720  68.820  1.00  0.00           O
ATOM   2906  HG1 THR A 191     117.410 120.000  68.110  1.00  0.00           H
ATOM   2907  C   THR A 191     117.000 122.600  70.970  1.00  0.00           C
ATOM   2908  O   THR A 191     117.200 122.610  72.180  1.00  0.00           O
ATOM   2909  N   HIS A 192     116.700 123.690  70.280  1.00  0.00           N
ATOM   2910  H   HIS A 192     116.700 123.620  69.280  1.00  0.00           H
ATOM   2911  CA  HIS A 192     116.560 125.060  70.800  1.00  0.00           C
ATOM   2912  HA  HIS A 192     117.400 125.230  71.480  1.00  0.00           H
ATOM   2913  CB  HIS A 192     116.600 126.050  69.610  1.00  0.00           C
ATOM   2914  HB1 HIS A 192     115.880 125.730  68.860  1.00  0.00           H
ATOM   2915  HB2 HIS A 192     117.610 125.970  69.210  1.00  0.00           H
ATOM   2916  CG  HIS A 192     116.420 127.460  69.820  1.00  0.00           C
ATOM   2917  ND1 HIS A 192     117.300 128.370  70.430  1.00  0.00           N
ATOM   2918  HD1 HIS A 192     118.170 128.140  70.870  1.00  0.00           H
ATOM   2919  CE1 HIS A 192     116.700 129.580  70.440  1.00  0.00           C
ATOM   2920  HE1 HIS A 192     117.170 130.530  70.670  1.00  0.00           H
ATOM   2921  NE2 HIS A 192     115.410 129.460  70.080  1.00  0.00           N
ATOM   2922  HE2 HIS A 192     114.660 130.140  70.070  1.00  0.00           H
ATOM   2923  CD2 HIS A 192     115.220 128.120  69.620  1.00  0.00           C
ATOM   2924  HD2 HIS A 192     114.300 127.590  69.430  1.00  0.00           H
ATOM   2925  C   HIS A 192     115.340 125.250  71.680  1.00  0.00           C
ATOM   2926  O   HIS A 192     115.410 125.980  72.660  1.00  0.00           O
ATOM   2927  N   THR A 193     114.260 124.590  71.330  1.00  0.00           N
ATOM   2928  H   THR A 193     114.330 124.110  70.440  1.00  0.00           H
ATOM   2929  CA  THR A 193     112.980 124.800  71.880  1.00  0.00           C
ATOM   2930  HA  THR A 193     112.900 125.810  72.290  1.00  0.00           H
ATOM   2931  CB  THR A 193     111.780 124.570  70.900  1.00  0.00           C
ATOM   2932  HB  THR A 193     110.800 124.730  71.350  1.00  0.00           H
ATOM   2933  CG2 THR A 193     111.960 125.710  69.860  1.00  0.00           C
ATOM   2934 1HG2 THR A 193     111.220 125.670  69.060  1.00  0.00           H
ATOM   2935 2HG2 THR A 193     111.670 126.640  70.350  1.00  0.00           H
ATOM   2936 3HG2 THR A 193     112.990 125.660  69.480  1.00  0.00           H
ATOM   2937  OG1 THR A 193     111.750 123.310  70.270  1.00  0.00           O
ATOM   2938  HG1 THR A 193     110.900 123.310  69.830  1.00  0.00           H
ATOM   2939  C   THR A 193     112.700 123.820  73.050  1.00  0.00           C
ATOM   2940  O   THR A 193     112.080 124.210  74.050  1.00  0.00           O
ATOM   2941  N   THR A 194     113.280 122.650  73.080  1.00  0.00           N
ATOM   2942  H   THR A 194     113.700 122.310  72.230  1.00  0.00           H
ATOM   2943  CA  THR A 194     113.400 121.940  74.360  1.00  0.00           C
ATOM   2944  HA  THR A 194     112.360 121.740  74.620  1.00  0.00           H
ATOM   2945  CB  THR A 194     113.930 120.500  74.050  1.00  0.00           C
ATOM   2946  HB  THR A 194     114.990 120.590  73.820  1.00  0.00           H
ATOM   2947  CG2 THR A 194     113.670 119.520  75.200  1.00  0.00           C
ATOM   2948 1HG2 THR A 194     114.190 118.640  74.830  1.00  0.00           H
ATOM   2949 2HG2 THR A 194     114.130 119.790  76.150  1.00  0.00           H
ATOM   2950 3HG2 THR A 194     112.580 119.450  75.240  1.00  0.00           H
ATOM   2951  OG1 THR A 194     113.220 120.050  72.870  1.00  0.00           O
ATOM   2952  HG1 THR A 194     113.700 120.490  72.160  1.00  0.00           H
ATOM   2953  C   THR A 194     114.220 122.700  75.390  1.00  0.00           C
ATOM   2954  O   THR A 194     113.840 122.690  76.560  1.00  0.00           O
ATOM   2955  N   LEU A 195     115.240 123.420  74.960  1.00  0.00           N
ATOM   2956  H   LEU A 195     115.320 123.510  73.950  1.00  0.00           H
ATOM   2957  CA  LEU A 195     115.920 124.390  75.800  1.00  0.00           C
ATOM   2958  HA  LEU A 195     115.910 123.880  76.770  1.00  0.00           H
ATOM   2959  CB  LEU A 195     117.360 124.650  75.340  1.00  0.00           C
ATOM   2960  HB1 LEU A 195     117.950 125.160  76.110  1.00  0.00           H
ATOM   2961  HB2 LEU A 195     117.300 125.180  74.390  1.00  0.00           H
ATOM   2962  CG  LEU A 195     118.210 123.280  75.280  1.00  0.00           C
ATOM   2963  HG  LEU A 195     117.730 122.540  74.620  1.00  0.00           H
ATOM   2964  CD1 LEU A 195     119.500 123.690  74.570  1.00  0.00           C
ATOM   2965 1HD1 LEU A 195     120.230 122.880  74.500  1.00  0.00           H
ATOM   2966 2HD1 LEU A 195     119.320 124.220  73.630  1.00  0.00           H
ATOM   2967 3HD1 LEU A 195     120.020 124.390  75.220  1.00  0.00           H
ATOM   2968  CD2 LEU A 195     118.500 122.610  76.600  1.00  0.00           C
ATOM   2969 1HD2 LEU A 195     117.600 122.200  77.060  1.00  0.00           H
ATOM   2970 2HD2 LEU A 195     119.220 121.810  76.400  1.00  0.00           H
ATOM   2971 3HD2 LEU A 195     118.940 123.370  77.240  1.00  0.00           H
ATOM   2972  C   LEU A 195     115.170 125.730  76.110  1.00  0.00           C
ATOM   2973  O   LEU A 195     115.690 126.540  76.870  1.00  0.00           O
ATOM   2974  N   GLU A 196     113.880 125.840  75.680  1.00  0.00           N
ATOM   2975  H   GLU A 196     113.470 125.190  75.030  1.00  0.00           H
ATOM   2976  CA  GLU A 196     113.060 126.850  76.350  1.00  0.00           C
ATOM   2977  HA  GLU A 196     113.470 127.140  77.310  1.00  0.00           H
ATOM   2978  CB  GLU A 196     112.930 128.210  75.570  1.00  0.00           C
ATOM   2979  HB1 GLU A 196     113.790 128.860  75.690  1.00  0.00           H
ATOM   2980  HB2 GLU A 196     112.140 128.870  75.920  1.00  0.00           H
ATOM   2981  CG  GLU A 196     112.530 127.980  74.130  1.00  0.00           C
ATOM   2982  HG1 GLU A 196     111.580 127.450  74.060  1.00  0.00           H
ATOM   2983  HG2 GLU A 196     113.190 127.240  73.680  1.00  0.00           H
ATOM   2984  CD  GLU A 196     112.390 129.280  73.340  1.00  0.00           C
ATOM   2985  OE1 GLU A 196     113.300 130.120  73.430  1.00  0.00           O
ATOM   2986  OE2 GLU A 196     111.390 129.370  72.580  1.00  0.00           O
ATOM   2987  C   GLU A 196     111.640 126.350  76.810  1.00  0.00           C
ATOM   2988  O   GLU A 196     111.170 127.020  77.750  1.00  0.00           O
ATOM   2989  N   HIS A 197     110.930 125.400  76.250  1.00  0.00           N
ATOM   2990  H   HIS A 197     111.410 124.820  75.580  1.00  0.00           H
ATOM   2991  CA  HIS A 197     109.570 124.980  76.620  1.00  0.00           C
ATOM   2992  HA  HIS A 197     109.140 125.920  76.980  1.00  0.00           H
ATOM   2993  CB  HIS A 197     108.720 124.580  75.400  1.00  0.00           C
ATOM   2994  HB1 HIS A 197     108.720 125.420  74.710  1.00  0.00           H
ATOM   2995  HB2 HIS A 197     107.690 124.470  75.750  1.00  0.00           H
ATOM   2996  CG  HIS A 197     109.160 123.270  74.730  1.00  0.00           C
ATOM   2997  ND1 HIS A 197     109.510 122.040  75.290  1.00  0.00           N
ATOM   2998  HD1 HIS A 197     109.610 121.910  76.280  1.00  0.00           H
ATOM   2999  CE1 HIS A 197     109.880 121.210  74.270  1.00  0.00           C
ATOM   3000  HE1 HIS A 197     110.380 120.270  74.370  1.00  0.00           H
ATOM   3001  NE2 HIS A 197     109.650 121.850  73.120  1.00  0.00           N
ATOM   3002  CD2 HIS A 197     109.210 123.140  73.380  1.00  0.00           C
ATOM   3003  HD2 HIS A 197     108.880 123.870  72.650  1.00  0.00           H
ATOM   3004  C   HIS A 197     109.370 124.000  77.730  1.00  0.00           C
ATOM   3005  O   HIS A 197     108.260 123.590  78.010  1.00  0.00           O
ATOM   3006  N   SER A 198     110.460 123.550  78.300  1.00  0.00           N
ATOM   3007  H   SER A 198     111.260 124.130  78.080  1.00  0.00           H
ATOM   3008  CA  SER A 198     110.660 122.540  79.360  1.00  0.00           C
ATOM   3009  HA  SER A 198     109.830 122.630  80.060  1.00  0.00           H
ATOM   3010  CB  SER A 198     110.760 121.140  78.630  1.00  0.00           C
ATOM   3011  HB1 SER A 198     111.000 120.410  79.400  1.00  0.00           H
ATOM   3012  HB2 SER A 198     111.580 121.080  77.910  1.00  0.00           H
ATOM   3013  OG  SER A 198     109.540 120.720  77.890  1.00  0.00           O
ATOM   3014  HG  SER A 198     109.820 120.010  77.310  1.00  0.00           H
ATOM   3015  C   SER A 198     111.930 122.670  80.200  1.00  0.00           C
ATOM   3016  O   SER A 198     112.860 123.440  79.880  1.00  0.00           O
ATOM   3017  N   ASP A 199     112.040 121.940  81.360  1.00  0.00           N
ATOM   3018  H   ASP A 199     111.230 121.420  81.680  1.00  0.00           H
ATOM   3019  CA  ASP A 199     113.090 121.900  82.400  1.00  0.00           C
ATOM   3020  HA  ASP A 199     113.750 122.740  82.200  1.00  0.00           H
ATOM   3021  CB  ASP A 199     112.580 122.250  83.800  1.00  0.00           C
ATOM   3022  HB1 ASP A 199     113.370 122.420  84.530  1.00  0.00           H
ATOM   3023  HB2 ASP A 199     111.880 121.480  84.130  1.00  0.00           H
ATOM   3024  CG  ASP A 199     111.750 123.600  83.650  1.00  0.00           C
ATOM   3025  OD1 ASP A 199     112.350 124.710  83.820  1.00  0.00           O
ATOM   3026  OD2 ASP A 199     110.540 123.530  83.460  1.00  0.00           O
ATOM   3027  C   ASP A 199     113.860 120.640  82.450  1.00  0.00           C
ATOM   3028  O   ASP A 199     114.940 120.770  83.040  1.00  0.00           O
ATOM   3029  N   CYS A 200     113.320 119.660  81.750  1.00  0.00           N
ATOM   3030  H   CYS A 200     112.510 119.800  81.160  1.00  0.00           H
ATOM   3031  CA  CYS A 200     113.970 118.340  81.680  1.00  0.00           C
ATOM   3032  HA  CYS A 200     115.050 118.350  81.560  1.00  0.00           H
ATOM   3033  CB  CYS A 200     113.620 117.550  83.030  1.00  0.00           C
ATOM   3034  HB1 CYS A 200     112.550 117.340  83.070  1.00  0.00           H
ATOM   3035  HB2 CYS A 200     113.890 118.210  83.860  1.00  0.00           H
ATOM   3036  SG  CYS A 200     114.520 116.070  83.100  1.00  0.00           S
ATOM   3037  HG  CYS A 200     115.330 116.590  84.030  1.00  0.00           H
ATOM   3038  C   CYS A 200     113.360 117.530  80.520  1.00  0.00           C
ATOM   3039  O   CYS A 200     112.100 117.480  80.440  1.00  0.00           O
ATOM   3040  N   ALA A 201     114.200 116.810  79.740  1.00  0.00           N
ATOM   3041  H   ALA A 201     115.190 116.760  79.930  1.00  0.00           H
ATOM   3042  CA  ALA A 201     113.830 115.980  78.540  1.00  0.00           C
ATOM   3043  HA  ALA A 201     112.820 115.630  78.730  1.00  0.00           H
ATOM   3044  CB  ALA A 201     113.830 116.880  77.320  1.00  0.00           C
ATOM   3045  HB1 ALA A 201     114.790 117.400  77.300  1.00  0.00           H
ATOM   3046  HB2 ALA A 201     113.780 116.220  76.450  1.00  0.00           H
ATOM   3047  HB3 ALA A 201     113.040 117.620  77.390  1.00  0.00           H
ATOM   3048  C   ALA A 201     114.780 114.710  78.420  1.00  0.00           C
ATOM   3049  O   ALA A 201     115.960 114.790  78.250  1.00  0.00           O
ATOM   3050  N   PHE A 202     114.140 113.550  78.350  1.00  0.00           N
ATOM   3051  H   PHE A 202     113.140 113.570  78.500  1.00  0.00           H
ATOM   3052  CA  PHE A 202     114.820 112.260  78.000  1.00  0.00           C
ATOM   3053  HA  PHE A 202     115.890 112.310  78.230  1.00  0.00           H
ATOM   3054  CB  PHE A 202     114.200 111.160  78.880  1.00  0.00           C
ATOM   3055  HB1 PHE A 202     114.600 110.200  78.560  1.00  0.00           H
ATOM   3056  HB2 PHE A 202     113.120 111.100  78.760  1.00  0.00           H
ATOM   3057  CG  PHE A 202     114.550 111.140  80.370  1.00  0.00           C
ATOM   3058  CD1 PHE A 202     113.630 111.300  81.410  1.00  0.00           C
ATOM   3059  HD1 PHE A 202     112.600 111.430  81.120  1.00  0.00           H
ATOM   3060  CE1 PHE A 202     113.990 111.270  82.780  1.00  0.00           C
ATOM   3061  HE1 PHE A 202     113.200 111.440  83.500  1.00  0.00           H
ATOM   3062  CZ  PHE A 202     115.320 111.090  83.050  1.00  0.00           C
ATOM   3063  HZ  PHE A 202     115.690 111.140  84.060  1.00  0.00           H
ATOM   3064  CE2 PHE A 202     116.190 110.800  82.030  1.00  0.00           C
ATOM   3065  HE2 PHE A 202     117.240 110.730  82.260  1.00  0.00           H
ATOM   3066  CD2 PHE A 202     115.850 110.870  80.720  1.00  0.00           C
ATOM   3067  HD2 PHE A 202     116.600 110.750  79.950  1.00  0.00           H
ATOM   3068  C   PHE A 202     114.630 111.940  76.480  1.00  0.00           C
ATOM   3069  O   PHE A 202     113.690 112.330  75.850  1.00  0.00           O
ATOM   3070  N   MET A 203     115.550 111.180  75.870  1.00  0.00           N
ATOM   3071  H   MET A 203     116.460 111.110  76.310  1.00  0.00           H
ATOM   3072  CA  MET A 203     115.400 110.650  74.480  1.00  0.00           C
ATOM   3073  HA  MET A 203     114.360 110.370  74.310  1.00  0.00           H
ATOM   3074  CB  MET A 203     115.890 111.640  73.410  1.00  0.00           C
ATOM   3075  HB1 MET A 203     115.240 112.520  73.400  1.00  0.00           H
ATOM   3076  HB2 MET A 203     115.790 111.160  72.440  1.00  0.00           H
ATOM   3077  CG  MET A 203     117.330 112.010  73.560  1.00  0.00           C
ATOM   3078  HG1 MET A 203     117.610 111.950  74.610  1.00  0.00           H
ATOM   3079  HG2 MET A 203     117.350 113.060  73.280  1.00  0.00           H
ATOM   3080  SD  MET A 203     118.490 111.020  72.580  1.00  0.00           S
ATOM   3081  CE  MET A 203     119.850 112.230  72.770  1.00  0.00           C
ATOM   3082  HE1 MET A 203     119.470 113.260  72.730  1.00  0.00           H
ATOM   3083  HE2 MET A 203     120.290 112.040  73.750  1.00  0.00           H
ATOM   3084  HE3 MET A 203     120.500 112.230  71.900  1.00  0.00           H
ATOM   3085  C   MET A 203     116.210 109.260  74.370  1.00  0.00           C
ATOM   3086  O   MET A 203     117.110 109.050  75.180  1.00  0.00           O
ATOM   3087  N   VAL A 204     115.870 108.500  73.320  1.00  0.00           N
ATOM   3088  H   VAL A 204     115.070 108.840  72.800  1.00  0.00           H
ATOM   3089  CA  VAL A 204     116.380 107.180  72.940  1.00  0.00           C
ATOM   3090  HA  VAL A 204     117.380 107.100  73.370  1.00  0.00           H
ATOM   3091  CB  VAL A 204     115.610 105.930  73.500  1.00  0.00           C
ATOM   3092  HB  VAL A 204     116.250 105.070  73.310  1.00  0.00           H
ATOM   3093  CG1 VAL A 204     115.520 106.030  75.080  1.00  0.00           C
ATOM   3094 1HG1 VAL A 204     114.890 106.840  75.460  1.00  0.00           H
ATOM   3095 2HG1 VAL A 204     115.320 105.060  75.520  1.00  0.00           H
ATOM   3096 3HG1 VAL A 204     116.520 106.210  75.470  1.00  0.00           H
ATOM   3097  CG2 VAL A 204     114.180 105.810  72.990  1.00  0.00           C
ATOM   3098 1HG2 VAL A 204     113.590 105.080  73.540  1.00  0.00           H
ATOM   3099 2HG2 VAL A 204     113.780 106.820  73.040  1.00  0.00           H
ATOM   3100 3HG2 VAL A 204     114.220 105.490  71.950  1.00  0.00           H
ATOM   3101  C   VAL A 204     116.610 107.030  71.440  1.00  0.00           C
ATOM   3102  O   VAL A 204     115.760 107.330  70.580  1.00  0.00           O
ATOM   3103  N   ASP A 205     117.740 106.480  71.100  1.00  0.00           N
ATOM   3104  H   ASP A 205     118.340 106.040  71.790  1.00  0.00           H
ATOM   3105  CA  ASP A 205     117.930 106.100  69.710  1.00  0.00           C
ATOM   3106  HA  ASP A 205     117.560 106.880  69.040  1.00  0.00           H
ATOM   3107  CB  ASP A 205     119.390 105.950  69.490  1.00  0.00           C
ATOM   3108  HB1 ASP A 205     119.930 105.210  70.080  1.00  0.00           H
ATOM   3109  HB2 ASP A 205     119.800 106.960  69.560  1.00  0.00           H
ATOM   3110  CG  ASP A 205     119.690 105.480  68.060  1.00  0.00           C
ATOM   3111  OD1 ASP A 205     119.010 105.770  67.050  1.00  0.00           O
ATOM   3112  OD2 ASP A 205     120.660 104.650  67.990  1.00  0.00           O
ATOM   3113  C   ASP A 205     117.310 104.670  69.450  1.00  0.00           C
ATOM   3114  O   ASP A 205     117.680 103.630  69.970  1.00  0.00           O
ATOM   3115  N   ASN A 206     116.350 104.630  68.540  1.00  0.00           N
ATOM   3116  H   ASN A 206     116.120 105.460  68.030  1.00  0.00           H
ATOM   3117  CA  ASN A 206     115.550 103.490  68.090  1.00  0.00           C
ATOM   3118  HA  ASN A 206     115.100 103.020  68.970  1.00  0.00           H
ATOM   3119  CB  ASN A 206     114.430 103.990  67.160  1.00  0.00           C
ATOM   3120  HB1 ASN A 206     114.380 105.050  66.900  1.00  0.00           H
ATOM   3121  HB2 ASN A 206     113.490 103.780  67.680  1.00  0.00           H
ATOM   3122  CG  ASN A 206     114.340 103.210  65.810  1.00  0.00           C
ATOM   3123  OD1 ASN A 206     113.570 102.230  65.610  1.00  0.00           O
ATOM   3124  ND2 ASN A 206     115.220 103.490  64.880  1.00  0.00           N
ATOM   3125 1HD2 ASN A 206     115.850 104.270  65.000  1.00  0.00           H
ATOM   3126 2HD2 ASN A 206     115.630 102.780  64.290  1.00  0.00           H
ATOM   3127  C   ASN A 206     116.440 102.430  67.450  1.00  0.00           C
ATOM   3128  O   ASN A 206     116.100 101.240  67.680  1.00  0.00           O
ATOM   3129  N   GLU A 207     117.550 102.800  66.850  1.00  0.00           N
ATOM   3130  H   GLU A 207     117.620 103.810  66.830  1.00  0.00           H
ATOM   3131  CA  GLU A 207     118.550 101.870  66.310  1.00  0.00           C
ATOM   3132  HA  GLU A 207     118.020 101.100  65.740  1.00  0.00           H
ATOM   3133  CB  GLU A 207     119.440 102.690  65.400  1.00  0.00           C
ATOM   3134  HB1 GLU A 207     119.820 103.580  65.910  1.00  0.00           H
ATOM   3135  HB2 GLU A 207     118.800 103.060  64.600  1.00  0.00           H
ATOM   3136  CG  GLU A 207     120.480 101.720  64.740  1.00  0.00           C
ATOM   3137  HG1 GLU A 207     119.990 100.960  64.140  1.00  0.00           H
ATOM   3138  HG2 GLU A 207     121.080 101.260  65.530  1.00  0.00           H
ATOM   3139  CD  GLU A 207     121.420 102.510  63.800  1.00  0.00           C
ATOM   3140  OE1 GLU A 207     121.160 103.680  63.410  1.00  0.00           O
ATOM   3141  OE2 GLU A 207     122.390 101.910  63.270  1.00  0.00           O
ATOM   3142  C   GLU A 207     119.310 101.070  67.460  1.00  0.00           C
ATOM   3143  O   GLU A 207     119.470  99.850  67.420  1.00  0.00           O
ATOM   3144  N   ALA A 208     119.690 101.810  68.480  1.00  0.00           N
ATOM   3145  H   ALA A 208     119.640 102.820  68.420  1.00  0.00           H
ATOM   3146  CA  ALA A 208     120.280 101.180  69.710  1.00  0.00           C
ATOM   3147  HA  ALA A 208     121.040 100.520  69.290  1.00  0.00           H
ATOM   3148  CB  ALA A 208     120.870 102.260  70.650  1.00  0.00           C
ATOM   3149  HB1 ALA A 208     121.520 102.910  70.050  1.00  0.00           H
ATOM   3150  HB2 ALA A 208     120.070 102.800  71.150  1.00  0.00           H
ATOM   3151  HB3 ALA A 208     121.550 101.740  71.330  1.00  0.00           H
ATOM   3152  C   ALA A 208     119.240 100.260  70.460  1.00  0.00           C
ATOM   3153  O   ALA A 208     119.620  99.140  70.890  1.00  0.00           O
ATOM   3154  N   ILE A 209     117.980 100.660  70.580  1.00  0.00           N
ATOM   3155  H   ILE A 209     117.760 101.520  70.100  1.00  0.00           H
ATOM   3156  CA  ILE A 209     116.860  99.860  71.090  1.00  0.00           C
ATOM   3157  HA  ILE A 209     117.050  99.610  72.130  1.00  0.00           H
ATOM   3158  CB  ILE A 209     115.540 100.690  71.170  1.00  0.00           C
ATOM   3159  HB  ILE A 209     115.440 101.120  70.170  1.00  0.00           H
ATOM   3160  CG2 ILE A 209     114.280  99.890  71.590  1.00  0.00           C
ATOM   3161 1HG2 ILE A 209     114.090  99.070  70.890  1.00  0.00           H
ATOM   3162 2HG2 ILE A 209     114.370  99.320  72.510  1.00  0.00           H
ATOM   3163 3HG2 ILE A 209     113.410 100.540  71.660  1.00  0.00           H
ATOM   3164  CG1 ILE A 209     115.660 101.940  72.080  1.00  0.00           C
ATOM   3165 1HG1 ILE A 209     114.780 102.540  71.850  1.00  0.00           H
ATOM   3166 2HG1 ILE A 209     116.530 102.560  71.870  1.00  0.00           H
ATOM   3167  CD  ILE A 209     115.700 101.740  73.620  1.00  0.00           C
ATOM   3168  HD1 ILE A 209     115.750 102.660  74.200  1.00  0.00           H
ATOM   3169  HD2 ILE A 209     114.790 101.250  73.980  1.00  0.00           H
ATOM   3170  HD3 ILE A 209     116.570 101.130  73.840  1.00  0.00           H
ATOM   3171  C   ILE A 209     116.760  98.560  70.200  1.00  0.00           C
ATOM   3172  O   ILE A 209     116.790  97.510  70.680  1.00  0.00           O
ATOM   3173  N   TYR A 210     116.670  98.720  68.880  1.00  0.00           N
ATOM   3174  H   TYR A 210     116.520  99.660  68.550  1.00  0.00           H
ATOM   3175  CA  TYR A 210     116.730  97.670  67.890  1.00  0.00           C
ATOM   3176  HA  TYR A 210     115.860  97.050  68.110  1.00  0.00           H
ATOM   3177  CB  TYR A 210     116.530  98.170  66.470  1.00  0.00           C
ATOM   3178  HB1 TYR A 210     117.340  98.860  66.240  1.00  0.00           H
ATOM   3179  HB2 TYR A 210     115.630  98.780  66.430  1.00  0.00           H
ATOM   3180  CG  TYR A 210     116.540  97.080  65.370  1.00  0.00           C
ATOM   3181  CD1 TYR A 210     117.790  96.580  64.910  1.00  0.00           C
ATOM   3182  HD1 TYR A 210     118.740  96.890  65.320  1.00  0.00           H
ATOM   3183  CE1 TYR A 210     117.830  95.830  63.790  1.00  0.00           C
ATOM   3184  HE1 TYR A 210     118.790  95.520  63.400  1.00  0.00           H
ATOM   3185  CZ  TYR A 210     116.630  95.380  63.140  1.00  0.00           C
ATOM   3186  OH  TYR A 210     116.600  94.540  62.060  1.00  0.00           O
ATOM   3187  HH  TYR A 210     115.730  94.470  61.670  1.00  0.00           H
ATOM   3188  CE2 TYR A 210     115.370  95.820  63.640  1.00  0.00           C
ATOM   3189  HE2 TYR A 210     114.480  95.520  63.110  1.00  0.00           H
ATOM   3190  CD2 TYR A 210     115.330  96.700  64.720  1.00  0.00           C
ATOM   3191  HD2 TYR A 210     114.380  97.070  65.080  1.00  0.00           H
ATOM   3192  C   TYR A 210     117.890  96.760  68.120  1.00  0.00           C
ATOM   3193  O   TYR A 210     117.690  95.620  67.820  1.00  0.00           O
ATOM   3194  N   ASP A 211     119.030  97.170  68.630  1.00  0.00           N
ATOM   3195  H   ASP A 211     119.170  98.150  68.830  1.00  0.00           H
ATOM   3196  CA  ASP A 211     120.210  96.290  68.660  1.00  0.00           C
ATOM   3197  HA  ASP A 211     120.310  95.730  67.730  1.00  0.00           H
ATOM   3198  CB  ASP A 211     121.520  97.080  68.570  1.00  0.00           C
ATOM   3199  HB1 ASP A 211     121.780  97.570  69.510  1.00  0.00           H
ATOM   3200  HB2 ASP A 211     121.500  97.750  67.720  1.00  0.00           H
ATOM   3201  CG  ASP A 211     122.720  96.090  68.360  1.00  0.00           C
ATOM   3202  OD1 ASP A 211     122.790  95.410  67.330  1.00  0.00           O
ATOM   3203  OD2 ASP A 211     123.540  96.000  69.300  1.00  0.00           O
ATOM   3204  C   ASP A 211     120.190  95.380  69.820  1.00  0.00           C
ATOM   3205  O   ASP A 211     120.460  94.170  69.750  1.00  0.00           O
ATOM   3206  N   ILE A 212     119.670  95.890  70.950  1.00  0.00           N
ATOM   3207  H   ILE A 212     119.340  96.850  71.020  1.00  0.00           H
ATOM   3208  CA  ILE A 212     119.330  95.120  72.200  1.00  0.00           C
ATOM   3209  HA  ILE A 212     120.200  94.570  72.560  1.00  0.00           H
ATOM   3210  CB  ILE A 212     118.940  96.180  73.240  1.00  0.00           C
ATOM   3211  HB  ILE A 212     118.260  96.890  72.760  1.00  0.00           H
ATOM   3212  CG2 ILE A 212     118.290  95.650  74.580  1.00  0.00           C
ATOM   3213 1HG2 ILE A 212     117.860  96.460  75.170  1.00  0.00           H
ATOM   3214 2HG2 ILE A 212     117.400  95.040  74.400  1.00  0.00           H
ATOM   3215 3HG2 ILE A 212     119.040  95.020  75.070  1.00  0.00           H
ATOM   3216  CG1 ILE A 212     120.260  96.860  73.770  1.00  0.00           C
ATOM   3217 1HG1 ILE A 212     120.790  97.280  72.910  1.00  0.00           H
ATOM   3218 2HG1 ILE A 212     120.920  96.090  74.150  1.00  0.00           H
ATOM   3219  CD  ILE A 212     120.250  98.050  74.780  1.00  0.00           C
ATOM   3220  HD1 ILE A 212     119.900  97.720  75.760  1.00  0.00           H
ATOM   3221  HD2 ILE A 212     121.310  98.280  74.910  1.00  0.00           H
ATOM   3222  HD3 ILE A 212     119.700  98.900  74.380  1.00  0.00           H
ATOM   3223  C   ILE A 212     118.170  94.140  71.840  1.00  0.00           C
ATOM   3224  O   ILE A 212     117.970  93.080  72.480  1.00  0.00           O
ATOM   3225  N   CYS A 213     117.430  94.400  70.750  1.00  0.00           N
ATOM   3226  H   CYS A 213     117.470  95.330  70.370  1.00  0.00           H
ATOM   3227  CA  CYS A 213     116.330  93.540  70.280  1.00  0.00           C
ATOM   3228  HA  CYS A 213     115.800  93.080  71.110  1.00  0.00           H
ATOM   3229  CB  CYS A 213     115.320  94.480  69.610  1.00  0.00           C
ATOM   3230  HB1 CYS A 213     115.800  95.180  68.920  1.00  0.00           H
ATOM   3231  HB2 CYS A 213     114.870  95.090  70.400  1.00  0.00           H
ATOM   3232  SG  CYS A 213     114.000  93.530  68.810  1.00  0.00           S
ATOM   3233  HG  CYS A 213     114.760  92.920  67.900  1.00  0.00           H
ATOM   3234  C   CYS A 213     116.790  92.470  69.220  1.00  0.00           C
ATOM   3235  O   CYS A 213     116.580  91.270  69.390  1.00  0.00           O
ATOM   3236  N   ARG A 214     117.650  92.820  68.220  1.00  0.00           N
ATOM   3237  H   ARG A 214     117.840  93.800  68.090  1.00  0.00           H
ATOM   3238  CA  ARG A 214     118.470  91.770  67.450  1.00  0.00           C
ATOM   3239  HA  ARG A 214     117.830  91.110  66.870  1.00  0.00           H
ATOM   3240  CB  ARG A 214     119.390  92.620  66.660  1.00  0.00           C
ATOM   3241  HB1 ARG A 214     120.130  93.080  67.310  1.00  0.00           H
ATOM   3242  HB2 ARG A 214     118.810  93.360  66.100  1.00  0.00           H
ATOM   3243  CG  ARG A 214     120.020  91.610  65.690  1.00  0.00           C
ATOM   3244  HG1 ARG A 214     119.260  91.170  65.030  1.00  0.00           H
ATOM   3245  HG2 ARG A 214     120.430  90.740  66.210  1.00  0.00           H
ATOM   3246  CD  ARG A 214     121.180  92.110  64.810  1.00  0.00           C
ATOM   3247  HD1 ARG A 214     120.760  92.920  64.220  1.00  0.00           H
ATOM   3248  HD2 ARG A 214     121.500  91.360  64.090  1.00  0.00           H
ATOM   3249  NE  ARG A 214     122.310  92.620  65.640  1.00  0.00           N
ATOM   3250  HE  ARG A 214     122.090  93.540  66.000  1.00  0.00           H
ATOM   3251  CZ  ARG A 214     123.370  92.020  66.160  1.00  0.00           C
ATOM   3252  NH1 ARG A 214     123.640  90.780  66.010  1.00  0.00           N
ATOM   3253 1HH1 ARG A 214     123.010  90.100  65.600  1.00  0.00           H
ATOM   3254 2HH1 ARG A 214     124.500  90.480  66.440  1.00  0.00           H
ATOM   3255  NH2 ARG A 214     124.230  92.760  66.800  1.00  0.00           N
ATOM   3256 1HH2 ARG A 214     123.980  93.720  67.010  1.00  0.00           H
ATOM   3257 2HH2 ARG A 214     125.150  92.420  67.010  1.00  0.00           H
ATOM   3258  C   ARG A 214     119.210  90.830  68.450  1.00  0.00           C
ATOM   3259  O   ARG A 214     119.190  89.570  68.340  1.00  0.00           O
ATOM   3260  N   ARG A 215     119.880  91.390  69.480  1.00  0.00           N
ATOM   3261  H   ARG A 215     119.890  92.390  69.590  1.00  0.00           H
ATOM   3262  CA  ARG A 215     120.620  90.600  70.500  1.00  0.00           C
ATOM   3263  HA  ARG A 215     121.120  89.730  70.090  1.00  0.00           H
ATOM   3264  CB  ARG A 215     121.540  91.540  71.220  1.00  0.00           C
ATOM   3265  HB1 ARG A 215     121.890  91.120  72.160  1.00  0.00           H
ATOM   3266  HB2 ARG A 215     120.970  92.450  71.370  1.00  0.00           H
ATOM   3267  CG  ARG A 215     122.700  91.980  70.350  1.00  0.00           C
ATOM   3268  HG1 ARG A 215     122.380  92.680  69.590  1.00  0.00           H
ATOM   3269  HG2 ARG A 215     123.120  91.050  69.940  1.00  0.00           H
ATOM   3270  CD  ARG A 215     123.910  92.630  71.070  1.00  0.00           C
ATOM   3271  HD1 ARG A 215     124.790  92.500  70.440  1.00  0.00           H
ATOM   3272  HD2 ARG A 215     124.040  92.040  71.980  1.00  0.00           H
ATOM   3273  NE  ARG A 215     123.530  94.040  71.200  1.00  0.00           N
ATOM   3274  HE  ARG A 215     123.260  94.510  70.340  1.00  0.00           H
ATOM   3275  CZ  ARG A 215     123.370  94.770  72.290  1.00  0.00           C
ATOM   3276  NH1 ARG A 215     123.400  94.260  73.460  1.00  0.00           N
ATOM   3277 1HH1 ARG A 215     123.810  93.390  73.760  1.00  0.00           H
ATOM   3278 2HH1 ARG A 215     123.090  94.790  74.260  1.00  0.00           H
ATOM   3279  NH2 ARG A 215     123.240  96.050  72.250  1.00  0.00           N
ATOM   3280 1HH2 ARG A 215     123.080  96.540  71.390  1.00  0.00           H
ATOM   3281 2HH2 ARG A 215     123.320  96.670  73.050  1.00  0.00           H
ATOM   3282  C   ARG A 215     119.730  89.810  71.540  1.00  0.00           C
ATOM   3283  O   ARG A 215     120.270  89.000  72.340  1.00  0.00           O
ATOM   3284  N   ASN A 216     118.400  89.950  71.430  1.00  0.00           N
ATOM   3285  H   ASN A 216     118.030  90.420  70.610  1.00  0.00           H
ATOM   3286  CA  ASN A 216     117.450  89.180  72.180  1.00  0.00           C
ATOM   3287  HA  ASN A 216     117.940  88.390  72.760  1.00  0.00           H
ATOM   3288  CB  ASN A 216     116.560  90.030  73.100  1.00  0.00           C
ATOM   3289  HB1 ASN A 216     116.080  90.810  72.500  1.00  0.00           H
ATOM   3290  HB2 ASN A 216     117.260  90.550  73.750  1.00  0.00           H
ATOM   3291  CG  ASN A 216     115.640  89.270  73.960  1.00  0.00           C
ATOM   3292  OD1 ASN A 216     114.960  88.360  73.540  1.00  0.00           O
ATOM   3293  ND2 ASN A 216     115.420  89.660  75.200  1.00  0.00           N
ATOM   3294 1HD2 ASN A 216     115.830  90.460  75.660  1.00  0.00           H
ATOM   3295 2HD2 ASN A 216     114.850  89.070  75.800  1.00  0.00           H
ATOM   3296  C   ASN A 216     116.580  88.340  71.190  1.00  0.00           C
ATOM   3297  O   ASN A 216     116.770  87.120  71.240  1.00  0.00           O
ATOM   3298  N   LEU A 217     115.640  88.950  70.380  1.00  0.00           N
ATOM   3299  H   LEU A 217     115.690  89.960  70.430  1.00  0.00           H
ATOM   3300  CA  LEU A 217     114.800  88.140  69.540  1.00  0.00           C
ATOM   3301  HA  LEU A 217     114.610  87.210  70.080  1.00  0.00           H
ATOM   3302  CB  LEU A 217     113.510  89.030  69.470  1.00  0.00           C
ATOM   3303  HB1 LEU A 217     112.810  88.570  68.770  1.00  0.00           H
ATOM   3304  HB2 LEU A 217     113.820  89.980  69.030  1.00  0.00           H
ATOM   3305  CG  LEU A 217     112.830  89.410  70.820  1.00  0.00           C
ATOM   3306  HG  LEU A 217     113.540  89.710  71.590  1.00  0.00           H
ATOM   3307  CD1 LEU A 217     111.890  90.560  70.540  1.00  0.00           C
ATOM   3308 1HD1 LEU A 217     111.220  90.340  69.710  1.00  0.00           H
ATOM   3309 2HD1 LEU A 217     111.340  90.950  71.390  1.00  0.00           H
ATOM   3310 3HD1 LEU A 217     112.550  91.340  70.150  1.00  0.00           H
ATOM   3311  CD2 LEU A 217     111.870  88.470  71.370  1.00  0.00           C
ATOM   3312 1HD2 LEU A 217     111.080  88.190  70.670  1.00  0.00           H
ATOM   3313 2HD2 LEU A 217     112.430  87.560  71.600  1.00  0.00           H
ATOM   3314 3HD2 LEU A 217     111.420  88.920  72.250  1.00  0.00           H
ATOM   3315  C   LEU A 217     115.320  87.710  68.190  1.00  0.00           C
ATOM   3316  O   LEU A 217     114.490  87.260  67.390  1.00  0.00           O
ATOM   3317  N   ASP A 218     116.610  87.870  67.890  1.00  0.00           N
ATOM   3318  H   ASP A 218     117.150  88.120  68.700  1.00  0.00           H
ATOM   3319  CA  ASP A 218     117.270  87.660  66.600  1.00  0.00           C
ATOM   3320  HA  ASP A 218     118.260  88.090  66.750  1.00  0.00           H
ATOM   3321  CB  ASP A 218     117.610  86.160  66.270  1.00  0.00           C
ATOM   3322  HB1 ASP A 218     118.360  86.050  65.500  1.00  0.00           H
ATOM   3323  HB2 ASP A 218     116.730  85.740  65.780  1.00  0.00           H
ATOM   3324  CG  ASP A 218     117.910  85.310  67.460  1.00  0.00           C
ATOM   3325  OD1 ASP A 218     117.220  84.350  67.800  1.00  0.00           O
ATOM   3326  OD2 ASP A 218     118.850  85.770  68.130  1.00  0.00           O
ATOM   3327  C   ASP A 218     116.710  88.380  65.330  1.00  0.00           C
ATOM   3328  O   ASP A 218     117.080  88.140  64.160  1.00  0.00           O
ATOM   3329  N   ILE A 219     115.690  89.180  65.570  1.00  0.00           N
ATOM   3330  H   ILE A 219     115.240  89.000  66.450  1.00  0.00           H
ATOM   3331  CA  ILE A 219     114.990  89.920  64.480  1.00  0.00           C
ATOM   3332  HA  ILE A 219     114.600  89.140  63.820  1.00  0.00           H
ATOM   3333  CB  ILE A 219     113.800  90.770  65.050  1.00  0.00           C
ATOM   3334  HB  ILE A 219     114.190  91.560  65.700  1.00  0.00           H
ATOM   3335  CG2 ILE A 219     112.950  91.390  63.960  1.00  0.00           C
ATOM   3336 1HG2 ILE A 219     113.620  91.990  63.340  1.00  0.00           H
ATOM   3337 2HG2 ILE A 219     112.500  90.650  63.300  1.00  0.00           H
ATOM   3338 3HG2 ILE A 219     112.140  91.980  64.370  1.00  0.00           H
ATOM   3339  CG1 ILE A 219     112.960  89.830  65.910  1.00  0.00           C
ATOM   3340 1HG1 ILE A 219     113.560  89.460  66.750  1.00  0.00           H
ATOM   3341 2HG1 ILE A 219     112.660  88.950  65.340  1.00  0.00           H
ATOM   3342  CD  ILE A 219     111.710  90.560  66.470  1.00  0.00           C
ATOM   3343  HD1 ILE A 219     111.040  90.900  65.670  1.00  0.00           H
ATOM   3344  HD2 ILE A 219     111.050  89.870  66.990  1.00  0.00           H
ATOM   3345  HD3 ILE A 219     112.040  91.320  67.170  1.00  0.00           H
ATOM   3346  C   ILE A 219     115.990  90.790  63.690  1.00  0.00           C
ATOM   3347  O   ILE A 219     116.630  91.680  64.270  1.00  0.00           O
ATOM   3348  N   GLU A 220     116.030  90.610  62.360  1.00  0.00           N
ATOM   3349  H   GLU A 220     115.420  89.920  61.940  1.00  0.00           H
ATOM   3350  CA  GLU A 220     116.930  91.330  61.430  1.00  0.00           C
ATOM   3351  HA  GLU A 220     117.420  92.170  61.930  1.00  0.00           H
ATOM   3352  CB  GLU A 220     118.100  90.380  61.020  1.00  0.00           C
ATOM   3353  HB1 GLU A 220     118.760  90.400  61.890  1.00  0.00           H
ATOM   3354  HB2 GLU A 220     118.600  90.910  60.210  1.00  0.00           H
ATOM   3355  CG  GLU A 220     117.730  88.920  60.550  1.00  0.00           C
ATOM   3356  HG1 GLU A 220     117.080  88.470  61.310  1.00  0.00           H
ATOM   3357  HG2 GLU A 220     118.590  88.250  60.530  1.00  0.00           H
ATOM   3358  CD  GLU A 220     117.120  88.870  59.170  1.00  0.00           C
ATOM   3359  OE1 GLU A 220     115.880  88.670  59.120  1.00  0.00           O
ATOM   3360  OE2 GLU A 220     117.860  89.010  58.180  1.00  0.00           O
ATOM   3361  C   GLU A 220     116.190  91.940  60.170  1.00  0.00           C
ATOM   3362  O   GLU A 220     116.710  92.240  59.130  1.00  0.00           O
ATOM   3363  N   ARG A 221     114.870  92.090  60.270  1.00  0.00           N
ATOM   3364  H   ARG A 221     114.390  91.850  61.130  1.00  0.00           H
ATOM   3365  CA  ARG A 221     113.850  92.710  59.390  1.00  0.00           C
ATOM   3366  HA  ARG A 221     114.300  92.830  58.400  1.00  0.00           H
ATOM   3367  CB  ARG A 221     112.660  91.730  59.230  1.00  0.00           C
ATOM   3368  HB1 ARG A 221     111.820  92.330  58.870  1.00  0.00           H
ATOM   3369  HB2 ARG A 221     112.260  91.430  60.190  1.00  0.00           H
ATOM   3370  CG  ARG A 221     112.860  90.400  58.420  1.00  0.00           C
ATOM   3371  HG1 ARG A 221     111.870  89.960  58.270  1.00  0.00           H
ATOM   3372  HG2 ARG A 221     113.450  89.640  58.940  1.00  0.00           H
ATOM   3373  CD  ARG A 221     113.510  90.470  57.050  1.00  0.00           C
ATOM   3374  HD1 ARG A 221     113.250  91.430  56.620  1.00  0.00           H
ATOM   3375  HD2 ARG A 221     112.930  89.750  56.470  1.00  0.00           H
ATOM   3376  NE  ARG A 221     114.940  90.210  56.950  1.00  0.00           N
ATOM   3377  HE  ARG A 221     115.480  89.880  57.740  1.00  0.00           H
ATOM   3378  CZ  ARG A 221     115.790  90.970  56.190  1.00  0.00           C
ATOM   3379  NH1 ARG A 221     115.350  91.560  55.100  1.00  0.00           N
ATOM   3380 1HH1 ARG A 221     114.420  91.290  54.820  1.00  0.00           H
ATOM   3381 2HH1 ARG A 221     116.060  92.040  54.570  1.00  0.00           H
ATOM   3382  NH2 ARG A 221     117.030  91.020  56.410  1.00  0.00           N
ATOM   3383 1HH2 ARG A 221     117.390  90.340  57.060  1.00  0.00           H
ATOM   3384 2HH2 ARG A 221     117.590  91.470  55.700  1.00  0.00           H
ATOM   3385  C   ARG A 221     113.420  94.100  59.920  1.00  0.00           C
ATOM   3386  O   ARG A 221     113.720  94.420  61.090  1.00  0.00           O
ATOM   3387  N   PRO A 222     112.500  94.820  59.260  1.00  0.00           N
ATOM   3388  CD  PRO A 222     112.610  94.890  57.790  1.00  0.00           C
ATOM   3389  HD1 PRO A 222     111.860  94.250  57.330  1.00  0.00           H
ATOM   3390  HD2 PRO A 222     113.620  94.640  57.460  1.00  0.00           H
ATOM   3391  CG  PRO A 222     112.290  96.370  57.480  1.00  0.00           C
ATOM   3392  HG1 PRO A 222     111.840  96.320  56.480  1.00  0.00           H
ATOM   3393  HG2 PRO A 222     113.160  97.030  57.490  1.00  0.00           H
ATOM   3394  CB  PRO A 222     111.340  96.770  58.570  1.00  0.00           C
ATOM   3395  HB1 PRO A 222     110.310  96.440  58.430  1.00  0.00           H
ATOM   3396  HB2 PRO A 222     111.330  97.850  58.720  1.00  0.00           H
ATOM   3397  CA  PRO A 222     111.950  96.050  59.720  1.00  0.00           C
ATOM   3398  HA  PRO A 222     112.780  96.580  60.190  1.00  0.00           H
ATOM   3399  C   PRO A 222     110.850  95.740  60.780  1.00  0.00           C
ATOM   3400  O   PRO A 222     109.910  94.970  60.540  1.00  0.00           O
ATOM   3401  N   THR A 223     110.920  96.400  61.900  1.00  0.00           N
ATOM   3402  H   THR A 223     111.660  97.090  61.890  1.00  0.00           H
ATOM   3403  CA  THR A 223     110.010  96.230  63.050  1.00  0.00           C
ATOM   3404  HA  THR A 223     108.980  96.080  62.720  1.00  0.00           H
ATOM   3405  CB  THR A 223     110.350  94.980  63.910  1.00  0.00           C
ATOM   3406  HB  THR A 223     110.170  94.130  63.260  1.00  0.00           H
ATOM   3407  CG2 THR A 223     111.720  94.820  64.670  1.00  0.00           C
ATOM   3408 1HG2 THR A 223     111.620  94.180  65.540  1.00  0.00           H
ATOM   3409 2HG2 THR A 223     112.490  94.390  64.020  1.00  0.00           H
ATOM   3410 3HG2 THR A 223     112.070  95.820  64.910  1.00  0.00           H
ATOM   3411  OG1 THR A 223     109.430  94.910  64.900  1.00  0.00           O
ATOM   3412  HG1 THR A 223     109.290  94.000  65.180  1.00  0.00           H
ATOM   3413  C   THR A 223     109.940  97.530  63.970  1.00  0.00           C
ATOM   3414  O   THR A 223     111.020  98.110  64.290  1.00  0.00           O
ATOM   3415  N   TYR A 224     108.730  97.950  64.400  1.00  0.00           N
ATOM   3416  H   TYR A 224     107.920  97.540  63.960  1.00  0.00           H
ATOM   3417  CA  TYR A 224     108.440  98.820  65.520  1.00  0.00           C
ATOM   3418  HA  TYR A 224     109.330  99.190  66.020  1.00  0.00           H
ATOM   3419  CB  TYR A 224     107.700 100.050  65.010  1.00  0.00           C
ATOM   3420  HB1 TYR A 224     107.310 100.510  65.920  1.00  0.00           H
ATOM   3421  HB2 TYR A 224     106.890  99.910  64.290  1.00  0.00           H
ATOM   3422  CG  TYR A 224     108.490 101.080  64.270  1.00  0.00           C
ATOM   3423  CD1 TYR A 224     107.810 101.930  63.450  1.00  0.00           C
ATOM   3424  HD1 TYR A 224     106.750 101.900  63.260  1.00  0.00           H
ATOM   3425  CE1 TYR A 224     108.490 103.010  62.860  1.00  0.00           C
ATOM   3426  HE1 TYR A 224     107.930 103.750  62.310  1.00  0.00           H
ATOM   3427  CZ  TYR A 224     109.900 103.200  62.970  1.00  0.00           C
ATOM   3428  OH  TYR A 224     110.520 104.320  62.530  1.00  0.00           O
ATOM   3429  HH  TYR A 224     109.940 104.840  61.970  1.00  0.00           H
ATOM   3430  CE2 TYR A 224     110.550 102.260  63.830  1.00  0.00           C
ATOM   3431  HE2 TYR A 224     111.560 102.430  64.160  1.00  0.00           H
ATOM   3432  CD2 TYR A 224     109.880 101.210  64.410  1.00  0.00           C
ATOM   3433  HD2 TYR A 224     110.520 100.520  64.940  1.00  0.00           H
ATOM   3434  C   TYR A 224     107.730  98.100  66.630  1.00  0.00           C
ATOM   3435  O   TYR A 224     107.930  98.530  67.720  1.00  0.00           O
ATOM   3436  N   THR A 225     107.110  96.980  66.370  1.00  0.00           N
ATOM   3437  H   THR A 225     107.190  96.590  65.440  1.00  0.00           H
ATOM   3438  CA  THR A 225     106.320  96.270  67.350  1.00  0.00           C
ATOM   3439  HA  THR A 225     105.590  96.960  67.770  1.00  0.00           H
ATOM   3440  CB  THR A 225     105.380  95.250  66.700  1.00  0.00           C
ATOM   3441  HB  THR A 225     104.850  94.680  67.460  1.00  0.00           H
ATOM   3442  CG2 THR A 225     104.360  95.940  65.870  1.00  0.00           C
ATOM   3443 1HG2 THR A 225     103.550  96.440  66.410  1.00  0.00           H
ATOM   3444 2HG2 THR A 225     104.770  96.750  65.270  1.00  0.00           H
ATOM   3445 3HG2 THR A 225     103.880  95.210  65.210  1.00  0.00           H
ATOM   3446  OG1 THR A 225     106.170  94.340  65.880  1.00  0.00           O
ATOM   3447  HG1 THR A 225     106.300  94.860  65.080  1.00  0.00           H
ATOM   3448  C   THR A 225     107.150  95.620  68.490  1.00  0.00           C
ATOM   3449  O   THR A 225     106.890  95.870  69.660  1.00  0.00           O
ATOM   3450  N   ASN A 226     108.240  94.950  68.200  1.00  0.00           N
ATOM   3451  H   ASN A 226     108.410  94.670  67.240  1.00  0.00           H
ATOM   3452  CA  ASN A 226     109.250  94.590  69.240  1.00  0.00           C
ATOM   3453  HA  ASN A 226     108.710  94.050  70.020  1.00  0.00           H
ATOM   3454  CB  ASN A 226     110.160  93.490  68.680  1.00  0.00           C
ATOM   3455  HB1 ASN A 226     110.700  92.990  69.480  1.00  0.00           H
ATOM   3456  HB2 ASN A 226     110.850  93.940  67.970  1.00  0.00           H
ATOM   3457  CG  ASN A 226     109.450  92.390  67.870  1.00  0.00           C
ATOM   3458  OD1 ASN A 226     109.030  92.610  66.760  1.00  0.00           O
ATOM   3459  ND2 ASN A 226     109.140  91.240  68.430  1.00  0.00           N
ATOM   3460 1HD2 ASN A 226     109.420  91.130  69.400  1.00  0.00           H
ATOM   3461 2HD2 ASN A 226     108.770  90.500  67.850  1.00  0.00           H
ATOM   3462  C   ASN A 226     109.950  95.770  70.020  1.00  0.00           C
ATOM   3463  O   ASN A 226     110.470  95.460  71.110  1.00  0.00           O
ATOM   3464  N   LEU A 227     109.960  97.000  69.620  1.00  0.00           N
ATOM   3465  H   LEU A 227     109.480  97.160  68.750  1.00  0.00           H
ATOM   3466  CA  LEU A 227     110.590  98.190  70.290  1.00  0.00           C
ATOM   3467  HA  LEU A 227     111.370  97.840  70.960  1.00  0.00           H
ATOM   3468  CB  LEU A 227     111.180  99.080  69.170  1.00  0.00           C
ATOM   3469  HB1 LEU A 227     111.910  99.600  69.780  1.00  0.00           H
ATOM   3470  HB2 LEU A 227     110.360  99.690  68.820  1.00  0.00           H
ATOM   3471  CG  LEU A 227     111.920  98.300  68.070  1.00  0.00           C
ATOM   3472  HG  LEU A 227     111.170  97.860  67.410  1.00  0.00           H
ATOM   3473  CD1 LEU A 227     112.710  99.410  67.300  1.00  0.00           C
ATOM   3474 1HD1 LEU A 227     113.500  99.900  67.880  1.00  0.00           H
ATOM   3475 2HD1 LEU A 227     113.270  98.940  66.490  1.00  0.00           H
ATOM   3476 3HD1 LEU A 227     112.090 100.230  66.940  1.00  0.00           H
ATOM   3477  CD2 LEU A 227     112.870  97.160  68.500  1.00  0.00           C
ATOM   3478 1HD2 LEU A 227     113.830  97.470  68.900  1.00  0.00           H
ATOM   3479 2HD2 LEU A 227     112.410  96.500  69.230  1.00  0.00           H
ATOM   3480 3HD2 LEU A 227     113.140  96.680  67.560  1.00  0.00           H
ATOM   3481  C   LEU A 227     109.540  98.950  71.180  1.00  0.00           C
ATOM   3482  O   LEU A 227     109.850  99.280  72.330  1.00  0.00           O
ATOM   3483  N   ASN A 228     108.290  99.150  70.770  1.00  0.00           N
ATOM   3484  H   ASN A 228     107.980  98.650  69.950  1.00  0.00           H
ATOM   3485  CA  ASN A 228     107.200  99.630  71.660  1.00  0.00           C
ATOM   3486  HA  ASN A 228     107.350 100.690  71.860  1.00  0.00           H
ATOM   3487  CB  ASN A 228     105.920  99.560  70.760  1.00  0.00           C
ATOM   3488  HB1 ASN A 228     104.940  99.740  71.210  1.00  0.00           H
ATOM   3489  HB2 ASN A 228     105.700  98.530  70.480  1.00  0.00           H
ATOM   3490  CG  ASN A 228     106.020 100.490  69.540  1.00  0.00           C
ATOM   3491  OD1 ASN A 228     106.820 101.400  69.650  1.00  0.00           O
ATOM   3492  ND2 ASN A 228     105.380 100.210  68.490  1.00  0.00           N
ATOM   3493 1HD2 ASN A 228     104.540  99.640  68.480  1.00  0.00           H
ATOM   3494 2HD2 ASN A 228     105.530 100.720  67.630  1.00  0.00           H
ATOM   3495  C   ASN A 228     107.110  98.920  73.020  1.00  0.00           C
ATOM   3496  O   ASN A 228     107.090  99.470  74.100  1.00  0.00           O
ATOM   3497  N   ARG A 229     107.210  97.600  72.890  1.00  0.00           N
ATOM   3498  H   ARG A 229     107.100  97.160  71.990  1.00  0.00           H
ATOM   3499  CA  ARG A 229     107.290  96.680  74.050  1.00  0.00           C
ATOM   3500  HA  ARG A 229     106.510  96.890  74.770  1.00  0.00           H
ATOM   3501  CB  ARG A 229     106.990  95.250  73.600  1.00  0.00           C
ATOM   3502  HB1 ARG A 229     107.170  94.570  74.430  1.00  0.00           H
ATOM   3503  HB2 ARG A 229     107.770  94.880  72.940  1.00  0.00           H
ATOM   3504  CG  ARG A 229     105.600  95.170  72.910  1.00  0.00           C
ATOM   3505  HG1 ARG A 229     105.590  95.730  71.970  1.00  0.00           H
ATOM   3506  HG2 ARG A 229     104.820  95.620  73.520  1.00  0.00           H
ATOM   3507  CD  ARG A 229     105.290  93.670  72.670  1.00  0.00           C
ATOM   3508  HD1 ARG A 229     104.210  93.560  72.550  1.00  0.00           H
ATOM   3509  HD2 ARG A 229     105.630  93.160  73.570  1.00  0.00           H
ATOM   3510  NE  ARG A 229     105.950  93.100  71.520  1.00  0.00           N
ATOM   3511  HE  ARG A 229     106.910  92.830  71.670  1.00  0.00           H
ATOM   3512  CZ  ARG A 229     105.480  92.860  70.290  1.00  0.00           C
ATOM   3513  NH1 ARG A 229     104.430  93.350  69.720  1.00  0.00           N
ATOM   3514 1HH1 ARG A 229     103.840  94.070  70.090  1.00  0.00           H
ATOM   3515 2HH1 ARG A 229     104.130  93.020  68.810  1.00  0.00           H
ATOM   3516  NH2 ARG A 229     106.210  92.100  69.510  1.00  0.00           N
ATOM   3517 1HH2 ARG A 229     107.030  91.700  69.930  1.00  0.00           H
ATOM   3518 2HH2 ARG A 229     105.830  91.920  68.590  1.00  0.00           H
ATOM   3519  C   ARG A 229     108.590  96.690  74.810  1.00  0.00           C
ATOM   3520  O   ARG A 229     108.430  96.720  76.060  1.00  0.00           O
ATOM   3521  N   LEU A 230     109.820  96.810  74.250  1.00  0.00           N
ATOM   3522  H   LEU A 230     109.950  96.780  73.250  1.00  0.00           H
ATOM   3523  CA  LEU A 230     111.110  96.930  74.940  1.00  0.00           C
ATOM   3524  HA  LEU A 230     111.090  96.160  75.710  1.00  0.00           H
ATOM   3525  CB  LEU A 230     112.380  96.660  74.000  1.00  0.00           C
ATOM   3526  HB1 LEU A 230     112.470  97.490  73.290  1.00  0.00           H
ATOM   3527  HB2 LEU A 230     112.210  95.730  73.450  1.00  0.00           H
ATOM   3528  CG  LEU A 230     113.710  96.570  74.790  1.00  0.00           C
ATOM   3529  HG  LEU A 230     113.930  97.490  75.330  1.00  0.00           H
ATOM   3530  CD1 LEU A 230     113.660  95.320  75.670  1.00  0.00           C
ATOM   3531 1HD1 LEU A 230     113.380  94.480  75.040  1.00  0.00           H
ATOM   3532 2HD1 LEU A 230     114.630  95.010  76.060  1.00  0.00           H
ATOM   3533 3HD1 LEU A 230     113.040  95.470  76.560  1.00  0.00           H
ATOM   3534  CD2 LEU A 230     114.910  96.410  73.780  1.00  0.00           C
ATOM   3535 1HD2 LEU A 230     115.830  96.520  74.350  1.00  0.00           H
ATOM   3536 2HD2 LEU A 230     114.860  95.400  73.360  1.00  0.00           H
ATOM   3537 3HD2 LEU A 230     114.940  97.160  73.000  1.00  0.00           H
ATOM   3538  C   LEU A 230     111.260  98.330  75.680  1.00  0.00           C
ATOM   3539  O   LEU A 230     111.650  98.480  76.870  1.00  0.00           O
ATOM   3540  N   ILE A 231     110.860  99.460  75.020  1.00  0.00           N
ATOM   3541  H   ILE A 231     110.590  99.370  74.050  1.00  0.00           H
ATOM   3542  CA  ILE A 231     110.800 100.760  75.530  1.00  0.00           C
ATOM   3543  HA  ILE A 231     111.790 101.040  75.880  1.00  0.00           H
ATOM   3544  CB  ILE A 231     110.360 101.770  74.430  1.00  0.00           C
ATOM   3545  HB  ILE A 231     109.400 101.490  74.000  1.00  0.00           H
ATOM   3546  CG2 ILE A 231     110.160 103.180  75.030  1.00  0.00           C
ATOM   3547 1HG2 ILE A 231     109.280 103.340  75.650  1.00  0.00           H
ATOM   3548 2HG2 ILE A 231     111.100 103.500  75.480  1.00  0.00           H
ATOM   3549 3HG2 ILE A 231     109.950 103.880  74.220  1.00  0.00           H
ATOM   3550  CG1 ILE A 231     111.430 101.880  73.390  1.00  0.00           C
ATOM   3551 1HG1 ILE A 231     111.500 100.880  72.980  1.00  0.00           H
ATOM   3552 2HG1 ILE A 231     112.340 102.270  73.840  1.00  0.00           H
ATOM   3553  CD  ILE A 231     111.100 102.820  72.240  1.00  0.00           C
ATOM   3554  HD1 ILE A 231     110.130 102.560  71.830  1.00  0.00           H
ATOM   3555  HD2 ILE A 231     111.070 103.860  72.570  1.00  0.00           H
ATOM   3556  HD3 ILE A 231     111.800 102.670  71.420  1.00  0.00           H
ATOM   3557  C   ILE A 231     109.850 100.920  76.800  1.00  0.00           C
ATOM   3558  O   ILE A 231     110.200 101.590  77.760  1.00  0.00           O
ATOM   3559  N   SER A 232     108.740 100.150  76.750  1.00  0.00           N
ATOM   3560  H   SER A 232     108.550  99.680  75.880  1.00  0.00           H
ATOM   3561  CA  SER A 232     107.810  99.920  77.820  1.00  0.00           C
ATOM   3562  HA  SER A 232     107.420 100.880  78.160  1.00  0.00           H
ATOM   3563  CB  SER A 232     106.490  99.300  77.310  1.00  0.00           C
ATOM   3564  HB1 SER A 232     105.840  99.230  78.180  1.00  0.00           H
ATOM   3565  HB2 SER A 232     106.690  98.300  76.910  1.00  0.00           H
ATOM   3566  OG  SER A 232     105.880 100.040  76.280  1.00  0.00           O
ATOM   3567  HG  SER A 232     106.450 100.170  75.510  1.00  0.00           H
ATOM   3568  C   SER A 232     108.430  99.290  79.050  1.00  0.00           C
ATOM   3569  O   SER A 232     108.170  99.810  80.130  1.00  0.00           O
ATOM   3570  N   GLN A 233     109.470  98.420  78.980  1.00  0.00           N
ATOM   3571  H   GLN A 233     109.890  98.200  78.090  1.00  0.00           H
ATOM   3572  CA  GLN A 233     110.170  97.960  80.190  1.00  0.00           C
ATOM   3573  HA  GLN A 233     109.410  97.740  80.930  1.00  0.00           H
ATOM   3574  CB  GLN A 233     110.950  96.650  79.860  1.00  0.00           C
ATOM   3575  HB1 GLN A 233     111.510  96.300  80.730  1.00  0.00           H
ATOM   3576  HB2 GLN A 233     111.630  96.890  79.050  1.00  0.00           H
ATOM   3577  CG  GLN A 233     110.020  95.520  79.530  1.00  0.00           C
ATOM   3578  HG1 GLN A 233     110.650  94.680  79.240  1.00  0.00           H
ATOM   3579  HG2 GLN A 233     109.460  95.760  78.620  1.00  0.00           H
ATOM   3580  CD  GLN A 233     109.010  95.160  80.640  1.00  0.00           C
ATOM   3581  OE1 GLN A 233     109.320  95.310  81.790  1.00  0.00           O
ATOM   3582  NE2 GLN A 233     107.830  94.730  80.320  1.00  0.00           N
ATOM   3583 1HE2 GLN A 233     107.470  94.610  79.380  1.00  0.00           H
ATOM   3584 2HE2 GLN A 233     107.250  94.470  81.100  1.00  0.00           H
ATOM   3585  C   GLN A 233     111.060  99.070  80.800  1.00  0.00           C
ATOM   3586  O   GLN A 233     111.130  99.110  82.040  1.00  0.00           O
ATOM   3587  N   ILE A 234     111.570  99.930  79.930  1.00  0.00           N
ATOM   3588  H   ILE A 234     111.250  99.940  78.970  1.00  0.00           H
ATOM   3589  CA  ILE A 234     112.300 101.110  80.360  1.00  0.00           C
ATOM   3590  HA  ILE A 234     113.050 100.780  81.080  1.00  0.00           H
ATOM   3591  CB  ILE A 234     113.160 101.840  79.260  1.00  0.00           C
ATOM   3592  HB  ILE A 234     112.580 102.510  78.630  1.00  0.00           H
ATOM   3593  CG2 ILE A 234     114.190 102.770  80.020  1.00  0.00           C
ATOM   3594 1HG2 ILE A 234     115.020 102.260  80.500  1.00  0.00           H
ATOM   3595 2HG2 ILE A 234     114.690 103.420  79.300  1.00  0.00           H
ATOM   3596 3HG2 ILE A 234     113.650 103.320  80.800  1.00  0.00           H
ATOM   3597  CG1 ILE A 234     113.920 100.770  78.410  1.00  0.00           C
ATOM   3598 1HG1 ILE A 234     113.160 100.090  78.030  1.00  0.00           H
ATOM   3599 2HG1 ILE A 234     114.720 100.310  78.990  1.00  0.00           H
ATOM   3600  CD  ILE A 234     114.540 101.470  77.200  1.00  0.00           C
ATOM   3601  HD1 ILE A 234     113.890 102.020  76.520  1.00  0.00           H
ATOM   3602  HD2 ILE A 234     115.350 102.070  77.610  1.00  0.00           H
ATOM   3603  HD3 ILE A 234     114.950 100.710  76.540  1.00  0.00           H
ATOM   3604  C   ILE A 234     111.360 102.060  81.100  1.00  0.00           C
ATOM   3605  O   ILE A 234     111.560 102.300  82.280  1.00  0.00           O
ATOM   3606  N   VAL A 235     110.460 102.700  80.330  1.00  0.00           N
ATOM   3607  H   VAL A 235     110.240 102.250  79.450  1.00  0.00           H
ATOM   3608  CA  VAL A 235     109.590 103.690  80.890  1.00  0.00           C
ATOM   3609  HA  VAL A 235     110.290 104.400  81.330  1.00  0.00           H
ATOM   3610  CB  VAL A 235     108.690 104.320  79.780  1.00  0.00           C
ATOM   3611  HB  VAL A 235     108.090 105.070  80.290  1.00  0.00           H
ATOM   3612  CG1 VAL A 235     109.360 105.020  78.610  1.00  0.00           C
ATOM   3613 1HG1 VAL A 235     109.840 105.960  78.880  1.00  0.00           H
ATOM   3614 2HG1 VAL A 235     110.040 104.290  78.170  1.00  0.00           H
ATOM   3615 3HG1 VAL A 235     108.590 105.270  77.880  1.00  0.00           H
ATOM   3616  CG2 VAL A 235     107.690 103.300  79.120  1.00  0.00           C
ATOM   3617 1HG2 VAL A 235     108.040 102.980  78.140  1.00  0.00           H
ATOM   3618 2HG2 VAL A 235     107.470 102.450  79.780  1.00  0.00           H
ATOM   3619 3HG2 VAL A 235     106.740 103.840  79.050  1.00  0.00           H
ATOM   3620  C   VAL A 235     108.780 103.120  82.100  1.00  0.00           C
ATOM   3621  O   VAL A 235     108.450 103.880  83.010  1.00  0.00           O
ATOM   3622  N   SER A 236     108.480 101.820  82.200  1.00  0.00           N
ATOM   3623  H   SER A 236     108.520 101.160  81.430  1.00  0.00           H
ATOM   3624  CA  SER A 236     107.980 101.110  83.430  1.00  0.00           C
ATOM   3625  HA  SER A 236     106.940 101.390  83.590  1.00  0.00           H
ATOM   3626  CB  SER A 236     107.980  99.530  83.240  1.00  0.00           C
ATOM   3627  HB1 SER A 236     108.980  99.100  83.390  1.00  0.00           H
ATOM   3628  HB2 SER A 236     107.640  99.250  82.250  1.00  0.00           H
ATOM   3629  OG  SER A 236     107.070  98.990  84.140  1.00  0.00           O
ATOM   3630  HG  SER A 236     106.990  98.050  83.960  1.00  0.00           H
ATOM   3631  C   SER A 236     108.760 101.440  84.700  1.00  0.00           C
ATOM   3632  O   SER A 236     108.130 101.910  85.670  1.00  0.00           O
ATOM   3633  N   SER A 237     110.110 101.370  84.620  1.00  0.00           N
ATOM   3634  H   SER A 237     110.420 101.230  83.670  1.00  0.00           H
ATOM   3635  CA  SER A 237     111.000 101.750  85.750  1.00  0.00           C
ATOM   3636  HA  SER A 237     110.550 101.360  86.660  1.00  0.00           H
ATOM   3637  CB  SER A 237     112.370 101.150  85.550  1.00  0.00           C
ATOM   3638  HB1 SER A 237     112.420 100.080  85.750  1.00  0.00           H
ATOM   3639  HB2 SER A 237     113.010 101.480  86.370  1.00  0.00           H
ATOM   3640  OG  SER A 237     113.000 101.500  84.320  1.00  0.00           O
ATOM   3641  HG  SER A 237     112.410 101.730  83.600  1.00  0.00           H
ATOM   3642  C   SER A 237     111.140 103.220  85.980  1.00  0.00           C
ATOM   3643  O   SER A 237     111.240 103.630  87.130  1.00  0.00           O
ATOM   3644  N   ILE A 238     111.080 104.000  84.900  1.00  0.00           N
ATOM   3645  H   ILE A 238     110.930 103.510  84.030  1.00  0.00           H
ATOM   3646  CA  ILE A 238     111.140 105.460  84.910  1.00  0.00           C
ATOM   3647  HA  ILE A 238     112.050 105.650  85.470  1.00  0.00           H
ATOM   3648  CB  ILE A 238     111.300 106.040  83.460  1.00  0.00           C
ATOM   3649  HB  ILE A 238     110.370 105.760  82.970  1.00  0.00           H
ATOM   3650  CG2 ILE A 238     111.230 107.590  83.550  1.00  0.00           C
ATOM   3651 1HG2 ILE A 238     111.340 108.080  82.580  1.00  0.00           H
ATOM   3652 2HG2 ILE A 238     110.250 107.980  83.820  1.00  0.00           H
ATOM   3653 3HG2 ILE A 238     111.870 107.970  84.330  1.00  0.00           H
ATOM   3654  CG1 ILE A 238     112.620 105.550  82.780  1.00  0.00           C
ATOM   3655 1HG1 ILE A 238     112.600 104.460  82.770  1.00  0.00           H
ATOM   3656 2HG1 ILE A 238     113.420 105.920  83.420  1.00  0.00           H
ATOM   3657  CD  ILE A 238     112.820 106.110  81.410  1.00  0.00           C
ATOM   3658  HD1 ILE A 238     113.690 105.650  80.930  1.00  0.00           H
ATOM   3659  HD2 ILE A 238     111.960 105.900  80.780  1.00  0.00           H
ATOM   3660  HD3 ILE A 238     112.930 107.190  81.520  1.00  0.00           H
ATOM   3661  C   ILE A 238     109.890 106.050  85.630  1.00  0.00           C
ATOM   3662  O   ILE A 238     109.920 107.050  86.270  1.00  0.00           O
ATOM   3663  N   THR A 239     108.790 105.300  85.700  1.00  0.00           N
ATOM   3664  H   THR A 239     108.750 104.470  85.110  1.00  0.00           H
ATOM   3665  CA  THR A 239     107.490 105.670  86.260  1.00  0.00           C
ATOM   3666  HA  THR A 239     107.600 106.690  86.620  1.00  0.00           H
ATOM   3667  CB  THR A 239     106.410 105.700  85.220  1.00  0.00           C
ATOM   3668  HB  THR A 239     105.420 105.960  85.600  1.00  0.00           H
ATOM   3669  CG2 THR A 239     106.690 106.670  84.110  1.00  0.00           C
ATOM   3670 1HG2 THR A 239     105.910 106.510  83.370  1.00  0.00           H
ATOM   3671 2HG2 THR A 239     106.660 107.730  84.370  1.00  0.00           H
ATOM   3672 3HG2 THR A 239     107.590 106.360  83.590  1.00  0.00           H
ATOM   3673  OG1 THR A 239     106.320 104.430  84.700  1.00  0.00           O
ATOM   3674  HG1 THR A 239     106.950 104.400  83.980  1.00  0.00           H
ATOM   3675  C   THR A 239     107.130 104.880  87.560  1.00  0.00           C
ATOM   3676  O   THR A 239     106.110 105.170  88.190  1.00  0.00           O
ATOM   3677  N   ALA A 240     108.000 103.930  87.960  1.00  0.00           N
ATOM   3678  H   ALA A 240     108.800 103.770  87.370  1.00  0.00           H
ATOM   3679  CA  ALA A 240     107.740 103.030  89.040  1.00  0.00           C
ATOM   3680  HA  ALA A 240     106.770 102.630  88.720  1.00  0.00           H
ATOM   3681  CB  ALA A 240     108.720 101.790  88.940  1.00  0.00           C
ATOM   3682  HB1 ALA A 240     108.180 101.110  88.270  1.00  0.00           H
ATOM   3683  HB2 ALA A 240     109.670 102.120  88.540  1.00  0.00           H
ATOM   3684  HB3 ALA A 240     108.830 101.270  89.890  1.00  0.00           H
ATOM   3685  C   ALA A 240     107.680 103.740  90.440  1.00  0.00           C
ATOM   3686  O   ALA A 240     106.810 103.380  91.210  1.00  0.00           O
ATOM   3687  N   SER A 241     108.390 104.860  90.670  1.00  0.00           N
ATOM   3688  H   SER A 241     109.170 105.110  90.070  1.00  0.00           H
ATOM   3689  CA  SER A 241     108.350 105.670  91.940  1.00  0.00           C
ATOM   3690  HA  SER A 241     108.320 105.000  92.800  1.00  0.00           H
ATOM   3691  CB  SER A 241     109.680 106.350  92.290  1.00  0.00           C
ATOM   3692  HB1 SER A 241     109.540 106.850  93.250  1.00  0.00           H
ATOM   3693  HB2 SER A 241     109.950 107.090  91.550  1.00  0.00           H
ATOM   3694  OG  SER A 241     110.700 105.330  92.490  1.00  0.00           O
ATOM   3695  HG  SER A 241     110.870 104.960  91.620  1.00  0.00           H
ATOM   3696  C   SER A 241     107.210 106.710  91.990  1.00  0.00           C
ATOM   3697  O   SER A 241     107.060 107.430  92.960  1.00  0.00           O
ATOM   3698  N   LEU A 242     106.410 106.730  90.880  1.00  0.00           N
ATOM   3699  H   LEU A 242     106.550 105.970  90.230  1.00  0.00           H
ATOM   3700  CA  LEU A 242     105.190 107.460  90.800  1.00  0.00           C
ATOM   3701  HA  LEU A 242     105.130 108.200  91.600  1.00  0.00           H
ATOM   3702  CB  LEU A 242     105.150 108.270  89.460  1.00  0.00           C
ATOM   3703  HB1 LEU A 242     104.180 108.770  89.530  1.00  0.00           H
ATOM   3704  HB2 LEU A 242     105.130 107.560  88.640  1.00  0.00           H
ATOM   3705  CG  LEU A 242     106.230 109.300  89.160  1.00  0.00           C
ATOM   3706  HG  LEU A 242     107.120 108.800  88.760  1.00  0.00           H
ATOM   3707  CD1 LEU A 242     105.720 110.360  88.090  1.00  0.00           C
ATOM   3708 1HD1 LEU A 242     104.750 110.760  88.410  1.00  0.00           H
ATOM   3709 2HD1 LEU A 242     106.490 111.130  88.090  1.00  0.00           H
ATOM   3710 3HD1 LEU A 242     105.720 109.890  87.110  1.00  0.00           H
ATOM   3711  CD2 LEU A 242     106.650 110.070  90.460  1.00  0.00           C
ATOM   3712 1HD2 LEU A 242     105.770 110.460  90.970  1.00  0.00           H
ATOM   3713 2HD2 LEU A 242     107.190 109.460  91.190  1.00  0.00           H
ATOM   3714 3HD2 LEU A 242     107.160 111.010  90.230  1.00  0.00           H
ATOM   3715  C   LEU A 242     104.000 106.520  91.020  1.00  0.00           C
ATOM   3716  O   LEU A 242     103.180 106.770  91.890  1.00  0.00           O
ATOM   3717  N   ARG A 243     103.940 105.440  90.270  1.00  0.00           N
ATOM   3718  H   ARG A 243     104.740 105.390  89.650  1.00  0.00           H
ATOM   3719  CA  ARG A 243     102.910 104.390  90.240  1.00  0.00           C
ATOM   3720  HA  ARG A 243     101.930 104.850  90.360  1.00  0.00           H
ATOM   3721  CB  ARG A 243     102.990 103.600  88.910  1.00  0.00           C
ATOM   3722  HB1 ARG A 243     102.120 102.940  88.910  1.00  0.00           H
ATOM   3723  HB2 ARG A 243     103.930 103.060  88.870  1.00  0.00           H
ATOM   3724  CG  ARG A 243     102.910 104.350  87.580  1.00  0.00           C
ATOM   3725  HG1 ARG A 243     103.750 105.050  87.530  1.00  0.00           H
ATOM   3726  HG2 ARG A 243     102.080 105.050  87.610  1.00  0.00           H
ATOM   3727  CD  ARG A 243     103.030 103.550  86.290  1.00  0.00           C
ATOM   3728  HD1 ARG A 243     103.000 104.220  85.420  1.00  0.00           H
ATOM   3729  HD2 ARG A 243     102.160 102.910  86.160  1.00  0.00           H
ATOM   3730  NE  ARG A 243     104.270 102.790  86.260  1.00  0.00           N
ATOM   3731  HE  ARG A 243     105.090 103.210  85.870  1.00  0.00           H
ATOM   3732  CZ  ARG A 243     104.410 101.490  86.540  1.00  0.00           C
ATOM   3733  NH1 ARG A 243     103.450 100.710  86.960  1.00  0.00           N
ATOM   3734 1HH1 ARG A 243     102.480 100.950  87.100  1.00  0.00           H
ATOM   3735 2HH1 ARG A 243     103.750  99.750  86.940  1.00  0.00           H
ATOM   3736  NH2 ARG A 243     105.520 100.880  86.290  1.00  0.00           N
ATOM   3737 1HH2 ARG A 243     106.360 101.350  86.000  1.00  0.00           H
ATOM   3738 2HH2 ARG A 243     105.540  99.890  86.520  1.00  0.00           H
ATOM   3739  C   ARG A 243     103.010 103.460  91.480  1.00  0.00           C
ATOM   3740  O   ARG A 243     101.980 102.920  91.900  1.00  0.00           O
ATOM   3741  N   PHE A 244     104.160 103.270  92.120  1.00  0.00           N
ATOM   3742  H   PHE A 244     105.040 103.610  91.760  1.00  0.00           H
ATOM   3743  CA  PHE A 244     104.440 102.640  93.400  1.00  0.00           C
ATOM   3744  HA  PHE A 244     103.510 102.430  93.920  1.00  0.00           H
ATOM   3745  CB  PHE A 244     105.160 101.320  93.160  1.00  0.00           C
ATOM   3746  HB1 PHE A 244     105.470 100.930  94.130  1.00  0.00           H
ATOM   3747  HB2 PHE A 244     106.080 101.640  92.690  1.00  0.00           H
ATOM   3748  CG  PHE A 244     104.460 100.210  92.370  1.00  0.00           C
ATOM   3749  CD1 PHE A 244     104.640 100.180  90.980  1.00  0.00           C
ATOM   3750  HD1 PHE A 244     105.230 100.930  90.470  1.00  0.00           H
ATOM   3751  CE1 PHE A 244     104.030  99.140  90.240  1.00  0.00           C
ATOM   3752  HE1 PHE A 244     104.200  99.090  89.170  1.00  0.00           H
ATOM   3753  CZ  PHE A 244     103.210  98.190  90.870  1.00  0.00           C
ATOM   3754  HZ  PHE A 244     102.680  97.420  90.330  1.00  0.00           H
ATOM   3755  CE2 PHE A 244     103.090  98.200  92.230  1.00  0.00           C
ATOM   3756  HE2 PHE A 244     102.440  97.480  92.700  1.00  0.00           H
ATOM   3757  CD2 PHE A 244     103.670  99.270  92.990  1.00  0.00           C
ATOM   3758  HD2 PHE A 244     103.520  99.300  94.060  1.00  0.00           H
ATOM   3759  C   PHE A 244     105.140 103.580  94.410  1.00  0.00           C
ATOM   3760  O   PHE A 244     105.640 104.650  94.060  1.00  0.00           O
ATOM   3761  N   ASP A 245     105.170 103.130  95.730  1.00  0.00           N
ATOM   3762  H   ASP A 245     104.860 102.190  95.930  1.00  0.00           H
ATOM   3763  CA  ASP A 245     105.940 103.930  96.670  1.00  0.00           C
ATOM   3764  HA  ASP A 245     105.670 104.990  96.630  1.00  0.00           H
ATOM   3765  CB  ASP A 245     105.720 103.470  98.150  1.00  0.00           C
ATOM   3766  HB1 ASP A 245     106.170 104.350  98.630  1.00  0.00           H
ATOM   3767  HB2 ASP A 245     106.260 102.570  98.440  1.00  0.00           H
ATOM   3768  CG  ASP A 245     104.250 103.290  98.600  1.00  0.00           C
ATOM   3769  OD1 ASP A 245     103.780 104.130  99.460  1.00  0.00           O
ATOM   3770  OD2 ASP A 245     103.470 102.470  98.080  1.00  0.00           O
ATOM   3771  C   ASP A 245     107.450 103.750  96.300  1.00  0.00           C
ATOM   3772  O   ASP A 245     107.880 102.690  95.790  1.00  0.00           O
ATOM   3773  N   GLY A 246     108.250 104.800  96.460  1.00  0.00           N
ATOM   3774  H   GLY A 246     107.840 105.690  96.720  1.00  0.00           H
ATOM   3775  CA  GLY A 246     109.730 104.730  96.380  1.00  0.00           C
ATOM   3776  HA1 GLY A 246     109.960 105.080  95.380  1.00  0.00           H
ATOM   3777  HA2 GLY A 246     110.060 103.730  96.650  1.00  0.00           H
ATOM   3778  C   GLY A 246     110.350 105.720  97.450  1.00  0.00           C
ATOM   3779  O   GLY A 246     109.620 106.110  98.360  1.00  0.00           O
ATOM   3780  N   ALA A 247     111.650 106.190  97.250  1.00  0.00           N
ATOM   3781  H   ALA A 247     112.170 105.730  96.510  1.00  0.00           H
ATOM   3782  CA  ALA A 247     112.390 107.120  98.060  1.00  0.00           C
ATOM   3783  HA  ALA A 247     111.650 107.560  98.740  1.00  0.00           H
ATOM   3784  CB  ALA A 247     113.460 106.370  98.840  1.00  0.00           C
ATOM   3785  HB1 ALA A 247     113.060 105.860  99.710  1.00  0.00           H
ATOM   3786  HB2 ALA A 247     113.850 105.560  98.210  1.00  0.00           H
ATOM   3787  HB3 ALA A 247     114.240 107.020  99.220  1.00  0.00           H
ATOM   3788  C   ALA A 247     113.070 108.210  97.260  1.00  0.00           C
ATOM   3789  O   ALA A 247     113.440 109.220  97.920  1.00  0.00           O
ATOM   3790  N   LEU A 248     113.360 108.010  95.970  1.00  0.00           N
ATOM   3791  H   LEU A 248     113.220 107.090  95.590  1.00  0.00           H
ATOM   3792  CA  LEU A 248     114.110 108.780  95.060  1.00  0.00           C
ATOM   3793  HA  LEU A 248     114.400 109.710  95.560  1.00  0.00           H
ATOM   3794  CB  LEU A 248     115.400 107.980  94.800  1.00  0.00           C
ATOM   3795  HB1 LEU A 248     115.080 107.190  94.120  1.00  0.00           H
ATOM   3796  HB2 LEU A 248     115.820 107.530  95.700  1.00  0.00           H
ATOM   3797  CG  LEU A 248     116.470 108.700  93.990  1.00  0.00           C
ATOM   3798  HG  LEU A 248     116.140 108.880  92.970  1.00  0.00           H
ATOM   3799  CD1 LEU A 248     116.940 110.010  94.600  1.00  0.00           C
ATOM   3800 1HD1 LEU A 248     117.240 109.970  95.650  1.00  0.00           H
ATOM   3801 2HD1 LEU A 248     117.860 110.240  94.050  1.00  0.00           H
ATOM   3802 3HD1 LEU A 248     116.240 110.810  94.380  1.00  0.00           H
ATOM   3803  CD2 LEU A 248     117.740 107.790  93.920  1.00  0.00           C
ATOM   3804 1HD2 LEU A 248     118.210 107.880  94.900  1.00  0.00           H
ATOM   3805 2HD2 LEU A 248     117.470 106.770  93.620  1.00  0.00           H
ATOM   3806 3HD2 LEU A 248     118.450 108.290  93.260  1.00  0.00           H
ATOM   3807  C   LEU A 248     113.350 109.070  93.760  1.00  0.00           C
ATOM   3808  O   LEU A 248     112.710 108.170  93.200  1.00  0.00           O
ATOM   3809  N   ASN A 249     113.470 110.320  93.310  1.00  0.00           N
ATOM   3810  H   ASN A 249     113.880 111.010  93.920  1.00  0.00           H
ATOM   3811  CA  ASN A 249     112.720 110.710  92.160  1.00  0.00           C
ATOM   3812  HA  ASN A 249     112.680 111.800  92.200  1.00  0.00           H
ATOM   3813  CB  ASN A 249     113.500 110.440  90.840  1.00  0.00           C
ATOM   3814  HB1 ASN A 249     112.820 110.520  89.990  1.00  0.00           H
ATOM   3815  HB2 ASN A 249     113.900 109.430  90.770  1.00  0.00           H
ATOM   3816  CG  ASN A 249     114.550 111.570  90.540  1.00  0.00           C
ATOM   3817  OD1 ASN A 249     115.620 111.700  91.100  1.00  0.00           O
ATOM   3818  ND2 ASN A 249     114.310 112.390  89.550  1.00  0.00           N
ATOM   3819 1HD2 ASN A 249     113.390 112.360  89.130  1.00  0.00           H
ATOM   3820 2HD2 ASN A 249     114.940 113.170  89.390  1.00  0.00           H
ATOM   3821  C   ASN A 249     111.190 110.360  92.200  1.00  0.00           C
ATOM   3822  O   ASN A 249     110.620 109.760  91.240  1.00  0.00           O
ATOM   3823  N   VAL A 250     110.520 110.730  93.320  1.00  0.00           N
ATOM   3824  H   VAL A 250     111.080 111.320  93.920  1.00  0.00           H
ATOM   3825  CA  VAL A 250     109.080 110.530  93.570  1.00  0.00           C
ATOM   3826  HA  VAL A 250     108.730 109.640  93.050  1.00  0.00           H
ATOM   3827  CB  VAL A 250     108.860 110.310  95.070  1.00  0.00           C
ATOM   3828  HB  VAL A 250     107.770 110.340  95.120  1.00  0.00           H
ATOM   3829  CG1 VAL A 250     109.300 109.010  95.620  1.00  0.00           C
ATOM   3830 1HG1 VAL A 250     108.660 108.230  95.220  1.00  0.00           H
ATOM   3831 2HG1 VAL A 250     110.350 108.870  95.360  1.00  0.00           H
ATOM   3832 3HG1 VAL A 250     109.250 109.010  96.710  1.00  0.00           H
ATOM   3833  CG2 VAL A 250     109.480 111.430  95.910  1.00  0.00           C
ATOM   3834 1HG2 VAL A 250     109.170 112.410  95.530  1.00  0.00           H
ATOM   3835 2HG2 VAL A 250     109.100 111.370  96.930  1.00  0.00           H
ATOM   3836 3HG2 VAL A 250     110.570 111.430  95.800  1.00  0.00           H
ATOM   3837  C   VAL A 250     108.120 111.580  93.000  1.00  0.00           C
ATOM   3838  O   VAL A 250     107.000 111.730  93.430  1.00  0.00           O
ATOM   3839  N   ASP A 251     108.620 112.430  92.090  1.00  0.00           N
ATOM   3840  H   ASP A 251     109.600 112.280  91.900  1.00  0.00           H
ATOM   3841  CA  ASP A 251     107.990 113.630  91.530  1.00  0.00           C
ATOM   3842  HA  ASP A 251     106.910 113.460  91.520  1.00  0.00           H
ATOM   3843  CB  ASP A 251     108.370 114.750  92.530  1.00  0.00           C
ATOM   3844  HB1 ASP A 251     109.440 114.950  92.510  1.00  0.00           H
ATOM   3845  HB2 ASP A 251     108.080 114.320  93.480  1.00  0.00           H
ATOM   3846  CG  ASP A 251     107.810 116.150  92.330  1.00  0.00           C
ATOM   3847  OD1 ASP A 251     107.410 116.570  91.180  1.00  0.00           O
ATOM   3848  OD2 ASP A 251     107.800 116.800  93.390  1.00  0.00           O
ATOM   3849  C   ASP A 251     108.560 114.050  90.140  1.00  0.00           C
ATOM   3850  O   ASP A 251     109.710 113.930  89.800  1.00  0.00           O
ATOM   3851  N   LEU A 252     107.790 114.560  89.230  1.00  0.00           N
ATOM   3852  H   LEU A 252     106.870 114.740  89.590  1.00  0.00           H
ATOM   3853  CA  LEU A 252     108.200 115.190  88.000  1.00  0.00           C
ATOM   3854  HA  LEU A 252     108.640 114.420  87.380  1.00  0.00           H
ATOM   3855  CB  LEU A 252     106.930 115.650  87.240  1.00  0.00           C
ATOM   3856  HB1 LEU A 252     107.110 116.420  86.480  1.00  0.00           H
ATOM   3857  HB2 LEU A 252     106.280 116.120  87.980  1.00  0.00           H
ATOM   3858  CG  LEU A 252     106.080 114.580  86.710  1.00  0.00           C
ATOM   3859  HG  LEU A 252     106.050 113.830  87.500  1.00  0.00           H
ATOM   3860  CD1 LEU A 252     104.670 115.100  86.450  1.00  0.00           C
ATOM   3861 1HD1 LEU A 252     104.710 116.000  85.830  1.00  0.00           H
ATOM   3862 2HD1 LEU A 252     104.080 114.420  85.830  1.00  0.00           H
ATOM   3863 3HD1 LEU A 252     104.110 115.250  87.370  1.00  0.00           H
ATOM   3864  CD2 LEU A 252     106.690 113.840  85.430  1.00  0.00           C
ATOM   3865 1HD2 LEU A 252     106.100 112.980  85.130  1.00  0.00           H
ATOM   3866 2HD2 LEU A 252     106.660 114.640  84.680  1.00  0.00           H
ATOM   3867 3HD2 LEU A 252     107.740 113.580  85.560  1.00  0.00           H
ATOM   3868  C   LEU A 252     109.210 116.400  88.120  1.00  0.00           C
ATOM   3869  O   LEU A 252     110.230 116.470  87.390  1.00  0.00           O
ATOM   3870  N   THR A 253     109.010 117.310  89.050  1.00  0.00           N
ATOM   3871  H   THR A 253     108.150 117.250  89.590  1.00  0.00           H
ATOM   3872  CA  THR A 253     109.970 118.300  89.420  1.00  0.00           C
ATOM   3873  HA  THR A 253     110.170 118.860  88.510  1.00  0.00           H
ATOM   3874  CB  THR A 253     109.450 119.210  90.570  1.00  0.00           C
ATOM   3875  HB  THR A 253     109.400 118.490  91.390  1.00  0.00           H
ATOM   3876  CG2 THR A 253     110.410 120.360  91.040  1.00  0.00           C
ATOM   3877 1HG2 THR A 253     111.370 119.940  91.340  1.00  0.00           H
ATOM   3878 2HG2 THR A 253     110.640 121.140  90.320  1.00  0.00           H
ATOM   3879 3HG2 THR A 253     109.960 120.890  91.880  1.00  0.00           H
ATOM   3880  OG1 THR A 253     108.220 119.840  90.320  1.00  0.00           O
ATOM   3881  HG1 THR A 253     107.550 119.450  90.880  1.00  0.00           H
ATOM   3882  C   THR A 253     111.270 117.740  89.880  1.00  0.00           C
ATOM   3883  O   THR A 253     112.340 118.380  89.700  1.00  0.00           O
ATOM   3884  N   GLU A 254     111.310 116.520  90.410  1.00  0.00           N
ATOM   3885  H   GLU A 254     110.450 116.050  90.630  1.00  0.00           H
ATOM   3886  CA  GLU A 254     112.580 115.940  90.870  1.00  0.00           C
ATOM   3887  HA  GLU A 254     113.060 116.720  91.460  1.00  0.00           H
ATOM   3888  CB  GLU A 254     112.310 114.750  91.890  1.00  0.00           C
ATOM   3889  HB1 GLU A 254     113.140 114.040  91.920  1.00  0.00           H
ATOM   3890  HB2 GLU A 254     111.530 114.030  91.650  1.00  0.00           H
ATOM   3891  CG  GLU A 254     112.130 115.240  93.340  1.00  0.00           C
ATOM   3892  HG1 GLU A 254     111.320 115.970  93.430  1.00  0.00           H
ATOM   3893  HG2 GLU A 254     112.990 115.840  93.620  1.00  0.00           H
ATOM   3894  CD  GLU A 254     111.990 114.150  94.400  1.00  0.00           C
ATOM   3895  OE1 GLU A 254     111.390 114.420  95.490  1.00  0.00           O
ATOM   3896  OE2 GLU A 254     112.230 112.960  94.120  1.00  0.00           O
ATOM   3897  C   GLU A 254     113.510 115.500  89.740  1.00  0.00           C
ATOM   3898  O   GLU A 254     114.730 115.280  89.860  1.00  0.00           O
ATOM   3899  N   PHE A 255     113.060 115.500  88.500  1.00  0.00           N
ATOM   3900  H   PHE A 255     112.170 115.920  88.240  1.00  0.00           H
ATOM   3901  CA  PHE A 255     113.920 115.350  87.330  1.00  0.00           C
ATOM   3902  HA  PHE A 255     114.710 114.630  87.520  1.00  0.00           H
ATOM   3903  CB  PHE A 255     113.130 114.790  86.150  1.00  0.00           C
ATOM   3904  HB1 PHE A 255     113.840 114.850  85.320  1.00  0.00           H
ATOM   3905  HB2 PHE A 255     112.380 115.480  85.750  1.00  0.00           H
ATOM   3906  CG  PHE A 255     112.530 113.360  86.390  1.00  0.00           C
ATOM   3907  CD1 PHE A 255     111.360 113.140  87.150  1.00  0.00           C
ATOM   3908  HD1 PHE A 255     110.760 114.000  87.390  1.00  0.00           H
ATOM   3909  CE1 PHE A 255     110.850 111.860  87.500  1.00  0.00           C
ATOM   3910  HE1 PHE A 255     110.040 111.670  88.190  1.00  0.00           H
ATOM   3911  CZ  PHE A 255     111.520 110.750  86.860  1.00  0.00           C
ATOM   3912  HZ  PHE A 255     111.100 109.790  87.130  1.00  0.00           H
ATOM   3913  CE2 PHE A 255     112.690 110.970  86.070  1.00  0.00           C
ATOM   3914  HE2 PHE A 255     113.280 110.140  85.720  1.00  0.00           H
ATOM   3915  CD2 PHE A 255     113.240 112.300  85.880  1.00  0.00           C
ATOM   3916  HD2 PHE A 255     114.220 112.470  85.470  1.00  0.00           H
ATOM   3917  C   PHE A 255     114.590 116.640  86.900  1.00  0.00           C
ATOM   3918  O   PHE A 255     115.500 116.610  86.080  1.00  0.00           O
ATOM   3919  N   GLN A 256     114.270 117.820  87.550  1.00  0.00           N
ATOM   3920  H   GLN A 256     113.550 117.760  88.260  1.00  0.00           H
ATOM   3921  CA  GLN A 256     115.050 119.020  87.460  1.00  0.00           C
ATOM   3922  HA  GLN A 256     115.520 119.110  86.490  1.00  0.00           H
ATOM   3923  CB  GLN A 256     114.120 120.160  87.650  1.00  0.00           C
ATOM   3924  HB1 GLN A 256     114.660 121.100  87.580  1.00  0.00           H
ATOM   3925  HB2 GLN A 256     113.940 120.110  88.720  1.00  0.00           H
ATOM   3926  CG  GLN A 256     112.840 120.220  86.770  1.00  0.00           C
ATOM   3927  HG1 GLN A 256     112.350 119.260  86.650  1.00  0.00           H
ATOM   3928  HG2 GLN A 256     113.240 120.540  85.810  1.00  0.00           H
ATOM   3929  CD  GLN A 256     111.900 121.300  87.340  1.00  0.00           C
ATOM   3930  OE1 GLN A 256     112.240 122.030  88.280  1.00  0.00           O
ATOM   3931  NE2 GLN A 256     110.640 121.330  86.920  1.00  0.00           N
ATOM   3932 1HE2 GLN A 256     110.380 120.660  86.210  1.00  0.00           H
ATOM   3933 2HE2 GLN A 256     110.080 122.150  87.130  1.00  0.00           H
ATOM   3934  C   GLN A 256     116.170 118.980  88.610  1.00  0.00           C
ATOM   3935  O   GLN A 256     117.300 119.250  88.330  1.00  0.00           O
ATOM   3936  N   THR A 257     115.790 118.620  89.860  1.00  0.00           N
ATOM   3937  H   THR A 257     114.820 118.350  89.900  1.00  0.00           H
ATOM   3938  CA  THR A 257     116.510 118.880  91.130  1.00  0.00           C
ATOM   3939  HA  THR A 257     117.050 119.810  90.960  1.00  0.00           H
ATOM   3940  CB  THR A 257     115.630 119.120  92.300  1.00  0.00           C
ATOM   3941  HB  THR A 257     116.250 119.390  93.160  1.00  0.00           H
ATOM   3942  CG2 THR A 257     114.650 120.330  91.930  1.00  0.00           C
ATOM   3943 1HG2 THR A 257     114.070 120.140  91.020  1.00  0.00           H
ATOM   3944 2HG2 THR A 257     113.900 120.440  92.710  1.00  0.00           H
ATOM   3945 3HG2 THR A 257     115.130 121.300  91.800  1.00  0.00           H
ATOM   3946  OG1 THR A 257     114.850 117.940  92.610  1.00  0.00           O
ATOM   3947  HG1 THR A 257     114.030 118.150  93.060  1.00  0.00           H
ATOM   3948  C   THR A 257     117.530 117.820  91.420  1.00  0.00           C
ATOM   3949  O   THR A 257     118.510 118.160  92.010  1.00  0.00           O
ATOM   3950  N   ASN A 258     117.290 116.500  91.010  1.00  0.00           N
ATOM   3951  H   ASN A 258     116.380 116.280  90.640  1.00  0.00           H
ATOM   3952  CA  ASN A 258     118.350 115.480  91.150  1.00  0.00           C
ATOM   3953  HA  ASN A 258     119.090 115.930  91.820  1.00  0.00           H
ATOM   3954  CB  ASN A 258     117.600 114.230  91.700  1.00  0.00           C
ATOM   3955  HB1 ASN A 258     118.290 113.390  91.820  1.00  0.00           H
ATOM   3956  HB2 ASN A 258     116.780 113.980  91.030  1.00  0.00           H
ATOM   3957  CG  ASN A 258     116.950 114.440  93.040  1.00  0.00           C
ATOM   3958  OD1 ASN A 258     117.480 115.130  93.930  1.00  0.00           O
ATOM   3959  ND2 ASN A 258     115.900 113.690  93.170  1.00  0.00           N
ATOM   3960 1HD2 ASN A 258     115.690 113.010  92.450  1.00  0.00           H
ATOM   3961 2HD2 ASN A 258     115.360 113.600  94.020  1.00  0.00           H
ATOM   3962  C   ASN A 258     119.120 115.190  89.880  1.00  0.00           C
ATOM   3963  O   ASN A 258     120.060 114.430  89.950  1.00  0.00           O
ATOM   3964  N   LEU A 259     118.740 115.840  88.780  1.00  0.00           N
ATOM   3965  H   LEU A 259     117.900 116.380  88.930  1.00  0.00           H
ATOM   3966  CA  LEU A 259     119.270 115.400  87.440  1.00  0.00           C
ATOM   3967  HA  LEU A 259     120.230 114.910  87.630  1.00  0.00           H
ATOM   3968  CB  LEU A 259     118.300 114.310  86.890  1.00  0.00           C
ATOM   3969  HB1 LEU A 259     118.450 114.270  85.810  1.00  0.00           H
ATOM   3970  HB2 LEU A 259     117.280 114.690  86.930  1.00  0.00           H
ATOM   3971  CG  LEU A 259     118.260 112.820  87.430  1.00  0.00           C
ATOM   3972  HG  LEU A 259     118.210 112.710  88.510  1.00  0.00           H
ATOM   3973  CD1 LEU A 259     116.990 112.270  86.790  1.00  0.00           C
ATOM   3974 1HD1 LEU A 259     117.010 111.210  87.050  1.00  0.00           H
ATOM   3975 2HD1 LEU A 259     116.110 112.750  87.220  1.00  0.00           H
ATOM   3976 3HD1 LEU A 259     117.090 112.350  85.700  1.00  0.00           H
ATOM   3977  CD2 LEU A 259     119.520 112.190  86.890  1.00  0.00           C
ATOM   3978 1HD2 LEU A 259     119.620 112.280  85.810  1.00  0.00           H
ATOM   3979 2HD2 LEU A 259     120.400 112.570  87.420  1.00  0.00           H
ATOM   3980 3HD2 LEU A 259     119.520 111.110  86.990  1.00  0.00           H
ATOM   3981  C   LEU A 259     119.530 116.560  86.450  1.00  0.00           C
ATOM   3982  O   LEU A 259     120.360 116.300  85.590  1.00  0.00           O
ATOM   3983  N   VAL A 260     119.130 117.790  86.500  1.00  0.00           N
ATOM   3984  H   VAL A 260     118.340 117.960  87.110  1.00  0.00           H
ATOM   3985  CA  VAL A 260     119.450 118.940  85.620  1.00  0.00           C
ATOM   3986  HA  VAL A 260     120.120 118.680  84.800  1.00  0.00           H
ATOM   3987  CB  VAL A 260     118.240 119.600  84.890  1.00  0.00           C
ATOM   3988  HB  VAL A 260     117.470 119.790  85.630  1.00  0.00           H
ATOM   3989  CG1 VAL A 260     118.620 120.830  84.080  1.00  0.00           C
ATOM   3990 1HG1 VAL A 260     119.560 120.740  83.540  1.00  0.00           H
ATOM   3991 2HG1 VAL A 260     117.810 121.030  83.380  1.00  0.00           H
ATOM   3992 3HG1 VAL A 260     118.840 121.750  84.640  1.00  0.00           H
ATOM   3993  CG2 VAL A 260     117.890 118.550  83.800  1.00  0.00           C
ATOM   3994 1HG2 VAL A 260     117.520 117.620  84.230  1.00  0.00           H
ATOM   3995 2HG2 VAL A 260     116.990 119.000  83.380  1.00  0.00           H
ATOM   3996 3HG2 VAL A 260     118.660 118.400  83.040  1.00  0.00           H
ATOM   3997  C   VAL A 260     120.300 119.930  86.540  1.00  0.00           C
ATOM   3998  O   VAL A 260     119.790 120.990  86.930  1.00  0.00           O
ATOM   3999  N   PRO A 261     121.560 119.600  86.840  1.00  0.00           N
ATOM   4000  CD  PRO A 261     122.310 118.450  86.560  1.00  0.00           C
ATOM   4001  HD1 PRO A 261     122.230 118.060  85.540  1.00  0.00           H
ATOM   4002  HD2 PRO A 261     122.020 117.770  87.370  1.00  0.00           H
ATOM   4003  CG  PRO A 261     123.780 118.810  86.920  1.00  0.00           C
ATOM   4004  HG1 PRO A 261     124.170 119.260  86.010  1.00  0.00           H
ATOM   4005  HG2 PRO A 261     124.350 117.890  87.030  1.00  0.00           H
ATOM   4006  CB  PRO A 261     123.660 119.790  88.100  1.00  0.00           C
ATOM   4007  HB1 PRO A 261     124.520 120.460  88.110  1.00  0.00           H
ATOM   4008  HB2 PRO A 261     123.520 119.340  89.080  1.00  0.00           H
ATOM   4009  CA  PRO A 261     122.410 120.490  87.610  1.00  0.00           C
ATOM   4010  HA  PRO A 261     121.840 120.820  88.480  1.00  0.00           H
ATOM   4011  C   PRO A 261     122.660 121.820  86.880  1.00  0.00           C
ATOM   4012  O   PRO A 261     123.110 122.800  87.500  1.00  0.00           O
ATOM   4013  N   TYR A 262     122.670 121.810  85.500  1.00  0.00           N
ATOM   4014  H   TYR A 262     122.450 120.960  85.000  1.00  0.00           H
ATOM   4015  CA  TYR A 262     123.220 122.930  84.710  1.00  0.00           C
ATOM   4016  HA  TYR A 262     123.560 123.810  85.250  1.00  0.00           H
ATOM   4017  CB  TYR A 262     124.470 122.370  84.080  1.00  0.00           C
ATOM   4018  HB1 TYR A 262     124.060 121.600  83.420  1.00  0.00           H
ATOM   4019  HB2 TYR A 262     125.060 121.820  84.810  1.00  0.00           H
ATOM   4020  CG  TYR A 262     125.370 123.090  83.110  1.00  0.00           C
ATOM   4021  CD1 TYR A 262     125.630 124.440  83.380  1.00  0.00           C
ATOM   4022  HD1 TYR A 262     125.300 124.910  84.300  1.00  0.00           H
ATOM   4023  CE1 TYR A 262     126.430 125.180  82.530  1.00  0.00           C
ATOM   4024  HE1 TYR A 262     126.670 126.210  82.760  1.00  0.00           H
ATOM   4025  CZ  TYR A 262     126.990 124.500  81.430  1.00  0.00           C
ATOM   4026  OH  TYR A 262     127.800 125.180  80.550  1.00  0.00           O
ATOM   4027  HH  TYR A 262     127.990 124.630  79.790  1.00  0.00           H
ATOM   4028  CE2 TYR A 262     126.720 123.120  81.180  1.00  0.00           C
ATOM   4029  HE2 TYR A 262     127.150 122.540  80.390  1.00  0.00           H
ATOM   4030  CD2 TYR A 262     125.960 122.380  82.080  1.00  0.00           C
ATOM   4031  HD2 TYR A 262     125.900 121.300  82.040  1.00  0.00           H
ATOM   4032  C   TYR A 262     122.150 123.510  83.670  1.00  0.00           C
ATOM   4033  O   TYR A 262     122.070 122.980  82.520  1.00  0.00           O
ATOM   4034  N   PRO A 263     121.410 124.560  84.110  1.00  0.00           N
ATOM   4035  CD  PRO A 263     121.430 125.020  85.490  1.00  0.00           C
ATOM   4036  HD1 PRO A 263     122.170 125.820  85.530  1.00  0.00           H
ATOM   4037  HD2 PRO A 263     121.580 124.220  86.220  1.00  0.00           H
ATOM   4038  CG  PRO A 263     120.000 125.570  85.710  1.00  0.00           C
ATOM   4039  HG1 PRO A 263     119.980 126.250  86.570  1.00  0.00           H
ATOM   4040  HG2 PRO A 263     119.240 124.810  85.860  1.00  0.00           H
ATOM   4041  CB  PRO A 263     119.720 126.200  84.350  1.00  0.00           C
ATOM   4042  HB1 PRO A 263     120.270 127.130  84.170  1.00  0.00           H
ATOM   4043  HB2 PRO A 263     118.670 126.460  84.250  1.00  0.00           H
ATOM   4044  CA  PRO A 263     120.260 125.200  83.380  1.00  0.00           C
ATOM   4045  HA  PRO A 263     119.530 124.420  83.200  1.00  0.00           H
ATOM   4046  C   PRO A 263     120.580 125.860  81.990  1.00  0.00           C
ATOM   4047  O   PRO A 263     119.820 126.690  81.510  1.00  0.00           O
ATOM   4048  N   ARG A 264     121.740 125.500  81.420  1.00  0.00           N
ATOM   4049  H   ARG A 264     122.390 124.860  81.840  1.00  0.00           H
ATOM   4050  CA  ARG A 264     121.990 125.680  79.960  1.00  0.00           C
ATOM   4051  HA  ARG A 264     121.380 126.500  79.580  1.00  0.00           H
ATOM   4052  CB  ARG A 264     123.420 126.120  79.710  1.00  0.00           C
ATOM   4053  HB1 ARG A 264     124.110 125.430  80.200  1.00  0.00           H
ATOM   4054  HB2 ARG A 264     123.530 127.040  80.290  1.00  0.00           H
ATOM   4055  CG  ARG A 264     123.840 126.280  78.280  1.00  0.00           C
ATOM   4056  HG1 ARG A 264     123.830 125.350  77.710  1.00  0.00           H
ATOM   4057  HG2 ARG A 264     124.870 126.620  78.240  1.00  0.00           H
ATOM   4058  CD  ARG A 264     123.240 127.350  77.540  1.00  0.00           C
ATOM   4059  HD1 ARG A 264     123.370 128.330  78.000  1.00  0.00           H
ATOM   4060  HD2 ARG A 264     122.170 127.180  77.520  1.00  0.00           H
ATOM   4061  NE  ARG A 264     123.790 127.290  76.150  1.00  0.00           N
ATOM   4062  HE  ARG A 264     124.790 127.320  76.030  1.00  0.00           H
ATOM   4063  CZ  ARG A 264     123.140 127.450  75.030  1.00  0.00           C
ATOM   4064  NH1 ARG A 264     121.820 127.610  75.050  1.00  0.00           N
ATOM   4065 1HH1 ARG A 264     121.290 127.290  75.850  1.00  0.00           H
ATOM   4066 2HH1 ARG A 264     121.480 127.540  74.100  1.00  0.00           H
ATOM   4067  NH2 ARG A 264     123.770 127.370  73.890  1.00  0.00           N
ATOM   4068 1HH2 ARG A 264     124.770 127.250  73.820  1.00  0.00           H
ATOM   4069 2HH2 ARG A 264     123.190 127.470  73.070  1.00  0.00           H
ATOM   4070  C   ARG A 264     121.730 124.390  79.160  1.00  0.00           C
ATOM   4071  O   ARG A 264     121.440 124.480  78.010  1.00  0.00           O
ATOM   4072  N   ILE A 265     121.720 123.230  79.810  1.00  0.00           N
ATOM   4073  H   ILE A 265     122.090 123.330  80.740  1.00  0.00           H
ATOM   4074  CA  ILE A 265     121.400 121.910  79.230  1.00  0.00           C
ATOM   4075  HA  ILE A 265     121.220 121.930  78.150  1.00  0.00           H
ATOM   4076  CB  ILE A 265     122.630 121.020  79.350  1.00  0.00           C
ATOM   4077  HB  ILE A 265     122.810 120.810  80.400  1.00  0.00           H
ATOM   4078  CG2 ILE A 265     122.370 119.690  78.690  1.00  0.00           C
ATOM   4079 1HG2 ILE A 265     121.740 119.060  79.330  1.00  0.00           H
ATOM   4080 2HG2 ILE A 265     121.930 119.800  77.700  1.00  0.00           H
ATOM   4081 3HG2 ILE A 265     123.260 119.090  78.520  1.00  0.00           H
ATOM   4082  CG1 ILE A 265     123.980 121.610  78.840  1.00  0.00           C
ATOM   4083 1HG1 ILE A 265     124.820 120.990  79.150  1.00  0.00           H
ATOM   4084 2HG1 ILE A 265     124.120 122.590  79.300  1.00  0.00           H
ATOM   4085  CD  ILE A 265     124.200 121.620  77.330  1.00  0.00           C
ATOM   4086  HD1 ILE A 265     123.270 122.040  76.950  1.00  0.00           H
ATOM   4087  HD2 ILE A 265     125.030 122.280  77.070  1.00  0.00           H
ATOM   4088  HD3 ILE A 265     124.330 120.650  76.850  1.00  0.00           H
ATOM   4089  C   ILE A 265     120.220 121.170  79.920  1.00  0.00           C
ATOM   4090  O   ILE A 265     120.380 120.810  81.130  1.00  0.00           O
ATOM   4091  N   HIS A 266     119.200 120.830  79.210  1.00  0.00           N
ATOM   4092  H   HIS A 266     119.270 121.090  78.230  1.00  0.00           H
ATOM   4093  CA  HIS A 266     118.000 120.150  79.790  1.00  0.00           C
ATOM   4094  HA  HIS A 266     118.210 120.010  80.850  1.00  0.00           H
ATOM   4095  CB  HIS A 266     116.640 120.950  79.770  1.00  0.00           C
ATOM   4096  HB1 HIS A 266     115.970 120.550  80.540  1.00  0.00           H
ATOM   4097  HB2 HIS A 266     116.250 120.860  78.760  1.00  0.00           H
ATOM   4098  CG  HIS A 266     116.800 122.430  80.080  1.00  0.00           C
ATOM   4099  ND1 HIS A 266     115.930 123.480  79.670  1.00  0.00           N
ATOM   4100  HD1 HIS A 266     114.980 123.340  79.360  1.00  0.00           H
ATOM   4101  CE1 HIS A 266     116.450 124.610  80.090  1.00  0.00           C
ATOM   4102  HE1 HIS A 266     115.840 125.500  79.990  1.00  0.00           H
ATOM   4103  NE2 HIS A 266     117.490 124.370  80.870  1.00  0.00           N
ATOM   4104  CD2 HIS A 266     117.760 123.040  80.920  1.00  0.00           C
ATOM   4105  HD2 HIS A 266     118.540 122.480  81.410  1.00  0.00           H
ATOM   4106  C   HIS A 266     117.960 118.640  79.410  1.00  0.00           C
ATOM   4107  O   HIS A 266     116.860 118.070  79.420  1.00  0.00           O
ATOM   4108  N   PHE A 267     119.090 117.980  79.080  1.00  0.00           N
ATOM   4109  H   PHE A 267     119.970 118.470  79.160  1.00  0.00           H
ATOM   4110  CA  PHE A 267     119.070 116.560  78.640  1.00  0.00           C
ATOM   4111  HA  PHE A 267     118.030 116.210  78.630  1.00  0.00           H
ATOM   4112  CB  PHE A 267     119.790 116.520  77.270  1.00  0.00           C
ATOM   4113  HB1 PHE A 267     119.770 115.570  76.730  1.00  0.00           H
ATOM   4114  HB2 PHE A 267     120.870 116.510  77.420  1.00  0.00           H
ATOM   4115  CG  PHE A 267     119.430 117.570  76.270  1.00  0.00           C
ATOM   4116  CD1 PHE A 267     120.520 118.320  75.670  1.00  0.00           C
ATOM   4117  HD1 PHE A 267     121.550 118.190  75.960  1.00  0.00           H
ATOM   4118  CE1 PHE A 267     120.190 119.420  74.840  1.00  0.00           C
ATOM   4119  HE1 PHE A 267     120.940 120.080  74.430  1.00  0.00           H
ATOM   4120  CZ  PHE A 267     118.840 119.630  74.490  1.00  0.00           C
ATOM   4121  HZ  PHE A 267     118.570 120.440  73.830  1.00  0.00           H
ATOM   4122  CE2 PHE A 267     117.820 118.900  75.070  1.00  0.00           C
ATOM   4123  HE2 PHE A 267     116.780 119.020  74.810  1.00  0.00           H
ATOM   4124  CD2 PHE A 267     118.080 117.950  76.020  1.00  0.00           C
ATOM   4125  HD2 PHE A 267     117.270 117.550  76.610  1.00  0.00           H
ATOM   4126  C   PHE A 267     119.710 115.550  79.560  1.00  0.00           C
ATOM   4127  O   PHE A 267     120.940 115.220  79.500  1.00  0.00           O
ATOM   4128  N   PRO A 268     119.080 115.020  80.670  1.00  0.00           N
ATOM   4129  CD  PRO A 268     117.760 115.380  81.190  1.00  0.00           C
ATOM   4130  HD1 PRO A 268     116.990 114.990  80.530  1.00  0.00           H
ATOM   4131  HD2 PRO A 268     117.650 116.460  81.300  1.00  0.00           H
ATOM   4132  CG  PRO A 268     117.680 114.720  82.570  1.00  0.00           C
ATOM   4133  HG1 PRO A 268     116.770 114.140  82.690  1.00  0.00           H
ATOM   4134  HG2 PRO A 268     117.840 115.570  83.230  1.00  0.00           H
ATOM   4135  CB  PRO A 268     118.800 113.700  82.690  1.00  0.00           C
ATOM   4136  HB1 PRO A 268     118.530 112.670  82.890  1.00  0.00           H
ATOM   4137  HB2 PRO A 268     119.570 114.200  83.290  1.00  0.00           H
ATOM   4138  CA  PRO A 268     119.510 113.760  81.350  1.00  0.00           C
ATOM   4139  HA  PRO A 268     120.590 113.800  81.520  1.00  0.00           H
ATOM   4140  C   PRO A 268     119.230 112.570  80.390  1.00  0.00           C
ATOM   4141  O   PRO A 268     118.470 112.610  79.420  1.00  0.00           O
ATOM   4142  N   LEU A 269     119.800 111.410  80.710  1.00  0.00           N
ATOM   4143  H   LEU A 269     120.300 111.360  81.590  1.00  0.00           H
ATOM   4144  CA  LEU A 269     119.730 110.170  79.890  1.00  0.00           C
ATOM   4145  HA  LEU A 269     118.980 110.280  79.120  1.00  0.00           H
ATOM   4146  CB  LEU A 269     121.130 109.860  79.340  1.00  0.00           C
ATOM   4147  HB1 LEU A 269     121.130 108.890  78.840  1.00  0.00           H
ATOM   4148  HB2 LEU A 269     121.810 109.820  80.190  1.00  0.00           H
ATOM   4149  CG  LEU A 269     121.700 110.830  78.290  1.00  0.00           C
ATOM   4150  HG  LEU A 269     121.900 111.790  78.770  1.00  0.00           H
ATOM   4151  CD1 LEU A 269     123.130 110.380  77.950  1.00  0.00           C
ATOM   4152 1HD1 LEU A 269     123.010 109.480  77.350  1.00  0.00           H
ATOM   4153 2HD1 LEU A 269     123.540 111.270  77.470  1.00  0.00           H
ATOM   4154 3HD1 LEU A 269     123.670 110.080  78.840  1.00  0.00           H
ATOM   4155  CD2 LEU A 269     120.720 111.000  77.090  1.00  0.00           C
ATOM   4156 1HD2 LEU A 269     121.040 111.900  76.570  1.00  0.00           H
ATOM   4157 2HD2 LEU A 269     120.830 110.160  76.410  1.00  0.00           H
ATOM   4158 3HD2 LEU A 269     119.670 111.220  77.310  1.00  0.00           H
ATOM   4159  C   LEU A 269     119.200 109.030  80.720  1.00  0.00           C
ATOM   4160  O   LEU A 269     119.610 109.000  81.860  1.00  0.00           O
ATOM   4161  N   ALA A 270     118.440 108.000  80.220  1.00  0.00           N
ATOM   4162  H   ALA A 270     118.030 108.160  79.310  1.00  0.00           H
ATOM   4163  CA  ALA A 270     118.130 106.750  80.960  1.00  0.00           C
ATOM   4164  HA  ALA A 270     118.520 106.740  81.980  1.00  0.00           H
ATOM   4165  CB  ALA A 270     116.610 106.730  81.110  1.00  0.00           C
ATOM   4166  HB1 ALA A 270     116.320 107.570  81.730  1.00  0.00           H
ATOM   4167  HB2 ALA A 270     116.180 106.820  80.110  1.00  0.00           H
ATOM   4168  HB3 ALA A 270     116.280 105.770  81.500  1.00  0.00           H
ATOM   4169  C   ALA A 270     118.670 105.400  80.310  1.00  0.00           C
ATOM   4170  O   ALA A 270     118.850 105.260  79.130  1.00  0.00           O
ATOM   4171  N   THR A 271     118.870 104.360  81.140  1.00  0.00           N
ATOM   4172  H   THR A 271     118.840 104.480  82.140  1.00  0.00           H
ATOM   4173  CA  THR A 271     119.020 103.010  80.620  1.00  0.00           C
ATOM   4174  HA  THR A 271     118.290 102.860  79.830  1.00  0.00           H
ATOM   4175  CB  THR A 271     120.430 102.710  79.990  1.00  0.00           C
ATOM   4176  HB  THR A 271     120.660 103.430  79.200  1.00  0.00           H
ATOM   4177  CG2 THR A 271     121.610 102.980  80.930  1.00  0.00           C
ATOM   4178 1HG2 THR A 271     122.560 102.660  80.480  1.00  0.00           H
ATOM   4179 2HG2 THR A 271     121.580 104.050  81.110  1.00  0.00           H
ATOM   4180 3HG2 THR A 271     121.500 102.410  81.860  1.00  0.00           H
ATOM   4181  OG1 THR A 271     120.480 101.340  79.600  1.00  0.00           O
ATOM   4182  HG1 THR A 271     121.320 101.260  79.150  1.00  0.00           H
ATOM   4183  C   THR A 271     118.670 102.040  81.730  1.00  0.00           C
ATOM   4184  O   THR A 271     118.610 102.360  82.940  1.00  0.00           O
ATOM   4185  N   TYR A 272     118.280 100.790  81.360  1.00  0.00           N
ATOM   4186  H   TYR A 272     118.360 100.500  80.390  1.00  0.00           H
ATOM   4187  CA  TYR A 272     117.640  99.810  82.160  1.00  0.00           C
ATOM   4188  HA  TYR A 272     117.830 100.120  83.190  1.00  0.00           H
ATOM   4189  CB  TYR A 272     116.170  99.920  81.850  1.00  0.00           C
ATOM   4190  HB1 TYR A 272     116.080  99.830  80.760  1.00  0.00           H
ATOM   4191  HB2 TYR A 272     115.800 100.870  82.220  1.00  0.00           H
ATOM   4192  CG  TYR A 272     115.310  98.800  82.380  1.00  0.00           C
ATOM   4193  CD1 TYR A 272     114.970  98.750  83.770  1.00  0.00           C
ATOM   4194  HD1 TYR A 272     115.290  99.610  84.340  1.00  0.00           H
ATOM   4195  CE1 TYR A 272     114.230  97.630  84.220  1.00  0.00           C
ATOM   4196  HE1 TYR A 272     113.940  97.650  85.260  1.00  0.00           H
ATOM   4197  CZ  TYR A 272     113.800  96.560  83.380  1.00  0.00           C
ATOM   4198  OH  TYR A 272     112.950  95.560  83.870  1.00  0.00           O
ATOM   4199  HH  TYR A 272     113.080  94.840  83.260  1.00  0.00           H
ATOM   4200  CE2 TYR A 272     114.270  96.680  82.080  1.00  0.00           C
ATOM   4201  HE2 TYR A 272     114.080  95.900  81.360  1.00  0.00           H
ATOM   4202  CD2 TYR A 272     115.020  97.730  81.550  1.00  0.00           C
ATOM   4203  HD2 TYR A 272     115.320  97.740  80.520  1.00  0.00           H
ATOM   4204  C   TYR A 272     118.300  98.430  81.960  1.00  0.00           C
ATOM   4205  O   TYR A 272     118.750  98.250  80.820  1.00  0.00           O
ATOM   4206  N   ALA A 273     118.240  97.490  82.860  1.00  0.00           N
ATOM   4207  H   ALA A 273     117.820  97.740  83.740  1.00  0.00           H
ATOM   4208  CA  ALA A 273     118.600  96.120  82.610  1.00  0.00           C
ATOM   4209  HA  ALA A 273     118.340  95.770  81.620  1.00  0.00           H
ATOM   4210  CB  ALA A 273     120.120  95.900  82.950  1.00  0.00           C
ATOM   4211  HB1 ALA A 273     120.270  95.910  84.020  1.00  0.00           H
ATOM   4212  HB2 ALA A 273     120.520  95.000  82.490  1.00  0.00           H
ATOM   4213  HB3 ALA A 273     120.800  96.630  82.500  1.00  0.00           H
ATOM   4214  C   ALA A 273     117.780  95.320  83.680  1.00  0.00           C
ATOM   4215  O   ALA A 273     117.610  95.700  84.820  1.00  0.00           O
ATOM   4216  N   PRO A 274     117.320  94.110  83.320  1.00  0.00           N
ATOM   4217  CD  PRO A 274     116.660  93.190  84.220  1.00  0.00           C
ATOM   4218  HD1 PRO A 274     115.600  93.420  84.160  1.00  0.00           H
ATOM   4219  HD2 PRO A 274     117.040  93.270  85.240  1.00  0.00           H
ATOM   4220  CG  PRO A 274     116.970  91.780  83.670  1.00  0.00           C
ATOM   4221  HG1 PRO A 274     116.170  91.390  83.020  1.00  0.00           H
ATOM   4222  HG2 PRO A 274     117.230  91.130  84.500  1.00  0.00           H
ATOM   4223  CB  PRO A 274     118.070  91.900  82.700  1.00  0.00           C
ATOM   4224  HB1 PRO A 274     118.020  91.170  81.890  1.00  0.00           H
ATOM   4225  HB2 PRO A 274     119.040  91.900  83.190  1.00  0.00           H
ATOM   4226  CA  PRO A 274     117.810  93.350  82.160  1.00  0.00           C
ATOM   4227  HA  PRO A 274     118.760  93.800  81.880  1.00  0.00           H
ATOM   4228  C   PRO A 274     116.940  93.260  80.910  1.00  0.00           C
ATOM   4229  O   PRO A 274     115.730  93.570  80.920  1.00  0.00           O
ATOM   4230  N   VAL A 275     117.630  93.010  79.790  1.00  0.00           N
ATOM   4231  H   VAL A 275     118.630  92.900  79.880  1.00  0.00           H
ATOM   4232  CA  VAL A 275     117.020  93.110  78.470  1.00  0.00           C
ATOM   4233  HA  VAL A 275     115.940  93.090  78.580  1.00  0.00           H
ATOM   4234  CB  VAL A 275     117.160  94.560  77.930  1.00  0.00           C
ATOM   4235  HB  VAL A 275     116.820  94.390  76.910  1.00  0.00           H
ATOM   4236  CG1 VAL A 275     116.170  95.500  78.630  1.00  0.00           C
ATOM   4237 1HG1 VAL A 275     116.010  96.440  78.110  1.00  0.00           H
ATOM   4238 2HG1 VAL A 275     115.160  95.080  78.610  1.00  0.00           H
ATOM   4239 3HG1 VAL A 275     116.440  95.740  79.660  1.00  0.00           H
ATOM   4240  CG2 VAL A 275     118.590  95.160  77.910  1.00  0.00           C
ATOM   4241 1HG2 VAL A 275     118.580  96.210  77.620  1.00  0.00           H
ATOM   4242 2HG2 VAL A 275     118.960  95.200  78.930  1.00  0.00           H
ATOM   4243 3HG2 VAL A 275     119.400  94.670  77.370  1.00  0.00           H
ATOM   4244  C   VAL A 275     117.450  92.130  77.410  1.00  0.00           C
ATOM   4245  O   VAL A 275     116.570  91.690  76.710  1.00  0.00           O
ATOM   4246  N   ILE A 276     118.720  91.810  77.370  1.00  0.00           N
ATOM   4247  H   ILE A 276     119.240  92.140  78.170  1.00  0.00           H
ATOM   4248  CA  ILE A 276     119.260  90.790  76.400  1.00  0.00           C
ATOM   4249  HA  ILE A 276     118.560  90.740  75.560  1.00  0.00           H
ATOM   4250  CB  ILE A 276     120.550  91.200  75.680  1.00  0.00           C
ATOM   4251  HB  ILE A 276     120.820  90.480  74.920  1.00  0.00           H
ATOM   4252  CG2 ILE A 276     120.490  92.490  74.920  1.00  0.00           C
ATOM   4253 1HG2 ILE A 276     119.620  92.440  74.250  1.00  0.00           H
ATOM   4254 2HG2 ILE A 276     120.410  93.290  75.660  1.00  0.00           H
ATOM   4255 3HG2 ILE A 276     121.310  92.790  74.270  1.00  0.00           H
ATOM   4256  CG1 ILE A 276     121.750  91.450  76.680  1.00  0.00           C
ATOM   4257 1HG1 ILE A 276     121.580  92.380  77.220  1.00  0.00           H
ATOM   4258 2HG1 ILE A 276     122.660  91.690  76.130  1.00  0.00           H
ATOM   4259  CD  ILE A 276     122.110  90.380  77.710  1.00  0.00           C
ATOM   4260  HD1 ILE A 276     123.010  90.630  78.280  1.00  0.00           H
ATOM   4261  HD2 ILE A 276     121.200  90.380  78.320  1.00  0.00           H
ATOM   4262  HD3 ILE A 276     122.300  89.430  77.220  1.00  0.00           H
ATOM   4263  C   ILE A 276     119.250  89.390  77.060  1.00  0.00           C
ATOM   4264  O   ILE A 276     119.700  88.410  76.470  1.00  0.00           O
ATOM   4265  N   SER A 277     118.820  89.330  78.270  1.00  0.00           N
ATOM   4266  H   SER A 277     118.440  90.200  78.610  1.00  0.00           H
ATOM   4267  CA  SER A 277     118.560  88.060  78.980  1.00  0.00           C
ATOM   4268  HA  SER A 277     118.260  87.320  78.240  1.00  0.00           H
ATOM   4269  CB  SER A 277     119.790  87.490  79.750  1.00  0.00           C
ATOM   4270  HB1 SER A 277     119.910  88.080  80.650  1.00  0.00           H
ATOM   4271  HB2 SER A 277     120.630  87.680  79.080  1.00  0.00           H
ATOM   4272  OG  SER A 277     119.750  86.120  80.060  1.00  0.00           O
ATOM   4273  HG  SER A 277     120.620  85.810  80.310  1.00  0.00           H
ATOM   4274  C   SER A 277     117.330  88.150  79.960  1.00  0.00           C
ATOM   4275  O   SER A 277     116.880  89.160  80.500  1.00  0.00           O
ATOM   4276  N   ALA A 278     116.690  86.990  80.150  1.00  0.00           N
ATOM   4277  H   ALA A 278     117.070  86.270  79.550  1.00  0.00           H
ATOM   4278  CA  ALA A 278     115.700  86.650  81.200  1.00  0.00           C
ATOM   4279  HA  ALA A 278     115.380  87.550  81.730  1.00  0.00           H
ATOM   4280  CB  ALA A 278     114.590  85.850  80.500  1.00  0.00           C
ATOM   4281  HB1 ALA A 278     114.520  86.060  79.440  1.00  0.00           H
ATOM   4282  HB2 ALA A 278     114.720  84.790  80.710  1.00  0.00           H
ATOM   4283  HB3 ALA A 278     113.660  86.070  81.020  1.00  0.00           H
ATOM   4284  C   ALA A 278     116.440  85.900  82.360  1.00  0.00           C
ATOM   4285  O   ALA A 278     115.730  85.240  83.170  1.00  0.00           O
ATOM   4286  N   GLU A 284     117.730  86.060  82.530  1.00  0.00           N
ATOM   4287  H   GLU A 284     118.200  86.570  81.790  1.00  0.00           H
ATOM   4288  CA  GLU A 284     118.470  85.520  83.660  1.00  0.00           C
ATOM   4289  HA  GLU A 284     118.120  84.510  83.880  1.00  0.00           H
ATOM   4290  CB  GLU A 284     120.010  85.460  83.460  1.00  0.00           C
ATOM   4291  HB1 GLU A 284     120.360  86.460  83.220  1.00  0.00           H
ATOM   4292  HB2 GLU A 284     120.160  84.670  82.730  1.00  0.00           H
ATOM   4293  CG  GLU A 284     120.890  85.100  84.740  1.00  0.00           C
ATOM   4294  HG1 GLU A 284     120.570  85.680  85.610  1.00  0.00           H
ATOM   4295  HG2 GLU A 284     121.900  85.470  84.540  1.00  0.00           H
ATOM   4296  CD  GLU A 284     120.760  83.660  85.220  1.00  0.00           C
ATOM   4297  OE1 GLU A 284     121.780  82.990  85.570  1.00  0.00           O
ATOM   4298  OE2 GLU A 284     119.680  83.080  85.230  1.00  0.00           O
ATOM   4299  C   GLU A 284     118.110  86.250  85.000  1.00  0.00           C
ATOM   4300  O   GLU A 284     118.040  87.500  85.080  1.00  0.00           O
ATOM   4301  N   GLN A 285     118.010  85.450  86.050  1.00  0.00           N
ATOM   4302  H   GLN A 285     118.040  84.480  85.800  1.00  0.00           H
ATOM   4303  CA  GLN A 285     117.520  85.940  87.360  1.00  0.00           C
ATOM   4304  HA  GLN A 285     116.870  86.810  87.340  1.00  0.00           H
ATOM   4305  CB  GLN A 285     116.740  84.900  88.230  1.00  0.00           C
ATOM   4306  HB1 GLN A 285     116.400  85.510  89.070  1.00  0.00           H
ATOM   4307  HB2 GLN A 285     117.340  84.090  88.640  1.00  0.00           H
ATOM   4308  CG  GLN A 285     115.670  84.110  87.520  1.00  0.00           C
ATOM   4309  HG1 GLN A 285     115.250  83.340  88.160  1.00  0.00           H
ATOM   4310  HG2 GLN A 285     116.100  83.550  86.690  1.00  0.00           H
ATOM   4311  CD  GLN A 285     114.650  85.080  86.930  1.00  0.00           C
ATOM   4312  OE1 GLN A 285     114.330  86.030  87.650  1.00  0.00           O
ATOM   4313  NE2 GLN A 285     114.200  84.870  85.770  1.00  0.00           N
ATOM   4314 1HE2 GLN A 285     114.530  84.100  85.210  1.00  0.00           H
ATOM   4315 2HE2 GLN A 285     113.500  85.530  85.460  1.00  0.00           H
ATOM   4316  C   GLN A 285     118.720  86.500  88.160  1.00  0.00           C
ATOM   4317  O   GLN A 285     118.970  86.100  89.340  1.00  0.00           O
ATOM   4318  N   LEU A 286     119.540  87.360  87.570  1.00  0.00           N
ATOM   4319  H   LEU A 286     119.240  87.580  86.630  1.00  0.00           H
ATOM   4320  CA  LEU A 286     120.740  87.980  88.040  1.00  0.00           C
ATOM   4321  HA  LEU A 286     121.530  87.240  88.090  1.00  0.00           H
ATOM   4322  CB  LEU A 286     121.190  89.090  87.070  1.00  0.00           C
ATOM   4323  HB1 LEU A 286     121.920  89.720  87.580  1.00  0.00           H
ATOM   4324  HB2 LEU A 286     120.280  89.600  86.760  1.00  0.00           H
ATOM   4325  CG  LEU A 286     121.830  88.610  85.770  1.00  0.00           C
ATOM   4326  HG  LEU A 286     121.070  88.130  85.150  1.00  0.00           H
ATOM   4327  CD1 LEU A 286     122.110  89.860  84.860  1.00  0.00           C
ATOM   4328 1HD1 LEU A 286     121.160  90.350  84.630  1.00  0.00           H
ATOM   4329 2HD1 LEU A 286     122.670  90.640  85.370  1.00  0.00           H
ATOM   4330 3HD1 LEU A 286     122.660  89.560  83.960  1.00  0.00           H
ATOM   4331  CD2 LEU A 286     123.130  87.840  85.850  1.00  0.00           C
ATOM   4332 1HD2 LEU A 286     124.020  88.310  86.280  1.00  0.00           H
ATOM   4333 2HD2 LEU A 286     123.010  86.850  86.300  1.00  0.00           H
ATOM   4334 3HD2 LEU A 286     123.430  87.660  84.820  1.00  0.00           H
ATOM   4335  C   LEU A 286     120.570  88.480  89.450  1.00  0.00           C
ATOM   4336  O   LEU A 286     119.550  89.120  89.820  1.00  0.00           O
ATOM   4337  N   SER A 287     121.640  88.500  90.200  1.00  0.00           N
ATOM   4338  H   SER A 287     122.450  88.010  89.860  1.00  0.00           H
ATOM   4339  CA  SER A 287     121.770  89.190  91.480  1.00  0.00           C
ATOM   4340  HA  SER A 287     120.910  89.020  92.130  1.00  0.00           H
ATOM   4341  CB  SER A 287     122.980  88.680  92.240  1.00  0.00           C
ATOM   4342  HB1 SER A 287     123.010  87.620  92.000  1.00  0.00           H
ATOM   4343  HB2 SER A 287     122.800  88.700  93.310  1.00  0.00           H
ATOM   4344  OG  SER A 287     124.260  89.230  91.840  1.00  0.00           O
ATOM   4345  HG  SER A 287     124.480  88.580  91.170  1.00  0.00           H
ATOM   4346  C   SER A 287     121.780  90.730  91.290  1.00  0.00           C
ATOM   4347  O   SER A 287     122.060  91.310  90.250  1.00  0.00           O
ATOM   4348  N   VAL A 288     121.560  91.420  92.390  1.00  0.00           N
ATOM   4349  H   VAL A 288     121.350  90.950  93.250  1.00  0.00           H
ATOM   4350  CA  VAL A 288     121.490  92.890  92.270  1.00  0.00           C
ATOM   4351  HA  VAL A 288     120.670  93.140  91.590  1.00  0.00           H
ATOM   4352  CB  VAL A 288     120.990  93.420  93.610  1.00  0.00           C
ATOM   4353  HB  VAL A 288     120.080  92.900  93.890  1.00  0.00           H
ATOM   4354  CG1 VAL A 288     121.870  93.150  94.760  1.00  0.00           C
ATOM   4355 1HG1 VAL A 288     122.840  93.640  94.640  1.00  0.00           H
ATOM   4356 2HG1 VAL A 288     121.380  93.440  95.680  1.00  0.00           H
ATOM   4357 3HG1 VAL A 288     122.130  92.090  94.880  1.00  0.00           H
ATOM   4358  CG2 VAL A 288     120.690  94.870  93.540  1.00  0.00           C
ATOM   4359 1HG2 VAL A 288     120.140  95.240  94.400  1.00  0.00           H
ATOM   4360 2HG2 VAL A 288     121.650  95.390  93.470  1.00  0.00           H
ATOM   4361 3HG2 VAL A 288     120.090  95.090  92.660  1.00  0.00           H
ATOM   4362  C   VAL A 288     122.820  93.480  91.840  1.00  0.00           C
ATOM   4363  O   VAL A 288     122.720  94.590  91.290  1.00  0.00           O
ATOM   4364  N   ALA A 289     123.980  92.810  92.100  1.00  0.00           N
ATOM   4365  H   ALA A 289     123.870  91.920  92.570  1.00  0.00           H
ATOM   4366  CA  ALA A 289     125.370  93.190  91.740  1.00  0.00           C
ATOM   4367  HA  ALA A 289     125.480  94.240  92.020  1.00  0.00           H
ATOM   4368  CB  ALA A 289     126.290  92.240  92.540  1.00  0.00           C
ATOM   4369  HB1 ALA A 289     127.350  92.310  92.300  1.00  0.00           H
ATOM   4370  HB2 ALA A 289     126.230  92.430  93.610  1.00  0.00           H
ATOM   4371  HB3 ALA A 289     126.020  91.190  92.410  1.00  0.00           H
ATOM   4372  C   ALA A 289     125.550  93.110  90.190  1.00  0.00           C
ATOM   4373  O   ALA A 289     125.870  94.060  89.490  1.00  0.00           O
ATOM   4374  N   GLU A 290     125.180  92.020  89.600  1.00  0.00           N
ATOM   4375  H   GLU A 290     124.920  91.280  90.240  1.00  0.00           H
ATOM   4376  CA  GLU A 290     125.260  91.780  88.200  1.00  0.00           C
ATOM   4377  HA  GLU A 290     126.280  91.930  87.870  1.00  0.00           H
ATOM   4378  CB  GLU A 290     124.930  90.310  88.070  1.00  0.00           C
ATOM   4379  HB1 GLU A 290     124.910  90.100  87.000  1.00  0.00           H
ATOM   4380  HB2 GLU A 290     123.990  90.050  88.560  1.00  0.00           H
ATOM   4381  CG  GLU A 290     125.980  89.410  88.660  1.00  0.00           C
ATOM   4382  HG1 GLU A 290     126.120  89.550  89.730  1.00  0.00           H
ATOM   4383  HG2 GLU A 290     126.940  89.570  88.190  1.00  0.00           H
ATOM   4384  CD  GLU A 290     125.560  87.930  88.530  1.00  0.00           C
ATOM   4385  OE1 GLU A 290     126.100  87.200  87.680  1.00  0.00           O
ATOM   4386  OE2 GLU A 290     124.790  87.450  89.350  1.00  0.00           O
ATOM   4387  C   GLU A 290     124.300  92.630  87.300  1.00  0.00           C
ATOM   4388  O   GLU A 290     124.670  93.100  86.210  1.00  0.00           O
ATOM   4389  N   ILE A 291     123.110  92.990  87.770  1.00  0.00           N
ATOM   4390  H   ILE A 291     122.870  92.650  88.680  1.00  0.00           H
ATOM   4391  CA  ILE A 291     122.280  93.900  87.020  1.00  0.00           C
ATOM   4392  HA  ILE A 291     122.430  93.530  86.010  1.00  0.00           H
ATOM   4393  CB  ILE A 291     120.720  93.790  87.360  1.00  0.00           C
ATOM   4394  HB  ILE A 291     120.180  94.540  86.790  1.00  0.00           H
ATOM   4395  CG2 ILE A 291     120.150  92.370  87.150  1.00  0.00           C
ATOM   4396 1HG2 ILE A 291     119.060  92.370  87.200  1.00  0.00           H
ATOM   4397 2HG2 ILE A 291     120.510  92.030  86.180  1.00  0.00           H
ATOM   4398 3HG2 ILE A 291     120.550  91.730  87.940  1.00  0.00           H
ATOM   4399  CG1 ILE A 291     120.490  94.130  88.880  1.00  0.00           C
ATOM   4400 1HG1 ILE A 291     120.910  95.120  89.020  1.00  0.00           H
ATOM   4401 2HG1 ILE A 291     121.100  93.500  89.530  1.00  0.00           H
ATOM   4402  CD  ILE A 291     119.100  94.150  89.460  1.00  0.00           C
ATOM   4403  HD1 ILE A 291     118.630  93.170  89.450  1.00  0.00           H
ATOM   4404  HD2 ILE A 291     119.170  94.370  90.530  1.00  0.00           H
ATOM   4405  HD3 ILE A 291     118.660  94.960  88.880  1.00  0.00           H
ATOM   4406  C   ILE A 291     122.800  95.350  87.150  1.00  0.00           C
ATOM   4407  O   ILE A 291     122.780  96.070  86.150  1.00  0.00           O
ATOM   4408  N   THR A 292     123.300  95.760  88.310  1.00  0.00           N
ATOM   4409  H   THR A 292     123.230  95.050  89.030  1.00  0.00           H
ATOM   4410  CA  THR A 292     124.140  96.990  88.450  1.00  0.00           C
ATOM   4411  HA  THR A 292     123.570  97.910  88.320  1.00  0.00           H
ATOM   4412  CB  THR A 292     124.750  97.110  89.860  1.00  0.00           C
ATOM   4413  HB  THR A 292     125.590  96.420  90.020  1.00  0.00           H
ATOM   4414  CG2 THR A 292     125.370  98.500  90.050  1.00  0.00           C
ATOM   4415 1HG2 THR A 292     126.130  98.880  89.360  1.00  0.00           H
ATOM   4416 2HG2 THR A 292     124.510  99.160  90.110  1.00  0.00           H
ATOM   4417 3HG2 THR A 292     125.940  98.480  90.980  1.00  0.00           H
ATOM   4418  OG1 THR A 292     123.870  97.070  90.970  1.00  0.00           O
ATOM   4419  HG1 THR A 292     123.230  96.350  90.970  1.00  0.00           H
ATOM   4420  C   THR A 292     125.150  97.040  87.330  1.00  0.00           C
ATOM   4421  O   THR A 292     125.350  98.060  86.650  1.00  0.00           O
ATOM   4422  N   ASN A 293     125.800  95.890  87.100  1.00  0.00           N
ATOM   4423  H   ASN A 293     125.680  95.120  87.750  1.00  0.00           H
ATOM   4424  CA  ASN A 293     126.980  95.850  86.150  1.00  0.00           C
ATOM   4425  HA  ASN A 293     127.600  96.740  86.230  1.00  0.00           H
ATOM   4426  CB  ASN A 293     127.910  94.650  86.500  1.00  0.00           C
ATOM   4427  HB1 ASN A 293     127.450  93.750  86.090  1.00  0.00           H
ATOM   4428  HB2 ASN A 293     128.030  94.630  87.580  1.00  0.00           H
ATOM   4429  CG  ASN A 293     129.270  94.880  85.930  1.00  0.00           C
ATOM   4430  OD1 ASN A 293     129.850  95.960  85.900  1.00  0.00           O
ATOM   4431  ND2 ASN A 293     129.760  93.830  85.290  1.00  0.00           N
ATOM   4432 1HD2 ASN A 293     129.290  92.940  85.270  1.00  0.00           H
ATOM   4433 2HD2 ASN A 293     130.610  93.830  84.740  1.00  0.00           H
ATOM   4434  C   ASN A 293     126.440  95.910  84.720  1.00  0.00           C
ATOM   4435  O   ASN A 293     127.220  96.460  83.870  1.00  0.00           O
ATOM   4436  N   ALA A 294     125.240  95.290  84.470  1.00  0.00           N
ATOM   4437  H   ALA A 294     124.810  94.700  85.160  1.00  0.00           H
ATOM   4438  CA  ALA A 294     124.630  95.310  83.140  1.00  0.00           C
ATOM   4439  HA  ALA A 294     125.350  95.070  82.360  1.00  0.00           H
ATOM   4440  CB  ALA A 294     123.580  94.200  83.110  1.00  0.00           C
ATOM   4441  HB1 ALA A 294     122.640  94.610  83.470  1.00  0.00           H
ATOM   4442  HB2 ALA A 294     123.390  93.780  82.120  1.00  0.00           H
ATOM   4443  HB3 ALA A 294     123.880  93.410  83.790  1.00  0.00           H
ATOM   4444  C   ALA A 294     124.120  96.740  82.750  1.00  0.00           C
ATOM   4445  O   ALA A 294     124.360  97.120  81.580  1.00  0.00           O
ATOM   4446  N   CYS A 295     123.650  97.580  83.700  1.00  0.00           N
ATOM   4447  H   CYS A 295     123.390  97.220  84.610  1.00  0.00           H
ATOM   4448  CA  CYS A 295     123.150  98.930  83.250  1.00  0.00           C
ATOM   4449  HA  CYS A 295     122.620  98.790  82.300  1.00  0.00           H
ATOM   4450  CB  CYS A 295     122.240  99.560  84.200  1.00  0.00           C
ATOM   4451  HB1 CYS A 295     121.370  98.910  84.280  1.00  0.00           H
ATOM   4452  HB2 CYS A 295     121.860 100.420  83.650  1.00  0.00           H
ATOM   4453  SG  CYS A 295     122.830  99.860  85.880  1.00  0.00           S
ATOM   4454  HG  CYS A 295     123.630  98.800  86.010  1.00  0.00           H
ATOM   4455  C   CYS A 295     124.260  99.860  82.870  1.00  0.00           C
ATOM   4456  O   CYS A 295     124.100 100.680  82.020  1.00  0.00           O
ATOM   4457  N   PHE A 296     125.450  99.700  83.430  1.00  0.00           N
ATOM   4458  H   PHE A 296     125.530  99.090  84.230  1.00  0.00           H
ATOM   4459  CA  PHE A 296     126.680 100.430  83.160  1.00  0.00           C
ATOM   4460  HA  PHE A 296     126.550 101.360  82.610  1.00  0.00           H
ATOM   4461  CB  PHE A 296     127.460 100.770  84.450  1.00  0.00           C
ATOM   4462  HB1 PHE A 296     128.440 101.150  84.180  1.00  0.00           H
ATOM   4463  HB2 PHE A 296     127.680  99.910  85.070  1.00  0.00           H
ATOM   4464  CG  PHE A 296     126.820 101.800  85.270  1.00  0.00           C
ATOM   4465  CD1 PHE A 296     126.130 101.420  86.480  1.00  0.00           C
ATOM   4466  HD1 PHE A 296     125.830 100.390  86.590  1.00  0.00           H
ATOM   4467  CE1 PHE A 296     125.630 102.370  87.400  1.00  0.00           C
ATOM   4468  HE1 PHE A 296     125.160 102.070  88.320  1.00  0.00           H
ATOM   4469  CZ  PHE A 296     126.010 103.740  87.200  1.00  0.00           C
ATOM   4470  HZ  PHE A 296     125.630 104.470  87.900  1.00  0.00           H
ATOM   4471  CE2 PHE A 296     126.790 104.170  86.080  1.00  0.00           C
ATOM   4472  HE2 PHE A 296     126.960 105.220  85.900  1.00  0.00           H
ATOM   4473  CD2 PHE A 296     127.170 103.160  85.110  1.00  0.00           C
ATOM   4474  HD2 PHE A 296     127.700 103.410  84.200  1.00  0.00           H
ATOM   4475  C   PHE A 296     127.560  99.770  82.040  1.00  0.00           C
ATOM   4476  O   PHE A 296     128.730 100.130  81.850  1.00  0.00           O
ATOM   4477  N   GLU A 297     126.980  98.780  81.340  1.00  0.00           N
ATOM   4478  H   GLU A 297     125.990  98.680  81.480  1.00  0.00           H
ATOM   4479  CA  GLU A 297     127.720  98.110  80.230  1.00  0.00           C
ATOM   4480  HA  GLU A 297     128.780  98.160  80.510  1.00  0.00           H
ATOM   4481  CB  GLU A 297     127.150  96.750  80.000  1.00  0.00           C
ATOM   4482  HB1 GLU A 297     126.280  96.890  79.370  1.00  0.00           H
ATOM   4483  HB2 GLU A 297     126.880  96.330  80.970  1.00  0.00           H
ATOM   4484  CG  GLU A 297     128.090  95.820  79.270  1.00  0.00           C
ATOM   4485  HG1 GLU A 297     129.010  95.820  79.850  1.00  0.00           H
ATOM   4486  HG2 GLU A 297     128.270  96.220  78.270  1.00  0.00           H
ATOM   4487  CD  GLU A 297     127.460  94.440  79.180  1.00  0.00           C
ATOM   4488  OE1 GLU A 297     127.710  93.560  80.060  1.00  0.00           O
ATOM   4489  OE2 GLU A 297     126.580  94.320  78.300  1.00  0.00           O
ATOM   4490  C   GLU A 297     127.660  98.840  78.920  1.00  0.00           C
ATOM   4491  O   GLU A 297     126.540  99.230  78.520  1.00  0.00           O
ATOM   4492  N   PRO A 298     128.830  98.880  78.150  1.00  0.00           N
ATOM   4493  CD  PRO A 298     130.200  98.800  78.600  1.00  0.00           C
ATOM   4494  HD1 PRO A 298     130.430  97.730  78.680  1.00  0.00           H
ATOM   4495  HD2 PRO A 298     130.250  99.330  79.560  1.00  0.00           H
ATOM   4496  CG  PRO A 298     131.090  99.480  77.580  1.00  0.00           C
ATOM   4497  HG1 PRO A 298     132.050  98.980  77.430  1.00  0.00           H
ATOM   4498  HG2 PRO A 298     131.300 100.490  77.930  1.00  0.00           H
ATOM   4499  CB  PRO A 298     130.230  99.360  76.270  1.00  0.00           C
ATOM   4500  HB1 PRO A 298     130.420  98.370  75.840  1.00  0.00           H
ATOM   4501  HB2 PRO A 298     130.470 100.130  75.540  1.00  0.00           H
ATOM   4502  CA  PRO A 298     128.780  99.470  76.810  1.00  0.00           C
ATOM   4503  HA  PRO A 298     128.710 100.540  77.040  1.00  0.00           H
ATOM   4504  C   PRO A 298     127.730  99.000  75.840  1.00  0.00           C
ATOM   4505  O   PRO A 298     127.320  99.760  74.920  1.00  0.00           O
ATOM   4506  N   ALA A 299     127.370  97.710  75.940  1.00  0.00           N
ATOM   4507  H   ALA A 299     127.690  97.210  76.760  1.00  0.00           H
ATOM   4508  CA  ALA A 299     126.410  97.210  74.920  1.00  0.00           C
ATOM   4509  HA  ALA A 299     126.460  97.590  73.900  1.00  0.00           H
ATOM   4510  CB  ALA A 299     126.590  95.690  74.740  1.00  0.00           C
ATOM   4511  HB1 ALA A 299     127.520  95.520  74.190  1.00  0.00           H
ATOM   4512  HB2 ALA A 299     126.850  95.190  75.670  1.00  0.00           H
ATOM   4513  HB3 ALA A 299     125.720  95.260  74.240  1.00  0.00           H
ATOM   4514  C   ALA A 299     124.990  97.510  75.370  1.00  0.00           C
ATOM   4515  O   ALA A 299     124.070  97.370  74.550  1.00  0.00           O
ATOM   4516  N   ASN A 300     124.710  97.980  76.600  1.00  0.00           N
ATOM   4517  H   ASN A 300     125.520  97.900  77.200  1.00  0.00           H
ATOM   4518  CA  ASN A 300     123.460  98.190  77.240  1.00  0.00           C
ATOM   4519  HA  ASN A 300     122.650  97.690  76.710  1.00  0.00           H
ATOM   4520  CB  ASN A 300     123.530  97.420  78.580  1.00  0.00           C
ATOM   4521  HB1 ASN A 300     124.050  98.050  79.300  1.00  0.00           H
ATOM   4522  HB2 ASN A 300     124.160  96.530  78.560  1.00  0.00           H
ATOM   4523  CG  ASN A 300     122.140  97.060  79.120  1.00  0.00           C
ATOM   4524  OD1 ASN A 300     121.690  95.960  79.100  1.00  0.00           O
ATOM   4525  ND2 ASN A 300     121.380  98.030  79.640  1.00  0.00           N
ATOM   4526 1HD2 ASN A 300     121.690  98.990  79.640  1.00  0.00           H
ATOM   4527 2HD2 ASN A 300     120.390  97.860  79.580  1.00  0.00           H
ATOM   4528  C   ASN A 300     123.060  99.660  77.360  1.00  0.00           C
ATOM   4529  O   ASN A 300     122.270 100.030  78.230  1.00  0.00           O
ATOM   4530  N   GLN A 301     123.560 100.540  76.450  1.00  0.00           N
ATOM   4531  H   GLN A 301     124.180 100.200  75.730  1.00  0.00           H
ATOM   4532  CA  GLN A 301     123.050 101.920  76.410  1.00  0.00           C
ATOM   4533  HA  GLN A 301     122.420 102.080  77.290  1.00  0.00           H
ATOM   4534  CB  GLN A 301     124.120 102.950  76.360  1.00  0.00           C
ATOM   4535  HB1 GLN A 301     123.680 103.890  76.670  1.00  0.00           H
ATOM   4536  HB2 GLN A 301     124.500 102.970  75.340  1.00  0.00           H
ATOM   4537  CG  GLN A 301     125.390 102.700  77.100  1.00  0.00           C
ATOM   4538  HG1 GLN A 301     126.100 103.500  76.890  1.00  0.00           H
ATOM   4539  HG2 GLN A 301     125.960 101.770  77.000  1.00  0.00           H
ATOM   4540  CD  GLN A 301     125.100 102.790  78.600  1.00  0.00           C
ATOM   4541  OE1 GLN A 301     124.430 103.660  79.090  1.00  0.00           O
ATOM   4542  NE2 GLN A 301     125.580 101.810  79.430  1.00  0.00           N
ATOM   4543 1HE2 GLN A 301     125.810 100.940  78.960  1.00  0.00           H
ATOM   4544 2HE2 GLN A 301     125.260 101.800  80.390  1.00  0.00           H
ATOM   4545  C   GLN A 301     122.100 102.150  75.230  1.00  0.00           C
ATOM   4546  O   GLN A 301     122.180 101.460  74.240  1.00  0.00           O
ATOM   4547  N   MET A 302     121.150 103.140  75.360  1.00  0.00           N
ATOM   4548  H   MET A 302     121.340 103.870  76.030  1.00  0.00           H
ATOM   4549  CA  MET A 302     119.900 103.250  74.650  1.00  0.00           C
ATOM   4550  HA  MET A 302     119.700 102.380  74.020  1.00  0.00           H
ATOM   4551  CB  MET A 302     118.740 103.290  75.700  1.00  0.00           C
ATOM   4552  HB1 MET A 302     117.820 103.340  75.120  1.00  0.00           H
ATOM   4553  HB2 MET A 302     118.840 104.290  76.140  1.00  0.00           H
ATOM   4554  CG  MET A 302     118.600 102.150  76.730  1.00  0.00           C
ATOM   4555  HG1 MET A 302     117.740 102.480  77.320  1.00  0.00           H
ATOM   4556  HG2 MET A 302     119.510 102.060  77.320  1.00  0.00           H
ATOM   4557  SD  MET A 302     118.290 100.570  76.030  1.00  0.00           S
ATOM   4558  CE  MET A 302     117.980  99.650  77.590  1.00  0.00           C
ATOM   4559  HE1 MET A 302     117.190 100.200  78.100  1.00  0.00           H
ATOM   4560  HE2 MET A 302     117.550  98.670  77.370  1.00  0.00           H
ATOM   4561  HE3 MET A 302     118.850  99.540  78.230  1.00  0.00           H
ATOM   4562  C   MET A 302     119.840 104.360  73.570  1.00  0.00           C
ATOM   4563  O   MET A 302     118.760 104.880  73.280  1.00  0.00           O
ATOM   4564  N   VAL A 303     121.020 104.850  73.120  1.00  0.00           N
ATOM   4565  H   VAL A 303     121.800 104.230  73.290  1.00  0.00           H
ATOM   4566  CA  VAL A 303     121.220 106.120  72.400  1.00  0.00           C
ATOM   4567  HA  VAL A 303     120.380 106.430  71.790  1.00  0.00           H
ATOM   4568  CB  VAL A 303     121.420 107.210  73.470  1.00  0.00           C
ATOM   4569  HB  VAL A 303     121.850 108.040  72.910  1.00  0.00           H
ATOM   4570  CG1 VAL A 303     120.130 107.920  73.960  1.00  0.00           C
ATOM   4571 1HG1 VAL A 303     120.340 108.780  74.610  1.00  0.00           H
ATOM   4572 2HG1 VAL A 303     119.580 108.270  73.090  1.00  0.00           H
ATOM   4573 3HG1 VAL A 303     119.450 107.210  74.430  1.00  0.00           H
ATOM   4574  CG2 VAL A 303     122.490 106.890  74.550  1.00  0.00           C
ATOM   4575 1HG2 VAL A 303     122.440 107.640  75.330  1.00  0.00           H
ATOM   4576 2HG2 VAL A 303     122.360 105.900  74.980  1.00  0.00           H
ATOM   4577 3HG2 VAL A 303     123.500 106.910  74.130  1.00  0.00           H
ATOM   4578  C   VAL A 303     122.490 106.090  71.530  1.00  0.00           C
ATOM   4579  O   VAL A 303     123.320 105.170  71.580  1.00  0.00           O
ATOM   4580  N   LYS A 304     122.740 107.130  70.700  1.00  0.00           N
ATOM   4581  H   LYS A 304     122.100 107.910  70.630  1.00  0.00           H
ATOM   4582  CA  LYS A 304     124.020 107.190  69.920  1.00  0.00           C
ATOM   4583  HA  LYS A 304     124.420 106.190  69.720  1.00  0.00           H
ATOM   4584  CB  LYS A 304     123.920 107.930  68.610  1.00  0.00           C
ATOM   4585  HB1 LYS A 304     124.860 107.790  68.090  1.00  0.00           H
ATOM   4586  HB2 LYS A 304     123.760 109.000  68.760  1.00  0.00           H
ATOM   4587  CG  LYS A 304     122.890 107.200  67.760  1.00  0.00           C
ATOM   4588  HG1 LYS A 304     121.880 107.370  68.130  1.00  0.00           H
ATOM   4589  HG2 LYS A 304     123.060 106.140  67.900  1.00  0.00           H
ATOM   4590  CD  LYS A 304     123.160 107.610  66.270  1.00  0.00           C
ATOM   4591  HD1 LYS A 304     124.080 107.220  65.850  1.00  0.00           H
ATOM   4592  HD2 LYS A 304     123.040 108.690  66.160  1.00  0.00           H
ATOM   4593  CE  LYS A 304     122.060 106.980  65.370  1.00  0.00           C
ATOM   4594  HE1 LYS A 304     122.470 106.980  64.360  1.00  0.00           H
ATOM   4595  HE2 LYS A 304     121.160 107.600  65.310  1.00  0.00           H
ATOM   4596  NZ  LYS A 304     121.740 105.590  65.570  1.00  0.00           N
ATOM   4597  HZ1 LYS A 304     121.140 105.310  64.800  1.00  0.00           H
ATOM   4598  HZ2 LYS A 304     122.600 105.070  65.430  1.00  0.00           H
ATOM   4599  HZ3 LYS A 304     121.420 105.380  66.500  1.00  0.00           H
ATOM   4600  C   LYS A 304     125.130 107.820  70.770  1.00  0.00           C
ATOM   4601  O   LYS A 304     126.280 107.630  70.440  1.00  0.00           O
ATOM   4602  N   CYS A 305     124.780 108.370  71.960  1.00  0.00           N
ATOM   4603  H   CYS A 305     123.840 108.170  72.270  1.00  0.00           H
ATOM   4604  CA  CYS A 305     125.710 108.950  72.930  1.00  0.00           C
ATOM   4605  HA  CYS A 305     126.420 109.610  72.440  1.00  0.00           H
ATOM   4606  CB  CYS A 305     124.980 109.900  73.930  1.00  0.00           C
ATOM   4607  HB1 CYS A 305     124.200 109.290  74.380  1.00  0.00           H
ATOM   4608  HB2 CYS A 305     124.600 110.790  73.430  1.00  0.00           H
ATOM   4609  SG  CYS A 305     126.060 110.560  75.150  1.00  0.00           S
ATOM   4610  HG  CYS A 305     126.720 111.310  74.260  1.00  0.00           H
ATOM   4611  C   CYS A 305     126.450 107.770  73.600  1.00  0.00           C
ATOM   4612  O   CYS A 305     126.010 106.610  73.660  1.00  0.00           O
ATOM   4613  N   ASP A 306     127.660 108.050  74.090  1.00  0.00           N
ATOM   4614  H   ASP A 306     127.980 109.000  74.000  1.00  0.00           H
ATOM   4615  CA  ASP A 306     128.470 107.140  74.930  1.00  0.00           C
ATOM   4616  HA  ASP A 306     127.870 106.260  75.160  1.00  0.00           H
ATOM   4617  CB  ASP A 306     129.660 106.740  74.100  1.00  0.00           C
ATOM   4618  HB1 ASP A 306     130.370 107.560  74.050  1.00  0.00           H
ATOM   4619  HB2 ASP A 306     129.360 106.450  73.090  1.00  0.00           H
ATOM   4620  CG  ASP A 306     130.420 105.600  74.690  1.00  0.00           C
ATOM   4621  OD1 ASP A 306     131.220 105.010  73.920  1.00  0.00           O
ATOM   4622  OD2 ASP A 306     130.300 105.270  75.920  1.00  0.00           O
ATOM   4623  C   ASP A 306     128.940 107.820  76.260  1.00  0.00           C
ATOM   4624  O   ASP A 306     129.850 108.700  76.270  1.00  0.00           O
ATOM   4625  N   PRO A 307     128.480 107.340  77.450  1.00  0.00           N
ATOM   4626  CD  PRO A 307     127.470 106.300  77.680  1.00  0.00           C
ATOM   4627  HD1 PRO A 307     127.660 105.400  77.090  1.00  0.00           H
ATOM   4628  HD2 PRO A 307     126.500 106.780  77.550  1.00  0.00           H
ATOM   4629  CG  PRO A 307     127.560 106.000  79.140  1.00  0.00           C
ATOM   4630  HG1 PRO A 307     128.330 105.220  79.170  1.00  0.00           H
ATOM   4631  HG2 PRO A 307     126.570 105.810  79.550  1.00  0.00           H
ATOM   4632  CB  PRO A 307     128.090 107.300  79.800  1.00  0.00           C
ATOM   4633  HB1 PRO A 307     128.710 106.970  80.640  1.00  0.00           H
ATOM   4634  HB2 PRO A 307     127.290 107.910  80.210  1.00  0.00           H
ATOM   4635  CA  PRO A 307     128.950 107.870  78.690  1.00  0.00           C
ATOM   4636  HA  PRO A 307     128.710 108.930  78.640  1.00  0.00           H
ATOM   4637  C   PRO A 307     130.410 107.650  79.040  1.00  0.00           C
ATOM   4638  O   PRO A 307     130.940 108.150  80.020  1.00  0.00           O
ATOM   4639  N   ARG A 308     131.080 106.910  78.180  1.00  0.00           N
ATOM   4640  H   ARG A 308     130.520 106.510  77.440  1.00  0.00           H
ATOM   4641  CA  ARG A 308     132.540 106.830  78.180  1.00  0.00           C
ATOM   4642  HA  ARG A 308     132.920 106.840  79.210  1.00  0.00           H
ATOM   4643  CB  ARG A 308     132.980 105.570  77.500  1.00  0.00           C
ATOM   4644  HB1 ARG A 308     134.060 105.620  77.640  1.00  0.00           H
ATOM   4645  HB2 ARG A 308     132.790 105.590  76.420  1.00  0.00           H
ATOM   4646  CG  ARG A 308     132.500 104.270  78.180  1.00  0.00           C
ATOM   4647  HG1 ARG A 308     131.420 104.130  78.170  1.00  0.00           H
ATOM   4648  HG2 ARG A 308     132.880 104.110  79.190  1.00  0.00           H
ATOM   4649  CD  ARG A 308     133.050 103.070  77.300  1.00  0.00           C
ATOM   4650  HD1 ARG A 308     133.030 102.170  77.920  1.00  0.00           H
ATOM   4651  HD2 ARG A 308     134.090 103.280  77.060  1.00  0.00           H
ATOM   4652  NE  ARG A 308     132.240 102.960  76.060  1.00  0.00           N
ATOM   4653  HE  ARG A 308     131.540 103.680  75.940  1.00  0.00           H
ATOM   4654  CZ  ARG A 308     132.370 102.080  75.120  1.00  0.00           C
ATOM   4655  NH1 ARG A 308     133.170 101.040  75.100  1.00  0.00           N
ATOM   4656 1HH1 ARG A 308     133.690 100.730  75.920  1.00  0.00           H
ATOM   4657 2HH1 ARG A 308     133.100 100.340  74.370  1.00  0.00           H
ATOM   4658  NH2 ARG A 308     131.650 102.250  74.060  1.00  0.00           N
ATOM   4659 1HH2 ARG A 308     131.160 103.140  74.040  1.00  0.00           H
ATOM   4660 2HH2 ARG A 308     131.740 101.720  73.210  1.00  0.00           H
ATOM   4661  C   ARG A 308     133.230 108.100  77.590  1.00  0.00           C
ATOM   4662  O   ARG A 308     134.300 108.430  78.150  1.00  0.00           O
ATOM   4663  N   HIS A 309     132.710 108.840  76.630  1.00  0.00           N
ATOM   4664  H   HIS A 309     131.740 108.590  76.510  1.00  0.00           H
ATOM   4665  CA  HIS A 309     133.340 110.030  75.980  1.00  0.00           C
ATOM   4666  HA  HIS A 309     134.390 109.830  75.800  1.00  0.00           H
ATOM   4667  CB  HIS A 309     132.810 110.310  74.520  1.00  0.00           C
ATOM   4668  HB1 HIS A 309     131.820 110.700  74.760  1.00  0.00           H
ATOM   4669  HB2 HIS A 309     132.640 109.320  74.100  1.00  0.00           H
ATOM   4670  CG  HIS A 309     133.630 111.190  73.580  1.00  0.00           C
ATOM   4671  ND1 HIS A 309     135.060 111.330  73.450  1.00  0.00           N
ATOM   4672  CE1 HIS A 309     135.290 112.150  72.460  1.00  0.00           C
ATOM   4673  HE1 HIS A 309     136.270 112.480  72.130  1.00  0.00           H
ATOM   4674  NE2 HIS A 309     134.160 112.570  71.900  1.00  0.00           N
ATOM   4675  HE2 HIS A 309     134.100 113.170  71.090  1.00  0.00           H
ATOM   4676  CD2 HIS A 309     133.110 111.940  72.620  1.00  0.00           C
ATOM   4677  HD2 HIS A 309     132.050 112.070  72.480  1.00  0.00           H
ATOM   4678  C   HIS A 309     133.380 111.310  76.810  1.00  0.00           C
ATOM   4679  O   HIS A 309     133.690 112.470  76.420  1.00  0.00           O
ATOM   4680  N   GLY A 310     133.100 111.190  78.110  1.00  0.00           N
ATOM   4681  H   GLY A 310     132.870 110.270  78.450  1.00  0.00           H
ATOM   4682  CA  GLY A 310     133.100 112.290  79.100  1.00  0.00           C
ATOM   4683  HA1 GLY A 310     132.400 113.040  78.720  1.00  0.00           H
ATOM   4684  HA2 GLY A 310     134.070 112.780  79.090  1.00  0.00           H
ATOM   4685  C   GLY A 310     132.810 111.910  80.490  1.00  0.00           C
ATOM   4686  O   GLY A 310     132.990 110.750  80.790  1.00  0.00           O
ATOM   4687  N   LYS A 311     132.500 112.830  81.350  1.00  0.00           N
ATOM   4688  H   LYS A 311     132.420 113.780  80.990  1.00  0.00           H
ATOM   4689  CA  LYS A 311     132.350 112.710  82.750  1.00  0.00           C
ATOM   4690  HA  LYS A 311     132.680 111.730  83.070  1.00  0.00           H
ATOM   4691  CB  LYS A 311     133.190 113.810  83.390  1.00  0.00           C
ATOM   4692  HB1 LYS A 311     132.990 113.650  84.450  1.00  0.00           H
ATOM   4693  HB2 LYS A 311     132.960 114.750  82.900  1.00  0.00           H
ATOM   4694  CG  LYS A 311     134.690 113.490  83.190  1.00  0.00           C
ATOM   4695  HG1 LYS A 311     135.000 113.670  82.160  1.00  0.00           H
ATOM   4696  HG2 LYS A 311     135.010 112.480  83.450  1.00  0.00           H
ATOM   4697  CD  LYS A 311     135.520 114.450  83.940  1.00  0.00           C
ATOM   4698  HD1 LYS A 311     135.390 114.200  85.000  1.00  0.00           H
ATOM   4699  HD2 LYS A 311     135.140 115.460  83.790  1.00  0.00           H
ATOM   4700  CE  LYS A 311     137.030 114.450  83.710  1.00  0.00           C
ATOM   4701  HE1 LYS A 311     137.190 114.480  82.640  1.00  0.00           H
ATOM   4702  HE2 LYS A 311     137.290 113.460  84.100  1.00  0.00           H
ATOM   4703  NZ  LYS A 311     137.720 115.520  84.410  1.00  0.00           N
ATOM   4704  HZ1 LYS A 311     138.690 115.300  84.570  1.00  0.00           H
ATOM   4705  HZ2 LYS A 311     137.700 116.380  83.880  1.00  0.00           H
ATOM   4706  HZ3 LYS A 311     137.220 115.800  85.240  1.00  0.00           H
ATOM   4707  C   LYS A 311     130.820 112.870  83.180  1.00  0.00           C
ATOM   4708  O   LYS A 311     130.120 113.780  82.690  1.00  0.00           O
ATOM   4709  N   TYR A 312     130.400 112.280  84.290  1.00  0.00           N
ATOM   4710  H   TYR A 312     131.060 111.680  84.760  1.00  0.00           H
ATOM   4711  CA  TYR A 312     129.060 112.330  84.860  1.00  0.00           C
ATOM   4712  HA  TYR A 312     128.310 112.430  84.070  1.00  0.00           H
ATOM   4713  CB  TYR A 312     128.720 111.010  85.510  1.00  0.00           C
ATOM   4714  HB1 TYR A 312     127.680 111.110  85.810  1.00  0.00           H
ATOM   4715  HB2 TYR A 312     129.410 110.850  86.350  1.00  0.00           H
ATOM   4716  CG  TYR A 312     128.780 109.790  84.580  1.00  0.00           C
ATOM   4717  CD1 TYR A 312     127.640 109.380  83.840  1.00  0.00           C
ATOM   4718  HD1 TYR A 312     126.710 109.930  83.900  1.00  0.00           H
ATOM   4719  CE1 TYR A 312     127.570 108.170  83.160  1.00  0.00           C
ATOM   4720  HE1 TYR A 312     126.600 107.950  82.740  1.00  0.00           H
ATOM   4721  CZ  TYR A 312     128.580 107.230  83.340  1.00  0.00           C
ATOM   4722  OH  TYR A 312     128.460 105.980  82.840  1.00  0.00           O
ATOM   4723  HH  TYR A 312     129.240 105.420  82.800  1.00  0.00           H
ATOM   4724  CE2 TYR A 312     129.790 107.630  83.990  1.00  0.00           C
ATOM   4725  HE2 TYR A 312     130.640 106.960  83.970  1.00  0.00           H
ATOM   4726  CD2 TYR A 312     129.860 108.890  84.670  1.00  0.00           C
ATOM   4727  HD2 TYR A 312     130.730 109.200  85.230  1.00  0.00           H
ATOM   4728  C   TYR A 312     128.930 113.570  85.780  1.00  0.00           C
ATOM   4729  O   TYR A 312     129.870 113.900  86.480  1.00  0.00           O
ATOM   4730  N   MET A 313     127.730 114.140  85.860  1.00  0.00           N
ATOM   4731  H   MET A 313     127.030 113.600  85.370  1.00  0.00           H
ATOM   4732  CA  MET A 313     127.330 115.290  86.680  1.00  0.00           C
ATOM   4733  HA  MET A 313     128.100 115.450  87.430  1.00  0.00           H
ATOM   4734  CB  MET A 313     127.070 116.580  85.940  1.00  0.00           C
ATOM   4735  HB1 MET A 313     128.010 117.120  85.800  1.00  0.00           H
ATOM   4736  HB2 MET A 313     126.490 117.200  86.620  1.00  0.00           H
ATOM   4737  CG  MET A 313     126.410 116.400  84.540  1.00  0.00           C
ATOM   4738  HG1 MET A 313     125.420 115.930  84.590  1.00  0.00           H
ATOM   4739  HG2 MET A 313     127.060 115.800  83.900  1.00  0.00           H
ATOM   4740  SD  MET A 313     126.210 118.070  83.860  1.00  0.00           S
ATOM   4741  CE  MET A 313     126.970 118.000  82.260  1.00  0.00           C
ATOM   4742  HE1 MET A 313     128.060 117.980  82.280  1.00  0.00           H
ATOM   4743  HE2 MET A 313     126.650 117.130  81.680  1.00  0.00           H
ATOM   4744  HE3 MET A 313     126.720 118.950  81.770  1.00  0.00           H
ATOM   4745  C   MET A 313     126.150 114.970  87.520  1.00  0.00           C
ATOM   4746  O   MET A 313     126.020 115.520  88.610  1.00  0.00           O
ATOM   4747  N   ALA A 314     125.360 113.970  87.150  1.00  0.00           N
ATOM   4748  H   ALA A 314     125.280 113.710  86.180  1.00  0.00           H
ATOM   4749  CA  ALA A 314     124.210 113.460  87.960  1.00  0.00           C
ATOM   4750  HA  ALA A 314     124.430 113.640  89.020  1.00  0.00           H
ATOM   4751  CB  ALA A 314     122.900 114.160  87.500  1.00  0.00           C
ATOM   4752  HB1 ALA A 314     122.600 113.820  86.510  1.00  0.00           H
ATOM   4753  HB2 ALA A 314     122.180 113.920  88.280  1.00  0.00           H
ATOM   4754  HB3 ALA A 314     123.000 115.240  87.620  1.00  0.00           H
ATOM   4755  C   ALA A 314     124.100 111.970  87.710  1.00  0.00           C
ATOM   4756  O   ALA A 314     124.520 111.470  86.630  1.00  0.00           O
ATOM   4757  N   CYS A 315     123.690 111.290  88.760  1.00  0.00           N
ATOM   4758  H   CYS A 315     123.560 111.800  89.630  1.00  0.00           H
ATOM   4759  CA  CYS A 315     123.480 109.830  88.780  1.00  0.00           C
ATOM   4760  HA  CYS A 315     123.230 109.400  87.810  1.00  0.00           H
ATOM   4761  CB  CYS A 315     124.760 109.170  89.190  1.00  0.00           C
ATOM   4762  HB1 CYS A 315     124.930 109.380  90.250  1.00  0.00           H
ATOM   4763  HB2 CYS A 315     125.550 109.580  88.550  1.00  0.00           H
ATOM   4764  SG  CYS A 315     124.640 107.430  88.730  1.00  0.00           S
ATOM   4765  HG  CYS A 315     125.600 106.970  89.530  1.00  0.00           H
ATOM   4766  C   CYS A 315     122.380 109.400  89.820  1.00  0.00           C
ATOM   4767  O   CYS A 315     122.470 109.670  91.020  1.00  0.00           O
ATOM   4768  N   CYS A 316     121.330 108.610  89.360  1.00  0.00           N
ATOM   4769  H   CYS A 316     121.310 108.500  88.360  1.00  0.00           H
ATOM   4770  CA  CYS A 316     120.260 108.090  90.230  1.00  0.00           C
ATOM   4771  HA  CYS A 316     120.590 108.190  91.260  1.00  0.00           H
ATOM   4772  CB  CYS A 316     118.950 108.890  90.130  1.00  0.00           C
ATOM   4773  HB1 CYS A 316     118.210 108.350  90.730  1.00  0.00           H
ATOM   4774  HB2 CYS A 316     118.490 108.920  89.140  1.00  0.00           H
ATOM   4775  SG  CYS A 316     118.980 110.660  90.740  1.00  0.00           S
ATOM   4776  HG  CYS A 316     120.160 111.000  90.210  1.00  0.00           H
ATOM   4777  C   CYS A 316     119.960 106.650  89.990  1.00  0.00           C
ATOM   4778  O   CYS A 316     119.480 106.280  88.910  1.00  0.00           O
ATOM   4779  N   LEU A 317     120.160 105.820  91.070  1.00  0.00           N
ATOM   4780  H   LEU A 317     120.580 106.270  91.870  1.00  0.00           H
ATOM   4781  CA  LEU A 317     120.070 104.320  90.900  1.00  0.00           C
ATOM   4782  HA  LEU A 317     120.110 104.060  89.840  1.00  0.00           H
ATOM   4783  CB  LEU A 317     121.270 103.550  91.580  1.00  0.00           C
ATOM   4784  HB1 LEU A 317     120.910 102.640  92.070  1.00  0.00           H
ATOM   4785  HB2 LEU A 317     121.670 104.190  92.370  1.00  0.00           H
ATOM   4786  CG  LEU A 317     122.520 103.330  90.690  1.00  0.00           C
ATOM   4787  HG  LEU A 317     123.440 103.200  91.270  1.00  0.00           H
ATOM   4788  CD1 LEU A 317     122.310 101.980  90.010  1.00  0.00           C
ATOM   4789 1HD1 LEU A 317     121.500 102.100  89.290  1.00  0.00           H
ATOM   4790 2HD1 LEU A 317     123.240 101.590  89.600  1.00  0.00           H
ATOM   4791 3HD1 LEU A 317     122.020 101.140  90.630  1.00  0.00           H
ATOM   4792  CD2 LEU A 317     122.830 104.350  89.590  1.00  0.00           C
ATOM   4793 1HD2 LEU A 317     122.070 104.450  88.820  1.00  0.00           H
ATOM   4794 2HD2 LEU A 317     122.960 105.320  90.070  1.00  0.00           H
ATOM   4795 3HD2 LEU A 317     123.770 104.100  89.090  1.00  0.00           H
ATOM   4796  C   LEU A 317     118.720 103.900  91.470  1.00  0.00           C
ATOM   4797  O   LEU A 317     118.490 103.970  92.680  1.00  0.00           O
ATOM   4798  N   LEU A 318     117.870 103.330  90.630  1.00  0.00           N
ATOM   4799  H   LEU A 318     118.270 103.200  89.710  1.00  0.00           H
ATOM   4800  CA  LEU A 318     116.540 102.900  91.010  1.00  0.00           C
ATOM   4801  HA  LEU A 318     116.390 103.180  92.050  1.00  0.00           H
ATOM   4802  CB  LEU A 318     115.540 103.800  90.180  1.00  0.00           C
ATOM   4803  HB1 LEU A 318     114.550 103.370  90.330  1.00  0.00           H
ATOM   4804  HB2 LEU A 318     115.900 103.760  89.150  1.00  0.00           H
ATOM   4805  CG  LEU A 318     115.520 105.320  90.570  1.00  0.00           C
ATOM   4806  HG  LEU A 318     116.440 105.860  90.780  1.00  0.00           H
ATOM   4807  CD1 LEU A 318     114.920 106.040  89.370  1.00  0.00           C
ATOM   4808 1HD1 LEU A 318     113.910 105.630  89.270  1.00  0.00           H
ATOM   4809 2HD1 LEU A 318     114.920 107.080  89.720  1.00  0.00           H
ATOM   4810 3HD1 LEU A 318     115.590 106.010  88.520  1.00  0.00           H
ATOM   4811  CD2 LEU A 318     114.630 105.520  91.780  1.00  0.00           C
ATOM   4812 1HD2 LEU A 318     114.560 106.570  92.050  1.00  0.00           H
ATOM   4813 2HD2 LEU A 318     113.620 105.130  91.620  1.00  0.00           H
ATOM   4814 3HD2 LEU A 318     115.080 104.980  92.610  1.00  0.00           H
ATOM   4815  C   LEU A 318     116.260 101.390  90.890  1.00  0.00           C
ATOM   4816  O   LEU A 318     115.930 100.860  89.810  1.00  0.00           O
ATOM   4817  N   TYR A 319     116.370 100.650  91.970  1.00  0.00           N
ATOM   4818  H   TYR A 319     116.610 101.100  92.850  1.00  0.00           H
ATOM   4819  CA  TYR A 319     116.170  99.190  91.960  1.00  0.00           C
ATOM   4820  HA  TYR A 319     116.530  98.820  90.990  1.00  0.00           H
ATOM   4821  CB  TYR A 319     116.960  98.520  93.130  1.00  0.00           C
ATOM   4822  HB1 TYR A 319     116.700  97.470  93.020  1.00  0.00           H
ATOM   4823  HB2 TYR A 319     116.580  98.940  94.060  1.00  0.00           H
ATOM   4824  CG  TYR A 319     118.460  98.660  93.060  1.00  0.00           C
ATOM   4825  CD1 TYR A 319     119.100  99.760  93.650  1.00  0.00           C
ATOM   4826  HD1 TYR A 319     118.540 100.560  94.110  1.00  0.00           H
ATOM   4827  CE1 TYR A 319     120.500  99.890  93.450  1.00  0.00           C
ATOM   4828  HE1 TYR A 319     121.050 100.640  94.000  1.00  0.00           H
ATOM   4829  CZ  TYR A 319     121.240  98.960  92.790  1.00  0.00           C
ATOM   4830  OH  TYR A 319     122.590  99.220  92.700  1.00  0.00           O
ATOM   4831  HH  TYR A 319     123.050  98.490  92.290  1.00  0.00           H
ATOM   4832  CE2 TYR A 319     120.590  97.840  92.130  1.00  0.00           C
ATOM   4833  HE2 TYR A 319     121.180  97.160  91.530  1.00  0.00           H
ATOM   4834  CD2 TYR A 319     119.160  97.750  92.310  1.00  0.00           C
ATOM   4835  HD2 TYR A 319     118.590  96.990  91.790  1.00  0.00           H
ATOM   4836  C   TYR A 319     114.740  98.920  92.080  1.00  0.00           C
ATOM   4837  O   TYR A 319     114.070  99.660  92.850  1.00  0.00           O
ATOM   4838  N   ARG A 320     114.240  97.820  91.410  1.00  0.00           N
ATOM   4839  H   ARG A 320     114.830  97.270  90.790  1.00  0.00           H
ATOM   4840  CA  ARG A 320     112.900  97.180  91.600  1.00  0.00           C
ATOM   4841  HA  ARG A 320     112.400  97.560  92.490  1.00  0.00           H
ATOM   4842  CB  ARG A 320     111.950  97.710  90.490  1.00  0.00           C
ATOM   4843  HB1 ARG A 320     111.880  98.790  90.610  1.00  0.00           H
ATOM   4844  HB2 ARG A 320     110.970  97.270  90.620  1.00  0.00           H
ATOM   4845  CG  ARG A 320     112.370  97.490  89.010  1.00  0.00           C
ATOM   4846  HG1 ARG A 320     112.360  96.450  88.680  1.00  0.00           H
ATOM   4847  HG2 ARG A 320     113.350  97.950  88.900  1.00  0.00           H
ATOM   4848  CD  ARG A 320     111.390  98.190  88.060  1.00  0.00           C
ATOM   4849  HD1 ARG A 320     111.600  97.750  87.080  1.00  0.00           H
ATOM   4850  HD2 ARG A 320     111.760  99.210  88.000  1.00  0.00           H
ATOM   4851  NE  ARG A 320     109.970  97.980  88.330  1.00  0.00           N
ATOM   4852  HE  ARG A 320     109.840  98.160  89.320  1.00  0.00           H
ATOM   4853  CZ  ARG A 320     108.900  97.980  87.610  1.00  0.00           C
ATOM   4854  NH1 ARG A 320     108.810  97.980  86.340  1.00  0.00           N
ATOM   4855 1HH1 ARG A 320     109.660  97.830  85.810  1.00  0.00           H
ATOM   4856 2HH1 ARG A 320     107.890  97.880  85.940  1.00  0.00           H
ATOM   4857  NH2 ARG A 320     107.790  97.940  88.270  1.00  0.00           N
ATOM   4858 1HH2 ARG A 320     107.800  97.910  89.280  1.00  0.00           H
ATOM   4859 2HH2 ARG A 320     106.920  97.920  87.760  1.00  0.00           H
ATOM   4860  C   ARG A 320     112.990  95.650  91.790  1.00  0.00           C
ATOM   4861  O   ARG A 320     113.700  95.000  91.000  1.00  0.00           O
ATOM   4862  N   GLY A 321     112.230  95.070  92.670  1.00  0.00           N
ATOM   4863  H   GLY A 321     111.700  95.690  93.270  1.00  0.00           H
ATOM   4864  CA  GLY A 321     112.160  93.630  92.860  1.00  0.00           C
ATOM   4865  HA1 GLY A 321     112.690  93.110  92.060  1.00  0.00           H
ATOM   4866  HA2 GLY A 321     111.140  93.340  93.100  1.00  0.00           H
ATOM   4867  C   GLY A 321     112.920  93.180  94.050  1.00  0.00           C
ATOM   4868  O   GLY A 321     113.040  93.910  95.060  1.00  0.00           O
ATOM   4869  N   ASP A 322     113.260  91.850  94.090  1.00  0.00           N
ATOM   4870  H   ASP A 322     113.160  91.320  93.230  1.00  0.00           H
ATOM   4871  CA  ASP A 322     113.680  91.150  95.300  1.00  0.00           C
ATOM   4872  HA  ASP A 322     113.190  91.330  96.260  1.00  0.00           H
ATOM   4873  CB  ASP A 322     113.520  89.680  95.090  1.00  0.00           C
ATOM   4874  HB1 ASP A 322     113.960  89.360  94.140  1.00  0.00           H
ATOM   4875  HB2 ASP A 322     112.450  89.450  95.040  1.00  0.00           H
ATOM   4876  CG  ASP A 322     114.130  88.780  96.230  1.00  0.00           C
ATOM   4877  OD1 ASP A 322     113.670  88.890  97.400  1.00  0.00           O
ATOM   4878  OD2 ASP A 322     115.090  88.040  95.950  1.00  0.00           O
ATOM   4879  C   ASP A 322     115.140  91.580  95.600  1.00  0.00           C
ATOM   4880  O   ASP A 322     116.100  90.890  95.190  1.00  0.00           O
ATOM   4881  N   VAL A 323     115.290  92.750  96.290  1.00  0.00           N
ATOM   4882  H   VAL A 323     114.420  93.230  96.500  1.00  0.00           H
ATOM   4883  CA  VAL A 323     116.480  93.290  96.880  1.00  0.00           C
ATOM   4884  HA  VAL A 323     117.310  92.590  96.930  1.00  0.00           H
ATOM   4885  CB  VAL A 323     117.030  94.360  95.970  1.00  0.00           C
ATOM   4886  HB  VAL A 323     118.040  94.590  96.300  1.00  0.00           H
ATOM   4887  CG1 VAL A 323     117.100  94.090  94.440  1.00  0.00           C
ATOM   4888 1HG1 VAL A 323     117.600  94.890  93.890  1.00  0.00           H
ATOM   4889 2HG1 VAL A 323     117.720  93.240  94.140  1.00  0.00           H
ATOM   4890 3HG1 VAL A 323     116.050  94.140  94.120  1.00  0.00           H
ATOM   4891  CG2 VAL A 323     116.260  95.680  96.100  1.00  0.00           C
ATOM   4892 1HG2 VAL A 323     116.280  96.100  97.100  1.00  0.00           H
ATOM   4893 2HG2 VAL A 323     116.780  96.400  95.470  1.00  0.00           H
ATOM   4894 3HG2 VAL A 323     115.190  95.640  95.880  1.00  0.00           H
ATOM   4895  C   VAL A 323     116.350  93.850  98.300  1.00  0.00           C
ATOM   4896  O   VAL A 323     115.220  94.210  98.760  1.00  0.00           O
ATOM   4897  N   VAL A 324     117.430  94.020  99.040  1.00  0.00           N
ATOM   4898  H   VAL A 324     118.310  93.600  98.770  1.00  0.00           H
ATOM   4899  CA  VAL A 324     117.380  94.590 100.400  1.00  0.00           C
ATOM   4900  HA  VAL A 324     116.500  95.230 100.490  1.00  0.00           H
ATOM   4901  CB  VAL A 324     117.320  93.390 101.500  1.00  0.00           C
ATOM   4902  HB  VAL A 324     117.420  93.840 102.490  1.00  0.00           H
ATOM   4903  CG1 VAL A 324     115.980  92.690 101.370  1.00  0.00           C
ATOM   4904 1HG1 VAL A 324     115.250  93.500 101.370  1.00  0.00           H
ATOM   4905 2HG1 VAL A 324     115.820  92.230 100.390  1.00  0.00           H
ATOM   4906 3HG1 VAL A 324     115.690  92.100 102.240  1.00  0.00           H
ATOM   4907  CG2 VAL A 324     118.460  92.400 101.500  1.00  0.00           C
ATOM   4908 1HG2 VAL A 324     119.400  92.870 101.770  1.00  0.00           H
ATOM   4909 2HG2 VAL A 324     118.340  91.620 102.260  1.00  0.00           H
ATOM   4910 3HG2 VAL A 324     118.540  91.910 100.530  1.00  0.00           H
ATOM   4911  C   VAL A 324     118.580  95.460 100.620  1.00  0.00           C
ATOM   4912  O   VAL A 324     119.620  95.140 100.060  1.00  0.00           O
ATOM   4913  N   PRO A 325     118.480  96.630 101.310  1.00  0.00           N
ATOM   4914  CD  PRO A 325     117.220  97.170 101.890  1.00  0.00           C
ATOM   4915  HD1 PRO A 325     117.020  96.660 102.840  1.00  0.00           H
ATOM   4916  HD2 PRO A 325     116.320  97.180 101.270  1.00  0.00           H
ATOM   4917  CG  PRO A 325     117.460  98.630 102.340  1.00  0.00           C
ATOM   4918  HG1 PRO A 325     116.910  98.960 103.210  1.00  0.00           H
ATOM   4919  HG2 PRO A 325     117.260  99.330 101.530  1.00  0.00           H
ATOM   4920  CB  PRO A 325     118.990  98.560 102.630  1.00  0.00           C
ATOM   4921  HB1 PRO A 325     119.080  98.000 103.560  1.00  0.00           H
ATOM   4922  HB2 PRO A 325     119.450  99.550 102.580  1.00  0.00           H
ATOM   4923  CA  PRO A 325     119.520  97.630 101.560  1.00  0.00           C
ATOM   4924  HA  PRO A 325     119.610  98.210 100.640  1.00  0.00           H
ATOM   4925  C   PRO A 325     120.920  97.100 101.930  1.00  0.00           C
ATOM   4926  O   PRO A 325     121.920  97.760 101.640  1.00  0.00           O
ATOM   4927  N   LYS A 326     121.010  95.970 102.640  1.00  0.00           N
ATOM   4928  H   LYS A 326     120.190  95.430 102.840  1.00  0.00           H
ATOM   4929  CA  LYS A 326     122.360  95.480 103.020  1.00  0.00           C
ATOM   4930  HA  LYS A 326     122.860  96.310 103.510  1.00  0.00           H
ATOM   4931  CB  LYS A 326     122.110  94.500 104.180  1.00  0.00           C
ATOM   4932  HB1 LYS A 326     121.630  93.580 103.850  1.00  0.00           H
ATOM   4933  HB2 LYS A 326     121.450  94.990 104.890  1.00  0.00           H
ATOM   4934  CG  LYS A 326     123.450  94.300 104.950  1.00  0.00           C
ATOM   4935  HG1 LYS A 326     123.850  95.280 105.210  1.00  0.00           H
ATOM   4936  HG2 LYS A 326     124.090  93.780 104.240  1.00  0.00           H
ATOM   4937  CD  LYS A 326     123.150  93.400 106.160  1.00  0.00           C
ATOM   4938  HD1 LYS A 326     122.520  92.550 105.880  1.00  0.00           H
ATOM   4939  HD2 LYS A 326     122.560  93.970 106.880  1.00  0.00           H
ATOM   4940  CE  LYS A 326     124.430  93.000 106.830  1.00  0.00           C
ATOM   4941  HE1 LYS A 326     124.850  93.970 107.080  1.00  0.00           H
ATOM   4942  HE2 LYS A 326     125.180  92.590 106.150  1.00  0.00           H
ATOM   4943  NZ  LYS A 326     124.170  92.170 108.010  1.00  0.00           N
ATOM   4944  HZ1 LYS A 326     123.800  91.250 107.840  1.00  0.00           H
ATOM   4945  HZ2 LYS A 326     125.030  92.060 108.520  1.00  0.00           H
ATOM   4946  HZ3 LYS A 326     123.410  92.520 108.580  1.00  0.00           H
ATOM   4947  C   LYS A 326     123.150  94.970 101.840  1.00  0.00           C
ATOM   4948  O   LYS A 326     124.320  95.400 101.680  1.00  0.00           O
ATOM   4949  N   ASP A 327     122.620  94.100 100.940  1.00  0.00           N
ATOM   4950  H   ASP A 327     121.670  93.810 101.090  1.00  0.00           H
ATOM   4951  CA  ASP A 327     123.310  93.770  99.700  1.00  0.00           C
ATOM   4952  HA  ASP A 327     124.370  93.580  99.880  1.00  0.00           H
ATOM   4953  CB  ASP A 327     122.560  92.680  98.990  1.00  0.00           C
ATOM   4954  HB1 ASP A 327     123.130  92.420  98.100  1.00  0.00           H
ATOM   4955  HB2 ASP A 327     121.530  92.950  98.760  1.00  0.00           H
ATOM   4956  CG  ASP A 327     122.630  91.330  99.740  1.00  0.00           C
ATOM   4957  OD1 ASP A 327     123.330  91.180 100.750  1.00  0.00           O
ATOM   4958  OD2 ASP A 327     122.190  90.320  99.190  1.00  0.00           O
ATOM   4959  C   ASP A 327     123.350  94.930  98.710  1.00  0.00           C
ATOM   4960  O   ASP A 327     124.470  95.170  98.200  1.00  0.00           O
ATOM   4961  N   VAL A 328     122.330  95.780  98.720  1.00  0.00           N
ATOM   4962  H   VAL A 328     121.500  95.630  99.280  1.00  0.00           H
ATOM   4963  CA  VAL A 328     122.300  97.060  97.940  1.00  0.00           C
ATOM   4964  HA  VAL A 328     122.620  96.780  96.940  1.00  0.00           H
ATOM   4965  CB  VAL A 328     120.930  97.770  97.950  1.00  0.00           C
ATOM   4966  HB  VAL A 328     120.510  97.790  98.960  1.00  0.00           H
ATOM   4967  CG1 VAL A 328     120.860  99.240  97.580  1.00  0.00           C
ATOM   4968 1HG1 VAL A 328     121.260  99.880  98.370  1.00  0.00           H
ATOM   4969 2HG1 VAL A 328     121.500  99.420  96.720  1.00  0.00           H
ATOM   4970 3HG1 VAL A 328     119.850  99.580  97.380  1.00  0.00           H
ATOM   4971  CG2 VAL A 328     119.810  96.960  97.190  1.00  0.00           C
ATOM   4972 1HG2 VAL A 328     119.910  97.030  96.110  1.00  0.00           H
ATOM   4973 2HG2 VAL A 328     119.700  95.910  97.470  1.00  0.00           H
ATOM   4974 3HG2 VAL A 328     118.870  97.460  97.420  1.00  0.00           H
ATOM   4975  C   VAL A 328     123.450  98.110  98.240  1.00  0.00           C
ATOM   4976  O   VAL A 328     123.980  98.670  97.330  1.00  0.00           O
ATOM   4977  N   ASN A 329     123.800  98.400  99.560  1.00  0.00           N
ATOM   4978  H   ASN A 329     123.180  97.980 100.240  1.00  0.00           H
ATOM   4979  CA  ASN A 329     124.850  99.290  99.950  1.00  0.00           C
ATOM   4980  HA  ASN A 329     124.570 100.270  99.560  1.00  0.00           H
ATOM   4981  CB  ASN A 329     124.780  99.390 101.490  1.00  0.00           C
ATOM   4982  HB1 ASN A 329     124.930  98.410 101.940  1.00  0.00           H
ATOM   4983  HB2 ASN A 329     123.800  99.780 101.750  1.00  0.00           H
ATOM   4984  CG  ASN A 329     125.870 100.310 101.970  1.00  0.00           C
ATOM   4985  OD1 ASN A 329     126.780  99.880 102.670  1.00  0.00           O
ATOM   4986  ND2 ASN A 329     125.740 101.620 101.700  1.00  0.00           N
ATOM   4987 1HD2 ASN A 329     124.850 101.880 101.310  1.00  0.00           H
ATOM   4988 2HD2 ASN A 329     126.450 102.240 102.060  1.00  0.00           H
ATOM   4989  C   ASN A 329     126.280  98.780  99.530  1.00  0.00           C
ATOM   4990  O   ASN A 329     127.140  99.640  99.180  1.00  0.00           O
ATOM   4991  N   ALA A 330     126.500  97.470  99.540  1.00  0.00           N
ATOM   4992  H   ALA A 330     125.800  96.830  99.890  1.00  0.00           H
ATOM   4993  CA  ALA A 330     127.590  96.870  98.900  1.00  0.00           C
ATOM   4994  HA  ALA A 330     128.490  97.410  99.180  1.00  0.00           H
ATOM   4995  CB  ALA A 330     127.670  95.370  99.270  1.00  0.00           C
ATOM   4996  HB1 ALA A 330     126.720  94.860  99.170  1.00  0.00           H
ATOM   4997  HB2 ALA A 330     128.450  94.880  98.680  1.00  0.00           H
ATOM   4998  HB3 ALA A 330     128.040  95.400 100.300  1.00  0.00           H
ATOM   4999  C   ALA A 330     127.540  96.910  97.290  1.00  0.00           C
ATOM   5000  O   ALA A 330     128.590  97.250  96.680  1.00  0.00           O
ATOM   5001  N   ALA A 331     126.370  96.760  96.620  1.00  0.00           N
ATOM   5002  H   ALA A 331     125.620  96.360  97.160  1.00  0.00           H
ATOM   5003  CA  ALA A 331     126.180  96.870  95.170  1.00  0.00           C
ATOM   5004  HA  ALA A 331     126.750  96.100  94.660  1.00  0.00           H
ATOM   5005  CB  ALA A 331     124.700  96.520  94.860  1.00  0.00           C
ATOM   5006  HB1 ALA A 331     124.030  97.260  95.320  1.00  0.00           H
ATOM   5007  HB2 ALA A 331     124.640  96.710  93.790  1.00  0.00           H
ATOM   5008  HB3 ALA A 331     124.540  95.470  95.100  1.00  0.00           H
ATOM   5009  C   ALA A 331     126.570  98.210  94.550  1.00  0.00           C
ATOM   5010  O   ALA A 331     127.490  98.250  93.670  1.00  0.00           O
ATOM   5011  N   ILE A 332     126.030  99.320  95.110  1.00  0.00           N
ATOM   5012  H   ILE A 332     125.540  99.200  95.990  1.00  0.00           H
ATOM   5013  CA  ILE A 332     126.380 100.720  94.680  1.00  0.00           C
ATOM   5014  HA  ILE A 332     126.190 100.630  93.610  1.00  0.00           H
ATOM   5015  CB  ILE A 332     125.440 101.710  95.380  1.00  0.00           C
ATOM   5016  HB  ILE A 332     125.870 102.660  95.060  1.00  0.00           H
ATOM   5017  CG2 ILE A 332     124.070 101.610  94.850  1.00  0.00           C
ATOM   5018 1HG2 ILE A 332     123.420 102.400  95.230  1.00  0.00           H
ATOM   5019 2HG2 ILE A 332     124.050 101.700  93.760  1.00  0.00           H
ATOM   5020 3HG2 ILE A 332     123.640 100.620  94.980  1.00  0.00           H
ATOM   5021  CG1 ILE A 332     125.560 101.700  96.870  1.00  0.00           C
ATOM   5022 1HG1 ILE A 332     126.610 101.780  97.160  1.00  0.00           H
ATOM   5023 2HG1 ILE A 332     125.280 100.720  97.270  1.00  0.00           H
ATOM   5024  CD  ILE A 332     124.720 102.860  97.600  1.00  0.00           C
ATOM   5025  HD1 ILE A 332     124.850 102.680  98.670  1.00  0.00           H
ATOM   5026  HD2 ILE A 332     125.020 103.850  97.280  1.00  0.00           H
ATOM   5027  HD3 ILE A 332     123.670 102.780  97.310  1.00  0.00           H
ATOM   5028  C   ILE A 332     127.880 100.990  94.830  1.00  0.00           C
ATOM   5029  O   ILE A 332     128.510 101.630  94.040  1.00  0.00           O
ATOM   5030  N   ALA A 333     128.520 100.350  95.800  1.00  0.00           N
ATOM   5031  H   ALA A 333     128.030  99.670  96.360  1.00  0.00           H
ATOM   5032  CA  ALA A 333     129.890 100.590  96.170  1.00  0.00           C
ATOM   5033  HA  ALA A 333     130.230 101.610  95.990  1.00  0.00           H
ATOM   5034  CB  ALA A 333     129.860 100.360  97.650  1.00  0.00           C
ATOM   5035  HB1 ALA A 333     129.180 101.050  98.140  1.00  0.00           H
ATOM   5036  HB2 ALA A 333     129.550  99.330  97.860  1.00  0.00           H
ATOM   5037  HB3 ALA A 333     130.880 100.400  98.030  1.00  0.00           H
ATOM   5038  C   ALA A 333     130.830  99.670  95.410  1.00  0.00           C
ATOM   5039  O   ALA A 333     132.040  99.580  95.710  1.00  0.00           O
ATOM   5040  N   THR A 334     130.290  98.850  94.460  1.00  0.00           N
ATOM   5041  H   THR A 334     129.300  98.860  94.260  1.00  0.00           H
ATOM   5042  CA  THR A 334     131.170  97.890  93.710  1.00  0.00           C
ATOM   5043  HA  THR A 334     132.210  98.150  93.910  1.00  0.00           H
ATOM   5044  CB  THR A 334     130.910  96.420  94.290  1.00  0.00           C
ATOM   5045  HB  THR A 334     131.350  95.720  93.590  1.00  0.00           H
ATOM   5046  CG2 THR A 334     131.620  96.210  95.630  1.00  0.00           C
ATOM   5047 1HG2 THR A 334     132.670  96.490  95.590  1.00  0.00           H
ATOM   5048 2HG2 THR A 334     131.200  96.830  96.430  1.00  0.00           H
ATOM   5049 3HG2 THR A 334     131.500  95.170  95.940  1.00  0.00           H
ATOM   5050  OG1 THR A 334     129.510  96.090  94.370  1.00  0.00           O
ATOM   5051  HG1 THR A 334     129.230  96.620  95.120  1.00  0.00           H
ATOM   5052  C   THR A 334     131.010  97.960  92.140  1.00  0.00           C
ATOM   5053  O   THR A 334     131.200  97.010  91.440  1.00  0.00           O
ATOM   5054  N   ILE A 335     130.760  99.290  91.720  1.00  0.00           N
ATOM   5055  H   ILE A 335     130.650 100.040  92.380  1.00  0.00           H
ATOM   5056  CA  ILE A 335     130.720  99.630  90.210  1.00  0.00           C
ATOM   5057  HA  ILE A 335     130.860  98.740  89.600  1.00  0.00           H
ATOM   5058  CB  ILE A 335     129.370 100.150  89.730  1.00  0.00           C
ATOM   5059  HB  ILE A 335     128.740  99.320  90.060  1.00  0.00           H
ATOM   5060  CG2 ILE A 335     128.880 101.420  90.400  1.00  0.00           C
[truncated: 718,675 more chars]
