# Supplementary material for: Identification and validation of novel microtubule suppressors with an imidazopyridine scaffold through structure-based virtual screening and docking
Source: RSC Med Chem. 2022 May 18;13(8):929–43. doi: 10.1039/d1md00392e (PMC9384815; doi:10.1039/d1md00392e)
Supplement: MD-013-D1MD00392E-s015 [file MD-013-D1MD00392E-s015.pdb]

REMARK    GENERATED BY TRJCONV
TITLE     TUBULIN ALPHA-1B CHAIN t=   0.00000 step= 0
REMARK    THIS IS A SIMULATION BOX
CRYST1  135.688  110.013   96.453  90.00  90.00  90.00 P 1           1
MODEL        1
ATOM      1  N   MET A   1      99.660  70.660  73.570  1.00  0.00           N
ATOM      2  H1  MET A   1      99.330  71.610  73.480  1.00  0.00           H
ATOM      3  H2  MET A   1      99.620  70.420  74.550  1.00  0.00           H
ATOM      4  H3  MET A   1     100.600  70.640  73.200  1.00  0.00           H
ATOM      5  CA  MET A   1      98.840  69.750  72.780  1.00  0.00           C
ATOM      6  HA  MET A   1      99.000  70.140  71.780  1.00  0.00           H
ATOM      7  CB  MET A   1      99.360  68.290  72.880  1.00  0.00           C
ATOM      8  HB1 MET A   1      99.100  67.750  73.790  1.00  0.00           H
ATOM      9  HB2 MET A   1     100.450  68.320  72.910  1.00  0.00           H
ATOM     10  CG  MET A   1      98.890  67.320  71.750  1.00  0.00           C
ATOM     11  HG1 MET A   1      99.560  66.470  71.750  1.00  0.00           H
ATOM     12  HG2 MET A   1      99.030  67.740  70.760  1.00  0.00           H
ATOM     13  SD  MET A   1      97.200  66.600  71.850  1.00  0.00           S
ATOM     14  CE  MET A   1      97.130  65.830  73.480  1.00  0.00           C
ATOM     15  HE1 MET A   1      97.230  66.650  74.190  1.00  0.00           H
ATOM     16  HE2 MET A   1      96.100  65.500  73.620  1.00  0.00           H
ATOM     17  HE3 MET A   1      97.890  65.080  73.660  1.00  0.00           H
ATOM     18  C   MET A   1      97.340  69.840  73.120  1.00  0.00           C
ATOM     19  O   MET A   1      96.970  69.770  74.300  1.00  0.00           O
ATOM     20  N   ARG A   2      96.480  69.900  72.090  1.00  0.00           N
ATOM     21  H   ARG A   2      96.820  70.080  71.150  1.00  0.00           H
ATOM     22  CA  ARG A   2      94.990  69.940  72.230  1.00  0.00           C
ATOM     23  HA  ARG A   2      94.740  69.780  73.280  1.00  0.00           H
ATOM     24  CB  ARG A   2      94.340  71.270  71.830  1.00  0.00           C
ATOM     25  HB1 ARG A   2      93.250  71.240  71.850  1.00  0.00           H
ATOM     26  HB2 ARG A   2      94.620  71.480  70.800  1.00  0.00           H
ATOM     27  CG  ARG A   2      94.910  72.430  72.670  1.00  0.00           C
ATOM     28  HG1 ARG A   2      95.980  72.320  72.510  1.00  0.00           H
ATOM     29  HG2 ARG A   2      94.840  72.290  73.750  1.00  0.00           H
ATOM     30  CD  ARG A   2      94.340  73.770  72.280  1.00  0.00           C
ATOM     31  HD1 ARG A   2      94.520  73.960  71.230  1.00  0.00           H
ATOM     32  HD2 ARG A   2      94.940  74.560  72.730  1.00  0.00           H
ATOM     33  NE  ARG A   2      92.950  73.930  72.660  1.00  0.00           N
ATOM     34  HE  ARG A   2      92.640  73.180  73.260  1.00  0.00           H
ATOM     35  CZ  ARG A   2      92.030  74.690  72.140  1.00  0.00           C
ATOM     36  NH1 ARG A   2      92.290  75.660  71.360  1.00  0.00           N
ATOM     37 1HH1 ARG A   2      93.260  75.910  71.250  1.00  0.00           H
ATOM     38 2HH1 ARG A   2      91.560  76.330  71.150  1.00  0.00           H
ATOM     39  NH2 ARG A   2      90.780  74.530  72.330  1.00  0.00           N
ATOM     40 1HH2 ARG A   2      90.490  73.950  73.100  1.00  0.00           H
ATOM     41 2HH2 ARG A   2      90.190  75.230  71.890  1.00  0.00           H
ATOM     42  C   ARG A   2      94.340  68.840  71.410  1.00  0.00           C
ATOM     43  O   ARG A   2      94.570  68.750  70.170  1.00  0.00           O
ATOM     44  N   GLU A   3      93.330  68.150  71.910  1.00  0.00           N
ATOM     45  H   GLU A   3      93.050  68.260  72.870  1.00  0.00           H
ATOM     46  CA  GLU A   3      92.720  67.040  71.130  1.00  0.00           C
ATOM     47  HA  GLU A   3      93.460  66.400  70.650  1.00  0.00           H
ATOM     48  CB  GLU A   3      92.040  66.120  72.110  1.00  0.00           C
ATOM     49  HB1 GLU A   3      91.770  65.220  71.570  1.00  0.00           H
ATOM     50  HB2 GLU A   3      91.210  66.600  72.640  1.00  0.00           H
ATOM     51  CG  GLU A   3      92.930  65.570  73.260  1.00  0.00           C
ATOM     52  HG1 GLU A   3      93.870  65.220  72.830  1.00  0.00           H
ATOM     53  HG2 GLU A   3      92.390  64.760  73.760  1.00  0.00           H
ATOM     54  CD  GLU A   3      93.260  66.460  74.490  1.00  0.00           C
ATOM     55  OE1 GLU A   3      92.820  67.630  74.600  1.00  0.00           O
ATOM     56  OE2 GLU A   3      94.040  65.980  75.370  1.00  0.00           O
ATOM     57  C   GLU A   3      91.770  67.470  69.940  1.00  0.00           C
ATOM     58  O   GLU A   3      91.160  68.540  69.950  1.00  0.00           O
ATOM     59  N   CYS A   4      91.530  66.530  68.990  1.00  0.00           N
ATOM     60  H   CYS A   4      92.140  65.730  68.950  1.00  0.00           H
ATOM     61  CA  CYS A   4      90.630  66.600  67.900  1.00  0.00           C
ATOM     62  HA  CYS A   4      89.830  67.330  67.970  1.00  0.00           H
ATOM     63  CB  CYS A   4      91.470  66.690  66.610  1.00  0.00           C
ATOM     64  HB1 CYS A   4      90.850  66.780  65.720  1.00  0.00           H
ATOM     65  HB2 CYS A   4      92.080  65.800  66.460  1.00  0.00           H
ATOM     66  SG  CYS A   4      92.460  68.260  66.540  1.00  0.00           S
ATOM     67  HG  CYS A   4      93.380  67.840  67.420  1.00  0.00           H
ATOM     68  C   CYS A   4      89.790  65.360  67.920  1.00  0.00           C
ATOM     69  O   CYS A   4      90.340  64.200  67.960  1.00  0.00           O
ATOM     70  N   ILE A   5      88.480  65.460  67.700  1.00  0.00           N
ATOM     71  H   ILE A   5      88.180  66.390  67.470  1.00  0.00           H
ATOM     72  CA  ILE A   5      87.520  64.370  67.780  1.00  0.00           C
ATOM     73  HA  ILE A   5      88.010  63.430  68.040  1.00  0.00           H
ATOM     74  CB  ILE A   5      86.390  64.640  68.860  1.00  0.00           C
ATOM     75  HB  ILE A   5      86.080  65.670  68.710  1.00  0.00           H
ATOM     76  CG2 ILE A   5      85.210  63.710  68.710  1.00  0.00           C
ATOM     77 1HG2 ILE A   5      84.430  64.020  69.400  1.00  0.00           H
ATOM     78 2HG2 ILE A   5      84.880  63.740  67.670  1.00  0.00           H
ATOM     79 3HG2 ILE A   5      85.490  62.710  69.060  1.00  0.00           H
ATOM     80  CG1 ILE A   5      86.990  64.340  70.290  1.00  0.00           C
ATOM     81 1HG1 ILE A   5      87.960  64.830  70.380  1.00  0.00           H
ATOM     82 2HG1 ILE A   5      87.120  63.260  70.430  1.00  0.00           H
ATOM     83  CD  ILE A   5      86.050  64.720  71.430  1.00  0.00           C
ATOM     84  HD1 ILE A   5      85.170  64.090  71.560  1.00  0.00           H
ATOM     85  HD2 ILE A   5      86.600  64.620  72.370  1.00  0.00           H
ATOM     86  HD3 ILE A   5      85.770  65.780  71.410  1.00  0.00           H
ATOM     87  C   ILE A   5      86.840  64.240  66.420  1.00  0.00           C
ATOM     88  O   ILE A   5      86.150  65.150  65.950  1.00  0.00           O
ATOM     89  N   SER A   6      87.040  63.110  65.710  1.00  0.00           N
ATOM     90  H   SER A   6      87.550  62.370  66.180  1.00  0.00           H
ATOM     91  CA  SER A   6      86.370  62.890  64.400  1.00  0.00           C
ATOM     92  HA  SER A   6      86.290  63.810  63.820  1.00  0.00           H
ATOM     93  CB  SER A   6      87.250  62.020  63.530  1.00  0.00           C
ATOM     94  HB1 SER A   6      86.700  61.620  62.670  1.00  0.00           H
ATOM     95  HB2 SER A   6      87.740  61.210  64.070  1.00  0.00           H
ATOM     96  OG  SER A   6      88.350  62.750  63.030  1.00  0.00           O
ATOM     97  HG  SER A   6      88.730  63.320  63.700  1.00  0.00           H
ATOM     98  C   SER A   6      85.020  62.240  64.670  1.00  0.00           C
ATOM     99  O   SER A   6      84.920  61.320  65.520  1.00  0.00           O
ATOM    100  N   ILE A   7      83.940  62.680  63.990  1.00  0.00           N
ATOM    101  H   ILE A   7      84.010  63.510  63.430  1.00  0.00           H
ATOM    102  CA  ILE A   7      82.700  61.910  64.030  1.00  0.00           C
ATOM    103  HA  ILE A   7      82.890  60.940  64.470  1.00  0.00           H
ATOM    104  CB  ILE A   7      81.620  62.700  64.780  1.00  0.00           C
ATOM    105  HB  ILE A   7      81.360  63.560  64.170  1.00  0.00           H
ATOM    106  CG2 ILE A   7      80.310  61.850  64.950  1.00  0.00           C
ATOM    107 1HG2 ILE A   7      79.610  61.880  64.110  1.00  0.00           H
ATOM    108 2HG2 ILE A   7      80.510  60.810  65.190  1.00  0.00           H
ATOM    109 3HG2 ILE A   7      79.770  62.230  65.810  1.00  0.00           H
ATOM    110  CG1 ILE A   7      81.950  63.370  66.130  1.00  0.00           C
ATOM    111 1HG1 ILE A   7      83.020  63.540  66.220  1.00  0.00           H
ATOM    112 2HG1 ILE A   7      81.890  62.600  66.910  1.00  0.00           H
ATOM    113  CD  ILE A   7      81.070  64.600  66.400  1.00  0.00           C
ATOM    114  HD1 ILE A   7      81.080  65.350  65.610  1.00  0.00           H
ATOM    115  HD2 ILE A   7      80.040  64.290  66.580  1.00  0.00           H
ATOM    116  HD3 ILE A   7      81.410  65.100  67.310  1.00  0.00           H
ATOM    117  C   ILE A   7      82.330  61.660  62.560  1.00  0.00           C
ATOM    118  O   ILE A   7      82.600  62.440  61.680  1.00  0.00           O
ATOM    119  N   HIS A   8      81.710  60.500  62.310  1.00  0.00           N
ATOM    120  H   HIS A   8      81.480  59.920  63.100  1.00  0.00           H
ATOM    121  CA  HIS A   8      81.510  59.850  60.920  1.00  0.00           C
ATOM    122  HA  HIS A   8      81.710  60.600  60.150  1.00  0.00           H
ATOM    123  CB  HIS A   8      82.560  58.700  60.830  1.00  0.00           C
ATOM    124  HB1 HIS A   8      82.520  58.150  59.890  1.00  0.00           H
ATOM    125  HB2 HIS A   8      82.320  57.990  61.610  1.00  0.00           H
ATOM    126  CG  HIS A   8      83.960  59.120  61.030  1.00  0.00           C
ATOM    127  ND1 HIS A   8      84.700  59.900  60.160  1.00  0.00           N
ATOM    128  CE1 HIS A   8      85.960  59.970  60.630  1.00  0.00           C
ATOM    129  HE1 HIS A   8      86.840  60.440  60.210  1.00  0.00           H
ATOM    130  NE2 HIS A   8      86.040  59.250  61.740  1.00  0.00           N
ATOM    131  HE2 HIS A   8      86.930  59.000  62.150  1.00  0.00           H
ATOM    132  CD2 HIS A   8      84.860  58.630  62.000  1.00  0.00           C
ATOM    133  HD2 HIS A   8      84.710  57.790  62.650  1.00  0.00           H
ATOM    134  C   HIS A   8      80.080  59.300  60.600  1.00  0.00           C
ATOM    135  O   HIS A   8      79.690  58.200  60.970  1.00  0.00           O
ATOM    136  N   VAL A   9      79.360  60.110  59.810  1.00  0.00           N
ATOM    137  H   VAL A   9      79.800  60.930  59.420  1.00  0.00           H
ATOM    138  CA  VAL A   9      77.960  60.010  59.800  1.00  0.00           C
ATOM    139  HA  VAL A   9      77.560  59.430  60.630  1.00  0.00           H
ATOM    140  CB  VAL A   9      77.300  61.440  59.970  1.00  0.00           C
ATOM    141  HB  VAL A   9      77.430  62.080  59.090  1.00  0.00           H
ATOM    142  CG1 VAL A   9      75.730  61.360  60.150  1.00  0.00           C
ATOM    143 1HG1 VAL A   9      75.340  62.370  60.210  1.00  0.00           H
ATOM    144 2HG1 VAL A   9      75.260  60.810  59.330  1.00  0.00           H
ATOM    145 3HG1 VAL A   9      75.350  60.810  61.010  1.00  0.00           H
ATOM    146  CG2 VAL A   9      77.830  62.270  61.200  1.00  0.00           C
ATOM    147 1HG2 VAL A   9      77.520  63.320  61.200  1.00  0.00           H
ATOM    148 2HG2 VAL A   9      77.580  61.900  62.190  1.00  0.00           H
ATOM    149 3HG2 VAL A   9      78.910  62.360  61.110  1.00  0.00           H
ATOM    150  C   VAL A   9      77.310  59.300  58.590  1.00  0.00           C
ATOM    151  O   VAL A   9      77.290  59.900  57.490  1.00  0.00           O
ATOM    152  N   GLY A  10      76.800  58.070  58.700  1.00  0.00           N
ATOM    153  H   GLY A  10      76.930  57.590  59.580  1.00  0.00           H
ATOM    154  CA  GLY A  10      76.250  57.380  57.540  1.00  0.00           C
ATOM    155  HA1 GLY A  10      75.450  57.980  57.080  1.00  0.00           H
ATOM    156  HA2 GLY A  10      75.610  56.550  57.830  1.00  0.00           H
ATOM    157  C   GLY A  10      77.230  56.880  56.470  1.00  0.00           C
ATOM    158  O   GLY A  10      78.420  57.120  56.690  1.00  0.00           O
ATOM    159  N   GLN A  11      76.780  56.310  55.340  1.00  0.00           N
ATOM    160  H   GLN A  11      75.780  56.340  55.180  1.00  0.00           H
ATOM    161  CA  GLN A  11      77.730  55.420  54.600  1.00  0.00           C
ATOM    162  HA  GLN A  11      78.220  54.720  55.290  1.00  0.00           H
ATOM    163  CB  GLN A  11      76.990  54.690  53.470  1.00  0.00           C
ATOM    164  HB1 GLN A  11      76.490  55.510  52.960  1.00  0.00           H
ATOM    165  HB2 GLN A  11      76.300  53.970  53.920  1.00  0.00           H
ATOM    166  CG  GLN A  11      77.920  53.980  52.450  1.00  0.00           C
ATOM    167  HG1 GLN A  11      78.380  53.090  52.870  1.00  0.00           H
ATOM    168  HG2 GLN A  11      78.790  54.580  52.150  1.00  0.00           H
ATOM    169  CD  GLN A  11      77.180  53.410  51.240  1.00  0.00           C
ATOM    170  OE1 GLN A  11      77.160  52.220  50.940  1.00  0.00           O
ATOM    171  NE2 GLN A  11      76.420  54.280  50.520  1.00  0.00           N
ATOM    172 1HE2 GLN A  11      76.320  55.250  50.750  1.00  0.00           H
ATOM    173 2HE2 GLN A  11      76.050  53.870  49.670  1.00  0.00           H
ATOM    174  C   GLN A  11      78.940  56.190  54.020  1.00  0.00           C
ATOM    175  O   GLN A  11      80.110  55.750  54.150  1.00  0.00           O
ATOM    176  N   ALA A  12      78.770  57.380  53.460  1.00  0.00           N
ATOM    177  H   ALA A  12      77.830  57.710  53.310  1.00  0.00           H
ATOM    178  CA  ALA A  12      79.880  58.210  52.900  1.00  0.00           C
ATOM    179  HA  ALA A  12      80.450  57.610  52.190  1.00  0.00           H
ATOM    180  CB  ALA A  12      79.370  59.480  52.220  1.00  0.00           C
ATOM    181  HB1 ALA A  12      80.100  60.110  51.710  1.00  0.00           H
ATOM    182  HB2 ALA A  12      78.650  59.170  51.460  1.00  0.00           H
ATOM    183  HB3 ALA A  12      78.830  60.070  52.950  1.00  0.00           H
ATOM    184  C   ALA A  12      80.800  58.600  54.100  1.00  0.00           C
ATOM    185  O   ALA A  12      81.940  58.420  53.890  1.00  0.00           O
ATOM    186  N   GLY A  13      80.310  59.000  55.240  1.00  0.00           N
ATOM    187  H   GLY A  13      79.330  58.910  55.470  1.00  0.00           H
ATOM    188  CA  GLY A  13      81.110  59.390  56.370  1.00  0.00           C
ATOM    189  HA1 GLY A  13      80.500  59.650  57.240  1.00  0.00           H
ATOM    190  HA2 GLY A  13      81.780  60.230  56.160  1.00  0.00           H
ATOM    191  C   GLY A  13      81.900  58.270  56.920  1.00  0.00           C
ATOM    192  O   GLY A  13      83.040  58.450  57.290  1.00  0.00           O
ATOM    193  N   VAL A  14      81.230  57.080  57.090  1.00  0.00           N
ATOM    194  H   VAL A  14      80.220  57.180  57.100  1.00  0.00           H
ATOM    195  CA  VAL A  14      81.810  55.810  57.500  1.00  0.00           C
ATOM    196  HA  VAL A  14      82.410  56.090  58.370  1.00  0.00           H
ATOM    197  CB  VAL A  14      80.730  54.710  57.880  1.00  0.00           C
ATOM    198  HB  VAL A  14      79.960  54.470  57.150  1.00  0.00           H
ATOM    199  CG1 VAL A  14      81.600  53.410  58.220  1.00  0.00           C
ATOM    200 1HG1 VAL A  14      80.870  52.620  58.390  1.00  0.00           H
ATOM    201 2HG1 VAL A  14      82.100  53.040  57.320  1.00  0.00           H
ATOM    202 3HG1 VAL A  14      82.230  53.320  59.100  1.00  0.00           H
ATOM    203  CG2 VAL A  14      79.900  55.170  59.050  1.00  0.00           C
ATOM    204 1HG2 VAL A  14      79.110  54.470  59.320  1.00  0.00           H
ATOM    205 2HG2 VAL A  14      80.550  55.400  59.900  1.00  0.00           H
ATOM    206 3HG2 VAL A  14      79.480  56.120  58.720  1.00  0.00           H
ATOM    207  C   VAL A  14      82.900  55.380  56.610  1.00  0.00           C
ATOM    208  O   VAL A  14      84.060  55.100  57.040  1.00  0.00           O
ATOM    209  N   GLN A  15      82.680  55.280  55.270  1.00  0.00           N
ATOM    210  H   GLN A  15      81.780  55.590  54.940  1.00  0.00           H
ATOM    211  CA  GLN A  15      83.710  54.710  54.430  1.00  0.00           C
ATOM    212  HA  GLN A  15      84.210  53.860  54.890  1.00  0.00           H
ATOM    213  CB  GLN A  15      83.110  54.160  53.070  1.00  0.00           C
ATOM    214  HB1 GLN A  15      83.960  53.730  52.550  1.00  0.00           H
ATOM    215  HB2 GLN A  15      82.570  54.890  52.480  1.00  0.00           H
ATOM    216  CG  GLN A  15      82.110  53.010  53.470  1.00  0.00           C
ATOM    217  HG1 GLN A  15      81.320  53.510  54.030  1.00  0.00           H
ATOM    218  HG2 GLN A  15      82.640  52.320  54.120  1.00  0.00           H
ATOM    219  CD  GLN A  15      81.640  52.190  52.260  1.00  0.00           C
ATOM    220  OE1 GLN A  15      81.670  50.990  52.230  1.00  0.00           O
ATOM    221  NE2 GLN A  15      80.940  52.750  51.340  1.00  0.00           N
ATOM    222 1HE2 GLN A  15      80.890  53.760  51.280  1.00  0.00           H
ATOM    223 2HE2 GLN A  15      80.480  52.120  50.700  1.00  0.00           H
ATOM    224  C   GLN A  15      84.860  55.650  54.140  1.00  0.00           C
ATOM    225  O   GLN A  15      86.060  55.200  54.120  1.00  0.00           O
ATOM    226  N   ILE A  16      84.660  57.000  54.070  1.00  0.00           N
ATOM    227  H   ILE A  16      83.760  57.460  54.060  1.00  0.00           H
ATOM    228  CA  ILE A  16      85.800  57.910  54.080  1.00  0.00           C
ATOM    229  HA  ILE A  16      86.490  57.400  53.400  1.00  0.00           H
ATOM    230  CB  ILE A  16      85.280  59.290  53.550  1.00  0.00           C
ATOM    231  HB  ILE A  16      84.450  59.640  54.170  1.00  0.00           H
ATOM    232  CG2 ILE A  16      86.450  60.300  53.700  1.00  0.00           C
ATOM    233 1HG2 ILE A  16      86.180  61.300  53.390  1.00  0.00           H
ATOM    234 2HG2 ILE A  16      86.680  60.500  54.750  1.00  0.00           H
ATOM    235 3HG2 ILE A  16      87.380  59.910  53.290  1.00  0.00           H
ATOM    236  CG1 ILE A  16      84.810  59.190  52.080  1.00  0.00           C
ATOM    237 1HG1 ILE A  16      84.230  58.270  51.980  1.00  0.00           H
ATOM    238 2HG1 ILE A  16      85.670  59.190  51.410  1.00  0.00           H
ATOM    239  CD  ILE A  16      83.860  60.340  51.650  1.00  0.00           C
ATOM    240  HD1 ILE A  16      83.090  60.540  52.410  1.00  0.00           H
ATOM    241  HD2 ILE A  16      84.390  61.270  51.470  1.00  0.00           H
ATOM    242  HD3 ILE A  16      83.290  60.010  50.780  1.00  0.00           H
ATOM    243  C   ILE A  16      86.480  57.970  55.500  1.00  0.00           C
ATOM    244  O   ILE A  16      87.710  57.910  55.520  1.00  0.00           O
ATOM    245  N   GLY A  17      85.810  57.890  56.640  1.00  0.00           N
ATOM    246  H   GLY A  17      84.800  57.880  56.610  1.00  0.00           H
ATOM    247  CA  GLY A  17      86.340  57.820  57.940  1.00  0.00           C
ATOM    248  HA1 GLY A  17      85.520  57.570  58.610  1.00  0.00           H
ATOM    249  HA2 GLY A  17      86.800  58.750  58.290  1.00  0.00           H
ATOM    250  C   GLY A  17      87.330  56.690  58.050  1.00  0.00           C
ATOM    251  O   GLY A  17      88.520  56.900  58.330  1.00  0.00           O
ATOM    252  N   ASN A  18      87.020  55.450  57.710  1.00  0.00           N
ATOM    253  H   ASN A  18      86.100  55.300  57.330  1.00  0.00           H
ATOM    254  CA  ASN A  18      87.950  54.330  57.890  1.00  0.00           C
ATOM    255  HA  ASN A  18      88.160  54.320  58.960  1.00  0.00           H
ATOM    256  CB  ASN A  18      87.180  53.080  57.520  1.00  0.00           C
ATOM    257  HB1 ASN A  18      87.320  53.050  56.440  1.00  0.00           H
ATOM    258  HB2 ASN A  18      86.100  53.080  57.690  1.00  0.00           H
ATOM    259  CG  ASN A  18      87.720  51.780  57.970  1.00  0.00           C
ATOM    260  OD1 ASN A  18      88.560  51.720  58.850  1.00  0.00           O
ATOM    261  ND2 ASN A  18      87.320  50.640  57.490  1.00  0.00           N
ATOM    262 1HD2 ASN A  18      86.590  50.700  56.800  1.00  0.00           H
ATOM    263 2HD2 ASN A  18      87.660  49.790  57.920  1.00  0.00           H
ATOM    264  C   ASN A  18      89.230  54.430  57.080  1.00  0.00           C
ATOM    265  O   ASN A  18      90.270  53.840  57.380  1.00  0.00           O
ATOM    266  N   ALA A  19      89.110  54.990  55.900  1.00  0.00           N
ATOM    267  H   ALA A  19      88.190  55.290  55.620  1.00  0.00           H
ATOM    268  CA  ALA A  19      90.140  55.190  54.900  1.00  0.00           C
ATOM    269  HA  ALA A  19      90.660  54.260  54.690  1.00  0.00           H
ATOM    270  CB  ALA A  19      89.510  55.790  53.620  1.00  0.00           C
ATOM    271  HB1 ALA A  19      88.920  56.690  53.740  1.00  0.00           H
ATOM    272  HB2 ALA A  19      90.210  55.960  52.800  1.00  0.00           H
ATOM    273  HB3 ALA A  19      88.870  55.000  53.210  1.00  0.00           H
ATOM    274  C   ALA A  19      91.150  56.150  55.460  1.00  0.00           C
ATOM    275  O   ALA A  19      92.380  55.890  55.350  1.00  0.00           O
ATOM    276  N   CYS A  20      90.710  57.230  56.060  1.00  0.00           N
ATOM    277  H   CYS A  20      89.720  57.360  56.190  1.00  0.00           H
ATOM    278  CA  CYS A  20      91.650  58.200  56.580  1.00  0.00           C
ATOM    279  HA  CYS A  20      92.420  58.470  55.860  1.00  0.00           H
ATOM    280  CB  CYS A  20      90.860  59.450  56.960  1.00  0.00           C
ATOM    281  HB1 CYS A  20      91.360  60.130  57.640  1.00  0.00           H
ATOM    282  HB2 CYS A  20      89.980  59.180  57.540  1.00  0.00           H
ATOM    283  SG  CYS A  20      90.360  60.210  55.460  1.00  0.00           S
ATOM    284  HG  CYS A  20      89.530  59.230  55.090  1.00  0.00           H
ATOM    285  C   CYS A  20      92.420  57.610  57.790  1.00  0.00           C
ATOM    286  O   CYS A  20      93.610  57.890  58.000  1.00  0.00           O
ATOM    287  N   TRP A  21      91.770  56.850  58.640  1.00  0.00           N
ATOM    288  H   TRP A  21      90.780  56.670  58.470  1.00  0.00           H
ATOM    289  CA  TRP A  21      92.300  56.190  59.870  1.00  0.00           C
ATOM    290  HA  TRP A  21      92.960  56.960  60.260  1.00  0.00           H
ATOM    291  CB  TRP A  21      91.250  55.990  60.900  1.00  0.00           C
ATOM    292  HB1 TRP A  21      91.540  55.430  61.780  1.00  0.00           H
ATOM    293  HB2 TRP A  21      90.470  55.490  60.340  1.00  0.00           H
ATOM    294  CG  TRP A  21      90.760  57.340  61.440  1.00  0.00           C
ATOM    295  CD1 TRP A  21      89.750  58.110  60.990  1.00  0.00           C
ATOM    296  HD1 TRP A  21      89.060  57.900  60.200  1.00  0.00           H
ATOM    297  NE1 TRP A  21      89.740  59.290  61.640  1.00  0.00           N
ATOM    298  HE1 TRP A  21      89.220  60.100  61.340  1.00  0.00           H
ATOM    299  CE2 TRP A  21      90.560  59.330  62.700  1.00  0.00           C
ATOM    300  CZ2 TRP A  21      90.700  60.270  63.740  1.00  0.00           C
ATOM    301  HZ2 TRP A  21      90.060  61.130  63.820  1.00  0.00           H
ATOM    302  CH2 TRP A  21      91.740  60.050  64.630  1.00  0.00           C
ATOM    303  HH2 TRP A  21      92.020  60.790  65.370  1.00  0.00           H
ATOM    304  CZ3 TRP A  21      92.610  58.970  64.460  1.00  0.00           C
ATOM    305  HZ3 TRP A  21      93.450  58.840  65.120  1.00  0.00           H
ATOM    306  CE3 TRP A  21      92.320  57.970  63.520  1.00  0.00           C
ATOM    307  HE3 TRP A  21      92.960  57.100  63.460  1.00  0.00           H
ATOM    308  CD2 TRP A  21      91.270  58.100  62.540  1.00  0.00           C
ATOM    309  C   TRP A  21      93.310  55.080  59.610  1.00  0.00           C
ATOM    310  O   TRP A  21      94.380  55.000  60.200  1.00  0.00           O
ATOM    311  N   GLU A  22      93.050  54.310  58.540  1.00  0.00           N
ATOM    312  H   GLU A  22      92.150  54.470  58.120  1.00  0.00           H
ATOM    313  CA  GLU A  22      94.060  53.530  57.810  1.00  0.00           C
ATOM    314  HA  GLU A  22      94.490  52.760  58.460  1.00  0.00           H
ATOM    315  CB  GLU A  22      93.480  52.760  56.670  1.00  0.00           C
ATOM    316  HB1 GLU A  22      92.880  53.440  56.070  1.00  0.00           H
ATOM    317  HB2 GLU A  22      92.840  51.940  57.000  1.00  0.00           H
ATOM    318  CG  GLU A  22      94.570  52.340  55.640  1.00  0.00           C
ATOM    319  HG1 GLU A  22      95.420  51.910  56.160  1.00  0.00           H
ATOM    320  HG2 GLU A  22      94.810  53.190  55.000  1.00  0.00           H
ATOM    321  CD  GLU A  22      93.960  51.420  54.560  1.00  0.00           C
ATOM    322  OE1 GLU A  22      93.070  51.900  53.750  1.00  0.00           O
ATOM    323  OE2 GLU A  22      94.440  50.310  54.450  1.00  0.00           O
ATOM    324  C   GLU A  22      95.220  54.430  57.420  1.00  0.00           C
ATOM    325  O   GLU A  22      96.300  54.180  57.910  1.00  0.00           O
ATOM    326  N   LEU A  23      94.920  55.510  56.660  1.00  0.00           N
ATOM    327  H   LEU A  23      94.010  55.650  56.240  1.00  0.00           H
ATOM    328  CA  LEU A  23      95.990  56.440  56.250  1.00  0.00           C
ATOM    329  HA  LEU A  23      96.780  55.760  55.950  1.00  0.00           H
ATOM    330  CB  LEU A  23      95.480  57.470  55.240  1.00  0.00           C
ATOM    331  HB1 LEU A  23      94.690  58.110  55.620  1.00  0.00           H
ATOM    332  HB2 LEU A  23      95.050  56.940  54.390  1.00  0.00           H
ATOM    333  CG  LEU A  23      96.530  58.450  54.620  1.00  0.00           C
ATOM    334  HG  LEU A  23      96.990  59.050  55.400  1.00  0.00           H
ATOM    335  CD1 LEU A  23      97.610  57.660  53.860  1.00  0.00           C
ATOM    336 1HD1 LEU A  23      98.200  58.280  53.190  1.00  0.00           H
ATOM    337 2HD1 LEU A  23      98.260  57.210  54.610  1.00  0.00           H
ATOM    338 3HD1 LEU A  23      97.120  56.800  53.380  1.00  0.00           H
ATOM    339  CD2 LEU A  23      95.910  59.250  53.540  1.00  0.00           C
ATOM    340 1HD2 LEU A  23      96.560  60.060  53.190  1.00  0.00           H
ATOM    341 2HD2 LEU A  23      95.620  58.750  52.610  1.00  0.00           H
ATOM    342 3HD2 LEU A  23      95.010  59.710  53.950  1.00  0.00           H
ATOM    343  C   LEU A  23      96.780  57.030  57.420  1.00  0.00           C
ATOM    344  O   LEU A  23      98.030  56.940  57.440  1.00  0.00           O
ATOM    345  N   TYR A  24      96.200  57.500  58.510  1.00  0.00           N
ATOM    346  H   TYR A  24      95.190  57.470  58.510  1.00  0.00           H
ATOM    347  CA  TYR A  24      96.940  58.180  59.590  1.00  0.00           C
ATOM    348  HA  TYR A  24      97.610  58.890  59.110  1.00  0.00           H
ATOM    349  CB  TYR A  24      95.920  58.740  60.630  1.00  0.00           C
ATOM    350  HB1 TYR A  24      96.470  59.070  61.510  1.00  0.00           H
ATOM    351  HB2 TYR A  24      95.180  57.950  60.760  1.00  0.00           H
ATOM    352  CG  TYR A  24      94.980  59.800  60.150  1.00  0.00           C
ATOM    353  CD1 TYR A  24      95.280  60.590  59.000  1.00  0.00           C
ATOM    354  HD1 TYR A  24      96.260  60.590  58.550  1.00  0.00           H
ATOM    355  CE1 TYR A  24      94.280  61.480  58.490  1.00  0.00           C
ATOM    356  HE1 TYR A  24      94.390  62.140  57.640  1.00  0.00           H
ATOM    357  CZ  TYR A  24      93.050  61.640  59.190  1.00  0.00           C
ATOM    358  OH  TYR A  24      92.090  62.520  58.730  1.00  0.00           O
ATOM    359  HH  TYR A  24      91.380  62.710  59.350  1.00  0.00           H
ATOM    360  CE2 TYR A  24      92.770  60.840  60.310  1.00  0.00           C
ATOM    361  HE2 TYR A  24      91.890  61.040  60.900  1.00  0.00           H
ATOM    362  CD2 TYR A  24      93.780  59.970  60.860  1.00  0.00           C
ATOM    363  HD2 TYR A  24      93.650  59.530  61.830  1.00  0.00           H
ATOM    364  C   TYR A  24      97.910  57.150  60.270  1.00  0.00           C
ATOM    365  O   TYR A  24      99.070  57.510  60.590  1.00  0.00           O
ATOM    366  N   CYS A  25      97.470  55.900  60.440  1.00  0.00           N
ATOM    367  H   CYS A  25      96.570  55.660  60.060  1.00  0.00           H
ATOM    368  CA  CYS A  25      98.270  54.780  60.980  1.00  0.00           C
ATOM    369  HA  CYS A  25      98.750  55.220  61.860  1.00  0.00           H
ATOM    370  CB  CYS A  25      97.350  53.650  61.350  1.00  0.00           C
ATOM    371  HB1 CYS A  25      97.860  52.790  61.780  1.00  0.00           H
ATOM    372  HB2 CYS A  25      96.800  53.210  60.520  1.00  0.00           H
ATOM    373  SG  CYS A  25      96.070  53.990  62.620  1.00  0.00           S
ATOM    374  HG  CYS A  25      95.200  54.510  61.740  1.00  0.00           H
ATOM    375  C   CYS A  25      99.390  54.360  60.000  1.00  0.00           C
ATOM    376  O   CYS A  25     100.540  54.150  60.450  1.00  0.00           O
ATOM    377  N   LEU A  26      99.190  54.310  58.690  1.00  0.00           N
ATOM    378  H   LEU A  26      98.270  54.520  58.310  1.00  0.00           H
ATOM    379  CA  LEU A  26     100.350  54.220  57.710  1.00  0.00           C
ATOM    380  HA  LEU A  26     100.880  53.330  58.060  1.00  0.00           H
ATOM    381  CB  LEU A  26      99.880  53.970  56.230  1.00  0.00           C
ATOM    382  HB1 LEU A  26     100.700  53.810  55.530  1.00  0.00           H
ATOM    383  HB2 LEU A  26      99.280  54.810  55.890  1.00  0.00           H
ATOM    384  CG  LEU A  26      98.930  52.740  56.070  1.00  0.00           C
ATOM    385  HG  LEU A  26      98.290  52.650  56.940  1.00  0.00           H
ATOM    386  CD1 LEU A  26      98.170  52.780  54.790  1.00  0.00           C
ATOM    387 1HD1 LEU A  26      97.700  51.830  54.540  1.00  0.00           H
ATOM    388 2HD1 LEU A  26      97.470  53.600  54.650  1.00  0.00           H
ATOM    389 3HD1 LEU A  26      98.930  53.050  54.050  1.00  0.00           H
ATOM    390  CD2 LEU A  26      99.640  51.400  56.070  1.00  0.00           C
ATOM    391 1HD2 LEU A  26     100.340  51.270  56.900  1.00  0.00           H
ATOM    392 2HD2 LEU A  26      98.910  50.590  56.130  1.00  0.00           H
ATOM    393 3HD2 LEU A  26     100.260  51.430  55.180  1.00  0.00           H
ATOM    394  C   LEU A  26     101.300  55.430  57.760  1.00  0.00           C
ATOM    395  O   LEU A  26     102.480  55.270  57.500  1.00  0.00           O
ATOM    396  N   GLU A  27     100.790  56.650  57.900  1.00  0.00           N
ATOM    397  H   GLU A  27      99.800  56.700  58.100  1.00  0.00           H
ATOM    398  CA  GLU A  27     101.650  57.880  57.980  1.00  0.00           C
ATOM    399  HA  GLU A  27     102.280  57.890  57.090  1.00  0.00           H
ATOM    400  CB  GLU A  27     100.700  59.130  57.840  1.00  0.00           C
ATOM    401  HB1 GLU A  27     101.260  59.970  58.240  1.00  0.00           H
ATOM    402  HB2 GLU A  27      99.810  59.000  58.470  1.00  0.00           H
ATOM    403  CG  GLU A  27     100.200  59.420  56.350  1.00  0.00           C
ATOM    404  HG1 GLU A  27      99.600  58.580  56.020  1.00  0.00           H
ATOM    405  HG2 GLU A  27     101.110  59.400  55.750  1.00  0.00           H
ATOM    406  CD  GLU A  27      99.410  60.630  56.090  1.00  0.00           C
ATOM    407  OE1 GLU A  27      99.130  61.500  57.020  1.00  0.00           O
ATOM    408  OE2 GLU A  27      99.130  60.950  54.910  1.00  0.00           O
ATOM    409  C   GLU A  27     102.540  57.910  59.250  1.00  0.00           C
ATOM    410  O   GLU A  27     103.670  58.330  59.260  1.00  0.00           O
ATOM    411  N   HIS A  28     101.960  57.410  60.330  1.00  0.00           N
ATOM    412  H   HIS A  28     100.990  57.140  60.290  1.00  0.00           H
ATOM    413  CA  HIS A  28     102.650  57.460  61.610  1.00  0.00           C
ATOM    414  HA  HIS A  28     103.350  58.290  61.590  1.00  0.00           H
ATOM    415  CB  HIS A  28     101.600  57.740  62.730  1.00  0.00           C
ATOM    416  HB1 HIS A  28     102.130  57.550  63.660  1.00  0.00           H
ATOM    417  HB2 HIS A  28     100.860  56.940  62.630  1.00  0.00           H
ATOM    418  CG  HIS A  28     101.010  59.130  62.710  1.00  0.00           C
ATOM    419  ND1 HIS A  28     101.850  60.300  62.710  1.00  0.00           N
ATOM    420  CE1 HIS A  28     101.010  61.350  62.940  1.00  0.00           C
ATOM    421  HE1 HIS A  28     101.380  62.360  63.060  1.00  0.00           H
ATOM    422  NE2 HIS A  28      99.760  60.930  63.070  1.00  0.00           N
ATOM    423  HE2 HIS A  28      98.960  61.520  63.230  1.00  0.00           H
ATOM    424  CD2 HIS A  28      99.730  59.560  62.860  1.00  0.00           C
ATOM    425  HD2 HIS A  28      98.820  58.980  62.900  1.00  0.00           H
ATOM    426  C   HIS A  28     103.480  56.220  61.960  1.00  0.00           C
ATOM    427  O   HIS A  28     104.420  56.410  62.700  1.00  0.00           O
ATOM    428  N   GLY A  29     103.160  55.170  61.280  1.00  0.00           N
ATOM    429  H   GLY A  29     102.460  55.310  60.570  1.00  0.00           H
ATOM    430  CA  GLY A  29     103.740  53.830  61.580  1.00  0.00           C
ATOM    431  HA1 GLY A  29     104.830  53.860  61.700  1.00  0.00           H
ATOM    432  HA2 GLY A  29     103.330  53.230  60.770  1.00  0.00           H
ATOM    433  C   GLY A  29     103.060  53.120  62.810  1.00  0.00           C
ATOM    434  O   GLY A  29     103.810  52.730  63.740  1.00  0.00           O
ATOM    435  N   ILE A  30     101.760  53.280  62.850  1.00  0.00           N
ATOM    436  H   ILE A  30     101.310  53.730  62.070  1.00  0.00           H
ATOM    437  CA  ILE A  30     100.870  52.520  63.740  1.00  0.00           C
ATOM    438  HA  ILE A  30     101.370  52.250  64.670  1.00  0.00           H
ATOM    439  CB  ILE A  30      99.700  53.500  64.210  1.00  0.00           C
ATOM    440  HB  ILE A  30      99.300  53.850  63.260  1.00  0.00           H
ATOM    441  CG2 ILE A  30      98.690  52.640  65.080  1.00  0.00           C
ATOM    442 1HG2 ILE A  30      99.080  51.870  65.740  1.00  0.00           H
ATOM    443 2HG2 ILE A  30      98.050  53.290  65.670  1.00  0.00           H
ATOM    444 3HG2 ILE A  30      98.210  52.020  64.320  1.00  0.00           H
ATOM    445  CG1 ILE A  30     100.210  54.650  65.100  1.00  0.00           C
ATOM    446 1HG1 ILE A  30     101.120  54.930  64.580  1.00  0.00           H
ATOM    447 2HG1 ILE A  30     100.560  54.150  66.000  1.00  0.00           H
ATOM    448  CD  ILE A  30      99.150  55.800  65.350  1.00  0.00           C
ATOM    449  HD1 ILE A  30      99.680  56.710  65.620  1.00  0.00           H
ATOM    450  HD2 ILE A  30      98.600  55.850  64.410  1.00  0.00           H
ATOM    451  HD3 ILE A  30      98.440  55.550  66.140  1.00  0.00           H
ATOM    452  C   ILE A  30     100.450  51.200  62.990  1.00  0.00           C
ATOM    453  O   ILE A  30     100.150  51.180  61.820  1.00  0.00           O
ATOM    454  N   GLN A  31     100.610  50.110  63.690  1.00  0.00           N
ATOM    455  H   GLN A  31     100.800  50.190  64.680  1.00  0.00           H
ATOM    456  CA  GLN A  31     100.400  48.760  63.140  1.00  0.00           C
ATOM    457  HA  GLN A  31     100.560  48.760  62.070  1.00  0.00           H
ATOM    458  CB  GLN A  31     101.460  47.770  63.620  1.00  0.00           C
ATOM    459  HB1 GLN A  31     101.250  46.870  63.050  1.00  0.00           H
ATOM    460  HB2 GLN A  31     101.390  47.590  64.690  1.00  0.00           H
ATOM    461  CG  GLN A  31     102.890  48.210  63.380  1.00  0.00           C
ATOM    462  HG1 GLN A  31     103.200  49.100  63.930  1.00  0.00           H
ATOM    463  HG2 GLN A  31     103.040  48.520  62.340  1.00  0.00           H
ATOM    464  CD  GLN A  31     103.890  47.160  63.760  1.00  0.00           C
ATOM    465  OE1 GLN A  31     103.590  46.340  64.630  1.00  0.00           O
ATOM    466  NE2 GLN A  31     105.050  47.070  63.130  1.00  0.00           N
ATOM    467 1HE2 GLN A  31     105.120  47.450  62.200  1.00  0.00           H
ATOM    468 2HE2 GLN A  31     105.700  46.530  63.680  1.00  0.00           H
ATOM    469  C   GLN A  31      98.970  48.300  63.270  1.00  0.00           C
ATOM    470  O   GLN A  31      98.180  48.860  64.090  1.00  0.00           O
ATOM    471  N   PRO A  32      98.410  47.330  62.500  1.00  0.00           N
ATOM    472  CD  PRO A  32      98.960  46.790  61.250  1.00  0.00           C
ATOM    473  HD1 PRO A  32      99.590  45.940  61.530  1.00  0.00           H
ATOM    474  HD2 PRO A  32      99.510  47.590  60.750  1.00  0.00           H
ATOM    475  CG  PRO A  32      97.750  46.500  60.390  1.00  0.00           C
ATOM    476  HG1 PRO A  32      97.960  45.630  59.770  1.00  0.00           H
ATOM    477  HG2 PRO A  32      97.670  47.360  59.740  1.00  0.00           H
ATOM    478  CB  PRO A  32      96.610  46.150  61.320  1.00  0.00           C
ATOM    479  HB1 PRO A  32      96.670  45.080  61.510  1.00  0.00           H
ATOM    480  HB2 PRO A  32      95.730  46.470  60.760  1.00  0.00           H
ATOM    481  CA  PRO A  32      97.000  46.990  62.520  1.00  0.00           C
ATOM    482  HA  PRO A  32      96.530  47.950  62.300  1.00  0.00           H
ATOM    483  C   PRO A  32      96.260  46.410  63.790  1.00  0.00           C
ATOM    484  O   PRO A  32      95.050  46.220  63.820  1.00  0.00           O
ATOM    485  N   ASP A  33      97.010  46.230  64.860  1.00  0.00           N
ATOM    486  H   ASP A  33      98.000  46.350  64.760  1.00  0.00           H
ATOM    487  CA  ASP A  33      96.530  45.870  66.210  1.00  0.00           C
ATOM    488  HA  ASP A  33      95.490  45.550  66.170  1.00  0.00           H
ATOM    489  CB  ASP A  33      97.380  44.720  66.850  1.00  0.00           C
ATOM    490  HB1 ASP A  33      97.380  43.850  66.190  1.00  0.00           H
ATOM    491  HB2 ASP A  33      97.000  44.510  67.850  1.00  0.00           H
ATOM    492  CG  ASP A  33      98.870  45.100  66.980  1.00  0.00           C
ATOM    493  OD1 ASP A  33      99.330  46.010  66.240  1.00  0.00           O
ATOM    494  OD2 ASP A  33      99.560  44.320  67.630  1.00  0.00           O
ATOM    495  C   ASP A  33      96.560  47.080  67.160  1.00  0.00           C
ATOM    496  O   ASP A  33      96.170  47.050  68.330  1.00  0.00           O
ATOM    497  N   GLY A  34      96.920  48.310  66.660  1.00  0.00           N
ATOM    498  H   GLY A  34      97.260  48.350  65.710  1.00  0.00           H
ATOM    499  CA  GLY A  34      97.150  49.480  67.430  1.00  0.00           C
ATOM    500  HA1 GLY A  34      96.400  49.620  68.210  1.00  0.00           H
ATOM    501  HA2 GLY A  34      96.860  50.290  66.760  1.00  0.00           H
ATOM    502  C   GLY A  34      98.580  49.820  68.070  1.00  0.00           C
ATOM    503  O   GLY A  34      98.700  50.960  68.550  1.00  0.00           O
ATOM    504  N   GLN A  35      99.580  48.890  67.920  1.00  0.00           N
ATOM    505  H   GLN A  35      99.340  48.040  67.440  1.00  0.00           H
ATOM    506  CA  GLN A  35     100.990  49.080  68.420  1.00  0.00           C
ATOM    507  HA  GLN A  35     100.930  49.600  69.370  1.00  0.00           H
ATOM    508  CB  GLN A  35     101.620  47.720  68.680  1.00  0.00           C
ATOM    509  HB1 GLN A  35     102.620  47.900  69.080  1.00  0.00           H
ATOM    510  HB2 GLN A  35     101.680  47.150  67.750  1.00  0.00           H
ATOM    511  CG  GLN A  35     100.860  46.920  69.690  1.00  0.00           C
ATOM    512  HG1 GLN A  35     101.370  45.950  69.720  1.00  0.00           H
ATOM    513  HG2 GLN A  35      99.840  46.820  69.300  1.00  0.00           H
ATOM    514  CD  GLN A  35     100.930  47.420  71.130  1.00  0.00           C
ATOM    515  OE1 GLN A  35     102.020  47.840  71.650  1.00  0.00           O
ATOM    516  NE2 GLN A  35      99.840  47.200  71.800  1.00  0.00           N
ATOM    517 1HE2 GLN A  35      99.120  46.630  71.380  1.00  0.00           H
ATOM    518 2HE2 GLN A  35      99.800  47.500  72.770  1.00  0.00           H
ATOM    519  C   GLN A  35     101.740  50.060  67.500  1.00  0.00           C
ATOM    520  O   GLN A  35     101.620  49.970  66.260  1.00  0.00           O
ATOM    521  N   MET A  36     102.570  50.920  68.090  1.00  0.00           N
ATOM    522  H   MET A  36     102.450  50.850  69.090  1.00  0.00           H
ATOM    523  CA  MET A  36     103.450  51.930  67.480  1.00  0.00           C
ATOM    524  HA  MET A  36     103.370  51.860  66.400  1.00  0.00           H
ATOM    525  CB  MET A  36     102.890  53.300  67.790  1.00  0.00           C
ATOM    526  HB1 MET A  36     102.940  53.650  68.820  1.00  0.00           H
ATOM    527  HB2 MET A  36     101.830  53.380  67.570  1.00  0.00           H
ATOM    528  CG  MET A  36     103.590  54.330  66.940  1.00  0.00           C
ATOM    529  HG1 MET A  36     103.490  54.040  65.900  1.00  0.00           H
ATOM    530  HG2 MET A  36     104.630  54.330  67.300  1.00  0.00           H
ATOM    531  SD  MET A  36     102.870  56.020  67.000  1.00  0.00           S
ATOM    532  CE  MET A  36     104.210  56.980  66.310  1.00  0.00           C
ATOM    533  HE1 MET A  36     104.350  56.550  65.320  1.00  0.00           H
ATOM    534  HE2 MET A  36     103.860  58.010  66.210  1.00  0.00           H
ATOM    535  HE3 MET A  36     105.040  56.840  67.010  1.00  0.00           H
ATOM    536  C   MET A  36     104.910  51.740  67.950  1.00  0.00           C
ATOM    537  O   MET A  36     105.230  52.180  69.020  1.00  0.00           O
ATOM    538  N   PRO A  37     105.780  50.990  67.280  1.00  0.00           N
ATOM    539  CD  PRO A  37     105.340  50.200  66.140  1.00  0.00           C
ATOM    540  HD1 PRO A  37     105.170  50.740  65.210  1.00  0.00           H
ATOM    541  HD2 PRO A  37     104.480  49.630  66.500  1.00  0.00           H
ATOM    542  CG  PRO A  37     106.430  49.190  66.000  1.00  0.00           C
ATOM    543  HG1 PRO A  37     106.830  49.240  64.990  1.00  0.00           H
ATOM    544  HG2 PRO A  37     106.130  48.150  66.130  1.00  0.00           H
ATOM    545  CB  PRO A  37     107.570  49.560  67.000  1.00  0.00           C
ATOM    546  HB1 PRO A  37     108.470  49.810  66.440  1.00  0.00           H
ATOM    547  HB2 PRO A  37     107.810  48.720  67.650  1.00  0.00           H
ATOM    548  CA  PRO A  37     107.080  50.670  67.830  1.00  0.00           C
ATOM    549  HA  PRO A  37     106.970  50.450  68.890  1.00  0.00           H
ATOM    550  C   PRO A  37     108.090  51.880  67.810  1.00  0.00           C
ATOM    551  O   PRO A  37     108.990  51.880  68.680  1.00  0.00           O
ATOM    552  N   SER A  38     108.020  52.890  66.960  1.00  0.00           N
ATOM    553  H   SER A  38     107.250  52.870  66.300  1.00  0.00           H
ATOM    554  CA  SER A  38     108.720  54.130  67.100  1.00  0.00           C
ATOM    555  HA  SER A  38     109.790  53.900  67.100  1.00  0.00           H
ATOM    556  CB  SER A  38     108.490  54.980  65.860  1.00  0.00           C
ATOM    557  HB1 SER A  38     108.820  54.380  65.010  1.00  0.00           H
ATOM    558  HB2 SER A  38     109.120  55.870  65.840  1.00  0.00           H
ATOM    559  OG  SER A  38     107.100  55.410  65.720  1.00  0.00           O
ATOM    560  HG  SER A  38     107.160  56.370  65.730  1.00  0.00           H
ATOM    561  C   SER A  38     108.450  54.970  68.410  1.00  0.00           C
ATOM    562  O   SER A  38     109.370  55.720  68.770  1.00  0.00           O
ATOM    563  N   ASP A  39     107.300  54.890  69.000  1.00  0.00           N
ATOM    564  H   ASP A  39     106.610  54.390  68.460  1.00  0.00           H
ATOM    565  CA  ASP A  39     106.900  55.770  70.050  1.00  0.00           C
ATOM    566  HA  ASP A  39     107.340  56.760  69.940  1.00  0.00           H
ATOM    567  CB  ASP A  39     105.380  55.930  70.050  1.00  0.00           C
ATOM    568  HB1 ASP A  39     104.940  54.930  70.170  1.00  0.00           H
ATOM    569  HB2 ASP A  39     105.070  56.350  69.100  1.00  0.00           H
ATOM    570  CG  ASP A  39     104.750  56.830  71.170  1.00  0.00           C
ATOM    571  OD1 ASP A  39     105.450  57.320  72.120  1.00  0.00           O
ATOM    572  OD2 ASP A  39     103.510  56.980  71.120  1.00  0.00           O
ATOM    573  C   ASP A  39     107.360  55.230  71.410  1.00  0.00           C
ATOM    574  O   ASP A  39     107.110  54.080  71.700  1.00  0.00           O
ATOM    575  N   LYS A  40     108.090  56.090  72.210  1.00  0.00           N
ATOM    576  H   LYS A  40     108.210  57.030  71.860  1.00  0.00           H
ATOM    577  CA  LYS A  40     108.950  55.640  73.400  1.00  0.00           C
ATOM    578  HA  LYS A  40     108.760  54.570  73.360  1.00  0.00           H
ATOM    579  CB  LYS A  40     110.430  56.010  73.150  1.00  0.00           C
ATOM    580  HB1 LYS A  40     111.010  55.610  73.980  1.00  0.00           H
ATOM    581  HB2 LYS A  40     110.630  57.080  73.110  1.00  0.00           H
ATOM    582  CG  LYS A  40     111.100  55.310  71.920  1.00  0.00           C
ATOM    583  HG1 LYS A  40     112.170  55.240  72.110  1.00  0.00           H
ATOM    584  HG2 LYS A  40     110.950  56.040  71.120  1.00  0.00           H
ATOM    585  CD  LYS A  40     110.570  53.880  71.570  1.00  0.00           C
ATOM    586  HD1 LYS A  40     109.660  54.080  71.020  1.00  0.00           H
ATOM    587  HD2 LYS A  40     110.370  53.260  72.440  1.00  0.00           H
ATOM    588  CE  LYS A  40     111.650  53.210  70.670  1.00  0.00           C
ATOM    589  HE1 LYS A  40     112.490  53.030  71.340  1.00  0.00           H
ATOM    590  HE2 LYS A  40     111.810  53.800  69.760  1.00  0.00           H
ATOM    591  NZ  LYS A  40     111.260  51.840  70.280  1.00  0.00           N
ATOM    592  HZ1 LYS A  40     111.080  51.280  71.100  1.00  0.00           H
ATOM    593  HZ2 LYS A  40     110.470  51.890  69.660  1.00  0.00           H
ATOM    594  HZ3 LYS A  40     112.070  51.420  69.840  1.00  0.00           H
ATOM    595  C   LYS A  40     108.390  56.270  74.740  1.00  0.00           C
ATOM    596  O   LYS A  40     109.170  56.390  75.610  1.00  0.00           O
ATOM    597  N   THR A  41     107.110  56.660  74.760  1.00  0.00           N
ATOM    598  H   THR A  41     106.590  56.650  73.900  1.00  0.00           H
ATOM    599  CA  THR A  41     106.470  57.140  75.930  1.00  0.00           C
ATOM    600  HA  THR A  41     107.090  56.820  76.780  1.00  0.00           H
ATOM    601  CB  THR A  41     106.490  58.630  76.100  1.00  0.00           C
ATOM    602  HB  THR A  41     107.530  58.950  76.180  1.00  0.00           H
ATOM    603  CG2 THR A  41     105.810  59.430  75.000  1.00  0.00           C
ATOM    604 1HG2 THR A  41     104.750  59.180  74.920  1.00  0.00           H
ATOM    605 2HG2 THR A  41     105.870  60.460  75.350  1.00  0.00           H
ATOM    606 3HG2 THR A  41     106.250  59.310  74.010  1.00  0.00           H
ATOM    607  OG1 THR A  41     105.780  58.970  77.210  1.00  0.00           O
ATOM    608  HG1 THR A  41     105.810  59.930  77.160  1.00  0.00           H
ATOM    609  C   THR A  41     105.160  56.380  76.180  1.00  0.00           C
ATOM    610  O   THR A  41     104.110  56.890  75.720  1.00  0.00           O
ATOM    611  N   ILE A  42     105.250  55.140  76.760  1.00  0.00           N
ATOM    612  H   ILE A  42     106.140  54.770  77.070  1.00  0.00           H
ATOM    613  CA  ILE A  42     104.030  54.220  76.810  1.00  0.00           C
ATOM    614  HA  ILE A  42     103.690  53.950  75.810  1.00  0.00           H
ATOM    615  CB  ILE A  42     104.390  52.840  77.390  1.00  0.00           C
ATOM    616  HB  ILE A  42     104.740  52.980  78.410  1.00  0.00           H
ATOM    617  CG2 ILE A  42     103.250  51.840  77.600  1.00  0.00           C
ATOM    618 1HG2 ILE A  42     103.590  50.970  78.160  1.00  0.00           H
ATOM    619 2HG2 ILE A  42     102.370  52.230  78.110  1.00  0.00           H
ATOM    620 3HG2 ILE A  42     102.840  51.450  76.660  1.00  0.00           H
ATOM    621  CG1 ILE A  42     105.490  52.170  76.590  1.00  0.00           C
ATOM    622 1HG1 ILE A  42     106.320  52.890  76.570  1.00  0.00           H
ATOM    623 2HG1 ILE A  42     105.150  52.030  75.570  1.00  0.00           H
ATOM    624  CD  ILE A  42     105.840  50.710  77.090  1.00  0.00           C
ATOM    625  HD1 ILE A  42     106.100  50.790  78.150  1.00  0.00           H
ATOM    626  HD2 ILE A  42     105.070  50.040  76.700  1.00  0.00           H
ATOM    627  HD3 ILE A  42     106.740  50.400  76.550  1.00  0.00           H
ATOM    628  C   ILE A  42     102.820  54.780  77.700  1.00  0.00           C
ATOM    629  O   ILE A  42     102.990  55.530  78.660  1.00  0.00           O
ATOM    630  N   GLY A  43     101.610  54.380  77.310  1.00  0.00           N
ATOM    631  H   GLY A  43     101.630  53.880  76.430  1.00  0.00           H
ATOM    632  CA  GLY A  43     100.330  54.750  77.990  1.00  0.00           C
ATOM    633  HA1 GLY A  43     100.460  54.270  78.960  1.00  0.00           H
ATOM    634  HA2 GLY A  43      99.420  54.350  77.570  1.00  0.00           H
ATOM    635  C   GLY A  43     100.150  56.260  78.250  1.00  0.00           C
ATOM    636  O   GLY A  43      99.450  56.610  79.190  1.00  0.00           O
ATOM    637  N   GLY A  44     100.680  57.120  77.340  1.00  0.00           N
ATOM    638  H   GLY A  44     101.240  56.760  76.580  1.00  0.00           H
ATOM    639  CA  GLY A  44     100.350  58.600  77.380  1.00  0.00           C
ATOM    640  HA1 GLY A  44     100.440  58.940  78.410  1.00  0.00           H
ATOM    641  HA2 GLY A  44      99.380  58.780  76.930  1.00  0.00           H
ATOM    642  C   GLY A  44     101.240  59.450  76.460  1.00  0.00           C
ATOM    643  O   GLY A  44     101.960  59.000  75.630  1.00  0.00           O
ATOM    644  N   GLY A  45     101.270  60.750  76.840  1.00  0.00           N
ATOM    645  H   GLY A  45     100.790  60.950  77.710  1.00  0.00           H
ATOM    646  CA  GLY A  45     102.140  61.780  76.220  1.00  0.00           C
ATOM    647  HA1 GLY A  45     102.910  61.420  75.540  1.00  0.00           H
ATOM    648  HA2 GLY A  45     102.600  62.210  77.110  1.00  0.00           H
ATOM    649  C   GLY A  45     101.370  62.840  75.460  1.00  0.00           C
ATOM    650  O   GLY A  45     100.160  62.790  75.370  1.00  0.00           O
ATOM    651  N   ASP A  46     102.010  63.870  74.950  1.00  0.00           N
ATOM    652  H   ASP A  46     103.020  63.950  75.020  1.00  0.00           H
ATOM    653  CA  ASP A  46     101.510  64.990  74.150  1.00  0.00           C
ATOM    654  HA  ASP A  46     100.540  64.710  73.730  1.00  0.00           H
ATOM    655  CB  ASP A  46     101.390  66.270  75.080  1.00  0.00           C
ATOM    656  HB1 ASP A  46     100.540  66.110  75.740  1.00  0.00           H
ATOM    657  HB2 ASP A  46     101.130  67.160  74.500  1.00  0.00           H
ATOM    658  CG  ASP A  46     102.530  66.720  75.990  1.00  0.00           C
ATOM    659  OD1 ASP A  46     103.610  66.110  76.020  1.00  0.00           O
ATOM    660  OD2 ASP A  46     102.350  67.710  76.710  1.00  0.00           O
ATOM    661  C   ASP A  46     102.420  65.280  72.930  1.00  0.00           C
ATOM    662  O   ASP A  46     102.770  66.420  72.640  1.00  0.00           O
ATOM    663  N   ASP A  47     102.830  64.290  72.200  1.00  0.00           N
ATOM    664  H   ASP A  47     102.490  63.370  72.440  1.00  0.00           H
ATOM    665  CA  ASP A  47     103.380  64.460  70.840  1.00  0.00           C
ATOM    666  HA  ASP A  47     104.100  65.280  70.850  1.00  0.00           H
ATOM    667  CB  ASP A  47     104.190  63.220  70.390  1.00  0.00           C
ATOM    668  HB1 ASP A  47     104.620  63.270  69.390  1.00  0.00           H
ATOM    669  HB2 ASP A  47     103.430  62.450  70.270  1.00  0.00           H
ATOM    670  CG  ASP A  47     105.260  62.790  71.390  1.00  0.00           C
ATOM    671  OD1 ASP A  47     105.100  61.680  71.930  1.00  0.00           O
ATOM    672  OD2 ASP A  47     106.220  63.530  71.660  1.00  0.00           O
ATOM    673  C   ASP A  47     102.240  64.840  69.870  1.00  0.00           C
ATOM    674  O   ASP A  47     101.070  64.650  70.180  1.00  0.00           O
ATOM    675  N   SER A  48     102.660  65.440  68.750  1.00  0.00           N
ATOM    676  H   SER A  48     103.630  65.740  68.720  1.00  0.00           H
ATOM    677  CA  SER A  48     101.790  65.990  67.710  1.00  0.00           C
ATOM    678  HA  SER A  48     101.140  66.670  68.250  1.00  0.00           H
ATOM    679  CB  SER A  48     102.640  66.640  66.600  1.00  0.00           C
ATOM    680  HB1 SER A  48     102.110  67.420  66.050  1.00  0.00           H
ATOM    681  HB2 SER A  48     102.920  65.820  65.940  1.00  0.00           H
ATOM    682  OG  SER A  48     103.840  67.160  67.060  1.00  0.00           O
ATOM    683  HG  SER A  48     103.820  68.120  66.980  1.00  0.00           H
ATOM    684  C   SER A  48     100.810  65.060  67.110  1.00  0.00           C
ATOM    685  O   SER A  48      99.730  65.460  66.730  1.00  0.00           O
ATOM    686  N   PHE A  49     101.110  63.750  67.110  1.00  0.00           N
ATOM    687  H   PHE A  49     102.000  63.520  67.530  1.00  0.00           H
ATOM    688  CA  PHE A  49     100.170  62.700  66.800  1.00  0.00           C
ATOM    689  HA  PHE A  49      99.750  62.950  65.830  1.00  0.00           H
ATOM    690  CB  PHE A  49     100.890  61.440  66.370  1.00  0.00           C
ATOM    691  HB1 PHE A  49     101.590  61.700  65.570  1.00  0.00           H
ATOM    692  HB2 PHE A  49     100.270  60.670  65.900  1.00  0.00           H
ATOM    693  CG  PHE A  49     101.690  60.830  67.470  1.00  0.00           C
ATOM    694  CD1 PHE A  49     101.040  60.150  68.600  1.00  0.00           C
ATOM    695  HD1 PHE A  49     100.010  59.820  68.590  1.00  0.00           H
ATOM    696  CE1 PHE A  49     101.750  59.690  69.740  1.00  0.00           C
ATOM    697  HE1 PHE A  49     101.160  59.210  70.510  1.00  0.00           H
ATOM    698  CZ  PHE A  49     103.150  59.780  69.700  1.00  0.00           C
ATOM    699  HZ  PHE A  49     103.750  59.450  70.530  1.00  0.00           H
ATOM    700  CE2 PHE A  49     103.750  60.320  68.540  1.00  0.00           C
ATOM    701  HE2 PHE A  49     104.830  60.250  68.510  1.00  0.00           H
ATOM    702  CD2 PHE A  49     103.100  60.930  67.450  1.00  0.00           C
ATOM    703  HD2 PHE A  49     103.690  61.380  66.660  1.00  0.00           H
ATOM    704  C   PHE A  49      99.040  62.480  67.780  1.00  0.00           C
ATOM    705  O   PHE A  49      98.020  62.000  67.340  1.00  0.00           O
ATOM    706  N   ASN A  50      99.180  62.810  69.060  1.00  0.00           N
ATOM    707  H   ASN A  50     100.100  63.120  69.330  1.00  0.00           H
ATOM    708  CA  ASN A  50      98.160  62.500  70.130  1.00  0.00           C
ATOM    709  HA  ASN A  50      97.880  61.450  70.010  1.00  0.00           H
ATOM    710  CB  ASN A  50      98.810  62.590  71.560  1.00  0.00           C
ATOM    711  HB1 ASN A  50      98.080  62.790  72.350  1.00  0.00           H
ATOM    712  HB2 ASN A  50      99.420  63.490  71.590  1.00  0.00           H
ATOM    713  CG  ASN A  50      99.830  61.580  72.000  1.00  0.00           C
ATOM    714  OD1 ASN A  50     100.940  61.890  72.440  1.00  0.00           O
ATOM    715  ND2 ASN A  50      99.530  60.300  71.840  1.00  0.00           N
ATOM    716 1HD2 ASN A  50      98.620  60.010  71.530  1.00  0.00           H
ATOM    717 2HD2 ASN A  50     100.180  59.630  72.230  1.00  0.00           H
ATOM    718  C   ASN A  50      96.960  63.360  69.930  1.00  0.00           C
ATOM    719  O   ASN A  50      95.840  63.060  70.390  1.00  0.00           O
ATOM    720  N   THR A  51      97.080  64.440  69.160  1.00  0.00           N
ATOM    721  H   THR A  51      97.960  64.690  68.720  1.00  0.00           H
ATOM    722  CA  THR A  51      95.870  65.280  68.750  1.00  0.00           C
ATOM    723  HA  THR A  51      95.470  65.670  69.690  1.00  0.00           H
ATOM    724  CB  THR A  51      96.300  66.460  67.910  1.00  0.00           C
ATOM    725  HB  THR A  51      95.460  67.140  67.770  1.00  0.00           H
ATOM    726  CG2 THR A  51      97.430  67.390  68.390  1.00  0.00           C
ATOM    727 1HG2 THR A  51      97.520  68.260  67.730  1.00  0.00           H
ATOM    728 2HG2 THR A  51      97.310  67.640  69.440  1.00  0.00           H
ATOM    729 3HG2 THR A  51      98.440  67.010  68.240  1.00  0.00           H
ATOM    730  OG1 THR A  51      96.690  65.910  66.690  1.00  0.00           O
ATOM    731  HG1 THR A  51      97.260  66.530  66.230  1.00  0.00           H
ATOM    732  C   THR A  51      94.750  64.470  68.110  1.00  0.00           C
ATOM    733  O   THR A  51      93.560  64.820  68.370  1.00  0.00           O
ATOM    734  N   PHE A  52      95.130  63.360  67.480  1.00  0.00           N
ATOM    735  H   PHE A  52      96.080  63.090  67.310  1.00  0.00           H
ATOM    736  CA  PHE A  52      94.130  62.440  66.910  1.00  0.00           C
ATOM    737  HA  PHE A  52      93.110  62.810  66.990  1.00  0.00           H
ATOM    738  CB  PHE A  52      94.460  62.230  65.430  1.00  0.00           C
ATOM    739  HB1 PHE A  52      94.190  61.200  65.190  1.00  0.00           H
ATOM    740  HB2 PHE A  52      95.550  62.270  65.390  1.00  0.00           H
ATOM    741  CG  PHE A  52      93.880  63.340  64.500  1.00  0.00           C
ATOM    742  CD1 PHE A  52      94.150  64.670  64.670  1.00  0.00           C
ATOM    743  HD1 PHE A  52      94.790  64.960  65.500  1.00  0.00           H
ATOM    744  CE1 PHE A  52      93.550  65.670  63.900  1.00  0.00           C
ATOM    745  HE1 PHE A  52      93.770  66.710  64.050  1.00  0.00           H
ATOM    746  CZ  PHE A  52      92.720  65.280  62.840  1.00  0.00           C
ATOM    747  HZ  PHE A  52      92.240  65.990  62.180  1.00  0.00           H
ATOM    748  CE2 PHE A  52      92.390  63.920  62.670  1.00  0.00           C
ATOM    749  HE2 PHE A  52      91.690  63.650  61.900  1.00  0.00           H
ATOM    750  CD2 PHE A  52      93.080  62.960  63.420  1.00  0.00           C
ATOM    751  HD2 PHE A  52      92.860  61.900  63.370  1.00  0.00           H
ATOM    752  C   PHE A  52      94.130  61.040  67.630  1.00  0.00           C
ATOM    753  O   PHE A  52      93.070  60.440  67.560  1.00  0.00           O
ATOM    754  N   PHE A  53      95.130  60.630  68.440  1.00  0.00           N
ATOM    755  H   PHE A  53      95.970  61.180  68.460  1.00  0.00           H
ATOM    756  CA  PHE A  53      95.120  59.350  69.120  1.00  0.00           C
ATOM    757  HA  PHE A  53      94.190  58.870  68.850  1.00  0.00           H
ATOM    758  CB  PHE A  53      96.250  58.430  68.600  1.00  0.00           C
ATOM    759  HB1 PHE A  53      96.110  57.510  69.160  1.00  0.00           H
ATOM    760  HB2 PHE A  53      97.240  58.870  68.730  1.00  0.00           H
ATOM    761  CG  PHE A  53      96.150  58.060  67.120  1.00  0.00           C
ATOM    762  CD1 PHE A  53      96.650  58.900  66.120  1.00  0.00           C
ATOM    763  HD1 PHE A  53      97.240  59.730  66.480  1.00  0.00           H
ATOM    764  CE1 PHE A  53      96.550  58.610  64.750  1.00  0.00           C
ATOM    765  HE1 PHE A  53      96.830  59.330  63.990  1.00  0.00           H
ATOM    766  CZ  PHE A  53      95.860  57.380  64.380  1.00  0.00           C
ATOM    767  HZ  PHE A  53      95.830  57.090  63.350  1.00  0.00           H
ATOM    768  CE2 PHE A  53      95.390  56.550  65.410  1.00  0.00           C
ATOM    769  HE2 PHE A  53      94.890  55.630  65.150  1.00  0.00           H
ATOM    770  CD2 PHE A  53      95.560  56.830  66.770  1.00  0.00           C
ATOM    771  HD2 PHE A  53      95.310  56.160  67.580  1.00  0.00           H
ATOM    772  C   PHE A  53      95.290  59.530  70.660  1.00  0.00           C
ATOM    773  O   PHE A  53      96.250  60.020  71.200  1.00  0.00           O
ATOM    774  N   SER A  54      94.320  58.900  71.430  1.00  0.00           N
ATOM    775  H   SER A  54      93.680  58.280  70.950  1.00  0.00           H
ATOM    776  CA  SER A  54      94.490  58.560  72.840  1.00  0.00           C
ATOM    777  HA  SER A  54      95.200  59.290  73.220  1.00  0.00           H
ATOM    778  CB  SER A  54      93.190  58.680  73.540  1.00  0.00           C
ATOM    779  HB1 SER A  54      92.730  59.600  73.170  1.00  0.00           H
ATOM    780  HB2 SER A  54      93.230  58.850  74.620  1.00  0.00           H
ATOM    781  OG  SER A  54      92.390  57.540  73.160  1.00  0.00           O
ATOM    782  HG  SER A  54      91.940  57.660  72.330  1.00  0.00           H
ATOM    783  C   SER A  54      95.220  57.220  73.020  1.00  0.00           C
ATOM    784  O   SER A  54      95.260  56.400  72.090  1.00  0.00           O
ATOM    785  N   GLU A  55      95.660  56.870  74.250  1.00  0.00           N
ATOM    786  H   GLU A  55      95.340  57.440  75.020  1.00  0.00           H
ATOM    787  CA  GLU A  55      96.610  55.790  74.590  1.00  0.00           C
ATOM    788  HA  GLU A  55      96.680  55.190  73.680  1.00  0.00           H
ATOM    789  CB  GLU A  55      98.050  56.310  74.730  1.00  0.00           C
ATOM    790  HB1 GLU A  55      98.670  55.530  75.180  1.00  0.00           H
ATOM    791  HB2 GLU A  55      98.090  57.120  75.450  1.00  0.00           H
ATOM    792  CG  GLU A  55      98.640  56.680  73.430  1.00  0.00           C
ATOM    793  HG1 GLU A  55      98.180  57.500  72.880  1.00  0.00           H
ATOM    794  HG2 GLU A  55      98.580  55.870  72.710  1.00  0.00           H
ATOM    795  CD  GLU A  55     100.110  57.000  73.470  1.00  0.00           C
ATOM    796  OE1 GLU A  55     100.950  56.380  74.160  1.00  0.00           O
ATOM    797  OE2 GLU A  55     100.560  58.020  72.900  1.00  0.00           O
ATOM    798  C   GLU A  55      96.140  54.920  75.740  1.00  0.00           C
ATOM    799  O   GLU A  55      95.450  55.330  76.660  1.00  0.00           O
ATOM    800  N   THR A  56      96.750  53.720  75.790  1.00  0.00           N
ATOM    801  H   THR A  56      97.370  53.370  75.070  1.00  0.00           H
ATOM    802  CA  THR A  56      96.410  52.650  76.810  1.00  0.00           C
ATOM    803  HA  THR A  56      95.860  53.090  77.640  1.00  0.00           H
ATOM    804  CB  THR A  56      95.480  51.530  76.280  1.00  0.00           C
ATOM    805  HB  THR A  56      95.120  50.810  77.020  1.00  0.00           H
ATOM    806  CG2 THR A  56      94.250  52.110  75.610  1.00  0.00           C
ATOM    807 1HG2 THR A  56      93.380  51.440  75.620  1.00  0.00           H
ATOM    808 2HG2 THR A  56      94.000  53.030  76.130  1.00  0.00           H
ATOM    809 3HG2 THR A  56      94.400  52.430  74.580  1.00  0.00           H
ATOM    810  OG1 THR A  56      96.260  50.840  75.360  1.00  0.00           O
ATOM    811  HG1 THR A  56      95.750  50.040  75.210  1.00  0.00           H
ATOM    812  C   THR A  56      97.720  52.020  77.420  1.00  0.00           C
ATOM    813  O   THR A  56      98.790  52.130  76.810  1.00  0.00           O
ATOM    814  N   GLY A  57      97.630  51.410  78.560  1.00  0.00           N
ATOM    815  H   GLY A  57      96.730  51.330  79.000  1.00  0.00           H
ATOM    816  CA  GLY A  57      98.750  50.740  79.230  1.00  0.00           C
ATOM    817  HA1 GLY A  57      98.460  50.470  80.250  1.00  0.00           H
ATOM    818  HA2 GLY A  57      99.630  51.370  79.360  1.00  0.00           H
ATOM    819  C   GLY A  57      99.300  49.440  78.620  1.00  0.00           C
ATOM    820  O   GLY A  57     100.410  49.170  78.830  1.00  0.00           O
ATOM    821  N   ALA A  58      98.520  48.770  77.720  1.00  0.00           N
ATOM    822  H   ALA A  58      97.530  48.930  77.760  1.00  0.00           H
ATOM    823  CA  ALA A  58      99.010  47.790  76.760  1.00  0.00           C
ATOM    824  HA  ALA A  58      99.720  47.120  77.250  1.00  0.00           H
ATOM    825  CB  ALA A  58      97.800  46.890  76.330  1.00  0.00           C
ATOM    826  HB1 ALA A  58      97.360  46.490  77.240  1.00  0.00           H
ATOM    827  HB2 ALA A  58      97.150  47.420  75.620  1.00  0.00           H
ATOM    828  HB3 ALA A  58      98.230  46.140  75.660  1.00  0.00           H
ATOM    829  C   ALA A  58      99.690  48.400  75.470  1.00  0.00           C
ATOM    830  O   ALA A  58     100.170  47.650  74.660  1.00  0.00           O
ATOM    831  N   GLY A  59      99.730  49.740  75.260  1.00  0.00           N
ATOM    832  H   GLY A  59      99.260  50.300  75.950  1.00  0.00           H
ATOM    833  CA  GLY A  59     100.340  50.440  74.170  1.00  0.00           C
ATOM    834  HA1 GLY A  59     101.250  49.950  73.840  1.00  0.00           H
ATOM    835  HA2 GLY A  59     100.680  51.370  74.620  1.00  0.00           H
ATOM    836  C   GLY A  59      99.480  50.560  72.890  1.00  0.00           C
ATOM    837  O   GLY A  59     100.000  50.750  71.850  1.00  0.00           O
ATOM    838  N   LYS A  60      98.150  50.370  73.030  1.00  0.00           N
ATOM    839  H   LYS A  60      97.730  50.230  73.940  1.00  0.00           H
ATOM    840  CA  LYS A  60      97.160  50.540  71.960  1.00  0.00           C
ATOM    841  HA  LYS A  60      97.500  50.120  71.010  1.00  0.00           H
ATOM    842  CB  LYS A  60      95.940  49.690  72.290  1.00  0.00           C
ATOM    843  HB1 LYS A  60      95.360  50.070  73.130  1.00  0.00           H
ATOM    844  HB2 LYS A  60      96.310  48.700  72.540  1.00  0.00           H
ATOM    845  CG  LYS A  60      94.980  49.710  71.150  1.00  0.00           C
ATOM    846  HG1 LYS A  60      95.420  49.500  70.170  1.00  0.00           H
ATOM    847  HG2 LYS A  60      94.650  50.730  71.000  1.00  0.00           H
ATOM    848  CD  LYS A  60      93.810  48.760  71.260  1.00  0.00           C
ATOM    849  HD1 LYS A  60      92.920  49.120  70.740  1.00  0.00           H
ATOM    850  HD2 LYS A  60      93.550  48.590  72.310  1.00  0.00           H
ATOM    851  CE  LYS A  60      94.220  47.430  70.770  1.00  0.00           C
ATOM    852  HE1 LYS A  60      95.100  47.080  71.320  1.00  0.00           H
ATOM    853  HE2 LYS A  60      94.720  47.530  69.800  1.00  0.00           H
ATOM    854  NZ  LYS A  60      93.180  46.390  70.820  1.00  0.00           N
ATOM    855  HZ1 LYS A  60      93.510  45.530  70.400  1.00  0.00           H
ATOM    856  HZ2 LYS A  60      92.910  46.170  71.770  1.00  0.00           H
ATOM    857  HZ3 LYS A  60      92.330  46.700  70.370  1.00  0.00           H
ATOM    858  C   LYS A  60      96.830  52.060  71.660  1.00  0.00           C
ATOM    859  O   LYS A  60      96.250  52.690  72.520  1.00  0.00           O
ATOM    860  N   HIS A  61      97.100  52.510  70.430  1.00  0.00           N
ATOM    861  H   HIS A  61      97.650  51.910  69.840  1.00  0.00           H
ATOM    862  CA  HIS A  61      96.860  53.910  70.010  1.00  0.00           C
ATOM    863  HA  HIS A  61      96.770  54.490  70.930  1.00  0.00           H
ATOM    864  CB  HIS A  61      97.920  54.480  69.080  1.00  0.00           C
ATOM    865  HB1 HIS A  61      97.620  55.410  68.600  1.00  0.00           H
ATOM    866  HB2 HIS A  61      98.080  53.790  68.260  1.00  0.00           H
ATOM    867  CG  HIS A  61      99.260  54.800  69.680  1.00  0.00           C
ATOM    868  ND1 HIS A  61      99.810  54.230  70.820  1.00  0.00           N
ATOM    869  CE1 HIS A  61     100.940  54.950  71.080  1.00  0.00           C
ATOM    870  HE1 HIS A  61     101.650  54.850  71.890  1.00  0.00           H
ATOM    871  NE2 HIS A  61     101.140  55.790  70.090  1.00  0.00           N
ATOM    872  HE2 HIS A  61     101.900  56.460  70.050  1.00  0.00           H
ATOM    873  CD2 HIS A  61     100.110  55.730  69.170  1.00  0.00           C
ATOM    874  HD2 HIS A  61      99.880  56.320  68.290  1.00  0.00           H
ATOM    875  C   HIS A  61      95.480  53.960  69.400  1.00  0.00           C
ATOM    876  O   HIS A  61      95.200  53.320  68.400  1.00  0.00           O
ATOM    877  N   VAL A  62      94.610  54.800  69.910  1.00  0.00           N
ATOM    878  H   VAL A  62      94.950  55.280  70.740  1.00  0.00           H
ATOM    879  CA  VAL A  62      93.170  54.760  69.770  1.00  0.00           C
ATOM    880  HA  VAL A  62      92.930  53.900  69.140  1.00  0.00           H
ATOM    881  CB  VAL A  62      92.430  54.540  71.100  1.00  0.00           C
ATOM    882  HB  VAL A  62      92.730  55.410  71.680  1.00  0.00           H
ATOM    883  CG1 VAL A  62      90.880  54.420  70.950  1.00  0.00           C
ATOM    884 1HG1 VAL A  62      90.400  54.510  71.920  1.00  0.00           H
ATOM    885 2HG1 VAL A  62      90.550  55.240  70.310  1.00  0.00           H
ATOM    886 3HG1 VAL A  62      90.510  53.450  70.620  1.00  0.00           H
ATOM    887  CG2 VAL A  62      92.960  53.290  71.800  1.00  0.00           C
ATOM    888 1HG2 VAL A  62      94.030  53.420  72.010  1.00  0.00           H
ATOM    889 2HG2 VAL A  62      92.490  52.950  72.730  1.00  0.00           H
ATOM    890 3HG2 VAL A  62      92.830  52.490  71.070  1.00  0.00           H
ATOM    891  C   VAL A  62      92.850  56.080  69.060  1.00  0.00           C
ATOM    892  O   VAL A  62      92.930  57.160  69.680  1.00  0.00           O
ATOM    893  N   PRO A  63      92.400  56.010  67.800  1.00  0.00           N
ATOM    894  CD  PRO A  63      92.540  54.920  66.920  1.00  0.00           C
ATOM    895  HD1 PRO A  63      91.980  54.030  67.230  1.00  0.00           H
ATOM    896  HD2 PRO A  63      93.580  54.690  66.720  1.00  0.00           H
ATOM    897  CG  PRO A  63      91.940  55.200  65.590  1.00  0.00           C
ATOM    898  HG1 PRO A  63      91.420  54.380  65.100  1.00  0.00           H
ATOM    899  HG2 PRO A  63      92.660  55.630  64.890  1.00  0.00           H
ATOM    900  CB  PRO A  63      90.970  56.290  66.030  1.00  0.00           C
ATOM    901  HB1 PRO A  63      89.990  55.880  66.310  1.00  0.00           H
ATOM    902  HB2 PRO A  63      90.800  57.020  65.240  1.00  0.00           H
ATOM    903  CA  PRO A  63      91.680  57.070  67.110  1.00  0.00           C
ATOM    904  HA  PRO A  63      92.330  57.830  66.670  1.00  0.00           H
ATOM    905  C   PRO A  63      90.640  57.700  68.080  1.00  0.00           C
ATOM    906  O   PRO A  63      89.710  57.060  68.560  1.00  0.00           O
ATOM    907  N   ARG A  64      90.730  59.010  68.320  1.00  0.00           N
ATOM    908  H   ARG A  64      91.580  59.470  68.020  1.00  0.00           H
ATOM    909  CA  ARG A  64      89.590  59.810  68.770  1.00  0.00           C
ATOM    910  HA  ARG A  64      89.070  59.340  69.600  1.00  0.00           H
ATOM    911  CB  ARG A  64      90.110  61.150  69.190  1.00  0.00           C
ATOM    912  HB1 ARG A  64      89.210  61.660  69.540  1.00  0.00           H
ATOM    913  HB2 ARG A  64      90.520  61.690  68.330  1.00  0.00           H
ATOM    914  CG  ARG A  64      91.230  61.050  70.270  1.00  0.00           C
ATOM    915  HG1 ARG A  64      91.970  60.350  69.890  1.00  0.00           H
ATOM    916  HG2 ARG A  64      90.820  60.580  71.160  1.00  0.00           H
ATOM    917  CD  ARG A  64      91.960  62.370  70.570  1.00  0.00           C
ATOM    918  HD1 ARG A  64      91.320  62.980  71.200  1.00  0.00           H
ATOM    919  HD2 ARG A  64      92.210  62.880  69.640  1.00  0.00           H
ATOM    920  NE  ARG A  64      93.220  62.190  71.200  1.00  0.00           N
ATOM    921  HE  ARG A  64      94.070  62.340  70.670  1.00  0.00           H
ATOM    922  CZ  ARG A  64      93.360  62.050  72.490  1.00  0.00           C
ATOM    923  NH1 ARG A  64      92.390  62.060  73.390  1.00  0.00           N
ATOM    924 1HH1 ARG A  64      91.430  62.060  73.050  1.00  0.00           H
ATOM    925 2HH1 ARG A  64      92.620  62.050  74.370  1.00  0.00           H
ATOM    926  NH2 ARG A  64      94.530  62.010  72.980  1.00  0.00           N
ATOM    927 1HH2 ARG A  64      95.270  61.830  72.310  1.00  0.00           H
ATOM    928 2HH2 ARG A  64      94.820  62.160  73.930  1.00  0.00           H
ATOM    929  C   ARG A  64      88.480  59.930  67.690  1.00  0.00           C
ATOM    930  O   ARG A  64      88.440  60.910  66.920  1.00  0.00           O
ATOM    931  N   ALA A  65      87.700  58.880  67.490  1.00  0.00           N
ATOM    932  H   ALA A  65      87.940  58.090  68.070  1.00  0.00           H
ATOM    933  CA  ALA A  65      86.740  58.700  66.360  1.00  0.00           C
ATOM    934  HA  ALA A  65      86.470  59.660  65.920  1.00  0.00           H
ATOM    935  CB  ALA A  65      87.340  57.840  65.260  1.00  0.00           C
ATOM    936  HB1 ALA A  65      86.770  57.920  64.330  1.00  0.00           H
ATOM    937  HB2 ALA A  65      88.370  58.130  65.050  1.00  0.00           H
ATOM    938  HB3 ALA A  65      87.250  56.810  65.590  1.00  0.00           H
ATOM    939  C   ALA A  65      85.440  58.160  66.980  1.00  0.00           C
ATOM    940  O   ALA A  65      85.430  57.500  68.040  1.00  0.00           O
ATOM    941  N   VAL A  66      84.340  58.510  66.250  1.00  0.00           N
ATOM    942  H   VAL A  66      84.470  59.200  65.520  1.00  0.00           H
ATOM    943  CA  VAL A  66      83.050  57.920  66.370  1.00  0.00           C
ATOM    944  HA  VAL A  66      83.190  56.970  66.890  1.00  0.00           H
ATOM    945  CB  VAL A  66      82.060  58.770  67.090  1.00  0.00           C
ATOM    946  HB  VAL A  66      81.990  59.750  66.620  1.00  0.00           H
ATOM    947  CG1 VAL A  66      80.640  58.100  67.190  1.00  0.00           C
ATOM    948 1HG1 VAL A  66      80.130  58.620  68.000  1.00  0.00           H
ATOM    949 2HG1 VAL A  66      80.080  58.240  66.270  1.00  0.00           H
ATOM    950 3HG1 VAL A  66      80.630  57.070  67.540  1.00  0.00           H
ATOM    951  CG2 VAL A  66      82.560  58.960  68.560  1.00  0.00           C
ATOM    952 1HG2 VAL A  66      82.510  58.010  69.100  1.00  0.00           H
ATOM    953 2HG2 VAL A  66      83.600  59.280  68.650  1.00  0.00           H
ATOM    954 3HG2 VAL A  66      81.940  59.690  69.070  1.00  0.00           H
ATOM    955  C   VAL A  66      82.440  57.630  65.010  1.00  0.00           C
ATOM    956  O   VAL A  66      82.490  58.480  64.140  1.00  0.00           O
ATOM    957  N   PHE A  67      81.850  56.460  64.850  1.00  0.00           N
ATOM    958  H   PHE A  67      81.720  55.940  65.700  1.00  0.00           H
ATOM    959  CA  PHE A  67      81.090  56.060  63.650  1.00  0.00           C
ATOM    960  HA  PHE A  67      81.090  56.880  62.930  1.00  0.00           H
ATOM    961  CB  PHE A  67      81.770  54.870  63.060  1.00  0.00           C
ATOM    962  HB1 PHE A  67      81.180  54.700  62.160  1.00  0.00           H
ATOM    963  HB2 PHE A  67      81.860  53.970  63.670  1.00  0.00           H
ATOM    964  CG  PHE A  67      83.190  55.050  62.550  1.00  0.00           C
ATOM    965  CD1 PHE A  67      84.250  55.060  63.520  1.00  0.00           C
ATOM    966  HD1 PHE A  67      84.090  54.880  64.570  1.00  0.00           H
ATOM    967  CE1 PHE A  67      85.590  55.180  63.070  1.00  0.00           C
ATOM    968  HE1 PHE A  67      86.420  55.080  63.760  1.00  0.00           H
ATOM    969  CZ  PHE A  67      85.860  55.170  61.670  1.00  0.00           C
ATOM    970  HZ  PHE A  67      86.880  55.030  61.340  1.00  0.00           H
ATOM    971  CE2 PHE A  67      84.850  55.210  60.750  1.00  0.00           C
ATOM    972  HE2 PHE A  67      85.020  55.180  59.680  1.00  0.00           H
ATOM    973  CD2 PHE A  67      83.530  55.120  61.190  1.00  0.00           C
ATOM    974  HD2 PHE A  67      82.770  54.920  60.450  1.00  0.00           H
ATOM    975  C   PHE A  67      79.640  55.820  64.040  1.00  0.00           C
ATOM    976  O   PHE A  67      79.370  55.230  65.080  1.00  0.00           O
ATOM    977  N   VAL A  68      78.730  56.390  63.200  1.00  0.00           N
ATOM    978  H   VAL A  68      79.130  57.010  62.510  1.00  0.00           H
ATOM    979  CA  VAL A  68      77.350  56.690  63.540  1.00  0.00           C
ATOM    980  HA  VAL A  68      76.930  55.920  64.180  1.00  0.00           H
ATOM    981  CB  VAL A  68      77.340  57.970  64.410  1.00  0.00           C
ATOM    982  HB  VAL A  68      77.880  57.770  65.340  1.00  0.00           H
ATOM    983  CG1 VAL A  68      77.900  59.230  63.810  1.00  0.00           C
ATOM    984 1HG1 VAL A  68      77.370  59.610  62.940  1.00  0.00           H
ATOM    985 2HG1 VAL A  68      77.990  60.030  64.540  1.00  0.00           H
ATOM    986 3HG1 VAL A  68      78.920  59.070  63.460  1.00  0.00           H
ATOM    987  CG2 VAL A  68      75.920  58.250  64.890  1.00  0.00           C
ATOM    988 1HG2 VAL A  68      75.550  57.410  65.490  1.00  0.00           H
ATOM    989 2HG2 VAL A  68      75.880  59.180  65.450  1.00  0.00           H
ATOM    990 3HG2 VAL A  68      75.320  58.390  63.990  1.00  0.00           H
ATOM    991  C   VAL A  68      76.430  56.660  62.370  1.00  0.00           C
ATOM    992  O   VAL A  68      76.330  57.620  61.610  1.00  0.00           O
ATOM    993  N   ASP A  69      75.730  55.540  62.200  1.00  0.00           N
ATOM    994  H   ASP A  69      75.820  54.790  62.870  1.00  0.00           H
ATOM    995  CA  ASP A  69      74.800  55.330  61.120  1.00  0.00           C
ATOM    996  HA  ASP A  69      74.710  56.250  60.550  1.00  0.00           H
ATOM    997  CB  ASP A  69      75.450  54.370  60.120  1.00  0.00           C
ATOM    998  HB1 ASP A  69      75.490  53.360  60.530  1.00  0.00           H
ATOM    999  HB2 ASP A  69      76.500  54.510  59.870  1.00  0.00           H
ATOM   1000  CG  ASP A  69      74.720  54.230  58.790  1.00  0.00           C
ATOM   1001  OD1 ASP A  69      73.720  54.970  58.500  1.00  0.00           O
ATOM   1002  OD2 ASP A  69      75.180  53.450  57.910  1.00  0.00           O
ATOM   1003  C   ASP A  69      73.500  54.800  61.670  1.00  0.00           C
ATOM   1004  O   ASP A  69      73.430  54.230  62.730  1.00  0.00           O
ATOM   1005  N   LEU A  70      72.390  54.850  60.930  1.00  0.00           N
ATOM   1006  H   LEU A  70      72.480  55.130  59.960  1.00  0.00           H
ATOM   1007  CA  LEU A  70      71.030  54.480  61.350  1.00  0.00           C
ATOM   1008  HA  LEU A  70      71.020  54.460  62.440  1.00  0.00           H
ATOM   1009  CB  LEU A  70      70.070  55.590  60.880  1.00  0.00           C
ATOM   1010  HB1 LEU A  70      69.140  55.040  60.990  1.00  0.00           H
ATOM   1011  HB2 LEU A  70      70.260  55.810  59.820  1.00  0.00           H
ATOM   1012  CG  LEU A  70      70.140  56.920  61.700  1.00  0.00           C
ATOM   1013  HG  LEU A  70      71.120  57.330  61.450  1.00  0.00           H
ATOM   1014  CD1 LEU A  70      69.160  57.970  61.210  1.00  0.00           C
ATOM   1015 1HD1 LEU A  70      69.100  58.800  61.910  1.00  0.00           H
ATOM   1016 2HD1 LEU A  70      69.560  58.270  60.240  1.00  0.00           H
ATOM   1017 3HD1 LEU A  70      68.150  57.550  61.230  1.00  0.00           H
ATOM   1018  CD2 LEU A  70      70.010  56.800  63.220  1.00  0.00           C
ATOM   1019 1HD2 LEU A  70      69.090  56.280  63.490  1.00  0.00           H
ATOM   1020 2HD2 LEU A  70      70.740  56.060  63.540  1.00  0.00           H
ATOM   1021 3HD2 LEU A  70      70.160  57.710  63.810  1.00  0.00           H
ATOM   1022  C   LEU A  70      70.590  53.050  60.870  1.00  0.00           C
ATOM   1023  O   LEU A  70      69.520  52.520  61.240  1.00  0.00           O
ATOM   1024  N   GLU A  71      71.430  52.380  60.080  1.00  0.00           N
ATOM   1025  H   GLU A  71      72.160  53.000  59.750  1.00  0.00           H
ATOM   1026  CA  GLU A  71      71.410  50.910  59.810  1.00  0.00           C
ATOM   1027  HA  GLU A  71      70.850  50.330  60.550  1.00  0.00           H
ATOM   1028  CB  GLU A  71      70.810  50.690  58.350  1.00  0.00           C
ATOM   1029  HB1 GLU A  71      69.890  51.260  58.390  1.00  0.00           H
ATOM   1030  HB2 GLU A  71      70.620  49.630  58.160  1.00  0.00           H
ATOM   1031  CG  GLU A  71      71.700  51.230  57.270  1.00  0.00           C
ATOM   1032  HG1 GLU A  71      72.380  51.970  57.700  1.00  0.00           H
ATOM   1033  HG2 GLU A  71      71.150  51.820  56.550  1.00  0.00           H
ATOM   1034  CD  GLU A  71      72.570  50.250  56.490  1.00  0.00           C
ATOM   1035  OE1 GLU A  71      72.790  49.100  56.880  1.00  0.00           O
ATOM   1036  OE2 GLU A  71      72.960  50.630  55.330  1.00  0.00           O
ATOM   1037  C   GLU A  71      72.860  50.420  60.020  1.00  0.00           C
ATOM   1038  O   GLU A  71      73.800  51.220  60.060  1.00  0.00           O
ATOM   1039  N   PRO A  72      73.120  49.090  60.210  1.00  0.00           N
ATOM   1040  CD  PRO A  72      72.130  48.020  60.160  1.00  0.00           C
ATOM   1041  HD1 PRO A  72      71.840  47.870  59.120  1.00  0.00           H
ATOM   1042  HD2 PRO A  72      71.250  48.210  60.770  1.00  0.00           H
ATOM   1043  CG  PRO A  72      72.880  46.760  60.660  1.00  0.00           C
ATOM   1044  HG1 PRO A  72      73.220  46.120  59.840  1.00  0.00           H
ATOM   1045  HG2 PRO A  72      72.180  46.160  61.250  1.00  0.00           H
ATOM   1046  CB  PRO A  72      74.010  47.310  61.430  1.00  0.00           C
ATOM   1047  HB1 PRO A  72      74.830  46.600  61.560  1.00  0.00           H
ATOM   1048  HB2 PRO A  72      73.660  47.660  62.400  1.00  0.00           H
ATOM   1049  CA  PRO A  72      74.420  48.540  60.630  1.00  0.00           C
ATOM   1050  HA  PRO A  72      74.850  49.260  61.330  1.00  0.00           H
ATOM   1051  C   PRO A  72      75.440  48.160  59.480  1.00  0.00           C
ATOM   1052  O   PRO A  72      76.580  48.170  59.880  1.00  0.00           O
ATOM   1053  N   THR A  73      75.080  47.940  58.220  1.00  0.00           N
ATOM   1054  H   THR A  73      74.100  48.050  57.970  1.00  0.00           H
ATOM   1055  CA  THR A  73      75.900  47.120  57.330  1.00  0.00           C
ATOM   1056  HA  THR A  73      76.190  46.250  57.910  1.00  0.00           H
ATOM   1057  CB  THR A  73      75.110  46.720  56.120  1.00  0.00           C
ATOM   1058  HB  THR A  73      75.710  46.030  55.530  1.00  0.00           H
ATOM   1059  CG2 THR A  73      73.860  45.910  56.370  1.00  0.00           C
ATOM   1060 1HG2 THR A  73      73.600  45.500  55.400  1.00  0.00           H
ATOM   1061 2HG2 THR A  73      74.070  45.050  57.010  1.00  0.00           H
ATOM   1062 3HG2 THR A  73      73.100  46.590  56.770  1.00  0.00           H
ATOM   1063  OG1 THR A  73      74.710  47.810  55.290  1.00  0.00           O
ATOM   1064  HG1 THR A  73      74.160  48.420  55.790  1.00  0.00           H
ATOM   1065  C   THR A  73      77.240  47.740  56.900  1.00  0.00           C
ATOM   1066  O   THR A  73      78.110  46.970  56.540  1.00  0.00           O
ATOM   1067  N   VAL A  74      77.430  49.050  56.960  1.00  0.00           N
ATOM   1068  H   VAL A  74      76.710  49.750  57.060  1.00  0.00           H
ATOM   1069  CA  VAL A  74      78.770  49.600  56.720  1.00  0.00           C
ATOM   1070  HA  VAL A  74      79.290  48.850  56.120  1.00  0.00           H
ATOM   1071  CB  VAL A  74      78.690  50.980  56.010  1.00  0.00           C
ATOM   1072  HB  VAL A  74      78.410  51.730  56.750  1.00  0.00           H
ATOM   1073  CG1 VAL A  74      79.940  51.530  55.310  1.00  0.00           C
ATOM   1074 1HG1 VAL A  74      80.540  52.160  55.970  1.00  0.00           H
ATOM   1075 2HG1 VAL A  74      80.610  50.770  54.920  1.00  0.00           H
ATOM   1076 3HG1 VAL A  74      79.680  52.230  54.520  1.00  0.00           H
ATOM   1077  CG2 VAL A  74      77.520  50.920  54.990  1.00  0.00           C
ATOM   1078 1HG2 VAL A  74      77.320  51.840  54.430  1.00  0.00           H
ATOM   1079 2HG2 VAL A  74      77.570  50.190  54.190  1.00  0.00           H
ATOM   1080 3HG2 VAL A  74      76.550  50.910  55.490  1.00  0.00           H
ATOM   1081  C   VAL A  74      79.640  49.720  57.930  1.00  0.00           C
ATOM   1082  O   VAL A  74      80.880  49.460  57.830  1.00  0.00           O
ATOM   1083  N   ILE A  75      79.110  50.000  59.130  1.00  0.00           N
ATOM   1084  H   ILE A  75      78.110  50.000  59.240  1.00  0.00           H
ATOM   1085  CA  ILE A  75      79.850  49.990  60.370  1.00  0.00           C
ATOM   1086  HA  ILE A  75      80.770  50.540  60.210  1.00  0.00           H
ATOM   1087  CB  ILE A  75      79.130  50.750  61.510  1.00  0.00           C
ATOM   1088  HB  ILE A  75      78.070  50.490  61.590  1.00  0.00           H
ATOM   1089  CG2 ILE A  75      79.730  50.520  62.890  1.00  0.00           C
ATOM   1090 1HG2 ILE A  75      79.250  51.150  63.650  1.00  0.00           H
ATOM   1091 2HG2 ILE A  75      79.510  49.520  63.270  1.00  0.00           H
ATOM   1092 3HG2 ILE A  75      80.790  50.750  62.790  1.00  0.00           H
ATOM   1093  CG1 ILE A  75      79.150  52.210  61.070  1.00  0.00           C
ATOM   1094 1HG1 ILE A  75      78.450  52.250  60.230  1.00  0.00           H
ATOM   1095 2HG1 ILE A  75      80.180  52.400  60.750  1.00  0.00           H
ATOM   1096  CD  ILE A  75      78.640  53.260  62.040  1.00  0.00           C
ATOM   1097  HD1 ILE A  75      77.610  52.990  62.290  1.00  0.00           H
ATOM   1098  HD2 ILE A  75      79.230  53.210  62.950  1.00  0.00           H
ATOM   1099  HD3 ILE A  75      78.690  54.290  61.690  1.00  0.00           H
ATOM   1100  C   ILE A  75      80.240  48.600  60.770  1.00  0.00           C
ATOM   1101  O   ILE A  75      81.260  48.280  61.450  1.00  0.00           O
ATOM   1102  N   ASP A  76      79.580  47.570  60.280  1.00  0.00           N
ATOM   1103  H   ASP A  76      78.730  47.910  59.840  1.00  0.00           H
ATOM   1104  CA  ASP A  76      79.860  46.150  60.510  1.00  0.00           C
ATOM   1105  HA  ASP A  76      80.050  46.040  61.570  1.00  0.00           H
ATOM   1106  CB  ASP A  76      78.560  45.300  60.210  1.00  0.00           C
ATOM   1107  HB1 ASP A  76      78.950  44.570  59.500  1.00  0.00           H
ATOM   1108  HB2 ASP A  76      77.820  45.890  59.670  1.00  0.00           H
ATOM   1109  CG  ASP A  76      77.880  44.540  61.360  1.00  0.00           C
ATOM   1110  OD1 ASP A  76      78.550  44.320  62.390  1.00  0.00           O
ATOM   1111  OD2 ASP A  76      76.700  44.210  61.210  1.00  0.00           O
ATOM   1112  C   ASP A  76      81.140  45.720  59.800  1.00  0.00           C
ATOM   1113  O   ASP A  76      81.820  44.760  60.310  1.00  0.00           O
ATOM   1114  N   GLU A  77      81.500  46.330  58.670  1.00  0.00           N
ATOM   1115  H   GLU A  77      80.860  47.010  58.280  1.00  0.00           H
ATOM   1116  CA  GLU A  77      82.780  46.200  58.010  1.00  0.00           C
ATOM   1117  HA  GLU A  77      83.010  45.140  57.900  1.00  0.00           H
ATOM   1118  CB  GLU A  77      82.700  46.800  56.590  1.00  0.00           C
ATOM   1119  HB1 GLU A  77      83.700  46.860  56.170  1.00  0.00           H
ATOM   1120  HB2 GLU A  77      82.250  47.790  56.650  1.00  0.00           H
ATOM   1121  CG  GLU A  77      81.750  46.010  55.650  1.00  0.00           C
ATOM   1122  HG1 GLU A  77      81.410  46.610  54.800  1.00  0.00           H
ATOM   1123  HG2 GLU A  77      81.010  45.620  56.350  1.00  0.00           H
ATOM   1124  CD  GLU A  77      82.270  44.650  55.150  1.00  0.00           C
ATOM   1125  OE1 GLU A  77      82.740  43.840  55.970  1.00  0.00           O
ATOM   1126  OE2 GLU A  77      82.230  44.510  53.900  1.00  0.00           O
ATOM   1127  C   GLU A  77      83.930  46.770  58.840  1.00  0.00           C
ATOM   1128  O   GLU A  77      85.000  46.150  58.760  1.00  0.00           O
ATOM   1129  N   VAL A  78      83.720  47.820  59.620  1.00  0.00           N
ATOM   1130  H   VAL A  78      82.830  48.290  59.510  1.00  0.00           H
ATOM   1131  CA  VAL A  78      84.620  48.460  60.550  1.00  0.00           C
ATOM   1132  HA  VAL A  78      85.600  48.540  60.080  1.00  0.00           H
ATOM   1133  CB  VAL A  78      84.220  49.850  60.950  1.00  0.00           C
ATOM   1134  HB  VAL A  78      83.220  49.790  61.390  1.00  0.00           H
ATOM   1135  CG1 VAL A  78      85.100  50.480  61.970  1.00  0.00           C
ATOM   1136 1HG1 VAL A  78      86.170  50.370  61.800  1.00  0.00           H
ATOM   1137 2HG1 VAL A  78      84.890  51.540  62.000  1.00  0.00           H
ATOM   1138 3HG1 VAL A  78      84.920  50.010  62.940  1.00  0.00           H
ATOM   1139  CG2 VAL A  78      84.250  50.710  59.650  1.00  0.00           C
ATOM   1140 1HG2 VAL A  78      84.080  51.750  59.930  1.00  0.00           H
ATOM   1141 2HG2 VAL A  78      85.270  50.450  59.350  1.00  0.00           H
ATOM   1142 3HG2 VAL A  78      83.610  50.320  58.870  1.00  0.00           H
ATOM   1143  C   VAL A  78      84.900  47.570  61.850  1.00  0.00           C
ATOM   1144  O   VAL A  78      86.070  47.390  62.130  1.00  0.00           O
ATOM   1145  N   ARG A  79      83.840  46.980  62.490  1.00  0.00           N
ATOM   1146  H   ARG A  79      82.920  47.290  62.230  1.00  0.00           H
ATOM   1147  CA  ARG A  79      83.920  46.020  63.620  1.00  0.00           C
ATOM   1148  HA  ARG A  79      84.740  46.300  64.270  1.00  0.00           H
ATOM   1149  CB  ARG A  79      82.710  46.080  64.490  1.00  0.00           C
ATOM   1150  HB1 ARG A  79      82.490  47.140  64.550  1.00  0.00           H
ATOM   1151  HB2 ARG A  79      83.000  45.730  65.480  1.00  0.00           H
ATOM   1152  CG  ARG A  79      81.490  45.190  63.980  1.00  0.00           C
ATOM   1153  HG1 ARG A  79      81.910  44.210  63.740  1.00  0.00           H
ATOM   1154  HG2 ARG A  79      81.120  45.510  63.010  1.00  0.00           H
ATOM   1155  CD  ARG A  79      80.400  45.060  65.090  1.00  0.00           C
ATOM   1156  HD1 ARG A  79      80.910  44.650  65.960  1.00  0.00           H
ATOM   1157  HD2 ARG A  79      79.690  44.290  64.790  1.00  0.00           H
ATOM   1158  NE  ARG A  79      79.790  46.380  65.560  1.00  0.00           N
ATOM   1159  HE  ARG A  79      80.310  46.860  66.280  1.00  0.00           H
ATOM   1160  CZ  ARG A  79      78.640  46.860  65.140  1.00  0.00           C
ATOM   1161  NH1 ARG A  79      77.980  46.310  64.170  1.00  0.00           N
ATOM   1162 1HH1 ARG A  79      78.310  45.530  63.630  1.00  0.00           H
ATOM   1163 2HH1 ARG A  79      76.980  46.480  64.180  1.00  0.00           H
ATOM   1164  NH2 ARG A  79      78.090  47.880  65.640  1.00  0.00           N
ATOM   1165 1HH2 ARG A  79      78.430  48.220  66.530  1.00  0.00           H
ATOM   1166 2HH2 ARG A  79      77.170  48.190  65.360  1.00  0.00           H
ATOM   1167  C   ARG A  79      84.380  44.570  63.290  1.00  0.00           C
ATOM   1168  O   ARG A  79      84.790  43.830  64.180  1.00  0.00           O
ATOM   1169  N   THR A  80      84.560  44.270  62.020  1.00  0.00           N
ATOM   1170  H   THR A  80      84.340  45.050  61.420  1.00  0.00           H
ATOM   1171  CA  THR A  80      85.120  42.950  61.450  1.00  0.00           C
ATOM   1172  HA  THR A  80      85.470  42.310  62.260  1.00  0.00           H
ATOM   1173  CB  THR A  80      84.040  42.130  60.730  1.00  0.00           C
ATOM   1174  HB  THR A  80      84.540  41.220  60.400  1.00  0.00           H
ATOM   1175  CG2 THR A  80      82.930  41.750  61.610  1.00  0.00           C
ATOM   1176 1HG2 THR A  80      82.390  40.900  61.190  1.00  0.00           H
ATOM   1177 2HG2 THR A  80      83.340  41.500  62.590  1.00  0.00           H
ATOM   1178 3HG2 THR A  80      82.240  42.590  61.630  1.00  0.00           H
ATOM   1179  OG1 THR A  80      83.490  42.790  59.570  1.00  0.00           O
ATOM   1180  HG1 THR A  80      82.840  43.420  59.860  1.00  0.00           H
ATOM   1181  C   THR A  80      86.330  43.130  60.490  1.00  0.00           C
ATOM   1182  O   THR A  80      86.940  42.120  60.320  1.00  0.00           O
ATOM   1183  N   GLY A  81      86.690  44.300  60.040  1.00  0.00           N
ATOM   1184  H   GLY A  81      85.970  45.000  60.020  1.00  0.00           H
ATOM   1185  CA  GLY A  81      87.770  44.440  59.100  1.00  0.00           C
ATOM   1186  HA1 GLY A  81      87.620  45.370  58.550  1.00  0.00           H
ATOM   1187  HA2 GLY A  81      87.640  43.650  58.360  1.00  0.00           H
ATOM   1188  C   GLY A  81      89.250  44.520  59.630  1.00  0.00           C
ATOM   1189  O   GLY A  81      89.540  44.180  60.820  1.00  0.00           O
ATOM   1190  N   THR A  82      90.160  45.010  58.780  1.00  0.00           N
ATOM   1191  H   THR A  82      89.850  45.280  57.860  1.00  0.00           H
ATOM   1192  CA  THR A  82      91.630  45.120  58.960  1.00  0.00           C
ATOM   1193  HA  THR A  82      92.140  44.170  59.160  1.00  0.00           H
ATOM   1194  CB  THR A  82      92.170  45.510  57.620  1.00  0.00           C
ATOM   1195  HB  THR A  82      93.230  45.740  57.760  1.00  0.00           H
ATOM   1196  CG2 THR A  82      91.970  44.440  56.570  1.00  0.00           C
ATOM   1197 1HG2 THR A  82      90.940  44.490  56.220  1.00  0.00           H
ATOM   1198 2HG2 THR A  82      92.680  44.520  55.750  1.00  0.00           H
ATOM   1199 3HG2 THR A  82      91.950  43.480  57.080  1.00  0.00           H
ATOM   1200  OG1 THR A  82      91.560  46.700  57.120  1.00  0.00           O
ATOM   1201  HG1 THR A  82      92.230  47.130  56.580  1.00  0.00           H
ATOM   1202  C   THR A  82      92.130  46.100  60.090  1.00  0.00           C
ATOM   1203  O   THR A  82      93.250  45.950  60.530  1.00  0.00           O
ATOM   1204  N   TYR A  83      91.350  47.070  60.500  1.00  0.00           N
ATOM   1205  H   TYR A  83      90.430  47.110  60.080  1.00  0.00           H
ATOM   1206  CA  TYR A  83      91.690  47.980  61.590  1.00  0.00           C
ATOM   1207  HA  TYR A  83      92.630  47.600  61.990  1.00  0.00           H
ATOM   1208  CB  TYR A  83      91.940  49.460  61.120  1.00  0.00           C
ATOM   1209  HB1 TYR A  83      92.020  50.070  62.020  1.00  0.00           H
ATOM   1210  HB2 TYR A  83      91.000  49.730  60.650  1.00  0.00           H
ATOM   1211  CG  TYR A  83      93.230  49.520  60.300  1.00  0.00           C
ATOM   1212  CD1 TYR A  83      93.180  49.340  58.900  1.00  0.00           C
ATOM   1213  HD1 TYR A  83      92.260  49.020  58.450  1.00  0.00           H
ATOM   1214  CE1 TYR A  83      94.330  49.570  58.100  1.00  0.00           C
ATOM   1215  HE1 TYR A  83      94.190  49.400  57.050  1.00  0.00           H
ATOM   1216  CZ  TYR A  83      95.580  49.900  58.730  1.00  0.00           C
ATOM   1217  OH  TYR A  83      96.730  49.970  58.070  1.00  0.00           O
ATOM   1218  HH  TYR A  83      97.440  49.960  58.720  1.00  0.00           H
ATOM   1219  CE2 TYR A  83      95.570  50.110  60.150  1.00  0.00           C
ATOM   1220  HE2 TYR A  83      96.440  50.520  60.630  1.00  0.00           H
ATOM   1221  CD2 TYR A  83      94.440  49.870  60.940  1.00  0.00           C
ATOM   1222  HD2 TYR A  83      94.440  50.210  61.970  1.00  0.00           H
ATOM   1223  C   TYR A  83      90.780  47.810  62.820  1.00  0.00           C
ATOM   1224  O   TYR A  83      90.730  48.640  63.730  1.00  0.00           O
ATOM   1225  N   ARG A  84      89.930  46.750  62.830  1.00  0.00           N
ATOM   1226  H   ARG A  84      89.770  46.210  61.990  1.00  0.00           H
ATOM   1227  CA  ARG A  84      89.000  46.580  63.930  1.00  0.00           C
ATOM   1228  HA  ARG A  84      88.190  47.310  63.870  1.00  0.00           H
ATOM   1229  CB  ARG A  84      88.240  45.240  63.710  1.00  0.00           C
ATOM   1230  HB1 ARG A  84      87.980  45.250  62.650  1.00  0.00           H
ATOM   1231  HB2 ARG A  84      87.310  45.200  64.270  1.00  0.00           H
ATOM   1232  CG  ARG A  84      89.110  44.000  64.000  1.00  0.00           C
ATOM   1233  HG1 ARG A  84      89.330  44.020  65.070  1.00  0.00           H
ATOM   1234  HG2 ARG A  84      89.990  44.180  63.380  1.00  0.00           H
ATOM   1235  CD  ARG A  84      88.480  42.620  63.670  1.00  0.00           C
ATOM   1236  HD1 ARG A  84      87.900  42.680  62.760  1.00  0.00           H
ATOM   1237  HD2 ARG A  84      87.780  42.310  64.440  1.00  0.00           H
ATOM   1238  NE  ARG A  84      89.470  41.570  63.690  1.00  0.00           N
ATOM   1239  HE  ARG A  84      89.630  41.120  64.580  1.00  0.00           H
ATOM   1240  CZ  ARG A  84      90.360  41.230  62.770  1.00  0.00           C
ATOM   1241  NH1 ARG A  84      90.500  41.720  61.610  1.00  0.00           N
ATOM   1242 1HH1 ARG A  84      89.930  42.480  61.250  1.00  0.00           H
ATOM   1243 2HH1 ARG A  84      91.330  41.460  61.100  1.00  0.00           H
ATOM   1244  NH2 ARG A  84      91.110  40.180  63.060  1.00  0.00           N
ATOM   1245 1HH2 ARG A  84      90.930  39.750  63.950  1.00  0.00           H
ATOM   1246 2HH2 ARG A  84      91.720  39.770  62.360  1.00  0.00           H
ATOM   1247  C   ARG A  84      89.600  46.670  65.300  1.00  0.00           C
ATOM   1248  O   ARG A  84      88.970  47.180  66.220  1.00  0.00           O
ATOM   1249  N   GLN A  85      90.800  46.170  65.440  1.00  0.00           N
ATOM   1250  H   GLN A  85      91.310  46.040  64.580  1.00  0.00           H
ATOM   1251  CA  GLN A  85      91.560  46.160  66.760  1.00  0.00           C
ATOM   1252  HA  GLN A  85      90.940  45.520  67.390  1.00  0.00           H
ATOM   1253  CB  GLN A  85      92.820  45.420  66.410  1.00  0.00           C
ATOM   1254  HB1 GLN A  85      93.510  45.660  67.210  1.00  0.00           H
ATOM   1255  HB2 GLN A  85      93.280  45.820  65.510  1.00  0.00           H
ATOM   1256  CG  GLN A  85      92.670  43.900  66.280  1.00  0.00           C
ATOM   1257  HG1 GLN A  85      91.990  43.750  65.430  1.00  0.00           H
ATOM   1258  HG2 GLN A  85      92.270  43.440  67.180  1.00  0.00           H
ATOM   1259  CD  GLN A  85      93.980  43.240  66.070  1.00  0.00           C
ATOM   1260  OE1 GLN A  85      94.630  42.790  66.980  1.00  0.00           O
ATOM   1261  NE2 GLN A  85      94.460  43.160  64.820  1.00  0.00           N
ATOM   1262 1HE2 GLN A  85      93.940  43.680  64.120  1.00  0.00           H
ATOM   1263 2HE2 GLN A  85      95.370  42.850  64.530  1.00  0.00           H
ATOM   1264  C   GLN A  85      91.780  47.560  67.350  1.00  0.00           C
ATOM   1265  O   GLN A  85      91.970  47.590  68.540  1.00  0.00           O
ATOM   1266  N   LEU A  86      91.790  48.580  66.520  1.00  0.00           N
ATOM   1267  H   LEU A  86      91.610  48.410  65.540  1.00  0.00           H
ATOM   1268  CA  LEU A  86      91.960  49.960  67.040  1.00  0.00           C
ATOM   1269  HA  LEU A  86      92.850  50.060  67.650  1.00  0.00           H
ATOM   1270  CB  LEU A  86      92.080  50.910  65.830  1.00  0.00           C
ATOM   1271  HB1 LEU A  86      92.190  51.870  66.320  1.00  0.00           H
ATOM   1272  HB2 LEU A  86      91.160  50.920  65.260  1.00  0.00           H
ATOM   1273  CG  LEU A  86      93.230  50.840  64.910  1.00  0.00           C
ATOM   1274  HG  LEU A  86      93.040  50.020  64.210  1.00  0.00           H
ATOM   1275  CD1 LEU A  86      93.290  52.110  64.130  1.00  0.00           C
ATOM   1276 1HD1 LEU A  86      92.350  52.380  63.640  1.00  0.00           H
ATOM   1277 2HD1 LEU A  86      93.490  52.960  64.790  1.00  0.00           H
ATOM   1278 3HD1 LEU A  86      94.030  52.060  63.330  1.00  0.00           H
ATOM   1279  CD2 LEU A  86      94.600  50.760  65.490  1.00  0.00           C
ATOM   1280 1HD2 LEU A  86      95.350  50.550  64.730  1.00  0.00           H
ATOM   1281 2HD2 LEU A  86      94.820  51.690  66.030  1.00  0.00           H
ATOM   1282 3HD2 LEU A  86      94.550  50.010  66.280  1.00  0.00           H
ATOM   1283  C   LEU A  86      90.800  50.400  67.930  1.00  0.00           C
ATOM   1284  O   LEU A  86      91.070  51.120  68.890  1.00  0.00           O
ATOM   1285  N   PHE A  87      89.610  49.870  67.710  1.00  0.00           N
ATOM   1286  H   PHE A  87      89.450  49.190  66.970  1.00  0.00           H
ATOM   1287  CA  PHE A  87      88.390  50.490  68.310  1.00  0.00           C
ATOM   1288  HA  PHE A  87      88.720  51.480  68.630  1.00  0.00           H
ATOM   1289  CB  PHE A  87      87.310  50.560  67.260  1.00  0.00           C
ATOM   1290  HB1 PHE A  87      86.430  51.070  67.670  1.00  0.00           H
ATOM   1291  HB2 PHE A  87      87.030  49.540  66.990  1.00  0.00           H
ATOM   1292  CG  PHE A  87      87.650  51.290  66.040  1.00  0.00           C
ATOM   1293  CD1 PHE A  87      87.860  52.660  66.020  1.00  0.00           C
ATOM   1294  HD1 PHE A  87      87.570  53.280  66.860  1.00  0.00           H
ATOM   1295  CE1 PHE A  87      88.420  53.310  64.930  1.00  0.00           C
ATOM   1296  HE1 PHE A  87      88.640  54.360  64.920  1.00  0.00           H
ATOM   1297  CZ  PHE A  87      88.710  52.580  63.800  1.00  0.00           C
ATOM   1298  HZ  PHE A  87      89.180  53.090  62.970  1.00  0.00           H
ATOM   1299  CE2 PHE A  87      88.510  51.180  63.780  1.00  0.00           C
ATOM   1300  HE2 PHE A  87      88.880  50.560  62.990  1.00  0.00           H
ATOM   1301  CD2 PHE A  87      87.990  50.570  64.930  1.00  0.00           C
ATOM   1302  HD2 PHE A  87      87.940  49.490  64.990  1.00  0.00           H
ATOM   1303  C   PHE A  87      87.920  49.770  69.610  1.00  0.00           C
ATOM   1304  O   PHE A  87      88.200  48.600  69.880  1.00  0.00           O
ATOM   1305  N   HIS A  88      87.300  50.490  70.550  1.00  0.00           N
ATOM   1306  H   HIS A  88      87.150  51.460  70.340  1.00  0.00           H
ATOM   1307  CA  HIS A  88      86.510  49.830  71.640  1.00  0.00           C
ATOM   1308  HA  HIS A  88      86.730  48.760  71.710  1.00  0.00           H
ATOM   1309  CB  HIS A  88      86.970  50.500  73.030  1.00  0.00           C
ATOM   1310  HB1 HIS A  88      88.050  50.400  73.010  1.00  0.00           H
ATOM   1311  HB2 HIS A  88      86.590  49.920  73.880  1.00  0.00           H
ATOM   1312  CG  HIS A  88      86.610  51.980  73.240  1.00  0.00           C
ATOM   1313  ND1 HIS A  88      85.500  52.460  73.960  1.00  0.00           N
ATOM   1314  HD1 HIS A  88      84.700  52.030  74.410  1.00  0.00           H
ATOM   1315  CE1 HIS A  88      85.680  53.770  74.010  1.00  0.00           C
ATOM   1316  HE1 HIS A  88      84.960  54.440  74.470  1.00  0.00           H
ATOM   1317  NE2 HIS A  88      86.770  54.190  73.330  1.00  0.00           N
ATOM   1318  CD2 HIS A  88      87.430  53.010  72.960  1.00  0.00           C
ATOM   1319  HD2 HIS A  88      88.440  52.950  72.580  1.00  0.00           H
ATOM   1320  C   HIS A  88      84.970  50.020  71.250  1.00  0.00           C
ATOM   1321  O   HIS A  88      84.650  50.770  70.360  1.00  0.00           O
ATOM   1322  N   PRO A  89      84.060  49.200  71.870  1.00  0.00           N
ATOM   1323  CD  PRO A  89      84.330  48.210  72.940  1.00  0.00           C
ATOM   1324  HD1 PRO A  89      84.120  48.780  73.840  1.00  0.00           H
ATOM   1325  HD2 PRO A  89      85.360  47.870  72.860  1.00  0.00           H
ATOM   1326  CG  PRO A  89      83.320  47.130  72.690  1.00  0.00           C
ATOM   1327  HG1 PRO A  89      83.060  46.580  73.590  1.00  0.00           H
ATOM   1328  HG2 PRO A  89      83.670  46.460  71.910  1.00  0.00           H
ATOM   1329  CB  PRO A  89      82.130  47.930  72.150  1.00  0.00           C
ATOM   1330  HB1 PRO A  89      81.480  48.290  72.950  1.00  0.00           H
ATOM   1331  HB2 PRO A  89      81.500  47.280  71.540  1.00  0.00           H
ATOM   1332  CA  PRO A  89      82.740  49.020  71.360  1.00  0.00           C
ATOM   1333  HA  PRO A  89      82.770  48.650  70.340  1.00  0.00           H
ATOM   1334  C   PRO A  89      81.920  50.360  71.370  1.00  0.00           C
ATOM   1335  O   PRO A  89      80.880  50.500  70.680  1.00  0.00           O
ATOM   1336  N   GLU A  90      82.250  51.300  72.300  1.00  0.00           N
ATOM   1337  H   GLU A  90      82.990  51.120  72.970  1.00  0.00           H
ATOM   1338  CA  GLU A  90      81.530  52.580  72.470  1.00  0.00           C
ATOM   1339  HA  GLU A  90      80.490  52.260  72.430  1.00  0.00           H
ATOM   1340  CB  GLU A  90      81.890  53.180  73.880  1.00  0.00           C
ATOM   1341  HB1 GLU A  90      81.490  54.190  73.930  1.00  0.00           H
ATOM   1342  HB2 GLU A  90      82.950  53.400  73.920  1.00  0.00           H
ATOM   1343  CG  GLU A  90      81.360  52.440  75.110  1.00  0.00           C
ATOM   1344  HG1 GLU A  90      80.310  52.160  74.980  1.00  0.00           H
ATOM   1345  HG2 GLU A  90      81.400  53.140  75.950  1.00  0.00           H
ATOM   1346  CD  GLU A  90      82.230  51.140  75.340  1.00  0.00           C
ATOM   1347  OE1 GLU A  90      83.460  51.200  75.120  1.00  0.00           O
ATOM   1348  OE2 GLU A  90      81.660  50.080  75.460  1.00  0.00           O
ATOM   1349  C   GLU A  90      81.650  53.560  71.330  1.00  0.00           C
ATOM   1350  O   GLU A  90      80.720  54.410  71.190  1.00  0.00           O
ATOM   1351  N   GLN A  91      82.720  53.530  70.490  1.00  0.00           N
ATOM   1352  H   GLN A  91      83.360  52.760  70.650  1.00  0.00           H
ATOM   1353  CA  GLN A  91      82.960  54.300  69.290  1.00  0.00           C
ATOM   1354  HA  GLN A  91      82.800  55.370  69.420  1.00  0.00           H
ATOM   1355  CB  GLN A  91      84.390  54.160  68.870  1.00  0.00           C
ATOM   1356  HB1 GLN A  91      84.460  54.720  67.940  1.00  0.00           H
ATOM   1357  HB2 GLN A  91      84.590  53.120  68.610  1.00  0.00           H
ATOM   1358  CG  GLN A  91      85.380  54.570  69.910  1.00  0.00           C
ATOM   1359  HG1 GLN A  91      85.300  53.860  70.740  1.00  0.00           H
ATOM   1360  HG2 GLN A  91      85.150  55.580  70.250  1.00  0.00           H
ATOM   1361  CD  GLN A  91      86.840  54.460  69.500  1.00  0.00           C
ATOM   1362  OE1 GLN A  91      87.640  53.600  69.780  1.00  0.00           O
ATOM   1363  NE2 GLN A  91      87.240  55.450  68.750  1.00  0.00           N
ATOM   1364 1HE2 GLN A  91      86.520  56.060  68.390  1.00  0.00           H
ATOM   1365 2HE2 GLN A  91      88.190  55.400  68.410  1.00  0.00           H
ATOM   1366  C   GLN A  91      82.100  53.910  68.070  1.00  0.00           C
ATOM   1367  O   GLN A  91      81.930  54.770  67.200  1.00  0.00           O
ATOM   1368  N   LEU A  92      81.540  52.670  67.980  1.00  0.00           N
ATOM   1369  H   LEU A  92      81.580  51.960  68.700  1.00  0.00           H
ATOM   1370  CA  LEU A  92      80.760  52.300  66.810  1.00  0.00           C
ATOM   1371  HA  LEU A  92      80.800  53.100  66.080  1.00  0.00           H
ATOM   1372  CB  LEU A  92      81.370  50.990  66.200  1.00  0.00           C
ATOM   1373  HB1 LEU A  92      80.920  51.000  65.210  1.00  0.00           H
ATOM   1374  HB2 LEU A  92      81.000  50.200  66.850  1.00  0.00           H
ATOM   1375  CG  LEU A  92      82.920  50.790  66.170  1.00  0.00           C
ATOM   1376  HG  LEU A  92      83.400  50.910  67.150  1.00  0.00           H
ATOM   1377  CD1 LEU A  92      83.230  49.450  65.650  1.00  0.00           C
ATOM   1378 1HD1 LEU A  92      83.060  48.690  66.410  1.00  0.00           H
ATOM   1379 2HD1 LEU A  92      83.000  49.270  64.600  1.00  0.00           H
ATOM   1380 3HD1 LEU A  92      84.310  49.340  65.580  1.00  0.00           H
ATOM   1381  CD2 LEU A  92      83.520  51.890  65.300  1.00  0.00           C
ATOM   1382 1HD2 LEU A  92      84.580  51.750  65.080  1.00  0.00           H
ATOM   1383 2HD2 LEU A  92      83.040  51.920  64.330  1.00  0.00           H
ATOM   1384 3HD2 LEU A  92      83.490  52.840  65.830  1.00  0.00           H
ATOM   1385  C   LEU A  92      79.340  52.130  67.240  1.00  0.00           C
ATOM   1386  O   LEU A  92      79.040  51.440  68.220  1.00  0.00           O
ATOM   1387  N   ILE A  93      78.500  52.840  66.490  1.00  0.00           N
ATOM   1388  H   ILE A  93      78.830  53.320  65.660  1.00  0.00           H
ATOM   1389  CA  ILE A  93      77.070  53.130  66.810  1.00  0.00           C
ATOM   1390  HA  ILE A  93      76.720  52.460  67.590  1.00  0.00           H
ATOM   1391  CB  ILE A  93      76.810  54.620  67.300  1.00  0.00           C
ATOM   1392  HB  ILE A  93      76.790  55.280  66.430  1.00  0.00           H
ATOM   1393  CG2 ILE A  93      75.350  54.750  67.910  1.00  0.00           C
ATOM   1394 1HG2 ILE A  93      75.260  54.240  68.870  1.00  0.00           H
ATOM   1395 2HG2 ILE A  93      75.160  55.800  68.100  1.00  0.00           H
ATOM   1396 3HG2 ILE A  93      74.640  54.300  67.220  1.00  0.00           H
ATOM   1397  CG1 ILE A  93      77.800  55.210  68.360  1.00  0.00           C
ATOM   1398 1HG1 ILE A  93      78.820  55.060  67.990  1.00  0.00           H
ATOM   1399 2HG1 ILE A  93      77.920  54.660  69.300  1.00  0.00           H
ATOM   1400  CD  ILE A  93      77.690  56.670  68.740  1.00  0.00           C
ATOM   1401  HD1 ILE A  93      77.620  57.350  67.890  1.00  0.00           H
ATOM   1402  HD2 ILE A  93      76.870  56.920  69.410  1.00  0.00           H
ATOM   1403  HD3 ILE A  93      78.590  56.890  69.320  1.00  0.00           H
ATOM   1404  C   ILE A  93      76.210  52.850  65.600  1.00  0.00           C
ATOM   1405  O   ILE A  93      76.330  53.570  64.610  1.00  0.00           O
ATOM   1406  N   THR A  94      75.190  51.970  65.770  1.00  0.00           N
ATOM   1407  H   THR A  94      75.130  51.460  66.630  1.00  0.00           H
ATOM   1408  CA  THR A  94      74.440  51.330  64.630  1.00  0.00           C
ATOM   1409  HA  THR A  94      74.630  51.900  63.720  1.00  0.00           H
ATOM   1410  CB  THR A  94      75.020  49.870  64.340  1.00  0.00           C
ATOM   1411  HB  THR A  94      74.260  49.320  63.780  1.00  0.00           H
ATOM   1412  CG2 THR A  94      76.320  49.850  63.650  1.00  0.00           C
ATOM   1413 1HG2 THR A  94      76.490  48.780  63.500  1.00  0.00           H
ATOM   1414 2HG2 THR A  94      76.130  50.280  62.660  1.00  0.00           H
ATOM   1415 3HG2 THR A  94      77.180  50.220  64.210  1.00  0.00           H
ATOM   1416  OG1 THR A  94      75.280  49.130  65.470  1.00  0.00           O
ATOM   1417  HG1 THR A  94      74.480  48.780  65.860  1.00  0.00           H
ATOM   1418  C   THR A  94      72.950  51.180  64.960  1.00  0.00           C
ATOM   1419  O   THR A  94      72.640  50.740  66.080  1.00  0.00           O
ATOM   1420  N   GLY A  95      72.100  51.750  64.090  1.00  0.00           N
ATOM   1421  H   GLY A  95      72.410  52.050  63.180  1.00  0.00           H
ATOM   1422  CA  GLY A  95      70.640  51.800  64.320  1.00  0.00           C
ATOM   1423  HA1 GLY A  95      70.390  52.760  63.860  1.00  0.00           H
ATOM   1424  HA2 GLY A  95      70.400  51.840  65.380  1.00  0.00           H
ATOM   1425  C   GLY A  95      69.890  50.610  63.770  1.00  0.00           C
ATOM   1426  O   GLY A  95      70.490  49.590  63.360  1.00  0.00           O
ATOM   1427  N   LYS A  96      68.560  50.690  63.700  1.00  0.00           N
ATOM   1428  H   LYS A  96      68.020  51.420  64.140  1.00  0.00           H
ATOM   1429  CA  LYS A  96      67.760  49.570  63.270  1.00  0.00           C
ATOM   1430  HA  LYS A  96      68.290  48.620  63.370  1.00  0.00           H
ATOM   1431  CB  LYS A  96      66.590  49.470  64.210  1.00  0.00           C
ATOM   1432  HB1 LYS A  96      65.970  48.660  63.810  1.00  0.00           H
ATOM   1433  HB2 LYS A  96      65.940  50.340  64.240  1.00  0.00           H
ATOM   1434  CG  LYS A  96      66.920  49.110  65.680  1.00  0.00           C
ATOM   1435  HG1 LYS A  96      67.500  49.900  66.160  1.00  0.00           H
ATOM   1436  HG2 LYS A  96      67.570  48.240  65.740  1.00  0.00           H
ATOM   1437  CD  LYS A  96      65.640  48.720  66.460  1.00  0.00           C
ATOM   1438  HD1 LYS A  96      65.200  47.830  65.990  1.00  0.00           H
ATOM   1439  HD2 LYS A  96      64.990  49.580  66.360  1.00  0.00           H
ATOM   1440  CE  LYS A  96      65.840  48.400  67.920  1.00  0.00           C
ATOM   1441  HE1 LYS A  96      66.400  49.190  68.420  1.00  0.00           H
ATOM   1442  HE2 LYS A  96      66.420  47.480  67.930  1.00  0.00           H
ATOM   1443  NZ  LYS A  96      64.500  48.170  68.460  1.00  0.00           N
ATOM   1444  HZ1 LYS A  96      63.950  47.530  67.890  1.00  0.00           H
ATOM   1445  HZ2 LYS A  96      64.590  47.730  69.360  1.00  0.00           H
ATOM   1446  HZ3 LYS A  96      64.060  49.050  68.680  1.00  0.00           H
ATOM   1447  C   LYS A  96      67.370  49.610  61.810  1.00  0.00           C
ATOM   1448  O   LYS A  96      67.560  48.630  61.070  1.00  0.00           O
ATOM   1449  N   GLU A  97      66.830  50.800  61.430  1.00  0.00           N
ATOM   1450  H   GLU A  97      66.900  51.600  62.050  1.00  0.00           H
ATOM   1451  CA  GLU A  97      66.290  50.960  60.110  1.00  0.00           C
ATOM   1452  HA  GLU A  97      66.830  50.370  59.360  1.00  0.00           H
ATOM   1453  CB  GLU A  97      64.850  50.450  60.060  1.00  0.00           C
ATOM   1454  HB1 GLU A  97      64.760  49.490  60.560  1.00  0.00           H
ATOM   1455  HB2 GLU A  97      64.640  50.410  58.990  1.00  0.00           H
ATOM   1456  CG  GLU A  97      63.920  51.560  60.740  1.00  0.00           C
ATOM   1457  HG1 GLU A  97      63.910  52.450  60.110  1.00  0.00           H
ATOM   1458  HG2 GLU A  97      64.270  51.780  61.750  1.00  0.00           H
ATOM   1459  CD  GLU A  97      62.390  51.190  60.840  1.00  0.00           C
ATOM   1460  OE1 GLU A  97      62.090  50.010  61.140  1.00  0.00           O
ATOM   1461  OE2 GLU A  97      61.510  51.990  60.360  1.00  0.00           O
ATOM   1462  C   GLU A  97      66.550  52.450  59.780  1.00  0.00           C
ATOM   1463  O   GLU A  97      66.390  53.360  60.590  1.00  0.00           O
ATOM   1464  N   ASP A  98      67.060  52.680  58.620  1.00  0.00           N
ATOM   1465  H   ASP A  98      67.250  52.000  57.890  1.00  0.00           H
ATOM   1466  CA  ASP A  98      67.620  53.920  58.210  1.00  0.00           C
ATOM   1467  HA  ASP A  98      68.160  54.420  59.010  1.00  0.00           H
ATOM   1468  CB  ASP A  98      68.690  53.650  57.090  1.00  0.00           C
ATOM   1469  HB1 ASP A  98      69.680  53.390  57.470  1.00  0.00           H
ATOM   1470  HB2 ASP A  98      68.910  54.600  56.600  1.00  0.00           H
ATOM   1471  CG  ASP A  98      68.320  52.600  55.930  1.00  0.00           C
ATOM   1472  OD1 ASP A  98      67.370  51.780  56.080  1.00  0.00           O
ATOM   1473  OD2 ASP A  98      69.050  52.620  54.920  1.00  0.00           O
ATOM   1474  C   ASP A  98      66.580  54.960  57.670  1.00  0.00           C
ATOM   1475  O   ASP A  98      65.340  54.720  57.570  1.00  0.00           O
ATOM   1476  N   ALA A  99      67.160  56.150  57.290  1.00  0.00           N
ATOM   1477  H   ALA A  99      68.170  56.270  57.290  1.00  0.00           H
ATOM   1478  CA  ALA A  99      66.500  57.370  57.040  1.00  0.00           C
ATOM   1479  HA  ALA A  99      65.680  57.400  57.760  1.00  0.00           H
ATOM   1480  CB  ALA A  99      67.400  58.530  57.420  1.00  0.00           C
ATOM   1481  HB1 ALA A  99      67.010  59.440  56.970  1.00  0.00           H
ATOM   1482  HB2 ALA A  99      67.360  58.720  58.500  1.00  0.00           H
ATOM   1483  HB3 ALA A  99      68.410  58.300  57.100  1.00  0.00           H
ATOM   1484  C   ALA A  99      65.880  57.370  55.620  1.00  0.00           C
ATOM   1485  O   ALA A  99      65.400  58.440  55.200  1.00  0.00           O
ATOM   1486  N   ALA A 100      65.950  56.180  54.920  1.00  0.00           N
ATOM   1487  H   ALA A 100      66.650  55.570  55.310  1.00  0.00           H
ATOM   1488  CA  ALA A 100      65.430  56.040  53.550  1.00  0.00           C
ATOM   1489  HA  ALA A 100      65.840  55.160  53.070  1.00  0.00           H
ATOM   1490  CB  ALA A 100      63.920  55.830  53.650  1.00  0.00           C
ATOM   1491  HB1 ALA A 100      63.460  55.900  52.670  1.00  0.00           H
ATOM   1492  HB2 ALA A 100      63.870  54.850  54.120  1.00  0.00           H
ATOM   1493  HB3 ALA A 100      63.490  56.610  54.290  1.00  0.00           H
ATOM   1494  C   ALA A 100      65.820  57.090  52.490  1.00  0.00           C
ATOM   1495  O   ALA A 100      65.050  57.450  51.640  1.00  0.00           O
ATOM   1496  N   ASN A 101      66.900  57.790  52.620  1.00  0.00           N
ATOM   1497  H   ASN A 101      67.590  57.520  53.300  1.00  0.00           H
ATOM   1498  CA  ASN A 101      67.320  58.900  51.820  1.00  0.00           C
ATOM   1499  HA  ASN A 101      68.150  59.280  52.410  1.00  0.00           H
ATOM   1500  CB  ASN A 101      67.860  58.630  50.380  1.00  0.00           C
ATOM   1501  HB1 ASN A 101      68.710  59.310  50.260  1.00  0.00           H
ATOM   1502  HB2 ASN A 101      67.140  58.900  49.610  1.00  0.00           H
ATOM   1503  CG  ASN A 101      68.290  57.220  50.100  1.00  0.00           C
ATOM   1504  OD1 ASN A 101      67.870  56.530  49.160  1.00  0.00           O
ATOM   1505  ND2 ASN A 101      69.070  56.660  50.950  1.00  0.00           N
ATOM   1506 1HD2 ASN A 101      69.330  57.110  51.820  1.00  0.00           H
ATOM   1507 2HD2 ASN A 101      69.370  55.700  50.820  1.00  0.00           H
ATOM   1508  C   ASN A 101      66.330  60.070  51.950  1.00  0.00           C
ATOM   1509  O   ASN A 101      66.050  60.770  50.960  1.00  0.00           O
ATOM   1510  N   ASN A 102      65.790  60.290  53.140  1.00  0.00           N
ATOM   1511  H   ASN A 102      65.910  59.640  53.910  1.00  0.00           H
ATOM   1512  CA  ASN A 102      64.960  61.420  53.450  1.00  0.00           C
ATOM   1513  HA  ASN A 102      64.830  61.980  52.520  1.00  0.00           H
ATOM   1514  CB  ASN A 102      63.580  60.740  53.790  1.00  0.00           C
ATOM   1515  HB1 ASN A 102      63.740  59.970  54.540  1.00  0.00           H
ATOM   1516  HB2 ASN A 102      63.280  60.180  52.910  1.00  0.00           H
ATOM   1517  CG  ASN A 102      62.390  61.630  54.200  1.00  0.00           C
ATOM   1518  OD1 ASN A 102      62.540  62.780  54.530  1.00  0.00           O
ATOM   1519  ND2 ASN A 102      61.230  61.080  54.330  1.00  0.00           N
ATOM   1520 1HD2 ASN A 102      61.150  60.100  54.120  1.00  0.00           H
ATOM   1521 2HD2 ASN A 102      60.400  61.670  54.340  1.00  0.00           H
ATOM   1522  C   ASN A 102      65.490  62.280  54.580  1.00  0.00           C
ATOM   1523  O   ASN A 102      65.760  61.790  55.700  1.00  0.00           O
ATOM   1524  N   TYR A 103      65.830  63.600  54.410  1.00  0.00           N
ATOM   1525  H   TYR A 103      65.640  64.010  53.510  1.00  0.00           H
ATOM   1526  CA  TYR A 103      66.310  64.520  55.480  1.00  0.00           C
ATOM   1527  HA  TYR A 103      67.210  64.140  55.960  1.00  0.00           H
ATOM   1528  CB  TYR A 103      66.420  65.940  54.940  1.00  0.00           C
ATOM   1529  HB1 TYR A 103      65.430  66.200  54.580  1.00  0.00           H
ATOM   1530  HB2 TYR A 103      67.150  65.860  54.140  1.00  0.00           H
ATOM   1531  CG  TYR A 103      66.880  66.940  55.920  1.00  0.00           C
ATOM   1532  CD1 TYR A 103      65.940  67.630  56.650  1.00  0.00           C
ATOM   1533  HD1 TYR A 103      64.900  67.460  56.410  1.00  0.00           H
ATOM   1534  CE1 TYR A 103      66.370  68.650  57.530  1.00  0.00           C
ATOM   1535  HE1 TYR A 103      65.680  69.260  58.100  1.00  0.00           H
ATOM   1536  CZ  TYR A 103      67.730  68.930  57.740  1.00  0.00           C
ATOM   1537  OH  TYR A 103      68.190  69.800  58.620  1.00  0.00           O
ATOM   1538  HH  TYR A 103      67.490  70.210  59.130  1.00  0.00           H
ATOM   1539  CE2 TYR A 103      68.660  68.130  57.040  1.00  0.00           C
ATOM   1540  HE2 TYR A 103      69.720  68.250  57.240  1.00  0.00           H
ATOM   1541  CD2 TYR A 103      68.250  67.220  56.090  1.00  0.00           C
ATOM   1542  HD2 TYR A 103      69.030  66.600  55.660  1.00  0.00           H
ATOM   1543  C   TYR A 103      65.290  64.420  56.680  1.00  0.00           C
ATOM   1544  O   TYR A 103      65.720  64.130  57.780  1.00  0.00           O
ATOM   1545  N   ALA A 104      63.980  64.710  56.390  1.00  0.00           N
ATOM   1546  H   ALA A 104      63.740  64.760  55.410  1.00  0.00           H
ATOM   1547  CA  ALA A 104      62.940  64.710  57.400  1.00  0.00           C
ATOM   1548  HA  ALA A 104      63.180  65.560  58.040  1.00  0.00           H
ATOM   1549  CB  ALA A 104      61.620  65.100  56.810  1.00  0.00           C
ATOM   1550  HB1 ALA A 104      60.960  65.130  57.680  1.00  0.00           H
ATOM   1551  HB2 ALA A 104      61.660  66.140  56.480  1.00  0.00           H
ATOM   1552  HB3 ALA A 104      61.290  64.360  56.080  1.00  0.00           H
ATOM   1553  C   ALA A 104      62.900  63.520  58.280  1.00  0.00           C
ATOM   1554  O   ALA A 104      62.520  63.600  59.420  1.00  0.00           O
ATOM   1555  N   ARG A 105      63.210  62.310  57.750  1.00  0.00           N
ATOM   1556  H   ARG A 105      63.470  62.380  56.780  1.00  0.00           H
ATOM   1557  CA  ARG A 105      63.260  61.000  58.460  1.00  0.00           C
ATOM   1558  HA  ARG A 105      62.380  60.940  59.090  1.00  0.00           H
ATOM   1559  CB  ARG A 105      63.380  59.860  57.410  1.00  0.00           C
ATOM   1560  HB1 ARG A 105      64.400  59.750  57.050  1.00  0.00           H
ATOM   1561  HB2 ARG A 105      62.690  60.090  56.590  1.00  0.00           H
ATOM   1562  CG  ARG A 105      63.050  58.580  58.150  1.00  0.00           C
ATOM   1563  HG1 ARG A 105      62.250  58.820  58.850  1.00  0.00           H
ATOM   1564  HG2 ARG A 105      63.940  58.320  58.740  1.00  0.00           H
ATOM   1565  CD  ARG A 105      62.650  57.380  57.190  1.00  0.00           C
ATOM   1566  HD1 ARG A 105      63.500  57.160  56.550  1.00  0.00           H
ATOM   1567  HD2 ARG A 105      61.790  57.580  56.560  1.00  0.00           H
ATOM   1568  NE  ARG A 105      62.570  56.140  57.970  1.00  0.00           N
ATOM   1569  HE  ARG A 105      63.370  55.550  58.150  1.00  0.00           H
ATOM   1570  CZ  ARG A 105      61.390  55.810  58.570  1.00  0.00           C
ATOM   1571  NH1 ARG A 105      60.360  56.540  58.460  1.00  0.00           N
ATOM   1572 1HH1 ARG A 105      60.340  57.340  57.840  1.00  0.00           H
ATOM   1573 2HH1 ARG A 105      59.520  56.430  59.010  1.00  0.00           H
ATOM   1574  NH2 ARG A 105      61.310  54.660  59.120  1.00  0.00           N
ATOM   1575 1HH2 ARG A 105      62.080  54.010  59.180  1.00  0.00           H
ATOM   1576 2HH2 ARG A 105      60.460  54.280  59.520  1.00  0.00           H
ATOM   1577  C   ARG A 105      64.450  60.930  59.400  1.00  0.00           C
ATOM   1578  O   ARG A 105      64.250  60.610  60.560  1.00  0.00           O
ATOM   1579  N   GLY A 106      65.640  61.250  58.890  1.00  0.00           N
ATOM   1580  H   GLY A 106      65.620  61.530  57.920  1.00  0.00           H
ATOM   1581  CA  GLY A 106      66.960  61.250  59.650  1.00  0.00           C
ATOM   1582  HA1 GLY A 106      67.690  61.610  58.930  1.00  0.00           H
ATOM   1583  HA2 GLY A 106      67.250  60.240  59.950  1.00  0.00           H
ATOM   1584  C   GLY A 106      66.980  62.270  60.770  1.00  0.00           C
ATOM   1585  O   GLY A 106      67.170  61.870  61.940  1.00  0.00           O
ATOM   1586  N   HIS A 107      66.520  63.500  60.540  1.00  0.00           N
ATOM   1587  H   HIS A 107      66.350  63.680  59.560  1.00  0.00           H
ATOM   1588  CA  HIS A 107      66.450  64.620  61.520  1.00  0.00           C
ATOM   1589  HA  HIS A 107      67.350  64.650  62.130  1.00  0.00           H
ATOM   1590  CB  HIS A 107      66.370  65.930  60.780  1.00  0.00           C
ATOM   1591  HB1 HIS A 107      65.360  66.030  60.370  1.00  0.00           H
ATOM   1592  HB2 HIS A 107      67.170  66.030  60.050  1.00  0.00           H
ATOM   1593  CG  HIS A 107      66.620  67.090  61.660  1.00  0.00           C
ATOM   1594  ND1 HIS A 107      67.740  67.880  61.710  1.00  0.00           N
ATOM   1595  HD1 HIS A 107      68.650  67.600  61.370  1.00  0.00           H
ATOM   1596  CE1 HIS A 107      67.490  69.010  62.410  1.00  0.00           C
ATOM   1597  HE1 HIS A 107      68.230  69.750  62.660  1.00  0.00           H
ATOM   1598  NE2 HIS A 107      66.250  68.960  62.920  1.00  0.00           N
ATOM   1599  CD2 HIS A 107      65.670  67.780  62.460  1.00  0.00           C
ATOM   1600  HD2 HIS A 107      64.690  67.360  62.600  1.00  0.00           H
ATOM   1601  C   HIS A 107      65.350  64.340  62.590  1.00  0.00           C
ATOM   1602  O   HIS A 107      65.660  63.970  63.750  1.00  0.00           O
ATOM   1603  N   TYR A 108      64.090  64.470  62.110  1.00  0.00           N
ATOM   1604  H   TYR A 108      64.040  64.960  61.230  1.00  0.00           H
ATOM   1605  CA  TYR A 108      62.920  64.470  62.920  1.00  0.00           C
ATOM   1606  HA  TYR A 108      63.260  64.940  63.840  1.00  0.00           H
ATOM   1607  CB  TYR A 108      61.770  65.310  62.340  1.00  0.00           C
ATOM   1608  HB1 TYR A 108      60.990  65.420  63.100  1.00  0.00           H
ATOM   1609  HB2 TYR A 108      61.370  64.830  61.440  1.00  0.00           H
ATOM   1610  CG  TYR A 108      62.030  66.810  62.060  1.00  0.00           C
ATOM   1611  CD1 TYR A 108      61.960  67.670  63.140  1.00  0.00           C
ATOM   1612  HD1 TYR A 108      61.870  67.280  64.140  1.00  0.00           H
ATOM   1613  CE1 TYR A 108      62.180  69.070  62.950  1.00  0.00           C
ATOM   1614  HE1 TYR A 108      62.180  69.760  63.780  1.00  0.00           H
ATOM   1615  CZ  TYR A 108      62.500  69.480  61.580  1.00  0.00           C
ATOM   1616  OH  TYR A 108      62.650  70.790  61.310  1.00  0.00           O
ATOM   1617  HH  TYR A 108      62.670  71.040  60.380  1.00  0.00           H
ATOM   1618  CE2 TYR A 108      62.480  68.570  60.520  1.00  0.00           C
ATOM   1619  HE2 TYR A 108      62.720  69.020  59.570  1.00  0.00           H
ATOM   1620  CD2 TYR A 108      62.230  67.220  60.700  1.00  0.00           C
ATOM   1621  HD2 TYR A 108      62.280  66.440  59.950  1.00  0.00           H
ATOM   1622  C   TYR A 108      62.280  63.150  63.440  1.00  0.00           C
ATOM   1623  O   TYR A 108      61.670  63.180  64.510  1.00  0.00           O
ATOM   1624  N   THR A 109      62.280  62.060  62.650  1.00  0.00           N
ATOM   1625  H   THR A 109      62.720  62.210  61.750  1.00  0.00           H
ATOM   1626  CA  THR A 109      61.640  60.800  63.030  1.00  0.00           C
ATOM   1627  HA  THR A 109      60.830  60.980  63.740  1.00  0.00           H
ATOM   1628  CB  THR A 109      61.020  60.120  61.880  1.00  0.00           C
ATOM   1629  HB  THR A 109      61.720  60.140  61.040  1.00  0.00           H
ATOM   1630  CG2 THR A 109      60.470  58.780  62.250  1.00  0.00           C
ATOM   1631 1HG2 THR A 109      61.290  58.150  62.580  1.00  0.00           H
ATOM   1632 2HG2 THR A 109      59.710  58.810  63.030  1.00  0.00           H
ATOM   1633 3HG2 THR A 109      60.070  58.330  61.340  1.00  0.00           H
ATOM   1634  OG1 THR A 109      60.000  61.020  61.540  1.00  0.00           O
ATOM   1635  HG1 THR A 109      59.660  60.600  60.740  1.00  0.00           H
ATOM   1636  C   THR A 109      62.530  59.910  63.790  1.00  0.00           C
ATOM   1637  O   THR A 109      62.280  59.440  64.890  1.00  0.00           O
ATOM   1638  N   ILE A 110      63.710  59.590  63.170  1.00  0.00           N
ATOM   1639  H   ILE A 110      63.750  59.930  62.220  1.00  0.00           H
ATOM   1640  CA  ILE A 110      64.670  58.600  63.650  1.00  0.00           C
ATOM   1641  HA  ILE A 110      64.150  57.800  64.190  1.00  0.00           H
ATOM   1642  CB  ILE A 110      65.410  57.850  62.510  1.00  0.00           C
ATOM   1643  HB  ILE A 110      66.010  58.640  62.050  1.00  0.00           H
ATOM   1644  CG2 ILE A 110      66.340  56.810  63.110  1.00  0.00           C
ATOM   1645 1HG2 ILE A 110      66.670  56.100  62.360  1.00  0.00           H
ATOM   1646 2HG2 ILE A 110      67.190  57.350  63.530  1.00  0.00           H
ATOM   1647 3HG2 ILE A 110      65.810  56.210  63.840  1.00  0.00           H
ATOM   1648  CG1 ILE A 110      64.430  57.220  61.440  1.00  0.00           C
ATOM   1649 1HG1 ILE A 110      65.100  56.950  60.610  1.00  0.00           H
ATOM   1650 2HG1 ILE A 110      63.650  57.900  61.120  1.00  0.00           H
ATOM   1651  CD  ILE A 110      63.610  56.050  61.870  1.00  0.00           C
ATOM   1652  HD1 ILE A 110      62.920  56.340  62.670  1.00  0.00           H
ATOM   1653  HD2 ILE A 110      63.000  55.750  61.010  1.00  0.00           H
ATOM   1654  HD3 ILE A 110      64.240  55.190  62.100  1.00  0.00           H
ATOM   1655  C   ILE A 110      65.670  59.270  64.600  1.00  0.00           C
ATOM   1656  O   ILE A 110      65.910  58.660  65.610  1.00  0.00           O
ATOM   1657  N   GLY A 111      66.210  60.480  64.260  1.00  0.00           N
ATOM   1658  H   GLY A 111      66.030  61.000  63.420  1.00  0.00           H
ATOM   1659  CA  GLY A 111      67.290  61.030  65.100  1.00  0.00           C
ATOM   1660  HA1 GLY A 111      67.550  61.990  64.660  1.00  0.00           H
ATOM   1661  HA2 GLY A 111      68.110  60.310  65.070  1.00  0.00           H
ATOM   1662  C   GLY A 111      67.020  61.440  66.570  1.00  0.00           C
ATOM   1663  O   GLY A 111      67.890  61.370  67.440  1.00  0.00           O
ATOM   1664  N   LYS A 112      65.770  61.830  66.740  1.00  0.00           N
ATOM   1665  H   LYS A 112      65.110  61.860  65.970  1.00  0.00           H
ATOM   1666  CA  LYS A 112      65.210  62.310  68.030  1.00  0.00           C
ATOM   1667  HA  LYS A 112      65.590  63.240  68.440  1.00  0.00           H
ATOM   1668  CB  LYS A 112      63.700  62.590  67.810  1.00  0.00           C
ATOM   1669  HB1 LYS A 112      63.520  63.050  66.840  1.00  0.00           H
ATOM   1670  HB2 LYS A 112      63.310  63.320  68.520  1.00  0.00           H
ATOM   1671  CG  LYS A 112      62.870  61.340  67.960  1.00  0.00           C
ATOM   1672  HG1 LYS A 112      62.910  61.070  69.010  1.00  0.00           H
ATOM   1673  HG2 LYS A 112      63.310  60.490  67.430  1.00  0.00           H
ATOM   1674  CD  LYS A 112      61.420  61.480  67.670  1.00  0.00           C
ATOM   1675  HD1 LYS A 112      61.300  61.920  66.680  1.00  0.00           H
ATOM   1676  HD2 LYS A 112      60.910  62.130  68.380  1.00  0.00           H
ATOM   1677  CE  LYS A 112      60.870  60.010  67.760  1.00  0.00           C
ATOM   1678  HE1 LYS A 112      61.640  59.240  67.640  1.00  0.00           H
ATOM   1679  HE2 LYS A 112      60.250  59.780  66.890  1.00  0.00           H
ATOM   1680  NZ  LYS A 112      60.170  59.850  69.020  1.00  0.00           N
ATOM   1681  HZ1 LYS A 112      60.750  60.100  69.810  1.00  0.00           H
ATOM   1682  HZ2 LYS A 112      59.330  60.400  68.900  1.00  0.00           H
ATOM   1683  HZ3 LYS A 112      59.900  58.880  69.140  1.00  0.00           H
ATOM   1684  C   LYS A 112      65.400  61.260  69.190  1.00  0.00           C
ATOM   1685  O   LYS A 112      65.370  61.640  70.410  1.00  0.00           O
ATOM   1686  N   GLU A 113      65.500  59.950  68.880  1.00  0.00           N
ATOM   1687  H   GLU A 113      65.290  59.650  67.930  1.00  0.00           H
ATOM   1688  CA  GLU A 113      65.700  58.890  69.890  1.00  0.00           C
ATOM   1689  HA  GLU A 113      65.290  59.290  70.820  1.00  0.00           H
ATOM   1690  CB  GLU A 113      64.890  57.700  69.400  1.00  0.00           C
ATOM   1691  HB1 GLU A 113      65.170  56.850  70.030  1.00  0.00           H
ATOM   1692  HB2 GLU A 113      65.200  57.320  68.430  1.00  0.00           H
ATOM   1693  CG  GLU A 113      63.330  57.720  69.340  1.00  0.00           C
ATOM   1694  HG1 GLU A 113      63.030  57.120  68.490  1.00  0.00           H
ATOM   1695  HG2 GLU A 113      62.950  58.750  69.320  1.00  0.00           H
ATOM   1696  CD  GLU A 113      62.910  57.260  70.700  1.00  0.00           C
ATOM   1697  OE1 GLU A 113      63.210  57.910  71.730  1.00  0.00           O
ATOM   1698  OE2 GLU A 113      62.080  56.320  70.840  1.00  0.00           O
ATOM   1699  C   GLU A 113      67.200  58.420  70.210  1.00  0.00           C
ATOM   1700  O   GLU A 113      67.370  57.490  71.010  1.00  0.00           O
ATOM   1701  N   ILE A 114      68.120  58.960  69.430  1.00  0.00           N
ATOM   1702  H   ILE A 114      67.810  59.690  68.800  1.00  0.00           H
ATOM   1703  CA  ILE A 114      69.560  58.580  69.440  1.00  0.00           C
ATOM   1704  HA  ILE A 114      69.610  58.000  70.360  1.00  0.00           H
ATOM   1705  CB  ILE A 114      69.850  57.700  68.190  1.00  0.00           C
ATOM   1706  HB  ILE A 114      69.110  56.890  68.200  1.00  0.00           H
ATOM   1707  CG2 ILE A 114      69.510  58.470  66.940  1.00  0.00           C
ATOM   1708 1HG2 ILE A 114      68.460  58.730  66.840  1.00  0.00           H
ATOM   1709 2HG2 ILE A 114      70.110  59.380  66.920  1.00  0.00           H
ATOM   1710 3HG2 ILE A 114      69.650  57.860  66.040  1.00  0.00           H
ATOM   1711  CG1 ILE A 114      71.220  57.060  68.200  1.00  0.00           C
ATOM   1712 1HG1 ILE A 114      71.310  56.680  69.220  1.00  0.00           H
ATOM   1713 2HG1 ILE A 114      71.960  57.840  68.020  1.00  0.00           H
ATOM   1714  CD  ILE A 114      71.320  55.750  67.330  1.00  0.00           C
ATOM   1715  HD1 ILE A 114      71.260  56.010  66.280  1.00  0.00           H
ATOM   1716  HD2 ILE A 114      72.290  55.290  67.540  1.00  0.00           H
ATOM   1717  HD3 ILE A 114      70.560  55.040  67.650  1.00  0.00           H
ATOM   1718  C   ILE A 114      70.510  59.760  69.650  1.00  0.00           C
ATOM   1719  O   ILE A 114      71.570  59.520  70.220  1.00  0.00           O
ATOM   1720  N   ILE A 115      70.070  60.980  69.310  1.00  0.00           N
ATOM   1721  H   ILE A 115      69.110  61.110  69.000  1.00  0.00           H
ATOM   1722  CA  ILE A 115      70.860  62.280  69.530  1.00  0.00           C
ATOM   1723  HA  ILE A 115      71.690  62.110  68.850  1.00  0.00           H
ATOM   1724  CB  ILE A 115      69.920  63.370  69.150  1.00  0.00           C
ATOM   1725  HB  ILE A 115      69.490  63.160  68.180  1.00  0.00           H
ATOM   1726  CG2 ILE A 115      68.670  63.550  70.060  1.00  0.00           C
ATOM   1727 1HG2 ILE A 115      68.890  63.850  71.080  1.00  0.00           H
ATOM   1728 2HG2 ILE A 115      68.120  64.390  69.640  1.00  0.00           H
ATOM   1729 3HG2 ILE A 115      67.980  62.720  69.930  1.00  0.00           H
ATOM   1730  CG1 ILE A 115      70.650  64.730  69.150  1.00  0.00           C
ATOM   1731 1HG1 ILE A 115      71.070  65.000  70.120  1.00  0.00           H
ATOM   1732 2HG1 ILE A 115      70.020  65.570  68.850  1.00  0.00           H
ATOM   1733  CD  ILE A 115      71.880  64.770  68.220  1.00  0.00           C
ATOM   1734  HD1 ILE A 115      72.710  64.350  68.780  1.00  0.00           H
ATOM   1735  HD2 ILE A 115      71.640  64.270  67.280  1.00  0.00           H
ATOM   1736  HD3 ILE A 115      72.290  65.750  67.970  1.00  0.00           H
ATOM   1737  C   ILE A 115      71.410  62.430  70.920  1.00  0.00           C
ATOM   1738  O   ILE A 115      72.540  62.980  71.060  1.00  0.00           O
ATOM   1739  N   ASP A 116      70.790  61.950  71.980  1.00  0.00           N
ATOM   1740  H   ASP A 116      69.840  61.620  71.880  1.00  0.00           H
ATOM   1741  CA  ASP A 116      71.400  61.910  73.340  1.00  0.00           C
ATOM   1742  HA  ASP A 116      72.000  62.810  73.450  1.00  0.00           H
ATOM   1743  CB  ASP A 116      70.380  62.010  74.450  1.00  0.00           C
ATOM   1744  HB1 ASP A 116      70.900  62.020  75.410  1.00  0.00           H
ATOM   1745  HB2 ASP A 116      69.650  61.200  74.440  1.00  0.00           H
ATOM   1746  CG  ASP A 116      69.610  63.340  74.340  1.00  0.00           C
ATOM   1747  OD1 ASP A 116      70.270  64.350  74.490  1.00  0.00           O
ATOM   1748  OD2 ASP A 116      68.340  63.420  74.160  1.00  0.00           O
ATOM   1749  C   ASP A 116      72.340  60.690  73.610  1.00  0.00           C
ATOM   1750  O   ASP A 116      73.290  60.800  74.430  1.00  0.00           O
ATOM   1751  N   LEU A 117      72.150  59.500  73.020  1.00  0.00           N
ATOM   1752  H   LEU A 117      71.400  59.450  72.340  1.00  0.00           H
ATOM   1753  CA  LEU A 117      73.190  58.450  73.100  1.00  0.00           C
ATOM   1754  HA  LEU A 117      73.260  58.290  74.170  1.00  0.00           H
ATOM   1755  CB  LEU A 117      72.640  57.170  72.530  1.00  0.00           C
ATOM   1756  HB1 LEU A 117      72.370  57.390  71.500  1.00  0.00           H
ATOM   1757  HB2 LEU A 117      71.720  56.970  73.070  1.00  0.00           H
ATOM   1758  CG  LEU A 117      73.530  55.940  72.470  1.00  0.00           C
ATOM   1759  HG  LEU A 117      74.320  56.040  71.740  1.00  0.00           H
ATOM   1760  CD1 LEU A 117      73.940  55.520  73.860  1.00  0.00           C
ATOM   1761 1HD1 LEU A 117      74.480  54.570  73.790  1.00  0.00           H
ATOM   1762 2HD1 LEU A 117      74.640  56.220  74.330  1.00  0.00           H
ATOM   1763 3HD1 LEU A 117      73.040  55.370  74.460  1.00  0.00           H
ATOM   1764  CD2 LEU A 117      72.540  54.850  71.960  1.00  0.00           C
ATOM   1765 1HD2 LEU A 117      73.240  54.060  71.670  1.00  0.00           H
ATOM   1766 2HD2 LEU A 117      71.970  54.510  72.830  1.00  0.00           H
ATOM   1767 3HD2 LEU A 117      71.890  55.110  71.130  1.00  0.00           H
ATOM   1768  C   LEU A 117      74.500  58.860  72.480  1.00  0.00           C
ATOM   1769  O   LEU A 117      75.570  58.740  73.090  1.00  0.00           O
ATOM   1770  N   VAL A 118      74.410  59.580  71.370  1.00  0.00           N
ATOM   1771  H   VAL A 118      73.470  59.840  71.120  1.00  0.00           H
ATOM   1772  CA  VAL A 118      75.600  60.060  70.700  1.00  0.00           C
ATOM   1773  HA  VAL A 118      76.260  59.210  70.470  1.00  0.00           H
ATOM   1774  CB  VAL A 118      75.240  60.350  69.220  1.00  0.00           C
ATOM   1775  HB  VAL A 118      74.490  61.150  69.200  1.00  0.00           H
ATOM   1776  CG1 VAL A 118      76.430  60.650  68.320  1.00  0.00           C
ATOM   1777 1HG1 VAL A 118      76.860  59.680  68.080  1.00  0.00           H
ATOM   1778 2HG1 VAL A 118      76.070  60.980  67.350  1.00  0.00           H
ATOM   1779 3HG1 VAL A 118      77.130  61.400  68.710  1.00  0.00           H
ATOM   1780  CG2 VAL A 118      74.540  59.210  68.520  1.00  0.00           C
ATOM   1781 1HG2 VAL A 118      73.610  58.910  69.010  1.00  0.00           H
ATOM   1782 2HG2 VAL A 118      74.390  59.380  67.450  1.00  0.00           H
ATOM   1783 3HG2 VAL A 118      75.260  58.390  68.510  1.00  0.00           H
ATOM   1784  C   VAL A 118      76.400  61.160  71.360  1.00  0.00           C
ATOM   1785  O   VAL A 118      77.640  61.100  71.440  1.00  0.00           O
ATOM   1786  N   LEU A 119      75.650  61.980  72.090  1.00  0.00           N
ATOM   1787  H   LEU A 119      74.640  61.950  72.050  1.00  0.00           H
ATOM   1788  CA  LEU A 119      76.220  62.870  73.150  1.00  0.00           C
ATOM   1789  HA  LEU A 119      77.090  63.430  72.810  1.00  0.00           H
ATOM   1790  CB  LEU A 119      75.200  63.880  73.750  1.00  0.00           C
ATOM   1791  HB1 LEU A 119      75.620  64.440  74.590  1.00  0.00           H
ATOM   1792  HB2 LEU A 119      74.360  63.260  74.060  1.00  0.00           H
ATOM   1793  CG  LEU A 119      74.770  64.930  72.760  1.00  0.00           C
ATOM   1794  HG  LEU A 119      74.230  64.520  71.900  1.00  0.00           H
ATOM   1795  CD1 LEU A 119      73.780  65.940  73.380  1.00  0.00           C
ATOM   1796 1HD1 LEU A 119      72.830  65.390  73.440  1.00  0.00           H
ATOM   1797 2HD1 LEU A 119      74.120  66.370  74.320  1.00  0.00           H
ATOM   1798 3HD1 LEU A 119      73.590  66.750  72.670  1.00  0.00           H
ATOM   1799  CD2 LEU A 119      76.020  65.770  72.410  1.00  0.00           C
ATOM   1800 1HD2 LEU A 119      75.830  66.780  72.030  1.00  0.00           H
ATOM   1801 2HD2 LEU A 119      76.540  65.910  73.350  1.00  0.00           H
ATOM   1802 3HD2 LEU A 119      76.640  65.270  71.660  1.00  0.00           H
ATOM   1803  C   LEU A 119      76.870  62.130  74.310  1.00  0.00           C
ATOM   1804  O   LEU A 119      77.940  62.510  74.680  1.00  0.00           O
ATOM   1805  N   ASP A 120      76.320  61.050  74.790  1.00  0.00           N
ATOM   1806  H   ASP A 120      75.470  60.670  74.410  1.00  0.00           H
ATOM   1807  CA  ASP A 120      77.070  60.350  75.810  1.00  0.00           C
ATOM   1808  HA  ASP A 120      77.360  61.110  76.540  1.00  0.00           H
ATOM   1809  CB  ASP A 120      76.170  59.400  76.620  1.00  0.00           C
ATOM   1810  HB1 ASP A 120      75.820  58.620  75.940  1.00  0.00           H
ATOM   1811  HB2 ASP A 120      75.290  59.960  76.940  1.00  0.00           H
ATOM   1812  CG  ASP A 120      76.890  58.790  77.860  1.00  0.00           C
ATOM   1813  OD1 ASP A 120      76.990  57.540  77.860  1.00  0.00           O
ATOM   1814  OD2 ASP A 120      77.190  59.500  78.850  1.00  0.00           O
ATOM   1815  C   ASP A 120      78.340  59.660  75.330  1.00  0.00           C
ATOM   1816  O   ASP A 120      79.420  59.710  75.990  1.00  0.00           O
ATOM   1817  N   ARG A 121      78.360  59.080  74.120  1.00  0.00           N
ATOM   1818  H   ARG A 121      77.460  59.020  73.660  1.00  0.00           H
ATOM   1819  CA  ARG A 121      79.510  58.580  73.370  1.00  0.00           C
ATOM   1820  HA  ARG A 121      80.010  57.800  73.940  1.00  0.00           H
ATOM   1821  CB  ARG A 121      78.890  57.760  72.250  1.00  0.00           C
ATOM   1822  HB1 ARG A 121      79.670  57.360  71.610  1.00  0.00           H
ATOM   1823  HB2 ARG A 121      78.250  58.430  71.670  1.00  0.00           H
ATOM   1824  CG  ARG A 121      78.020  56.580  72.700  1.00  0.00           C
ATOM   1825  HG1 ARG A 121      77.640  56.150  71.770  1.00  0.00           H
ATOM   1826  HG2 ARG A 121      77.160  56.880  73.290  1.00  0.00           H
ATOM   1827  CD  ARG A 121      78.660  55.500  73.560  1.00  0.00           C
ATOM   1828  HD1 ARG A 121      78.900  56.000  74.500  1.00  0.00           H
ATOM   1829  HD2 ARG A 121      79.550  55.110  73.060  1.00  0.00           H
ATOM   1830  NE  ARG A 121      77.790  54.400  73.940  1.00  0.00           N
ATOM   1831  HE  ARG A 121      77.540  54.300  74.910  1.00  0.00           H
ATOM   1832  CZ  ARG A 121      77.460  53.350  73.240  1.00  0.00           C
ATOM   1833  NH1 ARG A 121      78.030  53.140  72.060  1.00  0.00           N
ATOM   1834 1HH1 ARG A 121      78.720  53.780  71.720  1.00  0.00           H
ATOM   1835 2HH1 ARG A 121      77.770  52.290  71.570  1.00  0.00           H
ATOM   1836  NH2 ARG A 121      76.480  52.530  73.570  1.00  0.00           N
ATOM   1837 1HH2 ARG A 121      76.140  52.540  74.520  1.00  0.00           H
ATOM   1838 2HH2 ARG A 121      76.160  51.830  72.920  1.00  0.00           H
ATOM   1839  C   ARG A 121      80.550  59.540  72.960  1.00  0.00           C
ATOM   1840  O   ARG A 121      81.720  59.310  73.110  1.00  0.00           O
ATOM   1841  N   ILE A 122      80.090  60.750  72.550  1.00  0.00           N
ATOM   1842  H   ILE A 122      79.110  60.890  72.320  1.00  0.00           H
ATOM   1843  CA  ILE A 122      81.060  61.830  72.260  1.00  0.00           C
ATOM   1844  HA  ILE A 122      81.870  61.420  71.670  1.00  0.00           H
ATOM   1845  CB  ILE A 122      80.370  62.860  71.390  1.00  0.00           C
ATOM   1846  HB  ILE A 122      79.420  63.060  71.880  1.00  0.00           H
ATOM   1847  CG2 ILE A 122      81.110  64.220  71.540  1.00  0.00           C
ATOM   1848 1HG2 ILE A 122      81.590  64.480  72.490  1.00  0.00           H
ATOM   1849 2HG2 ILE A 122      81.840  64.320  70.740  1.00  0.00           H
ATOM   1850 3HG2 ILE A 122      80.350  64.980  71.350  1.00  0.00           H
ATOM   1851  CG1 ILE A 122      80.000  62.470  69.920  1.00  0.00           C
ATOM   1852 1HG1 ILE A 122      79.480  61.510  69.930  1.00  0.00           H
ATOM   1853 2HG1 ILE A 122      80.900  62.310  69.330  1.00  0.00           H
ATOM   1854  CD  ILE A 122      79.120  63.540  69.300  1.00  0.00           C
ATOM   1855  HD1 ILE A 122      79.040  63.240  68.260  1.00  0.00           H
ATOM   1856  HD2 ILE A 122      78.180  63.390  69.820  1.00  0.00           H
ATOM   1857  HD3 ILE A 122      79.480  64.560  69.460  1.00  0.00           H
ATOM   1858  C   ILE A 122      81.690  62.300  73.560  1.00  0.00           C
ATOM   1859  O   ILE A 122      82.940  62.450  73.590  1.00  0.00           O
ATOM   1860  N   ARG A 123      80.870  62.420  74.660  1.00  0.00           N
ATOM   1861  H   ARG A 123      79.880  62.340  74.500  1.00  0.00           H
ATOM   1862  CA  ARG A 123      81.260  62.800  76.030  1.00  0.00           C
ATOM   1863  HA  ARG A 123      81.630  63.830  76.040  1.00  0.00           H
ATOM   1864  CB  ARG A 123      80.050  62.910  76.930  1.00  0.00           C
ATOM   1865  HB1 ARG A 123      79.530  61.960  77.030  1.00  0.00           H
ATOM   1866  HB2 ARG A 123      79.250  63.490  76.470  1.00  0.00           H
ATOM   1867  CG  ARG A 123      80.410  63.380  78.330  1.00  0.00           C
ATOM   1868  HG1 ARG A 123      81.170  62.760  78.800  1.00  0.00           H
ATOM   1869  HG2 ARG A 123      79.490  63.240  78.910  1.00  0.00           H
ATOM   1870  CD  ARG A 123      80.890  64.850  78.360  1.00  0.00           C
ATOM   1871  HD1 ARG A 123      81.900  64.900  77.950  1.00  0.00           H
ATOM   1872  HD2 ARG A 123      81.070  65.110  79.410  1.00  0.00           H
ATOM   1873  NE  ARG A 123      79.930  65.720  77.650  1.00  0.00           N
ATOM   1874  HE  ARG A 123      79.160  65.330  77.120  1.00  0.00           H
ATOM   1875  CZ  ARG A 123      80.200  67.030  77.680  1.00  0.00           C
ATOM   1876  NH1 ARG A 123      81.130  67.720  78.210  1.00  0.00           N
ATOM   1877 1HH1 ARG A 123      81.930  67.290  78.650  1.00  0.00           H
ATOM   1878 2HH1 ARG A 123      81.130  68.720  78.130  1.00  0.00           H
ATOM   1879  NH2 ARG A 123      79.300  67.870  77.210  1.00  0.00           N
ATOM   1880 1HH2 ARG A 123      78.390  67.490  77.010  1.00  0.00           H
ATOM   1881 2HH2 ARG A 123      79.550  68.850  77.200  1.00  0.00           H
ATOM   1882  C   ARG A 123      82.280  61.800  76.610  1.00  0.00           C
ATOM   1883  O   ARG A 123      83.160  62.230  77.300  1.00  0.00           O
ATOM   1884  N   LYS A 124      82.220  60.560  76.270  1.00  0.00           N
ATOM   1885  H   LYS A 124      81.410  60.170  75.810  1.00  0.00           H
ATOM   1886  CA  LYS A 124      83.250  59.520  76.530  1.00  0.00           C
ATOM   1887  HA  LYS A 124      83.430  59.610  77.600  1.00  0.00           H
ATOM   1888  CB  LYS A 124      82.500  58.090  76.320  1.00  0.00           C
ATOM   1889  HB1 LYS A 124      83.240  57.290  76.230  1.00  0.00           H
ATOM   1890  HB2 LYS A 124      81.940  57.960  75.400  1.00  0.00           H
ATOM   1891  CG  LYS A 124      81.620  57.770  77.550  1.00  0.00           C
ATOM   1892  HG1 LYS A 124      80.930  58.560  77.830  1.00  0.00           H
ATOM   1893  HG2 LYS A 124      82.300  57.580  78.380  1.00  0.00           H
ATOM   1894  CD  LYS A 124      80.720  56.540  77.240  1.00  0.00           C
ATOM   1895  HD1 LYS A 124      81.330  55.810  76.690  1.00  0.00           H
ATOM   1896  HD2 LYS A 124      79.940  56.860  76.560  1.00  0.00           H
ATOM   1897  CE  LYS A 124      80.220  55.940  78.600  1.00  0.00           C
ATOM   1898  HE1 LYS A 124      81.120  55.600  79.110  1.00  0.00           H
ATOM   1899  HE2 LYS A 124      79.520  55.170  78.280  1.00  0.00           H
ATOM   1900  NZ  LYS A 124      79.390  56.930  79.370  1.00  0.00           N
ATOM   1901  HZ1 LYS A 124      78.570  57.210  78.860  1.00  0.00           H
ATOM   1902  HZ2 LYS A 124      79.190  56.670  80.330  1.00  0.00           H
ATOM   1903  HZ3 LYS A 124      79.940  57.740  79.620  1.00  0.00           H
ATOM   1904  C   LYS A 124      84.590  59.620  75.860  1.00  0.00           C
ATOM   1905  O   LYS A 124      85.560  59.090  76.390  1.00  0.00           O
ATOM   1906  N   LEU A 125      84.790  60.360  74.810  1.00  0.00           N
ATOM   1907  H   LEU A 125      83.970  60.700  74.330  1.00  0.00           H
ATOM   1908  CA  LEU A 125      86.060  60.910  74.310  1.00  0.00           C
ATOM   1909  HA  LEU A 125      86.890  60.250  74.540  1.00  0.00           H
ATOM   1910  CB  LEU A 125      85.900  60.970  72.780  1.00  0.00           C
ATOM   1911  HB1 LEU A 125      86.890  61.210  72.380  1.00  0.00           H
ATOM   1912  HB2 LEU A 125      85.270  61.840  72.620  1.00  0.00           H
ATOM   1913  CG  LEU A 125      85.490  59.740  72.080  1.00  0.00           C
ATOM   1914  HG  LEU A 125      84.510  59.440  72.440  1.00  0.00           H
ATOM   1915  CD1 LEU A 125      85.540  60.010  70.580  1.00  0.00           C
ATOM   1916 1HD1 LEU A 125      85.290  59.100  70.040  1.00  0.00           H
ATOM   1917 2HD1 LEU A 125      84.820  60.810  70.360  1.00  0.00           H
ATOM   1918 3HD1 LEU A 125      86.520  60.350  70.270  1.00  0.00           H
ATOM   1919  CD2 LEU A 125      86.470  58.530  72.320  1.00  0.00           C
ATOM   1920 1HD2 LEU A 125      86.440  58.210  73.360  1.00  0.00           H
ATOM   1921 2HD2 LEU A 125      86.140  57.620  71.830  1.00  0.00           H
ATOM   1922 3HD2 LEU A 125      87.500  58.820  72.090  1.00  0.00           H
ATOM   1923  C   LEU A 125      86.470  62.310  74.820  1.00  0.00           C
ATOM   1924  O   LEU A 125      87.670  62.610  74.940  1.00  0.00           O
ATOM   1925  N   ALA A 126      85.430  63.230  74.980  1.00  0.00           N
ATOM   1926  H   ALA A 126      84.510  63.070  74.610  1.00  0.00           H
ATOM   1927  CA  ALA A 126      85.620  64.620  75.470  1.00  0.00           C
ATOM   1928  HA  ALA A 126      86.370  65.180  74.900  1.00  0.00           H
ATOM   1929  CB  ALA A 126      84.360  65.460  75.210  1.00  0.00           C
ATOM   1930  HB1 ALA A 126      84.370  66.430  75.710  1.00  0.00           H
ATOM   1931  HB2 ALA A 126      84.040  65.580  74.170  1.00  0.00           H
ATOM   1932  HB3 ALA A 126      83.540  65.100  75.830  1.00  0.00           H
ATOM   1933  C   ALA A 126      86.150  64.720  76.930  1.00  0.00           C
ATOM   1934  O   ALA A 126      87.120  65.430  77.130  1.00  0.00           O
ATOM   1935  N   ASP A 127      85.520  64.000  77.880  1.00  0.00           N
ATOM   1936  H   ASP A 127      84.720  63.440  77.630  1.00  0.00           H
ATOM   1937  CA  ASP A 127      85.980  63.730  79.230  1.00  0.00           C
ATOM   1938  HA  ASP A 127      85.780  64.590  79.870  1.00  0.00           H
ATOM   1939  CB  ASP A 127      85.160  62.570  79.940  1.00  0.00           C
ATOM   1940  HB1 ASP A 127      85.750  62.390  80.840  1.00  0.00           H
ATOM   1941  HB2 ASP A 127      85.170  61.670  79.320  1.00  0.00           H
ATOM   1942  CG  ASP A 127      83.790  62.960  80.410  1.00  0.00           C
ATOM   1943  OD1 ASP A 127      83.440  64.200  80.310  1.00  0.00           O
ATOM   1944  OD2 ASP A 127      83.080  62.140  81.070  1.00  0.00           O
ATOM   1945  C   ASP A 127      87.510  63.520  79.300  1.00  0.00           C
ATOM   1946  O   ASP A 127      88.060  64.080  80.240  1.00  0.00           O
ATOM   1947  N   GLN A 128      88.180  62.860  78.320  1.00  0.00           N
ATOM   1948  H   GLN A 128      87.730  62.480  77.500  1.00  0.00           H
ATOM   1949  CA  GLN A 128      89.620  62.600  78.510  1.00  0.00           C
ATOM   1950  HA  GLN A 128      89.760  62.480  79.590  1.00  0.00           H
ATOM   1951  CB  GLN A 128      90.190  61.340  77.720  1.00  0.00           C
ATOM   1952  HB1 GLN A 128      91.280  61.410  77.640  1.00  0.00           H
ATOM   1953  HB2 GLN A 128      89.780  61.360  76.710  1.00  0.00           H
ATOM   1954  CG  GLN A 128      89.940  59.950  78.380  1.00  0.00           C
ATOM   1955  HG1 GLN A 128      88.900  59.630  78.280  1.00  0.00           H
ATOM   1956  HG2 GLN A 128      90.120  60.170  79.430  1.00  0.00           H
ATOM   1957  CD  GLN A 128      90.670  58.720  77.740  1.00  0.00           C
ATOM   1958  OE1 GLN A 128      91.400  58.780  76.750  1.00  0.00           O
ATOM   1959  NE2 GLN A 128      90.350  57.560  78.340  1.00  0.00           N
ATOM   1960 1HE2 GLN A 128      89.680  57.540  79.090  1.00  0.00           H
ATOM   1961 2HE2 GLN A 128      90.810  56.780  77.890  1.00  0.00           H
ATOM   1962  C   GLN A 128      90.550  63.750  78.010  1.00  0.00           C
ATOM   1963  O   GLN A 128      91.700  63.790  78.420  1.00  0.00           O
ATOM   1964  N   CYS A 129      90.030  64.610  77.170  1.00  0.00           N
ATOM   1965  H   CYS A 129      89.060  64.490  76.930  1.00  0.00           H
ATOM   1966  CA  CYS A 129      90.730  65.670  76.520  1.00  0.00           C
ATOM   1967  HA  CYS A 129      91.590  65.270  75.990  1.00  0.00           H
ATOM   1968  CB  CYS A 129      89.920  66.280  75.440  1.00  0.00           C
ATOM   1969  HB1 CYS A 129      90.600  66.910  74.870  1.00  0.00           H
ATOM   1970  HB2 CYS A 129      89.070  66.810  75.880  1.00  0.00           H
ATOM   1971  SG  CYS A 129      89.260  65.020  74.220  1.00  0.00           S
ATOM   1972  HG  CYS A 129      88.210  64.560  74.920  1.00  0.00           H
ATOM   1973  C   CYS A 129      91.230  66.660  77.510  1.00  0.00           C
ATOM   1974  O   CYS A 129      90.390  67.210  78.190  1.00  0.00           O
ATOM   1975  N   THR A 130      92.510  66.960  77.520  1.00  0.00           N
ATOM   1976  H   THR A 130      92.940  66.360  76.840  1.00  0.00           H
ATOM   1977  CA  THR A 130      93.200  67.990  78.340  1.00  0.00           C
ATOM   1978  HA  THR A 130      92.900  67.930  79.380  1.00  0.00           H
ATOM   1979  CB  THR A 130      94.670  67.720  78.390  1.00  0.00           C
ATOM   1980  HB  THR A 130      95.200  68.440  79.010  1.00  0.00           H
ATOM   1981  CG2 THR A 130      94.890  66.370  79.030  1.00  0.00           C
ATOM   1982 1HG2 THR A 130      94.270  66.140  79.890  1.00  0.00           H
ATOM   1983 2HG2 THR A 130      94.760  65.540  78.340  1.00  0.00           H
ATOM   1984 3HG2 THR A 130      95.920  66.260  79.390  1.00  0.00           H
ATOM   1985  OG1 THR A 130      95.250  67.700  77.110  1.00  0.00           O
ATOM   1986  HG1 THR A 130      94.890  66.990  76.570  1.00  0.00           H
ATOM   1987  C   THR A 130      92.920  69.490  77.910  1.00  0.00           C
ATOM   1988  O   THR A 130      93.090  70.390  78.670  1.00  0.00           O
ATOM   1989  N   GLY A 131      92.450  69.700  76.640  1.00  0.00           N
ATOM   1990  H   GLY A 131      92.450  68.880  76.060  1.00  0.00           H
ATOM   1991  CA  GLY A 131      92.350  70.980  76.010  1.00  0.00           C
ATOM   1992  HA1 GLY A 131      93.260  71.570  75.980  1.00  0.00           H
ATOM   1993  HA2 GLY A 131      91.730  71.610  76.650  1.00  0.00           H
ATOM   1994  C   GLY A 131      91.620  70.910  74.680  1.00  0.00           C
ATOM   1995  O   GLY A 131      91.810  71.740  73.780  1.00  0.00           O
ATOM   1996  N   LEU A 132      90.510  70.130  74.630  1.00  0.00           N
ATOM   1997  H   LEU A 132      90.150  69.720  75.480  1.00  0.00           H
ATOM   1998  CA  LEU A 132      89.760  69.780  73.400  1.00  0.00           C
ATOM   1999  HA  LEU A 132      90.370  69.030  72.890  1.00  0.00           H
ATOM   2000  CB  LEU A 132      88.290  69.320  73.790  1.00  0.00           C
ATOM   2001  HB1 LEU A 132      87.700  70.060  74.330  1.00  0.00           H
ATOM   2002  HB2 LEU A 132      88.520  68.510  74.480  1.00  0.00           H
ATOM   2003  CG  LEU A 132      87.380  68.900  72.660  1.00  0.00           C
ATOM   2004  HG  LEU A 132      87.190  69.830  72.120  1.00  0.00           H
ATOM   2005  CD1 LEU A 132      87.960  67.810  71.740  1.00  0.00           C
ATOM   2006 1HD1 LEU A 132      88.140  66.870  72.250  1.00  0.00           H
ATOM   2007 2HD1 LEU A 132      87.200  67.560  71.000  1.00  0.00           H
ATOM   2008 3HD1 LEU A 132      88.900  68.200  71.350  1.00  0.00           H
ATOM   2009  CD2 LEU A 132      85.960  68.560  73.130  1.00  0.00           C
ATOM   2010 1HD2 LEU A 132      85.290  68.580  72.270  1.00  0.00           H
ATOM   2011 2HD2 LEU A 132      85.960  67.570  73.580  1.00  0.00           H
ATOM   2012 3HD2 LEU A 132      85.570  69.350  73.770  1.00  0.00           H
ATOM   2013  C   LEU A 132      89.590  70.970  72.390  1.00  0.00           C
ATOM   2014  O   LEU A 132      89.000  71.990  72.740  1.00  0.00           O
ATOM   2015  N   GLN A 133      89.970  70.760  71.070  1.00  0.00           N
ATOM   2016  H   GLN A 133      90.460  69.960  70.680  1.00  0.00           H
ATOM   2017  CA  GLN A 133      89.860  71.820  70.060  1.00  0.00           C
ATOM   2018  HA  GLN A 133      90.120  72.800  70.470  1.00  0.00           H
ATOM   2019  CB  GLN A 133      90.810  71.620  68.830  1.00  0.00           C
ATOM   2020  HB1 GLN A 133      90.700  72.570  68.300  1.00  0.00           H
ATOM   2021  HB2 GLN A 133      90.370  70.790  68.270  1.00  0.00           H
ATOM   2022  CG  GLN A 133      92.340  71.440  69.110  1.00  0.00           C
ATOM   2023  HG1 GLN A 133      92.490  70.430  69.480  1.00  0.00           H
ATOM   2024  HG2 GLN A 133      92.600  72.240  69.820  1.00  0.00           H
ATOM   2025  CD  GLN A 133      93.220  71.560  67.950  1.00  0.00           C
ATOM   2026  OE1 GLN A 133      92.990  72.390  67.100  1.00  0.00           O
ATOM   2027  NE2 GLN A 133      94.260  70.820  67.850  1.00  0.00           N
ATOM   2028 1HE2 GLN A 133      94.440  70.100  68.540  1.00  0.00           H
ATOM   2029 2HE2 GLN A 133      94.790  70.760  67.000  1.00  0.00           H
ATOM   2030  C   GLN A 133      88.360  71.920  69.590  1.00  0.00           C
ATOM   2031  O   GLN A 133      87.760  72.970  69.510  1.00  0.00           O
ATOM   2032  N   GLY A 134      87.710  70.820  69.210  1.00  0.00           N
ATOM   2033  H   GLY A 134      88.180  69.930  69.340  1.00  0.00           H
ATOM   2034  CA  GLY A 134      86.500  70.770  68.470  1.00  0.00           C
ATOM   2035  HA1 GLY A 134      86.290  71.640  67.840  1.00  0.00           H
ATOM   2036  HA2 GLY A 134      85.610  70.610  69.080  1.00  0.00           H
ATOM   2037  C   GLY A 134      86.500  69.550  67.520  1.00  0.00           C
ATOM   2038  O   GLY A 134      87.210  68.540  67.800  1.00  0.00           O
ATOM   2039  N   PHE A 135      85.710  69.600  66.460  1.00  0.00           N
ATOM   2040  H   PHE A 135      85.220  70.450  66.240  1.00  0.00           H
ATOM   2041  CA  PHE A 135      85.150  68.390  65.790  1.00  0.00           C
ATOM   2042  HA  PHE A 135      85.730  67.560  66.190  1.00  0.00           H
ATOM   2043  CB  PHE A 135      83.660  68.190  66.150  1.00  0.00           C
ATOM   2044  HB1 PHE A 135      83.410  67.210  65.740  1.00  0.00           H
ATOM   2045  HB2 PHE A 135      83.010  68.880  65.610  1.00  0.00           H
ATOM   2046  CG  PHE A 135      83.440  68.140  67.640  1.00  0.00           C
ATOM   2047  CD1 PHE A 135      83.340  66.960  68.350  1.00  0.00           C
ATOM   2048  HD1 PHE A 135      83.320  66.020  67.820  1.00  0.00           H
ATOM   2049  CE1 PHE A 135      83.200  66.950  69.760  1.00  0.00           C
ATOM   2050  HE1 PHE A 135      83.160  66.030  70.330  1.00  0.00           H
ATOM   2051  CZ  PHE A 135      83.020  68.160  70.430  1.00  0.00           C
ATOM   2052  HZ  PHE A 135      82.840  68.170  71.500  1.00  0.00           H
ATOM   2053  CE2 PHE A 135      83.260  69.340  69.780  1.00  0.00           C
ATOM   2054  HE2 PHE A 135      83.310  70.260  70.350  1.00  0.00           H
ATOM   2055  CD2 PHE A 135      83.350  69.380  68.360  1.00  0.00           C
ATOM   2056  HD2 PHE A 135      83.410  70.270  67.760  1.00  0.00           H
ATOM   2057  C   PHE A 135      85.420  68.500  64.270  1.00  0.00           C
ATOM   2058  O   PHE A 135      85.150  69.480  63.560  1.00  0.00           O
ATOM   2059  N   LEU A 136      85.820  67.330  63.670  1.00  0.00           N
ATOM   2060  H   LEU A 136      86.040  66.520  64.240  1.00  0.00           H
ATOM   2061  CA  LEU A 136      85.960  67.060  62.270  1.00  0.00           C
ATOM   2062  HA  LEU A 136      85.860  67.950  61.650  1.00  0.00           H
ATOM   2063  CB  LEU A 136      87.280  66.390  62.020  1.00  0.00           C
ATOM   2064  HB1 LEU A 136      87.120  66.050  61.000  1.00  0.00           H
ATOM   2065  HB2 LEU A 136      87.350  65.430  62.530  1.00  0.00           H
ATOM   2066  CG  LEU A 136      88.560  67.150  62.140  1.00  0.00           C
ATOM   2067  HG  LEU A 136      88.900  67.080  63.170  1.00  0.00           H
ATOM   2068  CD1 LEU A 136      89.620  66.570  61.220  1.00  0.00           C
ATOM   2069 1HD1 LEU A 136      89.920  65.590  61.590  1.00  0.00           H
ATOM   2070 2HD1 LEU A 136      89.270  66.590  60.190  1.00  0.00           H
ATOM   2071 3HD1 LEU A 136      90.490  67.190  61.450  1.00  0.00           H
ATOM   2072  CD2 LEU A 136      88.430  68.670  61.810  1.00  0.00           C
ATOM   2073 1HD2 LEU A 136      87.810  69.120  62.590  1.00  0.00           H
ATOM   2074 2HD2 LEU A 136      89.360  69.240  61.860  1.00  0.00           H
ATOM   2075 3HD2 LEU A 136      88.000  68.780  60.820  1.00  0.00           H
ATOM   2076  C   LEU A 136      84.780  66.110  61.980  1.00  0.00           C
ATOM   2077  O   LEU A 136      84.670  64.980  62.500  1.00  0.00           O
ATOM   2078  N   VAL A 137      83.960  66.520  61.010  1.00  0.00           N
ATOM   2079  H   VAL A 137      84.170  67.440  60.650  1.00  0.00           H
ATOM   2080  CA  VAL A 137      82.690  65.900  60.760  1.00  0.00           C
ATOM   2081  HA  VAL A 137      82.370  65.050  61.350  1.00  0.00           H
ATOM   2082  CB  VAL A 137      81.570  66.900  60.940  1.00  0.00           C
ATOM   2083  HB  VAL A 137      81.560  67.680  60.180  1.00  0.00           H
ATOM   2084  CG1 VAL A 137      80.250  66.190  60.930  1.00  0.00           C
ATOM   2085 1HG1 VAL A 137      79.490  66.910  61.240  1.00  0.00           H
ATOM   2086 2HG1 VAL A 137      79.990  65.910  59.910  1.00  0.00           H
ATOM   2087 3HG1 VAL A 137      80.210  65.280  61.520  1.00  0.00           H
ATOM   2088  CG2 VAL A 137      81.520  67.570  62.310  1.00  0.00           C
ATOM   2089 1HG2 VAL A 137      82.510  68.020  62.430  1.00  0.00           H
ATOM   2090 2HG2 VAL A 137      80.860  68.410  62.530  1.00  0.00           H
ATOM   2091 3HG2 VAL A 137      81.470  66.860  63.140  1.00  0.00           H
ATOM   2092  C   VAL A 137      82.600  65.400  59.260  1.00  0.00           C
ATOM   2093  O   VAL A 137      82.490  66.230  58.340  1.00  0.00           O
ATOM   2094  N   PHE A 138      82.540  64.070  59.080  1.00  0.00           N
ATOM   2095  H   PHE A 138      82.610  63.460  59.890  1.00  0.00           H
ATOM   2096  CA  PHE A 138      82.480  63.430  57.810  1.00  0.00           C
ATOM   2097  HA  PHE A 138      82.790  64.210  57.120  1.00  0.00           H
ATOM   2098  CB  PHE A 138      83.560  62.300  57.740  1.00  0.00           C
ATOM   2099  HB1 PHE A 138      83.560  62.010  56.690  1.00  0.00           H
ATOM   2100  HB2 PHE A 138      83.300  61.530  58.480  1.00  0.00           H
ATOM   2101  CG  PHE A 138      84.910  62.790  58.000  1.00  0.00           C
ATOM   2102  CD1 PHE A 138      85.370  63.010  59.330  1.00  0.00           C
ATOM   2103  HD1 PHE A 138      84.740  62.770  60.170  1.00  0.00           H
ATOM   2104  CE1 PHE A 138      86.670  63.470  59.540  1.00  0.00           C
ATOM   2105  HE1 PHE A 138      87.000  63.570  60.560  1.00  0.00           H
ATOM   2106  CZ  PHE A 138      87.460  63.850  58.400  1.00  0.00           C
ATOM   2107  HZ  PHE A 138      88.430  64.310  58.500  1.00  0.00           H
ATOM   2108  CE2 PHE A 138      86.940  63.720  57.100  1.00  0.00           C
ATOM   2109  HE2 PHE A 138      87.580  64.000  56.270  1.00  0.00           H
ATOM   2110  CD2 PHE A 138      85.730  63.140  56.870  1.00  0.00           C
ATOM   2111  HD2 PHE A 138      85.300  63.080  55.870  1.00  0.00           H
ATOM   2112  C   PHE A 138      81.150  62.920  57.440  1.00  0.00           C
ATOM   2113  O   PHE A 138      80.560  62.160  58.210  1.00  0.00           O
ATOM   2114  N   HIS A 139      80.570  63.360  56.300  1.00  0.00           N
ATOM   2115  H   HIS A 139      81.190  63.810  55.630  1.00  0.00           H
ATOM   2116  CA  HIS A 139      79.240  62.980  55.830  1.00  0.00           C
ATOM   2117  HA  HIS A 139      79.160  61.930  56.130  1.00  0.00           H
ATOM   2118  CB  HIS A 139      78.100  63.740  56.550  1.00  0.00           C
ATOM   2119  HB1 HIS A 139      78.140  63.510  57.620  1.00  0.00           H
ATOM   2120  HB2 HIS A 139      77.210  63.220  56.190  1.00  0.00           H
ATOM   2121  CG  HIS A 139      77.990  65.230  56.320  1.00  0.00           C
ATOM   2122  ND1 HIS A 139      76.880  65.960  55.940  1.00  0.00           N
ATOM   2123  HD1 HIS A 139      76.040  65.540  55.590  1.00  0.00           H
ATOM   2124  CE1 HIS A 139      77.120  67.280  56.200  1.00  0.00           C
ATOM   2125  HE1 HIS A 139      76.360  68.020  55.990  1.00  0.00           H
ATOM   2126  NE2 HIS A 139      78.390  67.390  56.660  1.00  0.00           N
ATOM   2127  HE2 HIS A 139      78.840  68.290  56.730  1.00  0.00           H
ATOM   2128  CD2 HIS A 139      78.970  66.120  56.780  1.00  0.00           C
ATOM   2129  HD2 HIS A 139      79.860  65.870  57.340  1.00  0.00           H
ATOM   2130  C   HIS A 139      78.970  63.090  54.290  1.00  0.00           C
ATOM   2131  O   HIS A 139      79.860  63.640  53.570  1.00  0.00           O
ATOM   2132  N   SER A 140      77.840  62.650  53.750  1.00  0.00           N
ATOM   2133  H   SER A 140      77.310  61.990  54.300  1.00  0.00           H
ATOM   2134  CA  SER A 140      77.150  63.080  52.480  1.00  0.00           C
ATOM   2135  HA  SER A 140      77.840  63.550  51.770  1.00  0.00           H
ATOM   2136  CB  SER A 140      76.590  61.780  51.760  1.00  0.00           C
ATOM   2137  HB1 SER A 140      77.470  61.130  51.660  1.00  0.00           H
ATOM   2138  HB2 SER A 140      76.100  61.920  50.800  1.00  0.00           H
ATOM   2139  OG  SER A 140      75.560  61.250  52.530  1.00  0.00           O
ATOM   2140  HG  SER A 140      75.580  60.290  52.480  1.00  0.00           H
ATOM   2141  C   SER A 140      76.080  64.210  52.740  1.00  0.00           C
ATOM   2142  O   SER A 140      75.570  64.260  53.850  1.00  0.00           O
ATOM   2143  N   PHE A 141      75.800  65.010  51.770  1.00  0.00           N
ATOM   2144  H   PHE A 141      76.440  65.180  51.010  1.00  0.00           H
ATOM   2145  CA  PHE A 141      74.640  65.900  51.720  1.00  0.00           C
ATOM   2146  HA  PHE A 141      74.490  66.330  52.710  1.00  0.00           H
ATOM   2147  CB  PHE A 141      74.840  67.040  50.690  1.00  0.00           C
ATOM   2148  HB1 PHE A 141      73.920  67.620  50.630  1.00  0.00           H
ATOM   2149  HB2 PHE A 141      74.930  66.680  49.660  1.00  0.00           H
ATOM   2150  CG  PHE A 141      75.850  68.120  50.890  1.00  0.00           C
ATOM   2151  CD1 PHE A 141      76.140  68.520  52.190  1.00  0.00           C
ATOM   2152  HD1 PHE A 141      75.870  67.910  53.040  1.00  0.00           H
ATOM   2153  CE1 PHE A 141      77.030  69.590  52.400  1.00  0.00           C
ATOM   2154  HE1 PHE A 141      77.300  69.930  53.390  1.00  0.00           H
ATOM   2155  CZ  PHE A 141      77.470  70.380  51.320  1.00  0.00           C
ATOM   2156  HZ  PHE A 141      78.050  71.290  51.420  1.00  0.00           H
ATOM   2157  CE2 PHE A 141      77.130  70.040  50.040  1.00  0.00           C
ATOM   2158  HE2 PHE A 141      77.450  70.630  49.190  1.00  0.00           H
ATOM   2159  CD2 PHE A 141      76.290  68.940  49.820  1.00  0.00           C
ATOM   2160  HD2 PHE A 141      75.940  68.770  48.810  1.00  0.00           H
ATOM   2161  C   PHE A 141      73.360  65.170  51.200  1.00  0.00           C
ATOM   2162  O   PHE A 141      72.200  65.530  51.390  1.00  0.00           O
ATOM   2163  N   GLY A 142      73.570  64.100  50.420  1.00  0.00           N
ATOM   2164  H   GLY A 142      74.490  63.710  50.300  1.00  0.00           H
ATOM   2165  CA  GLY A 142      72.510  63.390  49.710  1.00  0.00           C
ATOM   2166  HA1 GLY A 142      72.990  62.970  48.830  1.00  0.00           H
ATOM   2167  HA2 GLY A 142      71.820  64.180  49.430  1.00  0.00           H
ATOM   2168  C   GLY A 142      71.890  62.370  50.580  1.00  0.00           C
ATOM   2169  O   GLY A 142      70.710  62.200  50.430  1.00  0.00           O
ATOM   2170  N   GLY A 143      72.590  61.620  51.470  1.00  0.00           N
ATOM   2171  H   GLY A 143      73.530  61.930  51.680  1.00  0.00           H
ATOM   2172  CA  GLY A 143      72.060  60.540  52.230  1.00  0.00           C
ATOM   2173  HA1 GLY A 143      72.920  60.190  52.800  1.00  0.00           H
ATOM   2174  HA2 GLY A 143      71.720  59.680  51.660  1.00  0.00           H
ATOM   2175  C   GLY A 143      71.090  60.950  53.270  1.00  0.00           C
ATOM   2176  O   GLY A 143      71.060  62.070  53.750  1.00  0.00           O
ATOM   2177  N   GLY A 144      70.180  60.130  53.750  1.00  0.00           N
ATOM   2178  H   GLY A 144      70.020  59.200  53.410  1.00  0.00           H
ATOM   2179  CA  GLY A 144      69.210  60.500  54.750  1.00  0.00           C
ATOM   2180  HA1 GLY A 144      68.550  59.640  54.830  1.00  0.00           H
ATOM   2181  HA2 GLY A 144      68.700  61.430  54.500  1.00  0.00           H
ATOM   2182  C   GLY A 144      69.900  60.680  56.150  1.00  0.00           C
ATOM   2183  O   GLY A 144      69.650  61.660  56.900  1.00  0.00           O
ATOM   2184  N   THR A 145      70.790  59.750  56.500  1.00  0.00           N
ATOM   2185  H   THR A 145      71.020  59.050  55.800  1.00  0.00           H
ATOM   2186  CA  THR A 145      71.590  59.820  57.710  1.00  0.00           C
ATOM   2187  HA  THR A 145      70.890  60.110  58.500  1.00  0.00           H
ATOM   2188  CB  THR A 145      72.220  58.420  58.070  1.00  0.00           C
ATOM   2189  HB  THR A 145      72.940  58.040  57.340  1.00  0.00           H
ATOM   2190  CG2 THR A 145      73.080  58.450  59.340  1.00  0.00           C
ATOM   2191 1HG2 THR A 145      72.570  59.030  60.120  1.00  0.00           H
ATOM   2192 2HG2 THR A 145      73.010  57.430  59.710  1.00  0.00           H
ATOM   2193 3HG2 THR A 145      74.150  58.620  59.240  1.00  0.00           H
ATOM   2194  OG1 THR A 145      71.220  57.440  58.200  1.00  0.00           O
ATOM   2195  HG1 THR A 145      70.880  57.180  57.340  1.00  0.00           H
ATOM   2196  C   THR A 145      72.630  60.930  57.670  1.00  0.00           C
ATOM   2197  O   THR A 145      72.560  61.870  58.440  1.00  0.00           O
ATOM   2198  N   GLY A 146      73.440  61.010  56.610  1.00  0.00           N
ATOM   2199  H   GLY A 146      73.500  60.190  56.020  1.00  0.00           H
ATOM   2200  CA  GLY A 146      74.450  62.020  56.280  1.00  0.00           C
ATOM   2201  HA1 GLY A 146      74.850  61.820  55.290  1.00  0.00           H
ATOM   2202  HA2 GLY A 146      75.130  62.080  57.130  1.00  0.00           H
ATOM   2203  C   GLY A 146      73.830  63.490  56.170  1.00  0.00           C
ATOM   2204  O   GLY A 146      74.630  64.370  56.520  1.00  0.00           O
ATOM   2205  N   SER A 147      72.570  63.570  55.850  1.00  0.00           N
ATOM   2206  H   SER A 147      71.970  62.800  55.580  1.00  0.00           H
ATOM   2207  CA  SER A 147      71.990  64.920  55.710  1.00  0.00           C
ATOM   2208  HA  SER A 147      72.770  65.660  55.550  1.00  0.00           H
ATOM   2209  CB  SER A 147      71.040  65.110  54.490  1.00  0.00           C
ATOM   2210  HB1 SER A 147      71.560  64.870  53.560  1.00  0.00           H
ATOM   2211  HB2 SER A 147      70.650  66.100  54.280  1.00  0.00           H
ATOM   2212  OG  SER A 147      70.000  64.200  54.660  1.00  0.00           O
ATOM   2213  HG  SER A 147      70.210  63.320  54.320  1.00  0.00           H
ATOM   2214  C   SER A 147      71.350  65.370  57.060  1.00  0.00           C
ATOM   2215  O   SER A 147      71.650  66.470  57.640  1.00  0.00           O
ATOM   2216  N   GLY A 148      70.350  64.660  57.490  1.00  0.00           N
ATOM   2217  H   GLY A 148      70.260  63.840  56.910  1.00  0.00           H
ATOM   2218  CA  GLY A 148      69.410  65.000  58.580  1.00  0.00           C
ATOM   2219  HA1 GLY A 148      68.450  64.490  58.460  1.00  0.00           H
ATOM   2220  HA2 GLY A 148      69.300  66.080  58.530  1.00  0.00           H
ATOM   2221  C   GLY A 148      69.950  64.780  59.980  1.00  0.00           C
ATOM   2222  O   GLY A 148      69.620  65.510  60.900  1.00  0.00           O
ATOM   2223  N   PHE A 149      70.840  63.810  60.150  1.00  0.00           N
ATOM   2224  H   PHE A 149      71.050  63.160  59.410  1.00  0.00           H
ATOM   2225  CA  PHE A 149      71.360  63.480  61.460  1.00  0.00           C
ATOM   2226  HA  PHE A 149      70.670  63.850  62.220  1.00  0.00           H
ATOM   2227  CB  PHE A 149      71.470  61.940  61.650  1.00  0.00           C
ATOM   2228  HB1 PHE A 149      72.310  61.540  61.080  1.00  0.00           H
ATOM   2229  HB2 PHE A 149      70.610  61.440  61.200  1.00  0.00           H
ATOM   2230  CG  PHE A 149      71.610  61.580  63.140  1.00  0.00           C
ATOM   2231  CD1 PHE A 149      70.600  61.950  64.030  1.00  0.00           C
ATOM   2232  HD1 PHE A 149      69.690  62.470  63.750  1.00  0.00           H
ATOM   2233  CE1 PHE A 149      70.680  61.660  65.370  1.00  0.00           C
ATOM   2234  HE1 PHE A 149      69.890  61.960  66.050  1.00  0.00           H
ATOM   2235  CZ  PHE A 149      71.790  60.950  65.810  1.00  0.00           C
ATOM   2236  HZ  PHE A 149      71.900  60.780  66.870  1.00  0.00           H
ATOM   2237  CE2 PHE A 149      72.800  60.480  64.950  1.00  0.00           C
ATOM   2238  HE2 PHE A 149      73.630  59.880  65.300  1.00  0.00           H
ATOM   2239  CD2 PHE A 149      72.730  60.820  63.550  1.00  0.00           C
ATOM   2240  HD2 PHE A 149      73.470  60.580  62.800  1.00  0.00           H
ATOM   2241  C   PHE A 149      72.610  64.230  61.760  1.00  0.00           C
ATOM   2242  O   PHE A 149      72.950  64.570  62.930  1.00  0.00           O
ATOM   2243  N   THR A 150      73.350  64.670  60.750  1.00  0.00           N
ATOM   2244  H   THR A 150      73.140  64.290  59.840  1.00  0.00           H
ATOM   2245  CA  THR A 150      74.530  65.550  60.860  1.00  0.00           C
ATOM   2246  HA  THR A 150      75.180  65.150  61.640  1.00  0.00           H
ATOM   2247  CB  THR A 150      75.270  65.700  59.530  1.00  0.00           C
ATOM   2248  HB  THR A 150      74.500  66.130  58.890  1.00  0.00           H
ATOM   2249  CG2 THR A 150      76.530  66.480  59.610  1.00  0.00           C
ATOM   2250 1HG2 THR A 150      76.430  67.520  59.300  1.00  0.00           H
ATOM   2251 2HG2 THR A 150      76.900  66.430  60.640  1.00  0.00           H
ATOM   2252 3HG2 THR A 150      77.290  66.120  58.930  1.00  0.00           H
ATOM   2253  OG1 THR A 150      75.700  64.450  59.100  1.00  0.00           O
ATOM   2254  HG1 THR A 150      75.590  64.440  58.150  1.00  0.00           H
ATOM   2255  C   THR A 150      74.050  66.980  61.300  1.00  0.00           C
ATOM   2256  O   THR A 150      74.670  67.690  62.060  1.00  0.00           O
ATOM   2257  N   SER A 151      72.940  67.470  60.750  1.00  0.00           N
ATOM   2258  H   SER A 151      72.320  66.910  60.190  1.00  0.00           H
ATOM   2259  CA  SER A 151      72.550  68.890  61.090  1.00  0.00           C
ATOM   2260  HA  SER A 151      73.360  69.610  60.930  1.00  0.00           H
ATOM   2261  CB  SER A 151      71.470  69.370  60.080  1.00  0.00           C
ATOM   2262  HB1 SER A 151      71.940  69.290  59.100  1.00  0.00           H
ATOM   2263  HB2 SER A 151      71.270  70.430  60.200  1.00  0.00           H
ATOM   2264  OG  SER A 151      70.240  68.670  60.230  1.00  0.00           O
ATOM   2265  HG  SER A 151      69.710  68.910  59.470  1.00  0.00           H
ATOM   2266  C   SER A 151      71.980  68.990  62.540  1.00  0.00           C
ATOM   2267  O   SER A 151      72.330  69.980  63.280  1.00  0.00           O
ATOM   2268  N   LEU A 152      71.070  68.040  62.960  1.00  0.00           N
ATOM   2269  H   LEU A 152      70.710  67.410  62.270  1.00  0.00           H
ATOM   2270  CA  LEU A 152      70.710  67.840  64.400  1.00  0.00           C
ATOM   2271  HA  LEU A 152      70.270  68.790  64.710  1.00  0.00           H
ATOM   2272  CB  LEU A 152      69.690  66.660  64.600  1.00  0.00           C
ATOM   2273  HB1 LEU A 152      70.280  65.830  64.210  1.00  0.00           H
ATOM   2274  HB2 LEU A 152      68.770  66.800  64.030  1.00  0.00           H
ATOM   2275  CG  LEU A 152      69.180  66.380  66.060  1.00  0.00           C
ATOM   2276  HG  LEU A 152      70.070  66.110  66.630  1.00  0.00           H
ATOM   2277  CD1 LEU A 152      68.410  67.640  66.550  1.00  0.00           C
ATOM   2278 1HD1 LEU A 152      69.020  68.540  66.600  1.00  0.00           H
ATOM   2279 2HD1 LEU A 152      67.550  67.800  65.900  1.00  0.00           H
ATOM   2280 3HD1 LEU A 152      68.170  67.590  67.610  1.00  0.00           H
ATOM   2281  CD2 LEU A 152      68.310  65.100  66.020  1.00  0.00           C
ATOM   2282 1HD2 LEU A 152      67.990  64.920  67.050  1.00  0.00           H
ATOM   2283 2HD2 LEU A 152      67.450  65.340  65.400  1.00  0.00           H
ATOM   2284 3HD2 LEU A 152      68.970  64.300  65.690  1.00  0.00           H
ATOM   2285  C   LEU A 152      71.980  67.630  65.330  1.00  0.00           C
ATOM   2286  O   LEU A 152      72.010  68.320  66.370  1.00  0.00           O
ATOM   2287  N   LEU A 153      73.010  66.840  64.950  1.00  0.00           N
ATOM   2288  H   LEU A 153      72.960  66.280  64.110  1.00  0.00           H
ATOM   2289  CA  LEU A 153      74.330  66.720  65.600  1.00  0.00           C
ATOM   2290  HA  LEU A 153      74.180  66.330  66.600  1.00  0.00           H
ATOM   2291  CB  LEU A 153      75.220  65.690  64.880  1.00  0.00           C
ATOM   2292  HB1 LEU A 153      75.220  66.010  63.840  1.00  0.00           H
ATOM   2293  HB2 LEU A 153      74.840  64.680  65.000  1.00  0.00           H
ATOM   2294  CG  LEU A 153      76.650  65.690  65.460  1.00  0.00           C
ATOM   2295  HG  LEU A 153      77.060  66.690  65.420  1.00  0.00           H
ATOM   2296  CD1 LEU A 153      76.780  65.120  66.930  1.00  0.00           C
ATOM   2297 1HD1 LEU A 153      77.650  65.570  67.410  1.00  0.00           H
ATOM   2298 2HD1 LEU A 153      75.940  65.450  67.530  1.00  0.00           H
ATOM   2299 3HD1 LEU A 153      76.920  64.030  66.950  1.00  0.00           H
ATOM   2300  CD2 LEU A 153      77.560  64.840  64.590  1.00  0.00           C
ATOM   2301 1HD2 LEU A 153      78.580  64.930  64.950  1.00  0.00           H
ATOM   2302 2HD2 LEU A 153      77.210  63.810  64.600  1.00  0.00           H
ATOM   2303 3HD2 LEU A 153      77.470  65.310  63.610  1.00  0.00           H
ATOM   2304  C   LEU A 153      74.930  68.150  65.720  1.00  0.00           C
ATOM   2305  O   LEU A 153      75.540  68.460  66.740  1.00  0.00           O
ATOM   2306  N   MET A 154      74.890  68.990  64.630  1.00  0.00           N
ATOM   2307  H   MET A 154      74.350  68.720  63.820  1.00  0.00           H
ATOM   2308  CA  MET A 154      75.540  70.290  64.670  1.00  0.00           C
ATOM   2309  HA  MET A 154      76.580  70.200  65.000  1.00  0.00           H
ATOM   2310  CB  MET A 154      75.730  70.870  63.270  1.00  0.00           C
ATOM   2311  HB1 MET A 154      75.970  71.930  63.400  1.00  0.00           H
ATOM   2312  HB2 MET A 154      74.840  70.780  62.650  1.00  0.00           H
ATOM   2313  CG  MET A 154      76.750  70.180  62.350  1.00  0.00           C
ATOM   2314  HG1 MET A 154      76.580  70.500  61.320  1.00  0.00           H
ATOM   2315  HG2 MET A 154      76.540  69.120  62.420  1.00  0.00           H
ATOM   2316  SD  MET A 154      78.440  70.500  62.850  1.00  0.00           S
ATOM   2317  CE  MET A 154      78.920  71.740  61.660  1.00  0.00           C
ATOM   2318  HE1 MET A 154      78.270  72.600  61.800  1.00  0.00           H
ATOM   2319  HE2 MET A 154      79.940  72.050  61.910  1.00  0.00           H
ATOM   2320  HE3 MET A 154      78.890  71.310  60.650  1.00  0.00           H
ATOM   2321  C   MET A 154      74.900  71.290  65.600  1.00  0.00           C
ATOM   2322  O   MET A 154      75.590  71.980  66.420  1.00  0.00           O
ATOM   2323  N   GLU A 155      73.560  71.400  65.600  1.00  0.00           N
ATOM   2324  H   GLU A 155      73.090  71.020  64.790  1.00  0.00           H
ATOM   2325  CA  GLU A 155      72.830  72.290  66.510  1.00  0.00           C
ATOM   2326  HA  GLU A 155      73.390  73.220  66.570  1.00  0.00           H
ATOM   2327  CB  GLU A 155      71.380  72.500  66.010  1.00  0.00           C
ATOM   2328  HB1 GLU A 155      71.440  72.800  64.970  1.00  0.00           H
ATOM   2329  HB2 GLU A 155      71.000  73.410  66.470  1.00  0.00           H
ATOM   2330  CG  GLU A 155      70.390  71.330  66.050  1.00  0.00           C
ATOM   2331  HG1 GLU A 155      70.110  71.100  67.080  1.00  0.00           H
ATOM   2332  HG2 GLU A 155      70.910  70.490  65.610  1.00  0.00           H
ATOM   2333  CD  GLU A 155      69.070  71.600  65.300  1.00  0.00           C
ATOM   2334  OE1 GLU A 155      68.120  70.790  65.460  1.00  0.00           O
ATOM   2335  OE2 GLU A 155      68.770  72.600  64.590  1.00  0.00           O
ATOM   2336  C   GLU A 155      72.950  71.840  67.990  1.00  0.00           C
ATOM   2337  O   GLU A 155      72.970  72.740  68.890  1.00  0.00           O
ATOM   2338  N   ARG A 156      73.040  70.550  68.290  1.00  0.00           N
ATOM   2339  H   ARG A 156      72.870  69.810  67.630  1.00  0.00           H
ATOM   2340  CA  ARG A 156      73.350  70.010  69.660  1.00  0.00           C
ATOM   2341  HA  ARG A 156      72.800  70.580  70.400  1.00  0.00           H
ATOM   2342  CB  ARG A 156      72.940  68.540  69.780  1.00  0.00           C
ATOM   2343  HB1 ARG A 156      73.420  68.210  70.700  1.00  0.00           H
ATOM   2344  HB2 ARG A 156      73.400  68.000  68.950  1.00  0.00           H
ATOM   2345  CG  ARG A 156      71.420  68.080  69.900  1.00  0.00           C
ATOM   2346  HG1 ARG A 156      71.400  67.010  70.080  1.00  0.00           H
ATOM   2347  HG2 ARG A 156      70.930  68.100  68.920  1.00  0.00           H
ATOM   2348  CD  ARG A 156      70.600  68.810  70.970  1.00  0.00           C
ATOM   2349  HD1 ARG A 156      69.530  68.750  70.740  1.00  0.00           H
ATOM   2350  HD2 ARG A 156      70.890  69.860  70.970  1.00  0.00           H
ATOM   2351  NE  ARG A 156      70.950  68.330  72.310  1.00  0.00           N
ATOM   2352  HE  ARG A 156      71.600  68.940  72.800  1.00  0.00           H
ATOM   2353  CZ  ARG A 156      70.340  67.400  73.020  1.00  0.00           C
ATOM   2354  NH1 ARG A 156      69.470  66.490  72.620  1.00  0.00           N
ATOM   2355 1HH1 ARG A 156      68.820  66.730  71.880  1.00  0.00           H
ATOM   2356 2HH1 ARG A 156      69.320  65.660  73.170  1.00  0.00           H
ATOM   2357  NH2 ARG A 156      70.710  67.280  74.230  1.00  0.00           N
ATOM   2358 1HH2 ARG A 156      71.430  67.810  74.700  1.00  0.00           H
ATOM   2359 2HH2 ARG A 156      70.300  66.470  74.680  1.00  0.00           H
ATOM   2360  C   ARG A 156      74.820  70.230  70.000  1.00  0.00           C
ATOM   2361  O   ARG A 156      74.980  70.660  71.140  1.00  0.00           O
ATOM   2362  N   LEU A 157      75.820  70.000  69.130  1.00  0.00           N
ATOM   2363  H   LEU A 157      75.520  69.540  68.290  1.00  0.00           H
ATOM   2364  CA  LEU A 157      77.210  70.320  69.410  1.00  0.00           C
ATOM   2365  HA  LEU A 157      77.530  69.790  70.310  1.00  0.00           H
ATOM   2366  CB  LEU A 157      78.150  69.980  68.300  1.00  0.00           C
ATOM   2367  HB1 LEU A 157      79.060  70.570  68.320  1.00  0.00           H
ATOM   2368  HB2 LEU A 157      77.690  70.200  67.340  1.00  0.00           H
ATOM   2369  CG  LEU A 157      78.600  68.460  68.150  1.00  0.00           C
ATOM   2370  HG  LEU A 157      77.740  67.800  68.210  1.00  0.00           H
ATOM   2371  CD1 LEU A 157      79.440  68.410  66.890  1.00  0.00           C
ATOM   2372 1HD1 LEU A 157      79.700  67.410  66.560  1.00  0.00           H
ATOM   2373 2HD1 LEU A 157      78.880  68.770  66.030  1.00  0.00           H
ATOM   2374 3HD1 LEU A 157      80.390  68.920  67.040  1.00  0.00           H
ATOM   2375  CD2 LEU A 157      79.560  68.090  69.370  1.00  0.00           C
ATOM   2376 1HD2 LEU A 157      80.190  68.960  69.520  1.00  0.00           H
ATOM   2377 2HD2 LEU A 157      78.890  67.790  70.170  1.00  0.00           H
ATOM   2378 3HD2 LEU A 157      80.280  67.310  69.090  1.00  0.00           H
ATOM   2379  C   LEU A 157      77.380  71.800  69.730  1.00  0.00           C
ATOM   2380  O   LEU A 157      78.180  72.190  70.600  1.00  0.00           O
ATOM   2381  N   SER A 158      76.590  72.660  69.020  1.00  0.00           N
ATOM   2382  H   SER A 158      76.160  72.320  68.170  1.00  0.00           H
ATOM   2383  CA  SER A 158      76.580  74.110  69.230  1.00  0.00           C
ATOM   2384  HA  SER A 158      77.580  74.520  69.290  1.00  0.00           H
ATOM   2385  CB  SER A 158      75.800  74.880  68.130  1.00  0.00           C
ATOM   2386  HB1 SER A 158      75.760  75.950  68.350  1.00  0.00           H
ATOM   2387  HB2 SER A 158      74.820  74.390  68.130  1.00  0.00           H
ATOM   2388  OG  SER A 158      76.470  74.650  66.880  1.00  0.00           O
ATOM   2389  HG  SER A 158      76.060  74.000  66.310  1.00  0.00           H
ATOM   2390  C   SER A 158      75.900  74.470  70.590  1.00  0.00           C
ATOM   2391  O   SER A 158      76.080  75.600  70.910  1.00  0.00           O
ATOM   2392  N   VAL A 159      75.330  73.570  71.350  1.00  0.00           N
ATOM   2393  H   VAL A 159      75.000  72.740  70.880  1.00  0.00           H
ATOM   2394  CA  VAL A 159      74.910  73.770  72.760  1.00  0.00           C
ATOM   2395  HA  VAL A 159      75.060  74.820  73.000  1.00  0.00           H
ATOM   2396  CB  VAL A 159      73.400  73.350  72.870  1.00  0.00           C
ATOM   2397  HB  VAL A 159      73.240  72.280  72.720  1.00  0.00           H
ATOM   2398  CG1 VAL A 159      72.860  73.620  74.300  1.00  0.00           C
ATOM   2399 1HG1 VAL A 159      73.110  74.640  74.580  1.00  0.00           H
ATOM   2400 2HG1 VAL A 159      71.780  73.580  74.150  1.00  0.00           H
ATOM   2401 3HG1 VAL A 159      73.100  72.850  75.030  1.00  0.00           H
ATOM   2402  CG2 VAL A 159      72.480  74.250  71.960  1.00  0.00           C
ATOM   2403 1HG2 VAL A 159      72.840  75.280  71.870  1.00  0.00           H
ATOM   2404 2HG2 VAL A 159      72.510  73.770  70.980  1.00  0.00           H
ATOM   2405 3HG2 VAL A 159      71.420  74.240  72.210  1.00  0.00           H
ATOM   2406  C   VAL A 159      75.770  73.070  73.820  1.00  0.00           C
ATOM   2407  O   VAL A 159      76.090  73.630  74.900  1.00  0.00           O
ATOM   2408  N   ASP A 160      76.290  71.840  73.520  1.00  0.00           N
ATOM   2409  H   ASP A 160      76.220  71.510  72.570  1.00  0.00           H
ATOM   2410  CA  ASP A 160      77.130  71.040  74.440  1.00  0.00           C
ATOM   2411  HA  ASP A 160      76.740  71.230  75.440  1.00  0.00           H
ATOM   2412  CB  ASP A 160      76.920  69.500  74.150  1.00  0.00           C
ATOM   2413  HB1 ASP A 160      77.910  69.030  74.140  1.00  0.00           H
ATOM   2414  HB2 ASP A 160      76.360  69.370  73.230  1.00  0.00           H
ATOM   2415  CG  ASP A 160      76.060  68.820  75.250  1.00  0.00           C
ATOM   2416  OD1 ASP A 160      74.910  69.250  75.480  1.00  0.00           O
ATOM   2417  OD2 ASP A 160      76.620  68.030  76.070  1.00  0.00           O
ATOM   2418  C   ASP A 160      78.570  71.550  74.470  1.00  0.00           C
ATOM   2419  O   ASP A 160      79.260  71.470  75.530  1.00  0.00           O
ATOM   2420  N   TYR A 161      79.040  72.090  73.280  1.00  0.00           N
ATOM   2421  H   TYR A 161      78.530  72.050  72.410  1.00  0.00           H
ATOM   2422  CA  TYR A 161      80.480  72.520  73.060  1.00  0.00           C
ATOM   2423  HA  TYR A 161      80.910  72.660  74.060  1.00  0.00           H
ATOM   2424  CB  TYR A 161      81.170  71.390  72.390  1.00  0.00           C
ATOM   2425  HB1 TYR A 161      82.220  71.660  72.340  1.00  0.00           H
ATOM   2426  HB2 TYR A 161      80.670  71.290  71.420  1.00  0.00           H
ATOM   2427  CG  TYR A 161      81.170  69.980  72.960  1.00  0.00           C
ATOM   2428  CD1 TYR A 161      82.050  69.710  73.970  1.00  0.00           C
ATOM   2429  HD1 TYR A 161      82.760  70.450  74.320  1.00  0.00           H
ATOM   2430  CE1 TYR A 161      82.070  68.420  74.560  1.00  0.00           C
ATOM   2431  HE1 TYR A 161      82.640  68.180  75.440  1.00  0.00           H
ATOM   2432  CZ  TYR A 161      81.060  67.530  74.140  1.00  0.00           C
ATOM   2433  OH  TYR A 161      81.080  66.370  74.870  1.00  0.00           O
ATOM   2434  HH  TYR A 161      80.430  65.830  74.410  1.00  0.00           H
ATOM   2435  CE2 TYR A 161      80.180  67.770  73.130  1.00  0.00           C
ATOM   2436  HE2 TYR A 161      79.460  67.000  72.910  1.00  0.00           H
ATOM   2437  CD2 TYR A 161      80.180  69.070  72.580  1.00  0.00           C
ATOM   2438  HD2 TYR A 161      79.480  69.330  71.800  1.00  0.00           H
ATOM   2439  C   TYR A 161      80.580  73.840  72.290  1.00  0.00           C
ATOM   2440  O   TYR A 161      81.330  73.920  71.300  1.00  0.00           O
ATOM   2441  N   GLY A 162      79.730  74.770  72.530  1.00  0.00           N
ATOM   2442  H   GLY A 162      79.190  74.840  73.380  1.00  0.00           H
ATOM   2443  CA  GLY A 162      79.670  76.040  71.790  1.00  0.00           C
ATOM   2444  HA1 GLY A 162      78.840  76.650  72.150  1.00  0.00           H
ATOM   2445  HA2 GLY A 162      79.400  75.810  70.760  1.00  0.00           H
ATOM   2446  C   GLY A 162      80.860  77.060  71.830  1.00  0.00           C
ATOM   2447  O   GLY A 162      80.820  78.050  71.050  1.00  0.00           O
ATOM   2448  N   LYS A 163      81.950  76.870  72.600  1.00  0.00           N
ATOM   2449  H   LYS A 163      81.890  76.130  73.280  1.00  0.00           H
ATOM   2450  CA  LYS A 163      83.180  77.530  72.360  1.00  0.00           C
ATOM   2451  HA  LYS A 163      82.920  78.480  71.900  1.00  0.00           H
ATOM   2452  CB  LYS A 163      83.840  77.800  73.740  1.00  0.00           C
ATOM   2453  HB1 LYS A 163      84.810  78.250  73.500  1.00  0.00           H
ATOM   2454  HB2 LYS A 163      84.110  76.860  74.210  1.00  0.00           H
ATOM   2455  CG  LYS A 163      83.000  78.830  74.600  1.00  0.00           C
ATOM   2456  HG1 LYS A 163      81.990  78.450  74.780  1.00  0.00           H
ATOM   2457  HG2 LYS A 163      82.850  79.710  73.970  1.00  0.00           H
ATOM   2458  CD  LYS A 163      83.640  79.080  75.950  1.00  0.00           C
ATOM   2459  HD1 LYS A 163      84.550  79.660  75.810  1.00  0.00           H
ATOM   2460  HD2 LYS A 163      83.960  78.140  76.390  1.00  0.00           H
ATOM   2461  CE  LYS A 163      82.720  79.920  76.830  1.00  0.00           C
ATOM   2462  HE1 LYS A 163      83.350  80.010  77.720  1.00  0.00           H
ATOM   2463  HE2 LYS A 163      81.810  79.420  77.150  1.00  0.00           H
ATOM   2464  NZ  LYS A 163      82.330  81.250  76.230  1.00  0.00           N
ATOM   2465  HZ1 LYS A 163      81.780  81.040  75.420  1.00  0.00           H
ATOM   2466  HZ2 LYS A 163      81.780  81.760  76.900  1.00  0.00           H
ATOM   2467  HZ3 LYS A 163      83.140  81.770  75.920  1.00  0.00           H
ATOM   2468  C   LYS A 163      84.170  76.740  71.440  1.00  0.00           C
ATOM   2469  O   LYS A 163      85.160  77.270  71.020  1.00  0.00           O
ATOM   2470  N   LYS A 164      83.860  75.450  71.110  1.00  0.00           N
ATOM   2471  H   LYS A 164      83.010  75.050  71.480  1.00  0.00           H
ATOM   2472  CA  LYS A 164      84.780  74.530  70.340  1.00  0.00           C
ATOM   2473  HA  LYS A 164      85.780  74.940  70.460  1.00  0.00           H
ATOM   2474  CB  LYS A 164      84.690  73.010  70.830  1.00  0.00           C
ATOM   2475  HB1 LYS A 164      85.390  72.400  70.260  1.00  0.00           H
ATOM   2476  HB2 LYS A 164      83.670  72.690  70.640  1.00  0.00           H
ATOM   2477  CG  LYS A 164      84.980  72.840  72.320  1.00  0.00           C
ATOM   2478  HG1 LYS A 164      85.080  71.760  72.380  1.00  0.00           H
ATOM   2479  HG2 LYS A 164      84.070  73.230  72.770  1.00  0.00           H
ATOM   2480  CD  LYS A 164      86.190  73.580  72.890  1.00  0.00           C
ATOM   2481  HD1 LYS A 164      85.980  74.650  72.900  1.00  0.00           H
ATOM   2482  HD2 LYS A 164      87.040  73.420  72.220  1.00  0.00           H
ATOM   2483  CE  LYS A 164      86.390  73.090  74.330  1.00  0.00           C
ATOM   2484  HE1 LYS A 164      86.590  72.040  74.100  1.00  0.00           H
ATOM   2485  HE2 LYS A 164      85.410  73.220  74.780  1.00  0.00           H
ATOM   2486  NZ  LYS A 164      87.530  73.750  74.950  1.00  0.00           N
ATOM   2487  HZ1 LYS A 164      88.390  73.710  74.410  1.00  0.00           H
ATOM   2488  HZ2 LYS A 164      87.390  74.740  75.030  1.00  0.00           H
ATOM   2489  HZ3 LYS A 164      87.820  73.320  75.810  1.00  0.00           H
ATOM   2490  C   LYS A 164      84.450  74.630  68.830  1.00  0.00           C
ATOM   2491  O   LYS A 164      83.330  74.760  68.370  1.00  0.00           O
ATOM   2492  N   SER A 165      85.510  74.590  68.010  1.00  0.00           N
ATOM   2493  H   SER A 165      86.410  74.660  68.470  1.00  0.00           H
ATOM   2494  CA  SER A 165      85.350  74.720  66.570  1.00  0.00           C
ATOM   2495  HA  SER A 165      84.770  75.640  66.480  1.00  0.00           H
ATOM   2496  CB  SER A 165      86.720  74.870  65.870  1.00  0.00           C
ATOM   2497  HB1 SER A 165      86.490  75.300  64.890  1.00  0.00           H
ATOM   2498  HB2 SER A 165      87.200  73.890  65.830  1.00  0.00           H
ATOM   2499  OG  SER A 165      87.630  75.730  66.500  1.00  0.00           O
ATOM   2500  HG  SER A 165      87.270  76.600  66.300  1.00  0.00           H
ATOM   2501  C   SER A 165      84.570  73.520  65.940  1.00  0.00           C
ATOM   2502  O   SER A 165      84.610  72.390  66.490  1.00  0.00           O
ATOM   2503  N   LYS A 166      83.970  73.760  64.800  1.00  0.00           N
ATOM   2504  H   LYS A 166      83.910  74.750  64.590  1.00  0.00           H
ATOM   2505  CA  LYS A 166      83.370  72.760  63.930  1.00  0.00           C
ATOM   2506  HA  LYS A 166      83.590  71.750  64.270  1.00  0.00           H
ATOM   2507  CB  LYS A 166      81.780  72.710  64.050  1.00  0.00           C
ATOM   2508  HB1 LYS A 166      81.410  71.890  63.430  1.00  0.00           H
ATOM   2509  HB2 LYS A 166      81.280  73.640  63.760  1.00  0.00           H
ATOM   2510  CG  LYS A 166      81.360  72.380  65.530  1.00  0.00           C
ATOM   2511  HG1 LYS A 166      81.630  73.120  66.280  1.00  0.00           H
ATOM   2512  HG2 LYS A 166      81.900  71.460  65.740  1.00  0.00           H
ATOM   2513  CD  LYS A 166      79.940  72.110  65.650  1.00  0.00           C
ATOM   2514  HD1 LYS A 166      79.730  71.120  66.050  1.00  0.00           H
ATOM   2515  HD2 LYS A 166      79.460  72.300  64.690  1.00  0.00           H
ATOM   2516  CE  LYS A 166      79.170  72.960  66.620  1.00  0.00           C
ATOM   2517  HE1 LYS A 166      79.700  72.810  67.560  1.00  0.00           H
ATOM   2518  HE2 LYS A 166      78.140  72.620  66.700  1.00  0.00           H
ATOM   2519  NZ  LYS A 166      79.250  74.440  66.310  1.00  0.00           N
ATOM   2520  HZ1 LYS A 166      78.950  74.540  65.350  1.00  0.00           H
ATOM   2521  HZ2 LYS A 166      78.500  74.770  66.900  1.00  0.00           H
ATOM   2522  HZ3 LYS A 166      80.050  75.000  66.550  1.00  0.00           H
ATOM   2523  C   LYS A 166      83.850  72.860  62.460  1.00  0.00           C
ATOM   2524  O   LYS A 166      83.420  73.820  61.810  1.00  0.00           O
ATOM   2525  N   LEU A 167      84.560  71.860  61.980  1.00  0.00           N
ATOM   2526  H   LEU A 167      84.780  71.130  62.650  1.00  0.00           H
ATOM   2527  CA  LEU A 167      84.970  71.730  60.570  1.00  0.00           C
ATOM   2528  HA  LEU A 167      84.690  72.660  60.070  1.00  0.00           H
ATOM   2529  CB  LEU A 167      86.540  71.550  60.440  1.00  0.00           C
ATOM   2530  HB1 LEU A 167      86.930  71.020  59.570  1.00  0.00           H
ATOM   2531  HB2 LEU A 167      86.870  70.880  61.230  1.00  0.00           H
ATOM   2532  CG  LEU A 167      87.420  72.790  60.350  1.00  0.00           C
ATOM   2533  HG  LEU A 167      86.950  73.320  59.520  1.00  0.00           H
ATOM   2534  CD1 LEU A 167      87.380  73.780  61.540  1.00  0.00           C
ATOM   2535 1HD1 LEU A 167      87.840  74.730  61.290  1.00  0.00           H
ATOM   2536 2HD1 LEU A 167      86.380  73.960  61.950  1.00  0.00           H
ATOM   2537 3HD1 LEU A 167      87.930  73.340  62.370  1.00  0.00           H
ATOM   2538  CD2 LEU A 167      88.900  72.640  60.030  1.00  0.00           C
ATOM   2539 1HD2 LEU A 167      89.470  73.470  60.450  1.00  0.00           H
ATOM   2540 2HD2 LEU A 167      89.370  71.730  60.430  1.00  0.00           H
ATOM   2541 3HD2 LEU A 167      89.050  72.580  58.950  1.00  0.00           H
ATOM   2542  C   LEU A 167      84.400  70.500  59.900  1.00  0.00           C
ATOM   2543  O   LEU A 167      84.610  69.340  60.300  1.00  0.00           O
ATOM   2544  N   GLU A 168      83.650  70.750  58.860  1.00  0.00           N
ATOM   2545  H   GLU A 168      83.490  71.700  58.570  1.00  0.00           H
ATOM   2546  CA  GLU A 168      83.150  69.590  58.070  1.00  0.00           C
ATOM   2547  HA  GLU A 168      82.910  68.700  58.660  1.00  0.00           H
ATOM   2548  CB  GLU A 168      81.750  70.050  57.620  1.00  0.00           C
ATOM   2549  HB1 GLU A 168      81.450  69.310  56.890  1.00  0.00           H
ATOM   2550  HB2 GLU A 168      81.880  71.000  57.100  1.00  0.00           H
ATOM   2551  CG  GLU A 168      80.720  70.070  58.700  1.00  0.00           C
ATOM   2552  HG1 GLU A 168      81.130  70.680  59.500  1.00  0.00           H
ATOM   2553  HG2 GLU A 168      80.550  69.070  59.100  1.00  0.00           H
ATOM   2554  CD  GLU A 168      79.510  70.710  58.020  1.00  0.00           C
ATOM   2555  OE1 GLU A 168      78.740  70.000  57.420  1.00  0.00           O
ATOM   2556  OE2 GLU A 168      79.560  71.960  58.020  1.00  0.00           O
ATOM   2557  C   GLU A 168      84.050  69.150  56.910  1.00  0.00           C
ATOM   2558  O   GLU A 168      84.730  69.960  56.360  1.00  0.00           O
ATOM   2559  N   PHE A 169      83.940  67.870  56.480  1.00  0.00           N
ATOM   2560  H   PHE A 169      83.260  67.300  56.970  1.00  0.00           H
ATOM   2561  CA  PHE A 169      84.440  67.360  55.190  1.00  0.00           C
ATOM   2562  HA  PHE A 169      84.850  68.170  54.580  1.00  0.00           H
ATOM   2563  CB  PHE A 169      85.540  66.270  55.350  1.00  0.00           C
ATOM   2564  HB1 PHE A 169      85.810  65.870  54.370  1.00  0.00           H
ATOM   2565  HB2 PHE A 169      85.220  65.470  56.020  1.00  0.00           H
ATOM   2566  CG  PHE A 169      86.800  66.800  55.960  1.00  0.00           C
ATOM   2567  CD1 PHE A 169      87.890  67.080  55.100  1.00  0.00           C
ATOM   2568  HD1 PHE A 169      87.710  66.990  54.040  1.00  0.00           H
ATOM   2569  CE1 PHE A 169      89.080  67.680  55.610  1.00  0.00           C
ATOM   2570  HE1 PHE A 169      89.810  68.050  54.910  1.00  0.00           H
ATOM   2571  CZ  PHE A 169      89.210  67.850  57.050  1.00  0.00           C
ATOM   2572  HZ  PHE A 169      90.090  68.360  57.410  1.00  0.00           H
ATOM   2573  CE2 PHE A 169      88.100  67.520  57.870  1.00  0.00           C
ATOM   2574  HE2 PHE A 169      88.160  67.780  58.920  1.00  0.00           H
ATOM   2575  CD2 PHE A 169      86.900  67.080  57.390  1.00  0.00           C
ATOM   2576  HD2 PHE A 169      86.140  66.770  58.090  1.00  0.00           H
ATOM   2577  C   PHE A 169      83.160  66.790  54.560  1.00  0.00           C
ATOM   2578  O   PHE A 169      82.570  65.830  55.160  1.00  0.00           O
ATOM   2579  N   SER A 170      82.720  67.400  53.480  1.00  0.00           N
ATOM   2580  H   SER A 170      83.440  68.010  53.100  1.00  0.00           H
ATOM   2581  CA  SER A 170      81.420  67.220  52.890  1.00  0.00           C
ATOM   2582  HA  SER A 170      80.840  66.540  53.520  1.00  0.00           H
ATOM   2583  CB  SER A 170      80.610  68.500  52.870  1.00  0.00           C
ATOM   2584  HB1 SER A 170      79.940  68.310  52.020  1.00  0.00           H
ATOM   2585  HB2 SER A 170      81.240  69.380  52.740  1.00  0.00           H
ATOM   2586  OG  SER A 170      79.860  68.560  54.080  1.00  0.00           O
ATOM   2587  HG  SER A 170      80.040  69.390  54.530  1.00  0.00           H
ATOM   2588  C   SER A 170      81.350  66.520  51.550  1.00  0.00           C
ATOM   2589  O   SER A 170      82.290  66.590  50.800  1.00  0.00           O
ATOM   2590  N   ILE A 171      80.310  65.770  51.130  1.00  0.00           N
ATOM   2591  H   ILE A 171      79.510  65.900  51.740  1.00  0.00           H
ATOM   2592  CA  ILE A 171      80.180  64.970  49.870  1.00  0.00           C
ATOM   2593  HA  ILE A 171      80.970  65.320  49.210  1.00  0.00           H
ATOM   2594  CB  ILE A 171      80.220  63.420  50.150  1.00  0.00           C
ATOM   2595  HB  ILE A 171      79.590  63.230  51.020  1.00  0.00           H
ATOM   2596  CG2 ILE A 171      79.580  62.750  48.950  1.00  0.00           C
ATOM   2597 1HG2 ILE A 171      80.060  63.150  48.060  1.00  0.00           H
ATOM   2598 2HG2 ILE A 171      79.740  61.680  48.960  1.00  0.00           H
ATOM   2599 3HG2 ILE A 171      78.520  63.000  49.040  1.00  0.00           H
ATOM   2600  CG1 ILE A 171      81.640  62.980  50.430  1.00  0.00           C
ATOM   2601 1HG1 ILE A 171      81.540  62.050  50.990  1.00  0.00           H
ATOM   2602 2HG1 ILE A 171      81.980  63.810  51.060  1.00  0.00           H
ATOM   2603  CD  ILE A 171      82.730  62.830  49.360  1.00  0.00           C
ATOM   2604  HD1 ILE A 171      82.880  63.720  48.750  1.00  0.00           H
ATOM   2605  HD2 ILE A 171      83.740  62.710  49.760  1.00  0.00           H
ATOM   2606  HD3 ILE A 171      82.530  61.960  48.730  1.00  0.00           H
ATOM   2607  C   ILE A 171      78.910  65.550  49.250  1.00  0.00           C
ATOM   2608  O   ILE A 171      77.860  65.460  49.850  1.00  0.00           O
ATOM   2609  N   TYR A 172      79.160  66.230  48.110  1.00  0.00           N
ATOM   2610  H   TYR A 172      80.100  66.200  47.740  1.00  0.00           H
ATOM   2611  CA  TYR A 172      78.180  66.880  47.260  1.00  0.00           C
ATOM   2612  HA  TYR A 172      77.330  67.080  47.910  1.00  0.00           H
ATOM   2613  CB  TYR A 172      78.700  68.250  46.830  1.00  0.00           C
ATOM   2614  HB1 TYR A 172      79.700  68.080  46.420  1.00  0.00           H
ATOM   2615  HB2 TYR A 172      78.750  68.830  47.750  1.00  0.00           H
ATOM   2616  CG  TYR A 172      77.960  68.980  45.730  1.00  0.00           C
ATOM   2617  CD1 TYR A 172      77.820  68.470  44.450  1.00  0.00           C
ATOM   2618  HD1 TYR A 172      78.320  67.540  44.210  1.00  0.00           H
ATOM   2619  CE1 TYR A 172      77.160  69.160  43.430  1.00  0.00           C
ATOM   2620  HE1 TYR A 172      77.200  68.720  42.450  1.00  0.00           H
ATOM   2621  CZ  TYR A 172      76.450  70.370  43.780  1.00  0.00           C
ATOM   2622  OH  TYR A 172      75.790  71.010  42.800  1.00  0.00           O
ATOM   2623  HH  TYR A 172      75.440  71.860  43.070  1.00  0.00           H
ATOM   2624  CE2 TYR A 172      76.610  70.910  45.080  1.00  0.00           C
ATOM   2625  HE2 TYR A 172      76.210  71.870  45.350  1.00  0.00           H
ATOM   2626  CD2 TYR A 172      77.360  70.210  46.050  1.00  0.00           C
ATOM   2627  HD2 TYR A 172      77.540  70.680  47.000  1.00  0.00           H
ATOM   2628  C   TYR A 172      77.660  65.900  46.160  1.00  0.00           C
ATOM   2629  O   TYR A 172      78.480  65.180  45.610  1.00  0.00           O
ATOM   2630  N   PRO A 173      76.340  65.840  45.900  1.00  0.00           N
ATOM   2631  CD  PRO A 173      75.320  66.720  46.490  1.00  0.00           C
ATOM   2632  HD1 PRO A 173      75.520  67.790  46.430  1.00  0.00           H
ATOM   2633  HD2 PRO A 173      75.230  66.390  47.530  1.00  0.00           H
ATOM   2634  CG  PRO A 173      74.060  66.450  45.790  1.00  0.00           C
ATOM   2635  HG1 PRO A 173      74.150  67.070  44.890  1.00  0.00           H
ATOM   2636  HG2 PRO A 173      73.170  66.670  46.390  1.00  0.00           H
ATOM   2637  CB  PRO A 173      74.180  64.970  45.310  1.00  0.00           C
ATOM   2638  HB1 PRO A 173      73.430  64.750  44.550  1.00  0.00           H
ATOM   2639  HB2 PRO A 173      73.890  64.370  46.180  1.00  0.00           H
ATOM   2640  CA  PRO A 173      75.690  64.810  45.060  1.00  0.00           C
ATOM   2641  HA  PRO A 173      75.900  63.810  45.430  1.00  0.00           H
ATOM   2642  C   PRO A 173      76.070  64.890  43.550  1.00  0.00           C
ATOM   2643  O   PRO A 173      75.840  65.990  42.950  1.00  0.00           O
ATOM   2644  N   ALA A 174      76.300  63.700  42.970  1.00  0.00           N
ATOM   2645  H   ALA A 174      76.460  62.870  43.540  1.00  0.00           H
ATOM   2646  CA  ALA A 174      76.560  63.590  41.520  1.00  0.00           C
ATOM   2647  HA  ALA A 174      76.290  64.520  41.030  1.00  0.00           H
ATOM   2648  CB  ALA A 174      78.070  63.460  41.300  1.00  0.00           C
ATOM   2649  HB1 ALA A 174      78.330  63.630  40.260  1.00  0.00           H
ATOM   2650  HB2 ALA A 174      78.490  64.260  41.910  1.00  0.00           H
ATOM   2651  HB3 ALA A 174      78.420  62.460  41.520  1.00  0.00           H
ATOM   2652  C   ALA A 174      75.770  62.460  40.900  1.00  0.00           C
ATOM   2653  O   ALA A 174      75.980  61.230  41.210  1.00  0.00           O
ATOM   2654  N   PRO A 175      74.810  62.730  39.980  1.00  0.00           N
ATOM   2655  CD  PRO A 175      74.340  64.100  39.580  1.00  0.00           C
ATOM   2656  HD1 PRO A 175      75.110  64.620  39.000  1.00  0.00           H
ATOM   2657  HD2 PRO A 175      74.090  64.780  40.390  1.00  0.00           H
ATOM   2658  CG  PRO A 175      73.150  63.870  38.610  1.00  0.00           C
ATOM   2659  HG1 PRO A 175      73.230  64.680  37.880  1.00  0.00           H
ATOM   2660  HG2 PRO A 175      72.190  64.060  39.100  1.00  0.00           H
ATOM   2661  CB  PRO A 175      73.380  62.460  38.080  1.00  0.00           C
ATOM   2662  HB1 PRO A 175      74.050  62.640  37.240  1.00  0.00           H
ATOM   2663  HB2 PRO A 175      72.380  62.070  37.890  1.00  0.00           H
ATOM   2664  CA  PRO A 175      74.050  61.710  39.200  1.00  0.00           C
ATOM   2665  HA  PRO A 175      73.310  61.180  39.800  1.00  0.00           H
ATOM   2666  C   PRO A 175      74.820  60.460  38.620  1.00  0.00           C
ATOM   2667  O   PRO A 175      74.320  59.340  38.600  1.00  0.00           O
ATOM   2668  N   GLN A 176      76.100  60.630  38.230  1.00  0.00           N
ATOM   2669  H   GLN A 176      76.500  61.550  38.240  1.00  0.00           H
ATOM   2670  CA  GLN A 176      77.040  59.470  37.920  1.00  0.00           C
ATOM   2671  HA  GLN A 176      76.720  59.000  36.990  1.00  0.00           H
ATOM   2672  CB  GLN A 176      78.440  60.050  37.740  1.00  0.00           C
ATOM   2673  HB1 GLN A 176      78.830  60.170  38.750  1.00  0.00           H
ATOM   2674  HB2 GLN A 176      78.400  60.980  37.170  1.00  0.00           H
ATOM   2675  CG  GLN A 176      79.390  59.240  36.910  1.00  0.00           C
ATOM   2676  HG1 GLN A 176      79.180  58.220  37.250  1.00  0.00           H
ATOM   2677  HG2 GLN A 176      80.350  59.530  37.330  1.00  0.00           H
ATOM   2678  CD  GLN A 176      79.430  59.490  35.370  1.00  0.00           C
ATOM   2679  OE1 GLN A 176      79.830  60.600  34.990  1.00  0.00           O
ATOM   2680  NE2 GLN A 176      79.050  58.570  34.540  1.00  0.00           N
ATOM   2681 1HE2 GLN A 176      78.880  57.650  34.910  1.00  0.00           H
ATOM   2682 2HE2 GLN A 176      79.140  58.760  33.560  1.00  0.00           H
ATOM   2683  C   GLN A 176      77.060  58.370  38.980  1.00  0.00           C
ATOM   2684  O   GLN A 176      77.280  57.240  38.630  1.00  0.00           O
ATOM   2685  N   VAL A 177      76.930  58.650  40.260  1.00  0.00           N
ATOM   2686  H   VAL A 177      76.740  59.610  40.490  1.00  0.00           H
ATOM   2687  CA  VAL A 177      77.070  57.700  41.470  1.00  0.00           C
ATOM   2688  HA  VAL A 177      76.790  56.700  41.120  1.00  0.00           H
ATOM   2689  CB  VAL A 177      78.480  57.500  42.130  1.00  0.00           C
ATOM   2690  HB  VAL A 177      78.460  56.720  42.880  1.00  0.00           H
ATOM   2691  CG1 VAL A 177      79.490  56.960  41.130  1.00  0.00           C
ATOM   2692 1HG1 VAL A 177      80.390  56.720  41.700  1.00  0.00           H
ATOM   2693 2HG1 VAL A 177      79.180  55.970  40.810  1.00  0.00           H
ATOM   2694 3HG1 VAL A 177      79.620  57.540  40.220  1.00  0.00           H
ATOM   2695  CG2 VAL A 177      79.040  58.760  42.810  1.00  0.00           C
ATOM   2696 1HG2 VAL A 177      80.080  58.550  43.010  1.00  0.00           H
ATOM   2697 2HG2 VAL A 177      79.130  59.640  42.170  1.00  0.00           H
ATOM   2698 3HG2 VAL A 177      78.530  58.960  43.750  1.00  0.00           H
ATOM   2699  C   VAL A 177      76.050  57.940  42.510  1.00  0.00           C
ATOM   2700  O   VAL A 177      76.190  57.580  43.690  1.00  0.00           O
ATOM   2701  N   SER A 178      74.950  58.560  42.150  1.00  0.00           N
ATOM   2702  H   SER A 178      74.850  58.730  41.160  1.00  0.00           H
ATOM   2703  CA  SER A 178      73.840  58.930  42.970  1.00  0.00           C
ATOM   2704  HA  SER A 178      74.270  59.590  43.720  1.00  0.00           H
ATOM   2705  CB  SER A 178      72.760  59.680  42.110  1.00  0.00           C
ATOM   2706  HB1 SER A 178      73.290  60.540  41.690  1.00  0.00           H
ATOM   2707  HB2 SER A 178      71.920  60.000  42.730  1.00  0.00           H
ATOM   2708  OG  SER A 178      72.250  58.840  41.110  1.00  0.00           O
ATOM   2709  HG  SER A 178      71.560  59.350  40.680  1.00  0.00           H
ATOM   2710  C   SER A 178      73.190  57.810  43.680  1.00  0.00           C
ATOM   2711  O   SER A 178      72.990  56.670  43.130  1.00  0.00           O
ATOM   2712  N   THR A 179      72.560  58.130  44.830  1.00  0.00           N
ATOM   2713  H   THR A 179      72.790  59.050  45.200  1.00  0.00           H
ATOM   2714  CA  THR A 179      71.670  57.180  45.540  1.00  0.00           C
ATOM   2715  HA  THR A 179      71.800  56.150  45.200  1.00  0.00           H
ATOM   2716  CB  THR A 179      72.130  57.070  47.040  1.00  0.00           C
ATOM   2717  HB  THR A 179      72.200  58.070  47.470  1.00  0.00           H
ATOM   2718  CG2 THR A 179      71.130  56.400  48.000  1.00  0.00           C
ATOM   2719 1HG2 THR A 179      71.440  56.460  49.050  1.00  0.00           H
ATOM   2720 2HG2 THR A 179      70.150  56.880  48.030  1.00  0.00           H
ATOM   2721 3HG2 THR A 179      71.030  55.350  47.740  1.00  0.00           H
ATOM   2722  OG1 THR A 179      73.440  56.580  47.190  1.00  0.00           O
ATOM   2723  HG1 THR A 179      73.400  55.840  47.800  1.00  0.00           H
ATOM   2724  C   THR A 179      70.210  57.560  45.520  1.00  0.00           C
ATOM   2725  O   THR A 179      69.310  56.770  45.540  1.00  0.00           O
ATOM   2726  N   ALA A 180      69.870  58.830  45.330  1.00  0.00           N
ATOM   2727  H   ALA A 180      70.600  59.530  45.290  1.00  0.00           H
ATOM   2728  CA  ALA A 180      68.490  59.340  45.320  1.00  0.00           C
ATOM   2729  HA  ALA A 180      67.890  58.510  44.930  1.00  0.00           H
ATOM   2730  CB  ALA A 180      68.240  59.630  46.790  1.00  0.00           C
ATOM   2731  HB1 ALA A 180      68.070  58.730  47.360  1.00  0.00           H
ATOM   2732  HB2 ALA A 180      69.080  60.160  47.230  1.00  0.00           H
ATOM   2733  HB3 ALA A 180      67.320  60.210  46.940  1.00  0.00           H
ATOM   2734  C   ALA A 180      68.230  60.580  44.410  1.00  0.00           C
ATOM   2735  O   ALA A 180      69.080  61.500  44.250  1.00  0.00           O
ATOM   2736  N   VAL A 181      66.990  60.670  44.010  1.00  0.00           N
ATOM   2737  H   VAL A 181      66.340  59.950  44.260  1.00  0.00           H
ATOM   2738  CA  VAL A 181      66.490  61.690  43.100  1.00  0.00           C
ATOM   2739  HA  VAL A 181      67.270  61.850  42.350  1.00  0.00           H
ATOM   2740  CB  VAL A 181      65.320  61.070  42.390  1.00  0.00           C
ATOM   2741  HB  VAL A 181      65.520  60.010  42.250  1.00  0.00           H
ATOM   2742  CG1 VAL A 181      63.920  61.080  43.050  1.00  0.00           C
ATOM   2743 1HG1 VAL A 181      63.230  60.320  42.690  1.00  0.00           H
ATOM   2744 2HG1 VAL A 181      64.080  60.960  44.120  1.00  0.00           H
ATOM   2745 3HG1 VAL A 181      63.470  62.060  42.890  1.00  0.00           H
ATOM   2746  CG2 VAL A 181      65.270  61.710  40.960  1.00  0.00           C
ATOM   2747 1HG2 VAL A 181      64.680  61.030  40.350  1.00  0.00           H
ATOM   2748 2HG2 VAL A 181      64.940  62.750  40.960  1.00  0.00           H
ATOM   2749 3HG2 VAL A 181      66.260  61.690  40.510  1.00  0.00           H
ATOM   2750  C   VAL A 181      66.160  63.000  43.730  1.00  0.00           C
ATOM   2751  O   VAL A 181      66.070  64.030  43.080  1.00  0.00           O
ATOM   2752  N   VAL A 182      65.950  62.980  45.040  1.00  0.00           N
ATOM   2753  H   VAL A 182      65.980  62.050  45.450  1.00  0.00           H
ATOM   2754  CA  VAL A 182      65.720  64.140  45.970  1.00  0.00           C
ATOM   2755  HA  VAL A 182      65.530  64.990  45.310  1.00  0.00           H
ATOM   2756  CB  VAL A 182      64.530  63.860  46.970  1.00  0.00           C
ATOM   2757  HB  VAL A 182      64.460  64.590  47.780  1.00  0.00           H
ATOM   2758  CG1 VAL A 182      63.160  63.790  46.320  1.00  0.00           C
ATOM   2759 1HG1 VAL A 182      63.190  63.210  45.390  1.00  0.00           H
ATOM   2760 2HG1 VAL A 182      62.450  63.400  47.040  1.00  0.00           H
ATOM   2761 3HG1 VAL A 182      62.960  64.830  46.060  1.00  0.00           H
ATOM   2762  CG2 VAL A 182      64.790  62.420  47.520  1.00  0.00           C
ATOM   2763 1HG2 VAL A 182      64.470  61.780  46.700  1.00  0.00           H
ATOM   2764 2HG2 VAL A 182      65.840  62.210  47.730  1.00  0.00           H
ATOM   2765 3HG2 VAL A 182      64.290  62.200  48.470  1.00  0.00           H
ATOM   2766  C   VAL A 182      66.970  64.560  46.780  1.00  0.00           C
ATOM   2767  O   VAL A 182      66.910  65.430  47.670  1.00  0.00           O
ATOM   2768  N   GLU A 183      68.200  64.050  46.410  1.00  0.00           N
ATOM   2769  H   GLU A 183      68.090  63.360  45.680  1.00  0.00           H
ATOM   2770  CA  GLU A 183      69.480  64.540  46.970  1.00  0.00           C
ATOM   2771  HA  GLU A 183      69.470  64.280  48.020  1.00  0.00           H
ATOM   2772  CB  GLU A 183      70.730  63.850  46.400  1.00  0.00           C
ATOM   2773  HB1 GLU A 183      71.530  64.390  46.900  1.00  0.00           H
ATOM   2774  HB2 GLU A 183      70.790  63.980  45.320  1.00  0.00           H
ATOM   2775  CG  GLU A 183      70.780  62.350  46.790  1.00  0.00           C
ATOM   2776  HG1 GLU A 183      69.910  61.830  46.400  1.00  0.00           H
ATOM   2777  HG2 GLU A 183      70.760  62.250  47.880  1.00  0.00           H
ATOM   2778  CD  GLU A 183      72.090  61.660  46.280  1.00  0.00           C
ATOM   2779  OE1 GLU A 183      73.170  62.100  46.750  1.00  0.00           O
ATOM   2780  OE2 GLU A 183      72.100  60.740  45.420  1.00  0.00           O
ATOM   2781  C   GLU A 183      69.550  66.100  46.970  1.00  0.00           C
ATOM   2782  O   GLU A 183      70.010  66.650  47.960  1.00  0.00           O
ATOM   2783  N   PRO A 184      69.090  66.890  45.930  1.00  0.00           N
ATOM   2784  CD  PRO A 184      68.730  66.370  44.600  1.00  0.00           C
ATOM   2785  HD1 PRO A 184      67.770  65.850  44.560  1.00  0.00           H
ATOM   2786  HD2 PRO A 184      69.450  65.670  44.180  1.00  0.00           H
ATOM   2787  CG  PRO A 184      68.630  67.580  43.620  1.00  0.00           C
ATOM   2788  HG1 PRO A 184      67.740  67.490  43.000  1.00  0.00           H
ATOM   2789  HG2 PRO A 184      69.510  67.590  42.970  1.00  0.00           H
ATOM   2790  CB  PRO A 184      68.660  68.790  44.550  1.00  0.00           C
ATOM   2791  HB1 PRO A 184      67.720  69.350  44.560  1.00  0.00           H
ATOM   2792  HB2 PRO A 184      69.350  69.520  44.140  1.00  0.00           H
ATOM   2793  CA  PRO A 184      69.130  68.330  45.910  1.00  0.00           C
ATOM   2794  HA  PRO A 184      70.190  68.560  46.040  1.00  0.00           H
ATOM   2795  C   PRO A 184      68.330  69.020  47.010  1.00  0.00           C
ATOM   2796  O   PRO A 184      68.710  70.080  47.510  1.00  0.00           O
ATOM   2797  N   TYR A 185      67.190  68.440  47.420  1.00  0.00           N
ATOM   2798  H   TYR A 185      66.860  67.610  46.940  1.00  0.00           H
ATOM   2799  CA  TYR A 185      66.400  69.000  48.540  1.00  0.00           C
ATOM   2800  HA  TYR A 185      66.240  70.050  48.310  1.00  0.00           H
ATOM   2801  CB  TYR A 185      65.050  68.290  48.700  1.00  0.00           C
ATOM   2802  HB1 TYR A 185      64.580  68.700  49.600  1.00  0.00           H
ATOM   2803  HB2 TYR A 185      65.270  67.240  48.890  1.00  0.00           H
ATOM   2804  CG  TYR A 185      63.970  68.260  47.670  1.00  0.00           C
ATOM   2805  CD1 TYR A 185      63.900  69.280  46.700  1.00  0.00           C
ATOM   2806  HD1 TYR A 185      64.660  70.030  46.550  1.00  0.00           H
ATOM   2807  CE1 TYR A 185      62.710  69.410  45.980  1.00  0.00           C
ATOM   2808  HE1 TYR A 185      62.600  70.150  45.210  1.00  0.00           H
ATOM   2809  CZ  TYR A 185      61.640  68.610  46.360  1.00  0.00           C
ATOM   2810  OH  TYR A 185      60.510  68.840  45.650  1.00  0.00           O
ATOM   2811  HH  TYR A 185      59.930  68.110  45.880  1.00  0.00           H
ATOM   2812  CE2 TYR A 185      61.630  67.590  47.290  1.00  0.00           C
ATOM   2813  HE2 TYR A 185      60.760  66.980  47.500  1.00  0.00           H
ATOM   2814  CD2 TYR A 185      62.840  67.440  48.020  1.00  0.00           C
ATOM   2815  HD2 TYR A 185      62.810  66.830  48.910  1.00  0.00           H
ATOM   2816  C   TYR A 185      67.150  68.830  49.810  1.00  0.00           C
ATOM   2817  O   TYR A 185      67.280  69.810  50.560  1.00  0.00           O
ATOM   2818  N   ASN A 186      67.720  67.630  50.020  1.00  0.00           N
ATOM   2819  H   ASN A 186      67.420  66.890  49.400  1.00  0.00           H
ATOM   2820  CA  ASN A 186      68.310  67.230  51.280  1.00  0.00           C
ATOM   2821  HA  ASN A 186      67.530  67.480  52.010  1.00  0.00           H
ATOM   2822  CB  ASN A 186      68.500  65.660  51.400  1.00  0.00           C
ATOM   2823  HB1 ASN A 186      68.910  65.460  52.390  1.00  0.00           H
ATOM   2824  HB2 ASN A 186      69.160  65.310  50.610  1.00  0.00           H
ATOM   2825  CG  ASN A 186      67.160  64.920  51.240  1.00  0.00           C
ATOM   2826  OD1 ASN A 186      66.230  65.060  52.010  1.00  0.00           O
ATOM   2827  ND2 ASN A 186      67.060  64.020  50.310  1.00  0.00           N
ATOM   2828 1HD2 ASN A 186      67.780  63.890  49.620  1.00  0.00           H
ATOM   2829 2HD2 ASN A 186      66.170  63.590  50.120  1.00  0.00           H
ATOM   2830  C   ASN A 186      69.560  67.980  51.560  1.00  0.00           C
ATOM   2831  O   ASN A 186      69.920  68.310  52.670  1.00  0.00           O
ATOM   2832  N   SER A 187      70.350  68.230  50.470  1.00  0.00           N
ATOM   2833  H   SER A 187      69.990  68.050  49.540  1.00  0.00           H
ATOM   2834  CA  SER A 187      71.560  69.010  50.520  1.00  0.00           C
ATOM   2835  HA  SER A 187      72.330  68.520  51.110  1.00  0.00           H
ATOM   2836  CB  SER A 187      72.150  69.010  49.160  1.00  0.00           C
ATOM   2837  HB1 SER A 187      73.170  69.380  49.300  1.00  0.00           H
ATOM   2838  HB2 SER A 187      71.610  69.570  48.400  1.00  0.00           H
ATOM   2839  OG  SER A 187      72.360  67.680  48.740  1.00  0.00           O
ATOM   2840  HG  SER A 187      71.580  67.170  48.990  1.00  0.00           H
ATOM   2841  C   SER A 187      71.300  70.400  50.970  1.00  0.00           C
ATOM   2842  O   SER A 187      72.030  70.990  51.820  1.00  0.00           O
ATOM   2843  N   ILE A 188      70.290  71.020  50.500  1.00  0.00           N
ATOM   2844  H   ILE A 188      69.600  70.510  49.980  1.00  0.00           H
ATOM   2845  CA  ILE A 188      69.860  72.450  50.820  1.00  0.00           C
ATOM   2846  HA  ILE A 188      70.760  73.070  50.790  1.00  0.00           H
ATOM   2847  CB  ILE A 188      68.920  72.960  49.700  1.00  0.00           C
ATOM   2848  HB  ILE A 188      68.250  72.160  49.410  1.00  0.00           H
ATOM   2849  CG2 ILE A 188      68.120  74.200  50.140  1.00  0.00           C
ATOM   2850 1HG2 ILE A 188      67.750  74.740  49.270  1.00  0.00           H
ATOM   2851 2HG2 ILE A 188      67.330  73.880  50.830  1.00  0.00           H
ATOM   2852 3HG2 ILE A 188      68.790  74.940  50.570  1.00  0.00           H
ATOM   2853  CG1 ILE A 188      69.780  73.320  48.460  1.00  0.00           C
ATOM   2854 1HG1 ILE A 188      70.520  72.540  48.260  1.00  0.00           H
ATOM   2855 2HG1 ILE A 188      70.400  74.130  48.830  1.00  0.00           H
ATOM   2856  CD  ILE A 188      69.170  73.750  47.170  1.00  0.00           C
ATOM   2857  HD1 ILE A 188      68.280  73.130  47.030  1.00  0.00           H
ATOM   2858  HD2 ILE A 188      68.890  74.800  47.140  1.00  0.00           H
ATOM   2859  HD3 ILE A 188      69.910  73.430  46.440  1.00  0.00           H
ATOM   2860  C   ILE A 188      69.220  72.540  52.180  1.00  0.00           C
ATOM   2861  O   ILE A 188      69.630  73.440  52.880  1.00  0.00           O
ATOM   2862  N   LEU A 189      68.490  71.520  52.650  1.00  0.00           N
ATOM   2863  H   LEU A 189      68.120  70.890  51.960  1.00  0.00           H
ATOM   2864  CA  LEU A 189      68.060  71.400  54.020  1.00  0.00           C
ATOM   2865  HA  LEU A 189      67.530  72.330  54.220  1.00  0.00           H
ATOM   2866  CB  LEU A 189      67.100  70.210  54.170  1.00  0.00           C
ATOM   2867  HB1 LEU A 189      66.820  70.200  55.230  1.00  0.00           H
ATOM   2868  HB2 LEU A 189      67.640  69.340  53.800  1.00  0.00           H
ATOM   2869  CG  LEU A 189      65.820  70.310  53.350  1.00  0.00           C
ATOM   2870  HG  LEU A 189      65.990  70.630  52.320  1.00  0.00           H
ATOM   2871  CD1 LEU A 189      65.180  68.890  53.340  1.00  0.00           C
ATOM   2872 1HD1 LEU A 189      65.950  68.140  53.170  1.00  0.00           H
ATOM   2873 2HD1 LEU A 189      64.830  68.520  54.310  1.00  0.00           H
ATOM   2874 3HD1 LEU A 189      64.330  68.780  52.670  1.00  0.00           H
ATOM   2875  CD2 LEU A 189      64.690  71.220  53.860  1.00  0.00           C
ATOM   2876 1HD2 LEU A 189      63.780  71.180  53.270  1.00  0.00           H
ATOM   2877 2HD2 LEU A 189      64.340  70.840  54.830  1.00  0.00           H
ATOM   2878 3HD2 LEU A 189      65.010  72.260  53.900  1.00  0.00           H
ATOM   2879  C   LEU A 189      69.230  71.250  55.080  1.00  0.00           C
ATOM   2880  O   LEU A 189      69.230  72.030  56.030  1.00  0.00           O
ATOM   2881  N   THR A 190      70.190  70.380  54.890  1.00  0.00           N
ATOM   2882  H   THR A 190      70.180  69.800  54.070  1.00  0.00           H
ATOM   2883  CA  THR A 190      71.260  70.270  55.910  1.00  0.00           C
ATOM   2884  HA  THR A 190      70.880  70.270  56.940  1.00  0.00           H
ATOM   2885  CB  THR A 190      72.060  68.920  55.790  1.00  0.00           C
ATOM   2886  HB  THR A 190      71.330  68.110  55.680  1.00  0.00           H
ATOM   2887  CG2 THR A 190      73.020  68.820  54.650  1.00  0.00           C
ATOM   2888 1HG2 THR A 190      73.890  69.480  54.740  1.00  0.00           H
ATOM   2889 2HG2 THR A 190      73.310  67.770  54.560  1.00  0.00           H
ATOM   2890 3HG2 THR A 190      72.540  68.940  53.680  1.00  0.00           H
ATOM   2891  OG1 THR A 190      72.770  68.740  56.960  1.00  0.00           O
ATOM   2892  HG1 THR A 190      72.640  67.870  57.330  1.00  0.00           H
ATOM   2893  C   THR A 190      72.270  71.440  55.910  1.00  0.00           C
ATOM   2894  O   THR A 190      72.600  71.900  56.970  1.00  0.00           O
ATOM   2895  N   THR A 191      72.430  72.090  54.780  1.00  0.00           N
ATOM   2896  H   THR A 191      72.000  71.690  53.960  1.00  0.00           H
ATOM   2897  CA  THR A 191      73.150  73.340  54.490  1.00  0.00           C
ATOM   2898  HA  THR A 191      74.160  73.390  54.900  1.00  0.00           H
ATOM   2899  CB  THR A 191      73.330  73.680  53.020  1.00  0.00           C
ATOM   2900  HB  THR A 191      72.350  73.760  52.540  1.00  0.00           H
ATOM   2901  CG2 THR A 191      74.060  75.020  52.830  1.00  0.00           C
ATOM   2902 1HG2 THR A 191      74.330  75.240  51.800  1.00  0.00           H
ATOM   2903 2HG2 THR A 191      73.460  75.900  53.080  1.00  0.00           H
ATOM   2904 3HG2 THR A 191      74.920  75.020  53.500  1.00  0.00           H
ATOM   2905  OG1 THR A 191      74.070  72.690  52.370  1.00  0.00           O
ATOM   2906  HG1 THR A 191      73.470  72.120  51.890  1.00  0.00           H
ATOM   2907  C   THR A 191      72.360  74.460  55.230  1.00  0.00           C
ATOM   2908  O   THR A 191      72.990  75.160  56.030  1.00  0.00           O
ATOM   2909  N   HIS A 192      71.100  74.570  55.070  1.00  0.00           N
ATOM   2910  H   HIS A 192      70.720  74.100  54.260  1.00  0.00           H
ATOM   2911  CA  HIS A 192      70.320  75.640  55.710  1.00  0.00           C
ATOM   2912  HA  HIS A 192      70.680  76.630  55.440  1.00  0.00           H
ATOM   2913  CB  HIS A 192      68.880  75.720  55.240  1.00  0.00           C
ATOM   2914  HB1 HIS A 192      68.390  74.750  55.190  1.00  0.00           H
ATOM   2915  HB2 HIS A 192      68.910  76.110  54.220  1.00  0.00           H
ATOM   2916  CG  HIS A 192      68.000  76.490  56.120  1.00  0.00           C
ATOM   2917  ND1 HIS A 192      68.170  77.820  56.420  1.00  0.00           N
ATOM   2918  HD1 HIS A 192      68.970  78.370  56.120  1.00  0.00           H
ATOM   2919  CE1 HIS A 192      67.190  78.160  57.330  1.00  0.00           C
ATOM   2920  HE1 HIS A 192      66.970  79.120  57.760  1.00  0.00           H
ATOM   2921  NE2 HIS A 192      66.350  77.110  57.480  1.00  0.00           N
ATOM   2922  HE2 HIS A 192      65.430  77.170  57.890  1.00  0.00           H
ATOM   2923  CD2 HIS A 192      66.860  76.030  56.740  1.00  0.00           C
ATOM   2924  HD2 HIS A 192      66.460  75.030  56.690  1.00  0.00           H
ATOM   2925  C   HIS A 192      70.360  75.490  57.250  1.00  0.00           C
ATOM   2926  O   HIS A 192      70.580  76.480  57.970  1.00  0.00           O
ATOM   2927  N   THR A 193      70.250  74.280  57.870  1.00  0.00           N
ATOM   2928  H   THR A 193      70.010  73.490  57.290  1.00  0.00           H
ATOM   2929  CA  THR A 193      70.320  74.230  59.350  1.00  0.00           C
ATOM   2930  HA  THR A 193      69.810  75.110  59.740  1.00  0.00           H
ATOM   2931  CB  THR A 193      69.610  73.030  59.910  1.00  0.00           C
ATOM   2932  HB  THR A 193      70.040  72.090  59.540  1.00  0.00           H
ATOM   2933  CG2 THR A 193      69.680  72.900  61.470  1.00  0.00           C
ATOM   2934 1HG2 THR A 193      69.660  73.900  61.900  1.00  0.00           H
ATOM   2935 2HG2 THR A 193      68.860  72.280  61.860  1.00  0.00           H
ATOM   2936 3HG2 THR A 193      70.650  72.510  61.780  1.00  0.00           H
ATOM   2937  OG1 THR A 193      68.150  73.240  59.600  1.00  0.00           O
ATOM   2938  HG1 THR A 193      67.660  72.430  59.760  1.00  0.00           H
ATOM   2939  C   THR A 193      71.770  74.330  59.820  1.00  0.00           C
ATOM   2940  O   THR A 193      72.190  74.970  60.790  1.00  0.00           O
ATOM   2941  N   THR A 194      72.660  73.730  59.050  1.00  0.00           N
ATOM   2942  H   THR A 194      72.340  73.070  58.350  1.00  0.00           H
ATOM   2943  CA  THR A 194      74.080  73.660  59.380  1.00  0.00           C
ATOM   2944  HA  THR A 194      74.070  73.440  60.450  1.00  0.00           H
ATOM   2945  CB  THR A 194      74.810  72.470  58.660  1.00  0.00           C
ATOM   2946  HB  THR A 194      74.630  72.620  57.600  1.00  0.00           H
ATOM   2947  CG2 THR A 194      76.300  72.260  59.030  1.00  0.00           C
ATOM   2948 1HG2 THR A 194      76.650  71.290  58.700  1.00  0.00           H
ATOM   2949 2HG2 THR A 194      76.930  73.040  58.610  1.00  0.00           H
ATOM   2950 3HG2 THR A 194      76.430  72.350  60.110  1.00  0.00           H
ATOM   2951  OG1 THR A 194      74.060  71.340  58.980  1.00  0.00           O
ATOM   2952  HG1 THR A 194      73.750  71.050  58.120  1.00  0.00           H
ATOM   2953  C   THR A 194      74.890  75.040  59.210  1.00  0.00           C
ATOM   2954  O   THR A 194      75.870  75.270  59.950  1.00  0.00           O
ATOM   2955  N   LEU A 195      74.510  75.950  58.320  1.00  0.00           N
ATOM   2956  H   LEU A 195      73.710  75.680  57.750  1.00  0.00           H
ATOM   2957  CA  LEU A 195      75.180  77.190  58.020  1.00  0.00           C
ATOM   2958  HA  LEU A 195      76.160  76.880  57.650  1.00  0.00           H
ATOM   2959  CB  LEU A 195      74.480  77.900  56.860  1.00  0.00           C
ATOM   2960  HB1 LEU A 195      73.510  78.190  57.280  1.00  0.00           H
ATOM   2961  HB2 LEU A 195      74.370  77.130  56.100  1.00  0.00           H
ATOM   2962  CG  LEU A 195      75.190  79.100  56.130  1.00  0.00           C
ATOM   2963  HG  LEU A 195      75.460  79.910  56.800  1.00  0.00           H
ATOM   2964  CD1 LEU A 195      76.490  78.630  55.470  1.00  0.00           C
ATOM   2965 1HD1 LEU A 195      76.250  77.760  54.850  1.00  0.00           H
ATOM   2966 2HD1 LEU A 195      77.020  79.430  54.950  1.00  0.00           H
ATOM   2967 3HD1 LEU A 195      77.230  78.350  56.220  1.00  0.00           H
ATOM   2968  CD2 LEU A 195      74.210  79.550  55.080  1.00  0.00           C
ATOM   2969 1HD2 LEU A 195      74.720  80.320  54.500  1.00  0.00           H
ATOM   2970 2HD2 LEU A 195      73.790  78.800  54.420  1.00  0.00           H
ATOM   2971 3HD2 LEU A 195      73.360  79.950  55.630  1.00  0.00           H
ATOM   2972  C   LEU A 195      75.500  78.060  59.260  1.00  0.00           C
ATOM   2973  O   LEU A 195      76.520  78.740  59.270  1.00  0.00           O
ATOM   2974  N   GLU A 196      74.680  78.070  60.310  1.00  0.00           N
ATOM   2975  H   GLU A 196      73.770  77.670  60.140  1.00  0.00           H
ATOM   2976  CA  GLU A 196      74.900  78.780  61.610  1.00  0.00           C
ATOM   2977  HA  GLU A 196      75.610  79.600  61.440  1.00  0.00           H
ATOM   2978  CB  GLU A 196      73.620  79.400  62.220  1.00  0.00           C
ATOM   2979  HB1 GLU A 196      73.120  79.920  61.410  1.00  0.00           H
ATOM   2980  HB2 GLU A 196      73.870  80.270  62.830  1.00  0.00           H
ATOM   2981  CG  GLU A 196      72.830  78.470  63.080  1.00  0.00           C
ATOM   2982  HG1 GLU A 196      73.390  78.310  64.000  1.00  0.00           H
ATOM   2983  HG2 GLU A 196      72.490  77.550  62.600  1.00  0.00           H
ATOM   2984  CD  GLU A 196      71.500  79.240  63.450  1.00  0.00           C
ATOM   2985  OE1 GLU A 196      71.450  79.840  64.530  1.00  0.00           O
ATOM   2986  OE2 GLU A 196      70.560  79.180  62.610  1.00  0.00           O
ATOM   2987  C   GLU A 196      75.680  77.920  62.680  1.00  0.00           C
ATOM   2988  O   GLU A 196      75.940  78.410  63.800  1.00  0.00           O
ATOM   2989  N   HIS A 197      76.060  76.660  62.360  1.00  0.00           N
ATOM   2990  H   HIS A 197      75.790  76.340  61.450  1.00  0.00           H
ATOM   2991  CA  HIS A 197      76.760  75.760  63.340  1.00  0.00           C
ATOM   2992  HA  HIS A 197      76.990  76.260  64.280  1.00  0.00           H
ATOM   2993  CB  HIS A 197      75.760  74.630  63.670  1.00  0.00           C
ATOM   2994  HB1 HIS A 197      76.350  73.920  64.250  1.00  0.00           H
ATOM   2995  HB2 HIS A 197      75.390  74.130  62.780  1.00  0.00           H
ATOM   2996  CG  HIS A 197      74.500  75.000  64.360  1.00  0.00           C
ATOM   2997  ND1 HIS A 197      74.410  75.950  65.380  1.00  0.00           N
ATOM   2998  HD1 HIS A 197      75.220  76.230  65.900  1.00  0.00           H
ATOM   2999  CE1 HIS A 197      73.100  76.110  65.640  1.00  0.00           C
ATOM   3000  HE1 HIS A 197      72.730  76.610  66.530  1.00  0.00           H
ATOM   3001  NE2 HIS A 197      72.400  75.400  64.800  1.00  0.00           N
ATOM   3002  CD2 HIS A 197      73.200  74.710  64.000  1.00  0.00           C
ATOM   3003  HD2 HIS A 197      72.820  74.020  63.260  1.00  0.00           H
ATOM   3004  C   HIS A 197      78.090  75.100  62.820  1.00  0.00           C
ATOM   3005  O   HIS A 197      78.840  74.540  63.610  1.00  0.00           O
ATOM   3006  N   SER A 198      78.490  75.410  61.600  1.00  0.00           N
ATOM   3007  H   SER A 198      77.810  75.810  60.980  1.00  0.00           H
ATOM   3008  CA  SER A 198      79.870  75.220  61.080  1.00  0.00           C
ATOM   3009  HA  SER A 198      80.500  74.550  61.660  1.00  0.00           H
ATOM   3010  CB  SER A 198      79.720  74.580  59.700  1.00  0.00           C
ATOM   3011  HB1 SER A 198      79.630  75.360  58.940  1.00  0.00           H
ATOM   3012  HB2 SER A 198      78.810  73.990  59.670  1.00  0.00           H
ATOM   3013  OG  SER A 198      80.870  73.730  59.430  1.00  0.00           O
ATOM   3014  HG  SER A 198      80.470  73.100  58.820  1.00  0.00           H
ATOM   3015  C   SER A 198      80.660  76.550  60.970  1.00  0.00           C
ATOM   3016  O   SER A 198      80.010  77.590  60.870  1.00  0.00           O
ATOM   3017  N   ASP A 199      81.960  76.350  61.000  1.00  0.00           N
ATOM   3018  H   ASP A 199      82.280  75.430  61.270  1.00  0.00           H
ATOM   3019  CA  ASP A 199      83.070  77.350  60.870  1.00  0.00           C
ATOM   3020  HA  ASP A 199      82.760  78.390  60.860  1.00  0.00           H
ATOM   3021  CB  ASP A 199      84.030  77.160  62.090  1.00  0.00           C
ATOM   3022  HB1 ASP A 199      84.830  77.890  61.970  1.00  0.00           H
ATOM   3023  HB2 ASP A 199      84.600  76.240  61.990  1.00  0.00           H
ATOM   3024  CG  ASP A 199      83.350  77.240  63.480  1.00  0.00           C
ATOM   3025  OD1 ASP A 199      82.530  78.190  63.630  1.00  0.00           O
ATOM   3026  OD2 ASP A 199      83.750  76.540  64.430  1.00  0.00           O
ATOM   3027  C   ASP A 199      83.850  77.320  59.510  1.00  0.00           C
ATOM   3028  O   ASP A 199      84.320  78.350  59.070  1.00  0.00           O
ATOM   3029  N   CYS A 200      83.940  76.110  58.870  1.00  0.00           N
ATOM   3030  H   CYS A 200      83.390  75.320  59.170  1.00  0.00           H
ATOM   3031  CA  CYS A 200      84.660  75.860  57.590  1.00  0.00           C
ATOM   3032  HA  CYS A 200      84.420  76.630  56.860  1.00  0.00           H
ATOM   3033  CB  CYS A 200      86.210  75.980  57.820  1.00  0.00           C
ATOM   3034  HB1 CYS A 200      86.580  75.210  58.490  1.00  0.00           H
ATOM   3035  HB2 CYS A 200      86.450  76.880  58.390  1.00  0.00           H
ATOM   3036  SG  CYS A 200      87.120  75.710  56.310  1.00  0.00           S
ATOM   3037  HG  CYS A 200      87.290  74.400  56.480  1.00  0.00           H
ATOM   3038  C   CYS A 200      84.260  74.480  57.160  1.00  0.00           C
ATOM   3039  O   CYS A 200      84.180  73.550  57.980  1.00  0.00           O
ATOM   3040  N   ALA A 201      84.090  74.320  55.860  1.00  0.00           N
ATOM   3041  H   ALA A 201      84.060  75.160  55.290  1.00  0.00           H
ATOM   3042  CA  ALA A 201      83.650  73.140  55.240  1.00  0.00           C
ATOM   3043  HA  ALA A 201      83.720  72.320  55.960  1.00  0.00           H
ATOM   3044  CB  ALA A 201      82.230  73.360  54.890  1.00  0.00           C
ATOM   3045  HB1 ALA A 201      81.860  72.410  54.520  1.00  0.00           H
ATOM   3046  HB2 ALA A 201      81.670  73.550  55.800  1.00  0.00           H
ATOM   3047  HB3 ALA A 201      82.230  74.120  54.110  1.00  0.00           H
ATOM   3048  C   ALA A 201      84.520  72.850  54.000  1.00  0.00           C
ATOM   3049  O   ALA A 201      84.540  73.640  53.010  1.00  0.00           O
ATOM   3050  N   PHE A 202      85.060  71.650  53.970  1.00  0.00           N
ATOM   3051  H   PHE A 202      84.910  70.950  54.690  1.00  0.00           H
ATOM   3052  CA  PHE A 202      85.800  71.230  52.790  1.00  0.00           C
ATOM   3053  HA  PHE A 202      86.050  72.080  52.160  1.00  0.00           H
ATOM   3054  CB  PHE A 202      87.130  70.570  53.250  1.00  0.00           C
ATOM   3055  HB1 PHE A 202      87.650  70.140  52.400  1.00  0.00           H
ATOM   3056  HB2 PHE A 202      86.710  69.820  53.920  1.00  0.00           H
ATOM   3057  CG  PHE A 202      88.090  71.540  53.880  1.00  0.00           C
ATOM   3058  CD1 PHE A 202      88.630  72.550  53.010  1.00  0.00           C
ATOM   3059  HD1 PHE A 202      88.390  72.500  51.960  1.00  0.00           H
ATOM   3060  CE1 PHE A 202      89.460  73.570  53.480  1.00  0.00           C
ATOM   3061  HE1 PHE A 202      89.810  74.340  52.810  1.00  0.00           H
ATOM   3062  CZ  PHE A 202      89.850  73.500  54.780  1.00  0.00           C
ATOM   3063  HZ  PHE A 202      90.530  74.250  55.160  1.00  0.00           H
ATOM   3064  CE2 PHE A 202      89.410  72.480  55.690  1.00  0.00           C
ATOM   3065  HE2 PHE A 202      89.810  72.470  56.690  1.00  0.00           H
ATOM   3066  CD2 PHE A 202      88.540  71.500  55.220  1.00  0.00           C
ATOM   3067  HD2 PHE A 202      88.160  70.790  55.940  1.00  0.00           H
ATOM   3068  C   PHE A 202      84.820  70.350  52.010  1.00  0.00           C
ATOM   3069  O   PHE A 202      84.640  69.150  52.300  1.00  0.00           O
ATOM   3070  N   MET A 203      84.290  70.910  50.930  1.00  0.00           N
ATOM   3071  H   MET A 203      84.530  71.870  50.750  1.00  0.00           H
ATOM   3072  CA  MET A 203      83.320  70.220  50.010  1.00  0.00           C
ATOM   3073  HA  MET A 203      82.680  69.570  50.590  1.00  0.00           H
ATOM   3074  CB  MET A 203      82.380  71.260  49.320  1.00  0.00           C
ATOM   3075  HB1 MET A 203      81.860  70.670  48.580  1.00  0.00           H
ATOM   3076  HB2 MET A 203      82.890  71.980  48.670  1.00  0.00           H
ATOM   3077  CG  MET A 203      81.360  72.020  50.210  1.00  0.00           C
ATOM   3078  HG1 MET A 203      81.930  72.850  50.620  1.00  0.00           H
ATOM   3079  HG2 MET A 203      80.990  71.380  51.010  1.00  0.00           H
ATOM   3080  SD  MET A 203      79.810  72.610  49.330  1.00  0.00           S
ATOM   3081  CE  MET A 203      80.420  73.300  47.800  1.00  0.00           C
ATOM   3082  HE1 MET A 203      80.770  74.310  47.990  1.00  0.00           H
ATOM   3083  HE2 MET A 203      81.120  72.580  47.380  1.00  0.00           H
ATOM   3084  HE3 MET A 203      79.600  73.390  47.090  1.00  0.00           H
ATOM   3085  C   MET A 203      84.090  69.380  48.990  1.00  0.00           C
ATOM   3086  O   MET A 203      85.050  69.790  48.380  1.00  0.00           O
ATOM   3087  N   VAL A 204      83.540  68.270  48.600  1.00  0.00           N
ATOM   3088  H   VAL A 204      82.760  67.950  49.160  1.00  0.00           H
ATOM   3089  CA  VAL A 204      83.940  67.430  47.370  1.00  0.00           C
ATOM   3090  HA  VAL A 204      84.610  68.060  46.790  1.00  0.00           H
ATOM   3091  CB  VAL A 204      84.610  66.160  47.710  1.00  0.00           C
ATOM   3092  HB  VAL A 204      83.900  65.520  48.220  1.00  0.00           H
ATOM   3093  CG1 VAL A 204      85.060  65.550  46.370  1.00  0.00           C
ATOM   3094 1HG1 VAL A 204      85.900  64.880  46.580  1.00  0.00           H
ATOM   3095 2HG1 VAL A 204      84.250  64.930  45.970  1.00  0.00           H
ATOM   3096 3HG1 VAL A 204      85.540  66.280  45.710  1.00  0.00           H
ATOM   3097  CG2 VAL A 204      85.980  66.410  48.510  1.00  0.00           C
ATOM   3098 1HG2 VAL A 204      86.710  67.120  48.130  1.00  0.00           H
ATOM   3099 2HG2 VAL A 204      85.690  66.870  49.450  1.00  0.00           H
ATOM   3100 3HG2 VAL A 204      86.410  65.430  48.690  1.00  0.00           H
ATOM   3101  C   VAL A 204      82.690  67.100  46.580  1.00  0.00           C
ATOM   3102  O   VAL A 204      81.720  66.620  47.140  1.00  0.00           O
ATOM   3103  N   ASP A 205      82.780  67.280  45.290  1.00  0.00           N
ATOM   3104  H   ASP A 205      83.590  67.740  44.920  1.00  0.00           H
ATOM   3105  CA  ASP A 205      81.730  66.900  44.370  1.00  0.00           C
ATOM   3106  HA  ASP A 205      80.790  66.780  44.920  1.00  0.00           H
ATOM   3107  CB  ASP A 205      81.570  68.000  43.380  1.00  0.00           C
ATOM   3108  HB1 ASP A 205      82.510  68.210  42.870  1.00  0.00           H
ATOM   3109  HB2 ASP A 205      81.360  68.920  43.930  1.00  0.00           H
ATOM   3110  CG  ASP A 205      80.400  67.730  42.350  1.00  0.00           C
ATOM   3111  OD1 ASP A 205      79.840  66.640  42.330  1.00  0.00           O
ATOM   3112  OD2 ASP A 205      80.150  68.580  41.520  1.00  0.00           O
ATOM   3113  C   ASP A 205      82.180  65.530  43.800  1.00  0.00           C
ATOM   3114  O   ASP A 205      83.220  65.390  43.190  1.00  0.00           O
ATOM   3115  N   ASN A 206      81.320  64.560  43.940  1.00  0.00           N
ATOM   3116  H   ASN A 206      80.460  64.810  44.420  1.00  0.00           H
ATOM   3117  CA  ASN A 206      81.530  63.190  43.360  1.00  0.00           C
ATOM   3118  HA  ASN A 206      82.480  62.840  43.760  1.00  0.00           H
ATOM   3119  CB  ASN A 206      80.530  62.210  43.890  1.00  0.00           C
ATOM   3120  HB1 ASN A 206      80.580  61.330  43.260  1.00  0.00           H
ATOM   3121  HB2 ASN A 206      79.560  62.690  43.770  1.00  0.00           H
ATOM   3122  CG  ASN A 206      80.600  61.790  45.320  1.00  0.00           C
ATOM   3123  OD1 ASN A 206      81.480  62.100  46.140  1.00  0.00           O
ATOM   3124  ND2 ASN A 206      79.540  61.190  45.700  1.00  0.00           N
ATOM   3125 1HD2 ASN A 206      78.800  61.140  45.020  1.00  0.00           H
ATOM   3126 2HD2 ASN A 206      79.400  61.120  46.700  1.00  0.00           H
ATOM   3127  C   ASN A 206      81.670  63.100  41.940  1.00  0.00           C
ATOM   3128  O   ASN A 206      82.250  62.100  41.470  1.00  0.00           O
ATOM   3129  N   GLU A 207      81.300  64.100  41.160  1.00  0.00           N
ATOM   3130  H   GLU A 207      80.890  64.920  41.580  1.00  0.00           H
ATOM   3131  CA  GLU A 207      81.540  64.100  39.680  1.00  0.00           C
ATOM   3132  HA  GLU A 207      81.260  63.150  39.220  1.00  0.00           H
ATOM   3133  CB  GLU A 207      80.820  65.250  39.000  1.00  0.00           C
ATOM   3134  HB1 GLU A 207      81.090  66.170  39.520  1.00  0.00           H
ATOM   3135  HB2 GLU A 207      79.750  65.100  39.120  1.00  0.00           H
ATOM   3136  CG  GLU A 207      80.970  65.250  37.470  1.00  0.00           C
ATOM   3137  HG1 GLU A 207      80.330  64.490  37.040  1.00  0.00           H
ATOM   3138  HG2 GLU A 207      82.000  65.240  37.090  1.00  0.00           H
ATOM   3139  CD  GLU A 207      80.380  66.490  36.860  1.00  0.00           C
ATOM   3140  OE1 GLU A 207      81.240  67.340  36.480  1.00  0.00           O
ATOM   3141  OE2 GLU A 207      79.150  66.670  36.820  1.00  0.00           O
ATOM   3142  C   GLU A 207      83.030  64.390  39.470  1.00  0.00           C
ATOM   3143  O   GLU A 207      83.670  63.610  38.760  1.00  0.00           O
ATOM   3144  N   ALA A 208      83.670  65.270  40.210  1.00  0.00           N
ATOM   3145  H   ALA A 208      83.090  65.870  40.770  1.00  0.00           H
ATOM   3146  CA  ALA A 208      85.110  65.660  40.090  1.00  0.00           C
ATOM   3147  HA  ALA A 208      85.380  66.010  39.090  1.00  0.00           H
ATOM   3148  CB  ALA A 208      85.480  66.910  40.910  1.00  0.00           C
ATOM   3149  HB1 ALA A 208      85.200  66.800  41.960  1.00  0.00           H
ATOM   3150  HB2 ALA A 208      86.520  67.200  40.840  1.00  0.00           H
ATOM   3151  HB3 ALA A 208      84.950  67.780  40.500  1.00  0.00           H
ATOM   3152  C   ALA A 208      86.020  64.470  40.400  1.00  0.00           C
ATOM   3153  O   ALA A 208      86.860  64.190  39.530  1.00  0.00           O
ATOM   3154  N   ILE A 209      85.830  63.710  41.470  1.00  0.00           N
ATOM   3155  H   ILE A 209      85.060  64.040  42.030  1.00  0.00           H
ATOM   3156  CA  ILE A 209      86.640  62.580  41.860  1.00  0.00           C
ATOM   3157  HA  ILE A 209      87.710  62.780  41.760  1.00  0.00           H
ATOM   3158  CB  ILE A 209      86.470  62.230  43.360  1.00  0.00           C
ATOM   3159  HB  ILE A 209      85.500  61.790  43.560  1.00  0.00           H
ATOM   3160  CG2 ILE A 209      87.580  61.210  43.790  1.00  0.00           C
ATOM   3161 1HG2 ILE A 209      87.330  60.210  43.430  1.00  0.00           H
ATOM   3162 2HG2 ILE A 209      88.560  61.550  43.450  1.00  0.00           H
ATOM   3163 3HG2 ILE A 209      87.480  61.150  44.870  1.00  0.00           H
ATOM   3164  CG1 ILE A 209      86.580  63.490  44.200  1.00  0.00           C
ATOM   3165 1HG1 ILE A 209      86.570  63.190  45.250  1.00  0.00           H
ATOM   3166 2HG1 ILE A 209      85.690  64.070  43.940  1.00  0.00           H
ATOM   3167  CD  ILE A 209      87.840  64.380  44.110  1.00  0.00           C
ATOM   3168  HD1 ILE A 209      87.680  65.240  44.750  1.00  0.00           H
ATOM   3169  HD2 ILE A 209      88.660  63.780  44.520  1.00  0.00           H
ATOM   3170  HD3 ILE A 209      88.000  64.700  43.080  1.00  0.00           H
ATOM   3171  C   ILE A 209      86.470  61.360  40.930  1.00  0.00           C
ATOM   3172  O   ILE A 209      87.320  60.590  40.720  1.00  0.00           O
ATOM   3173  N   TYR A 210      85.250  61.210  40.410  1.00  0.00           N
ATOM   3174  H   TYR A 210      84.500  61.860  40.630  1.00  0.00           H
ATOM   3175  CA  TYR A 210      84.930  60.100  39.440  1.00  0.00           C
ATOM   3176  HA  TYR A 210      85.350  59.190  39.860  1.00  0.00           H
ATOM   3177  CB  TYR A 210      83.390  59.970  39.330  1.00  0.00           C
ATOM   3178  HB1 TYR A 210      82.900  60.840  38.890  1.00  0.00           H
ATOM   3179  HB2 TYR A 210      83.040  59.870  40.360  1.00  0.00           H
ATOM   3180  CG  TYR A 210      82.890  58.720  38.610  1.00  0.00           C
ATOM   3181  CD1 TYR A 210      82.420  57.590  39.350  1.00  0.00           C
ATOM   3182  HD1 TYR A 210      82.350  57.550  40.430  1.00  0.00           H
ATOM   3183  CE1 TYR A 210      81.930  56.510  38.640  1.00  0.00           C
ATOM   3184  HE1 TYR A 210      81.570  55.630  39.150  1.00  0.00           H
ATOM   3185  CZ  TYR A 210      81.920  56.450  37.270  1.00  0.00           C
ATOM   3186  OH  TYR A 210      81.600  55.290  36.620  1.00  0.00           O
ATOM   3187  HH  TYR A 210      81.870  55.350  35.710  1.00  0.00           H
ATOM   3188  CE2 TYR A 210      82.390  57.540  36.530  1.00  0.00           C
ATOM   3189  HE2 TYR A 210      82.430  57.520  35.450  1.00  0.00           H
ATOM   3190  CD2 TYR A 210      82.850  58.720  37.160  1.00  0.00           C
ATOM   3191  HD2 TYR A 210      83.240  59.570  36.610  1.00  0.00           H
ATOM   3192  C   TYR A 210      85.680  60.370  38.110  1.00  0.00           C
ATOM   3193  O   TYR A 210      86.310  59.470  37.590  1.00  0.00           O
ATOM   3194  N   ASP A 211      85.550  61.570  37.520  1.00  0.00           N
ATOM   3195  H   ASP A 211      84.960  62.230  38.000  1.00  0.00           H
ATOM   3196  CA  ASP A 211      86.280  62.050  36.360  1.00  0.00           C
ATOM   3197  HA  ASP A 211      85.940  61.390  35.560  1.00  0.00           H
ATOM   3198  CB  ASP A 211      85.740  63.450  36.090  1.00  0.00           C
ATOM   3199  HB1 ASP A 211      86.260  64.160  36.730  1.00  0.00           H
ATOM   3200  HB2 ASP A 211      84.700  63.590  36.400  1.00  0.00           H
ATOM   3201  CG  ASP A 211      85.800  63.880  34.650  1.00  0.00           C
ATOM   3202  OD1 ASP A 211      85.230  63.040  33.850  1.00  0.00           O
ATOM   3203  OD2 ASP A 211      86.400  64.880  34.220  1.00  0.00           O
ATOM   3204  C   ASP A 211      87.820  62.000  36.520  1.00  0.00           C
ATOM   3205  O   ASP A 211      88.440  61.490  35.580  1.00  0.00           O
ATOM   3206  N   ILE A 212      88.410  62.570  37.540  1.00  0.00           N
ATOM   3207  H   ILE A 212      87.750  62.970  38.180  1.00  0.00           H
ATOM   3208  CA  ILE A 212      89.840  62.340  37.990  1.00  0.00           C
ATOM   3209  HA  ILE A 212      90.430  62.800  37.200  1.00  0.00           H
ATOM   3210  CB  ILE A 212      90.170  63.150  39.230  1.00  0.00           C
ATOM   3211  HB  ILE A 212      89.660  62.760  40.110  1.00  0.00           H
ATOM   3212  CG2 ILE A 212      91.670  63.010  39.530  1.00  0.00           C
ATOM   3213 1HG2 ILE A 212      92.130  63.420  38.630  1.00  0.00           H
ATOM   3214 2HG2 ILE A 212      92.020  63.550  40.410  1.00  0.00           H
ATOM   3215 3HG2 ILE A 212      91.930  61.960  39.690  1.00  0.00           H
ATOM   3216  CG1 ILE A 212      89.890  64.620  39.110  1.00  0.00           C
ATOM   3217 1HG1 ILE A 212      88.960  64.720  38.560  1.00  0.00           H
ATOM   3218 2HG1 ILE A 212      90.650  64.970  38.410  1.00  0.00           H
ATOM   3219  CD  ILE A 212      89.890  65.610  40.240  1.00  0.00           C
ATOM   3220  HD1 ILE A 212      89.130  65.200  40.910  1.00  0.00           H
ATOM   3221  HD2 ILE A 212      90.810  65.500  40.810  1.00  0.00           H
ATOM   3222  HD3 ILE A 212      89.600  66.620  39.940  1.00  0.00           H
ATOM   3223  C   ILE A 212      90.270  60.860  38.040  1.00  0.00           C
ATOM   3224  O   ILE A 212      91.190  60.390  37.350  1.00  0.00           O
ATOM   3225  N   CYS A 213      89.480  60.030  38.740  1.00  0.00           N
ATOM   3226  H   CYS A 213      88.710  60.440  39.260  1.00  0.00           H
ATOM   3227  CA  CYS A 213      89.710  58.580  38.870  1.00  0.00           C
ATOM   3228  HA  CYS A 213      90.700  58.350  39.270  1.00  0.00           H
ATOM   3229  CB  CYS A 213      88.660  57.920  39.800  1.00  0.00           C
ATOM   3230  HB1 CYS A 213      88.640  56.840  39.670  1.00  0.00           H
ATOM   3231  HB2 CYS A 213      87.630  58.160  39.520  1.00  0.00           H
ATOM   3232  SG  CYS A 213      89.170  58.100  41.570  1.00  0.00           S
ATOM   3233  HG  CYS A 213      88.990  59.380  41.900  1.00  0.00           H
ATOM   3234  C   CYS A 213      89.660  57.950  37.440  1.00  0.00           C
ATOM   3235  O   CYS A 213      90.470  57.050  37.180  1.00  0.00           O
ATOM   3236  N   ARG A 214      88.780  58.390  36.520  1.00  0.00           N
ATOM   3237  H   ARG A 214      88.120  59.130  36.690  1.00  0.00           H
ATOM   3238  CA  ARG A 214      88.870  57.980  35.090  1.00  0.00           C
ATOM   3239  HA  ARG A 214      88.950  56.900  35.020  1.00  0.00           H
ATOM   3240  CB  ARG A 214      87.620  58.460  34.230  1.00  0.00           C
ATOM   3241  HB1 ARG A 214      87.810  58.260  33.170  1.00  0.00           H
ATOM   3242  HB2 ARG A 214      87.410  59.520  34.410  1.00  0.00           H
ATOM   3243  CG  ARG A 214      86.340  57.680  34.670  1.00  0.00           C
ATOM   3244  HG1 ARG A 214      86.190  57.870  35.740  1.00  0.00           H
ATOM   3245  HG2 ARG A 214      86.580  56.620  34.560  1.00  0.00           H
ATOM   3246  CD  ARG A 214      85.080  57.900  33.870  1.00  0.00           C
ATOM   3247  HD1 ARG A 214      84.240  57.300  34.250  1.00  0.00           H
ATOM   3248  HD2 ARG A 214      85.260  57.670  32.830  1.00  0.00           H
ATOM   3249  NE  ARG A 214      84.560  59.230  34.000  1.00  0.00           N
ATOM   3250  HE  ARG A 214      85.040  59.890  34.600  1.00  0.00           H
ATOM   3251  CZ  ARG A 214      83.560  59.690  33.340  1.00  0.00           C
ATOM   3252  NH1 ARG A 214      82.770  59.000  32.580  1.00  0.00           N
ATOM   3253 1HH1 ARG A 214      82.870  58.000  32.590  1.00  0.00           H
ATOM   3254 2HH1 ARG A 214      81.930  59.410  32.200  1.00  0.00           H
ATOM   3255  NH2 ARG A 214      83.380  60.990  33.360  1.00  0.00           N
ATOM   3256 1HH2 ARG A 214      84.030  61.660  33.750  1.00  0.00           H
ATOM   3257 2HH2 ARG A 214      82.470  61.260  33.020  1.00  0.00           H
ATOM   3258  C   ARG A 214      90.120  58.470  34.400  1.00  0.00           C
ATOM   3259  O   ARG A 214      90.900  57.680  33.850  1.00  0.00           O
ATOM   3260  N   ARG A 215      90.300  59.810  34.390  1.00  0.00           N
ATOM   3261  H   ARG A 215      89.640  60.410  34.850  1.00  0.00           H
ATOM   3262  CA  ARG A 215      91.250  60.460  33.490  1.00  0.00           C
ATOM   3263  HA  ARG A 215      91.100  60.080  32.480  1.00  0.00           H
ATOM   3264  CB  ARG A 215      90.850  61.890  33.490  1.00  0.00           C
ATOM   3265  HB1 ARG A 215      90.900  62.350  34.480  1.00  0.00           H
ATOM   3266  HB2 ARG A 215      89.770  61.850  33.320  1.00  0.00           H
ATOM   3267  CG  ARG A 215      91.580  62.740  32.470  1.00  0.00           C
ATOM   3268  HG1 ARG A 215      91.380  62.430  31.450  1.00  0.00           H
ATOM   3269  HG2 ARG A 215      92.660  62.590  32.490  1.00  0.00           H
ATOM   3270  CD  ARG A 215      91.450  64.210  32.580  1.00  0.00           C
ATOM   3271  HD1 ARG A 215      90.380  64.440  32.560  1.00  0.00           H
ATOM   3272  HD2 ARG A 215      91.870  64.650  31.670  1.00  0.00           H
ATOM   3273  NE  ARG A 215      91.990  64.760  33.840  1.00  0.00           N
ATOM   3274  HE  ARG A 215      92.990  64.680  33.960  1.00  0.00           H
ATOM   3275  CZ  ARG A 215      91.280  65.220  34.870  1.00  0.00           C
ATOM   3276  NH1 ARG A 215      89.980  65.390  34.920  1.00  0.00           N
ATOM   3277 1HH1 ARG A 215      89.500  65.260  34.040  1.00  0.00           H
ATOM   3278 2HH1 ARG A 215      89.540  65.970  35.630  1.00  0.00           H
ATOM   3279  NH2 ARG A 215      91.840  65.540  36.010  1.00  0.00           N
ATOM   3280 1HH2 ARG A 215      92.840  65.440  36.100  1.00  0.00           H
ATOM   3281 2HH2 ARG A 215      91.320  66.040  36.720  1.00  0.00           H
ATOM   3282  C   ARG A 215      92.750  60.290  33.840  1.00  0.00           C
ATOM   3283  O   ARG A 215      93.570  59.990  32.960  1.00  0.00           O
ATOM   3284  N   ASN A 216      93.140  60.410  35.080  1.00  0.00           N
ATOM   3285  H   ASN A 216      92.420  60.630  35.760  1.00  0.00           H
ATOM   3286  CA  ASN A 216      94.440  60.210  35.630  1.00  0.00           C
ATOM   3287  HA  ASN A 216      95.120  60.690  34.910  1.00  0.00           H
ATOM   3288  CB  ASN A 216      94.580  61.100  36.880  1.00  0.00           C
ATOM   3289  HB1 ASN A 216      95.490  60.880  37.430  1.00  0.00           H
ATOM   3290  HB2 ASN A 216      93.740  60.840  37.520  1.00  0.00           H
ATOM   3291  CG  ASN A 216      94.480  62.610  36.660  1.00  0.00           C
ATOM   3292  OD1 ASN A 216      93.510  63.150  36.080  1.00  0.00           O
ATOM   3293  ND2 ASN A 216      95.340  63.360  37.270  1.00  0.00           N
ATOM   3294 1HD2 ASN A 216      96.150  62.950  37.720  1.00  0.00           H
ATOM   3295 2HD2 ASN A 216      95.360  64.370  37.210  1.00  0.00           H
ATOM   3296  C   ASN A 216      94.920  58.840  35.940  1.00  0.00           C
ATOM   3297  O   ASN A 216      96.100  58.550  35.840  1.00  0.00           O
ATOM   3298  N   LEU A 217      93.980  57.970  36.280  1.00  0.00           N
ATOM   3299  H   LEU A 217      93.000  58.200  36.230  1.00  0.00           H
ATOM   3300  CA  LEU A 217      94.310  56.650  36.820  1.00  0.00           C
ATOM   3301  HA  LEU A 217      95.400  56.640  36.910  1.00  0.00           H
ATOM   3302  CB  LEU A 217      93.750  56.510  38.200  1.00  0.00           C
ATOM   3303  HB1 LEU A 217      94.080  55.540  38.580  1.00  0.00           H
ATOM   3304  HB2 LEU A 217      92.660  56.510  38.220  1.00  0.00           H
ATOM   3305  CG  LEU A 217      94.240  57.550  39.180  1.00  0.00           C
ATOM   3306  HG  LEU A 217      93.770  58.470  38.840  1.00  0.00           H
ATOM   3307  CD1 LEU A 217      93.780  57.250  40.650  1.00  0.00           C
ATOM   3308 1HD1 LEU A 217      92.730  56.980  40.720  1.00  0.00           H
ATOM   3309 2HD1 LEU A 217      94.470  56.640  41.250  1.00  0.00           H
ATOM   3310 3HD1 LEU A 217      93.760  58.150  41.250  1.00  0.00           H
ATOM   3311  CD2 LEU A 217      95.770  57.870  39.270  1.00  0.00           C
ATOM   3312 1HD2 LEU A 217      96.030  58.520  40.110  1.00  0.00           H
ATOM   3313 2HD2 LEU A 217      96.280  56.910  39.360  1.00  0.00           H
ATOM   3314 3HD2 LEU A 217      96.080  58.310  38.330  1.00  0.00           H
ATOM   3315  C   LEU A 217      94.000  55.470  35.860  1.00  0.00           C
ATOM   3316  O   LEU A 217      94.200  54.330  36.140  1.00  0.00           O
ATOM   3317  N   ASP A 218      93.460  55.850  34.710  1.00  0.00           N
ATOM   3318  H   ASP A 218      93.270  56.840  34.580  1.00  0.00           H
ATOM   3319  CA  ASP A 218      92.910  54.940  33.740  1.00  0.00           C
ATOM   3320  HA  ASP A 218      92.260  55.520  33.080  1.00  0.00           H
ATOM   3321  CB  ASP A 218      93.990  54.340  32.790  1.00  0.00           C
ATOM   3322  HB1 ASP A 218      93.520  53.700  32.050  1.00  0.00           H
ATOM   3323  HB2 ASP A 218      94.660  53.740  33.400  1.00  0.00           H
ATOM   3324  CG  ASP A 218      94.820  55.360  31.930  1.00  0.00           C
ATOM   3325  OD1 ASP A 218      94.500  56.560  31.870  1.00  0.00           O
ATOM   3326  OD2 ASP A 218      95.690  54.840  31.210  1.00  0.00           O
ATOM   3327  C   ASP A 218      91.840  53.900  34.220  1.00  0.00           C
ATOM   3328  O   ASP A 218      91.780  52.810  33.720  1.00  0.00           O
ATOM   3329  N   ILE A 219      91.020  54.260  35.190  1.00  0.00           N
ATOM   3330  H   ILE A 219      91.240  55.140  35.640  1.00  0.00           H
ATOM   3331  CA  ILE A 219      89.980  53.400  35.760  1.00  0.00           C
ATOM   3332  HA  ILE A 219      90.360  52.380  35.680  1.00  0.00           H
ATOM   3333  CB  ILE A 219      89.790  53.600  37.300  1.00  0.00           C
ATOM   3334  HB  ILE A 219      89.310  54.570  37.460  1.00  0.00           H
ATOM   3335  CG2 ILE A 219      88.780  52.570  37.840  1.00  0.00           C
ATOM   3336 1HG2 ILE A 219      89.030  51.530  37.640  1.00  0.00           H
ATOM   3337 2HG2 ILE A 219      88.650  52.660  38.910  1.00  0.00           H
ATOM   3338 3HG2 ILE A 219      87.780  52.780  37.470  1.00  0.00           H
ATOM   3339  CG1 ILE A 219      91.060  53.550  38.210  1.00  0.00           C
ATOM   3340 1HG1 ILE A 219      91.750  54.280  37.770  1.00  0.00           H
ATOM   3341 2HG1 ILE A 219      91.470  52.540  38.150  1.00  0.00           H
ATOM   3342  CD  ILE A 219      90.840  53.990  39.660  1.00  0.00           C
ATOM   3343  HD1 ILE A 219      90.310  54.930  39.800  1.00  0.00           H
ATOM   3344  HD2 ILE A 219      90.360  53.190  40.220  1.00  0.00           H
ATOM   3345  HD3 ILE A 219      91.850  53.960  40.080  1.00  0.00           H
ATOM   3346  C   ILE A 219      88.720  53.700  34.980  1.00  0.00           C
ATOM   3347  O   ILE A 219      88.140  54.770  34.910  1.00  0.00           O
ATOM   3348  N   GLU A 220      88.280  52.620  34.330  1.00  0.00           N
ATOM   3349  H   GLU A 220      88.670  51.720  34.560  1.00  0.00           H
ATOM   3350  CA  GLU A 220      87.080  52.680  33.420  1.00  0.00           C
ATOM   3351  HA  GLU A 220      87.210  53.550  32.760  1.00  0.00           H
ATOM   3352  CB  GLU A 220      86.950  51.380  32.560  1.00  0.00           C
ATOM   3353  HB1 GLU A 220      85.970  51.480  32.090  1.00  0.00           H
ATOM   3354  HB2 GLU A 220      86.990  50.520  33.230  1.00  0.00           H
ATOM   3355  CG  GLU A 220      88.000  51.180  31.410  1.00  0.00           C
ATOM   3356  HG1 GLU A 220      89.000  50.970  31.790  1.00  0.00           H
ATOM   3357  HG2 GLU A 220      88.150  52.130  30.890  1.00  0.00           H
ATOM   3358  CD  GLU A 220      87.620  50.010  30.460  1.00  0.00           C
ATOM   3359  OE1 GLU A 220      88.070  48.920  30.800  1.00  0.00           O
ATOM   3360  OE2 GLU A 220      86.820  50.210  29.500  1.00  0.00           O
ATOM   3361  C   GLU A 220      85.700  53.000  34.050  1.00  0.00           C
ATOM   3362  O   GLU A 220      84.880  53.790  33.530  1.00  0.00           O
ATOM   3363  N   ARG A 221      85.470  52.360  35.230  1.00  0.00           N
ATOM   3364  H   ARG A 221      86.180  51.700  35.500  1.00  0.00           H
ATOM   3365  CA  ARG A 221      84.260  52.600  36.060  1.00  0.00           C
ATOM   3366  HA  ARG A 221      83.910  53.550  35.650  1.00  0.00           H
ATOM   3367  CB  ARG A 221      83.260  51.550  35.590  1.00  0.00           C
ATOM   3368  HB1 ARG A 221      83.300  50.580  36.070  1.00  0.00           H
ATOM   3369  HB2 ARG A 221      83.340  51.340  34.520  1.00  0.00           H
ATOM   3370  CG  ARG A 221      81.790  51.960  35.820  1.00  0.00           C
ATOM   3371  HG1 ARG A 221      81.310  51.120  35.310  1.00  0.00           H
ATOM   3372  HG2 ARG A 221      81.680  52.840  35.190  1.00  0.00           H
ATOM   3373  CD  ARG A 221      81.270  52.240  37.230  1.00  0.00           C
ATOM   3374  HD1 ARG A 221      81.700  53.100  37.740  1.00  0.00           H
ATOM   3375  HD2 ARG A 221      81.490  51.430  37.930  1.00  0.00           H
ATOM   3376  NE  ARG A 221      79.870  52.430  37.150  1.00  0.00           N
ATOM   3377  HE  ARG A 221      79.520  52.400  36.200  1.00  0.00           H
ATOM   3378  CZ  ARG A 221      78.940  52.450  38.060  1.00  0.00           C
ATOM   3379  NH1 ARG A 221      79.210  52.350  39.340  1.00  0.00           N
ATOM   3380 1HH1 ARG A 221      80.190  52.180  39.530  1.00  0.00           H
ATOM   3381 2HH1 ARG A 221      78.550  52.680  40.030  1.00  0.00           H
ATOM   3382  NH2 ARG A 221      77.700  52.490  37.720  1.00  0.00           N
ATOM   3383 1HH2 ARG A 221      77.390  52.580  36.760  1.00  0.00           H
ATOM   3384 2HH2 ARG A 221      77.020  52.540  38.460  1.00  0.00           H
ATOM   3385  C   ARG A 221      84.600  52.550  37.520  1.00  0.00           C
ATOM   3386  O   ARG A 221      84.540  51.480  38.130  1.00  0.00           O
ATOM   3387  N   PRO A 222      85.080  53.670  38.150  1.00  0.00           N
ATOM   3388  CD  PRO A 222      85.470  54.880  37.400  1.00  0.00           C
ATOM   3389  HD1 PRO A 222      84.550  55.410  37.150  1.00  0.00           H
ATOM   3390  HD2 PRO A 222      85.970  54.630  36.470  1.00  0.00           H
ATOM   3391  CG  PRO A 222      86.260  55.820  38.390  1.00  0.00           C
ATOM   3392  HG1 PRO A 222      86.100  56.890  38.240  1.00  0.00           H
ATOM   3393  HG2 PRO A 222      87.320  55.600  38.270  1.00  0.00           H
ATOM   3394  CB  PRO A 222      85.660  55.330  39.700  1.00  0.00           C
ATOM   3395  HB1 PRO A 222      84.730  55.850  39.930  1.00  0.00           H
ATOM   3396  HB2 PRO A 222      86.380  55.500  40.500  1.00  0.00           H
ATOM   3397  CA  PRO A 222      85.390  53.850  39.550  1.00  0.00           C
ATOM   3398  HA  PRO A 222      86.320  53.290  39.670  1.00  0.00           H
ATOM   3399  C   PRO A 222      84.400  53.390  40.550  1.00  0.00           C
ATOM   3400  O   PRO A 222      83.220  53.560  40.340  1.00  0.00           O
ATOM   3401  N   THR A 223      84.880  52.780  41.680  1.00  0.00           N
ATOM   3402  H   THR A 223      85.890  52.720  41.730  1.00  0.00           H
ATOM   3403  CA  THR A 223      84.190  52.310  42.890  1.00  0.00           C
ATOM   3404  HA  THR A 223      83.140  52.250  42.630  1.00  0.00           H
ATOM   3405  CB  THR A 223      84.720  50.930  43.190  1.00  0.00           C
ATOM   3406  HB  THR A 223      84.110  50.530  44.000  1.00  0.00           H
ATOM   3407  CG2 THR A 223      84.580  49.980  42.040  1.00  0.00           C
ATOM   3408 1HG2 THR A 223      84.460  48.950  42.360  1.00  0.00           H
ATOM   3409 2HG2 THR A 223      83.670  50.170  41.470  1.00  0.00           H
ATOM   3410 3HG2 THR A 223      85.440  50.000  41.360  1.00  0.00           H
ATOM   3411  OG1 THR A 223      86.030  51.030  43.740  1.00  0.00           O
ATOM   3412  HG1 THR A 223      86.250  50.160  44.070  1.00  0.00           H
ATOM   3413  C   THR A 223      84.330  53.230  44.140  1.00  0.00           C
ATOM   3414  O   THR A 223      84.990  54.260  44.130  1.00  0.00           O
ATOM   3415  N   TYR A 224      83.640  52.850  45.210  1.00  0.00           N
ATOM   3416  H   TYR A 224      82.800  52.300  45.150  1.00  0.00           H
ATOM   3417  CA  TYR A 224      83.880  53.600  46.420  1.00  0.00           C
ATOM   3418  HA  TYR A 224      83.780  54.660  46.210  1.00  0.00           H
ATOM   3419  CB  TYR A 224      82.730  53.230  47.450  1.00  0.00           C
ATOM   3420  HB1 TYR A 224      83.070  53.630  48.400  1.00  0.00           H
ATOM   3421  HB2 TYR A 224      82.660  52.140  47.470  1.00  0.00           H
ATOM   3422  CG  TYR A 224      81.330  53.800  47.110  1.00  0.00           C
ATOM   3423  CD1 TYR A 224      81.100  55.150  46.860  1.00  0.00           C
ATOM   3424  HD1 TYR A 224      81.940  55.820  46.740  1.00  0.00           H
ATOM   3425  CE1 TYR A 224      79.780  55.660  46.760  1.00  0.00           C
ATOM   3426  HE1 TYR A 224      79.670  56.730  46.710  1.00  0.00           H
ATOM   3427  CZ  TYR A 224      78.720  54.810  46.880  1.00  0.00           C
ATOM   3428  OH  TYR A 224      77.420  55.230  46.870  1.00  0.00           O
ATOM   3429  HH  TYR A 224      76.760  54.640  47.240  1.00  0.00           H
ATOM   3430  CE2 TYR A 224      78.920  53.480  47.160  1.00  0.00           C
ATOM   3431  HE2 TYR A 224      78.100  52.820  47.390  1.00  0.00           H
ATOM   3432  CD2 TYR A 224      80.230  52.950  47.140  1.00  0.00           C
ATOM   3433  HD2 TYR A 224      80.380  51.910  47.410  1.00  0.00           H
ATOM   3434  C   TYR A 224      85.300  53.500  46.950  1.00  0.00           C
ATOM   3435  O   TYR A 224      85.850  54.510  47.430  1.00  0.00           O
ATOM   3436  N   THR A 225      85.960  52.290  46.800  1.00  0.00           N
ATOM   3437  H   THR A 225      85.430  51.530  46.410  1.00  0.00           H
ATOM   3438  CA  THR A 225      87.350  52.170  47.120  1.00  0.00           C
ATOM   3439  HA  THR A 225      87.600  52.270  48.180  1.00  0.00           H
ATOM   3440  CB  THR A 225      87.820  50.750  46.860  1.00  0.00           C
ATOM   3441  HB  THR A 225      87.630  50.580  45.810  1.00  0.00           H
ATOM   3442  CG2 THR A 225      89.360  50.460  47.200  1.00  0.00           C
ATOM   3443 1HG2 THR A 225      89.980  51.260  46.800  1.00  0.00           H
ATOM   3444 2HG2 THR A 225      89.530  50.400  48.280  1.00  0.00           H
ATOM   3445 3HG2 THR A 225      89.650  49.510  46.760  1.00  0.00           H
ATOM   3446  OG1 THR A 225      87.110  49.810  47.550  1.00  0.00           O
ATOM   3447  HG1 THR A 225      87.180  49.070  46.950  1.00  0.00           H
ATOM   3448  C   THR A 225      88.150  53.170  46.310  1.00  0.00           C
ATOM   3449  O   THR A 225      88.900  53.880  46.910  1.00  0.00           O
ATOM   3450  N   ASN A 226      88.080  53.230  45.020  1.00  0.00           N
ATOM   3451  H   ASN A 226      87.420  52.610  44.570  1.00  0.00           H
ATOM   3452  CA  ASN A 226      88.860  54.090  44.140  1.00  0.00           C
ATOM   3453  HA  ASN A 226      89.900  53.840  44.350  1.00  0.00           H
ATOM   3454  CB  ASN A 226      88.470  53.920  42.640  1.00  0.00           C
ATOM   3455  HB1 ASN A 226      89.080  54.620  42.070  1.00  0.00           H
ATOM   3456  HB2 ASN A 226      87.420  54.200  42.590  1.00  0.00           H
ATOM   3457  CG  ASN A 226      88.640  52.460  42.230  1.00  0.00           C
ATOM   3458  OD1 ASN A 226      87.860  51.850  41.580  1.00  0.00           O
ATOM   3459  ND2 ASN A 226      89.780  51.850  42.590  1.00  0.00           N
ATOM   3460 1HD2 ASN A 226      90.580  52.440  42.790  1.00  0.00           H
ATOM   3461 2HD2 ASN A 226      89.970  50.870  42.500  1.00  0.00           H
ATOM   3462  C   ASN A 226      88.750  55.500  44.600  1.00  0.00           C
ATOM   3463  O   ASN A 226      89.660  56.290  44.650  1.00  0.00           O
ATOM   3464  N   LEU A 227      87.500  55.830  44.960  1.00  0.00           N
ATOM   3465  H   LEU A 227      86.840  55.090  44.840  1.00  0.00           H
ATOM   3466  CA  LEU A 227      87.090  57.190  45.300  1.00  0.00           C
ATOM   3467  HA  LEU A 227      87.600  57.790  44.540  1.00  0.00           H
ATOM   3468  CB  LEU A 227      85.590  57.510  45.180  1.00  0.00           C
ATOM   3469  HB1 LEU A 227      85.560  58.530  45.550  1.00  0.00           H
ATOM   3470  HB2 LEU A 227      85.040  56.830  45.830  1.00  0.00           H
ATOM   3471  CG  LEU A 227      84.890  57.520  43.830  1.00  0.00           C
ATOM   3472  HG  LEU A 227      85.150  56.630  43.260  1.00  0.00           H
ATOM   3473  CD1 LEU A 227      83.360  57.450  44.060  1.00  0.00           C
ATOM   3474 1HD1 LEU A 227      83.110  56.510  44.540  1.00  0.00           H
ATOM   3475 2HD1 LEU A 227      83.050  58.340  44.610  1.00  0.00           H
ATOM   3476 3HD1 LEU A 227      83.020  57.470  43.030  1.00  0.00           H
ATOM   3477  CD2 LEU A 227      85.130  58.750  42.970  1.00  0.00           C
ATOM   3478 1HD2 LEU A 227      84.460  58.860  42.120  1.00  0.00           H
ATOM   3479 2HD2 LEU A 227      85.080  59.700  43.510  1.00  0.00           H
ATOM   3480 3HD2 LEU A 227      86.160  58.640  42.640  1.00  0.00           H
ATOM   3481  C   LEU A 227      87.740  57.650  46.610  1.00  0.00           C
ATOM   3482  O   LEU A 227      88.430  58.660  46.750  1.00  0.00           O
ATOM   3483  N   ASN A 228      87.560  56.810  47.620  1.00  0.00           N
ATOM   3484  H   ASN A 228      86.990  55.980  47.470  1.00  0.00           H
ATOM   3485  CA  ASN A 228      87.920  57.080  49.000  1.00  0.00           C
ATOM   3486  HA  ASN A 228      87.710  58.120  49.250  1.00  0.00           H
ATOM   3487  CB  ASN A 228      87.120  56.050  49.930  1.00  0.00           C
ATOM   3488  HB1 ASN A 228      87.530  56.120  50.940  1.00  0.00           H
ATOM   3489  HB2 ASN A 228      87.360  55.060  49.540  1.00  0.00           H
ATOM   3490  CG  ASN A 228      85.640  56.370  49.990  1.00  0.00           C
ATOM   3491  OD1 ASN A 228      85.190  57.320  49.320  1.00  0.00           O
ATOM   3492  ND2 ASN A 228      84.880  55.660  50.840  1.00  0.00           N
ATOM   3493 1HD2 ASN A 228      85.400  54.860  51.170  1.00  0.00           H
ATOM   3494 2HD2 ASN A 228      83.880  55.730  50.750  1.00  0.00           H
ATOM   3495  C   ASN A 228      89.380  56.860  49.200  1.00  0.00           C
ATOM   3496  O   ASN A 228      89.970  57.530  50.020  1.00  0.00           O
ATOM   3497  N   ARG A 229      90.010  55.980  48.420  1.00  0.00           N
ATOM   3498  H   ARG A 229      89.520  55.270  47.900  1.00  0.00           H
ATOM   3499  CA  ARG A 229      91.520  55.930  48.500  1.00  0.00           C
ATOM   3500  HA  ARG A 229      91.690  55.810  49.570  1.00  0.00           H
ATOM   3501  CB  ARG A 229      92.050  54.650  47.780  1.00  0.00           C
ATOM   3502  HB1 ARG A 229      93.120  54.880  47.750  1.00  0.00           H
ATOM   3503  HB2 ARG A 229      91.710  54.570  46.750  1.00  0.00           H
ATOM   3504  CG  ARG A 229      91.780  53.310  48.450  1.00  0.00           C
ATOM   3505  HG1 ARG A 229      90.710  53.140  48.530  1.00  0.00           H
ATOM   3506  HG2 ARG A 229      92.280  53.440  49.410  1.00  0.00           H
ATOM   3507  CD  ARG A 229      92.570  52.190  47.750  1.00  0.00           C
ATOM   3508  HD1 ARG A 229      93.590  52.450  47.480  1.00  0.00           H
ATOM   3509  HD2 ARG A 229      92.110  51.920  46.800  1.00  0.00           H
ATOM   3510  NE  ARG A 229      92.720  51.090  48.740  1.00  0.00           N
ATOM   3511  HE  ARG A 229      92.250  51.190  49.620  1.00  0.00           H
ATOM   3512  CZ  ARG A 229      93.300  49.900  48.650  1.00  0.00           C
ATOM   3513  NH1 ARG A 229      93.680  49.430  47.470  1.00  0.00           N
ATOM   3514 1HH1 ARG A 229      93.560  49.860  46.570  1.00  0.00           H
ATOM   3515 2HH1 ARG A 229      93.990  48.470  47.540  1.00  0.00           H
ATOM   3516  NH2 ARG A 229      93.460  49.140  49.610  1.00  0.00           N
ATOM   3517 1HH2 ARG A 229      93.040  49.420  50.480  1.00  0.00           H
ATOM   3518 2HH2 ARG A 229      94.210  48.470  49.490  1.00  0.00           H
ATOM   3519  C   ARG A 229      92.180  57.230  48.020  1.00  0.00           C
ATOM   3520  O   ARG A 229      93.250  57.580  48.440  1.00  0.00           O
ATOM   3521  N   LEU A 230      91.490  57.980  47.180  1.00  0.00           N
ATOM   3522  H   LEU A 230      90.620  57.610  46.840  1.00  0.00           H
ATOM   3523  CA  LEU A 230      91.970  59.240  46.630  1.00  0.00           C
ATOM   3524  HA  LEU A 230      93.060  59.220  46.660  1.00  0.00           H
ATOM   3525  CB  LEU A 230      91.460  59.430  45.130  1.00  0.00           C
ATOM   3526  HB1 LEU A 230      90.380  59.460  45.080  1.00  0.00           H
ATOM   3527  HB2 LEU A 230      91.860  58.630  44.500  1.00  0.00           H
ATOM   3528  CG  LEU A 230      91.850  60.770  44.460  1.00  0.00           C
ATOM   3529  HG  LEU A 230      91.200  61.510  44.920  1.00  0.00           H
ATOM   3530  CD1 LEU A 230      93.290  61.210  44.550  1.00  0.00           C
ATOM   3531 1HD1 LEU A 230      93.380  62.270  44.290  1.00  0.00           H
ATOM   3532 2HD1 LEU A 230      93.450  61.130  45.620  1.00  0.00           H
ATOM   3533 3HD1 LEU A 230      93.900  60.520  43.970  1.00  0.00           H
ATOM   3534  CD2 LEU A 230      91.520  60.700  43.000  1.00  0.00           C
ATOM   3535 1HD2 LEU A 230      91.860  61.630  42.530  1.00  0.00           H
ATOM   3536 2HD2 LEU A 230      91.910  59.850  42.440  1.00  0.00           H
ATOM   3537 3HD2 LEU A 230      90.460  60.560  42.790  1.00  0.00           H
ATOM   3538  C   LEU A 230      91.520  60.480  47.480  1.00  0.00           C
ATOM   3539  O   LEU A 230      92.420  61.250  47.840  1.00  0.00           O
ATOM   3540  N   ILE A 231      90.210  60.680  47.750  1.00  0.00           N
ATOM   3541  H   ILE A 231      89.650  59.880  47.490  1.00  0.00           H
ATOM   3542  CA  ILE A 231      89.680  61.630  48.850  1.00  0.00           C
ATOM   3543  HA  ILE A 231      89.840  62.640  48.480  1.00  0.00           H
ATOM   3544  CB  ILE A 231      88.210  61.360  49.230  1.00  0.00           C
ATOM   3545  HB  ILE A 231      88.230  60.300  49.500  1.00  0.00           H
ATOM   3546  CG2 ILE A 231      87.710  62.200  50.380  1.00  0.00           C
ATOM   3547 1HG2 ILE A 231      88.260  61.980  51.290  1.00  0.00           H
ATOM   3548 2HG2 ILE A 231      87.850  63.280  50.280  1.00  0.00           H
ATOM   3549 3HG2 ILE A 231      86.690  61.870  50.580  1.00  0.00           H
ATOM   3550  CG1 ILE A 231      87.250  61.450  47.950  1.00  0.00           C
ATOM   3551 1HG1 ILE A 231      87.730  60.880  47.160  1.00  0.00           H
ATOM   3552 2HG1 ILE A 231      87.120  62.460  47.550  1.00  0.00           H
ATOM   3553  CD  ILE A 231      85.910  60.800  48.200  1.00  0.00           C
ATOM   3554  HD1 ILE A 231      86.010  59.800  48.610  1.00  0.00           H
ATOM   3555  HD2 ILE A 231      85.270  61.460  48.800  1.00  0.00           H
ATOM   3556  HD3 ILE A 231      85.390  60.740  47.240  1.00  0.00           H
ATOM   3557  C   ILE A 231      90.600  61.560  50.120  1.00  0.00           C
ATOM   3558  O   ILE A 231      91.130  62.600  50.430  1.00  0.00           O
ATOM   3559  N   SER A 232      90.880  60.340  50.700  1.00  0.00           N
ATOM   3560  H   SER A 232      90.450  59.460  50.450  1.00  0.00           H
ATOM   3561  CA  SER A 232      91.740  60.310  51.870  1.00  0.00           C
ATOM   3562  HA  SER A 232      91.120  60.730  52.670  1.00  0.00           H
ATOM   3563  CB  SER A 232      91.950  58.860  52.240  1.00  0.00           C
ATOM   3564  HB1 SER A 232      90.970  58.510  52.570  1.00  0.00           H
ATOM   3565  HB2 SER A 232      92.670  58.700  53.040  1.00  0.00           H
ATOM   3566  OG  SER A 232      92.420  58.140  51.140  1.00  0.00           O
ATOM   3567  HG  SER A 232      91.630  57.880  50.650  1.00  0.00           H
ATOM   3568  C   SER A 232      93.000  61.090  51.710  1.00  0.00           C
ATOM   3569  O   SER A 232      93.420  61.650  52.690  1.00  0.00           O
ATOM   3570  N   GLN A 233      93.630  61.120  50.530  1.00  0.00           N
ATOM   3571  H   GLN A 233      93.190  60.720  49.720  1.00  0.00           H
ATOM   3572  CA  GLN A 233      94.930  61.860  50.340  1.00  0.00           C
ATOM   3573  HA  GLN A 233      95.650  61.680  51.140  1.00  0.00           H
ATOM   3574  CB  GLN A 233      95.530  61.540  48.920  1.00  0.00           C
ATOM   3575  HB1 GLN A 233      96.380  62.220  48.930  1.00  0.00           H
ATOM   3576  HB2 GLN A 233      94.770  61.830  48.190  1.00  0.00           H
ATOM   3577  CG  GLN A 233      95.910  60.020  48.800  1.00  0.00           C
ATOM   3578  HG1 GLN A 233      96.360  59.720  47.850  1.00  0.00           H
ATOM   3579  HG2 GLN A 233      95.020  59.410  48.950  1.00  0.00           H
ATOM   3580  CD  GLN A 233      96.890  59.490  49.850  1.00  0.00           C
ATOM   3581  OE1 GLN A 233      97.630  60.300  50.330  1.00  0.00           O
ATOM   3582  NE2 GLN A 233      96.990  58.210  50.080  1.00  0.00           N
ATOM   3583 1HE2 GLN A 233      96.620  57.400  49.600  1.00  0.00           H
ATOM   3584 2HE2 GLN A 233      97.690  57.960  50.770  1.00  0.00           H
ATOM   3585  C   GLN A 233      94.660  63.350  50.530  1.00  0.00           C
ATOM   3586  O   GLN A 233      95.530  64.080  51.030  1.00  0.00           O
ATOM   3587  N   ILE A 234      93.620  63.880  49.960  1.00  0.00           N
ATOM   3588  H   ILE A 234      92.950  63.380  49.400  1.00  0.00           H
ATOM   3589  CA  ILE A 234      93.260  65.310  50.100  1.00  0.00           C
ATOM   3590  HA  ILE A 234      94.180  65.850  49.900  1.00  0.00           H
ATOM   3591  CB  ILE A 234      92.160  65.740  49.100  1.00  0.00           C
ATOM   3592  HB  ILE A 234      91.290  65.080  49.150  1.00  0.00           H
ATOM   3593  CG2 ILE A 234      91.520  67.100  49.380  1.00  0.00           C
ATOM   3594 1HG2 ILE A 234      90.750  67.360  48.660  1.00  0.00           H
ATOM   3595 2HG2 ILE A 234      91.020  67.000  50.340  1.00  0.00           H
ATOM   3596 3HG2 ILE A 234      92.290  67.870  49.270  1.00  0.00           H
ATOM   3597  CG1 ILE A 234      92.740  65.820  47.640  1.00  0.00           C
ATOM   3598 1HG1 ILE A 234      93.800  66.040  47.720  1.00  0.00           H
ATOM   3599 2HG1 ILE A 234      92.220  66.580  47.060  1.00  0.00           H
ATOM   3600  CD  ILE A 234      92.690  64.470  46.880  1.00  0.00           C
ATOM   3601  HD1 ILE A 234      91.720  63.990  47.060  1.00  0.00           H
ATOM   3602  HD2 ILE A 234      92.700  64.830  45.850  1.00  0.00           H
ATOM   3603  HD3 ILE A 234      93.570  63.870  47.090  1.00  0.00           H
ATOM   3604  C   ILE A 234      92.830  65.700  51.540  1.00  0.00           C
ATOM   3605  O   ILE A 234      93.410  66.670  52.020  1.00  0.00           O
ATOM   3606  N   VAL A 235      92.080  64.920  52.270  1.00  0.00           N
ATOM   3607  H   VAL A 235      91.670  64.120  51.810  1.00  0.00           H
ATOM   3608  CA  VAL A 235      91.670  65.030  53.670  1.00  0.00           C
ATOM   3609  HA  VAL A 235      91.160  65.990  53.760  1.00  0.00           H
ATOM   3610  CB  VAL A 235      90.650  63.880  54.070  1.00  0.00           C
ATOM   3611  HB  VAL A 235      91.050  62.880  53.880  1.00  0.00           H
ATOM   3612  CG1 VAL A 235      90.510  63.900  55.620  1.00  0.00           C
ATOM   3613 1HG1 VAL A 235      89.950  63.030  55.960  1.00  0.00           H
ATOM   3614 2HG1 VAL A 235      91.460  63.750  56.150  1.00  0.00           H
ATOM   3615 3HG1 VAL A 235      90.020  64.790  56.000  1.00  0.00           H
ATOM   3616  CG2 VAL A 235      89.290  63.990  53.450  1.00  0.00           C
ATOM   3617 1HG2 VAL A 235      88.830  64.980  53.490  1.00  0.00           H
ATOM   3618 2HG2 VAL A 235      89.500  63.800  52.400  1.00  0.00           H
ATOM   3619 3HG2 VAL A 235      88.550  63.280  53.820  1.00  0.00           H
ATOM   3620  C   VAL A 235      92.990  65.020  54.490  1.00  0.00           C
ATOM   3621  O   VAL A 235      93.350  65.930  55.280  1.00  0.00           O
ATOM   3622  N   SER A 236      93.820  64.010  54.300  1.00  0.00           N
ATOM   3623  H   SER A 236      93.400  63.260  53.770  1.00  0.00           H
ATOM   3624  CA  SER A 236      95.000  63.820  55.120  1.00  0.00           C
ATOM   3625  HA  SER A 236      94.640  63.810  56.150  1.00  0.00           H
ATOM   3626  CB  SER A 236      95.630  62.480  54.740  1.00  0.00           C
ATOM   3627  HB1 SER A 236      95.560  62.280  53.670  1.00  0.00           H
ATOM   3628  HB2 SER A 236      95.090  61.750  55.340  1.00  0.00           H
ATOM   3629  OG  SER A 236      96.940  62.470  55.210  1.00  0.00           O
ATOM   3630  HG  SER A 236      97.440  61.650  55.120  1.00  0.00           H
ATOM   3631  C   SER A 236      95.970  64.990  54.950  1.00  0.00           C
ATOM   3632  O   SER A 236      96.500  65.510  55.950  1.00  0.00           O
ATOM   3633  N   SER A 237      96.030  65.500  53.690  1.00  0.00           N
ATOM   3634  H   SER A 237      95.380  65.130  53.010  1.00  0.00           H
ATOM   3635  CA  SER A 237      96.780  66.710  53.370  1.00  0.00           C
ATOM   3636  HA  SER A 237      97.810  66.580  53.710  1.00  0.00           H
ATOM   3637  CB  SER A 237      96.910  66.840  51.870  1.00  0.00           C
ATOM   3638  HB1 SER A 237      97.310  67.800  51.540  1.00  0.00           H
ATOM   3639  HB2 SER A 237      95.920  66.780  51.430  1.00  0.00           H
ATOM   3640  OG  SER A 237      97.680  65.730  51.450  1.00  0.00           O
ATOM   3641  HG  SER A 237      97.060  65.030  51.270  1.00  0.00           H
ATOM   3642  C   SER A 237      96.190  68.030  54.000  1.00  0.00           C
ATOM   3643  O   SER A 237      96.920  69.000  54.140  1.00  0.00           O
ATOM   3644  N   ILE A 238      94.900  67.970  54.360  1.00  0.00           N
ATOM   3645  H   ILE A 238      94.350  67.190  54.030  1.00  0.00           H
ATOM   3646  CA  ILE A 238      94.290  69.100  55.050  1.00  0.00           C
ATOM   3647  HA  ILE A 238      94.720  70.070  54.820  1.00  0.00           H
ATOM   3648  CB  ILE A 238      92.790  69.140  54.650  1.00  0.00           C
ATOM   3649  HB  ILE A 238      92.350  68.160  54.810  1.00  0.00           H
ATOM   3650  CG2 ILE A 238      92.130  70.120  55.700  1.00  0.00           C
ATOM   3651 1HG2 ILE A 238      91.050  70.030  55.580  1.00  0.00           H
ATOM   3652 2HG2 ILE A 238      92.400  69.920  56.740  1.00  0.00           H
ATOM   3653 3HG2 ILE A 238      92.510  71.120  55.480  1.00  0.00           H
ATOM   3654  CG1 ILE A 238      92.600  69.610  53.210  1.00  0.00           C
ATOM   3655 1HG1 ILE A 238      93.310  69.210  52.490  1.00  0.00           H
ATOM   3656 2HG1 ILE A 238      92.770  70.690  53.210  1.00  0.00           H
ATOM   3657  CD  ILE A 238      91.160  69.360  52.660  1.00  0.00           C
ATOM   3658  HD1 ILE A 238      91.090  69.920  51.730  1.00  0.00           H
ATOM   3659  HD2 ILE A 238      90.980  68.290  52.550  1.00  0.00           H
ATOM   3660  HD3 ILE A 238      90.430  69.670  53.400  1.00  0.00           H
ATOM   3661  C   ILE A 238      94.600  68.940  56.490  1.00  0.00           C
ATOM   3662  O   ILE A 238      95.060  69.890  57.070  1.00  0.00           O
ATOM   3663  N   THR A 239      94.580  67.720  57.030  1.00  0.00           N
ATOM   3664  H   THR A 239      94.060  66.990  56.560  1.00  0.00           H
ATOM   3665  CA  THR A 239      94.750  67.530  58.500  1.00  0.00           C
ATOM   3666  HA  THR A 239      94.510  68.480  58.980  1.00  0.00           H
ATOM   3667  CB  THR A 239      93.910  66.360  59.090  1.00  0.00           C
ATOM   3668  HB  THR A 239      94.080  66.160  60.150  1.00  0.00           H
ATOM   3669  CG2 THR A 239      92.410  66.630  58.730  1.00  0.00           C
ATOM   3670 1HG2 THR A 239      91.830  65.770  59.060  1.00  0.00           H
ATOM   3671 2HG2 THR A 239      91.990  67.560  59.120  1.00  0.00           H
ATOM   3672 3HG2 THR A 239      92.390  66.620  57.640  1.00  0.00           H
ATOM   3673  OG1 THR A 239      94.250  65.150  58.440  1.00  0.00           O
ATOM   3674  HG1 THR A 239      93.820  65.120  57.580  1.00  0.00           H
ATOM   3675  C   THR A 239      96.160  67.460  59.020  1.00  0.00           C
ATOM   3676  O   THR A 239      96.370  67.580  60.220  1.00  0.00           O
ATOM   3677  N   ALA A 240      97.160  67.310  58.140  1.00  0.00           N
ATOM   3678  H   ALA A 240      97.000  67.140  57.160  1.00  0.00           H
ATOM   3679  CA  ALA A 240      98.570  67.140  58.440  1.00  0.00           C
ATOM   3680  HA  ALA A 240      98.620  66.210  58.990  1.00  0.00           H
ATOM   3681  CB  ALA A 240      99.380  66.960  57.110  1.00  0.00           C
ATOM   3682  HB1 ALA A 240      99.490  67.980  56.740  1.00  0.00           H
ATOM   3683  HB2 ALA A 240     100.400  66.670  57.390  1.00  0.00           H
ATOM   3684  HB3 ALA A 240      99.010  66.320  56.320  1.00  0.00           H
ATOM   3685  C   ALA A 240      99.060  68.240  59.350  1.00  0.00           C
ATOM   3686  O   ALA A 240      99.770  67.940  60.250  1.00  0.00           O
ATOM   3687  N   SER A 241      98.690  69.490  59.280  1.00  0.00           N
ATOM   3688  H   SER A 241      98.000  69.700  58.570  1.00  0.00           H
ATOM   3689  CA  SER A 241      99.060  70.540  60.180  1.00  0.00           C
ATOM   3690  HA  SER A 241     100.150  70.570  60.160  1.00  0.00           H
ATOM   3691  CB  SER A 241      98.410  71.840  59.630  1.00  0.00           C
ATOM   3692  HB1 SER A 241      98.720  72.040  58.600  1.00  0.00           H
ATOM   3693  HB2 SER A 241      98.730  72.780  60.100  1.00  0.00           H
ATOM   3694  OG  SER A 241      96.950  71.850  59.690  1.00  0.00           O
ATOM   3695  HG  SER A 241      96.790  72.500  60.390  1.00  0.00           H
ATOM   3696  C   SER A 241      98.710  70.380  61.630  1.00  0.00           C
ATOM   3697  O   SER A 241      99.400  70.900  62.500  1.00  0.00           O
ATOM   3698  N   LEU A 242      97.640  69.600  61.870  1.00  0.00           N
ATOM   3699  H   LEU A 242      97.120  69.220  61.090  1.00  0.00           H
ATOM   3700  CA  LEU A 242      97.130  69.100  63.180  1.00  0.00           C
ATOM   3701  HA  LEU A 242      97.340  69.940  63.840  1.00  0.00           H
ATOM   3702  CB  LEU A 242      95.600  68.910  63.080  1.00  0.00           C
ATOM   3703  HB1 LEU A 242      95.190  68.620  64.040  1.00  0.00           H
ATOM   3704  HB2 LEU A 242      95.420  68.110  62.350  1.00  0.00           H
ATOM   3705  CG  LEU A 242      94.790  70.090  62.660  1.00  0.00           C
ATOM   3706  HG  LEU A 242      95.290  70.460  61.770  1.00  0.00           H
ATOM   3707  CD1 LEU A 242      93.340  69.690  62.340  1.00  0.00           C
ATOM   3708 1HD1 LEU A 242      92.880  70.640  62.080  1.00  0.00           H
ATOM   3709 2HD1 LEU A 242      93.380  69.040  61.460  1.00  0.00           H
ATOM   3710 3HD1 LEU A 242      92.870  69.160  63.170  1.00  0.00           H
ATOM   3711  CD2 LEU A 242      94.790  71.180  63.740  1.00  0.00           C
ATOM   3712 1HD2 LEU A 242      94.290  70.890  64.660  1.00  0.00           H
ATOM   3713 2HD2 LEU A 242      95.840  71.350  63.970  1.00  0.00           H
ATOM   3714 3HD2 LEU A 242      94.340  72.100  63.380  1.00  0.00           H
ATOM   3715  C   LEU A 242      97.810  67.920  63.680  1.00  0.00           C
ATOM   3716  O   LEU A 242      97.670  67.700  64.860  1.00  0.00           O
ATOM   3717  N   ARG A 243      98.490  67.140  62.880  1.00  0.00           N
ATOM   3718  H   ARG A 243      98.600  67.370  61.910  1.00  0.00           H
ATOM   3719  CA  ARG A 243      98.990  65.800  63.340  1.00  0.00           C
ATOM   3720  HA  ARG A 243      98.720  65.640  64.380  1.00  0.00           H
ATOM   3721  CB  ARG A 243      98.530  64.720  62.290  1.00  0.00           C
ATOM   3722  HB1 ARG A 243      98.920  63.730  62.500  1.00  0.00           H
ATOM   3723  HB2 ARG A 243      98.860  64.990  61.290  1.00  0.00           H
ATOM   3724  CG  ARG A 243      97.010  64.660  62.220  1.00  0.00           C
ATOM   3725  HG1 ARG A 243      96.590  65.570  61.780  1.00  0.00           H
ATOM   3726  HG2 ARG A 243      96.640  64.510  63.230  1.00  0.00           H
ATOM   3727  CD  ARG A 243      96.470  63.520  61.390  1.00  0.00           C
ATOM   3728  HD1 ARG A 243      95.410  63.300  61.540  1.00  0.00           H
ATOM   3729  HD2 ARG A 243      97.010  62.610  61.630  1.00  0.00           H
ATOM   3730  NE  ARG A 243      96.630  63.760  59.920  1.00  0.00           N
ATOM   3731  HE  ARG A 243      95.850  64.290  59.540  1.00  0.00           H
ATOM   3732  CZ  ARG A 243      97.440  63.180  59.070  1.00  0.00           C
ATOM   3733  NH1 ARG A 243      98.130  62.150  59.440  1.00  0.00           N
ATOM   3734 1HH1 ARG A 243      98.310  61.880  60.390  1.00  0.00           H
ATOM   3735 2HH1 ARG A 243      98.690  61.700  58.730  1.00  0.00           H
ATOM   3736  NH2 ARG A 243      97.470  63.430  57.810  1.00  0.00           N
ATOM   3737 1HH2 ARG A 243      96.880  64.130  57.390  1.00  0.00           H
ATOM   3738 2HH2 ARG A 243      98.190  62.960  57.270  1.00  0.00           H
ATOM   3739  C   ARG A 243     100.470  65.690  63.410  1.00  0.00           C
ATOM   3740  O   ARG A 243     100.970  64.640  63.930  1.00  0.00           O
ATOM   3741  N   PHE A 244     101.160  66.700  62.940  1.00  0.00           N
ATOM   3742  H   PHE A 244     100.580  67.420  62.530  1.00  0.00           H
ATOM   3743  CA  PHE A 244     102.590  66.750  62.780  1.00  0.00           C
ATOM   3744  HA  PHE A 244     103.100  65.990  63.360  1.00  0.00           H
ATOM   3745  CB  PHE A 244     102.940  66.530  61.310  1.00  0.00           C
ATOM   3746  HB1 PHE A 244     103.980  66.820  61.180  1.00  0.00           H
ATOM   3747  HB2 PHE A 244     102.290  67.230  60.770  1.00  0.00           H
ATOM   3748  CG  PHE A 244     102.650  65.120  60.720  1.00  0.00           C
ATOM   3749  CD1 PHE A 244     103.590  64.060  60.850  1.00  0.00           C
ATOM   3750  HD1 PHE A 244     104.590  64.250  61.220  1.00  0.00           H
ATOM   3751  CE1 PHE A 244     103.380  62.790  60.280  1.00  0.00           C
ATOM   3752  HE1 PHE A 244     104.110  62.010  60.400  1.00  0.00           H
ATOM   3753  CZ  PHE A 244     102.140  62.580  59.630  1.00  0.00           C
ATOM   3754  HZ  PHE A 244     101.880  61.600  59.250  1.00  0.00           H
ATOM   3755  CE2 PHE A 244     101.240  63.690  59.460  1.00  0.00           C
ATOM   3756  HE2 PHE A 244     100.430  63.540  58.760  1.00  0.00           H
ATOM   3757  CD2 PHE A 244     101.490  64.870  60.000  1.00  0.00           C
ATOM   3758  HD2 PHE A 244     100.880  65.720  59.730  1.00  0.00           H
ATOM   3759  C   PHE A 244     103.170  68.050  63.170  1.00  0.00           C
ATOM   3760  O   PHE A 244     102.570  69.120  63.240  1.00  0.00           O
ATOM   3761  N   ASP A 245     104.460  68.090  63.390  1.00  0.00           N
ATOM   3762  H   ASP A 245     105.030  67.320  63.080  1.00  0.00           H
ATOM   3763  CA  ASP A 245     105.140  69.240  63.880  1.00  0.00           C
ATOM   3764  HA  ASP A 245     104.480  69.590  64.680  1.00  0.00           H
ATOM   3765  CB  ASP A 245     106.410  68.890  64.600  1.00  0.00           C
ATOM   3766  HB1 ASP A 245     107.270  68.790  63.930  1.00  0.00           H
ATOM   3767  HB2 ASP A 245     106.440  68.010  65.250  1.00  0.00           H
ATOM   3768  CG  ASP A 245     106.880  70.060  65.460  1.00  0.00           C
ATOM   3769  OD1 ASP A 245     106.100  70.910  65.880  1.00  0.00           O
ATOM   3770  OD2 ASP A 245     108.110  70.190  65.700  1.00  0.00           O
ATOM   3771  C   ASP A 245     105.370  70.330  62.850  1.00  0.00           C
ATOM   3772  O   ASP A 245     105.990  70.140  61.810  1.00  0.00           O
ATOM   3773  N   GLY A 246     104.910  71.580  63.150  1.00  0.00           N
ATOM   3774  H   GLY A 246     104.680  71.690  64.130  1.00  0.00           H
ATOM   3775  CA  GLY A 246     104.920  72.840  62.360  1.00  0.00           C
ATOM   3776  HA1 GLY A 246     104.540  72.810  61.340  1.00  0.00           H
ATOM   3777  HA2 GLY A 246     105.970  73.130  62.320  1.00  0.00           H
ATOM   3778  C   GLY A 246     104.270  74.030  62.970  1.00  0.00           C
ATOM   3779  O   GLY A 246     103.830  73.960  64.140  1.00  0.00           O
ATOM   3780  N   ALA A 247     104.080  75.130  62.260  1.00  0.00           N
ATOM   3781  H   ALA A 247     104.470  75.180  61.320  1.00  0.00           H
ATOM   3782  CA  ALA A 247     103.580  76.410  62.800  1.00  0.00           C
ATOM   3783  HA  ALA A 247     103.510  76.330  63.890  1.00  0.00           H
ATOM   3784  CB  ALA A 247     104.670  77.470  62.390  1.00  0.00           C
ATOM   3785  HB1 ALA A 247     104.270  78.440  62.700  1.00  0.00           H
ATOM   3786  HB2 ALA A 247     105.570  77.230  62.960  1.00  0.00           H
ATOM   3787  HB3 ALA A 247     104.730  77.390  61.300  1.00  0.00           H
ATOM   3788  C   ALA A 247     102.250  76.780  62.150  1.00  0.00           C
ATOM   3789  O   ALA A 247     101.410  77.540  62.650  1.00  0.00           O
ATOM   3790  N   LEU A 248     101.970  76.330  60.930  1.00  0.00           N
ATOM   3791  H   LEU A 248     102.590  75.690  60.460  1.00  0.00           H
ATOM   3792  CA  LEU A 248     100.750  76.650  60.120  1.00  0.00           C
ATOM   3793  HA  LEU A 248     100.470  77.670  60.390  1.00  0.00           H
ATOM   3794  CB  LEU A 248     101.070  76.590  58.600  1.00  0.00           C
ATOM   3795  HB1 LEU A 248     101.160  75.520  58.380  1.00  0.00           H
ATOM   3796  HB2 LEU A 248     102.020  77.090  58.420  1.00  0.00           H
ATOM   3797  CG  LEU A 248      99.900  77.230  57.800  1.00  0.00           C
ATOM   3798  HG  LEU A 248      99.020  76.600  57.900  1.00  0.00           H
ATOM   3799  CD1 LEU A 248      99.730  78.700  58.000  1.00  0.00           C
ATOM   3800 1HD1 LEU A 248      99.050  79.070  57.230  1.00  0.00           H
ATOM   3801 2HD1 LEU A 248      99.330  78.900  58.990  1.00  0.00           H
ATOM   3802 3HD1 LEU A 248     100.650  79.270  57.840  1.00  0.00           H
ATOM   3803  CD2 LEU A 248     100.260  77.050  56.300  1.00  0.00           C
ATOM   3804 1HD2 LEU A 248     100.400  75.990  56.090  1.00  0.00           H
ATOM   3805 2HD2 LEU A 248      99.390  77.370  55.710  1.00  0.00           H
ATOM   3806 3HD2 LEU A 248     101.160  77.570  55.970  1.00  0.00           H
ATOM   3807  C   LEU A 248      99.520  75.720  60.500  1.00  0.00           C
ATOM   3808  O   LEU A 248      99.820  74.610  60.960  1.00  0.00           O
ATOM   3809  N   ASN A 249      98.300  76.170  60.390  1.00  0.00           N
ATOM   3810  H   ASN A 249      98.240  77.160  60.160  1.00  0.00           H
ATOM   3811  CA  ASN A 249      96.990  75.580  60.590  1.00  0.00           C
ATOM   3812  HA  ASN A 249      96.280  76.330  60.930  1.00  0.00           H
ATOM   3813  CB  ASN A 249      96.530  74.970  59.230  1.00  0.00           C
ATOM   3814  HB1 ASN A 249      95.570  74.460  59.340  1.00  0.00           H
ATOM   3815  HB2 ASN A 249      97.290  74.290  58.870  1.00  0.00           H
ATOM   3816  CG  ASN A 249      96.320  76.030  58.050  1.00  0.00           C
ATOM   3817  OD1 ASN A 249      96.380  77.250  58.160  1.00  0.00           O
ATOM   3818  ND2 ASN A 249      96.030  75.480  56.910  1.00  0.00           N
ATOM   3819 1HD2 ASN A 249      95.860  74.490  56.920  1.00  0.00           H
ATOM   3820 2HD2 ASN A 249      95.970  76.130  56.130  1.00  0.00           H
ATOM   3821  C   ASN A 249      96.990  74.610  61.770  1.00  0.00           C
ATOM   3822  O   ASN A 249      96.630  73.410  61.740  1.00  0.00           O
ATOM   3823  N   VAL A 250      97.580  75.210  62.810  1.00  0.00           N
ATOM   3824  H   VAL A 250      97.880  76.170  62.710  1.00  0.00           H
ATOM   3825  CA  VAL A 250      98.090  74.410  63.890  1.00  0.00           C
ATOM   3826  HA  VAL A 250      98.460  73.470  63.480  1.00  0.00           H
ATOM   3827  CB  VAL A 250      99.210  75.250  64.600  1.00  0.00           C
ATOM   3828  HB  VAL A 250      99.780  75.670  63.780  1.00  0.00           H
ATOM   3829  CG1 VAL A 250      98.830  76.410  65.400  1.00  0.00           C
ATOM   3830 1HG1 VAL A 250      98.250  76.070  66.260  1.00  0.00           H
ATOM   3831 2HG1 VAL A 250      99.720  76.910  65.790  1.00  0.00           H
ATOM   3832 3HG1 VAL A 250      98.310  77.120  64.770  1.00  0.00           H
ATOM   3833  CG2 VAL A 250     100.250  74.440  65.390  1.00  0.00           C
ATOM   3834 1HG2 VAL A 250     101.230  74.920  65.330  1.00  0.00           H
ATOM   3835 2HG2 VAL A 250      99.900  74.240  66.400  1.00  0.00           H
ATOM   3836 3HG2 VAL A 250     100.220  73.480  64.880  1.00  0.00           H
ATOM   3837  C   VAL A 250      97.090  74.100  65.000  1.00  0.00           C
ATOM   3838  O   VAL A 250      97.180  73.050  65.700  1.00  0.00           O
ATOM   3839  N   ASP A 251      96.040  74.900  65.120  1.00  0.00           N
ATOM   3840  H   ASP A 251      95.910  75.750  64.600  1.00  0.00           H
ATOM   3841  CA  ASP A 251      94.750  74.610  65.720  1.00  0.00           C
ATOM   3842  HA  ASP A 251      94.780  73.550  65.990  1.00  0.00           H
ATOM   3843  CB  ASP A 251      94.470  75.240  67.120  1.00  0.00           C
ATOM   3844  HB1 ASP A 251      95.040  74.710  67.890  1.00  0.00           H
ATOM   3845  HB2 ASP A 251      93.410  75.280  67.370  1.00  0.00           H
ATOM   3846  CG  ASP A 251      95.020  76.700  67.200  1.00  0.00           C
ATOM   3847  OD1 ASP A 251      94.970  77.400  66.160  1.00  0.00           O
ATOM   3848  OD2 ASP A 251      95.580  77.080  68.280  1.00  0.00           O
ATOM   3849  C   ASP A 251      93.590  74.820  64.760  1.00  0.00           C
ATOM   3850  O   ASP A 251      93.650  75.610  63.840  1.00  0.00           O
ATOM   3851  N   LEU A 252      92.440  74.200  65.010  1.00  0.00           N
ATOM   3852  H   LEU A 252      92.410  73.600  65.820  1.00  0.00           H
ATOM   3853  CA  LEU A 252      91.210  74.340  64.290  1.00  0.00           C
ATOM   3854  HA  LEU A 252      91.260  73.930  63.280  1.00  0.00           H
ATOM   3855  CB  LEU A 252      90.040  73.590  64.960  1.00  0.00           C
ATOM   3856  HB1 LEU A 252      89.150  73.810  64.390  1.00  0.00           H
ATOM   3857  HB2 LEU A 252      89.730  74.020  65.920  1.00  0.00           H
ATOM   3858  CG  LEU A 252      90.110  72.060  65.080  1.00  0.00           C
ATOM   3859  HG  LEU A 252      90.940  71.800  65.730  1.00  0.00           H
ATOM   3860  CD1 LEU A 252      88.840  71.520  65.660  1.00  0.00           C
ATOM   3861 1HD1 LEU A 252      89.040  70.490  65.940  1.00  0.00           H
ATOM   3862 2HD1 LEU A 252      88.670  72.010  66.620  1.00  0.00           H
ATOM   3863 3HD1 LEU A 252      87.960  71.580  65.010  1.00  0.00           H
ATOM   3864  CD2 LEU A 252      90.340  71.410  63.680  1.00  0.00           C
ATOM   3865 1HD2 LEU A 252      90.240  70.330  63.630  1.00  0.00           H
ATOM   3866 2HD2 LEU A 252      89.660  71.980  63.050  1.00  0.00           H
ATOM   3867 3HD2 LEU A 252      91.350  71.640  63.330  1.00  0.00           H
ATOM   3868  C   LEU A 252      90.740  75.810  64.110  1.00  0.00           C
ATOM   3869  O   LEU A 252      90.120  76.030  63.040  1.00  0.00           O
ATOM   3870  N   THR A 253      91.070  76.670  65.030  1.00  0.00           N
ATOM   3871  H   THR A 253      91.570  76.280  65.820  1.00  0.00           H
ATOM   3872  CA  THR A 253      90.820  78.130  65.080  1.00  0.00           C
ATOM   3873  HA  THR A 253      89.760  78.350  65.060  1.00  0.00           H
ATOM   3874  CB  THR A 253      91.350  78.620  66.380  1.00  0.00           C
ATOM   3875  HB  THR A 253      92.350  78.200  66.540  1.00  0.00           H
ATOM   3876  CG2 THR A 253      91.470  80.120  66.560  1.00  0.00           C
ATOM   3877 1HG2 THR A 253      90.480  80.570  66.680  1.00  0.00           H
ATOM   3878 2HG2 THR A 253      92.120  80.370  67.400  1.00  0.00           H
ATOM   3879 3HG2 THR A 253      91.880  80.630  65.690  1.00  0.00           H
ATOM   3880  OG1 THR A 253      90.520  78.250  67.480  1.00  0.00           O
ATOM   3881  HG1 THR A 253      90.700  78.850  68.210  1.00  0.00           H
ATOM   3882  C   THR A 253      91.570  78.840  63.920  1.00  0.00           C
ATOM   3883  O   THR A 253      90.980  79.680  63.200  1.00  0.00           O
ATOM   3884  N   GLU A 254      92.820  78.430  63.640  1.00  0.00           N
ATOM   3885  H   GLU A 254      93.220  77.750  64.270  1.00  0.00           H
ATOM   3886  CA  GLU A 254      93.520  78.990  62.500  1.00  0.00           C
ATOM   3887  HA  GLU A 254      93.500  80.080  62.590  1.00  0.00           H
ATOM   3888  CB  GLU A 254      94.990  78.650  62.630  1.00  0.00           C
ATOM   3889  HB1 GLU A 254      95.210  77.630  62.290  1.00  0.00           H
ATOM   3890  HB2 GLU A 254      95.230  78.690  63.690  1.00  0.00           H
ATOM   3891  CG  GLU A 254      95.950  79.660  61.980  1.00  0.00           C
ATOM   3892  HG1 GLU A 254      95.880  80.620  62.500  1.00  0.00           H
ATOM   3893  HG2 GLU A 254      95.710  79.770  60.920  1.00  0.00           H
ATOM   3894  CD  GLU A 254      97.370  79.280  62.100  1.00  0.00           C
ATOM   3895  OE1 GLU A 254      97.870  79.260  63.240  1.00  0.00           O
ATOM   3896  OE2 GLU A 254      98.050  79.090  61.130  1.00  0.00           O
ATOM   3897  C   GLU A 254      93.010  78.530  61.100  1.00  0.00           C
ATOM   3898  O   GLU A 254      93.110  79.280  60.200  1.00  0.00           O
ATOM   3899  N   PHE A 255      92.410  77.330  60.880  1.00  0.00           N
ATOM   3900  H   PHE A 255      92.310  76.630  61.590  1.00  0.00           H
ATOM   3901  CA  PHE A 255      91.630  77.210  59.570  1.00  0.00           C
ATOM   3902  HA  PHE A 255      92.350  77.400  58.770  1.00  0.00           H
ATOM   3903  CB  PHE A 255      90.940  75.820  59.490  1.00  0.00           C
ATOM   3904  HB1 PHE A 255      90.440  75.790  58.520  1.00  0.00           H
ATOM   3905  HB2 PHE A 255      90.280  75.770  60.350  1.00  0.00           H
ATOM   3906  CG  PHE A 255      91.890  74.620  59.400  1.00  0.00           C
ATOM   3907  CD1 PHE A 255      92.610  74.180  60.540  1.00  0.00           C
ATOM   3908  HD1 PHE A 255      92.610  74.760  61.450  1.00  0.00           H
ATOM   3909  CE1 PHE A 255      93.430  73.050  60.390  1.00  0.00           C
ATOM   3910  HE1 PHE A 255      94.020  72.690  61.210  1.00  0.00           H
ATOM   3911  CZ  PHE A 255      93.490  72.370  59.210  1.00  0.00           C
ATOM   3912  HZ  PHE A 255      94.200  71.560  59.160  1.00  0.00           H
ATOM   3913  CE2 PHE A 255      92.820  72.840  58.070  1.00  0.00           C
ATOM   3914  HE2 PHE A 255      93.080  72.490  57.080  1.00  0.00           H
ATOM   3915  CD2 PHE A 255      92.020  73.980  58.140  1.00  0.00           C
ATOM   3916  HD2 PHE A 255      91.550  74.310  57.230  1.00  0.00           H
ATOM   3917  C   PHE A 255      90.560  78.290  59.300  1.00  0.00           C
ATOM   3918  O   PHE A 255      90.390  78.760  58.140  1.00  0.00           O
ATOM   3919  N   GLN A 256      89.940  78.900  60.330  1.00  0.00           N
ATOM   3920  H   GLN A 256      90.170  78.670  61.290  1.00  0.00           H
ATOM   3921  CA  GLN A 256      89.140  80.140  60.150  1.00  0.00           C
ATOM   3922  HA  GLN A 256      88.460  79.860  59.350  1.00  0.00           H
ATOM   3923  CB  GLN A 256      88.190  80.510  61.310  1.00  0.00           C
ATOM   3924  HB1 GLN A 256      88.720  80.600  62.260  1.00  0.00           H
ATOM   3925  HB2 GLN A 256      87.450  79.720  61.400  1.00  0.00           H
ATOM   3926  CG  GLN A 256      87.370  81.840  61.100  1.00  0.00           C
ATOM   3927  HG1 GLN A 256      86.400  81.780  61.610  1.00  0.00           H
ATOM   3928  HG2 GLN A 256      87.160  81.740  60.040  1.00  0.00           H
ATOM   3929  CD  GLN A 256      88.010  83.180  61.510  1.00  0.00           C
ATOM   3930  OE1 GLN A 256      88.840  83.220  62.380  1.00  0.00           O
ATOM   3931  NE2 GLN A 256      87.650  84.290  60.870  1.00  0.00           N
ATOM   3932 1HE2 GLN A 256      87.140  84.210  60.000  1.00  0.00           H
ATOM   3933 2HE2 GLN A 256      88.080  85.180  61.080  1.00  0.00           H
ATOM   3934  C   GLN A 256      90.050  81.390  59.850  1.00  0.00           C
ATOM   3935  O   GLN A 256      89.840  82.080  58.850  1.00  0.00           O
ATOM   3936  N   THR A 257      91.060  81.670  60.670  1.00  0.00           N
ATOM   3937  H   THR A 257      91.220  81.150  61.530  1.00  0.00           H
ATOM   3938  CA  THR A 257      92.040  82.780  60.500  1.00  0.00           C
ATOM   3939  HA  THR A 257      91.510  83.720  60.640  1.00  0.00           H
ATOM   3940  CB  THR A 257      93.100  82.650  61.560  1.00  0.00           C
ATOM   3941  HB  THR A 257      93.840  81.850  61.460  1.00  0.00           H
ATOM   3942  CG2 THR A 257      93.870  83.960  61.620  1.00  0.00           C
ATOM   3943 1HG2 THR A 257      94.820  83.860  62.130  1.00  0.00           H
ATOM   3944 2HG2 THR A 257      94.220  84.330  60.650  1.00  0.00           H
ATOM   3945 3HG2 THR A 257      93.270  84.690  62.150  1.00  0.00           H
ATOM   3946  OG1 THR A 257      92.600  82.560  62.880  1.00  0.00           O
ATOM   3947  HG1 THR A 257      93.320  82.570  63.510  1.00  0.00           H
ATOM   3948  C   THR A 257      92.770  82.830  59.140  1.00  0.00           C
ATOM   3949  O   THR A 257      92.990  83.870  58.530  1.00  0.00           O
ATOM   3950  N   ASN A 258      93.020  81.670  58.570  1.00  0.00           N
ATOM   3951  H   ASN A 258      92.750  80.810  59.030  1.00  0.00           H
ATOM   3952  CA  ASN A 258      93.770  81.590  57.310  1.00  0.00           C
ATOM   3953  HA  ASN A 258      94.170  82.580  57.100  1.00  0.00           H
ATOM   3954  CB  ASN A 258      94.960  80.580  57.400  1.00  0.00           C
ATOM   3955  HB1 ASN A 258      95.400  80.480  56.410  1.00  0.00           H
ATOM   3956  HB2 ASN A 258      94.590  79.620  57.770  1.00  0.00           H
ATOM   3957  CG  ASN A 258      96.040  81.070  58.400  1.00  0.00           C
ATOM   3958  OD1 ASN A 258      96.260  82.170  58.780  1.00  0.00           O
ATOM   3959  ND2 ASN A 258      96.940  80.220  58.700  1.00  0.00           N
ATOM   3960 1HD2 ASN A 258      96.800  79.230  58.620  1.00  0.00           H
ATOM   3961 2HD2 ASN A 258      97.650  80.510  59.360  1.00  0.00           H
ATOM   3962  C   ASN A 258      92.960  81.420  56.050  1.00  0.00           C
ATOM   3963  O   ASN A 258      93.480  81.690  54.980  1.00  0.00           O
ATOM   3964  N   LEU A 259      91.670  80.960  56.100  1.00  0.00           N
ATOM   3965  H   LEU A 259      91.330  80.580  56.970  1.00  0.00           H
ATOM   3966  CA  LEU A 259      90.780  80.710  54.940  1.00  0.00           C
ATOM   3967  HA  LEU A 259      91.250  80.940  53.980  1.00  0.00           H
ATOM   3968  CB  LEU A 259      90.430  79.220  54.880  1.00  0.00           C
ATOM   3969  HB1 LEU A 259      89.880  78.890  54.000  1.00  0.00           H
ATOM   3970  HB2 LEU A 259      89.760  78.960  55.700  1.00  0.00           H
ATOM   3971  CG  LEU A 259      91.570  78.220  55.050  1.00  0.00           C
ATOM   3972  HG  LEU A 259      92.170  78.400  55.940  1.00  0.00           H
ATOM   3973  CD1 LEU A 259      91.140  76.810  55.170  1.00  0.00           C
ATOM   3974 1HD1 LEU A 259      92.040  76.210  55.290  1.00  0.00           H
ATOM   3975 2HD1 LEU A 259      90.410  76.690  55.970  1.00  0.00           H
ATOM   3976 3HD1 LEU A 259      90.640  76.470  54.270  1.00  0.00           H
ATOM   3977  CD2 LEU A 259      92.450  78.250  53.820  1.00  0.00           C
ATOM   3978 1HD2 LEU A 259      93.360  77.670  53.970  1.00  0.00           H
ATOM   3979 2HD2 LEU A 259      91.900  77.860  52.960  1.00  0.00           H
ATOM   3980 3HD2 LEU A 259      92.710  79.310  53.770  1.00  0.00           H
ATOM   3981  C   LEU A 259      89.440  81.540  54.920  1.00  0.00           C
ATOM   3982  O   LEU A 259      88.860  81.610  53.890  1.00  0.00           O
ATOM   3983  N   VAL A 260      88.890  82.060  56.030  1.00  0.00           N
ATOM   3984  H   VAL A 260      89.370  81.860  56.890  1.00  0.00           H
ATOM   3985  CA  VAL A 260      87.390  82.460  56.100  1.00  0.00           C
ATOM   3986  HA  VAL A 260      86.890  82.570  55.140  1.00  0.00           H
ATOM   3987  CB  VAL A 260      86.610  81.340  56.760  1.00  0.00           C
ATOM   3988  HB  VAL A 260      87.010  81.170  57.760  1.00  0.00           H
ATOM   3989  CG1 VAL A 260      85.070  81.690  56.900  1.00  0.00           C
ATOM   3990 1HG1 VAL A 260      84.550  80.820  57.290  1.00  0.00           H
ATOM   3991 2HG1 VAL A 260      84.940  82.490  57.620  1.00  0.00           H
ATOM   3992 3HG1 VAL A 260      84.550  81.910  55.970  1.00  0.00           H
ATOM   3993  CG2 VAL A 260      86.790  80.020  56.000  1.00  0.00           C
ATOM   3994 1HG2 VAL A 260      86.160  79.260  56.450  1.00  0.00           H
ATOM   3995 2HG2 VAL A 260      86.570  80.250  54.960  1.00  0.00           H
ATOM   3996 3HG2 VAL A 260      87.830  79.690  56.110  1.00  0.00           H
ATOM   3997  C   VAL A 260      87.180  83.850  56.760  1.00  0.00           C
ATOM   3998  O   VAL A 260      87.120  83.920  57.990  1.00  0.00           O
ATOM   3999  N   PRO A 261      87.360  84.950  56.070  1.00  0.00           N
ATOM   4000  CD  PRO A 261      87.990  85.060  54.800  1.00  0.00           C
ATOM   4001  HD1 PRO A 261      87.360  84.960  53.920  1.00  0.00           H
ATOM   4002  HD2 PRO A 261      88.840  84.380  54.720  1.00  0.00           H
ATOM   4003  CG  PRO A 261      88.630  86.510  54.830  1.00  0.00           C
ATOM   4004  HG1 PRO A 261      88.830  86.850  53.810  1.00  0.00           H
ATOM   4005  HG2 PRO A 261      89.530  86.450  55.440  1.00  0.00           H
ATOM   4006  CB  PRO A 261      87.590  87.320  55.590  1.00  0.00           C
ATOM   4007  HB1 PRO A 261      86.860  87.580  54.830  1.00  0.00           H
ATOM   4008  HB2 PRO A 261      87.910  88.270  56.030  1.00  0.00           H
ATOM   4009  CA  PRO A 261      87.080  86.280  56.620  1.00  0.00           C
ATOM   4010  HA  PRO A 261      87.700  86.420  57.500  1.00  0.00           H
ATOM   4011  C   PRO A 261      85.600  86.470  57.020  1.00  0.00           C
ATOM   4012  O   PRO A 261      85.210  87.030  58.010  1.00  0.00           O
ATOM   4013  N   TYR A 262      84.670  85.970  56.140  1.00  0.00           N
ATOM   4014  H   TYR A 262      84.940  85.610  55.240  1.00  0.00           H
ATOM   4015  CA  TYR A 262      83.210  86.120  56.190  1.00  0.00           C
ATOM   4016  HA  TYR A 262      83.080  86.860  56.980  1.00  0.00           H
ATOM   4017  CB  TYR A 262      82.720  86.660  54.850  1.00  0.00           C
ATOM   4018  HB1 TYR A 262      82.900  85.800  54.200  1.00  0.00           H
ATOM   4019  HB2 TYR A 262      83.400  87.460  54.550  1.00  0.00           H
ATOM   4020  CG  TYR A 262      81.330  87.150  54.790  1.00  0.00           C
ATOM   4021  CD1 TYR A 262      81.080  88.540  54.910  1.00  0.00           C
ATOM   4022  HD1 TYR A 262      81.870  89.200  55.230  1.00  0.00           H
ATOM   4023  CE1 TYR A 262      79.800  89.090  54.570  1.00  0.00           C
ATOM   4024  HE1 TYR A 262      79.690  90.160  54.570  1.00  0.00           H
ATOM   4025  CZ  TYR A 262      78.770  88.260  54.080  1.00  0.00           C
ATOM   4026  OH  TYR A 262      77.530  88.750  53.850  1.00  0.00           O
ATOM   4027  HH  TYR A 262      76.860  88.130  53.570  1.00  0.00           H
ATOM   4028  CE2 TYR A 262      79.050  86.870  53.930  1.00  0.00           C
ATOM   4029  HE2 TYR A 262      78.380  86.180  53.440  1.00  0.00           H
ATOM   4030  CD2 TYR A 262      80.320  86.290  54.270  1.00  0.00           C
ATOM   4031  HD2 TYR A 262      80.550  85.270  54.010  1.00  0.00           H
ATOM   4032  C   TYR A 262      82.500  84.780  56.590  1.00  0.00           C
ATOM   4033  O   TYR A 262      82.500  83.810  55.790  1.00  0.00           O
ATOM   4034  N   PRO A 263      81.870  84.660  57.780  1.00  0.00           N
ATOM   4035  CD  PRO A 263      81.800  85.780  58.780  1.00  0.00           C
ATOM   4036  HD1 PRO A 263      81.110  86.510  58.360  1.00  0.00           H
ATOM   4037  HD2 PRO A 263      82.820  86.120  58.970  1.00  0.00           H
ATOM   4038  CG  PRO A 263      81.320  85.250  60.110  1.00  0.00           C
ATOM   4039  HG1 PRO A 263      80.570  85.830  60.650  1.00  0.00           H
ATOM   4040  HG2 PRO A 263      82.230  85.060  60.690  1.00  0.00           H
ATOM   4041  CB  PRO A 263      80.690  83.900  59.780  1.00  0.00           C
ATOM   4042  HB1 PRO A 263      79.630  84.130  59.730  1.00  0.00           H
ATOM   4043  HB2 PRO A 263      80.750  83.120  60.530  1.00  0.00           H
ATOM   4044  CA  PRO A 263      81.380  83.450  58.430  1.00  0.00           C
ATOM   4045  HA  PRO A 263      82.310  82.910  58.630  1.00  0.00           H
ATOM   4046  C   PRO A 263      80.390  82.670  57.620  1.00  0.00           C
ATOM   4047  O   PRO A 263      80.240  81.440  57.920  1.00  0.00           O
ATOM   4048  N   ARG A 264      79.720  83.180  56.550  1.00  0.00           N
ATOM   4049  H   ARG A 264      80.060  84.060  56.170  1.00  0.00           H
ATOM   4050  CA  ARG A 264      78.790  82.470  55.690  1.00  0.00           C
ATOM   4051  HA  ARG A 264      78.380  81.600  56.200  1.00  0.00           H
ATOM   4052  CB  ARG A 264      77.590  83.390  55.420  1.00  0.00           C
ATOM   4053  HB1 ARG A 264      77.060  83.130  54.510  1.00  0.00           H
ATOM   4054  HB2 ARG A 264      78.000  84.380  55.220  1.00  0.00           H
ATOM   4055  CG  ARG A 264      76.500  83.440  56.500  1.00  0.00           C
ATOM   4056  HG1 ARG A 264      77.010  83.710  57.430  1.00  0.00           H
ATOM   4057  HG2 ARG A 264      76.150  82.430  56.700  1.00  0.00           H
ATOM   4058  CD  ARG A 264      75.340  84.480  56.200  1.00  0.00           C
ATOM   4059  HD1 ARG A 264      75.830  85.450  56.110  1.00  0.00           H
ATOM   4060  HD2 ARG A 264      74.630  84.430  57.030  1.00  0.00           H
ATOM   4061  NE  ARG A 264      74.630  84.260  54.950  1.00  0.00           N
ATOM   4062  HE  ARG A 264      75.040  84.690  54.130  1.00  0.00           H
ATOM   4063  CZ  ARG A 264      73.550  83.540  54.710  1.00  0.00           C
ATOM   4064  NH1 ARG A 264      72.890  82.870  55.570  1.00  0.00           N
ATOM   4065 1HH1 ARG A 264      73.200  82.840  56.530  1.00  0.00           H
ATOM   4066 2HH1 ARG A 264      72.180  82.240  55.230  1.00  0.00           H
ATOM   4067  NH2 ARG A 264      73.050  83.450  53.510  1.00  0.00           N
ATOM   4068 1HH2 ARG A 264      73.500  83.940  52.750  1.00  0.00           H
ATOM   4069 2HH2 ARG A 264      72.230  82.910  53.270  1.00  0.00           H
ATOM   4070  C   ARG A 264      79.470  81.930  54.400  1.00  0.00           C
ATOM   4071  O   ARG A 264      79.000  80.920  53.890  1.00  0.00           O
ATOM   4072  N   ILE A 265      80.590  82.490  54.050  1.00  0.00           N
ATOM   4073  H   ILE A 265      81.080  83.110  54.670  1.00  0.00           H
ATOM   4074  CA  ILE A 265      81.410  82.060  52.910  1.00  0.00           C
ATOM   4075  HA  ILE A 265      80.870  81.390  52.240  1.00  0.00           H
ATOM   4076  CB  ILE A 265      81.630  83.260  51.920  1.00  0.00           C
ATOM   4077  HB  ILE A 265      81.920  84.100  52.550  1.00  0.00           H
ATOM   4078  CG2 ILE A 265      82.570  83.060  50.770  1.00  0.00           C
ATOM   4079 1HG2 ILE A 265      82.110  82.400  50.030  1.00  0.00           H
ATOM   4080 2HG2 ILE A 265      82.790  83.980  50.220  1.00  0.00           H
ATOM   4081 3HG2 ILE A 265      83.480  82.590  51.120  1.00  0.00           H
ATOM   4082  CG1 ILE A 265      80.220  83.580  51.420  1.00  0.00           C
ATOM   4083 1HG1 ILE A 265      79.650  84.080  52.210  1.00  0.00           H
ATOM   4084 2HG1 ILE A 265      79.750  82.670  51.030  1.00  0.00           H
ATOM   4085  CD  ILE A 265      80.100  84.660  50.320  1.00  0.00           C
ATOM   4086  HD1 ILE A 265      80.690  84.360  49.440  1.00  0.00           H
ATOM   4087  HD2 ILE A 265      79.050  84.680  50.050  1.00  0.00           H
ATOM   4088  HD3 ILE A 265      80.330  85.690  50.580  1.00  0.00           H
ATOM   4089  C   ILE A 265      82.650  81.280  53.430  1.00  0.00           C
ATOM   4090  O   ILE A 265      83.770  81.680  53.450  1.00  0.00           O
ATOM   4091  N   HIS A 266      82.280  80.140  54.020  1.00  0.00           N
ATOM   4092  H   HIS A 266      81.310  79.890  53.890  1.00  0.00           H
ATOM   4093  CA  HIS A 266      83.100  79.200  54.790  1.00  0.00           C
ATOM   4094  HA  HIS A 266      84.040  79.710  55.000  1.00  0.00           H
ATOM   4095  CB  HIS A 266      82.590  79.030  56.230  1.00  0.00           C
ATOM   4096  HB1 HIS A 266      82.490  80.060  56.590  1.00  0.00           H
ATOM   4097  HB2 HIS A 266      83.420  78.650  56.830  1.00  0.00           H
ATOM   4098  CG  HIS A 266      81.400  78.260  56.580  1.00  0.00           C
ATOM   4099  ND1 HIS A 266      80.500  78.640  57.600  1.00  0.00           N
ATOM   4100  HD1 HIS A 266      80.370  79.580  57.960  1.00  0.00           H
ATOM   4101  CE1 HIS A 266      79.530  77.660  57.760  1.00  0.00           C
ATOM   4102  HE1 HIS A 266      78.610  77.800  58.300  1.00  0.00           H
ATOM   4103  NE2 HIS A 266      79.790  76.710  56.820  1.00  0.00           N
ATOM   4104  CD2 HIS A 266      80.930  77.080  56.130  1.00  0.00           C
ATOM   4105  HD2 HIS A 266      81.250  76.620  55.210  1.00  0.00           H
ATOM   4106  C   HIS A 266      83.420  77.920  54.080  1.00  0.00           C
ATOM   4107  O   HIS A 266      83.690  76.890  54.600  1.00  0.00           O
ATOM   4108  N   PHE A 267      83.590  78.000  52.740  1.00  0.00           N
ATOM   4109  H   PHE A 267      83.420  78.820  52.170  1.00  0.00           H
ATOM   4110  CA  PHE A 267      83.660  76.800  51.810  1.00  0.00           C
ATOM   4111  HA  PHE A 267      83.700  75.890  52.410  1.00  0.00           H
ATOM   4112  CB  PHE A 267      82.280  76.660  51.110  1.00  0.00           C
ATOM   4113  HB1 PHE A 267      82.280  75.880  50.350  1.00  0.00           H
ATOM   4114  HB2 PHE A 267      82.130  77.580  50.550  1.00  0.00           H
ATOM   4115  CG  PHE A 267      81.030  76.420  52.030  1.00  0.00           C
ATOM   4116  CD1 PHE A 267      80.360  77.560  52.460  1.00  0.00           C
ATOM   4117  HD1 PHE A 267      80.730  78.500  52.080  1.00  0.00           H
ATOM   4118  CE1 PHE A 267      79.200  77.490  53.240  1.00  0.00           C
ATOM   4119  HE1 PHE A 267      78.710  78.410  53.510  1.00  0.00           H
ATOM   4120  CZ  PHE A 267      78.680  76.210  53.540  1.00  0.00           C
ATOM   4121  HZ  PHE A 267      77.800  76.000  54.130  1.00  0.00           H
ATOM   4122  CE2 PHE A 267      79.390  75.020  53.120  1.00  0.00           C
ATOM   4123  HE2 PHE A 267      78.880  74.070  53.130  1.00  0.00           H
ATOM   4124  CD2 PHE A 267      80.560  75.150  52.400  1.00  0.00           C
ATOM   4125  HD2 PHE A 267      80.940  74.280  51.880  1.00  0.00           H
ATOM   4126  C   PHE A 267      84.810  76.850  50.860  1.00  0.00           C
ATOM   4127  O   PHE A 267      84.590  76.940  49.610  1.00  0.00           O
ATOM   4128  N   PRO A 268      86.040  76.620  51.340  1.00  0.00           N
ATOM   4129  CD  PRO A 268      86.460  76.370  52.760  1.00  0.00           C
ATOM   4130  HD1 PRO A 268      86.760  75.320  52.870  1.00  0.00           H
ATOM   4131  HD2 PRO A 268      85.720  76.530  53.540  1.00  0.00           H
ATOM   4132  CG  PRO A 268      87.640  77.310  52.780  1.00  0.00           C
ATOM   4133  HG1 PRO A 268      88.320  77.120  53.610  1.00  0.00           H
ATOM   4134  HG2 PRO A 268      87.290  78.340  52.820  1.00  0.00           H
ATOM   4135  CB  PRO A 268      88.400  77.110  51.450  1.00  0.00           C
ATOM   4136  HB1 PRO A 268      89.060  76.240  51.490  1.00  0.00           H
ATOM   4137  HB2 PRO A 268      89.110  77.890  51.190  1.00  0.00           H
ATOM   4138  CA  PRO A 268      87.210  76.930  50.480  1.00  0.00           C
ATOM   4139  HA  PRO A 268      87.050  77.880  49.990  1.00  0.00           H
ATOM   4140  C   PRO A 268      87.310  75.770  49.530  1.00  0.00           C
ATOM   4141  O   PRO A 268      87.290  74.600  49.820  1.00  0.00           O
ATOM   4142  N   LEU A 269      87.370  76.090  48.190  1.00  0.00           N
ATOM   4143  H   LEU A 269      87.300  77.080  48.010  1.00  0.00           H
ATOM   4144  CA  LEU A 269      87.720  75.110  47.100  1.00  0.00           C
ATOM   4145  HA  LEU A 269      87.070  74.230  47.120  1.00  0.00           H
ATOM   4146  CB  LEU A 269      87.800  75.920  45.760  1.00  0.00           C
ATOM   4147  HB1 LEU A 269      88.530  76.700  46.000  1.00  0.00           H
ATOM   4148  HB2 LEU A 269      86.900  76.510  45.630  1.00  0.00           H
ATOM   4149  CG  LEU A 269      88.090  75.100  44.480  1.00  0.00           C
ATOM   4150  HG  LEU A 269      88.990  74.580  44.790  1.00  0.00           H
ATOM   4151  CD1 LEU A 269      86.920  74.200  44.050  1.00  0.00           C
ATOM   4152 1HD1 LEU A 269      86.750  73.360  44.720  1.00  0.00           H
ATOM   4153 2HD1 LEU A 269      86.070  74.720  43.600  1.00  0.00           H
ATOM   4154 3HD1 LEU A 269      87.310  73.820  43.110  1.00  0.00           H
ATOM   4155  CD2 LEU A 269      88.470  76.120  43.440  1.00  0.00           C
ATOM   4156 1HD2 LEU A 269      88.610  75.750  42.430  1.00  0.00           H
ATOM   4157 2HD2 LEU A 269      87.700  76.890  43.370  1.00  0.00           H
ATOM   4158 3HD2 LEU A 269      89.440  76.560  43.680  1.00  0.00           H
ATOM   4159  C   LEU A 269      89.070  74.510  47.400  1.00  0.00           C
ATOM   4160  O   LEU A 269      90.080  75.220  47.710  1.00  0.00           O
ATOM   4161  N   ALA A 270      89.180  73.160  47.230  1.00  0.00           N
ATOM   4162  H   ALA A 270      88.360  72.620  47.000  1.00  0.00           H
ATOM   4163  CA  ALA A 270      90.470  72.450  47.260  1.00  0.00           C
ATOM   4164  HA  ALA A 270      91.250  73.160  47.530  1.00  0.00           H
ATOM   4165  CB  ALA A 270      90.430  71.280  48.290  1.00  0.00           C
ATOM   4166  HB1 ALA A 270      90.460  71.770  49.270  1.00  0.00           H
ATOM   4167  HB2 ALA A 270      89.470  70.770  48.150  1.00  0.00           H
ATOM   4168  HB3 ALA A 270      91.240  70.580  48.080  1.00  0.00           H
ATOM   4169  C   ALA A 270      90.840  72.050  45.850  1.00  0.00           C
ATOM   4170  O   ALA A 270      89.960  71.790  45.000  1.00  0.00           O
ATOM   4171  N   THR A 271      92.160  71.960  45.600  1.00  0.00           N
ATOM   4172  H   THR A 271      92.740  72.240  46.380  1.00  0.00           H
ATOM   4173  CA  THR A 271      92.810  71.410  44.410  1.00  0.00           C
ATOM   4174  HA  THR A 271      92.180  70.650  43.950  1.00  0.00           H
ATOM   4175  CB  THR A 271      93.170  72.610  43.420  1.00  0.00           C
ATOM   4176  HB  THR A 271      93.990  73.140  43.910  1.00  0.00           H
ATOM   4177  CG2 THR A 271      93.580  72.020  42.110  1.00  0.00           C
ATOM   4178 1HG2 THR A 271      94.490  71.430  42.180  1.00  0.00           H
ATOM   4179 2HG2 THR A 271      92.850  71.220  41.970  1.00  0.00           H
ATOM   4180 3HG2 THR A 271      93.510  72.780  41.340  1.00  0.00           H
ATOM   4181  OG1 THR A 271      92.060  73.480  43.280  1.00  0.00           O
ATOM   4182  HG1 THR A 271      91.890  74.030  44.040  1.00  0.00           H
ATOM   4183  C   THR A 271      94.110  70.640  44.740  1.00  0.00           C
ATOM   4184  O   THR A 271      94.890  71.190  45.490  1.00  0.00           O
ATOM   4185  N   TYR A 272      94.320  69.500  44.140  1.00  0.00           N
ATOM   4186  H   TYR A 272      93.500  69.110  43.690  1.00  0.00           H
ATOM   4187  CA  TYR A 272      95.390  68.550  44.500  1.00  0.00           C
ATOM   4188  HA  TYR A 272      96.030  69.200  45.100  1.00  0.00           H
ATOM   4189  CB  TYR A 272      94.930  67.370  45.450  1.00  0.00           C
ATOM   4190  HB1 TYR A 272      94.150  66.790  44.970  1.00  0.00           H
ATOM   4191  HB2 TYR A 272      94.460  67.780  46.350  1.00  0.00           H
ATOM   4192  CG  TYR A 272      96.060  66.430  45.990  1.00  0.00           C
ATOM   4193  CD1 TYR A 272      96.700  66.750  47.210  1.00  0.00           C
ATOM   4194  HD1 TYR A 272      96.360  67.590  47.800  1.00  0.00           H
ATOM   4195  CE1 TYR A 272      97.780  66.050  47.670  1.00  0.00           C
ATOM   4196  HE1 TYR A 272      98.170  66.270  48.650  1.00  0.00           H
ATOM   4197  CZ  TYR A 272      98.090  64.860  46.970  1.00  0.00           C
ATOM   4198  OH  TYR A 272      99.020  64.040  47.520  1.00  0.00           O
ATOM   4199  HH  TYR A 272      99.270  63.450  46.810  1.00  0.00           H
ATOM   4200  CE2 TYR A 272      97.570  64.450  45.710  1.00  0.00           C
ATOM   4201  HE2 TYR A 272      97.900  63.590  45.150  1.00  0.00           H
ATOM   4202  CD2 TYR A 272      96.440  65.240  45.340  1.00  0.00           C
ATOM   4203  HD2 TYR A 272      95.900  65.020  44.430  1.00  0.00           H
ATOM   4204  C   TYR A 272      96.140  67.990  43.330  1.00  0.00           C
ATOM   4205  O   TYR A 272      95.470  67.450  42.430  1.00  0.00           O
ATOM   4206  N   ALA A 273      97.460  68.050  43.370  1.00  0.00           N
ATOM   4207  H   ALA A 273      97.790  68.360  44.280  1.00  0.00           H
ATOM   4208  CA  ALA A 273      98.360  67.370  42.510  1.00  0.00           C
ATOM   4209  HA  ALA A 273      97.840  66.580  41.970  1.00  0.00           H
ATOM   4210  CB  ALA A 273      98.770  68.380  41.320  1.00  0.00           C
ATOM   4211  HB1 ALA A 273      99.260  69.270  41.720  1.00  0.00           H
ATOM   4212  HB2 ALA A 273      99.450  67.850  40.660  1.00  0.00           H
ATOM   4213  HB3 ALA A 273      97.810  68.650  40.900  1.00  0.00           H
ATOM   4214  C   ALA A 273      99.660  66.770  43.230  1.00  0.00           C
ATOM   4215  O   ALA A 273     100.080  67.280  44.330  1.00  0.00           O
ATOM   4216  N   PRO A 274     100.370  65.750  42.640  1.00  0.00           N
ATOM   4217  CD  PRO A 274     101.710  65.370  42.980  1.00  0.00           C
ATOM   4218  HD1 PRO A 274     101.720  64.540  43.680  1.00  0.00           H
ATOM   4219  HD2 PRO A 274     102.330  66.230  43.220  1.00  0.00           H
ATOM   4220  CG  PRO A 274     102.270  64.760  41.690  1.00  0.00           C
ATOM   4221  HG1 PRO A 274     102.570  63.740  41.930  1.00  0.00           H
ATOM   4222  HG2 PRO A 274     103.190  65.280  41.430  1.00  0.00           H
ATOM   4223  CB  PRO A 274     101.160  64.880  40.590  1.00  0.00           C
ATOM   4224  HB1 PRO A 274     100.940  64.000  39.980  1.00  0.00           H
ATOM   4225  HB2 PRO A 274     101.320  65.770  39.990  1.00  0.00           H
ATOM   4226  CA  PRO A 274      99.920  65.060  41.440  1.00  0.00           C
ATOM   4227  HA  PRO A 274      99.310  65.740  40.850  1.00  0.00           H
ATOM   4228  C   PRO A 274      99.160  63.830  41.770  1.00  0.00           C
ATOM   4229  O   PRO A 274      99.360  63.210  42.740  1.00  0.00           O
ATOM   4230  N   VAL A 275      98.230  63.500  40.850  1.00  0.00           N
ATOM   4231  H   VAL A 275      98.100  64.140  40.080  1.00  0.00           H
ATOM   4232  CA  VAL A 275      97.400  62.290  40.990  1.00  0.00           C
ATOM   4233  HA  VAL A 275      97.560  61.730  41.920  1.00  0.00           H
ATOM   4234  CB  VAL A 275      95.910  62.620  40.920  1.00  0.00           C
ATOM   4235  HB  VAL A 275      95.700  63.090  39.960  1.00  0.00           H
ATOM   4236  CG1 VAL A 275      95.050  61.360  41.060  1.00  0.00           C
ATOM   4237 1HG1 VAL A 275      95.070  60.650  40.230  1.00  0.00           H
ATOM   4238 2HG1 VAL A 275      95.250  60.730  41.930  1.00  0.00           H
ATOM   4239 3HG1 VAL A 275      94.020  61.700  41.140  1.00  0.00           H
ATOM   4240  CG2 VAL A 275      95.460  63.600  42.060  1.00  0.00           C
ATOM   4241 1HG2 VAL A 275      94.380  63.720  42.070  1.00  0.00           H
ATOM   4242 2HG2 VAL A 275      95.830  63.340  43.050  1.00  0.00           H
ATOM   4243 3HG2 VAL A 275      95.920  64.570  41.880  1.00  0.00           H
ATOM   4244  C   VAL A 275      97.830  61.420  39.820  1.00  0.00           C
ATOM   4245  O   VAL A 275      97.480  61.670  38.670  1.00  0.00           O
ATOM   4246  N   ILE A 276      98.770  60.570  40.050  1.00  0.00           N
ATOM   4247  H   ILE A 276      99.100  60.550  41.000  1.00  0.00           H
ATOM   4248  CA  ILE A 276      99.630  59.850  39.110  1.00  0.00           C
ATOM   4249  HA  ILE A 276      99.440  60.230  38.110  1.00  0.00           H
ATOM   4250  CB  ILE A 276     101.080  60.350  39.410  1.00  0.00           C
ATOM   4251  HB  ILE A 276     101.180  60.580  40.470  1.00  0.00           H
ATOM   4252  CG2 ILE A 276     102.200  59.320  39.110  1.00  0.00           C
ATOM   4253 1HG2 ILE A 276     103.090  59.710  39.600  1.00  0.00           H
ATOM   4254 2HG2 ILE A 276     101.870  58.310  39.360  1.00  0.00           H
ATOM   4255 3HG2 ILE A 276     102.390  59.340  38.040  1.00  0.00           H
ATOM   4256  CG1 ILE A 276     101.360  61.580  38.550  1.00  0.00           C
ATOM   4257 1HG1 ILE A 276     100.560  62.310  38.620  1.00  0.00           H
ATOM   4258 2HG1 ILE A 276     101.310  61.230  37.510  1.00  0.00           H
ATOM   4259  CD  ILE A 276     102.610  62.400  38.830  1.00  0.00           C
ATOM   4260  HD1 ILE A 276     102.650  63.410  38.420  1.00  0.00           H
ATOM   4261  HD2 ILE A 276     102.770  62.440  39.910  1.00  0.00           H
ATOM   4262  HD3 ILE A 276     103.450  61.880  38.350  1.00  0.00           H
ATOM   4263  C   ILE A 276      99.440  58.360  39.080  1.00  0.00           C
ATOM   4264  O   ILE A 276      99.300  57.760  40.130  1.00  0.00           O
ATOM   4265  N   SER A 277      99.570  57.820  37.870  1.00  0.00           N
ATOM   4266  H   SER A 277      99.610  58.450  37.080  1.00  0.00           H
ATOM   4267  CA  SER A 277      99.700  56.340  37.700  1.00  0.00           C
ATOM   4268  HA  SER A 277      99.110  55.870  38.490  1.00  0.00           H
ATOM   4269  CB  SER A 277      99.320  55.910  36.330  1.00  0.00           C
ATOM   4270  HB1 SER A 277     100.060  56.120  35.550  1.00  0.00           H
ATOM   4271  HB2 SER A 277      98.420  56.400  35.950  1.00  0.00           H
ATOM   4272  OG  SER A 277      98.970  54.550  36.340  1.00  0.00           O
ATOM   4273  HG  SER A 277      98.380  54.350  35.610  1.00  0.00           H
ATOM   4274  C   SER A 277     101.110  55.840  37.870  1.00  0.00           C
ATOM   4275  O   SER A 277     101.320  54.820  38.440  1.00  0.00           O
ATOM   4276  N   ALA A 278     102.160  56.470  37.290  1.00  0.00           N
ATOM   4277  H   ALA A 278     101.840  57.300  36.800  1.00  0.00           H
ATOM   4278  CA  ALA A 278     103.620  56.100  37.340  1.00  0.00           C
ATOM   4279  HA  ALA A 278     103.850  56.070  38.400  1.00  0.00           H
ATOM   4280  CB  ALA A 278     103.800  54.720  36.610  1.00  0.00           C
ATOM   4281  HB1 ALA A 278     103.430  53.910  37.240  1.00  0.00           H
ATOM   4282  HB2 ALA A 278     103.340  54.810  35.630  1.00  0.00           H
ATOM   4283  HB3 ALA A 278     104.870  54.530  36.480  1.00  0.00           H
ATOM   4284  C   ALA A 278     104.520  57.170  36.630  1.00  0.00           C
ATOM   4285  O   ALA A 278     104.830  57.000  35.460  1.00  0.00           O
ATOM   4286  N   GLU A 284     104.770  58.340  37.260  1.00  0.00           N
ATOM   4287  H   GLU A 284     104.360  58.570  38.160  1.00  0.00           H
ATOM   4288  CA  GLU A 284     105.780  59.300  36.820  1.00  0.00           C
ATOM   4289  HA  GLU A 284     106.640  58.630  36.770  1.00  0.00           H
ATOM   4290  CB  GLU A 284     105.520  59.990  35.410  1.00  0.00           C
ATOM   4291  HB1 GLU A 284     104.990  60.930  35.530  1.00  0.00           H
ATOM   4292  HB2 GLU A 284     104.800  59.400  34.850  1.00  0.00           H
ATOM   4293  CG  GLU A 284     106.800  60.180  34.640  1.00  0.00           C
ATOM   4294  HG1 GLU A 284     107.420  59.290  34.710  1.00  0.00           H
ATOM   4295  HG2 GLU A 284     107.330  61.020  35.100  1.00  0.00           H
ATOM   4296  CD  GLU A 284     106.660  60.470  33.160  1.00  0.00           C
ATOM   4297  OE1 GLU A 284     106.270  61.620  32.860  1.00  0.00           O
ATOM   4298  OE2 GLU A 284     106.830  59.620  32.260  1.00  0.00           O
ATOM   4299  C   GLU A 284     105.980  60.340  37.910  1.00  0.00           C
ATOM   4300  O   GLU A 284     105.260  60.450  38.930  1.00  0.00           O
ATOM   4301  N   GLN A 285     106.990  61.210  37.790  1.00  0.00           N
ATOM   4302  H   GLN A 285     107.750  61.080  37.130  1.00  0.00           H
ATOM   4303  CA  GLN A 285     107.300  62.290  38.740  1.00  0.00           C
ATOM   4304  HA  GLN A 285     106.530  62.250  39.510  1.00  0.00           H
ATOM   4305  CB  GLN A 285     108.630  62.110  39.430  1.00  0.00           C
ATOM   4306  HB1 GLN A 285     108.830  62.830  40.220  1.00  0.00           H
ATOM   4307  HB2 GLN A 285     109.320  62.280  38.600  1.00  0.00           H
ATOM   4308  CG  GLN A 285     109.050  60.800  40.090  1.00  0.00           C
ATOM   4309  HG1 GLN A 285     110.090  60.890  40.410  1.00  0.00           H
ATOM   4310  HG2 GLN A 285     109.040  60.010  39.330  1.00  0.00           H
ATOM   4311  CD  GLN A 285     108.060  60.410  41.270  1.00  0.00           C
ATOM   4312  OE1 GLN A 285     108.370  60.610  42.450  1.00  0.00           O
ATOM   4313  NE2 GLN A 285     106.860  59.990  41.040  1.00  0.00           N
ATOM   4314 1HE2 GLN A 285     106.490  59.860  40.110  1.00  0.00           H
ATOM   4315 2HE2 GLN A 285     106.220  59.790  41.790  1.00  0.00           H
ATOM   4316  C   GLN A 285     107.120  63.720  38.160  1.00  0.00           C
ATOM   4317  O   GLN A 285     107.520  63.910  37.010  1.00  0.00           O
ATOM   4318  N   LEU A 286     106.720  64.780  38.970  1.00  0.00           N
ATOM   4319  H   LEU A 286     106.390  64.540  39.890  1.00  0.00           H
ATOM   4320  CA  LEU A 286     106.760  66.230  38.670  1.00  0.00           C
ATOM   4321  HA  LEU A 286     107.150  66.220  37.650  1.00  0.00           H
ATOM   4322  CB  LEU A 286     105.310  66.690  38.570  1.00  0.00           C
ATOM   4323  HB1 LEU A 286     105.280  67.760  38.750  1.00  0.00           H
ATOM   4324  HB2 LEU A 286     104.660  66.350  39.380  1.00  0.00           H
ATOM   4325  CG  LEU A 286     104.550  66.420  37.260  1.00  0.00           C
ATOM   4326  HG  LEU A 286     105.070  66.910  36.440  1.00  0.00           H
ATOM   4327  CD1 LEU A 286     104.480  64.870  37.030  1.00  0.00           C
ATOM   4328 1HD1 LEU A 286     104.570  64.300  37.960  1.00  0.00           H
ATOM   4329 2HD1 LEU A 286     103.570  64.580  36.510  1.00  0.00           H
ATOM   4330 3HD1 LEU A 286     105.300  64.560  36.390  1.00  0.00           H
ATOM   4331  CD2 LEU A 286     103.200  67.160  37.360  1.00  0.00           C
ATOM   4332 1HD2 LEU A 286     102.600  66.790  38.190  1.00  0.00           H
ATOM   4333 2HD2 LEU A 286     103.360  68.190  37.650  1.00  0.00           H
ATOM   4334 3HD2 LEU A 286     102.640  67.130  36.420  1.00  0.00           H
ATOM   4335  C   LEU A 286     107.550  67.160  39.610  1.00  0.00           C
ATOM   4336  O   LEU A 286     107.880  66.850  40.760  1.00  0.00           O
ATOM   4337  N   SER A 287     107.890  68.310  39.070  1.00  0.00           N
ATOM   4338  H   SER A 287     107.410  68.460  38.190  1.00  0.00           H
ATOM   4339  CA  SER A 287     108.540  69.330  39.760  1.00  0.00           C
ATOM   4340  HA  SER A 287     109.210  68.930  40.510  1.00  0.00           H
ATOM   4341  CB  SER A 287     109.420  70.210  38.880  1.00  0.00           C
ATOM   4342  HB1 SER A 287     109.920  69.510  38.200  1.00  0.00           H
ATOM   4343  HB2 SER A 287     110.240  70.640  39.450  1.00  0.00           H
ATOM   4344  OG  SER A 287     108.780  71.230  38.240  1.00  0.00           O
ATOM   4345  HG  SER A 287     109.350  71.540  37.530  1.00  0.00           H
ATOM   4346  C   SER A 287     107.600  70.290  40.480  1.00  0.00           C
ATOM   4347  O   SER A 287     106.400  70.200  40.220  1.00  0.00           O
ATOM   4348  N   VAL A 288     108.160  71.130  41.380  1.00  0.00           N
ATOM   4349  H   VAL A 288     109.160  71.190  41.500  1.00  0.00           H
ATOM   4350  CA  VAL A 288     107.370  72.200  42.080  1.00  0.00           C
ATOM   4351  HA  VAL A 288     106.570  71.770  42.680  1.00  0.00           H
ATOM   4352  CB  VAL A 288     108.200  72.960  43.160  1.00  0.00           C
ATOM   4353  HB  VAL A 288     109.110  73.250  42.630  1.00  0.00           H
ATOM   4354  CG1 VAL A 288     107.550  74.190  43.730  1.00  0.00           C
ATOM   4355 1HG1 VAL A 288     106.610  73.920  44.210  1.00  0.00           H
ATOM   4356 2HG1 VAL A 288     108.120  74.600  44.570  1.00  0.00           H
ATOM   4357 3HG1 VAL A 288     107.310  74.980  43.020  1.00  0.00           H
ATOM   4358  CG2 VAL A 288     108.540  72.060  44.400  1.00  0.00           C
ATOM   4359 1HG2 VAL A 288     108.940  71.130  44.000  1.00  0.00           H
ATOM   4360 2HG2 VAL A 288     109.300  72.480  45.050  1.00  0.00           H
ATOM   4361 3HG2 VAL A 288     107.650  71.830  44.990  1.00  0.00           H
ATOM   4362  C   VAL A 288     106.770  73.190  41.180  1.00  0.00           C
ATOM   4363  O   VAL A 288     105.580  73.580  41.370  1.00  0.00           O
ATOM   4364  N   ALA A 289     107.330  73.560  40.060  1.00  0.00           N
ATOM   4365  H   ALA A 289     108.300  73.280  40.010  1.00  0.00           H
ATOM   4366  CA  ALA A 289     106.800  74.480  39.020  1.00  0.00           C
ATOM   4367  HA  ALA A 289     106.570  75.410  39.540  1.00  0.00           H
ATOM   4368  CB  ALA A 289     107.970  74.600  38.010  1.00  0.00           C
ATOM   4369  HB1 ALA A 289     107.720  75.170  37.120  1.00  0.00           H
ATOM   4370  HB2 ALA A 289     108.730  75.200  38.500  1.00  0.00           H
ATOM   4371  HB3 ALA A 289     108.300  73.640  37.620  1.00  0.00           H
ATOM   4372  C   ALA A 289     105.530  73.950  38.310  1.00  0.00           C
ATOM   4373  O   ALA A 289     104.650  74.590  37.820  1.00  0.00           O
ATOM   4374  N   GLU A 290     105.470  72.590  38.280  1.00  0.00           N
ATOM   4375  H   GLU A 290     106.160  71.990  38.700  1.00  0.00           H
ATOM   4376  CA  GLU A 290     104.420  71.920  37.430  1.00  0.00           C
ATOM   4377  HA  GLU A 290     104.150  72.640  36.670  1.00  0.00           H
ATOM   4378  CB  GLU A 290     105.240  70.810  36.780  1.00  0.00           C
ATOM   4379  HB1 GLU A 290     104.640  70.000  36.370  1.00  0.00           H
ATOM   4380  HB2 GLU A 290     105.820  70.430  37.620  1.00  0.00           H
ATOM   4381  CG  GLU A 290     106.280  71.230  35.740  1.00  0.00           C
ATOM   4382  HG1 GLU A 290     106.780  72.100  36.160  1.00  0.00           H
ATOM   4383  HG2 GLU A 290     105.870  71.630  34.820  1.00  0.00           H
ATOM   4384  CD  GLU A 290     107.170  70.090  35.320  1.00  0.00           C
ATOM   4385  OE1 GLU A 290     106.810  68.900  35.460  1.00  0.00           O
ATOM   4386  OE2 GLU A 290     108.240  70.370  34.730  1.00  0.00           O
ATOM   4387  C   GLU A 290     103.230  71.630  38.240  1.00  0.00           C
ATOM   4388  O   GLU A 290     102.140  72.050  37.950  1.00  0.00           O
ATOM   4389  N   ILE A 291     103.450  71.020  39.440  1.00  0.00           N
ATOM   4390  H   ILE A 291     104.420  70.830  39.670  1.00  0.00           H
ATOM   4391  CA  ILE A 291     102.360  70.850  40.470  1.00  0.00           C
ATOM   4392  HA  ILE A 291     101.580  70.300  39.940  1.00  0.00           H
ATOM   4393  CB  ILE A 291     102.850  69.920  41.660  1.00  0.00           C
ATOM   4394  HB  ILE A 291     102.070  69.740  42.400  1.00  0.00           H
ATOM   4395  CG2 ILE A 291     103.300  68.540  41.130  1.00  0.00           C
ATOM   4396 1HG2 ILE A 291     104.260  68.760  40.660  1.00  0.00           H
ATOM   4397 2HG2 ILE A 291     103.490  67.890  41.990  1.00  0.00           H
ATOM   4398 3HG2 ILE A 291     102.500  68.040  40.600  1.00  0.00           H
ATOM   4399  CG1 ILE A 291     104.010  70.550  42.460  1.00  0.00           C
ATOM   4400 1HG1 ILE A 291     103.780  71.530  42.870  1.00  0.00           H
ATOM   4401 2HG1 ILE A 291     104.860  70.690  41.790  1.00  0.00           H
ATOM   4402  CD  ILE A 291     104.340  69.810  43.810  1.00  0.00           C
ATOM   4403  HD1 ILE A 291     103.460  69.570  44.410  1.00  0.00           H
ATOM   4404  HD2 ILE A 291     105.020  69.000  43.540  1.00  0.00           H
ATOM   4405  HD3 ILE A 291     104.840  70.520  44.460  1.00  0.00           H
ATOM   4406  C   ILE A 291     101.780  72.160  40.990  1.00  0.00           C
ATOM   4407  O   ILE A 291     100.580  72.260  41.160  1.00  0.00           O
ATOM   4408  N   THR A 292     102.590  73.210  41.250  1.00  0.00           N
ATOM   4409  H   THR A 292     103.580  73.180  41.040  1.00  0.00           H
ATOM   4410  CA  THR A 292     101.940  74.530  41.650  1.00  0.00           C
ATOM   4411  HA  THR A 292     101.260  74.460  42.510  1.00  0.00           H
ATOM   4412  CB  THR A 292     103.010  75.510  42.020  1.00  0.00           C
ATOM   4413  HB  THR A 292     103.580  75.980  41.220  1.00  0.00           H
ATOM   4414  CG2 THR A 292     102.500  76.700  42.890  1.00  0.00           C
ATOM   4415 1HG2 THR A 292     103.320  77.390  43.070  1.00  0.00           H
ATOM   4416 2HG2 THR A 292     101.680  77.220  42.400  1.00  0.00           H
ATOM   4417 3HG2 THR A 292     102.150  76.390  43.870  1.00  0.00           H
ATOM   4418  OG1 THR A 292     103.910  74.920  42.960  1.00  0.00           O
ATOM   4419  HG1 THR A 292     104.530  74.440  42.400  1.00  0.00           H
ATOM   4420  C   THR A 292     101.150  75.230  40.540  1.00  0.00           C
ATOM   4421  O   THR A 292     100.180  75.950  40.790  1.00  0.00           O
ATOM   4422  N   ASN A 293     101.550  74.940  39.270  1.00  0.00           N
ATOM   4423  H   ASN A 293     102.340  74.330  39.120  1.00  0.00           H
ATOM   4424  CA  ASN A 293     100.650  75.340  38.170  1.00  0.00           C
ATOM   4425  HA  ASN A 293     100.380  76.380  38.350  1.00  0.00           H
ATOM   4426  CB  ASN A 293     101.460  75.220  36.850  1.00  0.00           C
ATOM   4427  HB1 ASN A 293     101.840  74.220  36.650  1.00  0.00           H
ATOM   4428  HB2 ASN A 293     102.400  75.740  36.980  1.00  0.00           H
ATOM   4429  CG  ASN A 293     100.850  75.860  35.630  1.00  0.00           C
ATOM   4430  OD1 ASN A 293     100.050  76.730  35.800  1.00  0.00           O
ATOM   4431  ND2 ASN A 293     101.260  75.500  34.460  1.00  0.00           N
ATOM   4432 1HD2 ASN A 293     101.760  74.630  34.330  1.00  0.00           H
ATOM   4433 2HD2 ASN A 293     100.750  75.830  33.650  1.00  0.00           H
ATOM   4434  C   ASN A 293      99.330  74.530  38.160  1.00  0.00           C
ATOM   4435  O   ASN A 293      98.290  75.150  37.970  1.00  0.00           O
ATOM   4436  N   ALA A 294      99.410  73.220  38.280  1.00  0.00           N
ATOM   4437  H   ALA A 294     100.280  72.740  38.440  1.00  0.00           H
ATOM   4438  CA  ALA A 294      98.320  72.370  38.220  1.00  0.00           C
ATOM   4439  HA  ALA A 294      97.760  72.440  37.290  1.00  0.00           H
ATOM   4440  CB  ALA A 294      98.750  70.870  38.290  1.00  0.00           C
ATOM   4441  HB1 ALA A 294      99.420  70.600  37.480  1.00  0.00           H
ATOM   4442  HB2 ALA A 294      99.230  70.660  39.240  1.00  0.00           H
ATOM   4443  HB3 ALA A 294      97.860  70.250  38.110  1.00  0.00           H
ATOM   4444  C   ALA A 294      97.170  72.750  39.210  1.00  0.00           C
ATOM   4445  O   ALA A 294      96.020  72.410  39.010  1.00  0.00           O
ATOM   4446  N   CYS A 295      97.530  73.500  40.330  1.00  0.00           N
ATOM   4447  H   CYS A 295      98.470  73.840  40.420  1.00  0.00           H
ATOM   4448  CA  CYS A 295      96.550  73.990  41.350  1.00  0.00           C
ATOM   4449  HA  CYS A 295      96.000  73.150  41.760  1.00  0.00           H
ATOM   4450  CB  CYS A 295      97.450  74.820  42.340  1.00  0.00           C
ATOM   4451  HB1 CYS A 295      96.750  75.240  43.060  1.00  0.00           H
ATOM   4452  HB2 CYS A 295      97.870  75.740  41.920  1.00  0.00           H
ATOM   4453  SG  CYS A 295      98.650  73.910  43.330  1.00  0.00           S
ATOM   4454  HG  CYS A 295      98.550  72.750  42.660  1.00  0.00           H
ATOM   4455  C   CYS A 295      95.450  74.930  40.870  1.00  0.00           C
ATOM   4456  O   CYS A 295      94.450  75.110  41.590  1.00  0.00           O
ATOM   4457  N   PHE A 296      95.690  75.580  39.750  1.00  0.00           N
ATOM   4458  H   PHE A 296      96.560  75.290  39.320  1.00  0.00           H
ATOM   4459  CA  PHE A 296      94.810  76.500  39.030  1.00  0.00           C
ATOM   4460  HA  PHE A 296      94.000  76.850  39.670  1.00  0.00           H
ATOM   4461  CB  PHE A 296      95.730  77.640  38.700  1.00  0.00           C
ATOM   4462  HB1 PHE A 296      95.200  78.370  38.100  1.00  0.00           H
ATOM   4463  HB2 PHE A 296      96.530  77.260  38.070  1.00  0.00           H
ATOM   4464  CG  PHE A 296      96.310  78.300  39.990  1.00  0.00           C
ATOM   4465  CD1 PHE A 296      95.480  79.210  40.720  1.00  0.00           C
ATOM   4466  HD1 PHE A 296      94.560  79.560  40.290  1.00  0.00           H
ATOM   4467  CE1 PHE A 296      95.910  79.680  41.950  1.00  0.00           C
ATOM   4468  HE1 PHE A 296      95.380  80.430  42.520  1.00  0.00           H
ATOM   4469  CZ  PHE A 296      97.220  79.330  42.400  1.00  0.00           C
ATOM   4470  HZ  PHE A 296      97.600  79.710  43.340  1.00  0.00           H
ATOM   4471  CE2 PHE A 296      98.040  78.440  41.770  1.00  0.00           C
ATOM   4472  HE2 PHE A 296      98.980  78.090  42.180  1.00  0.00           H
ATOM   4473  CD2 PHE A 296      97.610  77.990  40.510  1.00  0.00           C
ATOM   4474  HD2 PHE A 296      98.350  77.420  39.970  1.00  0.00           H
ATOM   4475  C   PHE A 296      94.220  75.910  37.750  1.00  0.00           C
ATOM   4476  O   PHE A 296      93.650  76.640  36.990  1.00  0.00           O
ATOM   4477  N   GLU A 297      94.420  74.590  37.440  1.00  0.00           N
ATOM   4478  H   GLU A 297      94.980  73.990  38.030  1.00  0.00           H
ATOM   4479  CA  GLU A 297      93.610  73.880  36.490  1.00  0.00           C
ATOM   4480  HA  GLU A 297      93.390  74.720  35.830  1.00  0.00           H
ATOM   4481  CB  GLU A 297      94.540  72.870  35.750  1.00  0.00           C
ATOM   4482  HB1 GLU A 297      94.370  71.860  36.120  1.00  0.00           H
ATOM   4483  HB2 GLU A 297      95.570  73.150  35.950  1.00  0.00           H
ATOM   4484  CG  GLU A 297      94.430  72.880  34.170  1.00  0.00           C
ATOM   4485  HG1 GLU A 297      93.390  72.730  33.880  1.00  0.00           H
ATOM   4486  HG2 GLU A 297      95.070  72.050  33.880  1.00  0.00           H
ATOM   4487  CD  GLU A 297      95.120  74.150  33.610  1.00  0.00           C
ATOM   4488  OE1 GLU A 297      94.540  75.250  33.540  1.00  0.00           O
ATOM   4489  OE2 GLU A 297      96.300  74.030  33.230  1.00  0.00           O
ATOM   4490  C   GLU A 297      92.310  73.240  37.000  1.00  0.00           C
ATOM   4491  O   GLU A 297      92.470  72.510  37.940  1.00  0.00           O
ATOM   4492  N   PRO A 298      91.150  73.500  36.350  1.00  0.00           N
ATOM   4493  CD  PRO A 298      90.930  74.650  35.480  1.00  0.00           C
ATOM   4494  HD1 PRO A 298      91.030  74.370  34.440  1.00  0.00           H
ATOM   4495  HD2 PRO A 298      91.470  75.560  35.730  1.00  0.00           H
ATOM   4496  CG  PRO A 298      89.500  74.970  35.710  1.00  0.00           C
ATOM   4497  HG1 PRO A 298      89.030  75.650  35.000  1.00  0.00           H
ATOM   4498  HG2 PRO A 298      89.430  75.500  36.660  1.00  0.00           H
ATOM   4499  CB  PRO A 298      88.780  73.650  35.910  1.00  0.00           C
ATOM   4500  HB1 PRO A 298      88.600  73.090  34.990  1.00  0.00           H
ATOM   4501  HB2 PRO A 298      87.840  73.710  36.460  1.00  0.00           H
ATOM   4502  CA  PRO A 298      89.810  72.960  36.790  1.00  0.00           C
ATOM   4503  HA  PRO A 298      89.800  73.290  37.820  1.00  0.00           H
ATOM   4504  C   PRO A 298      89.770  71.380  36.780  1.00  0.00           C
ATOM   4505  O   PRO A 298      89.090  70.800  37.550  1.00  0.00           O
ATOM   4506  N   ALA A 299      90.600  70.720  35.900  1.00  0.00           N
ATOM   4507  H   ALA A 299      91.100  71.280  35.220  1.00  0.00           H
ATOM   4508  CA  ALA A 299      90.760  69.280  35.770  1.00  0.00           C
ATOM   4509  HA  ALA A 299      89.780  68.890  35.510  1.00  0.00           H
ATOM   4510  CB  ALA A 299      91.800  68.910  34.700  1.00  0.00           C
ATOM   4511  HB1 ALA A 299      91.670  69.440  33.750  1.00  0.00           H
ATOM   4512  HB2 ALA A 299      92.730  69.200  35.190  1.00  0.00           H
ATOM   4513  HB3 ALA A 299      91.650  67.860  34.440  1.00  0.00           H
ATOM   4514  C   ALA A 299      91.070  68.600  37.140  1.00  0.00           C
ATOM   4515  O   ALA A 299      90.650  67.450  37.450  1.00  0.00           O
ATOM   4516  N   ASN A 300      91.750  69.310  38.070  1.00  0.00           N
ATOM   4517  H   ASN A 300      91.910  70.280  37.840  1.00  0.00           H
ATOM   4518  CA  ASN A 300      92.250  68.790  39.350  1.00  0.00           C
ATOM   4519  HA  ASN A 300      92.120  67.710  39.340  1.00  0.00           H
ATOM   4520  CB  ASN A 300      93.740  69.100  39.450  1.00  0.00           C
ATOM   4521  HB1 ASN A 300      94.200  68.550  40.270  1.00  0.00           H
ATOM   4522  HB2 ASN A 300      93.860  70.140  39.760  1.00  0.00           H
ATOM   4523  CG  ASN A 300      94.630  68.980  38.180  1.00  0.00           C
ATOM   4524  OD1 ASN A 300      94.750  67.900  37.620  1.00  0.00           O
ATOM   4525  ND2 ASN A 300      95.470  69.930  37.770  1.00  0.00           N
ATOM   4526 1HD2 ASN A 300      95.560  70.830  38.220  1.00  0.00           H
ATOM   4527 2HD2 ASN A 300      95.980  69.550  36.990  1.00  0.00           H
ATOM   4528  C   ASN A 300      91.410  69.180  40.600  1.00  0.00           C
ATOM   4529  O   ASN A 300      91.710  68.810  41.770  1.00  0.00           O
ATOM   4530  N   GLN A 301      90.350  69.990  40.420  1.00  0.00           N
ATOM   4531  H   GLN A 301      90.100  70.150  39.450  1.00  0.00           H
ATOM   4532  CA  GLN A 301      89.570  70.600  41.500  1.00  0.00           C
ATOM   4533  HA  GLN A 301      90.340  71.000  42.170  1.00  0.00           H
ATOM   4534  CB  GLN A 301      88.700  71.680  40.880  1.00  0.00           C
ATOM   4535  HB1 GLN A 301      87.930  71.970  41.590  1.00  0.00           H
ATOM   4536  HB2 GLN A 301      88.210  71.300  39.980  1.00  0.00           H
ATOM   4537  CG  GLN A 301      89.530  72.930  40.570  1.00  0.00           C
ATOM   4538  HG1 GLN A 301      90.380  72.750  39.920  1.00  0.00           H
ATOM   4539  HG2 GLN A 301      89.970  73.310  41.490  1.00  0.00           H
ATOM   4540  CD  GLN A 301      88.610  74.020  40.020  1.00  0.00           C
ATOM   4541  OE1 GLN A 301      87.420  73.850  39.700  1.00  0.00           O
ATOM   4542  NE2 GLN A 301      89.070  75.240  40.030  1.00  0.00           N
ATOM   4543 1HE2 GLN A 301      89.910  75.380  40.570  1.00  0.00           H
ATOM   4544 2HE2 GLN A 301      88.400  75.920  39.680  1.00  0.00           H
ATOM   4545  C   GLN A 301      88.740  69.480  42.310  1.00  0.00           C
ATOM   4546  O   GLN A 301      88.150  68.620  41.630  1.00  0.00           O
ATOM   4547  N   MET A 302      88.410  69.720  43.610  1.00  0.00           N
ATOM   4548  H   MET A 302      88.950  70.430  44.080  1.00  0.00           H
ATOM   4549  CA  MET A 302      87.410  68.890  44.330  1.00  0.00           C
ATOM   4550  HA  MET A 302      87.460  67.810  44.230  1.00  0.00           H
ATOM   4551  CB  MET A 302      87.520  69.060  45.870  1.00  0.00           C
ATOM   4552  HB1 MET A 302      86.740  68.580  46.450  1.00  0.00           H
ATOM   4553  HB2 MET A 302      87.490  70.150  45.860  1.00  0.00           H
ATOM   4554  CG  MET A 302      88.950  68.680  46.440  1.00  0.00           C
ATOM   4555  HG1 MET A 302      88.830  68.880  47.500  1.00  0.00           H
ATOM   4556  HG2 MET A 302      89.630  69.410  45.990  1.00  0.00           H
ATOM   4557  SD  MET A 302      89.410  66.930  46.140  1.00  0.00           S
ATOM   4558  CE  MET A 302      90.090  66.870  44.450  1.00  0.00           C
ATOM   4559  HE1 MET A 302      90.980  67.490  44.310  1.00  0.00           H
ATOM   4560  HE2 MET A 302      90.350  65.820  44.350  1.00  0.00           H
ATOM   4561  HE3 MET A 302      89.390  67.100  43.650  1.00  0.00           H
ATOM   4562  C   MET A 302      85.950  69.240  43.910  1.00  0.00           C
ATOM   4563  O   MET A 302      84.990  68.560  44.220  1.00  0.00           O
ATOM   4564  N   VAL A 303      85.820  70.480  43.360  1.00  0.00           N
ATOM   4565  H   VAL A 303      86.670  70.990  43.180  1.00  0.00           H
ATOM   4566  CA  VAL A 303      84.610  70.920  42.750  1.00  0.00           C
ATOM   4567  HA  VAL A 303      83.940  70.090  42.540  1.00  0.00           H
ATOM   4568  CB  VAL A 303      83.780  71.810  43.700  1.00  0.00           C
ATOM   4569  HB  VAL A 303      84.330  72.710  43.930  1.00  0.00           H
ATOM   4570  CG1 VAL A 303      82.390  72.150  43.130  1.00  0.00           C
ATOM   4571 1HG1 VAL A 303      81.890  72.800  43.850  1.00  0.00           H
ATOM   4572 2HG1 VAL A 303      82.490  72.720  42.200  1.00  0.00           H
ATOM   4573 3HG1 VAL A 303      81.850  71.220  42.960  1.00  0.00           H
ATOM   4574  CG2 VAL A 303      83.520  71.160  45.110  1.00  0.00           C
ATOM   4575 1HG2 VAL A 303      83.040  71.800  45.850  1.00  0.00           H
ATOM   4576 2HG2 VAL A 303      82.880  70.280  44.990  1.00  0.00           H
ATOM   4577 3HG2 VAL A 303      84.480  70.860  45.530  1.00  0.00           H
ATOM   4578  C   VAL A 303      84.850  71.670  41.450  1.00  0.00           C
ATOM   4579  O   VAL A 303      85.490  72.710  41.480  1.00  0.00           O
ATOM   4580  N   LYS A 304      84.490  71.210  40.250  1.00  0.00           N
ATOM   4581  H   LYS A 304      84.200  70.240  40.230  1.00  0.00           H
ATOM   4582  CA  LYS A 304      84.630  71.990  39.010  1.00  0.00           C
ATOM   4583  HA  LYS A 304      85.640  72.380  38.920  1.00  0.00           H
ATOM   4584  CB  LYS A 304      84.150  71.170  37.790  1.00  0.00           C
ATOM   4585  HB1 LYS A 304      84.390  71.690  36.860  1.00  0.00           H
ATOM   4586  HB2 LYS A 304      83.080  70.960  37.860  1.00  0.00           H
ATOM   4587  CG  LYS A 304      84.980  69.870  37.600  1.00  0.00           C
ATOM   4588  HG1 LYS A 304      84.720  69.130  38.350  1.00  0.00           H
ATOM   4589  HG2 LYS A 304      86.060  69.990  37.580  1.00  0.00           H
ATOM   4590  CD  LYS A 304      84.720  69.260  36.280  1.00  0.00           C
ATOM   4591  HD1 LYS A 304      85.040  69.910  35.460  1.00  0.00           H
ATOM   4592  HD2 LYS A 304      83.650  69.090  36.150  1.00  0.00           H
ATOM   4593  CE  LYS A 304      85.380  67.870  36.110  1.00  0.00           C
ATOM   4594  HE1 LYS A 304      84.790  67.220  36.750  1.00  0.00           H
ATOM   4595  HE2 LYS A 304      86.400  68.020  36.450  1.00  0.00           H
ATOM   4596  NZ  LYS A 304      85.350  67.420  34.660  1.00  0.00           N
ATOM   4597  HZ1 LYS A 304      85.880  68.100  34.130  1.00  0.00           H
ATOM   4598  HZ2 LYS A 304      85.610  66.470  34.460  1.00  0.00           H
ATOM   4599  HZ3 LYS A 304      84.430  67.420  34.240  1.00  0.00           H
ATOM   4600  C   LYS A 304      83.860  73.340  38.970  1.00  0.00           C
ATOM   4601  O   LYS A 304      82.660  73.420  38.920  1.00  0.00           O
ATOM   4602  N   CYS A 305      84.640  74.450  39.080  1.00  0.00           N
ATOM   4603  H   CYS A 305      85.630  74.380  39.220  1.00  0.00           H
ATOM   4604  CA  CYS A 305      84.160  75.790  38.640  1.00  0.00           C
ATOM   4605  HA  CYS A 305      83.220  75.510  38.160  1.00  0.00           H
ATOM   4606  CB  CYS A 305      83.950  76.610  39.940  1.00  0.00           C
ATOM   4607  HB1 CYS A 305      83.220  75.980  40.450  1.00  0.00           H
ATOM   4608  HB2 CYS A 305      83.420  77.550  39.730  1.00  0.00           H
ATOM   4609  SG  CYS A 305      85.480  76.630  40.900  1.00  0.00           S
ATOM   4610  HG  CYS A 305      85.860  75.350  40.770  1.00  0.00           H
ATOM   4611  C   CYS A 305      85.210  76.530  37.760  1.00  0.00           C
ATOM   4612  O   CYS A 305      86.140  75.860  37.310  1.00  0.00           O
ATOM   4613  N   ASP A 306      85.170  77.830  37.620  1.00  0.00           N
ATOM   4614  H   ASP A 306      84.270  78.250  37.760  1.00  0.00           H
ATOM   4615  CA  ASP A 306      86.190  78.520  36.870  1.00  0.00           C
ATOM   4616  HA  ASP A 306      87.080  77.910  36.730  1.00  0.00           H
ATOM   4617  CB  ASP A 306      85.800  79.000  35.500  1.00  0.00           C
ATOM   4618  HB1 ASP A 306      85.070  79.800  35.570  1.00  0.00           H
ATOM   4619  HB2 ASP A 306      85.270  78.210  34.980  1.00  0.00           H
ATOM   4620  CG  ASP A 306      86.970  79.440  34.700  1.00  0.00           C
ATOM   4621  OD1 ASP A 306      88.080  79.630  35.210  1.00  0.00           O
ATOM   4622  OD2 ASP A 306      86.770  79.630  33.460  1.00  0.00           O
ATOM   4623  C   ASP A 306      86.720  79.660  37.710  1.00  0.00           C
ATOM   4624  O   ASP A 306      86.170  80.770  37.670  1.00  0.00           O
ATOM   4625  N   PRO A 307      87.700  79.440  38.600  1.00  0.00           N
ATOM   4626  CD  PRO A 307      88.310  78.230  39.020  1.00  0.00           C
ATOM   4627  HD1 PRO A 307      89.190  78.120  38.390  1.00  0.00           H
ATOM   4628  HD2 PRO A 307      87.660  77.370  38.860  1.00  0.00           H
ATOM   4629  CG  PRO A 307      88.830  78.460  40.400  1.00  0.00           C
ATOM   4630  HG1 PRO A 307      89.690  77.830  40.630  1.00  0.00           H
ATOM   4631  HG2 PRO A 307      88.110  78.500  41.220  1.00  0.00           H
ATOM   4632  CB  PRO A 307      89.420  79.880  40.180  1.00  0.00           C
ATOM   4633  HB1 PRO A 307      90.350  79.850  39.620  1.00  0.00           H
ATOM   4634  HB2 PRO A 307      89.710  80.380  41.100  1.00  0.00           H
ATOM   4635  CA  PRO A 307      88.330  80.590  39.340  1.00  0.00           C
ATOM   4636  HA  PRO A 307      87.540  80.970  40.000  1.00  0.00           H
ATOM   4637  C   PRO A 307      88.930  81.780  38.540  1.00  0.00           C
ATOM   4638  O   PRO A 307      89.420  82.770  39.070  1.00  0.00           O
ATOM   4639  N   ARG A 308      88.960  81.740  37.180  1.00  0.00           N
ATOM   4640  H   ARG A 308      88.360  81.040  36.770  1.00  0.00           H
ATOM   4641  CA  ARG A 308      89.350  82.930  36.360  1.00  0.00           C
ATOM   4642  HA  ARG A 308      90.250  83.370  36.790  1.00  0.00           H
ATOM   4643  CB  ARG A 308      89.520  82.560  34.840  1.00  0.00           C
ATOM   4644  HB1 ARG A 308      89.740  83.480  34.310  1.00  0.00           H
ATOM   4645  HB2 ARG A 308      88.580  82.150  34.450  1.00  0.00           H
ATOM   4646  CG  ARG A 308      90.700  81.620  34.600  1.00  0.00           C
ATOM   4647  HG1 ARG A 308      90.740  80.730  35.230  1.00  0.00           H
ATOM   4648  HG2 ARG A 308      91.590  82.220  34.800  1.00  0.00           H
ATOM   4649  CD  ARG A 308      90.770  81.050  33.160  1.00  0.00           C
ATOM   4650  HD1 ARG A 308      91.580  80.330  33.130  1.00  0.00           H
ATOM   4651  HD2 ARG A 308      90.860  81.930  32.510  1.00  0.00           H
ATOM   4652  NE  ARG A 308      89.570  80.330  32.760  1.00  0.00           N
ATOM   4653  HE  ARG A 308      88.760  80.350  33.360  1.00  0.00           H
ATOM   4654  CZ  ARG A 308      89.560  79.700  31.620  1.00  0.00           C
ATOM   4655  NH1 ARG A 308      90.600  79.410  30.830  1.00  0.00           N
ATOM   4656 1HH1 ARG A 308      91.500  79.560  31.260  1.00  0.00           H
ATOM   4657 2HH1 ARG A 308      90.570  78.780  30.050  1.00  0.00           H
ATOM   4658  NH2 ARG A 308      88.370  79.460  31.110  1.00  0.00           N
ATOM   4659 1HH2 ARG A 308      87.540  79.650  31.640  1.00  0.00           H
ATOM   4660 2HH2 ARG A 308      88.310  79.160  30.150  1.00  0.00           H
ATOM   4661  C   ARG A 308      88.350  84.000  36.500  1.00  0.00           C
ATOM   4662  O   ARG A 308      88.590  85.190  36.540  1.00  0.00           O
ATOM   4663  N   HIS A 309      87.040  83.580  36.650  1.00  0.00           N
ATOM   4664  H   HIS A 309      86.840  82.610  36.800  1.00  0.00           H
ATOM   4665  CA  HIS A 309      85.900  84.440  36.500  1.00  0.00           C
ATOM   4666  HA  HIS A 309      86.250  85.430  36.220  1.00  0.00           H
ATOM   4667  CB  HIS A 309      84.970  83.960  35.320  1.00  0.00           C
ATOM   4668  HB1 HIS A 309      84.010  84.480  35.360  1.00  0.00           H
ATOM   4669  HB2 HIS A 309      84.690  82.940  35.600  1.00  0.00           H
ATOM   4670  CG  HIS A 309      85.530  84.140  33.920  1.00  0.00           C
ATOM   4671  ND1 HIS A 309      86.150  83.130  33.180  1.00  0.00           N
ATOM   4672  CE1 HIS A 309      86.530  83.780  32.060  1.00  0.00           C
ATOM   4673  HE1 HIS A 309      87.200  83.410  31.300  1.00  0.00           H
ATOM   4674  NE2 HIS A 309      86.120  85.000  32.000  1.00  0.00           N
ATOM   4675  HE2 HIS A 309      86.380  85.650  31.270  1.00  0.00           H
ATOM   4676  CD2 HIS A 309      85.460  85.280  33.140  1.00  0.00           C
ATOM   4677  HD2 HIS A 309      85.060  86.240  33.430  1.00  0.00           H
ATOM   4678  C   HIS A 309      85.270  84.720  37.860  1.00  0.00           C
ATOM   4679  O   HIS A 309      84.040  85.000  37.870  1.00  0.00           O
ATOM   4680  N   GLY A 310      86.050  84.720  38.960  1.00  0.00           N
ATOM   4681  H   GLY A 310      87.010  84.420  38.900  1.00  0.00           H
ATOM   4682  CA  GLY A 310      85.690  85.240  40.290  1.00  0.00           C
ATOM   4683  HA1 GLY A 310      85.280  84.450  40.910  1.00  0.00           H
ATOM   4684  HA2 GLY A 310      84.910  86.000  40.310  1.00  0.00           H
ATOM   4685  C   GLY A 310      86.880  85.810  41.080  1.00  0.00           C
ATOM   4686  O   GLY A 310      87.830  86.260  40.440  1.00  0.00           O
ATOM   4687  N   LYS A 311      86.740  85.970  42.390  1.00  0.00           N
ATOM   4688  H   LYS A 311      85.870  85.690  42.810  1.00  0.00           H
ATOM   4689  CA  LYS A 311      87.710  86.590  43.270  1.00  0.00           C
ATOM   4690  HA  LYS A 311      88.650  86.830  42.770  1.00  0.00           H
ATOM   4691  CB  LYS A 311      87.220  87.990  43.640  1.00  0.00           C
ATOM   4692  HB1 LYS A 311      87.900  88.280  44.450  1.00  0.00           H
ATOM   4693  HB2 LYS A 311      86.190  87.920  43.970  1.00  0.00           H
ATOM   4694  CG  LYS A 311      87.230  88.950  42.480  1.00  0.00           C
ATOM   4695  HG1 LYS A 311      86.520  88.600  41.720  1.00  0.00           H
ATOM   4696  HG2 LYS A 311      88.210  89.140  42.050  1.00  0.00           H
ATOM   4697  CD  LYS A 311      86.770  90.280  43.080  1.00  0.00           C
ATOM   4698  HD1 LYS A 311      87.440  90.640  43.850  1.00  0.00           H
ATOM   4699  HD2 LYS A 311      85.770  90.220  43.520  1.00  0.00           H
ATOM   4700  CE  LYS A 311      86.560  91.350  42.020  1.00  0.00           C
ATOM   4701  HE1 LYS A 311      85.590  91.150  41.560  1.00  0.00           H
ATOM   4702  HE2 LYS A 311      87.340  91.280  41.260  1.00  0.00           H
ATOM   4703  NZ  LYS A 311      86.510  92.700  42.600  1.00  0.00           N
ATOM   4704  HZ1 LYS A 311      85.660  92.780  43.140  1.00  0.00           H
ATOM   4705  HZ2 LYS A 311      87.330  92.960  43.140  1.00  0.00           H
ATOM   4706  HZ3 LYS A 311      86.490  93.440  41.900  1.00  0.00           H
ATOM   4707  C   LYS A 311      88.120  85.770  44.480  1.00  0.00           C
ATOM   4708  O   LYS A 311      87.320  85.040  45.060  1.00  0.00           O
ATOM   4709  N   TYR A 312      89.380  85.900  44.920  1.00  0.00           N
ATOM   4710  H   TYR A 312      90.060  86.510  44.490  1.00  0.00           H
ATOM   4711  CA  TYR A 312      89.990  85.170  46.020  1.00  0.00           C
ATOM   4712  HA  TYR A 312      89.500  84.210  46.190  1.00  0.00           H
ATOM   4713  CB  TYR A 312      91.440  84.910  45.670  1.00  0.00           C
ATOM   4714  HB1 TYR A 312      91.950  84.740  46.620  1.00  0.00           H
ATOM   4715  HB2 TYR A 312      91.830  85.790  45.170  1.00  0.00           H
ATOM   4716  CG  TYR A 312      91.700  83.760  44.730  1.00  0.00           C
ATOM   4717  CD1 TYR A 312      92.090  82.490  45.150  1.00  0.00           C
ATOM   4718  HD1 TYR A 312      92.200  82.390  46.220  1.00  0.00           H
ATOM   4719  CE1 TYR A 312      92.420  81.480  44.210  1.00  0.00           C
ATOM   4720  HE1 TYR A 312      92.730  80.510  44.570  1.00  0.00           H
ATOM   4721  CZ  TYR A 312      92.290  81.620  42.780  1.00  0.00           C
ATOM   4722  OH  TYR A 312      92.610  80.650  41.860  1.00  0.00           O
ATOM   4723  HH  TYR A 312      92.590  80.910  40.940  1.00  0.00           H
ATOM   4724  CE2 TYR A 312      91.960  82.930  42.360  1.00  0.00           C
ATOM   4725  HE2 TYR A 312      92.070  83.120  41.300  1.00  0.00           H
ATOM   4726  CD2 TYR A 312      91.610  83.950  43.350  1.00  0.00           C
ATOM   4727  HD2 TYR A 312      91.560  84.960  42.990  1.00  0.00           H
ATOM   4728  C   TYR A 312      89.840  86.030  47.260  1.00  0.00           C
ATOM   4729  O   TYR A 312      90.120  87.210  47.300  1.00  0.00           O
ATOM   4730  N   MET A 313      89.680  85.460  48.410  1.00  0.00           N
ATOM   4731  H   MET A 313      89.630  84.460  48.320  1.00  0.00           H
ATOM   4732  CA  MET A 313      89.630  86.100  49.790  1.00  0.00           C
ATOM   4733  HA  MET A 313      89.570  87.190  49.800  1.00  0.00           H
ATOM   4734  CB  MET A 313      88.410  85.520  50.540  1.00  0.00           C
ATOM   4735  HB1 MET A 313      88.540  85.370  51.610  1.00  0.00           H
ATOM   4736  HB2 MET A 313      88.370  84.500  50.160  1.00  0.00           H
ATOM   4737  CG  MET A 313      87.090  86.210  50.190  1.00  0.00           C
ATOM   4738  HG1 MET A 313      87.070  86.430  49.120  1.00  0.00           H
ATOM   4739  HG2 MET A 313      87.160  87.130  50.770  1.00  0.00           H
ATOM   4740  SD  MET A 313      85.650  85.230  50.560  1.00  0.00           S
ATOM   4741  CE  MET A 313      85.650  84.120  49.120  1.00  0.00           C
ATOM   4742  HE1 MET A 313      85.860  84.670  48.200  1.00  0.00           H
ATOM   4743  HE2 MET A 313      86.580  83.560  49.190  1.00  0.00           H
ATOM   4744  HE3 MET A 313      84.680  83.630  49.220  1.00  0.00           H
ATOM   4745  C   MET A 313      90.920  85.760  50.630  1.00  0.00           C
ATOM   4746  O   MET A 313      91.420  86.470  51.520  1.00  0.00           O
ATOM   4747  N   ALA A 314      91.460  84.550  50.210  1.00  0.00           N
ATOM   4748  H   ALA A 314      90.990  83.980  49.520  1.00  0.00           H
ATOM   4749  CA  ALA A 314      92.690  83.940  50.800  1.00  0.00           C
ATOM   4750  HA  ALA A 314      93.480  84.690  50.860  1.00  0.00           H
ATOM   4751  CB  ALA A 314      92.340  83.300  52.120  1.00  0.00           C
ATOM   4752  HB1 ALA A 314      93.190  82.700  52.440  1.00  0.00           H
ATOM   4753  HB2 ALA A 314      92.070  84.110  52.800  1.00  0.00           H
ATOM   4754  HB3 ALA A 314      91.470  82.680  51.880  1.00  0.00           H
ATOM   4755  C   ALA A 314      93.200  82.740  49.850  1.00  0.00           C
ATOM   4756  O   ALA A 314      92.470  82.260  49.020  1.00  0.00           O
ATOM   4757  N   CYS A 315      94.410  82.250  50.080  1.00  0.00           N
ATOM   4758  H   CYS A 315      95.010  82.810  50.680  1.00  0.00           H
ATOM   4759  CA  CYS A 315      94.890  81.080  49.470  1.00  0.00           C
ATOM   4760  HA  CYS A 315      94.060  80.380  49.460  1.00  0.00           H
ATOM   4761  CB  CYS A 315      95.400  81.220  47.990  1.00  0.00           C
ATOM   4762  HB1 CYS A 315      96.110  82.030  47.850  1.00  0.00           H
ATOM   4763  HB2 CYS A 315      94.570  81.540  47.360  1.00  0.00           H
ATOM   4764  SG  CYS A 315      96.150  79.680  47.440  1.00  0.00           S
ATOM   4765  HG  CYS A 315      96.380  80.010  46.170  1.00  0.00           H
ATOM   4766  C   CYS A 315      96.010  80.530  50.360  1.00  0.00           C
ATOM   4767  O   CYS A 315      96.770  81.260  51.030  1.00  0.00           O
ATOM   4768  N   CYS A 316      96.090  79.180  50.440  1.00  0.00           N
ATOM   4769  H   CYS A 316      95.330  78.620  50.080  1.00  0.00           H
ATOM   4770  CA  CYS A 316      96.960  78.410  51.220  1.00  0.00           C
ATOM   4771  HA  CYS A 316      97.850  78.890  51.630  1.00  0.00           H
ATOM   4772  CB  CYS A 316      96.240  77.860  52.440  1.00  0.00           C
ATOM   4773  HB1 CYS A 316      96.810  77.090  52.960  1.00  0.00           H
ATOM   4774  HB2 CYS A 316      95.210  77.520  52.340  1.00  0.00           H
ATOM   4775  SG  CYS A 316      96.010  79.280  53.550  1.00  0.00           S
ATOM   4776  HG  CYS A 316      95.950  80.190  52.560  1.00  0.00           H
ATOM   4777  C   CYS A 316      97.500  77.150  50.490  1.00  0.00           C
ATOM   4778  O   CYS A 316      96.720  76.300  50.070  1.00  0.00           O
ATOM   4779  N   LEU A 317      98.780  77.000  50.270  1.00  0.00           N
ATOM   4780  H   LEU A 317      99.420  77.770  50.440  1.00  0.00           H
ATOM   4781  CA  LEU A 317      99.410  75.910  49.640  1.00  0.00           C
ATOM   4782  HA  LEU A 317      98.640  75.390  49.070  1.00  0.00           H
ATOM   4783  CB  LEU A 317     100.560  76.470  48.770  1.00  0.00           C
ATOM   4784  HB1 LEU A 317     101.220  75.610  48.620  1.00  0.00           H
ATOM   4785  HB2 LEU A 317     101.110  77.200  49.370  1.00  0.00           H
ATOM   4786  CG  LEU A 317     100.140  77.050  47.470  1.00  0.00           C
ATOM   4787  HG  LEU A 317      99.380  77.750  47.820  1.00  0.00           H
ATOM   4788  CD1 LEU A 317     101.340  77.860  46.840  1.00  0.00           C
ATOM   4789 1HD1 LEU A 317     101.480  78.880  47.180  1.00  0.00           H
ATOM   4790 2HD1 LEU A 317     102.250  77.270  46.810  1.00  0.00           H
ATOM   4791 3HD1 LEU A 317     101.060  77.980  45.790  1.00  0.00           H
ATOM   4792  CD2 LEU A 317      99.610  75.990  46.410  1.00  0.00           C
ATOM   4793 1HD2 LEU A 317     100.470  75.410  46.080  1.00  0.00           H
ATOM   4794 2HD2 LEU A 317      98.820  75.290  46.700  1.00  0.00           H
ATOM   4795 3HD2 LEU A 317      99.210  76.520  45.550  1.00  0.00           H
ATOM   4796  C   LEU A 317      99.960  75.050  50.790  1.00  0.00           C
ATOM   4797  O   LEU A 317     100.630  75.540  51.600  1.00  0.00           O
ATOM   4798  N   LEU A 318      99.610  73.750  50.890  1.00  0.00           N
ATOM   4799  H   LEU A 318      98.970  73.370  50.220  1.00  0.00           H
ATOM   4800  CA  LEU A 318     100.100  72.780  51.870  1.00  0.00           C
ATOM   4801  HA  LEU A 318     100.740  73.330  52.570  1.00  0.00           H
ATOM   4802  CB  LEU A 318      98.940  72.200  52.680  1.00  0.00           C
ATOM   4803  HB1 LEU A 318      99.280  71.470  53.410  1.00  0.00           H
ATOM   4804  HB2 LEU A 318      98.240  71.680  52.020  1.00  0.00           H
ATOM   4805  CG  LEU A 318      98.070  73.310  53.440  1.00  0.00           C
ATOM   4806  HG  LEU A 318      98.020  74.180  52.790  1.00  0.00           H
ATOM   4807  CD1 LEU A 318      96.740  72.710  53.760  1.00  0.00           C
ATOM   4808 1HD1 LEU A 318      96.840  71.770  54.310  1.00  0.00           H
ATOM   4809 2HD1 LEU A 318      96.170  73.330  54.460  1.00  0.00           H
ATOM   4810 3HD1 LEU A 318      96.170  72.470  52.860  1.00  0.00           H
ATOM   4811  CD2 LEU A 318      98.780  73.900  54.630  1.00  0.00           C
ATOM   4812 1HD2 LEU A 318      99.660  74.410  54.240  1.00  0.00           H
ATOM   4813 2HD2 LEU A 318      98.150  74.640  55.120  1.00  0.00           H
ATOM   4814 3HD2 LEU A 318      99.180  73.050  55.180  1.00  0.00           H
ATOM   4815  C   LEU A 318     100.880  71.610  51.140  1.00  0.00           C
ATOM   4816  O   LEU A 318     100.260  70.650  50.590  1.00  0.00           O
ATOM   4817  N   TYR A 319     102.220  71.600  51.200  1.00  0.00           N
ATOM   4818  H   TYR A 319     102.710  72.320  51.700  1.00  0.00           H
ATOM   4819  CA  TYR A 319     103.040  70.660  50.430  1.00  0.00           C
ATOM   4820  HA  TYR A 319     102.510  70.320  49.540  1.00  0.00           H
ATOM   4821  CB  TYR A 319     104.280  71.360  49.730  1.00  0.00           C
ATOM   4822  HB1 TYR A 319     104.930  70.670  49.200  1.00  0.00           H
ATOM   4823  HB2 TYR A 319     104.940  71.790  50.480  1.00  0.00           H
ATOM   4824  CG  TYR A 319     104.090  72.420  48.690  1.00  0.00           C
ATOM   4825  CD1 TYR A 319     103.860  73.770  49.000  1.00  0.00           C
ATOM   4826  HD1 TYR A 319     103.730  73.990  50.050  1.00  0.00           H
ATOM   4827  CE1 TYR A 319     103.970  74.770  47.910  1.00  0.00           C
ATOM   4828  HE1 TYR A 319     103.890  75.830  48.100  1.00  0.00           H
ATOM   4829  CZ  TYR A 319     104.230  74.340  46.650  1.00  0.00           C
ATOM   4830  OH  TYR A 319     104.080  75.170  45.570  1.00  0.00           O
ATOM   4831  HH  TYR A 319     104.020  74.810  44.680  1.00  0.00           H
ATOM   4832  CE2 TYR A 319     104.360  72.990  46.340  1.00  0.00           C
ATOM   4833  HE2 TYR A 319     104.590  72.710  45.320  1.00  0.00           H
ATOM   4834  CD2 TYR A 319     104.340  72.020  47.350  1.00  0.00           C
ATOM   4835  HD2 TYR A 319     104.630  71.030  47.020  1.00  0.00           H
ATOM   4836  C   TYR A 319     103.450  69.410  51.290  1.00  0.00           C
ATOM   4837  O   TYR A 319     103.460  69.470  52.510  1.00  0.00           O
ATOM   4838  N   ARG A 320     103.900  68.290  50.670  1.00  0.00           N
ATOM   4839  H   ARG A 320     103.820  68.320  49.670  1.00  0.00           H
ATOM   4840  CA  ARG A 320     104.330  67.000  51.290  1.00  0.00           C
ATOM   4841  HA  ARG A 320     104.710  67.200  52.290  1.00  0.00           H
ATOM   4842  CB  ARG A 320     103.140  66.060  51.390  1.00  0.00           C
ATOM   4843  HB1 ARG A 320     103.410  65.110  51.850  1.00  0.00           H
ATOM   4844  HB2 ARG A 320     102.870  65.910  50.340  1.00  0.00           H
ATOM   4845  CG  ARG A 320     102.000  66.580  52.150  1.00  0.00           C
ATOM   4846  HG1 ARG A 320     101.600  67.370  51.520  1.00  0.00           H
ATOM   4847  HG2 ARG A 320     102.270  67.040  53.110  1.00  0.00           H
ATOM   4848  CD  ARG A 320     100.910  65.530  52.330  1.00  0.00           C
ATOM   4849  HD1 ARG A 320     100.900  64.820  51.510  1.00  0.00           H
ATOM   4850  HD2 ARG A 320      99.950  66.050  52.300  1.00  0.00           H
ATOM   4851  NE  ARG A 320     101.160  64.800  53.610  1.00  0.00           N
ATOM   4852  HE  ARG A 320     101.900  65.180  54.190  1.00  0.00           H
ATOM   4853  CZ  ARG A 320     100.290  63.960  54.140  1.00  0.00           C
ATOM   4854  NH1 ARG A 320      99.250  63.570  53.450  1.00  0.00           N
ATOM   4855 1HH1 ARG A 320      99.280  63.710  52.450  1.00  0.00           H
ATOM   4856 2HH1 ARG A 320      98.720  62.820  53.860  1.00  0.00           H
ATOM   4857  NH2 ARG A 320     100.550  63.530  55.340  1.00  0.00           N
ATOM   4858 1HH2 ARG A 320     101.500  63.790  55.550  1.00  0.00           H
ATOM   4859 2HH2 ARG A 320     100.250  62.600  55.570  1.00  0.00           H
ATOM   4860  C   ARG A 320     105.450  66.390  50.390  1.00  0.00           C
ATOM   4861  O   ARG A 320     105.350  66.300  49.180  1.00  0.00           O
ATOM   4862  N   GLY A 321     106.630  66.160  50.920  1.00  0.00           N
ATOM   4863  H   GLY A 321     106.630  66.380  51.900  1.00  0.00           H
ATOM   4864  CA  GLY A 321     107.880  65.700  50.160  1.00  0.00           C
ATOM   4865  HA1 GLY A 321     107.520  65.590  49.140  1.00  0.00           H
ATOM   4866  HA2 GLY A 321     108.190  64.750  50.590  1.00  0.00           H
ATOM   4867  C   GLY A 321     109.120  66.610  50.170  1.00  0.00           C
ATOM   4868  O   GLY A 321     109.190  67.510  50.960  1.00  0.00           O
ATOM   4869  N   ASP A 322     110.040  66.310  49.230  1.00  0.00           N
ATOM   4870  H   ASP A 322     109.880  65.480  48.680  1.00  0.00           H
ATOM   4871  CA  ASP A 322     111.170  67.190  48.910  1.00  0.00           C
ATOM   4872  HA  ASP A 322     111.700  67.530  49.800  1.00  0.00           H
ATOM   4873  CB  ASP A 322     112.110  66.440  47.970  1.00  0.00           C
ATOM   4874  HB1 ASP A 322     111.540  66.050  47.130  1.00  0.00           H
ATOM   4875  HB2 ASP A 322     112.480  65.520  48.430  1.00  0.00           H
ATOM   4876  CG  ASP A 322     113.290  67.290  47.460  1.00  0.00           C
ATOM   4877  OD1 ASP A 322     114.220  67.700  48.160  1.00  0.00           O
ATOM   4878  OD2 ASP A 322     113.350  67.420  46.210  1.00  0.00           O
ATOM   4879  C   ASP A 322     110.670  68.470  48.180  1.00  0.00           C
ATOM   4880  O   ASP A 322     110.300  68.440  46.990  1.00  0.00           O
ATOM   4881  N   VAL A 323     110.440  69.550  49.000  1.00  0.00           N
ATOM   4882  H   VAL A 323     110.810  69.540  49.930  1.00  0.00           H
ATOM   4883  CA  VAL A 323     109.940  70.830  48.540  1.00  0.00           C
ATOM   4884  HA  VAL A 323     110.250  70.940  47.500  1.00  0.00           H
ATOM   4885  CB  VAL A 323     108.430  70.960  48.720  1.00  0.00           C
ATOM   4886  HB  VAL A 323     108.130  71.060  49.760  1.00  0.00           H
ATOM   4887  CG1 VAL A 323     108.010  72.280  48.060  1.00  0.00           C
ATOM   4888 1HG1 VAL A 323     106.950  72.410  48.260  1.00  0.00           H
ATOM   4889 2HG1 VAL A 323     108.500  73.160  48.500  1.00  0.00           H
ATOM   4890 3HG1 VAL A 323     108.130  72.290  46.980  1.00  0.00           H
ATOM   4891  CG2 VAL A 323     107.580  69.800  48.060  1.00  0.00           C
ATOM   4892 1HG2 VAL A 323     107.540  69.910  46.970  1.00  0.00           H
ATOM   4893 2HG2 VAL A 323     107.940  68.810  48.330  1.00  0.00           H
ATOM   4894 3HG2 VAL A 323     106.620  69.850  48.570  1.00  0.00           H
ATOM   4895  C   VAL A 323     110.680  71.920  49.350  1.00  0.00           C
ATOM   4896  O   VAL A 323     110.660  71.760  50.560  1.00  0.00           O
ATOM   4897  N   VAL A 324     111.250  72.970  48.720  1.00  0.00           N
ATOM   4898  H   VAL A 324     111.170  73.060  47.710  1.00  0.00           H
ATOM   4899  CA  VAL A 324     111.930  74.060  49.460  1.00  0.00           C
ATOM   4900  HA  VAL A 324     111.700  73.900  50.520  1.00  0.00           H
ATOM   4901  CB  VAL A 324     113.520  74.000  49.280  1.00  0.00           C
ATOM   4902  HB  VAL A 324     113.880  74.800  49.910  1.00  0.00           H
ATOM   4903  CG1 VAL A 324     113.970  72.670  49.930  1.00  0.00           C
ATOM   4904 1HG1 VAL A 324     115.060  72.590  49.890  1.00  0.00           H
ATOM   4905 2HG1 VAL A 324     113.650  72.650  50.970  1.00  0.00           H
ATOM   4906 3HG1 VAL A 324     113.660  71.850  49.290  1.00  0.00           H
ATOM   4907  CG2 VAL A 324     114.110  74.160  47.900  1.00  0.00           C
ATOM   4908 1HG2 VAL A 324     113.860  73.270  47.320  1.00  0.00           H
ATOM   4909 2HG2 VAL A 324     113.550  74.940  47.390  1.00  0.00           H
ATOM   4910 3HG2 VAL A 324     115.180  74.410  47.910  1.00  0.00           H
ATOM   4911  C   VAL A 324     111.300  75.400  49.150  1.00  0.00           C
ATOM   4912  O   VAL A 324     110.850  75.580  48.020  1.00  0.00           O
ATOM   4913  N   PRO A 325     111.370  76.420  50.100  1.00  0.00           N
ATOM   4914  CD  PRO A 325     111.650  76.230  51.550  1.00  0.00           C
ATOM   4915  HD1 PRO A 325     112.710  76.010  51.680  1.00  0.00           H
ATOM   4916  HD2 PRO A 325     110.970  75.470  51.940  1.00  0.00           H
ATOM   4917  CG  PRO A 325     111.130  77.460  52.190  1.00  0.00           C
ATOM   4918  HG1 PRO A 325     111.800  77.780  52.990  1.00  0.00           H
ATOM   4919  HG2 PRO A 325     110.170  77.190  52.640  1.00  0.00           H
ATOM   4920  CB  PRO A 325     111.130  78.510  51.080  1.00  0.00           C
ATOM   4921  HB1 PRO A 325     112.130  78.950  51.080  1.00  0.00           H
ATOM   4922  HB2 PRO A 325     110.390  79.290  51.270  1.00  0.00           H
ATOM   4923  CA  PRO A 325     110.750  77.730  49.860  1.00  0.00           C
ATOM   4924  HA  PRO A 325     109.670  77.580  49.830  1.00  0.00           H
ATOM   4925  C   PRO A 325     111.160  78.470  48.570  1.00  0.00           C
ATOM   4926  O   PRO A 325     110.300  79.090  47.930  1.00  0.00           O
ATOM   4927  N   LYS A 326     112.460  78.380  48.190  1.00  0.00           N
ATOM   4928  H   LYS A 326     113.110  77.970  48.840  1.00  0.00           H
ATOM   4929  CA  LYS A 326     113.030  79.030  46.980  1.00  0.00           C
ATOM   4930  HA  LYS A 326     112.680  80.050  47.180  1.00  0.00           H
ATOM   4931  CB  LYS A 326     114.580  78.920  47.060  1.00  0.00           C
ATOM   4932  HB1 LYS A 326     114.860  77.890  46.860  1.00  0.00           H
ATOM   4933  HB2 LYS A 326     115.000  79.210  48.020  1.00  0.00           H
ATOM   4934  CG  LYS A 326     115.140  79.890  46.020  1.00  0.00           C
ATOM   4935  HG1 LYS A 326     114.770  80.910  46.170  1.00  0.00           H
ATOM   4936  HG2 LYS A 326     114.830  79.490  45.060  1.00  0.00           H
ATOM   4937  CD  LYS A 326     116.700  79.970  46.130  1.00  0.00           C
ATOM   4938  HD1 LYS A 326     117.060  78.940  46.060  1.00  0.00           H
ATOM   4939  HD2 LYS A 326     116.940  80.360  47.120  1.00  0.00           H
ATOM   4940  CE  LYS A 326     117.310  80.950  45.100  1.00  0.00           C
ATOM   4941  HE1 LYS A 326     117.080  81.930  45.520  1.00  0.00           H
ATOM   4942  HE2 LYS A 326     116.870  80.780  44.120  1.00  0.00           H
ATOM   4943  NZ  LYS A 326     118.770  80.700  44.860  1.00  0.00           N
ATOM   4944  HZ1 LYS A 326     119.290  80.520  45.710  1.00  0.00           H
ATOM   4945  HZ2 LYS A 326     118.820  79.880  44.270  1.00  0.00           H
ATOM   4946  HZ3 LYS A 326     119.220  81.470  44.390  1.00  0.00           H
ATOM   4947  C   LYS A 326     112.320  78.590  45.700  1.00  0.00           C
ATOM   4948  O   LYS A 326     111.970  79.380  44.930  1.00  0.00           O
ATOM   4949  N   ASP A 327     112.040  77.300  45.560  1.00  0.00           N
ATOM   4950  H   ASP A 327     112.240  76.740  46.370  1.00  0.00           H
ATOM   4951  CA  ASP A 327     111.260  76.790  44.350  1.00  0.00           C
ATOM   4952  HA  ASP A 327     111.690  77.260  43.460  1.00  0.00           H
ATOM   4953  CB  ASP A 327     111.490  75.290  44.200  1.00  0.00           C
ATOM   4954  HB1 ASP A 327     110.900  75.050  43.320  1.00  0.00           H
ATOM   4955  HB2 ASP A 327     111.000  74.800  45.050  1.00  0.00           H
ATOM   4956  CG  ASP A 327     112.960  74.890  44.010  1.00  0.00           C
ATOM   4957  OD1 ASP A 327     113.840  75.610  43.550  1.00  0.00           O
ATOM   4958  OD2 ASP A 327     113.190  73.640  44.330  1.00  0.00           O
ATOM   4959  C   ASP A 327     109.800  77.250  44.320  1.00  0.00           C
ATOM   4960  O   ASP A 327     109.300  77.520  43.220  1.00  0.00           O
ATOM   4961  N   VAL A 328     109.100  77.200  45.440  1.00  0.00           N
ATOM   4962  H   VAL A 328     109.600  76.970  46.280  1.00  0.00           H
ATOM   4963  CA  VAL A 328     107.690  77.610  45.640  1.00  0.00           C
ATOM   4964  HA  VAL A 328     106.990  77.030  45.040  1.00  0.00           H
ATOM   4965  CB  VAL A 328     107.400  77.310  47.150  1.00  0.00           C
ATOM   4966  HB  VAL A 328     108.060  77.910  47.760  1.00  0.00           H
ATOM   4967  CG1 VAL A 328     105.940  77.550  47.510  1.00  0.00           C
ATOM   4968 1HG1 VAL A 328     105.810  78.630  47.570  1.00  0.00           H
ATOM   4969 2HG1 VAL A 328     105.150  77.100  46.900  1.00  0.00           H
ATOM   4970 3HG1 VAL A 328     105.750  77.350  48.560  1.00  0.00           H
ATOM   4971  CG2 VAL A 328     107.510  75.730  47.340  1.00  0.00           C
ATOM   4972 1HG2 VAL A 328     108.530  75.340  47.290  1.00  0.00           H
ATOM   4973 2HG2 VAL A 328     107.240  75.550  48.380  1.00  0.00           H
ATOM   4974 3HG2 VAL A 328     106.830  75.190  46.680  1.00  0.00           H
ATOM   4975  C   VAL A 328     107.480  79.050  45.250  1.00  0.00           C
ATOM   4976  O   VAL A 328     106.610  79.370  44.510  1.00  0.00           O
ATOM   4977  N   ASN A 329     108.370  79.900  45.800  1.00  0.00           N
ATOM   4978  H   ASN A 329     109.070  79.480  46.390  1.00  0.00           H
ATOM   4979  CA  ASN A 329     108.430  81.290  45.390  1.00  0.00           C
ATOM   4980  HA  ASN A 329     107.470  81.750  45.610  1.00  0.00           H
ATOM   4981  CB  ASN A 329     109.330  82.100  46.260  1.00  0.00           C
ATOM   4982  HB1 ASN A 329     109.510  83.080  45.840  1.00  0.00           H
ATOM   4983  HB2 ASN A 329     110.290  81.590  46.220  1.00  0.00           H
ATOM   4984  CG  ASN A 329     108.740  82.220  47.700  1.00  0.00           C
ATOM   4985  OD1 ASN A 329     108.310  83.290  48.030  1.00  0.00           O
ATOM   4986  ND2 ASN A 329     108.830  81.230  48.560  1.00  0.00           N
ATOM   4987 1HD2 ASN A 329     109.390  80.410  48.370  1.00  0.00           H
ATOM   4988 2HD2 ASN A 329     108.510  81.400  49.500  1.00  0.00           H
ATOM   4989  C   ASN A 329     108.810  81.470  43.920  1.00  0.00           C
ATOM   4990  O   ASN A 329     108.310  82.430  43.330  1.00  0.00           O
ATOM   4991  N   ALA A 330     109.620  80.590  43.310  1.00  0.00           N
ATOM   4992  H   ALA A 330     109.950  79.770  43.800  1.00  0.00           H
ATOM   4993  CA  ALA A 330     110.010  80.750  41.880  1.00  0.00           C
ATOM   4994  HA  ALA A 330     110.210  81.820  41.750  1.00  0.00           H
ATOM   4995  CB  ALA A 330     111.300  80.010  41.640  1.00  0.00           C
ATOM   4996  HB1 ALA A 330     112.070  80.590  42.160  1.00  0.00           H
ATOM   4997  HB2 ALA A 330     111.110  79.040  42.090  1.00  0.00           H
ATOM   4998  HB3 ALA A 330     111.450  79.980  40.560  1.00  0.00           H
ATOM   4999  C   ALA A 330     108.770  80.320  41.060  1.00  0.00           C
ATOM   5000  O   ALA A 330     108.560  80.960  39.970  1.00  0.00           O
ATOM   5001  N   ALA A 331     107.990  79.360  41.570  1.00  0.00           N
ATOM   5002  H   ALA A 331     108.250  78.960  42.450  1.00  0.00           H
ATOM   5003  CA  ALA A 331     106.790  78.900  40.910  1.00  0.00           C
ATOM   5004  HA  ALA A 331     106.940  78.710  39.850  1.00  0.00           H
ATOM   5005  CB  ALA A 331     106.440  77.530  41.550  1.00  0.00           C
ATOM   5006  HB1 ALA A 331     105.850  76.880  40.910  1.00  0.00           H
ATOM   5007  HB2 ALA A 331     107.310  76.900  41.720  1.00  0.00           H
ATOM   5008  HB3 ALA A 331     106.040  77.760  42.540  1.00  0.00           H
ATOM   5009  C   ALA A 331     105.650  79.930  40.920  1.00  0.00           C
ATOM   5010  O   ALA A 331     105.230  80.190  39.780  1.00  0.00           O
ATOM   5011  N   ILE A 332     105.220  80.330  42.100  1.00  0.00           N
ATOM   5012  H   ILE A 332     105.690  79.890  42.880  1.00  0.00           H
ATOM   5013  CA  ILE A 332     104.050  81.270  42.350  1.00  0.00           C
ATOM   5014  HA  ILE A 332     103.080  80.800  42.210  1.00  0.00           H
ATOM   5015  CB  ILE A 332     104.130  81.650  43.910  1.00  0.00           C
ATOM   5016  HB  ILE A 332     105.150  81.980  44.120  1.00  0.00           H
ATOM   5017  CG2 ILE A 332     103.270  82.940  44.310  1.00  0.00           C
ATOM   5018 1HG2 ILE A 332     102.210  82.690  44.310  1.00  0.00           H
ATOM   5019 2HG2 ILE A 332     103.590  83.180  45.320  1.00  0.00           H
ATOM   5020 3HG2 ILE A 332     103.590  83.770  43.680  1.00  0.00           H
ATOM   5021  CG1 ILE A 332     103.640  80.490  44.770  1.00  0.00           C
ATOM   5022 1HG1 ILE A 332     104.110  79.510  44.670  1.00  0.00           H
ATOM   5023 2HG1 ILE A 332     102.620  80.290  44.430  1.00  0.00           H
ATOM   5024  CD  ILE A 332     103.560  80.700  46.330  1.00  0.00           C
ATOM   5025  HD1 ILE A 332     104.440  81.230  46.680  1.00  0.00           H
ATOM   5026  HD2 ILE A 332     102.610  81.180  46.580  1.00  0.00           H
ATOM   5027  HD3 ILE A 332     103.680  79.720  46.800  1.00  0.00           H
ATOM   5028  C   ILE A 332     104.150  82.560  41.520  1.00  0.00           C
ATOM   5029  O   ILE A 332     103.120  83.040  40.910  1.00  0.00           O
ATOM   5030  N   ALA A 333     105.390  83.040  41.350  1.00  0.00           N
ATOM   5031  H   ALA A 333     106.040  82.750  42.060  1.00  0.00           H
ATOM   5032  CA  ALA A 333     105.830  84.200  40.570  1.00  0.00           C
ATOM   5033  HA  ALA A 333     105.320  85.090  40.950  1.00  0.00           H
ATOM   5034  CB  ALA A 333     107.350  84.510  40.900  1.00  0.00           C
ATOM   5035  HB1 ALA A 333     107.550  84.800  41.940  1.00  0.00           H
ATOM   5036  HB2 ALA A 333     108.030  83.750  40.530  1.00  0.00           H
ATOM   5037  HB3 ALA A 333     107.650  85.300  40.210  1.00  0.00           H
ATOM   5038  C   ALA A 333     105.580  83.960  39.060  1.00  0.00           C
ATOM   5039  O   ALA A 333     105.040  84.930  38.470  1.00  0.00           O
ATOM   5040  N   THR A 334     105.750  82.770  38.500  1.00  0.00           N
ATOM   5041  H   THR A 334     106.070  82.080  39.160  1.00  0.00           H
ATOM   5042  CA  THR A 334     105.450  82.420  37.090  1.00  0.00           C
ATOM   5043  HA  THR A 334     105.790  83.300  36.560  1.00  0.00           H
ATOM   5044  CB  THR A 334     106.260  81.230  36.590  1.00  0.00           C
ATOM   5045  HB  THR A 334     105.960  80.370  37.190  1.00  0.00           H
ATOM   5046  CG2 THR A 334     106.090  80.890  35.060  1.00  0.00           C
ATOM   5047 1HG2 THR A 334     106.830  80.140  34.770  1.00  0.00           H
ATOM   5048 2HG2 THR A 334     105.100  80.450  34.900  1.00  0.00           H
ATOM   5049 3HG2 THR A 334     106.300  81.720  34.390  1.00  0.00           H
ATOM   5050  OG1 THR A 334     107.630  81.390  36.760  1.00  0.00           O
ATOM   5051  HG1 THR A 334     108.070  80.540  36.850  1.00  0.00           H
ATOM   5052  C   THR A 334     103.950  82.290  36.900  1.00  0.00           C
ATOM   5053  O   THR A 334     103.450  83.000  35.980  1.00  0.00           O
ATOM   5054  N   ILE A 335     103.200  81.570  37.790  1.00  0.00           N
ATOM   5055  H   ILE A 335     103.650  80.970  38.460  1.00  0.00           H
ATOM   5056  CA  ILE A 335     101.750  81.530  37.810  1.00  0.00           C
ATOM   5057  HA  ILE A 335     101.400  81.150  36.850  1.00  0.00           H
ATOM   5058  CB  ILE A 335     101.170  80.670  38.910  1.00  0.00           C
ATOM   5059  HB  ILE A 335     101.070  81.290  39.800  1.00  0.00           H
ATOM   5060  CG2 ILE A 335      99.750  80.400  38.490  1.00  0.00           C
[truncated: 718,754 more chars]
