# Supplementary material for: Identification and validation of novel microtubule suppressors with an imidazopyridine scaffold through structure-based virtual screening and docking
Source: RSC Med Chem. 2022 May 18;13(8):929–43. doi: 10.1039/d1md00392e (PMC9384815; doi:10.1039/d1md00392e)
Supplement: MD-013-D1MD00392E-s016 [file MD-013-D1MD00392E-s016.pdb]

REMARK    GENERATED BY TRJCONV
TITLE     TUBULIN ALPHA-1B CHAIN t=   0.00000 step= 0
REMARK    THIS IS A SIMULATION BOX
CRYST1  135.585  109.929   96.380  90.00  90.00  90.00 P 1           1
MODEL        1
ATOM      1  N   MET A   1      99.510  70.630  73.240  1.00  0.00           N
ATOM      2  H1  MET A   1      99.030  70.910  74.080  1.00  0.00           H
ATOM      3  H2  MET A   1     100.450  70.270  73.310  1.00  0.00           H
ATOM      4  H3  MET A   1      99.580  71.500  72.720  1.00  0.00           H
ATOM      5  CA  MET A   1      98.670  69.680  72.470  1.00  0.00           C
ATOM      6  HA  MET A   1      98.610  70.010  71.430  1.00  0.00           H
ATOM      7  CB  MET A   1      99.260  68.310  72.620  1.00  0.00           C
ATOM      8  HB1 MET A   1      99.240  68.220  73.700  1.00  0.00           H
ATOM      9  HB2 MET A   1     100.300  68.480  72.360  1.00  0.00           H
ATOM     10  CG  MET A   1      98.700  67.100  71.800  1.00  0.00           C
ATOM     11  HG1 MET A   1      99.450  66.310  71.830  1.00  0.00           H
ATOM     12  HG2 MET A   1      98.650  67.440  70.770  1.00  0.00           H
ATOM     13  SD  MET A   1      97.050  66.440  72.160  1.00  0.00           S
ATOM     14  CE  MET A   1      97.390  65.740  73.820  1.00  0.00           C
ATOM     15  HE1 MET A   1      98.390  66.050  74.120  1.00  0.00           H
ATOM     16  HE2 MET A   1      96.720  66.100  74.600  1.00  0.00           H
ATOM     17  HE3 MET A   1      97.320  64.660  73.730  1.00  0.00           H
ATOM     18  C   MET A   1      97.280  69.790  72.950  1.00  0.00           C
ATOM     19  O   MET A   1      96.940  70.080  74.120  1.00  0.00           O
ATOM     20  N   ARG A   2      96.340  69.770  71.980  1.00  0.00           N
ATOM     21  H   ARG A   2      96.580  69.530  71.020  1.00  0.00           H
ATOM     22  CA  ARG A   2      94.910  69.810  72.200  1.00  0.00           C
ATOM     23  HA  ARG A   2      94.670  69.520  73.230  1.00  0.00           H
ATOM     24  CB  ARG A   2      94.360  71.170  71.840  1.00  0.00           C
ATOM     25  HB1 ARG A   2      93.280  71.120  71.800  1.00  0.00           H
ATOM     26  HB2 ARG A   2      94.760  71.440  70.860  1.00  0.00           H
ATOM     27  CG  ARG A   2      94.790  72.330  72.800  1.00  0.00           C
ATOM     28  HG1 ARG A   2      95.860  72.510  72.650  1.00  0.00           H
ATOM     29  HG2 ARG A   2      94.630  72.120  73.860  1.00  0.00           H
ATOM     30  CD  ARG A   2      94.100  73.630  72.440  1.00  0.00           C
ATOM     31  HD1 ARG A   2      94.350  73.990  71.440  1.00  0.00           H
ATOM     32  HD2 ARG A   2      94.550  74.370  73.090  1.00  0.00           H
ATOM     33  NE  ARG A   2      92.650  73.640  72.660  1.00  0.00           N
ATOM     34  HE  ARG A   2      92.300  73.140  73.470  1.00  0.00           H
ATOM     35  CZ  ARG A   2      91.790  74.610  72.220  1.00  0.00           C
ATOM     36  NH1 ARG A   2      92.030  75.340  71.210  1.00  0.00           N
ATOM     37 1HH1 ARG A   2      92.980  75.360  70.870  1.00  0.00           H
ATOM     38 2HH1 ARG A   2      91.350  76.060  71.000  1.00  0.00           H
ATOM     39  NH2 ARG A   2      90.670  74.730  72.890  1.00  0.00           N
ATOM     40 1HH2 ARG A   2      90.620  74.340  73.820  1.00  0.00           H
ATOM     41 2HH2 ARG A   2      90.020  75.420  72.540  1.00  0.00           H
ATOM     42  C   ARG A   2      94.280  68.770  71.330  1.00  0.00           C
ATOM     43  O   ARG A   2      94.730  68.540  70.240  1.00  0.00           O
ATOM     44  N   GLU A   3      93.280  68.140  71.920  1.00  0.00           N
ATOM     45  H   GLU A   3      93.100  68.430  72.870  1.00  0.00           H
ATOM     46  CA  GLU A   3      92.510  67.060  71.340  1.00  0.00           C
ATOM     47  HA  GLU A   3      93.270  66.520  70.770  1.00  0.00           H
ATOM     48  CB  GLU A   3      91.850  66.140  72.270  1.00  0.00           C
ATOM     49  HB1 GLU A   3      91.490  65.230  71.790  1.00  0.00           H
ATOM     50  HB2 GLU A   3      90.940  66.500  72.750  1.00  0.00           H
ATOM     51  CG  GLU A   3      92.690  65.480  73.400  1.00  0.00           C
ATOM     52  HG1 GLU A   3      93.640  65.160  72.970  1.00  0.00           H
ATOM     53  HG2 GLU A   3      92.090  64.650  73.770  1.00  0.00           H
ATOM     54  CD  GLU A   3      93.070  66.380  74.560  1.00  0.00           C
ATOM     55  OE1 GLU A   3      92.550  67.500  74.650  1.00  0.00           O
ATOM     56  OE2 GLU A   3      93.800  65.900  75.490  1.00  0.00           O
ATOM     57  C   GLU A   3      91.560  67.460  70.230  1.00  0.00           C
ATOM     58  O   GLU A   3      91.130  68.630  70.170  1.00  0.00           O
ATOM     59  N   CYS A   4      91.350  66.540  69.320  1.00  0.00           N
ATOM     60  H   CYS A   4      91.860  65.690  69.530  1.00  0.00           H
ATOM     61  CA  CYS A   4      90.530  66.680  68.070  1.00  0.00           C
ATOM     62  HA  CYS A   4      89.860  67.540  68.100  1.00  0.00           H
ATOM     63  CB  CYS A   4      91.570  66.850  66.880  1.00  0.00           C
ATOM     64  HB1 CYS A   4      91.070  66.450  65.990  1.00  0.00           H
ATOM     65  HB2 CYS A   4      92.400  66.180  67.100  1.00  0.00           H
ATOM     66  SG  CYS A   4      92.080  68.540  66.670  1.00  0.00           S
ATOM     67  HG  CYS A   4      92.130  68.750  67.990  1.00  0.00           H
ATOM     68  C   CYS A   4      89.640  65.420  67.830  1.00  0.00           C
ATOM     69  O   CYS A   4      90.180  64.330  67.990  1.00  0.00           O
ATOM     70  N   ILE A   5      88.350  65.570  67.640  1.00  0.00           N
ATOM     71  H   ILE A   5      87.940  66.500  67.680  1.00  0.00           H
ATOM     72  CA  ILE A   5      87.400  64.460  67.600  1.00  0.00           C
ATOM     73  HA  ILE A   5      87.920  63.530  67.790  1.00  0.00           H
ATOM     74  CB  ILE A   5      86.390  64.570  68.790  1.00  0.00           C
ATOM     75  HB  ILE A   5      86.110  65.630  68.870  1.00  0.00           H
ATOM     76  CG2 ILE A   5      85.060  63.710  68.670  1.00  0.00           C
ATOM     77 1HG2 ILE A   5      84.610  63.620  69.660  1.00  0.00           H
ATOM     78 2HG2 ILE A   5      84.360  64.190  67.990  1.00  0.00           H
ATOM     79 3HG2 ILE A   5      85.360  62.720  68.330  1.00  0.00           H
ATOM     80  CG1 ILE A   5      87.190  64.100  70.020  1.00  0.00           C
ATOM     81 1HG1 ILE A   5      88.210  64.460  69.940  1.00  0.00           H
ATOM     82 2HG1 ILE A   5      87.350  63.020  69.970  1.00  0.00           H
ATOM     83  CD  ILE A   5      86.500  64.350  71.320  1.00  0.00           C
ATOM     84  HD1 ILE A   5      86.040  65.340  71.300  1.00  0.00           H
ATOM     85  HD2 ILE A   5      85.790  63.530  71.440  1.00  0.00           H
ATOM     86  HD3 ILE A   5      87.180  64.330  72.180  1.00  0.00           H
ATOM     87  C   ILE A   5      86.720  64.340  66.210  1.00  0.00           C
ATOM     88  O   ILE A   5      86.090  65.300  65.690  1.00  0.00           O
ATOM     89  N   SER A   6      86.880  63.140  65.570  1.00  0.00           N
ATOM     90  H   SER A   6      87.410  62.500  66.140  1.00  0.00           H
ATOM     91  CA  SER A   6      86.410  62.870  64.280  1.00  0.00           C
ATOM     92  HA  SER A   6      86.230  63.780  63.700  1.00  0.00           H
ATOM     93  CB  SER A   6      87.530  62.270  63.330  1.00  0.00           C
ATOM     94  HB1 SER A   6      87.040  61.700  62.540  1.00  0.00           H
ATOM     95  HB2 SER A   6      88.020  61.420  63.790  1.00  0.00           H
ATOM     96  OG  SER A   6      88.440  63.140  62.720  1.00  0.00           O
ATOM     97  HG  SER A   6      88.880  63.680  63.380  1.00  0.00           H
ATOM     98  C   SER A   6      85.120  62.040  64.200  1.00  0.00           C
ATOM     99  O   SER A   6      85.120  60.860  64.550  1.00  0.00           O
ATOM    100  N   ILE A   7      84.060  62.540  63.690  1.00  0.00           N
ATOM    101  H   ILE A   7      84.220  63.430  63.250  1.00  0.00           H
ATOM    102  CA  ILE A   7      82.740  61.990  63.670  1.00  0.00           C
ATOM    103  HA  ILE A   7      82.790  61.050  64.220  1.00  0.00           H
ATOM    104  CB  ILE A   7      81.790  62.900  64.470  1.00  0.00           C
ATOM    105  HB  ILE A   7      81.720  63.830  63.900  1.00  0.00           H
ATOM    106  CG2 ILE A   7      80.470  62.120  64.450  1.00  0.00           C
ATOM    107 1HG2 ILE A   7      79.820  62.560  65.200  1.00  0.00           H
ATOM    108 2HG2 ILE A   7      80.010  62.220  63.460  1.00  0.00           H
ATOM    109 3HG2 ILE A   7      80.590  61.060  64.710  1.00  0.00           H
ATOM    110  CG1 ILE A   7      82.360  63.260  65.890  1.00  0.00           C
ATOM    111 1HG1 ILE A   7      83.300  63.820  65.830  1.00  0.00           H
ATOM    112 2HG1 ILE A   7      82.570  62.380  66.490  1.00  0.00           H
ATOM    113  CD  ILE A   7      81.400  64.130  66.660  1.00  0.00           C
ATOM    114  HD1 ILE A   7      80.520  63.580  66.990  1.00  0.00           H
ATOM    115  HD2 ILE A   7      81.910  64.480  67.550  1.00  0.00           H
ATOM    116  HD3 ILE A   7      81.130  64.980  66.040  1.00  0.00           H
ATOM    117  C   ILE A   7      82.180  61.690  62.280  1.00  0.00           C
ATOM    118  O   ILE A   7      82.120  62.500  61.390  1.00  0.00           O
ATOM    119  N   HIS A   8      81.780  60.410  62.090  1.00  0.00           N
ATOM    120  H   HIS A   8      81.940  59.820  62.890  1.00  0.00           H
ATOM    121  CA  HIS A   8      81.540  59.730  60.820  1.00  0.00           C
ATOM    122  HA  HIS A   8      81.740  60.440  60.010  1.00  0.00           H
ATOM    123  CB  HIS A   8      82.530  58.630  60.720  1.00  0.00           C
ATOM    124  HB1 HIS A   8      82.550  58.020  59.810  1.00  0.00           H
ATOM    125  HB2 HIS A   8      82.280  57.930  61.530  1.00  0.00           H
ATOM    126  CG  HIS A   8      84.010  59.000  61.040  1.00  0.00           C
ATOM    127  ND1 HIS A   8      84.830  59.860  60.310  1.00  0.00           N
ATOM    128  CE1 HIS A   8      85.950  59.990  61.040  1.00  0.00           C
ATOM    129  HE1 HIS A   8      86.700  60.710  60.750  1.00  0.00           H
ATOM    130  NE2 HIS A   8      85.900  59.360  62.200  1.00  0.00           N
ATOM    131  HE2 HIS A   8      86.520  59.460  62.990  1.00  0.00           H
ATOM    132  CD2 HIS A   8      84.660  58.730  62.240  1.00  0.00           C
ATOM    133  HD2 HIS A   8      84.380  58.120  63.090  1.00  0.00           H
ATOM    134  C   HIS A   8      80.160  59.370  60.650  1.00  0.00           C
ATOM    135  O   HIS A   8      79.770  58.350  61.220  1.00  0.00           O
ATOM    136  N   VAL A   9      79.300  60.100  59.950  1.00  0.00           N
ATOM    137  H   VAL A   9      79.720  60.940  59.570  1.00  0.00           H
ATOM    138  CA  VAL A   9      77.840  60.030  59.970  1.00  0.00           C
ATOM    139  HA  VAL A   9      77.490  59.430  60.810  1.00  0.00           H
ATOM    140  CB  VAL A   9      77.170  61.400  60.300  1.00  0.00           C
ATOM    141  HB  VAL A   9      77.410  62.040  59.450  1.00  0.00           H
ATOM    142  CG1 VAL A   9      75.690  61.130  60.340  1.00  0.00           C
ATOM    143 1HG1 VAL A   9      75.330  62.150  60.460  1.00  0.00           H
ATOM    144 2HG1 VAL A   9      75.290  60.800  59.380  1.00  0.00           H
ATOM    145 3HG1 VAL A   9      75.510  60.340  61.060  1.00  0.00           H
ATOM    146  CG2 VAL A   9      77.520  62.140  61.560  1.00  0.00           C
ATOM    147 1HG2 VAL A   9      76.810  62.930  61.810  1.00  0.00           H
ATOM    148 2HG2 VAL A   9      77.540  61.500  62.440  1.00  0.00           H
ATOM    149 3HG2 VAL A   9      78.480  62.640  61.450  1.00  0.00           H
ATOM    150  C   VAL A   9      77.280  59.410  58.670  1.00  0.00           C
ATOM    151  O   VAL A   9      77.290  60.010  57.560  1.00  0.00           O
ATOM    152  N   GLY A  10      76.600  58.230  58.720  1.00  0.00           N
ATOM    153  H   GLY A  10      76.590  57.660  59.550  1.00  0.00           H
ATOM    154  CA  GLY A  10      76.020  57.550  57.510  1.00  0.00           C
ATOM    155  HA1 GLY A  10      75.480  58.250  56.870  1.00  0.00           H
ATOM    156  HA2 GLY A  10      75.360  56.780  57.900  1.00  0.00           H
ATOM    157  C   GLY A  10      77.070  56.890  56.650  1.00  0.00           C
ATOM    158  O   GLY A  10      78.260  57.010  56.950  1.00  0.00           O
ATOM    159  N   GLN A  11      76.750  56.230  55.500  1.00  0.00           N
ATOM    160  H   GLN A  11      75.790  56.330  55.210  1.00  0.00           H
ATOM    161  CA  GLN A  11      77.660  55.430  54.680  1.00  0.00           C
ATOM    162  HA  GLN A  11      78.110  54.740  55.400  1.00  0.00           H
ATOM    163  CB  GLN A  11      76.930  54.730  53.520  1.00  0.00           C
ATOM    164  HB1 GLN A  11      76.390  55.460  52.920  1.00  0.00           H
ATOM    165  HB2 GLN A  11      76.180  54.050  53.910  1.00  0.00           H
ATOM    166  CG  GLN A  11      77.910  53.920  52.590  1.00  0.00           C
ATOM    167  HG1 GLN A  11      78.130  52.990  53.130  1.00  0.00           H
ATOM    168  HG2 GLN A  11      78.880  54.400  52.470  1.00  0.00           H
ATOM    169  CD  GLN A  11      77.310  53.480  51.170  1.00  0.00           C
ATOM    170  OE1 GLN A  11      77.760  52.530  50.530  1.00  0.00           O
ATOM    171  NE2 GLN A  11      76.440  54.220  50.530  1.00  0.00           N
ATOM    172 1HE2 GLN A  11      76.050  55.120  50.790  1.00  0.00           H
ATOM    173 2HE2 GLN A  11      76.130  53.720  49.710  1.00  0.00           H
ATOM    174  C   GLN A  11      78.790  56.300  54.080  1.00  0.00           C
ATOM    175  O   GLN A  11      79.920  55.920  54.390  1.00  0.00           O
ATOM    176  N   ALA A  12      78.570  57.410  53.340  1.00  0.00           N
ATOM    177  H   ALA A  12      77.630  57.770  53.350  1.00  0.00           H
ATOM    178  CA  ALA A  12      79.820  58.160  52.890  1.00  0.00           C
ATOM    179  HA  ALA A  12      80.340  57.540  52.170  1.00  0.00           H
ATOM    180  CB  ALA A  12      79.290  59.350  52.190  1.00  0.00           C
ATOM    181  HB1 ALA A  12      78.880  60.080  52.890  1.00  0.00           H
ATOM    182  HB2 ALA A  12      80.120  59.890  51.750  1.00  0.00           H
ATOM    183  HB3 ALA A  12      78.570  59.080  51.410  1.00  0.00           H
ATOM    184  C   ALA A  12      80.750  58.460  54.010  1.00  0.00           C
ATOM    185  O   ALA A  12      81.930  57.990  53.890  1.00  0.00           O
ATOM    186  N   GLY A  13      80.230  59.040  55.080  1.00  0.00           N
ATOM    187  H   GLY A  13      79.220  59.020  55.120  1.00  0.00           H
ATOM    188  CA  GLY A  13      80.940  59.480  56.300  1.00  0.00           C
ATOM    189  HA1 GLY A  13      80.210  59.840  57.020  1.00  0.00           H
ATOM    190  HA2 GLY A  13      81.660  60.270  56.070  1.00  0.00           H
ATOM    191  C   GLY A  13      81.690  58.380  56.960  1.00  0.00           C
ATOM    192  O   GLY A  13      82.890  58.520  57.210  1.00  0.00           O
ATOM    193  N   VAL A  14      81.140  57.180  57.010  1.00  0.00           N
ATOM    194  H   VAL A  14      80.160  57.090  56.760  1.00  0.00           H
ATOM    195  CA  VAL A  14      81.720  55.940  57.670  1.00  0.00           C
ATOM    196  HA  VAL A  14      82.300  56.230  58.540  1.00  0.00           H
ATOM    197  CB  VAL A  14      80.570  55.150  58.120  1.00  0.00           C
ATOM    198  HB  VAL A  14      79.870  55.080  57.280  1.00  0.00           H
ATOM    199  CG1 VAL A  14      80.890  53.660  58.310  1.00  0.00           C
ATOM    200 1HG1 VAL A  14      81.720  53.500  59.000  1.00  0.00           H
ATOM    201 2HG1 VAL A  14      79.930  53.210  58.580  1.00  0.00           H
ATOM    202 3HG1 VAL A  14      81.150  53.320  57.310  1.00  0.00           H
ATOM    203  CG2 VAL A  14      79.870  55.730  59.350  1.00  0.00           C
ATOM    204 1HG2 VAL A  14      79.720  56.790  59.130  1.00  0.00           H
ATOM    205 2HG2 VAL A  14      78.930  55.190  59.390  1.00  0.00           H
ATOM    206 3HG2 VAL A  14      80.500  55.670  60.230  1.00  0.00           H
ATOM    207  C   VAL A  14      82.810  55.310  56.790  1.00  0.00           C
ATOM    208  O   VAL A  14      83.710  54.730  57.350  1.00  0.00           O
ATOM    209  N   GLN A  15      82.670  55.370  55.460  1.00  0.00           N
ATOM    210  H   GLN A  15      81.870  55.820  55.050  1.00  0.00           H
ATOM    211  CA  GLN A  15      83.610  54.680  54.540  1.00  0.00           C
ATOM    212  HA  GLN A  15      83.920  53.730  54.980  1.00  0.00           H
ATOM    213  CB  GLN A  15      83.000  54.310  53.180  1.00  0.00           C
ATOM    214  HB1 GLN A  15      83.700  53.770  52.550  1.00  0.00           H
ATOM    215  HB2 GLN A  15      82.840  55.190  52.570  1.00  0.00           H
ATOM    216  CG  GLN A  15      81.850  53.290  53.420  1.00  0.00           C
ATOM    217  HG1 GLN A  15      80.950  53.890  53.580  1.00  0.00           H
ATOM    218  HG2 GLN A  15      82.010  52.710  54.330  1.00  0.00           H
ATOM    219  CD  GLN A  15      81.520  52.360  52.260  1.00  0.00           C
ATOM    220  OE1 GLN A  15      81.910  51.200  52.210  1.00  0.00           O
ATOM    221  NE2 GLN A  15      80.720  52.690  51.340  1.00  0.00           N
ATOM    222 1HE2 GLN A  15      80.420  53.600  51.030  1.00  0.00           H
ATOM    223 2HE2 GLN A  15      80.340  51.910  50.820  1.00  0.00           H
ATOM    224  C   GLN A  15      84.790  55.650  54.320  1.00  0.00           C
ATOM    225  O   GLN A  15      85.930  55.210  54.440  1.00  0.00           O
ATOM    226  N   ILE A  16      84.560  56.980  54.210  1.00  0.00           N
ATOM    227  H   ILE A  16      83.600  57.280  54.270  1.00  0.00           H
ATOM    228  CA  ILE A  16      85.600  57.990  54.110  1.00  0.00           C
ATOM    229  HA  ILE A  16      86.250  57.730  53.270  1.00  0.00           H
ATOM    230  CB  ILE A  16      84.960  59.380  53.790  1.00  0.00           C
ATOM    231  HB  ILE A  16      84.060  59.530  54.390  1.00  0.00           H
ATOM    232  CG2 ILE A  16      85.940  60.560  54.080  1.00  0.00           C
ATOM    233 1HG2 ILE A  16      85.470  61.520  53.860  1.00  0.00           H
ATOM    234 2HG2 ILE A  16      86.300  60.570  55.110  1.00  0.00           H
ATOM    235 3HG2 ILE A  16      86.740  60.540  53.350  1.00  0.00           H
ATOM    236  CG1 ILE A  16      84.410  59.310  52.400  1.00  0.00           C
ATOM    237 1HG1 ILE A  16      83.690  58.500  52.310  1.00  0.00           H
ATOM    238 2HG1 ILE A  16      85.210  58.930  51.760  1.00  0.00           H
ATOM    239  CD  ILE A  16      83.860  60.610  51.770  1.00  0.00           C
ATOM    240  HD1 ILE A  16      84.670  61.340  51.710  1.00  0.00           H
ATOM    241  HD2 ILE A  16      83.420  60.530  50.780  1.00  0.00           H
ATOM    242  HD3 ILE A  16      83.090  61.050  52.400  1.00  0.00           H
ATOM    243  C   ILE A  16      86.440  58.050  55.400  1.00  0.00           C
ATOM    244  O   ILE A  16      87.680  58.190  55.360  1.00  0.00           O
ATOM    245  N   GLY A  17      85.780  57.980  56.540  1.00  0.00           N
ATOM    246  H   GLY A  17      84.780  58.100  56.530  1.00  0.00           H
ATOM    247  CA  GLY A  17      86.470  58.000  57.830  1.00  0.00           C
ATOM    248  HA1 GLY A  17      85.760  58.090  58.650  1.00  0.00           H
ATOM    249  HA2 GLY A  17      87.160  58.840  57.860  1.00  0.00           H
ATOM    250  C   GLY A  17      87.320  56.780  58.070  1.00  0.00           C
ATOM    251  O   GLY A  17      88.490  56.940  58.410  1.00  0.00           O
ATOM    252  N   ASN A  18      86.790  55.600  57.750  1.00  0.00           N
ATOM    253  H   ASN A  18      85.810  55.450  57.580  1.00  0.00           H
ATOM    254  CA  ASN A  18      87.680  54.390  57.840  1.00  0.00           C
ATOM    255  HA  ASN A  18      87.990  54.320  58.890  1.00  0.00           H
ATOM    256  CB  ASN A  18      86.720  53.250  57.470  1.00  0.00           C
ATOM    257  HB1 ASN A  18      86.340  53.320  56.450  1.00  0.00           H
ATOM    258  HB2 ASN A  18      85.770  53.310  58.020  1.00  0.00           H
ATOM    259  CG  ASN A  18      87.420  51.900  57.560  1.00  0.00           C
ATOM    260  OD1 ASN A  18      88.420  51.710  58.250  1.00  0.00           O
ATOM    261  ND2 ASN A  18      86.950  50.900  56.830  1.00  0.00           N
ATOM    262 1HD2 ASN A  18      86.240  51.180  56.180  1.00  0.00           H
ATOM    263 2HD2 ASN A  18      87.150  49.920  56.980  1.00  0.00           H
ATOM    264  C   ASN A  18      88.890  54.420  56.840  1.00  0.00           C
ATOM    265  O   ASN A  18      89.990  54.130  57.290  1.00  0.00           O
ATOM    266  N   ALA A  19      88.790  54.800  55.510  1.00  0.00           N
ATOM    267  H   ALA A  19      87.880  55.180  55.310  1.00  0.00           H
ATOM    268  CA  ALA A  19      89.990  55.060  54.610  1.00  0.00           C
ATOM    269  HA  ALA A  19      90.640  54.210  54.400  1.00  0.00           H
ATOM    270  CB  ALA A  19      89.400  55.470  53.170  1.00  0.00           C
ATOM    271  HB1 ALA A  19      88.960  54.620  52.650  1.00  0.00           H
ATOM    272  HB2 ALA A  19      88.630  56.240  53.270  1.00  0.00           H
ATOM    273  HB3 ALA A  19      90.280  55.840  52.640  1.00  0.00           H
ATOM    274  C   ALA A  19      90.950  56.120  55.220  1.00  0.00           C
ATOM    275  O   ALA A  19      92.170  55.940  54.980  1.00  0.00           O
ATOM    276  N   CYS A  20      90.420  57.220  55.770  1.00  0.00           N
ATOM    277  H   CYS A  20      89.430  57.370  55.630  1.00  0.00           H
ATOM    278  CA  CYS A  20      91.160  58.280  56.500  1.00  0.00           C
ATOM    279  HA  CYS A  20      92.000  58.570  55.870  1.00  0.00           H
ATOM    280  CB  CYS A  20      90.290  59.440  56.780  1.00  0.00           C
ATOM    281  HB1 CYS A  20      90.970  60.060  57.370  1.00  0.00           H
ATOM    282  HB2 CYS A  20      89.400  59.160  57.350  1.00  0.00           H
ATOM    283  SG  CYS A  20      89.930  60.260  55.240  1.00  0.00           S
ATOM    284  HG  CYS A  20      88.930  59.430  54.930  1.00  0.00           H
ATOM    285  C   CYS A  20      91.970  57.620  57.630  1.00  0.00           C
ATOM    286  O   CYS A  20      93.180  57.780  57.670  1.00  0.00           O
ATOM    287  N   TRP A  21      91.360  56.860  58.520  1.00  0.00           N
ATOM    288  H   TRP A  21      90.380  56.670  58.380  1.00  0.00           H
ATOM    289  CA  TRP A  21      92.120  56.340  59.640  1.00  0.00           C
ATOM    290  HA  TRP A  21      92.690  57.150  60.100  1.00  0.00           H
ATOM    291  CB  TRP A  21      91.280  55.930  60.870  1.00  0.00           C
ATOM    292  HB1 TRP A  21      91.960  55.420  61.560  1.00  0.00           H
ATOM    293  HB2 TRP A  21      90.580  55.130  60.630  1.00  0.00           H
ATOM    294  CG  TRP A  21      90.610  57.120  61.650  1.00  0.00           C
ATOM    295  CD1 TRP A  21      89.360  57.630  61.420  1.00  0.00           C
ATOM    296  HD1 TRP A  21      88.660  57.340  60.650  1.00  0.00           H
ATOM    297  NE1 TRP A  21      89.270  58.820  62.150  1.00  0.00           N
ATOM    298  HE1 TRP A  21      88.500  59.470  62.090  1.00  0.00           H
ATOM    299  CE2 TRP A  21      90.280  58.990  62.990  1.00  0.00           C
ATOM    300  CZ2 TRP A  21      90.540  59.930  63.950  1.00  0.00           C
ATOM    301  HZ2 TRP A  21      89.690  60.560  64.130  1.00  0.00           H
ATOM    302  CH2 TRP A  21      91.750  60.000  64.610  1.00  0.00           C
ATOM    303  HH2 TRP A  21      91.870  60.690  65.430  1.00  0.00           H
ATOM    304  CZ3 TRP A  21      92.770  59.130  64.190  1.00  0.00           C
ATOM    305  HZ3 TRP A  21      93.720  59.210  64.690  1.00  0.00           H
ATOM    306  CE3 TRP A  21      92.510  58.100  63.260  1.00  0.00           C
ATOM    307  HE3 TRP A  21      93.230  57.340  63.020  1.00  0.00           H
ATOM    308  CD2 TRP A  21      91.220  58.000  62.630  1.00  0.00           C
ATOM    309  C   TRP A  21      93.210  55.350  59.270  1.00  0.00           C
ATOM    310  O   TRP A  21      94.290  55.410  59.820  1.00  0.00           O
ATOM    311  N   GLU A  22      92.910  54.380  58.360  1.00  0.00           N
ATOM    312  H   GLU A  22      91.960  54.200  58.060  1.00  0.00           H
ATOM    313  CA  GLU A  22      93.950  53.530  57.750  1.00  0.00           C
ATOM    314  HA  GLU A  22      94.310  52.840  58.510  1.00  0.00           H
ATOM    315  CB  GLU A  22      93.310  52.870  56.560  1.00  0.00           C
ATOM    316  HB1 GLU A  22      92.530  53.510  56.140  1.00  0.00           H
ATOM    317  HB2 GLU A  22      92.730  51.990  56.850  1.00  0.00           H
ATOM    318  CG  GLU A  22      94.290  52.360  55.450  1.00  0.00           C
ATOM    319  HG1 GLU A  22      95.140  51.880  55.920  1.00  0.00           H
ATOM    320  HG2 GLU A  22      94.650  53.220  54.890  1.00  0.00           H
ATOM    321  CD  GLU A  22      93.620  51.430  54.480  1.00  0.00           C
ATOM    322  OE1 GLU A  22      92.540  51.840  53.980  1.00  0.00           O
ATOM    323  OE2 GLU A  22      94.060  50.270  54.370  1.00  0.00           O
ATOM    324  C   GLU A  22      95.100  54.420  57.170  1.00  0.00           C
ATOM    325  O   GLU A  22      96.300  54.160  57.520  1.00  0.00           O
ATOM    326  N   LEU A  23      94.850  55.460  56.340  1.00  0.00           N
ATOM    327  H   LEU A  23      93.890  55.640  56.090  1.00  0.00           H
ATOM    328  CA  LEU A  23      95.870  56.340  55.810  1.00  0.00           C
ATOM    329  HA  LEU A  23      96.580  55.750  55.240  1.00  0.00           H
ATOM    330  CB  LEU A  23      95.260  57.410  54.910  1.00  0.00           C
ATOM    331  HB1 LEU A  23      94.460  57.950  55.410  1.00  0.00           H
ATOM    332  HB2 LEU A  23      94.710  57.020  54.050  1.00  0.00           H
ATOM    333  CG  LEU A  23      96.350  58.370  54.320  1.00  0.00           C
ATOM    334  HG  LEU A  23      97.010  58.870  55.030  1.00  0.00           H
ATOM    335  CD1 LEU A  23      97.280  57.590  53.360  1.00  0.00           C
ATOM    336 1HD1 LEU A  23      97.740  56.800  53.960  1.00  0.00           H
ATOM    337 2HD1 LEU A  23      96.810  57.220  52.450  1.00  0.00           H
ATOM    338 3HD1 LEU A  23      98.080  58.240  53.010  1.00  0.00           H
ATOM    339  CD2 LEU A  23      95.500  59.450  53.580  1.00  0.00           C
ATOM    340 1HD2 LEU A  23      96.180  60.150  53.110  1.00  0.00           H
ATOM    341 2HD2 LEU A  23      95.080  58.890  52.740  1.00  0.00           H
ATOM    342 3HD2 LEU A  23      94.750  59.970  54.180  1.00  0.00           H
ATOM    343  C   LEU A  23      96.690  57.020  56.900  1.00  0.00           C
ATOM    344  O   LEU A  23      97.860  57.260  56.610  1.00  0.00           O
ATOM    345  N   TYR A  24      96.130  57.360  58.090  1.00  0.00           N
ATOM    346  H   TYR A  24      95.120  57.260  58.150  1.00  0.00           H
ATOM    347  CA  TYR A  24      96.850  57.930  59.210  1.00  0.00           C
ATOM    348  HA  TYR A  24      97.440  58.790  58.900  1.00  0.00           H
ATOM    349  CB  TYR A  24      95.740  58.510  60.160  1.00  0.00           C
ATOM    350  HB1 TYR A  24      96.230  58.790  61.090  1.00  0.00           H
ATOM    351  HB2 TYR A  24      95.080  57.700  60.470  1.00  0.00           H
ATOM    352  CG  TYR A  24      94.860  59.680  59.750  1.00  0.00           C
ATOM    353  CD1 TYR A  24      94.990  60.230  58.470  1.00  0.00           C
ATOM    354  HD1 TYR A  24      95.790  59.890  57.830  1.00  0.00           H
ATOM    355  CE1 TYR A  24      94.060  61.230  58.030  1.00  0.00           C
ATOM    356  HE1 TYR A  24      94.090  61.510  56.990  1.00  0.00           H
ATOM    357  CZ  TYR A  24      93.060  61.690  58.860  1.00  0.00           C
ATOM    358  OH  TYR A  24      92.050  62.500  58.400  1.00  0.00           O
ATOM    359  HH  TYR A  24      91.250  62.380  58.900  1.00  0.00           H
ATOM    360  CE2 TYR A  24      92.850  61.040  60.110  1.00  0.00           C
ATOM    361  HE2 TYR A  24      92.060  61.390  60.760  1.00  0.00           H
ATOM    362  CD2 TYR A  24      93.760  60.010  60.570  1.00  0.00           C
ATOM    363  HD2 TYR A  24      93.660  59.530  61.530  1.00  0.00           H
ATOM    364  C   TYR A  24      97.690  56.920  59.930  1.00  0.00           C
ATOM    365  O   TYR A  24      98.730  57.260  60.440  1.00  0.00           O
ATOM    366  N   CYS A  25      97.190  55.680  60.150  1.00  0.00           N
ATOM    367  H   CYS A  25      96.300  55.430  59.760  1.00  0.00           H
ATOM    368  CA  CYS A  25      97.960  54.630  60.790  1.00  0.00           C
ATOM    369  HA  CYS A  25      98.250  55.010  61.770  1.00  0.00           H
ATOM    370  CB  CYS A  25      97.030  53.430  60.950  1.00  0.00           C
ATOM    371  HB1 CYS A  25      97.600  52.560  61.250  1.00  0.00           H
ATOM    372  HB2 CYS A  25      96.570  53.180  59.990  1.00  0.00           H
ATOM    373  SG  CYS A  25      95.820  53.890  62.130  1.00  0.00           S
ATOM    374  HG  CYS A  25      94.990  54.640  61.400  1.00  0.00           H
ATOM    375  C   CYS A  25      99.170  54.330  59.980  1.00  0.00           C
ATOM    376  O   CYS A  25     100.330  54.320  60.470  1.00  0.00           O
ATOM    377  N   LEU A  26      99.070  54.240  58.670  1.00  0.00           N
ATOM    378  H   LEU A  26      98.160  54.400  58.270  1.00  0.00           H
ATOM    379  CA  LEU A  26     100.160  54.050  57.720  1.00  0.00           C
ATOM    380  HA  LEU A  26     100.740  53.180  58.020  1.00  0.00           H
ATOM    381  CB  LEU A  26      99.630  53.860  56.260  1.00  0.00           C
ATOM    382  HB1 LEU A  26     100.430  54.060  55.540  1.00  0.00           H
ATOM    383  HB2 LEU A  26      98.860  54.610  56.080  1.00  0.00           H
ATOM    384  CG  LEU A  26      98.970  52.520  55.870  1.00  0.00           C
ATOM    385  HG  LEU A  26      98.070  52.400  56.480  1.00  0.00           H
ATOM    386  CD1 LEU A  26      98.540  52.520  54.390  1.00  0.00           C
ATOM    387 1HD1 LEU A  26      98.410  51.530  53.950  1.00  0.00           H
ATOM    388 2HD1 LEU A  26      97.710  53.220  54.420  1.00  0.00           H
ATOM    389 3HD1 LEU A  26      99.300  52.980  53.760  1.00  0.00           H
ATOM    390  CD2 LEU A  26      99.950  51.360  56.140  1.00  0.00           C
ATOM    391 1HD2 LEU A  26     100.020  51.200  57.210  1.00  0.00           H
ATOM    392 2HD2 LEU A  26      99.530  50.390  55.880  1.00  0.00           H
ATOM    393 3HD2 LEU A  26     100.900  51.520  55.620  1.00  0.00           H
ATOM    394  C   LEU A  26     101.120  55.310  57.620  1.00  0.00           C
ATOM    395  O   LEU A  26     102.370  55.230  57.430  1.00  0.00           O
ATOM    396  N   GLU A  27     100.540  56.540  57.680  1.00  0.00           N
ATOM    397  H   GLU A  27      99.560  56.580  57.440  1.00  0.00           H
ATOM    398  CA  GLU A  27     101.380  57.830  57.740  1.00  0.00           C
ATOM    399  HA  GLU A  27     102.200  57.880  57.020  1.00  0.00           H
ATOM    400  CB  GLU A  27     100.460  59.050  57.560  1.00  0.00           C
ATOM    401  HB1 GLU A  27     100.960  59.940  57.920  1.00  0.00           H
ATOM    402  HB2 GLU A  27      99.510  58.890  58.070  1.00  0.00           H
ATOM    403  CG  GLU A  27     100.200  59.240  56.070  1.00  0.00           C
ATOM    404  HG1 GLU A  27      99.780  58.340  55.630  1.00  0.00           H
ATOM    405  HG2 GLU A  27     101.200  59.450  55.700  1.00  0.00           H
ATOM    406  CD  GLU A  27      99.310  60.380  55.830  1.00  0.00           C
ATOM    407  OE1 GLU A  27      99.150  61.280  56.690  1.00  0.00           O
ATOM    408  OE2 GLU A  27      98.890  60.590  54.670  1.00  0.00           O
ATOM    409  C   GLU A  27     102.070  57.980  59.110  1.00  0.00           C
ATOM    410  O   GLU A  27     103.110  58.560  59.090  1.00  0.00           O
ATOM    411  N   HIS A  28     101.580  57.310  60.090  1.00  0.00           N
ATOM    412  H   HIS A  28     100.700  56.820  60.030  1.00  0.00           H
ATOM    413  CA  HIS A  28     102.230  57.360  61.390  1.00  0.00           C
ATOM    414  HA  HIS A  28     102.910  58.210  61.420  1.00  0.00           H
ATOM    415  CB  HIS A  28     101.230  57.500  62.630  1.00  0.00           C
ATOM    416  HB1 HIS A  28     101.670  57.230  63.590  1.00  0.00           H
ATOM    417  HB2 HIS A  28     100.370  56.840  62.460  1.00  0.00           H
ATOM    418  CG  HIS A  28     100.820  58.950  62.680  1.00  0.00           C
ATOM    419  ND1 HIS A  28     101.810  59.910  62.820  1.00  0.00           N
ATOM    420  CE1 HIS A  28     101.150  61.050  62.930  1.00  0.00           C
ATOM    421  HE1 HIS A  28     101.580  62.040  62.970  1.00  0.00           H
ATOM    422  NE2 HIS A  28      99.840  60.830  62.770  1.00  0.00           N
ATOM    423  HE2 HIS A  28      99.170  61.580  62.850  1.00  0.00           H
ATOM    424  CD2 HIS A  28      99.560  59.530  62.660  1.00  0.00           C
ATOM    425  HD2 HIS A  28      98.630  59.000  62.550  1.00  0.00           H
ATOM    426  C   HIS A  28     103.160  56.190  61.750  1.00  0.00           C
ATOM    427  O   HIS A  28     104.060  56.340  62.530  1.00  0.00           O
ATOM    428  N   GLY A  29     102.970  55.050  61.130  1.00  0.00           N
ATOM    429  H   GLY A  29     102.360  55.080  60.330  1.00  0.00           H
ATOM    430  CA  GLY A  29     103.660  53.790  61.430  1.00  0.00           C
ATOM    431  HA1 GLY A  29     104.700  53.960  61.670  1.00  0.00           H
ATOM    432  HA2 GLY A  29     103.460  53.230  60.510  1.00  0.00           H
ATOM    433  C   GLY A  29     103.010  52.940  62.580  1.00  0.00           C
ATOM    434  O   GLY A  29     103.700  52.220  63.250  1.00  0.00           O
ATOM    435  N   ILE A  30     101.690  53.090  62.760  1.00  0.00           N
ATOM    436  H   ILE A  30     101.220  53.630  62.050  1.00  0.00           H
ATOM    437  CA  ILE A  30     100.880  52.310  63.720  1.00  0.00           C
ATOM    438  HA  ILE A  30     101.400  51.970  64.620  1.00  0.00           H
ATOM    439  CB  ILE A  30      99.670  53.200  64.160  1.00  0.00           C
ATOM    440  HB  ILE A  30      99.160  53.360  63.210  1.00  0.00           H
ATOM    441  CG2 ILE A  30      98.760  52.350  65.150  1.00  0.00           C
ATOM    442 1HG2 ILE A  30      97.840  52.890  65.410  1.00  0.00           H
ATOM    443 2HG2 ILE A  30      98.380  51.510  64.580  1.00  0.00           H
ATOM    444 3HG2 ILE A  30      99.230  52.040  66.090  1.00  0.00           H
ATOM    445  CG1 ILE A  30      99.980  54.610  64.880  1.00  0.00           C
ATOM    446 1HG1 ILE A  30     100.880  55.020  64.430  1.00  0.00           H
ATOM    447 2HG1 ILE A  30     100.220  54.500  65.940  1.00  0.00           H
ATOM    448  CD  ILE A  30      98.830  55.620  64.710  1.00  0.00           C
ATOM    449  HD1 ILE A  30      99.130  56.510  65.260  1.00  0.00           H
ATOM    450  HD2 ILE A  30      98.570  55.900  63.690  1.00  0.00           H
ATOM    451  HD3 ILE A  30      97.950  55.170  65.180  1.00  0.00           H
ATOM    452  C   ILE A  30     100.420  51.060  62.970  1.00  0.00           C
ATOM    453  O   ILE A  30      99.950  51.100  61.830  1.00  0.00           O
ATOM    454  N   GLN A  31     100.620  49.890  63.600  1.00  0.00           N
ATOM    455  H   GLN A  31     101.060  49.920  64.510  1.00  0.00           H
ATOM    456  CA  GLN A  31     100.410  48.560  63.090  1.00  0.00           C
ATOM    457  HA  GLN A  31     100.590  48.590  62.010  1.00  0.00           H
ATOM    458  CB  GLN A  31     101.380  47.640  63.700  1.00  0.00           C
ATOM    459  HB1 GLN A  31     101.250  46.650  63.270  1.00  0.00           H
ATOM    460  HB2 GLN A  31     101.270  47.630  64.780  1.00  0.00           H
ATOM    461  CG  GLN A  31     102.820  48.020  63.400  1.00  0.00           C
ATOM    462  HG1 GLN A  31     103.090  49.010  63.780  1.00  0.00           H
ATOM    463  HG2 GLN A  31     102.990  48.010  62.320  1.00  0.00           H
ATOM    464  CD  GLN A  31     103.850  47.070  64.010  1.00  0.00           C
ATOM    465  OE1 GLN A  31     103.610  46.170  64.820  1.00  0.00           O
ATOM    466  NE2 GLN A  31     105.090  47.120  63.590  1.00  0.00           N
ATOM    467 1HE2 GLN A  31     105.370  47.720  62.830  1.00  0.00           H
ATOM    468 2HE2 GLN A  31     105.800  46.520  63.970  1.00  0.00           H
ATOM    469  C   GLN A  31      98.950  48.030  63.400  1.00  0.00           C
ATOM    470  O   GLN A  31      98.310  48.600  64.280  1.00  0.00           O
ATOM    471  N   PRO A  32      98.430  47.040  62.660  1.00  0.00           N
ATOM    472  CD  PRO A  32      99.000  46.340  61.530  1.00  0.00           C
ATOM    473  HD1 PRO A  32      99.290  45.320  61.770  1.00  0.00           H
ATOM    474  HD2 PRO A  32      99.810  46.840  61.000  1.00  0.00           H
ATOM    475  CG  PRO A  32      97.820  46.270  60.580  1.00  0.00           C
ATOM    476  HG1 PRO A  32      97.870  45.450  59.860  1.00  0.00           H
ATOM    477  HG2 PRO A  32      97.540  47.230  60.160  1.00  0.00           H
ATOM    478  CB  PRO A  32      96.640  45.890  61.470  1.00  0.00           C
ATOM    479  HB1 PRO A  32      96.530  44.830  61.700  1.00  0.00           H
ATOM    480  HB2 PRO A  32      95.720  46.180  60.970  1.00  0.00           H
ATOM    481  CA  PRO A  32      96.970  46.920  62.630  1.00  0.00           C
ATOM    482  HA  PRO A  32      96.550  47.840  62.230  1.00  0.00           H
ATOM    483  C   PRO A  32      96.160  46.620  63.900  1.00  0.00           C
ATOM    484  O   PRO A  32      94.930  46.790  63.900  1.00  0.00           O
ATOM    485  N   ASP A  33      96.930  46.270  64.960  1.00  0.00           N
ATOM    486  H   ASP A  33      97.930  46.300  64.880  1.00  0.00           H
ATOM    487  CA  ASP A  33      96.530  45.960  66.300  1.00  0.00           C
ATOM    488  HA  ASP A  33      95.450  45.850  66.210  1.00  0.00           H
ATOM    489  CB  ASP A  33      97.200  44.770  66.880  1.00  0.00           C
ATOM    490  HB1 ASP A  33      96.820  43.930  66.300  1.00  0.00           H
ATOM    491  HB2 ASP A  33      96.890  44.660  67.920  1.00  0.00           H
ATOM    492  CG  ASP A  33      98.720  44.720  66.850  1.00  0.00           C
ATOM    493  OD1 ASP A  33      99.390  45.620  66.210  1.00  0.00           O
ATOM    494  OD2 ASP A  33      99.310  43.680  67.340  1.00  0.00           O
ATOM    495  C   ASP A  33      96.610  47.160  67.250  1.00  0.00           C
ATOM    496  O   ASP A  33      96.120  47.060  68.360  1.00  0.00           O
ATOM    497  N   GLY A  34      97.030  48.260  66.740  1.00  0.00           N
ATOM    498  H   GLY A  34      97.400  48.200  65.800  1.00  0.00           H
ATOM    499  CA  GLY A  34      97.160  49.570  67.390  1.00  0.00           C
ATOM    500  HA1 GLY A  34      96.340  49.780  68.090  1.00  0.00           H
ATOM    501  HA2 GLY A  34      97.120  50.390  66.660  1.00  0.00           H
ATOM    502  C   GLY A  34      98.500  49.890  68.090  1.00  0.00           C
ATOM    503  O   GLY A  34      98.680  50.880  68.800  1.00  0.00           O
ATOM    504  N   GLN A  35      99.530  49.060  67.890  1.00  0.00           N
ATOM    505  H   GLN A  35      99.330  48.290  67.260  1.00  0.00           H
ATOM    506  CA  GLN A  35     100.900  49.160  68.380  1.00  0.00           C
ATOM    507  HA  GLN A  35     100.920  49.650  69.360  1.00  0.00           H
ATOM    508  CB  GLN A  35     101.360  47.720  68.520  1.00  0.00           C
ATOM    509  HB1 GLN A  35     102.410  47.860  68.780  1.00  0.00           H
ATOM    510  HB2 GLN A  35     101.300  47.230  67.550  1.00  0.00           H
ATOM    511  CG  GLN A  35     100.630  46.880  69.580  1.00  0.00           C
ATOM    512  HG1 GLN A  35     100.960  45.860  69.390  1.00  0.00           H
ATOM    513  HG2 GLN A  35      99.560  46.920  69.380  1.00  0.00           H
ATOM    514  CD  GLN A  35     100.890  47.310  70.990  1.00  0.00           C
ATOM    515  OE1 GLN A  35     101.960  47.860  71.310  1.00  0.00           O
ATOM    516  NE2 GLN A  35     100.040  47.010  71.980  1.00  0.00           N
ATOM    517 1HE2 GLN A  35      99.210  46.530  71.660  1.00  0.00           H
ATOM    518 2HE2 GLN A  35     100.190  47.190  72.960  1.00  0.00           H
ATOM    519  C   GLN A  35     101.790  49.940  67.440  1.00  0.00           C
ATOM    520  O   GLN A  35     101.870  49.830  66.210  1.00  0.00           O
ATOM    521  N   MET A  36     102.600  50.860  68.050  1.00  0.00           N
ATOM    522  H   MET A  36     102.550  50.850  69.050  1.00  0.00           H
ATOM    523  CA  MET A  36     103.370  51.980  67.350  1.00  0.00           C
ATOM    524  HA  MET A  36     103.220  51.810  66.280  1.00  0.00           H
ATOM    525  CB  MET A  36     102.730  53.340  67.810  1.00  0.00           C
ATOM    526  HB1 MET A  36     103.080  53.660  68.790  1.00  0.00           H
ATOM    527  HB2 MET A  36     101.650  53.430  67.700  1.00  0.00           H
ATOM    528  CG  MET A  36     103.290  54.390  66.830  1.00  0.00           C
ATOM    529  HG1 MET A  36     103.230  54.040  65.800  1.00  0.00           H
ATOM    530  HG2 MET A  36     104.340  54.470  67.100  1.00  0.00           H
ATOM    531  SD  MET A  36     102.750  55.970  67.290  1.00  0.00           S
ATOM    532  CE  MET A  36     104.070  57.090  66.540  1.00  0.00           C
ATOM    533  HE1 MET A  36     105.050  56.680  66.770  1.00  0.00           H
ATOM    534  HE2 MET A  36     103.970  57.150  65.450  1.00  0.00           H
ATOM    535  HE3 MET A  36     104.040  58.100  66.930  1.00  0.00           H
ATOM    536  C   MET A  36     104.910  51.770  67.690  1.00  0.00           C
ATOM    537  O   MET A  36     105.400  52.370  68.640  1.00  0.00           O
ATOM    538  N   PRO A  37     105.720  50.880  67.040  1.00  0.00           N
ATOM    539  CD  PRO A  37     105.230  50.080  65.930  1.00  0.00           C
ATOM    540  HD1 PRO A  37     104.750  50.650  65.140  1.00  0.00           H
ATOM    541  HD2 PRO A  37     104.630  49.270  66.340  1.00  0.00           H
ATOM    542  CG  PRO A  37     106.480  49.450  65.310  1.00  0.00           C
ATOM    543  HG1 PRO A  37     107.050  50.170  64.710  1.00  0.00           H
ATOM    544  HG2 PRO A  37     106.320  48.490  64.820  1.00  0.00           H
ATOM    545  CB  PRO A  37     107.470  49.340  66.520  1.00  0.00           C
ATOM    546  HB1 PRO A  37     108.510  49.320  66.190  1.00  0.00           H
ATOM    547  HB2 PRO A  37     107.300  48.380  67.010  1.00  0.00           H
ATOM    548  CA  PRO A  37     107.090  50.510  67.420  1.00  0.00           C
ATOM    549  HA  PRO A  37     107.030  50.050  68.410  1.00  0.00           H
ATOM    550  C   PRO A  37     108.110  51.670  67.530  1.00  0.00           C
ATOM    551  O   PRO A  37     109.210  51.450  68.040  1.00  0.00           O
ATOM    552  N   SER A  38     107.830  52.810  66.890  1.00  0.00           N
ATOM    553  H   SER A  38     106.970  52.810  66.360  1.00  0.00           H
ATOM    554  CA  SER A  38     108.700  53.950  66.890  1.00  0.00           C
ATOM    555  HA  SER A  38     109.740  53.660  66.730  1.00  0.00           H
ATOM    556  CB  SER A  38     108.430  54.850  65.720  1.00  0.00           C
ATOM    557  HB1 SER A  38     108.730  54.480  64.740  1.00  0.00           H
ATOM    558  HB2 SER A  38     109.090  55.710  65.860  1.00  0.00           H
ATOM    559  OG  SER A  38     107.030  55.190  65.570  1.00  0.00           O
ATOM    560  HG  SER A  38     106.700  54.400  65.150  1.00  0.00           H
ATOM    561  C   SER A  38     108.440  54.800  68.140  1.00  0.00           C
ATOM    562  O   SER A  38     109.250  55.600  68.530  1.00  0.00           O
ATOM    563  N   ASP A  39     107.280  54.690  68.870  1.00  0.00           N
ATOM    564  H   ASP A  39     106.610  53.960  68.700  1.00  0.00           H
ATOM    565  CA  ASP A  39     106.960  55.620  69.990  1.00  0.00           C
ATOM    566  HA  ASP A  39     107.440  56.590  69.820  1.00  0.00           H
ATOM    567  CB  ASP A  39     105.450  55.890  69.900  1.00  0.00           C
ATOM    568  HB1 ASP A  39     104.920  54.980  69.620  1.00  0.00           H
ATOM    569  HB2 ASP A  39     105.280  56.680  69.170  1.00  0.00           H
ATOM    570  CG  ASP A  39     104.760  56.410  71.210  1.00  0.00           C
ATOM    571  OD1 ASP A  39     105.260  56.570  72.340  1.00  0.00           O
ATOM    572  OD2 ASP A  39     103.490  56.620  71.100  1.00  0.00           O
ATOM    573  C   ASP A  39     107.420  55.060  71.310  1.00  0.00           C
ATOM    574  O   ASP A  39     107.090  53.950  71.750  1.00  0.00           O
ATOM    575  N   LYS A  40     108.200  55.840  72.070  1.00  0.00           N
ATOM    576  H   LYS A  40     108.420  56.770  71.720  1.00  0.00           H
ATOM    577  CA  LYS A  40     108.800  55.470  73.380  1.00  0.00           C
ATOM    578  HA  LYS A  40     108.600  54.420  73.610  1.00  0.00           H
ATOM    579  CB  LYS A  40     110.290  55.590  73.130  1.00  0.00           C
ATOM    580  HB1 LYS A  40     110.720  54.960  73.900  1.00  0.00           H
ATOM    581  HB2 LYS A  40     110.620  56.630  73.210  1.00  0.00           H
ATOM    582  CG  LYS A  40     110.880  55.090  71.800  1.00  0.00           C
ATOM    583  HG1 LYS A  40     111.910  55.440  71.860  1.00  0.00           H
ATOM    584  HG2 LYS A  40     110.440  55.650  70.970  1.00  0.00           H
ATOM    585  CD  LYS A  40     110.830  53.570  71.450  1.00  0.00           C
ATOM    586  HD1 LYS A  40     109.810  53.230  71.670  1.00  0.00           H
ATOM    587  HD2 LYS A  40     111.490  53.040  72.130  1.00  0.00           H
ATOM    588  CE  LYS A  40     111.330  53.250  70.020  1.00  0.00           C
ATOM    589  HE1 LYS A  40     112.380  53.530  70.060  1.00  0.00           H
ATOM    590  HE2 LYS A  40     110.910  53.840  69.210  1.00  0.00           H
ATOM    591  NZ  LYS A  40     111.200  51.750  69.850  1.00  0.00           N
ATOM    592  HZ1 LYS A  40     110.270  51.510  70.190  1.00  0.00           H
ATOM    593  HZ2 LYS A  40     111.380  51.360  68.940  1.00  0.00           H
ATOM    594  HZ3 LYS A  40     111.810  51.210  70.430  1.00  0.00           H
ATOM    595  C   LYS A  40     108.370  56.060  74.720  1.00  0.00           C
ATOM    596  O   LYS A  40     109.140  55.960  75.670  1.00  0.00           O
ATOM    597  N   THR A  41     107.170  56.670  74.740  1.00  0.00           N
ATOM    598  H   THR A  41     106.640  56.760  73.880  1.00  0.00           H
ATOM    599  CA  THR A  41     106.540  56.890  76.020  1.00  0.00           C
ATOM    600  HA  THR A  41     107.090  56.320  76.770  1.00  0.00           H
ATOM    601  CB  THR A  41     106.790  58.380  76.400  1.00  0.00           C
ATOM    602  HB  THR A  41     107.860  58.590  76.390  1.00  0.00           H
ATOM    603  CG2 THR A  41     106.060  59.400  75.580  1.00  0.00           C
ATOM    604 1HG2 THR A  41     104.990  59.440  75.740  1.00  0.00           H
ATOM    605 2HG2 THR A  41     106.510  60.380  75.710  1.00  0.00           H
ATOM    606 3HG2 THR A  41     106.120  59.090  74.530  1.00  0.00           H
ATOM    607  OG1 THR A  41     106.190  58.520  77.660  1.00  0.00           O
ATOM    608  HG1 THR A  41     106.390  59.410  77.960  1.00  0.00           H
ATOM    609  C   THR A  41     105.180  56.200  75.980  1.00  0.00           C
ATOM    610  O   THR A  41     104.300  56.570  75.240  1.00  0.00           O
ATOM    611  N   ILE A  42     105.110  55.120  76.690  1.00  0.00           N
ATOM    612  H   ILE A  42     105.910  54.830  77.230  1.00  0.00           H
ATOM    613  CA  ILE A  42     104.040  54.150  76.680  1.00  0.00           C
ATOM    614  HA  ILE A  42     103.710  54.100  75.640  1.00  0.00           H
ATOM    615  CB  ILE A  42     104.540  52.770  77.050  1.00  0.00           C
ATOM    616  HB  ILE A  42     104.980  52.840  78.040  1.00  0.00           H
ATOM    617  CG2 ILE A  42     103.390  51.740  77.090  1.00  0.00           C
ATOM    618 1HG2 ILE A  42     102.800  51.960  77.980  1.00  0.00           H
ATOM    619 2HG2 ILE A  42     102.830  51.710  76.150  1.00  0.00           H
ATOM    620 3HG2 ILE A  42     103.740  50.730  77.300  1.00  0.00           H
ATOM    621  CG1 ILE A  42     105.610  52.250  76.030  1.00  0.00           C
ATOM    622 1HG1 ILE A  42     106.330  53.050  75.870  1.00  0.00           H
ATOM    623 2HG1 ILE A  42     105.220  52.120  75.030  1.00  0.00           H
ATOM    624  CD  ILE A  42     106.240  50.980  76.360  1.00  0.00           C
ATOM    625  HD1 ILE A  42     107.110  50.780  75.730  1.00  0.00           H
ATOM    626  HD2 ILE A  42     106.460  50.880  77.430  1.00  0.00           H
ATOM    627  HD3 ILE A  42     105.520  50.190  76.160  1.00  0.00           H
ATOM    628  C   ILE A  42     102.780  54.620  77.480  1.00  0.00           C
ATOM    629  O   ILE A  42     102.920  55.280  78.530  1.00  0.00           O
ATOM    630  N   GLY A  43     101.580  54.340  76.960  1.00  0.00           N
ATOM    631  H   GLY A  43     101.590  54.090  75.980  1.00  0.00           H
ATOM    632  CA  GLY A  43     100.310  54.740  77.530  1.00  0.00           C
ATOM    633  HA1 GLY A  43     100.180  54.230  78.490  1.00  0.00           H
ATOM    634  HA2 GLY A  43      99.480  54.450  76.890  1.00  0.00           H
ATOM    635  C   GLY A  43     100.170  56.270  77.580  1.00  0.00           C
ATOM    636  O   GLY A  43      99.270  56.700  78.230  1.00  0.00           O
ATOM    637  N   GLY A  44     101.000  57.100  76.910  1.00  0.00           N
ATOM    638  H   GLY A  44     101.860  56.720  76.550  1.00  0.00           H
ATOM    639  CA  GLY A  44     100.630  58.510  76.780  1.00  0.00           C
ATOM    640  HA1 GLY A  44     100.450  58.930  77.770  1.00  0.00           H
ATOM    641  HA2 GLY A  44      99.650  58.450  76.310  1.00  0.00           H
ATOM    642  C   GLY A  44     101.680  59.430  76.110  1.00  0.00           C
ATOM    643  O   GLY A  44     102.560  59.030  75.360  1.00  0.00           O
ATOM    644  N   GLY A  45     101.530  60.690  76.470  1.00  0.00           N
ATOM    645  H   GLY A  45     100.710  60.990  76.970  1.00  0.00           H
ATOM    646  CA  GLY A  45     102.260  61.790  75.900  1.00  0.00           C
ATOM    647  HA1 GLY A  45     103.020  61.480  75.190  1.00  0.00           H
ATOM    648  HA2 GLY A  45     102.770  62.340  76.690  1.00  0.00           H
ATOM    649  C   GLY A  45     101.200  62.740  75.240  1.00  0.00           C
ATOM    650  O   GLY A  45     100.030  62.570  75.160  1.00  0.00           O
ATOM    651  N   ASP A  46     101.770  63.750  74.750  1.00  0.00           N
ATOM    652  H   ASP A  46     102.770  63.820  74.830  1.00  0.00           H
ATOM    653  CA  ASP A  46     101.280  64.960  74.120  1.00  0.00           C
ATOM    654  HA  ASP A  46     100.300  64.710  73.730  1.00  0.00           H
ATOM    655  CB  ASP A  46     101.070  66.080  75.190  1.00  0.00           C
ATOM    656  HB1 ASP A  46     100.160  65.800  75.720  1.00  0.00           H
ATOM    657  HB2 ASP A  46     100.910  67.040  74.700  1.00  0.00           H
ATOM    658  CG  ASP A  46     102.260  66.270  76.090  1.00  0.00           C
ATOM    659  OD1 ASP A  46     103.380  65.830  75.830  1.00  0.00           O
ATOM    660  OD2 ASP A  46     102.080  67.050  77.020  1.00  0.00           O
ATOM    661  C   ASP A  46     102.150  65.310  72.910  1.00  0.00           C
ATOM    662  O   ASP A  46     102.290  66.530  72.660  1.00  0.00           O
ATOM    663  N   ASP A  47     102.750  64.320  72.240  1.00  0.00           N
ATOM    664  H   ASP A  47     102.260  63.450  72.370  1.00  0.00           H
ATOM    665  CA  ASP A  47     103.390  64.520  70.920  1.00  0.00           C
ATOM    666  HA  ASP A  47     104.100  65.350  70.890  1.00  0.00           H
ATOM    667  CB  ASP A  47     104.220  63.260  70.520  1.00  0.00           C
ATOM    668  HB1 ASP A  47     104.700  63.480  69.570  1.00  0.00           H
ATOM    669  HB2 ASP A  47     103.560  62.400  70.520  1.00  0.00           H
ATOM    670  CG  ASP A  47     105.290  63.000  71.510  1.00  0.00           C
ATOM    671  OD1 ASP A  47     105.280  62.090  72.370  1.00  0.00           O
ATOM    672  OD2 ASP A  47     106.140  63.880  71.480  1.00  0.00           O
ATOM    673  C   ASP A  47     102.300  64.740  69.830  1.00  0.00           C
ATOM    674  O   ASP A  47     101.110  64.430  70.010  1.00  0.00           O
ATOM    675  N   SER A  48     102.690  65.390  68.720  1.00  0.00           N
ATOM    676  H   SER A  48     103.690  65.400  68.590  1.00  0.00           H
ATOM    677  CA  SER A  48     101.830  65.920  67.680  1.00  0.00           C
ATOM    678  HA  SER A  48     101.320  66.840  67.980  1.00  0.00           H
ATOM    679  CB  SER A  48     102.730  66.490  66.590  1.00  0.00           C
ATOM    680  HB1 SER A  48     102.110  67.060  65.900  1.00  0.00           H
ATOM    681  HB2 SER A  48     103.200  65.660  66.060  1.00  0.00           H
ATOM    682  OG  SER A  48     103.690  67.350  67.020  1.00  0.00           O
ATOM    683  HG  SER A  48     103.250  68.160  67.290  1.00  0.00           H
ATOM    684  C   SER A  48     100.830  64.980  67.020  1.00  0.00           C
ATOM    685  O   SER A  48      99.770  65.390  66.560  1.00  0.00           O
ATOM    686  N   PHE A  49     101.030  63.650  67.150  1.00  0.00           N
ATOM    687  H   PHE A  49     101.860  63.270  67.590  1.00  0.00           H
ATOM    688  CA  PHE A  49     100.070  62.640  66.710  1.00  0.00           C
ATOM    689  HA  PHE A  49      99.680  62.960  65.750  1.00  0.00           H
ATOM    690  CB  PHE A  49     100.800  61.350  66.480  1.00  0.00           C
ATOM    691  HB1 PHE A  49     101.450  61.450  65.610  1.00  0.00           H
ATOM    692  HB2 PHE A  49     100.080  60.560  66.280  1.00  0.00           H
ATOM    693  CG  PHE A  49     101.560  60.730  67.640  1.00  0.00           C
ATOM    694  CD1 PHE A  49     100.930  59.830  68.500  1.00  0.00           C
ATOM    695  HD1 PHE A  49      99.900  59.560  68.310  1.00  0.00           H
ATOM    696  CE1 PHE A  49     101.600  59.250  69.510  1.00  0.00           C
ATOM    697  HE1 PHE A  49     101.090  58.590  70.200  1.00  0.00           H
ATOM    698  CZ  PHE A  49     102.950  59.490  69.710  1.00  0.00           C
ATOM    699  HZ  PHE A  49     103.370  59.040  70.600  1.00  0.00           H
ATOM    700  CE2 PHE A  49     103.560  60.450  68.910  1.00  0.00           C
ATOM    701  HE2 PHE A  49     104.570  60.780  69.110  1.00  0.00           H
ATOM    702  CD2 PHE A  49     102.910  61.010  67.800  1.00  0.00           C
ATOM    703  HD2 PHE A  49     103.550  61.650  67.200  1.00  0.00           H
ATOM    704  C   PHE A  49      98.910  62.470  67.690  1.00  0.00           C
ATOM    705  O   PHE A  49      97.770  62.150  67.350  1.00  0.00           O
ATOM    706  N   ASN A  50      99.150  62.690  68.990  1.00  0.00           N
ATOM    707  H   ASN A  50     100.080  62.970  69.270  1.00  0.00           H
ATOM    708  CA  ASN A  50      98.190  62.500  70.110  1.00  0.00           C
ATOM    709  HA  ASN A  50      97.820  61.470  70.050  1.00  0.00           H
ATOM    710  CB  ASN A  50      98.770  62.810  71.500  1.00  0.00           C
ATOM    711  HB1 ASN A  50      97.960  62.770  72.220  1.00  0.00           H
ATOM    712  HB2 ASN A  50      99.160  63.820  71.570  1.00  0.00           H
ATOM    713  CG  ASN A  50      99.790  61.780  71.850  1.00  0.00           C
ATOM    714  OD1 ASN A  50     100.940  62.090  72.000  1.00  0.00           O
ATOM    715  ND2 ASN A  50      99.410  60.540  72.060  1.00  0.00           N
ATOM    716 1HD2 ASN A  50      98.440  60.260  72.110  1.00  0.00           H
ATOM    717 2HD2 ASN A  50     100.090  59.830  72.310  1.00  0.00           H
ATOM    718  C   ASN A  50      96.940  63.460  70.020  1.00  0.00           C
ATOM    719  O   ASN A  50      95.950  63.210  70.720  1.00  0.00           O
ATOM    720  N   THR A  51      96.960  64.480  69.220  1.00  0.00           N
ATOM    721  H   THR A  51      97.760  64.580  68.610  1.00  0.00           H
ATOM    722  CA  THR A  51      95.770  65.210  68.910  1.00  0.00           C
ATOM    723  HA  THR A  51      95.530  65.720  69.840  1.00  0.00           H
ATOM    724  CB  THR A  51      95.990  66.240  67.820  1.00  0.00           C
ATOM    725  HB  THR A  51      95.010  66.680  67.580  1.00  0.00           H
ATOM    726  CG2 THR A  51      96.940  67.350  68.210  1.00  0.00           C
ATOM    727 1HG2 THR A  51      96.560  68.210  67.650  1.00  0.00           H
ATOM    728 2HG2 THR A  51      96.890  67.620  69.270  1.00  0.00           H
ATOM    729 3HG2 THR A  51      97.980  67.220  67.940  1.00  0.00           H
ATOM    730  OG1 THR A  51      96.550  65.610  66.630  1.00  0.00           O
ATOM    731  HG1 THR A  51      97.040  66.360  66.270  1.00  0.00           H
ATOM    732  C   THR A  51      94.570  64.340  68.490  1.00  0.00           C
ATOM    733  O   THR A  51      93.440  64.620  68.900  1.00  0.00           O
ATOM    734  N   PHE A  52      94.830  63.300  67.640  1.00  0.00           N
ATOM    735  H   PHE A  52      95.800  63.120  67.420  1.00  0.00           H
ATOM    736  CA  PHE A  52      93.840  62.450  67.040  1.00  0.00           C
ATOM    737  HA  PHE A  52      92.840  62.860  67.140  1.00  0.00           H
ATOM    738  CB  PHE A  52      94.260  62.270  65.560  1.00  0.00           C
ATOM    739  HB1 PHE A  52      93.930  61.320  65.140  1.00  0.00           H
ATOM    740  HB2 PHE A  52      95.340  62.250  65.410  1.00  0.00           H
ATOM    741  CG  PHE A  52      93.660  63.320  64.580  1.00  0.00           C
ATOM    742  CD1 PHE A  52      93.840  64.670  64.820  1.00  0.00           C
ATOM    743  HD1 PHE A  52      94.080  65.120  65.780  1.00  0.00           H
ATOM    744  CE1 PHE A  52      93.460  65.620  63.790  1.00  0.00           C
ATOM    745  HE1 PHE A  52      93.560  66.670  64.000  1.00  0.00           H
ATOM    746  CZ  PHE A  52      92.940  65.180  62.550  1.00  0.00           C
ATOM    747  HZ  PHE A  52      92.620  65.910  61.820  1.00  0.00           H
ATOM    748  CE2 PHE A  52      92.810  63.790  62.320  1.00  0.00           C
ATOM    749  HE2 PHE A  52      92.460  63.370  61.390  1.00  0.00           H
ATOM    750  CD2 PHE A  52      93.150  62.890  63.330  1.00  0.00           C
ATOM    751  HD2 PHE A  52      93.070  61.840  63.140  1.00  0.00           H
ATOM    752  C   PHE A  52      93.850  61.100  67.730  1.00  0.00           C
ATOM    753  O   PHE A  52      92.790  60.440  67.630  1.00  0.00           O
ATOM    754  N   PHE A  53      94.930  60.650  68.410  1.00  0.00           N
ATOM    755  H   PHE A  53      95.820  61.100  68.250  1.00  0.00           H
ATOM    756  CA  PHE A  53      95.020  59.280  69.080  1.00  0.00           C
ATOM    757  HA  PHE A  53      94.090  58.750  68.850  1.00  0.00           H
ATOM    758  CB  PHE A  53      96.180  58.480  68.410  1.00  0.00           C
ATOM    759  HB1 PHE A  53      96.320  57.600  69.040  1.00  0.00           H
ATOM    760  HB2 PHE A  53      96.990  59.190  68.520  1.00  0.00           H
ATOM    761  CG  PHE A  53      95.960  58.110  66.970  1.00  0.00           C
ATOM    762  CD1 PHE A  53      96.390  58.980  66.020  1.00  0.00           C
ATOM    763  HD1 PHE A  53      96.750  59.940  66.340  1.00  0.00           H
ATOM    764  CE1 PHE A  53      96.350  58.650  64.630  1.00  0.00           C
ATOM    765  HE1 PHE A  53      96.670  59.380  63.910  1.00  0.00           H
ATOM    766  CZ  PHE A  53      95.870  57.380  64.230  1.00  0.00           C
ATOM    767  HZ  PHE A  53      95.810  57.160  63.180  1.00  0.00           H
ATOM    768  CE2 PHE A  53      95.520  56.480  65.240  1.00  0.00           C
ATOM    769  HE2 PHE A  53      95.130  55.510  64.980  1.00  0.00           H
ATOM    770  CD2 PHE A  53      95.650  56.780  66.580  1.00  0.00           C
ATOM    771  HD2 PHE A  53      95.430  55.960  67.250  1.00  0.00           H
ATOM    772  C   PHE A  53      95.190  59.350  70.570  1.00  0.00           C
ATOM    773  O   PHE A  53      96.020  60.120  70.940  1.00  0.00           O
ATOM    774  N   SER A  54      94.320  58.670  71.310  1.00  0.00           N
ATOM    775  H   SER A  54      93.680  58.040  70.860  1.00  0.00           H
ATOM    776  CA  SER A  54      94.480  58.430  72.690  1.00  0.00           C
ATOM    777  HA  SER A  54      94.970  59.290  73.140  1.00  0.00           H
ATOM    778  CB  SER A  54      93.100  58.460  73.480  1.00  0.00           C
ATOM    779  HB1 SER A  54      92.490  59.300  73.140  1.00  0.00           H
ATOM    780  HB2 SER A  54      93.220  58.420  74.570  1.00  0.00           H
ATOM    781  OG  SER A  54      92.510  57.240  73.120  1.00  0.00           O
ATOM    782  HG  SER A  54      91.940  57.390  72.360  1.00  0.00           H
ATOM    783  C   SER A  54      95.320  57.150  72.900  1.00  0.00           C
ATOM    784  O   SER A  54      95.550  56.380  71.970  1.00  0.00           O
ATOM    785  N   GLU A  55      95.780  56.920  74.120  1.00  0.00           N
ATOM    786  H   GLU A  55      95.530  57.570  74.850  1.00  0.00           H
ATOM    787  CA  GLU A  55      96.780  55.810  74.460  1.00  0.00           C
ATOM    788  HA  GLU A  55      96.770  55.120  73.610  1.00  0.00           H
ATOM    789  CB  GLU A  55      98.230  56.370  74.600  1.00  0.00           C
ATOM    790  HB1 GLU A  55      98.820  55.560  75.040  1.00  0.00           H
ATOM    791  HB2 GLU A  55      98.280  57.260  75.220  1.00  0.00           H
ATOM    792  CG  GLU A  55      98.910  56.700  73.260  1.00  0.00           C
ATOM    793  HG1 GLU A  55      98.310  57.490  72.810  1.00  0.00           H
ATOM    794  HG2 GLU A  55      98.920  55.800  72.640  1.00  0.00           H
ATOM    795  CD  GLU A  55     100.350  57.220  73.430  1.00  0.00           C
ATOM    796  OE1 GLU A  55     101.250  56.440  73.830  1.00  0.00           O
ATOM    797  OE2 GLU A  55     100.750  58.340  72.990  1.00  0.00           O
ATOM    798  C   GLU A  55      96.270  55.010  75.600  1.00  0.00           C
ATOM    799  O   GLU A  55      95.320  55.310  76.320  1.00  0.00           O
ATOM    800  N   THR A  56      96.830  53.820  75.810  1.00  0.00           N
ATOM    801  H   THR A  56      97.700  53.650  75.320  1.00  0.00           H
ATOM    802  CA  THR A  56      96.420  52.830  76.850  1.00  0.00           C
ATOM    803  HA  THR A  56      95.780  53.240  77.630  1.00  0.00           H
ATOM    804  CB  THR A  56      95.640  51.750  76.160  1.00  0.00           C
ATOM    805  HB  THR A  56      95.380  51.000  76.910  1.00  0.00           H
ATOM    806  CG2 THR A  56      94.310  52.150  75.560  1.00  0.00           C
ATOM    807 1HG2 THR A  56      93.810  51.210  75.340  1.00  0.00           H
ATOM    808 2HG2 THR A  56      93.670  52.680  76.270  1.00  0.00           H
ATOM    809 3HG2 THR A  56      94.590  52.800  74.730  1.00  0.00           H
ATOM    810  OG1 THR A  56      96.380  51.170  75.140  1.00  0.00           O
ATOM    811  HG1 THR A  56      96.350  51.700  74.340  1.00  0.00           H
ATOM    812  C   THR A  56      97.720  52.230  77.530  1.00  0.00           C
ATOM    813  O   THR A  56      98.740  52.160  76.920  1.00  0.00           O
ATOM    814  N   GLY A  57      97.660  51.640  78.720  1.00  0.00           N
ATOM    815  H   GLY A  57      96.830  51.790  79.270  1.00  0.00           H
ATOM    816  CA  GLY A  57      98.820  50.940  79.330  1.00  0.00           C
ATOM    817  HA1 GLY A  57      98.510  50.480  80.270  1.00  0.00           H
ATOM    818  HA2 GLY A  57      99.650  51.600  79.550  1.00  0.00           H
ATOM    819  C   GLY A  57      99.430  49.820  78.490  1.00  0.00           C
ATOM    820  O   GLY A  57     100.640  49.500  78.520  1.00  0.00           O
ATOM    821  N   ALA A  58      98.550  49.260  77.730  1.00  0.00           N
ATOM    822  H   ALA A  58      97.670  49.750  77.810  1.00  0.00           H
ATOM    823  CA  ALA A  58      98.690  48.080  76.820  1.00  0.00           C
ATOM    824  HA  ALA A  58      99.110  47.250  77.380  1.00  0.00           H
ATOM    825  CB  ALA A  58      97.230  47.630  76.460  1.00  0.00           C
ATOM    826  HB1 ALA A  58      96.550  47.540  77.300  1.00  0.00           H
ATOM    827  HB2 ALA A  58      96.810  48.390  75.800  1.00  0.00           H
ATOM    828  HB3 ALA A  58      97.210  46.710  75.870  1.00  0.00           H
ATOM    829  C   ALA A  58      99.560  48.410  75.510  1.00  0.00           C
ATOM    830  O   ALA A  58      99.920  47.450  74.770  1.00  0.00           O
ATOM    831  N   GLY A  59      99.770  49.680  75.260  1.00  0.00           N
ATOM    832  H   GLY A  59      99.550  50.410  75.920  1.00  0.00           H
ATOM    833  CA  GLY A  59     100.450  50.200  74.060  1.00  0.00           C
ATOM    834  HA1 GLY A  59     101.150  49.450  73.710  1.00  0.00           H
ATOM    835  HA2 GLY A  59     101.000  51.120  74.260  1.00  0.00           H
ATOM    836  C   GLY A  59      99.490  50.360  72.890  1.00  0.00           C
ATOM    837  O   GLY A  59     100.010  50.460  71.800  1.00  0.00           O
ATOM    838  N   LYS A  60      98.200  50.140  73.020  1.00  0.00           N
ATOM    839  H   LYS A  60      97.700  50.170  73.890  1.00  0.00           H
ATOM    840  CA  LYS A  60      97.290  50.370  71.880  1.00  0.00           C
ATOM    841  HA  LYS A  60      97.830  50.110  70.970  1.00  0.00           H
ATOM    842  CB  LYS A  60      96.010  49.570  72.050  1.00  0.00           C
ATOM    843  HB1 LYS A  60      95.520  49.740  73.000  1.00  0.00           H
ATOM    844  HB2 LYS A  60      96.290  48.520  72.140  1.00  0.00           H
ATOM    845  CG  LYS A  60      94.960  49.740  70.920  1.00  0.00           C
ATOM    846  HG1 LYS A  60      95.320  49.360  69.960  1.00  0.00           H
ATOM    847  HG2 LYS A  60      94.550  50.750  70.840  1.00  0.00           H
ATOM    848  CD  LYS A  60      93.740  48.790  71.290  1.00  0.00           C
ATOM    849  HD1 LYS A  60      92.900  49.080  70.660  1.00  0.00           H
ATOM    850  HD2 LYS A  60      93.450  48.810  72.350  1.00  0.00           H
ATOM    851  CE  LYS A  60      94.090  47.330  71.000  1.00  0.00           C
ATOM    852  HE1 LYS A  60      95.010  47.040  71.530  1.00  0.00           H
ATOM    853  HE2 LYS A  60      94.240  47.230  69.930  1.00  0.00           H
ATOM    854  NZ  LYS A  60      93.060  46.460  71.590  1.00  0.00           N
ATOM    855  HZ1 LYS A  60      92.080  46.640  71.410  1.00  0.00           H
ATOM    856  HZ2 LYS A  60      93.230  45.550  71.200  1.00  0.00           H
ATOM    857  HZ3 LYS A  60      93.280  46.380  72.570  1.00  0.00           H
ATOM    858  C   LYS A  60      96.900  51.860  71.680  1.00  0.00           C
ATOM    859  O   LYS A  60      96.310  52.430  72.600  1.00  0.00           O
ATOM    860  N   HIS A  61      97.310  52.460  70.590  1.00  0.00           N
ATOM    861  H   HIS A  61      97.850  51.900  69.930  1.00  0.00           H
ATOM    862  CA  HIS A  61      96.880  53.700  70.130  1.00  0.00           C
ATOM    863  HA  HIS A  61      96.840  54.350  71.000  1.00  0.00           H
ATOM    864  CB  HIS A  61      97.840  54.240  69.070  1.00  0.00           C
ATOM    865  HB1 HIS A  61      97.260  55.060  68.660  1.00  0.00           H
ATOM    866  HB2 HIS A  61      98.120  53.460  68.360  1.00  0.00           H
ATOM    867  CG  HIS A  61      99.180  54.750  69.580  1.00  0.00           C
ATOM    868  ND1 HIS A  61      99.840  54.310  70.730  1.00  0.00           N
ATOM    869  CE1 HIS A  61     100.900  55.010  70.860  1.00  0.00           C
ATOM    870  HE1 HIS A  61     101.670  54.980  71.610  1.00  0.00           H
ATOM    871  NE2 HIS A  61     100.960  55.950  69.910  1.00  0.00           N
ATOM    872  HE2 HIS A  61     101.730  56.600  69.830  1.00  0.00           H
ATOM    873  CD2 HIS A  61      99.900  55.800  69.090  1.00  0.00           C
ATOM    874  HD2 HIS A  61      99.640  56.380  68.210  1.00  0.00           H
ATOM    875  C   HIS A  61      95.440  53.620  69.500  1.00  0.00           C
ATOM    876  O   HIS A  61      95.150  52.700  68.720  1.00  0.00           O
ATOM    877  N   VAL A  62      94.530  54.390  70.010  1.00  0.00           N
ATOM    878  H   VAL A  62      94.840  55.130  70.620  1.00  0.00           H
ATOM    879  CA  VAL A  62      93.090  54.390  69.720  1.00  0.00           C
ATOM    880  HA  VAL A  62      92.860  53.570  69.040  1.00  0.00           H
ATOM    881  CB  VAL A  62      92.340  54.140  71.000  1.00  0.00           C
ATOM    882  HB  VAL A  62      92.660  54.750  71.840  1.00  0.00           H
ATOM    883  CG1 VAL A  62      90.800  54.100  70.720  1.00  0.00           C
ATOM    884 1HG1 VAL A  62      90.460  55.080  70.380  1.00  0.00           H
ATOM    885 2HG1 VAL A  62      90.570  53.450  69.870  1.00  0.00           H
ATOM    886 3HG1 VAL A  62      90.260  53.840  71.630  1.00  0.00           H
ATOM    887  CG2 VAL A  62      92.550  52.750  71.550  1.00  0.00           C
ATOM    888 1HG2 VAL A  62      92.200  52.030  70.810  1.00  0.00           H
ATOM    889 2HG2 VAL A  62      93.600  52.560  71.800  1.00  0.00           H
ATOM    890 3HG2 VAL A  62      91.970  52.640  72.460  1.00  0.00           H
ATOM    891  C   VAL A  62      92.660  55.700  69.120  1.00  0.00           C
ATOM    892  O   VAL A  62      92.810  56.740  69.770  1.00  0.00           O
ATOM    893  N   PRO A  63      92.110  55.800  67.880  1.00  0.00           N
ATOM    894  CD  PRO A  63      92.230  54.820  66.810  1.00  0.00           C
ATOM    895  HD1 PRO A  63      91.740  53.900  67.110  1.00  0.00           H
ATOM    896  HD2 PRO A  63      93.280  54.580  66.640  1.00  0.00           H
ATOM    897  CG  PRO A  63      91.710  55.490  65.520  1.00  0.00           C
ATOM    898  HG1 PRO A  63      91.220  54.770  64.860  1.00  0.00           H
ATOM    899  HG2 PRO A  63      92.510  55.910  64.910  1.00  0.00           H
ATOM    900  CB  PRO A  63      90.730  56.530  66.020  1.00  0.00           C
ATOM    901  HB1 PRO A  63      89.710  56.200  66.220  1.00  0.00           H
ATOM    902  HB2 PRO A  63      90.570  57.350  65.330  1.00  0.00           H
ATOM    903  CA  PRO A  63      91.530  57.060  67.280  1.00  0.00           C
ATOM    904  HA  PRO A  63      92.370  57.730  67.090  1.00  0.00           H
ATOM    905  C   PRO A  63      90.580  57.790  68.190  1.00  0.00           C
ATOM    906  O   PRO A  63      89.710  57.110  68.820  1.00  0.00           O
ATOM    907  N   ARG A  64      90.430  59.120  68.100  1.00  0.00           N
ATOM    908  H   ARG A  64      91.160  59.560  67.550  1.00  0.00           H
ATOM    909  CA  ARG A  64      89.440  59.970  68.790  1.00  0.00           C
ATOM    910  HA  ARG A  64      89.040  59.450  69.660  1.00  0.00           H
ATOM    911  CB  ARG A  64      90.120  61.230  69.220  1.00  0.00           C
ATOM    912  HB1 ARG A  64      89.310  61.890  69.510  1.00  0.00           H
ATOM    913  HB2 ARG A  64      90.620  61.670  68.360  1.00  0.00           H
ATOM    914  CG  ARG A  64      91.160  61.050  70.340  1.00  0.00           C
ATOM    915  HG1 ARG A  64      91.890  60.290  70.060  1.00  0.00           H
ATOM    916  HG2 ARG A  64      90.600  60.770  71.230  1.00  0.00           H
ATOM    917  CD  ARG A  64      91.860  62.380  70.490  1.00  0.00           C
ATOM    918  HD1 ARG A  64      91.230  63.150  70.940  1.00  0.00           H
ATOM    919  HD2 ARG A  64      91.950  62.840  69.500  1.00  0.00           H
ATOM    920  NE  ARG A  64      93.190  62.420  71.140  1.00  0.00           N
ATOM    921  HE  ARG A  64      94.000  62.610  70.570  1.00  0.00           H
ATOM    922  CZ  ARG A  64      93.410  62.240  72.390  1.00  0.00           C
ATOM    923  NH1 ARG A  64      92.450  61.940  73.240  1.00  0.00           N
ATOM    924 1HH1 ARG A  64      91.490  61.790  72.960  1.00  0.00           H
ATOM    925 2HH1 ARG A  64      92.710  62.180  74.190  1.00  0.00           H
ATOM    926  NH2 ARG A  64      94.650  62.280  72.880  1.00  0.00           N
ATOM    927 1HH2 ARG A  64      95.440  62.490  72.290  1.00  0.00           H
ATOM    928 2HH2 ARG A  64      94.880  61.830  73.750  1.00  0.00           H
ATOM    929  C   ARG A  64      88.170  60.100  67.960  1.00  0.00           C
ATOM    930  O   ARG A  64      87.580  61.160  67.710  1.00  0.00           O
ATOM    931  N   ALA A  65      87.670  58.920  67.560  1.00  0.00           N
ATOM    932  H   ALA A  65      88.340  58.170  67.620  1.00  0.00           H
ATOM    933  CA  ALA A  65      86.610  58.740  66.620  1.00  0.00           C
ATOM    934  HA  ALA A  65      86.430  59.690  66.120  1.00  0.00           H
ATOM    935  CB  ALA A  65      87.080  57.790  65.470  1.00  0.00           C
ATOM    936  HB1 ALA A  65      87.800  58.400  64.930  1.00  0.00           H
ATOM    937  HB2 ALA A  65      87.440  56.850  65.900  1.00  0.00           H
ATOM    938  HB3 ALA A  65      86.290  57.580  64.760  1.00  0.00           H
ATOM    939  C   ALA A  65      85.270  58.290  67.150  1.00  0.00           C
ATOM    940  O   ALA A  65      85.150  57.580  68.130  1.00  0.00           O
ATOM    941  N   VAL A  66      84.220  58.730  66.440  1.00  0.00           N
ATOM    942  H   VAL A  66      84.400  59.340  65.660  1.00  0.00           H
ATOM    943  CA  VAL A  66      82.870  58.110  66.570  1.00  0.00           C
ATOM    944  HA  VAL A  66      83.000  57.170  67.100  1.00  0.00           H
ATOM    945  CB  VAL A  66      81.830  58.900  67.360  1.00  0.00           C
ATOM    946  HB  VAL A  66      81.570  59.840  66.890  1.00  0.00           H
ATOM    947  CG1 VAL A  66      80.550  58.120  67.630  1.00  0.00           C
ATOM    948 1HG1 VAL A  66      79.850  58.760  68.170  1.00  0.00           H
ATOM    949 2HG1 VAL A  66      80.090  57.840  66.680  1.00  0.00           H
ATOM    950 3HG1 VAL A  66      80.840  57.260  68.230  1.00  0.00           H
ATOM    951  CG2 VAL A  66      82.300  59.190  68.780  1.00  0.00           C
ATOM    952 1HG2 VAL A  66      83.050  59.980  68.710  1.00  0.00           H
ATOM    953 2HG2 VAL A  66      81.490  59.470  69.460  1.00  0.00           H
ATOM    954 3HG2 VAL A  66      82.840  58.320  69.160  1.00  0.00           H
ATOM    955  C   VAL A  66      82.350  57.860  65.140  1.00  0.00           C
ATOM    956  O   VAL A  66      82.260  58.820  64.340  1.00  0.00           O
ATOM    957  N   PHE A  67      81.910  56.650  64.820  1.00  0.00           N
ATOM    958  H   PHE A  67      81.810  55.960  65.550  1.00  0.00           H
ATOM    959  CA  PHE A  67      81.090  56.290  63.690  1.00  0.00           C
ATOM    960  HA  PHE A  67      81.080  57.080  62.940  1.00  0.00           H
ATOM    961  CB  PHE A  67      81.700  55.040  63.010  1.00  0.00           C
ATOM    962  HB1 PHE A  67      81.030  54.750  62.200  1.00  0.00           H
ATOM    963  HB2 PHE A  67      81.610  54.220  63.720  1.00  0.00           H
ATOM    964  CG  PHE A  67      83.190  55.160  62.560  1.00  0.00           C
ATOM    965  CD1 PHE A  67      84.300  55.110  63.380  1.00  0.00           C
ATOM    966  HD1 PHE A  67      84.150  54.940  64.440  1.00  0.00           H
ATOM    967  CE1 PHE A  67      85.600  55.460  62.960  1.00  0.00           C
ATOM    968  HE1 PHE A  67      86.450  55.390  63.620  1.00  0.00           H
ATOM    969  CZ  PHE A  67      85.810  55.790  61.600  1.00  0.00           C
ATOM    970  HZ  PHE A  67      86.810  56.040  61.270  1.00  0.00           H
ATOM    971  CE2 PHE A  67      84.720  55.640  60.730  1.00  0.00           C
ATOM    972  HE2 PHE A  67      84.840  55.900  59.690  1.00  0.00           H
ATOM    973  CD2 PHE A  67      83.380  55.400  61.210  1.00  0.00           C
ATOM    974  HD2 PHE A  67      82.610  55.530  60.480  1.00  0.00           H
ATOM    975  C   PHE A  67      79.660  56.070  64.080  1.00  0.00           C
ATOM    976  O   PHE A  67      79.480  55.440  65.110  1.00  0.00           O
ATOM    977  N   VAL A  68      78.680  56.590  63.360  1.00  0.00           N
ATOM    978  H   VAL A  68      78.930  57.130  62.540  1.00  0.00           H
ATOM    979  CA  VAL A  68      77.260  56.400  63.630  1.00  0.00           C
ATOM    980  HA  VAL A  68      77.120  55.570  64.320  1.00  0.00           H
ATOM    981  CB  VAL A  68      76.790  57.620  64.440  1.00  0.00           C
ATOM    982  HB  VAL A  68      77.430  57.620  65.320  1.00  0.00           H
ATOM    983  CG1 VAL A  68      76.770  58.970  63.720  1.00  0.00           C
ATOM    984 1HG1 VAL A  68      76.150  58.980  62.830  1.00  0.00           H
ATOM    985 2HG1 VAL A  68      76.420  59.760  64.390  1.00  0.00           H
ATOM    986 3HG1 VAL A  68      77.780  59.340  63.550  1.00  0.00           H
ATOM    987  CG2 VAL A  68      75.450  57.330  65.070  1.00  0.00           C
ATOM    988 1HG2 VAL A  68      74.930  56.540  64.520  1.00  0.00           H
ATOM    989 2HG2 VAL A  68      75.590  57.000  66.100  1.00  0.00           H
ATOM    990 3HG2 VAL A  68      74.750  58.160  65.100  1.00  0.00           H
ATOM    991  C   VAL A  68      76.550  56.190  62.320  1.00  0.00           C
ATOM    992  O   VAL A  68      76.630  57.070  61.420  1.00  0.00           O
ATOM    993  N   ASP A  69      75.840  55.060  62.260  1.00  0.00           N
ATOM    994  H   ASP A  69      75.810  54.360  63.000  1.00  0.00           H
ATOM    995  CA  ASP A  69      74.920  54.920  61.170  1.00  0.00           C
ATOM    996  HA  ASP A  69      74.740  55.880  60.690  1.00  0.00           H
ATOM    997  CB  ASP A  69      75.580  54.040  60.030  1.00  0.00           C
ATOM    998  HB1 ASP A  69      75.490  53.080  60.530  1.00  0.00           H
ATOM    999  HB2 ASP A  69      76.640  54.250  59.900  1.00  0.00           H
ATOM   1000  CG  ASP A  69      74.780  53.950  58.720  1.00  0.00           C
ATOM   1001  OD1 ASP A  69      73.800  54.700  58.570  1.00  0.00           O
ATOM   1002  OD2 ASP A  69      75.310  53.210  57.930  1.00  0.00           O
ATOM   1003  C   ASP A  69      73.510  54.350  61.660  1.00  0.00           C
ATOM   1004  O   ASP A  69      73.370  53.460  62.480  1.00  0.00           O
ATOM   1005  N   LEU A  70      72.400  54.910  61.060  1.00  0.00           N
ATOM   1006  H   LEU A  70      72.560  55.440  60.210  1.00  0.00           H
ATOM   1007  CA  LEU A  70      71.040  54.440  61.370  1.00  0.00           C
ATOM   1008  HA  LEU A  70      70.860  54.490  62.440  1.00  0.00           H
ATOM   1009  CB  LEU A  70      70.080  55.410  60.740  1.00  0.00           C
ATOM   1010  HB1 LEU A  70      69.110  54.920  60.780  1.00  0.00           H
ATOM   1011  HB2 LEU A  70      70.290  55.580  59.690  1.00  0.00           H
ATOM   1012  CG  LEU A  70      70.210  56.880  61.320  1.00  0.00           C
ATOM   1013  HG  LEU A  70      71.240  57.140  61.050  1.00  0.00           H
ATOM   1014  CD1 LEU A  70      69.290  57.850  60.590  1.00  0.00           C
ATOM   1015 1HD1 LEU A  70      68.260  57.710  60.930  1.00  0.00           H
ATOM   1016 2HD1 LEU A  70      69.670  58.870  60.660  1.00  0.00           H
ATOM   1017 3HD1 LEU A  70      69.140  57.580  59.540  1.00  0.00           H
ATOM   1018  CD2 LEU A  70      69.870  56.950  62.810  1.00  0.00           C
ATOM   1019 1HD2 LEU A  70      69.910  57.980  63.160  1.00  0.00           H
ATOM   1020 2HD2 LEU A  70      68.880  56.560  63.040  1.00  0.00           H
ATOM   1021 3HD2 LEU A  70      70.590  56.290  63.300  1.00  0.00           H
ATOM   1022  C   LEU A  70      70.760  52.960  61.080  1.00  0.00           C
ATOM   1023  O   LEU A  70      69.730  52.460  61.460  1.00  0.00           O
ATOM   1024  N   GLU A  71      71.620  52.210  60.390  1.00  0.00           N
ATOM   1025  H   GLU A  71      72.500  52.610  60.090  1.00  0.00           H
ATOM   1026  CA  GLU A  71      71.530  50.820  60.030  1.00  0.00           C
ATOM   1027  HA  GLU A  71      70.870  50.300  60.730  1.00  0.00           H
ATOM   1028  CB  GLU A  71      70.940  50.730  58.600  1.00  0.00           C
ATOM   1029  HB1 GLU A  71      70.050  51.330  58.740  1.00  0.00           H
ATOM   1030  HB2 GLU A  71      70.670  49.700  58.350  1.00  0.00           H
ATOM   1031  CG  GLU A  71      71.850  51.330  57.450  1.00  0.00           C
ATOM   1032  HG1 GLU A  71      72.520  52.070  57.880  1.00  0.00           H
ATOM   1033  HG2 GLU A  71      71.200  51.950  56.830  1.00  0.00           H
ATOM   1034  CD  GLU A  71      72.650  50.360  56.570  1.00  0.00           C
ATOM   1035  OE1 GLU A  71      72.790  49.210  57.050  1.00  0.00           O
ATOM   1036  OE2 GLU A  71      73.040  50.590  55.460  1.00  0.00           O
ATOM   1037  C   GLU A  71      72.920  50.180  60.010  1.00  0.00           C
ATOM   1038  O   GLU A  71      73.920  50.950  59.910  1.00  0.00           O
ATOM   1039  N   PRO A  72      73.060  48.820  60.180  1.00  0.00           N
ATOM   1040  CD  PRO A  72      71.960  47.960  60.450  1.00  0.00           C
ATOM   1041  HD1 PRO A  72      71.440  47.970  59.490  1.00  0.00           H
ATOM   1042  HD2 PRO A  72      71.390  48.250  61.330  1.00  0.00           H
ATOM   1043  CG  PRO A  72      72.600  46.600  60.610  1.00  0.00           C
ATOM   1044  HG1 PRO A  72      72.860  46.220  59.620  1.00  0.00           H
ATOM   1045  HG2 PRO A  72      72.010  45.890  61.190  1.00  0.00           H
ATOM   1046  CB  PRO A  72      73.870  46.960  61.280  1.00  0.00           C
ATOM   1047  HB1 PRO A  72      74.520  46.110  61.080  1.00  0.00           H
ATOM   1048  HB2 PRO A  72      73.830  47.070  62.360  1.00  0.00           H
ATOM   1049  CA  PRO A  72      74.300  48.240  60.610  1.00  0.00           C
ATOM   1050  HA  PRO A  72      74.710  48.870  61.400  1.00  0.00           H
ATOM   1051  C   PRO A  72      75.350  48.030  59.450  1.00  0.00           C
ATOM   1052  O   PRO A  72      76.530  48.020  59.840  1.00  0.00           O
ATOM   1053  N   THR A  73      74.950  47.830  58.220  1.00  0.00           N
ATOM   1054  H   THR A  73      73.970  47.930  58.030  1.00  0.00           H
ATOM   1055  CA  THR A  73      75.750  47.050  57.330  1.00  0.00           C
ATOM   1056  HA  THR A  73      75.870  46.130  57.900  1.00  0.00           H
ATOM   1057  CB  THR A  73      75.030  46.780  56.010  1.00  0.00           C
ATOM   1058  HB  THR A  73      75.770  46.280  55.380  1.00  0.00           H
ATOM   1059  CG2 THR A  73      73.800  45.840  56.220  1.00  0.00           C
ATOM   1060 1HG2 THR A  73      73.010  46.290  56.820  1.00  0.00           H
ATOM   1061 2HG2 THR A  73      73.350  45.390  55.330  1.00  0.00           H
ATOM   1062 3HG2 THR A  73      74.100  45.000  56.850  1.00  0.00           H
ATOM   1063  OG1 THR A  73      74.560  47.860  55.330  1.00  0.00           O
ATOM   1064  HG1 THR A  73      73.980  48.420  55.850  1.00  0.00           H
ATOM   1065  C   THR A  73      77.120  47.660  57.040  1.00  0.00           C
ATOM   1066  O   THR A  73      78.010  46.930  56.660  1.00  0.00           O
ATOM   1067  N   VAL A  74      77.340  48.970  57.210  1.00  0.00           N
ATOM   1068  H   VAL A  74      76.640  49.520  57.690  1.00  0.00           H
ATOM   1069  CA  VAL A  74      78.570  49.710  56.910  1.00  0.00           C
ATOM   1070  HA  VAL A  74      79.130  49.110  56.200  1.00  0.00           H
ATOM   1071  CB  VAL A  74      78.390  51.160  56.350  1.00  0.00           C
ATOM   1072  HB  VAL A  74      78.390  51.840  57.190  1.00  0.00           H
ATOM   1073  CG1 VAL A  74      79.510  51.530  55.360  1.00  0.00           C
ATOM   1074 1HG1 VAL A  74      79.590  50.980  54.420  1.00  0.00           H
ATOM   1075 2HG1 VAL A  74      79.490  52.600  55.130  1.00  0.00           H
ATOM   1076 3HG1 VAL A  74      80.490  51.560  55.830  1.00  0.00           H
ATOM   1077  CG2 VAL A  74      77.110  51.280  55.470  1.00  0.00           C
ATOM   1078 1HG2 VAL A  74      76.240  51.130  56.110  1.00  0.00           H
ATOM   1079 2HG2 VAL A  74      76.920  52.230  54.970  1.00  0.00           H
ATOM   1080 3HG2 VAL A  74      77.070  50.450  54.770  1.00  0.00           H
ATOM   1081  C   VAL A  74      79.580  49.670  58.030  1.00  0.00           C
ATOM   1082  O   VAL A  74      80.790  49.540  57.780  1.00  0.00           O
ATOM   1083  N   ILE A  75      79.080  49.840  59.250  1.00  0.00           N
ATOM   1084  H   ILE A  75      78.080  49.970  59.290  1.00  0.00           H
ATOM   1085  CA  ILE A  75      79.880  49.810  60.430  1.00  0.00           C
ATOM   1086  HA  ILE A  75      80.830  50.280  60.210  1.00  0.00           H
ATOM   1087  CB  ILE A  75      79.240  50.560  61.620  1.00  0.00           C
ATOM   1088  HB  ILE A  75      78.170  50.350  61.630  1.00  0.00           H
ATOM   1089  CG2 ILE A  75      79.870  50.190  62.940  1.00  0.00           C
ATOM   1090 1HG2 ILE A  75      79.390  50.870  63.640  1.00  0.00           H
ATOM   1091 2HG2 ILE A  75      79.750  49.170  63.300  1.00  0.00           H
ATOM   1092 3HG2 ILE A  75      80.940  50.390  63.000  1.00  0.00           H
ATOM   1093  CG1 ILE A  75      79.220  52.070  61.320  1.00  0.00           C
ATOM   1094 1HG1 ILE A  75      78.700  52.140  60.370  1.00  0.00           H
ATOM   1095 2HG1 ILE A  75      80.250  52.320  61.070  1.00  0.00           H
ATOM   1096  CD  ILE A  75      78.520  53.000  62.270  1.00  0.00           C
ATOM   1097  HD1 ILE A  75      78.830  53.990  61.940  1.00  0.00           H
ATOM   1098  HD2 ILE A  75      77.440  52.840  62.180  1.00  0.00           H
ATOM   1099  HD3 ILE A  75      78.930  52.900  63.270  1.00  0.00           H
ATOM   1100  C   ILE A  75      80.280  48.350  60.820  1.00  0.00           C
ATOM   1101  O   ILE A  75      81.360  48.150  61.330  1.00  0.00           O
ATOM   1102  N   ASP A  76      79.410  47.350  60.440  1.00  0.00           N
ATOM   1103  H   ASP A  76      78.460  47.560  60.200  1.00  0.00           H
ATOM   1104  CA  ASP A  76      79.790  45.930  60.460  1.00  0.00           C
ATOM   1105  HA  ASP A  76      80.040  45.640  61.480  1.00  0.00           H
ATOM   1106  CB  ASP A  76      78.630  45.160  59.860  1.00  0.00           C
ATOM   1107  HB1 ASP A  76      79.050  44.320  59.310  1.00  0.00           H
ATOM   1108  HB2 ASP A  76      78.010  45.810  59.250  1.00  0.00           H
ATOM   1109  CG  ASP A  76      77.780  44.530  60.950  1.00  0.00           C
ATOM   1110  OD1 ASP A  76      78.140  44.300  62.120  1.00  0.00           O
ATOM   1111  OD2 ASP A  76      76.630  44.210  60.590  1.00  0.00           O
ATOM   1112  C   ASP A  76      81.110  45.560  59.730  1.00  0.00           C
ATOM   1113  O   ASP A  76      81.980  44.900  60.330  1.00  0.00           O
ATOM   1114  N   GLU A  77      81.360  46.160  58.550  1.00  0.00           N
ATOM   1115  H   GLU A  77      80.640  46.750  58.150  1.00  0.00           H
ATOM   1116  CA  GLU A  77      82.650  46.040  57.850  1.00  0.00           C
ATOM   1117  HA  GLU A  77      82.920  44.980  57.870  1.00  0.00           H
ATOM   1118  CB  GLU A  77      82.520  46.500  56.400  1.00  0.00           C
ATOM   1119  HB1 GLU A  77      83.500  46.330  55.960  1.00  0.00           H
ATOM   1120  HB2 GLU A  77      82.350  47.570  56.530  1.00  0.00           H
ATOM   1121  CG  GLU A  77      81.440  45.980  55.470  1.00  0.00           C
ATOM   1122  HG1 GLU A  77      81.420  46.600  54.570  1.00  0.00           H
ATOM   1123  HG2 GLU A  77      80.460  46.050  55.950  1.00  0.00           H
ATOM   1124  CD  GLU A  77      81.690  44.550  55.000  1.00  0.00           C
ATOM   1125  OE1 GLU A  77      81.820  43.560  55.800  1.00  0.00           O
ATOM   1126  OE2 GLU A  77      81.610  44.350  53.770  1.00  0.00           O
ATOM   1127  C   GLU A  77      83.800  46.750  58.670  1.00  0.00           C
ATOM   1128  O   GLU A  77      84.940  46.380  58.450  1.00  0.00           O
ATOM   1129  N   VAL A  78      83.510  47.660  59.650  1.00  0.00           N
ATOM   1130  H   VAL A  78      82.510  47.640  59.810  1.00  0.00           H
ATOM   1131  CA  VAL A  78      84.440  48.370  60.530  1.00  0.00           C
ATOM   1132  HA  VAL A  78      85.410  48.410  60.030  1.00  0.00           H
ATOM   1133  CB  VAL A  78      84.000  49.820  60.800  1.00  0.00           C
ATOM   1134  HB  VAL A  78      82.970  49.920  61.130  1.00  0.00           H
ATOM   1135  CG1 VAL A  78      84.970  50.570  61.700  1.00  0.00           C
ATOM   1136 1HG1 VAL A  78      85.090  49.970  62.600  1.00  0.00           H
ATOM   1137 2HG1 VAL A  78      85.960  50.670  61.250  1.00  0.00           H
ATOM   1138 3HG1 VAL A  78      84.570  51.520  62.070  1.00  0.00           H
ATOM   1139  CG2 VAL A  78      84.020  50.600  59.460  1.00  0.00           C
ATOM   1140 1HG2 VAL A  78      85.070  50.670  59.180  1.00  0.00           H
ATOM   1141 2HG2 VAL A  78      83.470  50.160  58.630  1.00  0.00           H
ATOM   1142 3HG2 VAL A  78      83.630  51.580  59.710  1.00  0.00           H
ATOM   1143  C   VAL A  78      84.820  47.510  61.810  1.00  0.00           C
ATOM   1144  O   VAL A  78      85.980  47.300  62.040  1.00  0.00           O
ATOM   1145  N   ARG A  79      83.880  46.770  62.450  1.00  0.00           N
ATOM   1146  H   ARG A  79      82.930  46.920  62.150  1.00  0.00           H
ATOM   1147  CA  ARG A  79      84.150  45.760  63.490  1.00  0.00           C
ATOM   1148  HA  ARG A  79      85.070  46.090  63.970  1.00  0.00           H
ATOM   1149  CB  ARG A  79      83.030  45.810  64.530  1.00  0.00           C
ATOM   1150  HB1 ARG A  79      82.910  46.870  64.760  1.00  0.00           H
ATOM   1151  HB2 ARG A  79      83.310  45.290  65.440  1.00  0.00           H
ATOM   1152  CG  ARG A  79      81.760  45.080  63.930  1.00  0.00           C
ATOM   1153  HG1 ARG A  79      82.030  44.090  63.580  1.00  0.00           H
ATOM   1154  HG2 ARG A  79      81.510  45.640  63.030  1.00  0.00           H
ATOM   1155  CD  ARG A  79      80.580  45.010  64.910  1.00  0.00           C
ATOM   1156  HD1 ARG A  79      80.980  44.570  65.820  1.00  0.00           H
ATOM   1157  HD2 ARG A  79      79.800  44.390  64.460  1.00  0.00           H
ATOM   1158  NE  ARG A  79      80.160  46.370  65.150  1.00  0.00           N
ATOM   1159  HE  ARG A  79      80.750  46.940  65.740  1.00  0.00           H
ATOM   1160  CZ  ARG A  79      78.930  46.860  64.930  1.00  0.00           C
ATOM   1161  NH1 ARG A  79      78.030  46.210  64.250  1.00  0.00           N
ATOM   1162 1HH1 ARG A  79      78.310  45.430  63.660  1.00  0.00           H
ATOM   1163 2HH1 ARG A  79      77.060  46.360  64.470  1.00  0.00           H
ATOM   1164  NH2 ARG A  79      78.530  48.000  65.550  1.00  0.00           N
ATOM   1165 1HH2 ARG A  79      79.080  48.470  66.250  1.00  0.00           H
ATOM   1166 2HH2 ARG A  79      77.520  48.100  65.530  1.00  0.00           H
ATOM   1167  C   ARG A  79      84.650  44.400  63.050  1.00  0.00           C
ATOM   1168  O   ARG A  79      85.110  43.670  63.910  1.00  0.00           O
ATOM   1169  N   THR A  80      84.560  44.090  61.810  1.00  0.00           N
ATOM   1170  H   THR A  80      84.240  44.800  61.170  1.00  0.00           H
ATOM   1171  CA  THR A  80      85.150  42.890  61.150  1.00  0.00           C
ATOM   1172  HA  THR A  80      85.570  42.240  61.920  1.00  0.00           H
ATOM   1173  CB  THR A  80      84.160  42.020  60.360  1.00  0.00           C
ATOM   1174  HB  THR A  80      84.690  41.160  59.940  1.00  0.00           H
ATOM   1175  CG2 THR A  80      83.040  41.360  61.230  1.00  0.00           C
ATOM   1176 1HG2 THR A  80      82.600  40.610  60.560  1.00  0.00           H
ATOM   1177 2HG2 THR A  80      83.490  40.870  62.090  1.00  0.00           H
ATOM   1178 3HG2 THR A  80      82.360  42.090  61.660  1.00  0.00           H
ATOM   1179  OG1 THR A  80      83.530  42.800  59.380  1.00  0.00           O
ATOM   1180  HG1 THR A  80      82.890  43.400  59.790  1.00  0.00           H
ATOM   1181  C   THR A  80      86.290  43.220  60.130  1.00  0.00           C
ATOM   1182  O   THR A  80      86.890  42.300  59.630  1.00  0.00           O
ATOM   1183  N   GLY A  81      86.660  44.510  59.950  1.00  0.00           N
ATOM   1184  H   GLY A  81      86.230  45.280  60.430  1.00  0.00           H
ATOM   1185  CA  GLY A  81      87.600  44.880  58.930  1.00  0.00           C
ATOM   1186  HA1 GLY A  81      87.330  45.790  58.390  1.00  0.00           H
ATOM   1187  HA2 GLY A  81      87.590  44.040  58.230  1.00  0.00           H
ATOM   1188  C   GLY A  81      89.030  44.870  59.450  1.00  0.00           C
ATOM   1189  O   GLY A  81      89.330  44.430  60.590  1.00  0.00           O
ATOM   1190  N   THR A  82      89.940  45.250  58.560  1.00  0.00           N
ATOM   1191  H   THR A  82      89.620  45.580  57.660  1.00  0.00           H
ATOM   1192  CA  THR A  82      91.390  45.110  58.870  1.00  0.00           C
ATOM   1193  HA  THR A  82      91.580  44.070  59.160  1.00  0.00           H
ATOM   1194  CB  THR A  82      92.270  45.520  57.700  1.00  0.00           C
ATOM   1195  HB  THR A  82      93.310  45.440  58.000  1.00  0.00           H
ATOM   1196  CG2 THR A  82      92.090  44.450  56.640  1.00  0.00           C
ATOM   1197 1HG2 THR A  82      92.090  44.970  55.690  1.00  0.00           H
ATOM   1198 2HG2 THR A  82      92.920  43.750  56.750  1.00  0.00           H
ATOM   1199 3HG2 THR A  82      91.180  43.870  56.790  1.00  0.00           H
ATOM   1200  OG1 THR A  82      91.830  46.730  57.120  1.00  0.00           O
ATOM   1201  HG1 THR A  82      90.930  46.670  56.780  1.00  0.00           H
ATOM   1202  C   THR A  82      91.930  45.910  60.040  1.00  0.00           C
ATOM   1203  O   THR A  82      92.910  45.500  60.640  1.00  0.00           O
ATOM   1204  N   TYR A  83      91.370  47.110  60.350  1.00  0.00           N
ATOM   1205  H   TYR A  83      90.610  47.410  59.760  1.00  0.00           H
ATOM   1206  CA  TYR A  83      91.670  47.850  61.560  1.00  0.00           C
ATOM   1207  HA  TYR A  83      92.600  47.470  61.970  1.00  0.00           H
ATOM   1208  CB  TYR A  83      91.820  49.330  61.100  1.00  0.00           C
ATOM   1209  HB1 TYR A  83      91.910  50.030  61.930  1.00  0.00           H
ATOM   1210  HB2 TYR A  83      90.910  49.630  60.580  1.00  0.00           H
ATOM   1211  CG  TYR A  83      93.130  49.600  60.310  1.00  0.00           C
ATOM   1212  CD1 TYR A  83      93.050  49.780  58.910  1.00  0.00           C
ATOM   1213  HD1 TYR A  83      92.070  49.710  58.470  1.00  0.00           H
ATOM   1214  CE1 TYR A  83      94.240  49.970  58.160  1.00  0.00           C
ATOM   1215  HE1 TYR A  83      94.110  50.000  57.090  1.00  0.00           H
ATOM   1216  CZ  TYR A  83      95.480  50.050  58.810  1.00  0.00           C
ATOM   1217  OH  TYR A  83      96.660  50.070  58.080  1.00  0.00           O
ATOM   1218  HH  TYR A  83      97.400  50.150  58.690  1.00  0.00           H
ATOM   1219  CE2 TYR A  83      95.520  49.950  60.220  1.00  0.00           C
ATOM   1220  HE2 TYR A  83      96.440  50.010  60.780  1.00  0.00           H
ATOM   1221  CD2 TYR A  83      94.340  49.620  60.950  1.00  0.00           C
ATOM   1222  HD2 TYR A  83      94.470  49.490  62.020  1.00  0.00           H
ATOM   1223  C   TYR A  83      90.650  47.670  62.670  1.00  0.00           C
ATOM   1224  O   TYR A  83      90.700  48.430  63.640  1.00  0.00           O
ATOM   1225  N   ARG A  84      89.740  46.690  62.600  1.00  0.00           N
ATOM   1226  H   ARG A  84      89.790  45.920  61.950  1.00  0.00           H
ATOM   1227  CA  ARG A  84      88.810  46.480  63.750  1.00  0.00           C
ATOM   1228  HA  ARG A  84      88.090  47.290  63.740  1.00  0.00           H
ATOM   1229  CB  ARG A  84      87.960  45.210  63.530  1.00  0.00           C
ATOM   1230  HB1 ARG A  84      87.520  45.330  62.540  1.00  0.00           H
ATOM   1231  HB2 ARG A  84      87.160  45.250  64.270  1.00  0.00           H
ATOM   1232  CG  ARG A  84      88.830  43.910  63.600  1.00  0.00           C
ATOM   1233  HG1 ARG A  84      89.280  43.750  64.580  1.00  0.00           H
ATOM   1234  HG2 ARG A  84      89.720  44.110  62.990  1.00  0.00           H
ATOM   1235  CD  ARG A  84      88.230  42.510  63.110  1.00  0.00           C
ATOM   1236  HD1 ARG A  84      87.900  42.720  62.100  1.00  0.00           H
ATOM   1237  HD2 ARG A  84      87.410  42.240  63.770  1.00  0.00           H
ATOM   1238  NE  ARG A  84      89.270  41.470  63.170  1.00  0.00           N
ATOM   1239  HE  ARG A  84      89.060  40.700  63.780  1.00  0.00           H
ATOM   1240  CZ  ARG A  84      90.450  41.410  62.550  1.00  0.00           C
ATOM   1241  NH1 ARG A  84      90.820  42.280  61.660  1.00  0.00           N
ATOM   1242 1HH1 ARG A  84      90.220  43.010  61.310  1.00  0.00           H
ATOM   1243 2HH1 ARG A  84      91.780  42.210  61.350  1.00  0.00           H
ATOM   1244  NH2 ARG A  84      91.250  40.420  62.800  1.00  0.00           N
ATOM   1245 1HH2 ARG A  84      91.010  39.730  63.490  1.00  0.00           H
ATOM   1246 2HH2 ARG A  84      92.130  40.280  62.310  1.00  0.00           H
ATOM   1247  C   ARG A  84      89.440  46.500  65.170  1.00  0.00           C
ATOM   1248  O   ARG A  84      88.660  46.750  66.110  1.00  0.00           O
ATOM   1249  N   GLN A  85      90.710  46.070  65.320  1.00  0.00           N
ATOM   1250  H   GLN A  85      91.120  45.530  64.570  1.00  0.00           H
ATOM   1251  CA  GLN A  85      91.420  45.990  66.650  1.00  0.00           C
ATOM   1252  HA  GLN A  85      90.800  45.460  67.370  1.00  0.00           H
ATOM   1253  CB  GLN A  85      92.700  45.100  66.430  1.00  0.00           C
ATOM   1254  HB1 GLN A  85      93.340  45.190  67.300  1.00  0.00           H
ATOM   1255  HB2 GLN A  85      93.290  45.490  65.600  1.00  0.00           H
ATOM   1256  CG  GLN A  85      92.480  43.610  66.010  1.00  0.00           C
ATOM   1257  HG1 GLN A  85      91.720  43.550  65.230  1.00  0.00           H
ATOM   1258  HG2 GLN A  85      92.090  43.070  66.870  1.00  0.00           H
ATOM   1259  CD  GLN A  85      93.820  42.890  65.630  1.00  0.00           C
ATOM   1260  OE1 GLN A  85      94.430  42.340  66.510  1.00  0.00           O
ATOM   1261  NE2 GLN A  85      94.280  42.980  64.420  1.00  0.00           N
ATOM   1262 1HE2 GLN A  85      93.710  43.500  63.760  1.00  0.00           H
ATOM   1263 2HE2 GLN A  85      94.970  42.290  64.180  1.00  0.00           H
ATOM   1264  C   GLN A  85      91.830  47.410  67.280  1.00  0.00           C
ATOM   1265  O   GLN A  85      92.270  47.540  68.410  1.00  0.00           O
ATOM   1266  N   LEU A  86      91.710  48.490  66.510  1.00  0.00           N
ATOM   1267  H   LEU A  86      91.430  48.330  65.550  1.00  0.00           H
ATOM   1268  CA  LEU A  86      91.870  49.890  66.930  1.00  0.00           C
ATOM   1269  HA  LEU A  86      92.820  49.960  67.460  1.00  0.00           H
ATOM   1270  CB  LEU A  86      91.920  50.910  65.690  1.00  0.00           C
ATOM   1271  HB1 LEU A  86      91.860  51.920  66.090  1.00  0.00           H
ATOM   1272  HB2 LEU A  86      91.010  50.670  65.140  1.00  0.00           H
ATOM   1273  CG  LEU A  86      93.110  50.740  64.670  1.00  0.00           C
ATOM   1274  HG  LEU A  86      92.930  49.760  64.220  1.00  0.00           H
ATOM   1275  CD1 LEU A  86      92.960  51.840  63.580  1.00  0.00           C
ATOM   1276 1HD1 LEU A  86      93.600  51.690  62.710  1.00  0.00           H
ATOM   1277 2HD1 LEU A  86      91.920  51.840  63.250  1.00  0.00           H
ATOM   1278 3HD1 LEU A  86      93.220  52.800  64.010  1.00  0.00           H
ATOM   1279  CD2 LEU A  86      94.410  50.830  65.480  1.00  0.00           C
ATOM   1280 1HD2 LEU A  86      94.400  49.970  66.160  1.00  0.00           H
ATOM   1281 2HD2 LEU A  86      95.310  50.760  64.870  1.00  0.00           H
ATOM   1282 3HD2 LEU A  86      94.330  51.680  66.150  1.00  0.00           H
ATOM   1283  C   LEU A  86      90.720  50.390  67.850  1.00  0.00           C
ATOM   1284  O   LEU A  86      90.950  51.110  68.830  1.00  0.00           O
ATOM   1285  N   PHE A  87      89.490  49.930  67.580  1.00  0.00           N
ATOM   1286  H   PHE A  87      89.510  49.250  66.830  1.00  0.00           H
ATOM   1287  CA  PHE A  87      88.180  50.400  68.090  1.00  0.00           C
ATOM   1288  HA  PHE A  87      88.220  51.480  68.240  1.00  0.00           H
ATOM   1289  CB  PHE A  87      87.080  50.360  67.070  1.00  0.00           C
ATOM   1290  HB1 PHE A  87      86.160  50.840  67.400  1.00  0.00           H
ATOM   1291  HB2 PHE A  87      86.790  49.330  66.830  1.00  0.00           H
ATOM   1292  CG  PHE A  87      87.500  51.000  65.790  1.00  0.00           C
ATOM   1293  CD1 PHE A  87      87.460  52.380  65.660  1.00  0.00           C
ATOM   1294  HD1 PHE A  87      86.960  52.940  66.440  1.00  0.00           H
ATOM   1295  CE1 PHE A  87      88.060  53.000  64.600  1.00  0.00           C
ATOM   1296  HE1 PHE A  87      88.030  54.070  64.600  1.00  0.00           H
ATOM   1297  CZ  PHE A  87      88.520  52.290  63.450  1.00  0.00           C
ATOM   1298  HZ  PHE A  87      88.790  52.790  62.540  1.00  0.00           H
ATOM   1299  CE2 PHE A  87      88.530  50.860  63.590  1.00  0.00           C
ATOM   1300  HE2 PHE A  87      88.870  50.310  62.730  1.00  0.00           H
ATOM   1301  CD2 PHE A  87      88.090  50.240  64.760  1.00  0.00           C
ATOM   1302  HD2 PHE A  87      88.020  49.170  64.830  1.00  0.00           H
ATOM   1303  C   PHE A  87      87.830  49.740  69.460  1.00  0.00           C
ATOM   1304  O   PHE A  87      88.080  48.560  69.700  1.00  0.00           O
ATOM   1305  N   HIS A  88      87.250  50.550  70.380  1.00  0.00           N
ATOM   1306  H   HIS A  88      87.120  51.530  70.170  1.00  0.00           H
ATOM   1307  CA  HIS A  88      86.370  49.950  71.350  1.00  0.00           C
ATOM   1308  HA  HIS A  88      86.510  48.890  71.160  1.00  0.00           H
ATOM   1309  CB  HIS A  88      86.930  50.440  72.740  1.00  0.00           C
ATOM   1310  HB1 HIS A  88      88.010  50.310  72.680  1.00  0.00           H
ATOM   1311  HB2 HIS A  88      86.650  49.790  73.570  1.00  0.00           H
ATOM   1312  CG  HIS A  88      86.580  51.840  73.190  1.00  0.00           C
ATOM   1313  ND1 HIS A  88      85.440  52.270  73.860  1.00  0.00           N
ATOM   1314  HD1 HIS A  88      84.680  51.670  74.150  1.00  0.00           H
ATOM   1315  CE1 HIS A  88      85.570  53.600  74.020  1.00  0.00           C
ATOM   1316  HE1 HIS A  88      84.850  54.240  74.500  1.00  0.00           H
ATOM   1317  NE2 HIS A  88      86.650  54.050  73.400  1.00  0.00           N
ATOM   1318  CD2 HIS A  88      87.370  52.970  73.000  1.00  0.00           C
ATOM   1319  HD2 HIS A  88      88.260  53.020  72.390  1.00  0.00           H
ATOM   1320  C   HIS A  88      84.850  50.240  71.190  1.00  0.00           C
ATOM   1321  O   HIS A  88      84.440  51.240  70.630  1.00  0.00           O
ATOM   1322  N   PRO A  89      83.990  49.280  71.570  1.00  0.00           N
ATOM   1323  CD  PRO A  89      84.290  48.100  72.440  1.00  0.00           C
ATOM   1324  HD1 PRO A  89      84.190  48.470  73.460  1.00  0.00           H
ATOM   1325  HD2 PRO A  89      85.210  47.540  72.260  1.00  0.00           H
ATOM   1326  CG  PRO A  89      83.120  47.190  72.330  1.00  0.00           C
ATOM   1327  HG1 PRO A  89      82.880  46.700  73.270  1.00  0.00           H
ATOM   1328  HG2 PRO A  89      83.370  46.460  71.570  1.00  0.00           H
ATOM   1329  CB  PRO A  89      81.860  47.990  71.820  1.00  0.00           C
ATOM   1330  HB1 PRO A  89      81.110  48.250  72.570  1.00  0.00           H
ATOM   1331  HB2 PRO A  89      81.390  47.350  71.080  1.00  0.00           H
ATOM   1332  CA  PRO A  89      82.580  49.210  71.140  1.00  0.00           C
ATOM   1333  HA  PRO A  89      82.630  49.000  70.070  1.00  0.00           H
ATOM   1334  C   PRO A  89      81.720  50.480  71.260  1.00  0.00           C
ATOM   1335  O   PRO A  89      80.850  50.720  70.460  1.00  0.00           O
ATOM   1336  N   GLU A  90      82.020  51.330  72.300  1.00  0.00           N
ATOM   1337  H   GLU A  90      82.690  51.020  72.990  1.00  0.00           H
ATOM   1338  CA  GLU A  90      81.320  52.530  72.530  1.00  0.00           C
ATOM   1339  HA  GLU A  90      80.240  52.380  72.560  1.00  0.00           H
ATOM   1340  CB  GLU A  90      81.530  53.060  73.920  1.00  0.00           C
ATOM   1341  HB1 GLU A  90      80.990  53.990  74.050  1.00  0.00           H
ATOM   1342  HB2 GLU A  90      82.590  53.260  74.050  1.00  0.00           H
ATOM   1343  CG  GLU A  90      81.230  52.190  75.130  1.00  0.00           C
ATOM   1344  HG1 GLU A  90      80.160  52.010  74.970  1.00  0.00           H
ATOM   1345  HG2 GLU A  90      81.410  52.760  76.040  1.00  0.00           H
ATOM   1346  CD  GLU A  90      82.020  50.910  75.270  1.00  0.00           C
ATOM   1347  OE1 GLU A  90      83.180  50.880  74.850  1.00  0.00           O
ATOM   1348  OE2 GLU A  90      81.470  49.870  75.750  1.00  0.00           O
ATOM   1349  C   GLU A  90      81.560  53.620  71.420  1.00  0.00           C
ATOM   1350  O   GLU A  90      80.760  54.550  71.260  1.00  0.00           O
ATOM   1351  N   GLN A  91      82.650  53.510  70.550  1.00  0.00           N
ATOM   1352  H   GLN A  91      83.260  52.720  70.700  1.00  0.00           H
ATOM   1353  CA  GLN A  91      82.920  54.470  69.470  1.00  0.00           C
ATOM   1354  HA  GLN A  91      82.780  55.520  69.710  1.00  0.00           H
ATOM   1355  CB  GLN A  91      84.410  54.200  69.040  1.00  0.00           C
ATOM   1356  HB1 GLN A  91      84.700  54.800  68.180  1.00  0.00           H
ATOM   1357  HB2 GLN A  91      84.590  53.140  68.870  1.00  0.00           H
ATOM   1358  CG  GLN A  91      85.310  54.590  70.150  1.00  0.00           C
ATOM   1359  HG1 GLN A  91      85.230  53.920  71.010  1.00  0.00           H
ATOM   1360  HG2 GLN A  91      85.190  55.590  70.560  1.00  0.00           H
ATOM   1361  CD  GLN A  91      86.720  54.530  69.560  1.00  0.00           C
ATOM   1362  OE1 GLN A  91      87.550  53.680  69.820  1.00  0.00           O
ATOM   1363  NE2 GLN A  91      87.150  55.620  68.930  1.00  0.00           N
ATOM   1364 1HE2 GLN A  91      86.540  56.430  68.910  1.00  0.00           H
ATOM   1365 2HE2 GLN A  91      88.140  55.830  68.940  1.00  0.00           H
ATOM   1366  C   GLN A  91      82.060  54.130  68.240  1.00  0.00           C
ATOM   1367  O   GLN A  91      81.920  54.980  67.340  1.00  0.00           O
ATOM   1368  N   LEU A  92      81.510  52.950  68.180  1.00  0.00           N
ATOM   1369  H   LEU A  92      81.470  52.380  69.010  1.00  0.00           H
ATOM   1370  CA  LEU A  92      80.870  52.460  66.980  1.00  0.00           C
ATOM   1371  HA  LEU A  92      81.000  53.190  66.180  1.00  0.00           H
ATOM   1372  CB  LEU A  92      81.450  51.110  66.550  1.00  0.00           C
ATOM   1373  HB1 LEU A  92      80.850  50.750  65.720  1.00  0.00           H
ATOM   1374  HB2 LEU A  92      81.410  50.410  67.390  1.00  0.00           H
ATOM   1375  CG  LEU A  92      82.970  51.140  66.150  1.00  0.00           C
ATOM   1376  HG  LEU A  92      83.520  51.280  67.080  1.00  0.00           H
ATOM   1377  CD1 LEU A  92      83.280  49.730  65.620  1.00  0.00           C
ATOM   1378 1HD1 LEU A  92      84.360  49.820  65.510  1.00  0.00           H
ATOM   1379 2HD1 LEU A  92      83.120  49.110  66.510  1.00  0.00           H
ATOM   1380 3HD1 LEU A  92      82.690  49.470  64.750  1.00  0.00           H
ATOM   1381  CD2 LEU A  92      83.320  52.070  64.980  1.00  0.00           C
ATOM   1382 1HD2 LEU A  92      84.360  52.040  64.660  1.00  0.00           H
ATOM   1383 2HD2 LEU A  92      82.680  51.770  64.140  1.00  0.00           H
ATOM   1384 3HD2 LEU A  92      83.090  53.060  65.370  1.00  0.00           H
ATOM   1385  C   LEU A  92      79.370  52.380  67.260  1.00  0.00           C
ATOM   1386  O   LEU A  92      78.970  51.850  68.260  1.00  0.00           O
ATOM   1387  N   ILE A  93      78.510  52.980  66.430  1.00  0.00           N
ATOM   1388  H   ILE A  93      78.860  53.680  65.790  1.00  0.00           H
ATOM   1389  CA  ILE A  93      77.080  53.090  66.760  1.00  0.00           C
ATOM   1390  HA  ILE A  93      76.800  52.440  67.600  1.00  0.00           H
ATOM   1391  CB  ILE A  93      76.810  54.560  67.220  1.00  0.00           C
ATOM   1392  HB  ILE A  93      77.010  55.120  66.310  1.00  0.00           H
ATOM   1393  CG2 ILE A  93      75.290  54.600  67.680  1.00  0.00           C
ATOM   1394 1HG2 ILE A  93      74.740  53.980  66.970  1.00  0.00           H
ATOM   1395 2HG2 ILE A  93      75.190  54.180  68.680  1.00  0.00           H
ATOM   1396 3HG2 ILE A  93      74.910  55.620  67.750  1.00  0.00           H
ATOM   1397  CG1 ILE A  93      77.800  55.040  68.250  1.00  0.00           C
ATOM   1398 1HG1 ILE A  93      78.830  54.960  67.880  1.00  0.00           H
ATOM   1399 2HG1 ILE A  93      77.760  54.390  69.130  1.00  0.00           H
ATOM   1400  CD  ILE A  93      77.400  56.540  68.610  1.00  0.00           C
ATOM   1401  HD1 ILE A  93      78.160  56.770  69.360  1.00  0.00           H
ATOM   1402  HD2 ILE A  93      77.440  57.050  67.650  1.00  0.00           H
ATOM   1403  HD3 ILE A  93      76.450  56.590  69.130  1.00  0.00           H
ATOM   1404  C   ILE A  93      76.260  52.690  65.570  1.00  0.00           C
ATOM   1405  O   ILE A  93      76.240  53.390  64.580  1.00  0.00           O
ATOM   1406  N   THR A  94      75.410  51.700  65.810  1.00  0.00           N
ATOM   1407  H   THR A  94      75.530  51.220  66.690  1.00  0.00           H
ATOM   1408  CA  THR A  94      74.500  51.220  64.780  1.00  0.00           C
ATOM   1409  HA  THR A  94      74.570  51.960  63.990  1.00  0.00           H
ATOM   1410  CB  THR A  94      74.960  49.880  64.300  1.00  0.00           C
ATOM   1411  HB  THR A  94      74.220  49.370  63.670  1.00  0.00           H
ATOM   1412  CG2 THR A  94      76.180  50.090  63.410  1.00  0.00           C
ATOM   1413 1HG2 THR A  94      76.570  49.190  62.920  1.00  0.00           H
ATOM   1414 2HG2 THR A  94      75.960  50.870  62.680  1.00  0.00           H
ATOM   1415 3HG2 THR A  94      77.020  50.380  64.050  1.00  0.00           H
ATOM   1416  OG1 THR A  94      75.240  48.950  65.420  1.00  0.00           O
ATOM   1417  HG1 THR A  94      74.360  48.680  65.700  1.00  0.00           H
ATOM   1418  C   THR A  94      73.000  51.170  65.260  1.00  0.00           C
ATOM   1419  O   THR A  94      72.700  50.660  66.350  1.00  0.00           O
ATOM   1420  N   GLY A  95      72.130  51.690  64.320  1.00  0.00           N
ATOM   1421  H   GLY A  95      72.490  52.120  63.480  1.00  0.00           H
ATOM   1422  CA  GLY A  95      70.670  51.720  64.470  1.00  0.00           C
ATOM   1423  HA1 GLY A  95      70.380  52.490  63.760  1.00  0.00           H
ATOM   1424  HA2 GLY A  95      70.430  51.990  65.500  1.00  0.00           H
ATOM   1425  C   GLY A  95      69.970  50.410  63.980  1.00  0.00           C
ATOM   1426  O   GLY A  95      70.550  49.380  63.660  1.00  0.00           O
ATOM   1427  N   LYS A  96      68.650  50.410  63.860  1.00  0.00           N
ATOM   1428  H   LYS A  96      68.190  51.220  64.250  1.00  0.00           H
ATOM   1429  CA  LYS A  96      67.780  49.250  63.510  1.00  0.00           C
ATOM   1430  HA  LYS A  96      68.330  48.320  63.570  1.00  0.00           H
ATOM   1431  CB  LYS A  96      66.560  49.130  64.530  1.00  0.00           C
ATOM   1432  HB1 LYS A  96      66.020  48.230  64.240  1.00  0.00           H
ATOM   1433  HB2 LYS A  96      65.840  49.950  64.590  1.00  0.00           H
ATOM   1434  CG  LYS A  96      67.020  48.850  65.980  1.00  0.00           C
ATOM   1435  HG1 LYS A  96      67.730  49.590  66.320  1.00  0.00           H
ATOM   1436  HG2 LYS A  96      67.550  47.890  66.010  1.00  0.00           H
ATOM   1437  CD  LYS A  96      65.910  48.720  67.030  1.00  0.00           C
ATOM   1438  HD1 LYS A  96      65.190  47.930  66.810  1.00  0.00           H
ATOM   1439  HD2 LYS A  96      65.380  49.670  67.000  1.00  0.00           H
ATOM   1440  CE  LYS A  96      66.560  48.480  68.410  1.00  0.00           C
ATOM   1441  HE1 LYS A  96      66.950  49.440  68.750  1.00  0.00           H
ATOM   1442  HE2 LYS A  96      67.370  47.750  68.350  1.00  0.00           H
ATOM   1443  NZ  LYS A  96      65.550  47.850  69.350  1.00  0.00           N
ATOM   1444  HZ1 LYS A  96      65.150  47.080  68.820  1.00  0.00           H
ATOM   1445  HZ2 LYS A  96      65.970  47.490  70.200  1.00  0.00           H
ATOM   1446  HZ3 LYS A  96      64.690  48.360  69.540  1.00  0.00           H
ATOM   1447  C   LYS A  96      67.320  49.380  62.090  1.00  0.00           C
ATOM   1448  O   LYS A  96      67.460  48.360  61.390  1.00  0.00           O
ATOM   1449  N   GLU A  97      66.840  50.510  61.700  1.00  0.00           N
ATOM   1450  H   GLU A  97      66.770  51.260  62.380  1.00  0.00           H
ATOM   1451  CA  GLU A  97      66.460  50.800  60.280  1.00  0.00           C
ATOM   1452  HA  GLU A  97      66.980  50.220  59.530  1.00  0.00           H
ATOM   1453  CB  GLU A  97      64.940  50.600  60.020  1.00  0.00           C
ATOM   1454  HB1 GLU A  97      64.760  49.580  60.370  1.00  0.00           H
ATOM   1455  HB2 GLU A  97      64.850  50.680  58.940  1.00  0.00           H
ATOM   1456  CG  GLU A  97      63.840  51.520  60.610  1.00  0.00           C
ATOM   1457  HG1 GLU A  97      64.010  52.530  60.240  1.00  0.00           H
ATOM   1458  HG2 GLU A  97      63.960  51.520  61.690  1.00  0.00           H
ATOM   1459  CD  GLU A  97      62.410  51.020  60.400  1.00  0.00           C
ATOM   1460  OE1 GLU A  97      62.250  49.810  60.600  1.00  0.00           O
ATOM   1461  OE2 GLU A  97      61.380  51.720  60.250  1.00  0.00           O
ATOM   1462  C   GLU A  97      66.880  52.230  60.060  1.00  0.00           C
ATOM   1463  O   GLU A  97      66.950  53.020  60.970  1.00  0.00           O
ATOM   1464  N   ASP A  98      67.020  52.460  58.780  1.00  0.00           N
ATOM   1465  H   ASP A  98      66.830  51.760  58.080  1.00  0.00           H
ATOM   1466  CA  ASP A  98      67.710  53.710  58.320  1.00  0.00           C
ATOM   1467  HA  ASP A  98      68.300  54.060  59.170  1.00  0.00           H
ATOM   1468  CB  ASP A  98      68.650  53.450  57.160  1.00  0.00           C
ATOM   1469  HB1 ASP A  98      69.590  53.090  57.590  1.00  0.00           H
ATOM   1470  HB2 ASP A  98      68.940  54.370  56.640  1.00  0.00           H
ATOM   1471  CG  ASP A  98      68.250  52.460  56.070  1.00  0.00           C
ATOM   1472  OD1 ASP A  98      67.100  51.890  56.100  1.00  0.00           O
ATOM   1473  OD2 ASP A  98      69.060  52.350  55.130  1.00  0.00           O
ATOM   1474  C   ASP A  98      66.720  54.760  57.910  1.00  0.00           C
ATOM   1475  O   ASP A  98      65.510  54.580  57.950  1.00  0.00           O
ATOM   1476  N   ALA A  99      67.200  55.910  57.510  1.00  0.00           N
ATOM   1477  H   ALA A  99      68.200  55.960  57.390  1.00  0.00           H
ATOM   1478  CA  ALA A  99      66.470  57.140  57.170  1.00  0.00           C
ATOM   1479  HA  ALA A  99      65.670  57.160  57.900  1.00  0.00           H
ATOM   1480  CB  ALA A  99      67.320  58.430  57.480  1.00  0.00           C
ATOM   1481  HB1 ALA A  99      66.850  59.240  56.920  1.00  0.00           H
ATOM   1482  HB2 ALA A  99      67.370  58.560  58.560  1.00  0.00           H
ATOM   1483  HB3 ALA A  99      68.350  58.270  57.180  1.00  0.00           H
ATOM   1484  C   ALA A  99      65.830  57.120  55.770  1.00  0.00           C
ATOM   1485  O   ALA A  99      65.210  58.080  55.400  1.00  0.00           O
ATOM   1486  N   ALA A 100      65.940  56.020  55.050  1.00  0.00           N
ATOM   1487  H   ALA A 100      66.450  55.220  55.370  1.00  0.00           H
ATOM   1488  CA  ALA A 100      65.340  55.870  53.700  1.00  0.00           C
ATOM   1489  HA  ALA A 100      65.820  54.980  53.310  1.00  0.00           H
ATOM   1490  CB  ALA A 100      63.830  55.630  53.830  1.00  0.00           C
ATOM   1491  HB1 ALA A 100      63.400  55.560  52.830  1.00  0.00           H
ATOM   1492  HB2 ALA A 100      63.720  54.630  54.250  1.00  0.00           H
ATOM   1493  HB3 ALA A 100      63.250  56.330  54.430  1.00  0.00           H
ATOM   1494  C   ALA A 100      65.710  56.900  52.640  1.00  0.00           C
ATOM   1495  O   ALA A 100      64.970  57.140  51.700  1.00  0.00           O
ATOM   1496  N   ASN A 101      66.900  57.650  52.800  1.00  0.00           N
ATOM   1497  H   ASN A 101      67.520  57.290  53.520  1.00  0.00           H
ATOM   1498  CA  ASN A 101      67.270  58.750  51.920  1.00  0.00           C
ATOM   1499  HA  ASN A 101      68.120  59.230  52.400  1.00  0.00           H
ATOM   1500  CB  ASN A 101      67.750  58.330  50.520  1.00  0.00           C
ATOM   1501  HB1 ASN A 101      68.500  59.040  50.180  1.00  0.00           H
ATOM   1502  HB2 ASN A 101      66.990  58.290  49.740  1.00  0.00           H
ATOM   1503  CG  ASN A 101      68.570  57.090  50.540  1.00  0.00           C
ATOM   1504  OD1 ASN A 101      68.290  56.230  49.710  1.00  0.00           O
ATOM   1505  ND2 ASN A 101      69.540  56.960  51.460  1.00  0.00           N
ATOM   1506 1HD2 ASN A 101      69.680  57.580  52.250  1.00  0.00           H
ATOM   1507 2HD2 ASN A 101      69.940  56.050  51.650  1.00  0.00           H
ATOM   1508  C   ASN A 101      66.290  59.900  51.950  1.00  0.00           C
ATOM   1509  O   ASN A 101      66.150  60.550  50.920  1.00  0.00           O
ATOM   1510  N   ASN A 102      65.750  60.170  53.130  1.00  0.00           N
ATOM   1511  H   ASN A 102      65.820  59.400  53.790  1.00  0.00           H
ATOM   1512  CA  ASN A 102      64.950  61.450  53.360  1.00  0.00           C
ATOM   1513  HA  ASN A 102      65.020  62.040  52.450  1.00  0.00           H
ATOM   1514  CB  ASN A 102      63.470  60.840  53.400  1.00  0.00           C
ATOM   1515  HB1 ASN A 102      63.550  60.010  54.110  1.00  0.00           H
ATOM   1516  HB2 ASN A 102      63.250  60.460  52.400  1.00  0.00           H
ATOM   1517  CG  ASN A 102      62.360  61.780  53.910  1.00  0.00           C
ATOM   1518  OD1 ASN A 102      62.590  62.800  54.530  1.00  0.00           O
ATOM   1519  ND2 ASN A 102      61.120  61.420  53.760  1.00  0.00           N
ATOM   1520 1HD2 ASN A 102      60.710  60.620  53.300  1.00  0.00           H
ATOM   1521 2HD2 ASN A 102      60.530  62.090  54.230  1.00  0.00           H
ATOM   1522  C   ASN A 102      65.450  62.260  54.640  1.00  0.00           C
ATOM   1523  O   ASN A 102      65.470  61.680  55.710  1.00  0.00           O
ATOM   1524  N   TYR A 103      65.830  63.500  54.420  1.00  0.00           N
ATOM   1525  H   TYR A 103      65.800  63.830  53.470  1.00  0.00           H
ATOM   1526  CA  TYR A 103      66.270  64.450  55.490  1.00  0.00           C
ATOM   1527  HA  TYR A 103      67.270  64.190  55.830  1.00  0.00           H
ATOM   1528  CB  TYR A 103      66.360  65.860  54.920  1.00  0.00           C
ATOM   1529  HB1 TYR A 103      65.390  66.200  54.550  1.00  0.00           H
ATOM   1530  HB2 TYR A 103      67.080  65.960  54.110  1.00  0.00           H
ATOM   1531  CG  TYR A 103      66.790  66.800  55.950  1.00  0.00           C
ATOM   1532  CD1 TYR A 103      65.850  67.620  56.630  1.00  0.00           C
ATOM   1533  HD1 TYR A 103      64.780  67.470  56.550  1.00  0.00           H
ATOM   1534  CE1 TYR A 103      66.260  68.580  57.600  1.00  0.00           C
ATOM   1535  HE1 TYR A 103      65.580  69.180  58.190  1.00  0.00           H
ATOM   1536  CZ  TYR A 103      67.590  68.800  57.830  1.00  0.00           C
ATOM   1537  OH  TYR A 103      68.060  69.660  58.760  1.00  0.00           O
ATOM   1538  HH  TYR A 103      67.300  69.930  59.270  1.00  0.00           H
ATOM   1539  CE2 TYR A 103      68.590  67.960  57.160  1.00  0.00           C
ATOM   1540  HE2 TYR A 103      69.640  67.930  57.400  1.00  0.00           H
ATOM   1541  CD2 TYR A 103      68.160  66.930  56.290  1.00  0.00           C
ATOM   1542  HD2 TYR A 103      68.940  66.450  55.710  1.00  0.00           H
ATOM   1543  C   TYR A 103      65.340  64.480  56.670  1.00  0.00           C
ATOM   1544  O   TYR A 103      65.800  64.370  57.820  1.00  0.00           O
ATOM   1545  N   ALA A 104      64.030  64.560  56.490  1.00  0.00           N
ATOM   1546  H   ALA A 104      63.650  64.370  55.580  1.00  0.00           H
ATOM   1547  CA  ALA A 104      63.060  64.720  57.520  1.00  0.00           C
ATOM   1548  HA  ALA A 104      63.470  65.460  58.220  1.00  0.00           H
ATOM   1549  CB  ALA A 104      61.780  65.150  56.880  1.00  0.00           C
ATOM   1550  HB1 ALA A 104      60.910  64.970  57.510  1.00  0.00           H
ATOM   1551  HB2 ALA A 104      61.800  66.190  56.570  1.00  0.00           H
ATOM   1552  HB3 ALA A 104      61.640  64.600  55.950  1.00  0.00           H
ATOM   1553  C   ALA A 104      62.980  63.420  58.420  1.00  0.00           C
ATOM   1554  O   ALA A 104      62.800  63.520  59.660  1.00  0.00           O
ATOM   1555  N   ARG A 105      63.210  62.280  57.780  1.00  0.00           N
ATOM   1556  H   ARG A 105      63.350  62.340  56.780  1.00  0.00           H
ATOM   1557  CA  ARG A 105      63.330  60.980  58.500  1.00  0.00           C
ATOM   1558  HA  ARG A 105      62.530  60.940  59.240  1.00  0.00           H
ATOM   1559  CB  ARG A 105      63.020  59.840  57.440  1.00  0.00           C
ATOM   1560  HB1 ARG A 105      63.870  59.850  56.760  1.00  0.00           H
ATOM   1561  HB2 ARG A 105      62.130  60.050  56.840  1.00  0.00           H
ATOM   1562  CG  ARG A 105      62.960  58.470  58.110  1.00  0.00           C
ATOM   1563  HG1 ARG A 105      62.130  58.490  58.820  1.00  0.00           H
ATOM   1564  HG2 ARG A 105      63.880  58.220  58.630  1.00  0.00           H
ATOM   1565  CD  ARG A 105      62.460  57.260  57.180  1.00  0.00           C
ATOM   1566  HD1 ARG A 105      63.240  57.150  56.410  1.00  0.00           H
ATOM   1567  HD2 ARG A 105      61.520  57.480  56.690  1.00  0.00           H
ATOM   1568  NE  ARG A 105      62.360  56.040  57.920  1.00  0.00           N
ATOM   1569  HE  ARG A 105      63.030  55.280  57.870  1.00  0.00           H
ATOM   1570  CZ  ARG A 105      61.310  55.560  58.570  1.00  0.00           C
ATOM   1571  NH1 ARG A 105      60.180  56.160  58.660  1.00  0.00           N
ATOM   1572 1HH1 ARG A 105      60.050  57.060  58.220  1.00  0.00           H
ATOM   1573 2HH1 ARG A 105      59.390  55.790  59.170  1.00  0.00           H
ATOM   1574  NH2 ARG A 105      61.410  54.460  59.170  1.00  0.00           N
ATOM   1575 1HH2 ARG A 105      62.180  53.800  59.170  1.00  0.00           H
ATOM   1576 2HH2 ARG A 105      60.610  54.090  59.670  1.00  0.00           H
ATOM   1577  C   ARG A 105      64.620  60.780  59.340  1.00  0.00           C
ATOM   1578  O   ARG A 105      64.520  60.450  60.510  1.00  0.00           O
ATOM   1579  N   GLY A 106      65.760  61.180  58.750  1.00  0.00           N
ATOM   1580  H   GLY A 106      65.740  61.580  57.820  1.00  0.00           H
ATOM   1581  CA  GLY A 106      67.000  61.190  59.500  1.00  0.00           C
ATOM   1582  HA1 GLY A 106      67.860  61.220  58.840  1.00  0.00           H
ATOM   1583  HA2 GLY A 106      66.980  60.220  60.010  1.00  0.00           H
ATOM   1584  C   GLY A 106      67.120  62.230  60.620  1.00  0.00           C
ATOM   1585  O   GLY A 106      67.770  61.970  61.630  1.00  0.00           O
ATOM   1586  N   HIS A 107      66.390  63.350  60.440  1.00  0.00           N
ATOM   1587  H   HIS A 107      65.990  63.490  59.530  1.00  0.00           H
ATOM   1588  CA  HIS A 107      66.330  64.380  61.420  1.00  0.00           C
ATOM   1589  HA  HIS A 107      67.310  64.430  61.880  1.00  0.00           H
ATOM   1590  CB  HIS A 107      66.170  65.750  60.640  1.00  0.00           C
ATOM   1591  HB1 HIS A 107      65.180  65.870  60.200  1.00  0.00           H
ATOM   1592  HB2 HIS A 107      66.930  65.850  59.870  1.00  0.00           H
ATOM   1593  CG  HIS A 107      66.510  66.940  61.460  1.00  0.00           C
ATOM   1594  ND1 HIS A 107      67.640  67.600  61.820  1.00  0.00           N
ATOM   1595  HD1 HIS A 107      68.510  67.490  61.320  1.00  0.00           H
ATOM   1596  CE1 HIS A 107      67.320  68.690  62.560  1.00  0.00           C
ATOM   1597  HE1 HIS A 107      68.110  69.350  62.880  1.00  0.00           H
ATOM   1598  NE2 HIS A 107      66.040  68.920  62.520  1.00  0.00           N
ATOM   1599  CD2 HIS A 107      65.470  67.770  61.870  1.00  0.00           C
ATOM   1600  HD2 HIS A 107      64.410  67.580  61.790  1.00  0.00           H
ATOM   1601  C   HIS A 107      65.260  64.280  62.470  1.00  0.00           C
ATOM   1602  O   HIS A 107      65.610  63.990  63.630  1.00  0.00           O
ATOM   1603  N   TYR A 108      63.920  64.400  62.150  1.00  0.00           N
ATOM   1604  H   TYR A 108      63.680  64.630  61.200  1.00  0.00           H
ATOM   1605  CA  TYR A 108      62.800  64.310  63.020  1.00  0.00           C
ATOM   1606  HA  TYR A 108      63.040  64.930  63.880  1.00  0.00           H
ATOM   1607  CB  TYR A 108      61.600  64.970  62.340  1.00  0.00           C
ATOM   1608  HB1 TYR A 108      60.720  64.750  62.950  1.00  0.00           H
ATOM   1609  HB2 TYR A 108      61.400  64.410  61.430  1.00  0.00           H
ATOM   1610  CG  TYR A 108      61.820  66.470  62.110  1.00  0.00           C
ATOM   1611  CD1 TYR A 108      61.800  67.350  63.200  1.00  0.00           C
ATOM   1612  HD1 TYR A 108      61.770  66.930  64.200  1.00  0.00           H
ATOM   1613  CE1 TYR A 108      61.960  68.760  63.070  1.00  0.00           C
ATOM   1614  HE1 TYR A 108      61.930  69.410  63.920  1.00  0.00           H
ATOM   1615  CZ  TYR A 108      62.020  69.300  61.740  1.00  0.00           C
ATOM   1616  OH  TYR A 108      62.100  70.620  61.690  1.00  0.00           O
ATOM   1617  HH  TYR A 108      62.240  71.010  60.820  1.00  0.00           H
ATOM   1618  CE2 TYR A 108      62.020  68.390  60.620  1.00  0.00           C
ATOM   1619  HE2 TYR A 108      62.180  68.730  59.610  1.00  0.00           H
ATOM   1620  CD2 TYR A 108      62.000  66.990  60.850  1.00  0.00           C
ATOM   1621  HD2 TYR A 108      62.140  66.340  60.000  1.00  0.00           H
ATOM   1622  C   TYR A 108      62.540  62.920  63.590  1.00  0.00           C
ATOM   1623  O   TYR A 108      62.460  62.710  64.790  1.00  0.00           O
ATOM   1624  N   THR A 109      62.200  61.980  62.600  1.00  0.00           N
ATOM   1625  H   THR A 109      62.360  62.300  61.650  1.00  0.00           H
ATOM   1626  CA  THR A 109      61.500  60.710  62.950  1.00  0.00           C
ATOM   1627  HA  THR A 109      60.780  60.980  63.720  1.00  0.00           H
ATOM   1628  CB  THR A 109      60.730  60.040  61.800  1.00  0.00           C
ATOM   1629  HB  THR A 109      61.440  60.070  60.980  1.00  0.00           H
ATOM   1630  CG2 THR A 109      60.250  58.640  62.090  1.00  0.00           C
ATOM   1631 1HG2 THR A 109      60.960  58.100  62.720  1.00  0.00           H
ATOM   1632 2HG2 THR A 109      59.330  58.680  62.680  1.00  0.00           H
ATOM   1633 3HG2 THR A 109      60.150  58.030  61.190  1.00  0.00           H
ATOM   1634  OG1 THR A 109      59.500  60.730  61.560  1.00  0.00           O
ATOM   1635  HG1 THR A 109      59.120  60.330  60.780  1.00  0.00           H
ATOM   1636  C   THR A 109      62.390  59.750  63.680  1.00  0.00           C
ATOM   1637  O   THR A 109      62.040  59.270  64.790  1.00  0.00           O
ATOM   1638  N   ILE A 110      63.570  59.560  63.100  1.00  0.00           N
ATOM   1639  H   ILE A 110      63.550  59.810  62.120  1.00  0.00           H
ATOM   1640  CA  ILE A 110      64.530  58.470  63.580  1.00  0.00           C
ATOM   1641  HA  ILE A 110      64.100  57.860  64.370  1.00  0.00           H
ATOM   1642  CB  ILE A 110      64.940  57.540  62.380  1.00  0.00           C
ATOM   1643  HB  ILE A 110      65.500  58.090  61.620  1.00  0.00           H
ATOM   1644  CG2 ILE A 110      65.850  56.400  62.830  1.00  0.00           C
ATOM   1645 1HG2 ILE A 110      66.060  55.770  61.960  1.00  0.00           H
ATOM   1646 2HG2 ILE A 110      66.780  56.830  63.190  1.00  0.00           H
ATOM   1647 3HG2 ILE A 110      65.300  55.950  63.650  1.00  0.00           H
ATOM   1648  CG1 ILE A 110      63.730  56.940  61.520  1.00  0.00           C
ATOM   1649 1HG1 ILE A 110      64.120  56.570  60.570  1.00  0.00           H
ATOM   1650 2HG1 ILE A 110      63.140  57.780  61.140  1.00  0.00           H
ATOM   1651  CD  ILE A 110      62.890  55.870  62.250  1.00  0.00           C
ATOM   1652  HD1 ILE A 110      61.860  55.890  61.890  1.00  0.00           H
ATOM   1653  HD2 ILE A 110      63.330  54.880  62.190  1.00  0.00           H
ATOM   1654  HD3 ILE A 110      62.840  56.280  63.260  1.00  0.00           H
ATOM   1655  C   ILE A 110      65.660  59.150  64.410  1.00  0.00           C
ATOM   1656  O   ILE A 110      66.380  58.600  65.290  1.00  0.00           O
ATOM   1657  N   GLY A 111      65.910  60.420  64.170  1.00  0.00           N
ATOM   1658  H   GLY A 111      65.420  60.940  63.450  1.00  0.00           H
ATOM   1659  CA  GLY A 111      66.990  61.110  64.890  1.00  0.00           C
ATOM   1660  HA1 GLY A 111      67.240  62.050  64.400  1.00  0.00           H
ATOM   1661  HA2 GLY A 111      67.880  60.480  64.870  1.00  0.00           H
ATOM   1662  C   GLY A 111      66.710  61.440  66.340  1.00  0.00           C
ATOM   1663  O   GLY A 111      67.580  61.350  67.230  1.00  0.00           O
ATOM   1664  N   LYS A 112      65.440  61.780  66.660  1.00  0.00           N
ATOM   1665  H   LYS A 112      64.840  61.760  65.850  1.00  0.00           H
ATOM   1666  CA  LYS A 112      65.080  62.200  68.010  1.00  0.00           C
ATOM   1667  HA  LYS A 112      65.470  63.190  68.250  1.00  0.00           H
ATOM   1668  CB  LYS A 112      63.500  62.430  68.130  1.00  0.00           C
ATOM   1669  HB1 LYS A 112      63.280  63.020  67.250  1.00  0.00           H
ATOM   1670  HB2 LYS A 112      63.290  63.000  69.030  1.00  0.00           H
ATOM   1671  CG  LYS A 112      62.590  61.110  68.000  1.00  0.00           C
ATOM   1672  HG1 LYS A 112      62.620  60.650  68.990  1.00  0.00           H
ATOM   1673  HG2 LYS A 112      63.140  60.430  67.340  1.00  0.00           H
ATOM   1674  CD  LYS A 112      61.110  61.280  67.590  1.00  0.00           C
ATOM   1675  HD1 LYS A 112      60.990  61.750  66.610  1.00  0.00           H
ATOM   1676  HD2 LYS A 112      60.510  61.860  68.290  1.00  0.00           H
ATOM   1677  CE  LYS A 112      60.520  59.850  67.540  1.00  0.00           C
ATOM   1678  HE1 LYS A 112      61.400  59.220  67.370  1.00  0.00           H
ATOM   1679  HE2 LYS A 112      59.710  59.730  66.830  1.00  0.00           H
ATOM   1680  NZ  LYS A 112      59.960  59.470  68.830  1.00  0.00           N
ATOM   1681  HZ1 LYS A 112      59.680  58.510  68.990  1.00  0.00           H
ATOM   1682  HZ2 LYS A 112      60.520  59.700  69.640  1.00  0.00           H
ATOM   1683  HZ3 LYS A 112      59.130  60.030  68.970  1.00  0.00           H
ATOM   1684  C   LYS A 112      65.420  61.210  69.110  1.00  0.00           C
ATOM   1685  O   LYS A 112      65.530  61.580  70.240  1.00  0.00           O
ATOM   1686  N   GLU A 113      65.550  59.940  68.840  1.00  0.00           N
ATOM   1687  H   GLU A 113      65.290  59.690  67.890  1.00  0.00           H
ATOM   1688  CA  GLU A 113      65.730  58.770  69.800  1.00  0.00           C
ATOM   1689  HA  GLU A 113      65.160  59.080  70.670  1.00  0.00           H
ATOM   1690  CB  GLU A 113      65.120  57.460  69.120  1.00  0.00           C
ATOM   1691  HB1 GLU A 113      65.480  56.550  69.590  1.00  0.00           H
ATOM   1692  HB2 GLU A 113      65.520  57.420  68.110  1.00  0.00           H
ATOM   1693  CG  GLU A 113      63.630  57.350  68.870  1.00  0.00           C
ATOM   1694  HG1 GLU A 113      63.400  56.480  68.260  1.00  0.00           H
ATOM   1695  HG2 GLU A 113      63.240  58.290  68.470  1.00  0.00           H
ATOM   1696  CD  GLU A 113      62.970  57.090  70.270  1.00  0.00           C
ATOM   1697  OE1 GLU A 113      63.510  57.470  71.330  1.00  0.00           O
ATOM   1698  OE2 GLU A 113      61.950  56.460  70.160  1.00  0.00           O
ATOM   1699  C   GLU A 113      67.170  58.490  70.190  1.00  0.00           C
ATOM   1700  O   GLU A 113      67.380  57.840  71.210  1.00  0.00           O
ATOM   1701  N   ILE A 114      68.200  58.950  69.400  1.00  0.00           N
ATOM   1702  H   ILE A 114      67.930  59.490  68.590  1.00  0.00           H
ATOM   1703  CA  ILE A 114      69.510  58.470  69.420  1.00  0.00           C
ATOM   1704  HA  ILE A 114      69.620  57.930  70.360  1.00  0.00           H
ATOM   1705  CB  ILE A 114      69.730  57.560  68.170  1.00  0.00           C
ATOM   1706  HB  ILE A 114      68.880  56.890  68.170  1.00  0.00           H
ATOM   1707  CG2 ILE A 114      69.820  58.300  66.730  1.00  0.00           C
ATOM   1708 1HG2 ILE A 114      69.670  57.610  65.900  1.00  0.00           H
ATOM   1709 2HG2 ILE A 114      69.110  59.130  66.660  1.00  0.00           H
ATOM   1710 3HG2 ILE A 114      70.840  58.650  66.580  1.00  0.00           H
ATOM   1711  CG1 ILE A 114      70.980  56.680  68.520  1.00  0.00           C
ATOM   1712 1HG1 ILE A 114      70.860  56.250  69.510  1.00  0.00           H
ATOM   1713 2HG1 ILE A 114      71.860  57.330  68.530  1.00  0.00           H
ATOM   1714  CD  ILE A 114      71.250  55.550  67.510  1.00  0.00           C
ATOM   1715  HD1 ILE A 114      71.290  55.920  66.480  1.00  0.00           H
ATOM   1716  HD2 ILE A 114      72.230  55.210  67.830  1.00  0.00           H
ATOM   1717  HD3 ILE A 114      70.370  54.900  67.530  1.00  0.00           H
ATOM   1718  C   ILE A 114      70.540  59.610  69.470  1.00  0.00           C
ATOM   1719  O   ILE A 114      71.670  59.340  69.830  1.00  0.00           O
ATOM   1720  N   ILE A 115      70.090  60.900  69.170  1.00  0.00           N
ATOM   1721  H   ILE A 115      69.210  60.930  68.680  1.00  0.00           H
ATOM   1722  CA  ILE A 115      70.860  62.140  69.380  1.00  0.00           C
ATOM   1723  HA  ILE A 115      71.550  62.210  68.550  1.00  0.00           H
ATOM   1724  CB  ILE A 115      69.900  63.280  69.080  1.00  0.00           C
ATOM   1725  HB  ILE A 115      69.660  63.010  68.050  1.00  0.00           H
ATOM   1726  CG2 ILE A 115      68.590  63.340  69.810  1.00  0.00           C
ATOM   1727 1HG2 ILE A 115      68.090  62.370  69.820  1.00  0.00           H
ATOM   1728 2HG2 ILE A 115      68.820  63.640  70.830  1.00  0.00           H
ATOM   1729 3HG2 ILE A 115      67.940  64.040  69.300  1.00  0.00           H
ATOM   1730  CG1 ILE A 115      70.540  64.660  69.070  1.00  0.00           C
ATOM   1731 1HG1 ILE A 115      70.820  64.920  70.090  1.00  0.00           H
ATOM   1732 2HG1 ILE A 115      69.810  65.390  68.730  1.00  0.00           H
ATOM   1733  CD  ILE A 115      71.820  64.790  68.260  1.00  0.00           C
ATOM   1734  HD1 ILE A 115      72.180  65.820  68.310  1.00  0.00           H
ATOM   1735  HD2 ILE A 115      72.570  64.120  68.690  1.00  0.00           H
ATOM   1736  HD3 ILE A 115      71.580  64.580  67.220  1.00  0.00           H
ATOM   1737  C   ILE A 115      71.580  62.170  70.800  1.00  0.00           C
ATOM   1738  O   ILE A 115      72.780  62.510  70.900  1.00  0.00           O
ATOM   1739  N   ASP A 116      70.860  61.750  71.860  1.00  0.00           N
ATOM   1740  H   ASP A 116      69.900  61.480  71.740  1.00  0.00           H
ATOM   1741  CA  ASP A 116      71.420  61.800  73.310  1.00  0.00           C
ATOM   1742  HA  ASP A 116      72.100  62.660  73.330  1.00  0.00           H
ATOM   1743  CB  ASP A 116      70.310  62.220  74.330  1.00  0.00           C
ATOM   1744  HB1 ASP A 116      70.710  62.300  75.330  1.00  0.00           H
ATOM   1745  HB2 ASP A 116      69.540  61.460  74.180  1.00  0.00           H
ATOM   1746  CG  ASP A 116      69.750  63.570  73.900  1.00  0.00           C
ATOM   1747  OD1 ASP A 116      70.300  64.530  74.360  1.00  0.00           O
ATOM   1748  OD2 ASP A 116      68.690  63.720  73.270  1.00  0.00           O
ATOM   1749  C   ASP A 116      72.230  60.610  73.700  1.00  0.00           C
ATOM   1750  O   ASP A 116      73.110  60.830  74.480  1.00  0.00           O
ATOM   1751  N   LEU A 117      72.100  59.450  73.040  1.00  0.00           N
ATOM   1752  H   LEU A 117      71.230  59.270  72.570  1.00  0.00           H
ATOM   1753  CA  LEU A 117      73.060  58.380  73.140  1.00  0.00           C
ATOM   1754  HA  LEU A 117      73.160  58.250  74.220  1.00  0.00           H
ATOM   1755  CB  LEU A 117      72.520  57.090  72.490  1.00  0.00           C
ATOM   1756  HB1 LEU A 117      72.230  57.330  71.470  1.00  0.00           H
ATOM   1757  HB2 LEU A 117      71.580  56.720  72.890  1.00  0.00           H
ATOM   1758  CG  LEU A 117      73.570  55.930  72.560  1.00  0.00           C
ATOM   1759  HG  LEU A 117      74.460  56.360  72.100  1.00  0.00           H
ATOM   1760  CD1 LEU A 117      73.930  55.360  73.910  1.00  0.00           C
ATOM   1761 1HD1 LEU A 117      73.030  54.870  74.260  1.00  0.00           H
ATOM   1762 2HD1 LEU A 117      74.750  54.650  73.810  1.00  0.00           H
ATOM   1763 3HD1 LEU A 117      74.190  56.140  74.630  1.00  0.00           H
ATOM   1764  CD2 LEU A 117      73.020  54.680  71.740  1.00  0.00           C
ATOM   1765 1HD2 LEU A 117      73.570  53.760  71.920  1.00  0.00           H
ATOM   1766 2HD2 LEU A 117      72.050  54.400  72.120  1.00  0.00           H
ATOM   1767 3HD2 LEU A 117      73.030  54.980  70.690  1.00  0.00           H
ATOM   1768  C   LEU A 117      74.390  58.840  72.550  1.00  0.00           C
ATOM   1769  O   LEU A 117      75.500  58.550  73.090  1.00  0.00           O
ATOM   1770  N   VAL A 118      74.340  59.410  71.380  1.00  0.00           N
ATOM   1771  H   VAL A 118      73.420  59.710  71.090  1.00  0.00           H
ATOM   1772  CA  VAL A 118      75.550  59.960  70.680  1.00  0.00           C
ATOM   1773  HA  VAL A 118      76.290  59.190  70.450  1.00  0.00           H
ATOM   1774  CB  VAL A 118      75.110  60.410  69.280  1.00  0.00           C
ATOM   1775  HB  VAL A 118      74.240  61.060  69.310  1.00  0.00           H
ATOM   1776  CG1 VAL A 118      76.220  61.190  68.550  1.00  0.00           C
ATOM   1777 1HG1 VAL A 118      76.090  62.200  68.960  1.00  0.00           H
ATOM   1778 2HG1 VAL A 118      77.170  60.740  68.850  1.00  0.00           H
ATOM   1779 3HG1 VAL A 118      76.170  61.220  67.460  1.00  0.00           H
ATOM   1780  CG2 VAL A 118      74.710  59.240  68.360  1.00  0.00           C
ATOM   1781 1HG2 VAL A 118      75.590  58.690  68.060  1.00  0.00           H
ATOM   1782 2HG2 VAL A 118      73.900  58.640  68.790  1.00  0.00           H
ATOM   1783 3HG2 VAL A 118      74.410  59.700  67.410  1.00  0.00           H
ATOM   1784  C   VAL A 118      76.220  61.050  71.450  1.00  0.00           C
ATOM   1785  O   VAL A 118      77.420  60.950  71.480  1.00  0.00           O
ATOM   1786  N   LEU A 119      75.470  61.990  72.150  1.00  0.00           N
ATOM   1787  H   LEU A 119      74.470  61.920  72.050  1.00  0.00           H
ATOM   1788  CA  LEU A 119      76.110  62.870  73.100  1.00  0.00           C
ATOM   1789  HA  LEU A 119      76.790  63.510  72.530  1.00  0.00           H
ATOM   1790  CB  LEU A 119      75.060  63.820  73.680  1.00  0.00           C
ATOM   1791  HB1 LEU A 119      75.560  64.150  74.590  1.00  0.00           H
ATOM   1792  HB2 LEU A 119      74.160  63.270  73.960  1.00  0.00           H
ATOM   1793  CG  LEU A 119      74.600  65.050  72.890  1.00  0.00           C
ATOM   1794  HG  LEU A 119      74.200  64.770  71.910  1.00  0.00           H
ATOM   1795  CD1 LEU A 119      73.510  65.790  73.680  1.00  0.00           C
ATOM   1796 1HD1 LEU A 119      73.240  66.730  73.180  1.00  0.00           H
ATOM   1797 2HD1 LEU A 119      72.640  65.130  73.780  1.00  0.00           H
ATOM   1798 3HD1 LEU A 119      73.920  66.000  74.660  1.00  0.00           H
ATOM   1799  CD2 LEU A 119      75.730  66.050  72.830  1.00  0.00           C
ATOM   1800 1HD2 LEU A 119      75.480  66.780  72.070  1.00  0.00           H
ATOM   1801 2HD2 LEU A 119      75.940  66.430  73.830  1.00  0.00           H
ATOM   1802 3HD2 LEU A 119      76.670  65.550  72.590  1.00  0.00           H
ATOM   1803  C   LEU A 119      76.940  62.160  74.170  1.00  0.00           C
ATOM   1804  O   LEU A 119      78.120  62.460  74.220  1.00  0.00           O
ATOM   1805  N   ASP A 120      76.450  61.120  74.870  1.00  0.00           N
ATOM   1806  H   ASP A 120      75.540  60.760  74.600  1.00  0.00           H
ATOM   1807  CA  ASP A 120      77.240  60.280  75.830  1.00  0.00           C
ATOM   1808  HA  ASP A 120      77.520  60.910  76.670  1.00  0.00           H
ATOM   1809  CB  ASP A 120      76.420  59.180  76.470  1.00  0.00           C
ATOM   1810  HB1 ASP A 120      75.970  58.590  75.670  1.00  0.00           H
ATOM   1811  HB2 ASP A 120      75.620  59.790  76.900  1.00  0.00           H
ATOM   1812  CG  ASP A 120      77.060  58.470  77.580  1.00  0.00           C
ATOM   1813  OD1 ASP A 120      77.250  57.240  77.500  1.00  0.00           O
ATOM   1814  OD2 ASP A 120      77.340  59.140  78.580  1.00  0.00           O
ATOM   1815  C   ASP A 120      78.550  59.680  75.160  1.00  0.00           C
ATOM   1816  O   ASP A 120      79.600  59.610  75.790  1.00  0.00           O
ATOM   1817  N   ARG A 121      78.530  59.140  73.900  1.00  0.00           N
ATOM   1818  H   ARG A 121      77.600  59.200  73.520  1.00  0.00           H
ATOM   1819  CA  ARG A 121      79.700  58.490  73.260  1.00  0.00           C
ATOM   1820  HA  ARG A 121      80.180  57.870  74.020  1.00  0.00           H
ATOM   1821  CB  ARG A 121      79.200  57.510  72.160  1.00  0.00           C
ATOM   1822  HB1 ARG A 121      80.080  56.930  71.880  1.00  0.00           H
ATOM   1823  HB2 ARG A 121      78.890  58.240  71.410  1.00  0.00           H
ATOM   1824  CG  ARG A 121      78.060  56.460  72.330  1.00  0.00           C
ATOM   1825  HG1 ARG A 121      77.980  55.960  71.370  1.00  0.00           H
ATOM   1826  HG2 ARG A 121      77.100  56.910  72.580  1.00  0.00           H
ATOM   1827  CD  ARG A 121      78.500  55.500  73.480  1.00  0.00           C
ATOM   1828  HD1 ARG A 121      78.530  56.000  74.450  1.00  0.00           H
ATOM   1829  HD2 ARG A 121      79.530  55.170  73.320  1.00  0.00           H
ATOM   1830  NE  ARG A 121      77.640  54.400  73.730  1.00  0.00           N
ATOM   1831  HE  ARG A 121      77.310  54.370  74.680  1.00  0.00           H
ATOM   1832  CZ  ARG A 121      77.570  53.360  72.890  1.00  0.00           C
ATOM   1833  NH1 ARG A 121      78.070  53.270  71.700  1.00  0.00           N
ATOM   1834 1HH1 ARG A 121      78.680  53.990  71.370  1.00  0.00           H
ATOM   1835 2HH1 ARG A 121      77.890  52.410  71.190  1.00  0.00           H
ATOM   1836  NH2 ARG A 121      76.720  52.420  73.170  1.00  0.00           N
ATOM   1837 1HH2 ARG A 121      76.090  52.460  73.950  1.00  0.00           H
ATOM   1838 2HH2 ARG A 121      76.710  51.610  72.570  1.00  0.00           H
ATOM   1839  C   ARG A 121      80.690  59.540  72.750  1.00  0.00           C
ATOM   1840  O   ARG A 121      81.900  59.180  72.760  1.00  0.00           O
ATOM   1841  N   ILE A 122      80.210  60.730  72.460  1.00  0.00           N
ATOM   1842  H   ILE A 122      79.200  60.840  72.410  1.00  0.00           H
ATOM   1843  CA  ILE A 122      81.100  61.880  72.290  1.00  0.00           C
ATOM   1844  HA  ILE A 122      82.010  61.550  71.780  1.00  0.00           H
ATOM   1845  CB  ILE A 122      80.470  63.020  71.520  1.00  0.00           C
ATOM   1846  HB  ILE A 122      79.570  63.310  72.070  1.00  0.00           H
ATOM   1847  CG2 ILE A 122      81.290  64.280  71.580  1.00  0.00           C
ATOM   1848 1HG2 ILE A 122      81.660  64.620  72.550  1.00  0.00           H
ATOM   1849 2HG2 ILE A 122      82.170  64.180  70.950  1.00  0.00           H
ATOM   1850 3HG2 ILE A 122      80.660  65.080  71.190  1.00  0.00           H
ATOM   1851  CG1 ILE A 122      80.040  62.700  70.130  1.00  0.00           C
ATOM   1852 1HG1 ILE A 122      79.730  61.660  70.040  1.00  0.00           H
ATOM   1853 2HG1 ILE A 122      80.950  62.840  69.540  1.00  0.00           H
ATOM   1854  CD  ILE A 122      78.900  63.480  69.560  1.00  0.00           C
ATOM   1855  HD1 ILE A 122      78.930  64.550  69.760  1.00  0.00           H
ATOM   1856  HD2 ILE A 122      78.880  63.440  68.470  1.00  0.00           H
ATOM   1857  HD3 ILE A 122      78.010  63.060  70.020  1.00  0.00           H
ATOM   1858  C   ILE A 122      81.730  62.290  73.620  1.00  0.00           C
ATOM   1859  O   ILE A 122      82.930  62.520  73.690  1.00  0.00           O
ATOM   1860  N   ARG A 123      80.960  62.240  74.660  1.00  0.00           N
ATOM   1861  H   ARG A 123      79.960  62.190  74.540  1.00  0.00           H
ATOM   1862  CA  ARG A 123      81.300  62.780  76.050  1.00  0.00           C
ATOM   1863  HA  ARG A 123      81.660  63.810  76.000  1.00  0.00           H
ATOM   1864  CB  ARG A 123      80.040  62.880  76.960  1.00  0.00           C
ATOM   1865  HB1 ARG A 123      79.620  61.880  76.990  1.00  0.00           H
ATOM   1866  HB2 ARG A 123      79.400  63.550  76.380  1.00  0.00           H
ATOM   1867  CG  ARG A 123      80.220  63.470  78.320  1.00  0.00           C
ATOM   1868  HG1 ARG A 123      80.870  62.810  78.900  1.00  0.00           H
ATOM   1869  HG2 ARG A 123      79.300  63.600  78.890  1.00  0.00           H
ATOM   1870  CD  ARG A 123      80.830  64.910  78.260  1.00  0.00           C
ATOM   1871  HD1 ARG A 123      81.750  65.000  77.680  1.00  0.00           H
ATOM   1872  HD2 ARG A 123      81.180  65.050  79.280  1.00  0.00           H
ATOM   1873  NE  ARG A 123      79.920  66.040  77.910  1.00  0.00           N
ATOM   1874  HE  ARG A 123      78.990  65.700  77.740  1.00  0.00           H
ATOM   1875  CZ  ARG A 123      80.060  67.350  77.940  1.00  0.00           C
ATOM   1876  NH1 ARG A 123      81.020  68.010  78.470  1.00  0.00           N
ATOM   1877 1HH1 ARG A 123      81.750  67.600  79.030  1.00  0.00           H
ATOM   1878 2HH1 ARG A 123      81.000  69.010  78.350  1.00  0.00           H
ATOM   1879  NH2 ARG A 123      79.220  68.120  77.350  1.00  0.00           N
ATOM   1880 1HH2 ARG A 123      78.430  67.700  76.890  1.00  0.00           H
ATOM   1881 2HH2 ARG A 123      79.190  69.130  77.470  1.00  0.00           H
ATOM   1882  C   ARG A 123      82.450  61.950  76.500  1.00  0.00           C
ATOM   1883  O   ARG A 123      83.450  62.450  76.960  1.00  0.00           O
ATOM   1884  N   LYS A 124      82.290  60.580  76.300  1.00  0.00           N
ATOM   1885  H   LYS A 124      81.340  60.260  76.270  1.00  0.00           H
ATOM   1886  CA  LYS A 124      83.310  59.620  76.630  1.00  0.00           C
ATOM   1887  HA  LYS A 124      83.600  59.720  77.670  1.00  0.00           H
ATOM   1888  CB  LYS A 124      82.600  58.250  76.540  1.00  0.00           C
ATOM   1889  HB1 LYS A 124      83.280  57.400  76.440  1.00  0.00           H
ATOM   1890  HB2 LYS A 124      81.850  58.110  75.760  1.00  0.00           H
ATOM   1891  CG  LYS A 124      81.850  58.050  77.920  1.00  0.00           C
ATOM   1892  HG1 LYS A 124      81.170  58.900  77.970  1.00  0.00           H
ATOM   1893  HG2 LYS A 124      82.530  58.100  78.760  1.00  0.00           H
ATOM   1894  CD  LYS A 124      81.060  56.720  77.920  1.00  0.00           C
ATOM   1895  HD1 LYS A 124      81.720  55.870  77.710  1.00  0.00           H
ATOM   1896  HD2 LYS A 124      80.380  56.710  77.080  1.00  0.00           H
ATOM   1897  CE  LYS A 124      80.320  56.520  79.270  1.00  0.00           C
ATOM   1898  HE1 LYS A 124      81.120  56.320  79.990  1.00  0.00           H
ATOM   1899  HE2 LYS A 124      79.750  55.590  79.300  1.00  0.00           H
ATOM   1900  NZ  LYS A 124      79.530  57.690  79.580  1.00  0.00           N
ATOM   1901  HZ1 LYS A 124      79.040  57.520  80.450  1.00  0.00           H
ATOM   1902  HZ2 LYS A 124      80.180  58.450  79.720  1.00  0.00           H
ATOM   1903  HZ3 LYS A 124      78.840  57.960  78.900  1.00  0.00           H
ATOM   1904  C   LYS A 124      84.640  59.660  75.970  1.00  0.00           C
ATOM   1905  O   LYS A 124      85.600  58.960  76.350  1.00  0.00           O
ATOM   1906  N   LEU A 125      84.790  60.520  74.920  1.00  0.00           N
ATOM   1907  H   LEU A 125      83.980  61.080  74.700  1.00  0.00           H
ATOM   1908  CA  LEU A 125      86.100  60.890  74.350  1.00  0.00           C
ATOM   1909  HA  LEU A 125      86.890  60.170  74.560  1.00  0.00           H
ATOM   1910  CB  LEU A 125      85.940  61.160  72.890  1.00  0.00           C
ATOM   1911  HB1 LEU A 125      86.820  61.630  72.440  1.00  0.00           H
ATOM   1912  HB2 LEU A 125      85.110  61.870  72.810  1.00  0.00           H
ATOM   1913  CG  LEU A 125      85.620  59.860  72.080  1.00  0.00           C
ATOM   1914  HG  LEU A 125      84.620  59.530  72.350  1.00  0.00           H
ATOM   1915  CD1 LEU A 125      85.800  60.200  70.620  1.00  0.00           C
ATOM   1916 1HD1 LEU A 125      85.690  59.310  69.990  1.00  0.00           H
ATOM   1917 2HD1 LEU A 125      85.250  61.120  70.410  1.00  0.00           H
ATOM   1918 3HD1 LEU A 125      86.840  60.500  70.520  1.00  0.00           H
ATOM   1919  CD2 LEU A 125      86.690  58.730  72.250  1.00  0.00           C
ATOM   1920 1HD2 LEU A 125      86.560  58.100  73.120  1.00  0.00           H
ATOM   1921 2HD2 LEU A 125      86.580  58.040  71.410  1.00  0.00           H
ATOM   1922 3HD2 LEU A 125      87.650  59.250  72.220  1.00  0.00           H
ATOM   1923  C   LEU A 125      86.520  62.230  74.960  1.00  0.00           C
ATOM   1924  O   LEU A 125      87.590  62.390  75.510  1.00  0.00           O
ATOM   1925  N   ALA A 126      85.550  63.210  75.000  1.00  0.00           N
ATOM   1926  H   ALA A 126      84.780  63.080  74.370  1.00  0.00           H
ATOM   1927  CA  ALA A 126      85.680  64.510  75.560  1.00  0.00           C
ATOM   1928  HA  ALA A 126      86.510  65.070  75.120  1.00  0.00           H
ATOM   1929  CB  ALA A 126      84.420  65.240  75.200  1.00  0.00           C
ATOM   1930  HB1 ALA A 126      84.520  66.300  75.420  1.00  0.00           H
ATOM   1931  HB2 ALA A 126      84.210  65.070  74.140  1.00  0.00           H
ATOM   1932  HB3 ALA A 126      83.640  64.920  75.900  1.00  0.00           H
ATOM   1933  C   ALA A 126      86.080  64.600  77.090  1.00  0.00           C
ATOM   1934  O   ALA A 126      86.800  65.600  77.410  1.00  0.00           O
ATOM   1935  N   ASP A 127      85.700  63.610  77.900  1.00  0.00           N
ATOM   1936  H   ASP A 127      85.120  62.940  77.410  1.00  0.00           H
ATOM   1937  CA  ASP A 127      86.010  63.570  79.380  1.00  0.00           C
ATOM   1938  HA  ASP A 127      85.850  64.570  79.800  1.00  0.00           H
ATOM   1939  CB  ASP A 127      85.060  62.540  80.070  1.00  0.00           C
ATOM   1940  HB1 ASP A 127      85.260  62.490  81.140  1.00  0.00           H
ATOM   1941  HB2 ASP A 127      85.110  61.570  79.560  1.00  0.00           H
ATOM   1942  CG  ASP A 127      83.590  62.970  80.030  1.00  0.00           C
ATOM   1943  OD1 ASP A 127      83.270  64.140  80.200  1.00  0.00           O
ATOM   1944  OD2 ASP A 127      82.700  62.090  80.060  1.00  0.00           O
ATOM   1945  C   ASP A 127      87.520  63.330  79.680  1.00  0.00           C
ATOM   1946  O   ASP A 127      88.050  64.070  80.520  1.00  0.00           O
ATOM   1947  N   GLN A 128      88.230  62.590  78.770  1.00  0.00           N
ATOM   1948  H   GLN A 128      87.680  61.980  78.190  1.00  0.00           H
ATOM   1949  CA  GLN A 128      89.700  62.410  78.830  1.00  0.00           C
ATOM   1950  HA  GLN A 128      90.010  62.260  79.870  1.00  0.00           H
ATOM   1951  CB  GLN A 128      90.200  61.210  78.110  1.00  0.00           C
ATOM   1952  HB1 GLN A 128      91.270  61.130  78.260  1.00  0.00           H
ATOM   1953  HB2 GLN A 128      90.070  61.400  77.040  1.00  0.00           H
ATOM   1954  CG  GLN A 128      89.500  59.930  78.630  1.00  0.00           C
ATOM   1955  HG1 GLN A 128      88.410  59.990  78.630  1.00  0.00           H
ATOM   1956  HG2 GLN A 128      89.700  59.780  79.690  1.00  0.00           H
ATOM   1957  CD  GLN A 128      89.940  58.720  77.910  1.00  0.00           C
ATOM   1958  OE1 GLN A 128      90.920  58.690  77.180  1.00  0.00           O
ATOM   1959  NE2 GLN A 128      89.280  57.630  78.100  1.00  0.00           N
ATOM   1960 1HE2 GLN A 128      88.480  57.540  78.720  1.00  0.00           H
ATOM   1961 2HE2 GLN A 128      89.710  56.770  77.770  1.00  0.00           H
ATOM   1962  C   GLN A 128      90.500  63.630  78.330  1.00  0.00           C
ATOM   1963  O   GLN A 128      91.700  63.780  78.600  1.00  0.00           O
ATOM   1964  N   CYS A 129      89.850  64.580  77.630  1.00  0.00           N
ATOM   1965  H   CYS A 129      88.880  64.480  77.390  1.00  0.00           H
ATOM   1966  CA  CYS A 129      90.640  65.650  76.930  1.00  0.00           C
ATOM   1967  HA  CYS A 129      91.460  65.180  76.380  1.00  0.00           H
ATOM   1968  CB  CYS A 129      89.700  66.290  75.820  1.00  0.00           C
ATOM   1969  HB1 CYS A 129      90.290  67.080  75.360  1.00  0.00           H
ATOM   1970  HB2 CYS A 129      88.790  66.800  76.150  1.00  0.00           H
ATOM   1971  SG  CYS A 129      89.380  65.030  74.580  1.00  0.00           S
ATOM   1972  HG  CYS A 129      89.030  64.120  75.500  1.00  0.00           H
ATOM   1973  C   CYS A 129      91.220  66.760  77.920  1.00  0.00           C
ATOM   1974  O   CYS A 129      90.460  67.420  78.580  1.00  0.00           O
ATOM   1975  N   THR A 130      92.550  66.930  77.800  1.00  0.00           N
ATOM   1976  H   THR A 130      92.990  66.330  77.110  1.00  0.00           H
ATOM   1977  CA  THR A 130      93.420  67.940  78.470  1.00  0.00           C
ATOM   1978  HA  THR A 130      93.320  67.830  79.550  1.00  0.00           H
ATOM   1979  CB  THR A 130      94.910  67.740  78.130  1.00  0.00           C
ATOM   1980  HB  THR A 130      95.410  68.540  78.680  1.00  0.00           H
ATOM   1981  CG2 THR A 130      95.370  66.300  78.550  1.00  0.00           C
ATOM   1982 1HG2 THR A 130      94.890  65.660  77.820  1.00  0.00           H
ATOM   1983 2HG2 THR A 130      96.430  66.100  78.430  1.00  0.00           H
ATOM   1984 3HG2 THR A 130      95.110  66.100  79.590  1.00  0.00           H
ATOM   1985  OG1 THR A 130      95.150  67.900  76.770  1.00  0.00           O
ATOM   1986  HG1 THR A 130      94.660  67.220  76.310  1.00  0.00           H
ATOM   1987  C   THR A 130      92.890  69.290  78.100  1.00  0.00           C
ATOM   1988  O   THR A 130      92.920  70.200  78.900  1.00  0.00           O
ATOM   1989  N   GLY A 131      92.380  69.460  76.830  1.00  0.00           N
ATOM   1990  H   GLY A 131      92.460  68.660  76.210  1.00  0.00           H
ATOM   1991  CA  GLY A 131      91.970  70.740  76.260  1.00  0.00           C
ATOM   1992  HA1 GLY A 131      92.840  71.380  76.170  1.00  0.00           H
ATOM   1993  HA2 GLY A 131      91.260  71.190  76.950  1.00  0.00           H
ATOM   1994  C   GLY A 131      91.430  70.620  74.880  1.00  0.00           C
ATOM   1995  O   GLY A 131      92.010  71.260  74.000  1.00  0.00           O
ATOM   1996  N   LEU A 132      90.290  69.910  74.710  1.00  0.00           N
ATOM   1997  H   LEU A 132      89.970  69.320  75.470  1.00  0.00           H
ATOM   1998  CA  LEU A 132      89.690  69.730  73.340  1.00  0.00           C
ATOM   1999  HA  LEU A 132      90.410  69.150  72.750  1.00  0.00           H
ATOM   2000  CB  LEU A 132      88.500  68.810  73.620  1.00  0.00           C
ATOM   2001  HB1 LEU A 132      88.180  68.950  74.650  1.00  0.00           H
ATOM   2002  HB2 LEU A 132      88.810  67.760  73.550  1.00  0.00           H
ATOM   2003  CG  LEU A 132      87.370  68.930  72.560  1.00  0.00           C
ATOM   2004  HG  LEU A 132      87.230  69.960  72.230  1.00  0.00           H
ATOM   2005  CD1 LEU A 132      87.580  68.030  71.350  1.00  0.00           C
ATOM   2006 1HD1 LEU A 132      86.750  68.130  70.660  1.00  0.00           H
ATOM   2007 2HD1 LEU A 132      88.400  68.400  70.730  1.00  0.00           H
ATOM   2008 3HD1 LEU A 132      87.650  66.970  71.630  1.00  0.00           H
ATOM   2009  CD2 LEU A 132      86.000  68.550  73.030  1.00  0.00           C
ATOM   2010 1HD2 LEU A 132      85.590  69.190  73.810  1.00  0.00           H
ATOM   2011 2HD2 LEU A 132      85.300  68.680  72.210  1.00  0.00           H
ATOM   2012 3HD2 LEU A 132      86.080  67.590  73.540  1.00  0.00           H
ATOM   2013  C   LEU A 132      89.570  71.070  72.580  1.00  0.00           C
ATOM   2014  O   LEU A 132      88.910  71.930  73.110  1.00  0.00           O
ATOM   2015  N   GLN A 133      90.120  71.030  71.330  1.00  0.00           N
ATOM   2016  H   GLN A 133      90.380  70.130  70.950  1.00  0.00           H
ATOM   2017  CA  GLN A 133      89.940  72.120  70.330  1.00  0.00           C
ATOM   2018  HA  GLN A 133      90.080  73.050  70.890  1.00  0.00           H
ATOM   2019  CB  GLN A 133      90.960  71.990  69.120  1.00  0.00           C
ATOM   2020  HB1 GLN A 133      90.910  72.910  68.540  1.00  0.00           H
ATOM   2021  HB2 GLN A 133      90.540  71.210  68.480  1.00  0.00           H
ATOM   2022  CG  GLN A 133      92.370  71.570  69.350  1.00  0.00           C
ATOM   2023  HG1 GLN A 133      92.410  70.520  69.640  1.00  0.00           H
ATOM   2024  HG2 GLN A 133      92.740  72.400  69.960  1.00  0.00           H
ATOM   2025  CD  GLN A 133      93.320  71.590  68.170  1.00  0.00           C
ATOM   2026  OE1 GLN A 133      93.200  72.170  67.110  1.00  0.00           O
ATOM   2027  NE2 GLN A 133      94.300  70.830  68.260  1.00  0.00           N
ATOM   2028 1HE2 GLN A 133      94.440  70.280  69.100  1.00  0.00           H
ATOM   2029 2HE2 GLN A 133      94.880  70.700  67.450  1.00  0.00           H
ATOM   2030  C   GLN A 133      88.510  72.140  69.790  1.00  0.00           C
ATOM   2031  O   GLN A 133      87.790  73.190  69.800  1.00  0.00           O
ATOM   2032  N   GLY A 134      88.060  70.980  69.310  1.00  0.00           N
ATOM   2033  H   GLY A 134      88.640  70.170  69.470  1.00  0.00           H
ATOM   2034  CA  GLY A 134      86.930  70.800  68.470  1.00  0.00           C
ATOM   2035  HA1 GLY A 134      86.910  71.620  67.750  1.00  0.00           H
ATOM   2036  HA2 GLY A 134      86.080  70.640  69.130  1.00  0.00           H
ATOM   2037  C   GLY A 134      86.880  69.530  67.560  1.00  0.00           C
ATOM   2038  O   GLY A 134      87.580  68.490  67.750  1.00  0.00           O
ATOM   2039  N   PHE A 135      85.980  69.610  66.570  1.00  0.00           N
ATOM   2040  H   PHE A 135      85.410  70.450  66.560  1.00  0.00           H
ATOM   2041  CA  PHE A 135      85.510  68.410  65.890  1.00  0.00           C
ATOM   2042  HA  PHE A 135      86.040  67.600  66.380  1.00  0.00           H
ATOM   2043  CB  PHE A 135      84.000  68.370  66.200  1.00  0.00           C
ATOM   2044  HB1 PHE A 135      83.660  67.390  65.870  1.00  0.00           H
ATOM   2045  HB2 PHE A 135      83.500  69.160  65.640  1.00  0.00           H
ATOM   2046  CG  PHE A 135      83.720  68.270  67.700  1.00  0.00           C
ATOM   2047  CD1 PHE A 135      83.440  67.030  68.330  1.00  0.00           C
ATOM   2048  HD1 PHE A 135      83.600  66.120  67.780  1.00  0.00           H
ATOM   2049  CE1 PHE A 135      83.100  67.010  69.720  1.00  0.00           C
ATOM   2050  HE1 PHE A 135      82.960  66.070  70.230  1.00  0.00           H
ATOM   2051  CZ  PHE A 135      82.840  68.230  70.360  1.00  0.00           C
ATOM   2052  HZ  PHE A 135      82.570  68.260  71.410  1.00  0.00           H
ATOM   2053  CE2 PHE A 135      83.110  69.460  69.700  1.00  0.00           C
ATOM   2054  HE2 PHE A 135      82.880  70.340  70.290  1.00  0.00           H
ATOM   2055  CD2 PHE A 135      83.650  69.510  68.390  1.00  0.00           C
ATOM   2056  HD2 PHE A 135      83.720  70.480  67.930  1.00  0.00           H
ATOM   2057  C   PHE A 135      85.750  68.450  64.360  1.00  0.00           C
ATOM   2058  O   PHE A 135      85.800  69.550  63.790  1.00  0.00           O
ATOM   2059  N   LEU A 136      85.820  67.270  63.750  1.00  0.00           N
ATOM   2060  H   LEU A 136      85.570  66.460  64.300  1.00  0.00           H
ATOM   2061  CA  LEU A 136      85.880  67.070  62.280  1.00  0.00           C
ATOM   2062  HA  LEU A 136      85.790  68.040  61.780  1.00  0.00           H
ATOM   2063  CB  LEU A 136      87.180  66.430  61.830  1.00  0.00           C
ATOM   2064  HB1 LEU A 136      86.970  66.160  60.790  1.00  0.00           H
ATOM   2065  HB2 LEU A 136      87.260  65.550  62.470  1.00  0.00           H
ATOM   2066  CG  LEU A 136      88.490  67.230  61.840  1.00  0.00           C
ATOM   2067  HG  LEU A 136      88.790  67.410  62.870  1.00  0.00           H
ATOM   2068  CD1 LEU A 136      89.620  66.510  61.200  1.00  0.00           C
ATOM   2069 1HD1 LEU A 136      89.380  66.250  60.180  1.00  0.00           H
ATOM   2070 2HD1 LEU A 136      90.610  66.980  61.230  1.00  0.00           H
ATOM   2071 3HD1 LEU A 136      89.690  65.630  61.840  1.00  0.00           H
ATOM   2072  CD2 LEU A 136      88.250  68.600  61.090  1.00  0.00           C
ATOM   2073 1HD2 LEU A 136      87.950  69.330  61.850  1.00  0.00           H
ATOM   2074 2HD2 LEU A 136      89.230  68.940  60.740  1.00  0.00           H
ATOM   2075 3HD2 LEU A 136      87.550  68.520  60.250  1.00  0.00           H
ATOM   2076  C   LEU A 136      84.810  66.080  61.840  1.00  0.00           C
ATOM   2077  O   LEU A 136      84.690  64.960  62.420  1.00  0.00           O
ATOM   2078  N   VAL A 137      84.040  66.430  60.750  1.00  0.00           N
ATOM   2079  H   VAL A 137      84.100  67.360  60.370  1.00  0.00           H
ATOM   2080  CA  VAL A 137      82.710  65.790  60.620  1.00  0.00           C
ATOM   2081  HA  VAL A 137      82.790  64.960  61.320  1.00  0.00           H
ATOM   2082  CB  VAL A 137      81.660  66.770  61.120  1.00  0.00           C
ATOM   2083  HB  VAL A 137      81.670  67.660  60.490  1.00  0.00           H
ATOM   2084  CG1 VAL A 137      80.260  66.120  61.120  1.00  0.00           C
ATOM   2085 1HG1 VAL A 137      79.900  65.850  62.100  1.00  0.00           H
ATOM   2086 2HG1 VAL A 137      79.560  66.910  60.860  1.00  0.00           H
ATOM   2087 3HG1 VAL A 137      80.210  65.240  60.470  1.00  0.00           H
ATOM   2088  CG2 VAL A 137      81.940  67.260  62.560  1.00  0.00           C
ATOM   2089 1HG2 VAL A 137      81.300  68.050  62.940  1.00  0.00           H
ATOM   2090 2HG2 VAL A 137      81.960  66.450  63.290  1.00  0.00           H
ATOM   2091 3HG2 VAL A 137      82.860  67.840  62.600  1.00  0.00           H
ATOM   2092  C   VAL A 137      82.500  65.310  59.210  1.00  0.00           C
ATOM   2093  O   VAL A 137      82.580  66.130  58.260  1.00  0.00           O
ATOM   2094  N   PHE A 138      82.490  64.000  58.980  1.00  0.00           N
ATOM   2095  H   PHE A 138      82.660  63.320  59.720  1.00  0.00           H
ATOM   2096  CA  PHE A 138      82.490  63.260  57.720  1.00  0.00           C
ATOM   2097  HA  PHE A 138      82.790  63.850  56.860  1.00  0.00           H
ATOM   2098  CB  PHE A 138      83.490  62.080  57.890  1.00  0.00           C
ATOM   2099  HB1 PHE A 138      83.580  61.480  56.990  1.00  0.00           H
ATOM   2100  HB2 PHE A 138      83.150  61.450  58.720  1.00  0.00           H
ATOM   2101  CG  PHE A 138      84.890  62.720  58.190  1.00  0.00           C
ATOM   2102  CD1 PHE A 138      85.200  63.180  59.470  1.00  0.00           C
ATOM   2103  HD1 PHE A 138      84.530  63.150  60.320  1.00  0.00           H
ATOM   2104  CE1 PHE A 138      86.470  63.710  59.650  1.00  0.00           C
ATOM   2105  HE1 PHE A 138      86.790  64.030  60.630  1.00  0.00           H
ATOM   2106  CZ  PHE A 138      87.260  64.010  58.600  1.00  0.00           C
ATOM   2107  HZ  PHE A 138      88.180  64.560  58.720  1.00  0.00           H
ATOM   2108  CE2 PHE A 138      86.860  63.730  57.300  1.00  0.00           C
ATOM   2109  HE2 PHE A 138      87.520  63.860  56.450  1.00  0.00           H
ATOM   2110  CD2 PHE A 138      85.700  62.990  57.120  1.00  0.00           C
ATOM   2111  HD2 PHE A 138      85.360  62.650  56.160  1.00  0.00           H
ATOM   2112  C   PHE A 138      81.040  62.890  57.450  1.00  0.00           C
ATOM   2113  O   PHE A 138      80.390  62.130  58.270  1.00  0.00           O
ATOM   2114  N   HIS A 139      80.430  63.180  56.290  1.00  0.00           N
ATOM   2115  H   HIS A 139      80.860  63.770  55.590  1.00  0.00           H
ATOM   2116  CA  HIS A 139      79.040  62.790  55.860  1.00  0.00           C
ATOM   2117  HA  HIS A 139      79.040  61.750  56.180  1.00  0.00           H
ATOM   2118  CB  HIS A 139      78.110  63.690  56.700  1.00  0.00           C
ATOM   2119  HB1 HIS A 139      78.450  63.630  57.730  1.00  0.00           H
ATOM   2120  HB2 HIS A 139      77.150  63.180  56.780  1.00  0.00           H
ATOM   2121  CG  HIS A 139      78.010  65.120  56.310  1.00  0.00           C
ATOM   2122  ND1 HIS A 139      76.930  65.770  55.690  1.00  0.00           N
ATOM   2123  HD1 HIS A 139      76.100  65.280  55.380  1.00  0.00           H
ATOM   2124  CE1 HIS A 139      77.070  67.120  55.820  1.00  0.00           C
ATOM   2125  HE1 HIS A 139      76.280  67.820  55.590  1.00  0.00           H
ATOM   2126  NE2 HIS A 139      78.270  67.400  56.350  1.00  0.00           N
ATOM   2127  HE2 HIS A 139      78.510  68.350  56.600  1.00  0.00           H
ATOM   2128  CD2 HIS A 139      78.880  66.150  56.700  1.00  0.00           C
ATOM   2129  HD2 HIS A 139      79.720  65.860  57.310  1.00  0.00           H
ATOM   2130  C   HIS A 139      78.820  62.960  54.330  1.00  0.00           C
ATOM   2131  O   HIS A 139      79.840  63.360  53.710  1.00  0.00           O
ATOM   2132  N   SER A 140      77.650  62.740  53.740  1.00  0.00           N
ATOM   2133  H   SER A 140      76.870  62.430  54.300  1.00  0.00           H
ATOM   2134  CA  SER A 140      77.150  63.160  52.460  1.00  0.00           C
ATOM   2135  HA  SER A 140      77.950  63.600  51.860  1.00  0.00           H
ATOM   2136  CB  SER A 140      76.560  61.900  51.760  1.00  0.00           C
ATOM   2137  HB1 SER A 140      77.350  61.200  51.450  1.00  0.00           H
ATOM   2138  HB2 SER A 140      75.930  62.290  50.960  1.00  0.00           H
ATOM   2139  OG  SER A 140      75.620  61.150  52.530  1.00  0.00           O
ATOM   2140  HG  SER A 140      75.620  60.220  52.270  1.00  0.00           H
ATOM   2141  C   SER A 140      76.110  64.270  52.620  1.00  0.00           C
ATOM   2142  O   SER A 140      75.440  64.300  53.690  1.00  0.00           O
ATOM   2143  N   PHE A 141      75.830  65.080  51.610  1.00  0.00           N
ATOM   2144  H   PHE A 141      76.380  65.120  50.770  1.00  0.00           H
ATOM   2145  CA  PHE A 141      74.690  66.030  51.650  1.00  0.00           C
ATOM   2146  HA  PHE A 141      74.540  66.450  52.650  1.00  0.00           H
ATOM   2147  CB  PHE A 141      74.930  67.100  50.640  1.00  0.00           C
ATOM   2148  HB1 PHE A 141      73.960  67.610  50.660  1.00  0.00           H
ATOM   2149  HB2 PHE A 141      75.080  66.540  49.720  1.00  0.00           H
ATOM   2150  CG  PHE A 141      76.010  68.090  50.920  1.00  0.00           C
ATOM   2151  CD1 PHE A 141      76.250  68.540  52.240  1.00  0.00           C
ATOM   2152  HD1 PHE A 141      75.730  68.080  53.070  1.00  0.00           H
ATOM   2153  CE1 PHE A 141      76.950  69.700  52.510  1.00  0.00           C
ATOM   2154  HE1 PHE A 141      77.190  70.030  53.510  1.00  0.00           H
ATOM   2155  CZ  PHE A 141      77.580  70.260  51.420  1.00  0.00           C
ATOM   2156  HZ  PHE A 141      78.160  71.160  51.510  1.00  0.00           H
ATOM   2157  CE2 PHE A 141      77.360  69.830  50.060  1.00  0.00           C
ATOM   2158  HE2 PHE A 141      77.890  70.390  49.300  1.00  0.00           H
ATOM   2159  CD2 PHE A 141      76.500  68.810  49.810  1.00  0.00           C
ATOM   2160  HD2 PHE A 141      76.220  68.670  48.780  1.00  0.00           H
ATOM   2161  C   PHE A 141      73.380  65.220  51.280  1.00  0.00           C
ATOM   2162  O   PHE A 141      72.250  65.660  51.590  1.00  0.00           O
ATOM   2163  N   GLY A 142      73.550  64.120  50.530  1.00  0.00           N
ATOM   2164  H   GLY A 142      74.500  63.910  50.230  1.00  0.00           H
ATOM   2165  CA  GLY A 142      72.440  63.330  49.880  1.00  0.00           C
ATOM   2166  HA1 GLY A 142      72.800  62.910  48.940  1.00  0.00           H
ATOM   2167  HA2 GLY A 142      71.660  64.060  49.660  1.00  0.00           H
ATOM   2168  C   GLY A 142      71.930  62.130  50.740  1.00  0.00           C
ATOM   2169  O   GLY A 142      70.810  61.730  50.510  1.00  0.00           O
ATOM   2170  N   GLY A 143      72.810  61.650  51.630  1.00  0.00           N
ATOM   2171  H   GLY A 143      73.770  61.970  51.710  1.00  0.00           H
ATOM   2172  CA  GLY A 143      72.380  60.670  52.660  1.00  0.00           C
ATOM   2173  HA1 GLY A 143      73.150  60.500  53.410  1.00  0.00           H
ATOM   2174  HA2 GLY A 143      72.160  59.760  52.100  1.00  0.00           H
ATOM   2175  C   GLY A 143      71.250  61.090  53.500  1.00  0.00           C
ATOM   2176  O   GLY A 143      71.230  62.250  53.890  1.00  0.00           O
ATOM   2177  N   GLY A 144      70.250  60.200  53.840  1.00  0.00           N
ATOM   2178  H   GLY A 144      70.380  59.200  53.710  1.00  0.00           H
ATOM   2179  CA  GLY A 144      69.280  60.460  54.940  1.00  0.00           C
ATOM   2180  HA1 GLY A 144      68.660  59.570  54.970  1.00  0.00           H
ATOM   2181  HA2 GLY A 144      68.650  61.310  54.660  1.00  0.00           H
ATOM   2182  C   GLY A 144      69.860  60.490  56.280  1.00  0.00           C
ATOM   2183  O   GLY A 144      69.510  61.420  57.060  1.00  0.00           O
ATOM   2184  N   THR A 145      70.840  59.600  56.550  1.00  0.00           N
ATOM   2185  H   THR A 145      70.840  58.780  55.960  1.00  0.00           H
ATOM   2186  CA  THR A 145      71.730  59.590  57.670  1.00  0.00           C
ATOM   2187  HA  THR A 145      71.130  59.770  58.570  1.00  0.00           H
ATOM   2188  CB  THR A 145      72.390  58.270  57.930  1.00  0.00           C
ATOM   2189  HB  THR A 145      73.170  57.870  57.290  1.00  0.00           H
ATOM   2190  CG2 THR A 145      73.200  58.400  59.170  1.00  0.00           C
ATOM   2191 1HG2 THR A 145      74.000  59.120  59.090  1.00  0.00           H
ATOM   2192 2HG2 THR A 145      72.520  58.600  60.000  1.00  0.00           H
ATOM   2193 3HG2 THR A 145      73.550  57.380  59.360  1.00  0.00           H
ATOM   2194  OG1 THR A 145      71.430  57.240  58.120  1.00  0.00           O
ATOM   2195  HG1 THR A 145      71.200  56.880  57.270  1.00  0.00           H
ATOM   2196  C   THR A 145      72.770  60.750  57.600  1.00  0.00           C
ATOM   2197  O   THR A 145      72.770  61.590  58.540  1.00  0.00           O
ATOM   2198  N   GLY A 146      73.400  61.030  56.470  1.00  0.00           N
ATOM   2199  H   GLY A 146      73.390  60.270  55.800  1.00  0.00           H
ATOM   2200  CA  GLY A 146      74.450  62.050  56.300  1.00  0.00           C
ATOM   2201  HA1 GLY A 146      75.080  61.820  55.440  1.00  0.00           H
ATOM   2202  HA2 GLY A 146      75.060  61.940  57.190  1.00  0.00           H
ATOM   2203  C   GLY A 146      73.840  63.440  56.250  1.00  0.00           C
ATOM   2204  O   GLY A 146      74.540  64.370  56.720  1.00  0.00           O
ATOM   2205  N   SER A 147      72.640  63.740  55.810  1.00  0.00           N
ATOM   2206  H   SER A 147      72.130  63.040  55.280  1.00  0.00           H
ATOM   2207  CA  SER A 147      72.020  65.080  55.830  1.00  0.00           C
ATOM   2208  HA  SER A 147      72.840  65.780  55.700  1.00  0.00           H
ATOM   2209  CB  SER A 147      71.110  65.220  54.520  1.00  0.00           C
ATOM   2210  HB1 SER A 147      71.640  65.060  53.580  1.00  0.00           H
ATOM   2211  HB2 SER A 147      70.780  66.250  54.380  1.00  0.00           H
ATOM   2212  OG  SER A 147      69.930  64.490  54.460  1.00  0.00           O
ATOM   2213  HG  SER A 147      70.210  63.630  54.140  1.00  0.00           H
ATOM   2214  C   SER A 147      71.220  65.330  57.130  1.00  0.00           C
ATOM   2215  O   SER A 147      71.530  66.230  57.930  1.00  0.00           O
ATOM   2216  N   GLY A 148      70.240  64.510  57.440  1.00  0.00           N
ATOM   2217  H   GLY A 148      70.000  63.760  56.810  1.00  0.00           H
ATOM   2218  CA  GLY A 148      69.290  64.720  58.550  1.00  0.00           C
ATOM   2219  HA1 GLY A 148      68.670  63.820  58.560  1.00  0.00           H
ATOM   2220  HA2 GLY A 148      68.730  65.650  58.420  1.00  0.00           H
ATOM   2221  C   GLY A 148      69.960  64.670  59.920  1.00  0.00           C
ATOM   2222  O   GLY A 148      69.680  65.520  60.720  1.00  0.00           O
ATOM   2223  N   PHE A 149      70.810  63.670  60.210  1.00  0.00           N
ATOM   2224  H   PHE A 149      71.010  63.020  59.460  1.00  0.00           H
ATOM   2225  CA  PHE A 149      71.330  63.410  61.550  1.00  0.00           C
ATOM   2226  HA  PHE A 149      70.590  63.850  62.210  1.00  0.00           H
ATOM   2227  CB  PHE A 149      71.280  61.900  61.830  1.00  0.00           C
ATOM   2228  HB1 PHE A 149      72.040  61.420  61.200  1.00  0.00           H
ATOM   2229  HB2 PHE A 149      70.330  61.450  61.580  1.00  0.00           H
ATOM   2230  CG  PHE A 149      71.630  61.640  63.260  1.00  0.00           C
ATOM   2231  CD1 PHE A 149      70.670  61.680  64.230  1.00  0.00           C
ATOM   2232  HD1 PHE A 149      69.680  62.020  63.970  1.00  0.00           H
ATOM   2233  CE1 PHE A 149      70.990  61.410  65.540  1.00  0.00           C
ATOM   2234  HE1 PHE A 149      70.300  61.500  66.370  1.00  0.00           H
ATOM   2235  CZ  PHE A 149      72.290  60.900  65.840  1.00  0.00           C
ATOM   2236  HZ  PHE A 149      72.440  60.510  66.840  1.00  0.00           H
ATOM   2237  CE2 PHE A 149      73.290  60.790  64.880  1.00  0.00           C
ATOM   2238  HE2 PHE A 149      74.290  60.490  65.180  1.00  0.00           H
ATOM   2239  CD2 PHE A 149      72.950  61.240  63.640  1.00  0.00           C
ATOM   2240  HD2 PHE A 149      73.720  61.300  62.890  1.00  0.00           H
ATOM   2241  C   PHE A 149      72.660  64.090  61.750  1.00  0.00           C
ATOM   2242  O   PHE A 149      73.110  64.430  62.830  1.00  0.00           O
ATOM   2243  N   THR A 150      73.300  64.530  60.650  1.00  0.00           N
ATOM   2244  H   THR A 150      72.830  64.490  59.750  1.00  0.00           H
ATOM   2245  CA  THR A 150      74.480  65.490  60.830  1.00  0.00           C
ATOM   2246  HA  THR A 150      75.100  65.010  61.590  1.00  0.00           H
ATOM   2247  CB  THR A 150      75.260  65.620  59.540  1.00  0.00           C
ATOM   2248  HB  THR A 150      74.550  66.010  58.810  1.00  0.00           H
ATOM   2249  CG2 THR A 150      76.430  66.560  59.580  1.00  0.00           C
ATOM   2250 1HG2 THR A 150      77.070  66.260  60.410  1.00  0.00           H
ATOM   2251 2HG2 THR A 150      76.910  66.520  58.600  1.00  0.00           H
ATOM   2252 3HG2 THR A 150      76.220  67.630  59.710  1.00  0.00           H
ATOM   2253  OG1 THR A 150      75.750  64.390  59.150  1.00  0.00           O
ATOM   2254  HG1 THR A 150      75.420  64.300  58.250  1.00  0.00           H
ATOM   2255  C   THR A 150      73.970  66.870  61.280  1.00  0.00           C
ATOM   2256  O   THR A 150      74.530  67.470  62.190  1.00  0.00           O
ATOM   2257  N   SER A 151      72.900  67.320  60.620  1.00  0.00           N
ATOM   2258  H   SER A 151      72.650  66.900  59.740  1.00  0.00           H
ATOM   2259  CA  SER A 151      72.300  68.600  61.020  1.00  0.00           C
ATOM   2260  HA  SER A 151      73.110  69.340  60.960  1.00  0.00           H
ATOM   2261  CB  SER A 151      71.260  68.990  60.000  1.00  0.00           C
ATOM   2262  HB1 SER A 151      71.620  68.760  58.990  1.00  0.00           H
ATOM   2263  HB2 SER A 151      71.140  70.070  60.040  1.00  0.00           H
ATOM   2264  OG  SER A 151      70.000  68.440  60.250  1.00  0.00           O
ATOM   2265  HG  SER A 151      69.410  68.990  59.740  1.00  0.00           H
ATOM   2266  C   SER A 151      71.950  68.680  62.580  1.00  0.00           C
ATOM   2267  O   SER A 151      72.370  69.540  63.330  1.00  0.00           O
ATOM   2268  N   LEU A 152      71.220  67.620  63.010  1.00  0.00           N
ATOM   2269  H   LEU A 152      70.820  66.930  62.390  1.00  0.00           H
ATOM   2270  CA  LEU A 152      70.870  67.510  64.420  1.00  0.00           C
ATOM   2271  HA  LEU A 152      70.520  68.500  64.720  1.00  0.00           H
ATOM   2272  CB  LEU A 152      69.750  66.420  64.540  1.00  0.00           C
ATOM   2273  HB1 LEU A 152      70.200  65.430  64.490  1.00  0.00           H
ATOM   2274  HB2 LEU A 152      69.120  66.590  63.670  1.00  0.00           H
ATOM   2275  CG  LEU A 152      69.020  66.320  65.850  1.00  0.00           C
ATOM   2276  HG  LEU A 152      69.810  66.210  66.590  1.00  0.00           H
ATOM   2277  CD1 LEU A 152      68.230  67.520  66.310  1.00  0.00           C
ATOM   2278 1HD1 LEU A 152      67.780  67.340  67.280  1.00  0.00           H
ATOM   2279 2HD1 LEU A 152      68.830  68.420  66.470  1.00  0.00           H
ATOM   2280 3HD1 LEU A 152      67.460  67.740  65.580  1.00  0.00           H
ATOM   2281  CD2 LEU A 152      68.090  65.100  65.840  1.00  0.00           C
ATOM   2282 1HD2 LEU A 152      67.500  65.140  66.760  1.00  0.00           H
ATOM   2283 2HD2 LEU A 152      67.550  65.180  64.900  1.00  0.00           H
ATOM   2284 3HD2 LEU A 152      68.670  64.180  65.820  1.00  0.00           H
ATOM   2285  C   LEU A 152      72.040  67.270  65.390  1.00  0.00           C
ATOM   2286  O   LEU A 152      72.030  67.820  66.520  1.00  0.00           O
ATOM   2287  N   LEU A 153      73.130  66.670  64.870  1.00  0.00           N
ATOM   2288  H   LEU A 153      73.160  66.480  63.880  1.00  0.00           H
ATOM   2289  CA  LEU A 153      74.380  66.530  65.580  1.00  0.00           C
ATOM   2290  HA  LEU A 153      74.230  66.050  66.540  1.00  0.00           H
ATOM   2291  CB  LEU A 153      75.220  65.480  64.830  1.00  0.00           C
ATOM   2292  HB1 LEU A 153      75.160  65.600  63.750  1.00  0.00           H
ATOM   2293  HB2 LEU A 153      74.750  64.500  64.960  1.00  0.00           H
ATOM   2294  CG  LEU A 153      76.760  65.320  65.160  1.00  0.00           C
ATOM   2295  HG  LEU A 153      77.260  66.260  64.910  1.00  0.00           H
ATOM   2296  CD1 LEU A 153      77.130  65.110  66.590  1.00  0.00           C
ATOM   2297 1HD1 LEU A 153      76.830  65.970  67.200  1.00  0.00           H
ATOM   2298 2HD1 LEU A 153      76.700  64.220  67.040  1.00  0.00           H
ATOM   2299 3HD1 LEU A 153      78.220  65.110  66.580  1.00  0.00           H
ATOM   2300  CD2 LEU A 153      77.500  64.230  64.390  1.00  0.00           C
ATOM   2301 1HD2 LEU A 153      77.000  63.280  64.540  1.00  0.00           H
ATOM   2302 2HD2 LEU A 153      77.380  64.470  63.330  1.00  0.00           H
ATOM   2303 3HD2 LEU A 153      78.570  64.220  64.610  1.00  0.00           H
ATOM   2304  C   LEU A 153      75.090  67.850  65.790  1.00  0.00           C
ATOM   2305  O   LEU A 153      75.460  68.210  66.890  1.00  0.00           O
ATOM   2306  N   MET A 154      75.190  68.630  64.740  1.00  0.00           N
ATOM   2307  H   MET A 154      74.750  68.290  63.900  1.00  0.00           H
ATOM   2308  CA  MET A 154      75.700  70.020  64.700  1.00  0.00           C
ATOM   2309  HA  MET A 154      76.700  70.180  65.120  1.00  0.00           H
ATOM   2310  CB  MET A 154      75.830  70.470  63.210  1.00  0.00           C
ATOM   2311  HB1 MET A 154      76.380  71.410  63.220  1.00  0.00           H
ATOM   2312  HB2 MET A 154      74.870  70.510  62.700  1.00  0.00           H
ATOM   2313  CG  MET A 154      76.900  69.670  62.450  1.00  0.00           C
ATOM   2314  HG1 MET A 154      76.740  69.720  61.380  1.00  0.00           H
ATOM   2315  HG2 MET A 154      76.800  68.610  62.710  1.00  0.00           H
ATOM   2316  SD  MET A 154      78.570  70.230  62.770  1.00  0.00           S
ATOM   2317  CE  MET A 154      78.790  71.270  61.270  1.00  0.00           C
ATOM   2318  HE1 MET A 154      78.430  70.700  60.410  1.00  0.00           H
ATOM   2319  HE2 MET A 154      78.150  72.150  61.370  1.00  0.00           H
ATOM   2320  HE3 MET A 154      79.790  71.670  61.130  1.00  0.00           H
ATOM   2321  C   MET A 154      74.800  71.010  65.610  1.00  0.00           C
ATOM   2322  O   MET A 154      75.360  71.780  66.430  1.00  0.00           O
ATOM   2323  N   GLU A 155      73.450  71.010  65.430  1.00  0.00           N
ATOM   2324  H   GLU A 155      73.050  70.650  64.570  1.00  0.00           H
ATOM   2325  CA  GLU A 155      72.520  71.710  66.380  1.00  0.00           C
ATOM   2326  HA  GLU A 155      72.680  72.770  66.220  1.00  0.00           H
ATOM   2327  CB  GLU A 155      71.000  71.390  66.160  1.00  0.00           C
ATOM   2328  HB1 GLU A 155      70.410  71.950  66.890  1.00  0.00           H
ATOM   2329  HB2 GLU A 155      70.820  70.410  66.590  1.00  0.00           H
ATOM   2330  CG  GLU A 155      70.320  71.680  64.870  1.00  0.00           C
ATOM   2331  HG1 GLU A 155      70.610  70.970  64.100  1.00  0.00           H
ATOM   2332  HG2 GLU A 155      70.750  72.580  64.440  1.00  0.00           H
ATOM   2333  CD  GLU A 155      68.760  71.660  64.940  1.00  0.00           C
ATOM   2334  OE1 GLU A 155      68.050  70.710  65.170  1.00  0.00           O
ATOM   2335  OE2 GLU A 155      68.270  72.790  64.740  1.00  0.00           O
ATOM   2336  C   GLU A 155      72.850  71.490  67.900  1.00  0.00           C
ATOM   2337  O   GLU A 155      72.900  72.420  68.670  1.00  0.00           O
ATOM   2338  N   ARG A 156      73.180  70.270  68.320  1.00  0.00           N
ATOM   2339  H   ARG A 156      73.120  69.520  67.640  1.00  0.00           H
ATOM   2340  CA  ARG A 156      73.530  69.840  69.680  1.00  0.00           C
ATOM   2341  HA  ARG A 156      72.970  70.480  70.360  1.00  0.00           H
ATOM   2342  CB  ARG A 156      72.970  68.480  70.010  1.00  0.00           C
ATOM   2343  HB1 ARG A 156      73.340  68.150  70.980  1.00  0.00           H
ATOM   2344  HB2 ARG A 156      73.370  67.750  69.310  1.00  0.00           H
ATOM   2345  CG  ARG A 156      71.400  68.360  70.050  1.00  0.00           C
ATOM   2346  HG1 ARG A 156      71.190  67.320  70.290  1.00  0.00           H
ATOM   2347  HG2 ARG A 156      71.000  68.630  69.070  1.00  0.00           H
ATOM   2348  CD  ARG A 156      70.690  69.170  71.100  1.00  0.00           C
ATOM   2349  HD1 ARG A 156      69.620  69.010  70.940  1.00  0.00           H
ATOM   2350  HD2 ARG A 156      70.840  70.240  70.970  1.00  0.00           H
ATOM   2351  NE  ARG A 156      70.990  68.700  72.440  1.00  0.00           N
ATOM   2352  HE  ARG A 156      71.650  69.260  72.960  1.00  0.00           H
ATOM   2353  CZ  ARG A 156      70.540  67.590  73.030  1.00  0.00           C
ATOM   2354  NH1 ARG A 156      69.800  66.680  72.480  1.00  0.00           N
ATOM   2355 1HH1 ARG A 156      69.420  66.810  71.550  1.00  0.00           H
ATOM   2356 2HH1 ARG A 156      69.530  65.880  73.040  1.00  0.00           H
ATOM   2357  NH2 ARG A 156      70.730  67.290  74.290  1.00  0.00           N
ATOM   2358 1HH2 ARG A 156      71.290  67.910  74.870  1.00  0.00           H
ATOM   2359 2HH2 ARG A 156      70.470  66.350  74.540  1.00  0.00           H
ATOM   2360  C   ARG A 156      74.950  70.150  70.090  1.00  0.00           C
ATOM   2361  O   ARG A 156      75.090  70.570  71.240  1.00  0.00           O
ATOM   2362  N   LEU A 157      75.950  69.960  69.240  1.00  0.00           N
ATOM   2363  H   LEU A 157      75.670  69.620  68.330  1.00  0.00           H
ATOM   2364  CA  LEU A 157      77.360  70.280  69.500  1.00  0.00           C
ATOM   2365  HA  LEU A 157      77.620  69.770  70.430  1.00  0.00           H
ATOM   2366  CB  LEU A 157      78.300  69.890  68.330  1.00  0.00           C
ATOM   2367  HB1 LEU A 157      79.180  70.540  68.350  1.00  0.00           H
ATOM   2368  HB2 LEU A 157      77.820  70.120  67.380  1.00  0.00           H
ATOM   2369  CG  LEU A 157      78.830  68.510  68.140  1.00  0.00           C
ATOM   2370  HG  LEU A 157      78.000  67.860  67.830  1.00  0.00           H
ATOM   2371  CD1 LEU A 157      79.900  68.540  67.070  1.00  0.00           C
ATOM   2372 1HD1 LEU A 157      80.230  67.510  66.940  1.00  0.00           H
ATOM   2373 2HD1 LEU A 157      79.560  68.960  66.130  1.00  0.00           H
ATOM   2374 3HD1 LEU A 157      80.760  69.150  67.350  1.00  0.00           H
ATOM   2375  CD2 LEU A 157      79.310  67.870  69.400  1.00  0.00           C
ATOM   2376 1HD2 LEU A 157      79.700  66.890  69.130  1.00  0.00           H
ATOM   2377 2HD2 LEU A 157      80.150  68.420  69.820  1.00  0.00           H
ATOM   2378 3HD2 LEU A 157      78.520  67.640  70.120  1.00  0.00           H
ATOM   2379  C   LEU A 157      77.470  71.760  69.850  1.00  0.00           C
ATOM   2380  O   LEU A 157      78.220  72.160  70.670  1.00  0.00           O
ATOM   2381  N   SER A 158      76.720  72.610  69.160  1.00  0.00           N
ATOM   2382  H   SER A 158      76.130  72.180  68.460  1.00  0.00           H
ATOM   2383  CA  SER A 158      76.650  74.000  69.370  1.00  0.00           C
ATOM   2384  HA  SER A 158      77.700  74.280  69.340  1.00  0.00           H
ATOM   2385  CB  SER A 158      75.800  74.680  68.240  1.00  0.00           C
ATOM   2386  HB1 SER A 158      75.740  75.750  68.380  1.00  0.00           H
ATOM   2387  HB2 SER A 158      74.770  74.340  68.330  1.00  0.00           H
ATOM   2388  OG  SER A 158      76.260  74.330  66.970  1.00  0.00           O
ATOM   2389  HG  SER A 158      75.820  73.500  66.780  1.00  0.00           H
ATOM   2390  C   SER A 158      76.170  74.450  70.780  1.00  0.00           C
ATOM   2391  O   SER A 158      76.510  75.570  71.170  1.00  0.00           O
ATOM   2392  N   VAL A 159      75.470  73.600  71.510  1.00  0.00           N
ATOM   2393  H   VAL A 159      75.280  72.690  71.100  1.00  0.00           H
ATOM   2394  CA  VAL A 159      75.010  73.790  72.910  1.00  0.00           C
ATOM   2395  HA  VAL A 159      75.210  74.830  73.150  1.00  0.00           H
ATOM   2396  CB  VAL A 159      73.570  73.360  73.160  1.00  0.00           C
ATOM   2397  HB  VAL A 159      73.530  72.280  73.070  1.00  0.00           H
ATOM   2398  CG1 VAL A 159      73.090  73.720  74.590  1.00  0.00           C
ATOM   2399 1HG1 VAL A 159      72.010  73.600  74.540  1.00  0.00           H
ATOM   2400 2HG1 VAL A 159      73.520  73.090  75.380  1.00  0.00           H
ATOM   2401 3HG1 VAL A 159      73.310  74.770  74.780  1.00  0.00           H
ATOM   2402  CG2 VAL A 159      72.560  73.860  72.120  1.00  0.00           C
ATOM   2403 1HG2 VAL A 159      72.990  73.700  71.130  1.00  0.00           H
ATOM   2404 2HG2 VAL A 159      71.700  73.210  72.210  1.00  0.00           H
ATOM   2405 3HG2 VAL A 159      72.190  74.880  72.260  1.00  0.00           H
ATOM   2406  C   VAL A 159      76.010  73.160  73.890  1.00  0.00           C
ATOM   2407  O   VAL A 159      76.430  73.860  74.800  1.00  0.00           O
ATOM   2408  N   ASP A 160      76.390  71.900  73.790  1.00  0.00           N
ATOM   2409  H   ASP A 160      75.960  71.400  73.030  1.00  0.00           H
ATOM   2410  CA  ASP A 160      77.250  71.190  74.720  1.00  0.00           C
ATOM   2411  HA  ASP A 160      76.900  71.480  75.710  1.00  0.00           H
ATOM   2412  CB  ASP A 160      77.220  69.610  74.690  1.00  0.00           C
ATOM   2413  HB1 ASP A 160      78.150  69.230  75.110  1.00  0.00           H
ATOM   2414  HB2 ASP A 160      77.140  69.340  73.640  1.00  0.00           H
ATOM   2415  CG  ASP A 160      76.050  68.980  75.470  1.00  0.00           C
ATOM   2416  OD1 ASP A 160      74.960  69.530  75.540  1.00  0.00           O
ATOM   2417  OD2 ASP A 160      76.260  67.900  76.120  1.00  0.00           O
ATOM   2418  C   ASP A 160      78.720  71.680  74.600  1.00  0.00           C
ATOM   2419  O   ASP A 160      79.380  71.700  75.630  1.00  0.00           O
ATOM   2420  N   TYR A 161      79.170  72.030  73.390  1.00  0.00           N
ATOM   2421  H   TYR A 161      78.580  71.900  72.570  1.00  0.00           H
ATOM   2422  CA  TYR A 161      80.490  72.500  73.120  1.00  0.00           C
ATOM   2423  HA  TYR A 161      80.980  72.680  74.070  1.00  0.00           H
ATOM   2424  CB  TYR A 161      81.220  71.350  72.350  1.00  0.00           C
ATOM   2425  HB1 TYR A 161      82.170  71.680  71.920  1.00  0.00           H
ATOM   2426  HB2 TYR A 161      80.580  71.170  71.490  1.00  0.00           H
ATOM   2427  CG  TYR A 161      81.290  69.980  73.030  1.00  0.00           C
ATOM   2428  CD1 TYR A 161      82.280  69.630  73.980  1.00  0.00           C
ATOM   2429  HD1 TYR A 161      82.970  70.380  74.340  1.00  0.00           H
ATOM   2430  CE1 TYR A 161      82.170  68.400  74.680  1.00  0.00           C
ATOM   2431  HE1 TYR A 161      82.910  68.210  75.440  1.00  0.00           H
ATOM   2432  CZ  TYR A 161      81.220  67.430  74.370  1.00  0.00           C
ATOM   2433  OH  TYR A 161      81.270  66.210  74.960  1.00  0.00           O
ATOM   2434  HH  TYR A 161      80.510  65.660  74.740  1.00  0.00           H
ATOM   2435  CE2 TYR A 161      80.210  67.810  73.390  1.00  0.00           C
ATOM   2436  HE2 TYR A 161      79.440  67.130  73.060  1.00  0.00           H
ATOM   2437  CD2 TYR A 161      80.270  69.100  72.740  1.00  0.00           C
ATOM   2438  HD2 TYR A 161      79.550  69.360  71.970  1.00  0.00           H
ATOM   2439  C   TYR A 161      80.530  73.840  72.410  1.00  0.00           C
ATOM   2440  O   TYR A 161      81.220  73.880  71.350  1.00  0.00           O
ATOM   2441  N   GLY A 162      79.770  74.800  72.910  1.00  0.00           N
ATOM   2442  H   GLY A 162      79.150  74.650  73.690  1.00  0.00           H
ATOM   2443  CA  GLY A 162      79.620  76.050  72.190  1.00  0.00           C
ATOM   2444  HA1 GLY A 162      78.920  76.630  72.790  1.00  0.00           H
ATOM   2445  HA2 GLY A 162      79.120  75.770  71.260  1.00  0.00           H
ATOM   2446  C   GLY A 162      80.850  76.900  71.800  1.00  0.00           C
ATOM   2447  O   GLY A 162      80.800  77.630  70.850  1.00  0.00           O
ATOM   2448  N   LYS A 163      81.920  76.740  72.690  1.00  0.00           N
ATOM   2449  H   LYS A 163      81.870  75.930  73.280  1.00  0.00           H
ATOM   2450  CA  LYS A 163      83.200  77.350  72.450  1.00  0.00           C
ATOM   2451  HA  LYS A 163      83.150  78.230  71.810  1.00  0.00           H
ATOM   2452  CB  LYS A 163      83.810  77.760  73.850  1.00  0.00           C
ATOM   2453  HB1 LYS A 163      84.780  78.210  73.640  1.00  0.00           H
ATOM   2454  HB2 LYS A 163      84.030  76.890  74.470  1.00  0.00           H
ATOM   2455  CG  LYS A 163      82.890  78.720  74.630  1.00  0.00           C
ATOM   2456  HG1 LYS A 163      81.920  78.340  74.940  1.00  0.00           H
ATOM   2457  HG2 LYS A 163      82.610  79.530  73.960  1.00  0.00           H
ATOM   2458  CD  LYS A 163      83.590  79.160  75.910  1.00  0.00           C
ATOM   2459  HD1 LYS A 163      84.590  79.520  75.680  1.00  0.00           H
ATOM   2460  HD2 LYS A 163      83.710  78.390  76.670  1.00  0.00           H
ATOM   2461  CE  LYS A 163      82.850  80.300  76.620  1.00  0.00           C
ATOM   2462  HE1 LYS A 163      83.430  80.520  77.520  1.00  0.00           H
ATOM   2463  HE2 LYS A 163      81.850  79.930  76.850  1.00  0.00           H
ATOM   2464  NZ  LYS A 163      82.700  81.500  75.790  1.00  0.00           N
ATOM   2465  HZ1 LYS A 163      82.340  82.260  76.350  1.00  0.00           H
ATOM   2466  HZ2 LYS A 163      83.530  81.890  75.380  1.00  0.00           H
ATOM   2467  HZ3 LYS A 163      81.970  81.270  75.120  1.00  0.00           H
ATOM   2468  C   LYS A 163      84.170  76.540  71.650  1.00  0.00           C
ATOM   2469  O   LYS A 163      85.280  76.990  71.480  1.00  0.00           O
ATOM   2470  N   LYS A 164      83.730  75.350  71.120  1.00  0.00           N
ATOM   2471  H   LYS A 164      82.740  75.150  71.190  1.00  0.00           H
ATOM   2472  CA  LYS A 164      84.600  74.430  70.350  1.00  0.00           C
ATOM   2473  HA  LYS A 164      85.640  74.720  70.510  1.00  0.00           H
ATOM   2474  CB  LYS A 164      84.430  72.960  70.840  1.00  0.00           C
ATOM   2475  HB1 LYS A 164      85.130  72.340  70.280  1.00  0.00           H
ATOM   2476  HB2 LYS A 164      83.400  72.710  70.590  1.00  0.00           H
ATOM   2477  CG  LYS A 164      84.560  72.870  72.330  1.00  0.00           C
ATOM   2478  HG1 LYS A 164      84.470  71.820  72.620  1.00  0.00           H
ATOM   2479  HG2 LYS A 164      83.790  73.430  72.860  1.00  0.00           H
ATOM   2480  CD  LYS A 164      85.900  73.350  72.870  1.00  0.00           C
ATOM   2481  HD1 LYS A 164      85.890  74.430  72.720  1.00  0.00           H
ATOM   2482  HD2 LYS A 164      86.750  73.010  72.280  1.00  0.00           H
ATOM   2483  CE  LYS A 164      85.920  73.240  74.430  1.00  0.00           C
ATOM   2484  HE1 LYS A 164      85.740  72.260  74.850  1.00  0.00           H
ATOM   2485  HE2 LYS A 164      85.130  73.930  74.720  1.00  0.00           H
ATOM   2486  NZ  LYS A 164      87.230  73.730  74.970  1.00  0.00           N
ATOM   2487  HZ1 LYS A 164      87.980  73.160  74.590  1.00  0.00           H
ATOM   2488  HZ2 LYS A 164      87.440  74.650  74.610  1.00  0.00           H
ATOM   2489  HZ3 LYS A 164      87.350  73.760  75.970  1.00  0.00           H
ATOM   2490  C   LYS A 164      84.390  74.560  68.790  1.00  0.00           C
ATOM   2491  O   LYS A 164      83.230  74.620  68.300  1.00  0.00           O
ATOM   2492  N   SER A 165      85.510  74.600  68.080  1.00  0.00           N
ATOM   2493  H   SER A 165      86.380  74.390  68.550  1.00  0.00           H
ATOM   2494  CA  SER A 165      85.500  74.570  66.600  1.00  0.00           C
ATOM   2495  HA  SER A 165      84.940  75.420  66.200  1.00  0.00           H
ATOM   2496  CB  SER A 165      86.940  74.710  66.010  1.00  0.00           C
ATOM   2497  HB1 SER A 165      86.870  74.870  64.930  1.00  0.00           H
ATOM   2498  HB2 SER A 165      87.510  73.820  66.290  1.00  0.00           H
ATOM   2499  OG  SER A 165      87.550  75.880  66.510  1.00  0.00           O
ATOM   2500  HG  SER A 165      87.130  76.610  66.060  1.00  0.00           H
ATOM   2501  C   SER A 165      84.690  73.370  66.030  1.00  0.00           C
ATOM   2502  O   SER A 165      84.870  72.220  66.470  1.00  0.00           O
ATOM   2503  N   LYS A 166      84.060  73.520  64.900  1.00  0.00           N
ATOM   2504  H   LYS A 166      83.910  74.470  64.570  1.00  0.00           H
ATOM   2505  CA  LYS A 166      83.420  72.490  64.070  1.00  0.00           C
ATOM   2506  HA  LYS A 166      83.740  71.480  64.290  1.00  0.00           H
ATOM   2507  CB  LYS A 166      81.890  72.390  64.320  1.00  0.00           C
ATOM   2508  HB1 LYS A 166      81.540  71.500  63.790  1.00  0.00           H
ATOM   2509  HB2 LYS A 166      81.280  73.110  63.780  1.00  0.00           H
ATOM   2510  CG  LYS A 166      81.390  72.300  65.760  1.00  0.00           C
ATOM   2511  HG1 LYS A 166      81.660  73.290  66.130  1.00  0.00           H
ATOM   2512  HG2 LYS A 166      81.880  71.490  66.300  1.00  0.00           H
ATOM   2513  CD  LYS A 166      79.850  72.180  65.750  1.00  0.00           C
ATOM   2514  HD1 LYS A 166      79.850  71.120  66.000  1.00  0.00           H
ATOM   2515  HD2 LYS A 166      79.390  72.370  64.780  1.00  0.00           H
ATOM   2516  CE  LYS A 166      79.190  73.010  66.870  1.00  0.00           C
ATOM   2517  HE1 LYS A 166      79.700  72.780  67.810  1.00  0.00           H
ATOM   2518  HE2 LYS A 166      78.180  72.660  67.060  1.00  0.00           H
ATOM   2519  NZ  LYS A 166      79.140  74.440  66.510  1.00  0.00           N
ATOM   2520  HZ1 LYS A 166      78.770  75.020  67.240  1.00  0.00           H
ATOM   2521  HZ2 LYS A 166      80.040  74.860  66.320  1.00  0.00           H
ATOM   2522  HZ3 LYS A 166      78.620  74.590  65.660  1.00  0.00           H
ATOM   2523  C   LYS A 166      83.730  72.620  62.580  1.00  0.00           C
ATOM   2524  O   LYS A 166      83.390  73.630  61.900  1.00  0.00           O
ATOM   2525  N   LEU A 167      84.360  71.610  62.070  1.00  0.00           N
ATOM   2526  H   LEU A 167      84.740  70.920  62.710  1.00  0.00           H
ATOM   2527  CA  LEU A 167      84.900  71.580  60.670  1.00  0.00           C
ATOM   2528  HA  LEU A 167      84.670  72.430  60.030  1.00  0.00           H
ATOM   2529  CB  LEU A 167      86.440  71.430  60.750  1.00  0.00           C
ATOM   2530  HB1 LEU A 167      86.670  70.800  59.890  1.00  0.00           H
ATOM   2531  HB2 LEU A 167      86.680  70.940  61.700  1.00  0.00           H
ATOM   2532  CG  LEU A 167      87.220  72.820  60.690  1.00  0.00           C
ATOM   2533  HG  LEU A 167      86.850  73.370  59.820  1.00  0.00           H
ATOM   2534  CD1 LEU A 167      87.030  73.710  61.910  1.00  0.00           C
ATOM   2535 1HD1 LEU A 167      87.610  74.640  61.830  1.00  0.00           H
ATOM   2536 2HD1 LEU A 167      85.960  73.910  61.850  1.00  0.00           H
ATOM   2537 3HD1 LEU A 167      87.300  73.130  62.790  1.00  0.00           H
ATOM   2538  CD2 LEU A 167      88.740  72.690  60.470  1.00  0.00           C
ATOM   2539 1HD2 LEU A 167      89.100  71.860  61.080  1.00  0.00           H
ATOM   2540 2HD2 LEU A 167      88.730  72.390  59.420  1.00  0.00           H
ATOM   2541 3HD2 LEU A 167      89.270  73.630  60.590  1.00  0.00           H
ATOM   2542  C   LEU A 167      84.210  70.360  59.930  1.00  0.00           C
ATOM   2543  O   LEU A 167      84.420  69.200  60.270  1.00  0.00           O
ATOM   2544  N   GLU A 168      83.620  70.520  58.770  1.00  0.00           N
ATOM   2545  H   GLU A 168      83.430  71.450  58.420  1.00  0.00           H
ATOM   2546  CA  GLU A 168      83.080  69.470  57.950  1.00  0.00           C
ATOM   2547  HA  GLU A 168      82.950  68.620  58.620  1.00  0.00           H
ATOM   2548  CB  GLU A 168      81.810  69.920  57.250  1.00  0.00           C
ATOM   2549  HB1 GLU A 168      81.430  69.250  56.480  1.00  0.00           H
ATOM   2550  HB2 GLU A 168      81.970  70.900  56.800  1.00  0.00           H
ATOM   2551  CG  GLU A 168      80.670  70.180  58.250  1.00  0.00           C
ATOM   2552  HG1 GLU A 168      81.090  70.850  59.000  1.00  0.00           H
ATOM   2553  HG2 GLU A 168      80.440  69.270  58.800  1.00  0.00           H
ATOM   2554  CD  GLU A 168      79.400  70.810  57.600  1.00  0.00           C
ATOM   2555  OE1 GLU A 168      78.480  70.010  57.140  1.00  0.00           O
ATOM   2556  OE2 GLU A 168      79.170  72.050  57.660  1.00  0.00           O
ATOM   2557  C   GLU A 168      83.940  68.990  56.790  1.00  0.00           C
ATOM   2558  O   GLU A 168      84.820  69.710  56.360  1.00  0.00           O
ATOM   2559  N   PHE A 169      83.840  67.760  56.360  1.00  0.00           N
ATOM   2560  H   PHE A 169      83.190  67.140  56.820  1.00  0.00           H
ATOM   2561  CA  PHE A 169      84.290  67.270  55.070  1.00  0.00           C
ATOM   2562  HA  PHE A 169      84.690  68.160  54.570  1.00  0.00           H
ATOM   2563  CB  PHE A 169      85.410  66.260  55.270  1.00  0.00           C
ATOM   2564  HB1 PHE A 169      85.530  65.810  54.280  1.00  0.00           H
ATOM   2565  HB2 PHE A 169      85.100  65.550  56.030  1.00  0.00           H
ATOM   2566  CG  PHE A 169      86.790  66.850  55.680  1.00  0.00           C
ATOM   2567  CD1 PHE A 169      87.780  67.060  54.760  1.00  0.00           C
ATOM   2568  HD1 PHE A 169      87.590  66.850  53.720  1.00  0.00           H
ATOM   2569  CE1 PHE A 169      88.990  67.560  55.190  1.00  0.00           C
ATOM   2570  HE1 PHE A 169      89.720  67.710  54.410  1.00  0.00           H
ATOM   2571  CZ  PHE A 169      89.260  67.800  56.560  1.00  0.00           C
ATOM   2572  HZ  PHE A 169      90.190  68.250  56.860  1.00  0.00           H
ATOM   2573  CE2 PHE A 169      88.220  67.590  57.480  1.00  0.00           C
ATOM   2574  HE2 PHE A 169      88.410  67.860  58.510  1.00  0.00           H
ATOM   2575  CD2 PHE A 169      86.970  67.160  57.020  1.00  0.00           C
ATOM   2576  HD2 PHE A 169      86.130  67.120  57.690  1.00  0.00           H
ATOM   2577  C   PHE A 169      83.090  66.680  54.350  1.00  0.00           C
ATOM   2578  O   PHE A 169      82.480  65.740  54.860  1.00  0.00           O
ATOM   2579  N   SER A 170      82.610  67.340  53.260  1.00  0.00           N
ATOM   2580  H   SER A 170      83.080  68.140  52.880  1.00  0.00           H
ATOM   2581  CA  SER A 170      81.290  67.210  52.680  1.00  0.00           C
ATOM   2582  HA  SER A 170      80.590  66.750  53.370  1.00  0.00           H
ATOM   2583  CB  SER A 170      80.720  68.640  52.540  1.00  0.00           C
ATOM   2584  HB1 SER A 170      79.710  68.630  52.130  1.00  0.00           H
ATOM   2585  HB2 SER A 170      81.330  69.250  51.870  1.00  0.00           H
ATOM   2586  OG  SER A 170      80.510  69.210  53.840  1.00  0.00           O
ATOM   2587  HG  SER A 170      80.200  70.120  53.840  1.00  0.00           H
ATOM   2588  C   SER A 170      81.260  66.540  51.330  1.00  0.00           C
ATOM   2589  O   SER A 170      82.110  66.890  50.500  1.00  0.00           O
ATOM   2590  N   ILE A 171      80.230  65.770  51.010  1.00  0.00           N
ATOM   2591  H   ILE A 171      79.520  65.620  51.720  1.00  0.00           H
ATOM   2592  CA  ILE A 171      80.120  65.140  49.630  1.00  0.00           C
ATOM   2593  HA  ILE A 171      80.980  65.440  49.040  1.00  0.00           H
ATOM   2594  CB  ILE A 171      80.110  63.570  49.730  1.00  0.00           C
ATOM   2595  HB  ILE A 171      79.270  63.300  50.370  1.00  0.00           H
ATOM   2596  CG2 ILE A 171      79.930  63.040  48.280  1.00  0.00           C
ATOM   2597 1HG2 ILE A 171      78.890  62.980  47.960  1.00  0.00           H
ATOM   2598 2HG2 ILE A 171      80.620  63.530  47.600  1.00  0.00           H
ATOM   2599 3HG2 ILE A 171      80.150  61.980  48.230  1.00  0.00           H
ATOM   2600  CG1 ILE A 171      81.300  63.080  50.570  1.00  0.00           C
ATOM   2601 1HG1 ILE A 171      81.240  62.010  50.770  1.00  0.00           H
ATOM   2602 2HG1 ILE A 171      81.280  63.660  51.490  1.00  0.00           H
ATOM   2603  CD  ILE A 171      82.560  63.380  49.840  1.00  0.00           C
ATOM   2604  HD1 ILE A 171      83.390  63.230  50.530  1.00  0.00           H
ATOM   2605  HD2 ILE A 171      82.630  62.700  48.990  1.00  0.00           H
ATOM   2606  HD3 ILE A 171      82.620  64.360  49.370  1.00  0.00           H
ATOM   2607  C   ILE A 171      78.880  65.710  48.950  1.00  0.00           C
ATOM   2608  O   ILE A 171      77.800  65.540  49.500  1.00  0.00           O
ATOM   2609  N   TYR A 172      79.060  66.250  47.800  1.00  0.00           N
ATOM   2610  H   TYR A 172      79.980  66.310  47.400  1.00  0.00           H
ATOM   2611  CA  TYR A 172      78.070  66.830  46.980  1.00  0.00           C
ATOM   2612  HA  TYR A 172      77.170  67.030  47.550  1.00  0.00           H
ATOM   2613  CB  TYR A 172      78.690  68.190  46.540  1.00  0.00           C
ATOM   2614  HB1 TYR A 172      79.730  68.110  46.210  1.00  0.00           H
ATOM   2615  HB2 TYR A 172      78.710  68.820  47.440  1.00  0.00           H
ATOM   2616  CG  TYR A 172      77.890  68.930  45.500  1.00  0.00           C
ATOM   2617  CD1 TYR A 172      77.800  68.450  44.200  1.00  0.00           C
ATOM   2618  HD1 TYR A 172      78.430  67.600  43.950  1.00  0.00           H
ATOM   2619  CE1 TYR A 172      77.100  69.120  43.190  1.00  0.00           C
ATOM   2620  HE1 TYR A 172      77.120  68.860  42.140  1.00  0.00           H
ATOM   2621  CZ  TYR A 172      76.540  70.350  43.570  1.00  0.00           C
ATOM   2622  OH  TYR A 172      75.830  70.940  42.580  1.00  0.00           O
ATOM   2623  HH  TYR A 172      75.720  71.850  42.870  1.00  0.00           H
ATOM   2624  CE2 TYR A 172      76.560  70.810  44.930  1.00  0.00           C
ATOM   2625  HE2 TYR A 172      75.890  71.620  45.190  1.00  0.00           H
ATOM   2626  CD2 TYR A 172      77.220  70.090  45.880  1.00  0.00           C
ATOM   2627  HD2 TYR A 172      77.240  70.390  46.920  1.00  0.00           H
ATOM   2628  C   TYR A 172      77.640  65.870  45.900  1.00  0.00           C
ATOM   2629  O   TYR A 172      78.460  65.270  45.230  1.00  0.00           O
ATOM   2630  N   PRO A 173      76.290  65.680  45.770  1.00  0.00           N
ATOM   2631  CD  PRO A 173      75.290  66.600  46.340  1.00  0.00           C
ATOM   2632  HD1 PRO A 173      75.690  67.610  46.180  1.00  0.00           H
ATOM   2633  HD2 PRO A 173      75.150  66.440  47.410  1.00  0.00           H
ATOM   2634  CG  PRO A 173      74.010  66.520  45.570  1.00  0.00           C
ATOM   2635  HG1 PRO A 173      74.070  67.190  44.710  1.00  0.00           H
ATOM   2636  HG2 PRO A 173      73.110  66.650  46.180  1.00  0.00           H
ATOM   2637  CB  PRO A 173      74.100  65.070  45.180  1.00  0.00           C
ATOM   2638  HB1 PRO A 173      73.650  64.840  44.220  1.00  0.00           H
ATOM   2639  HB2 PRO A 173      73.720  64.540  46.060  1.00  0.00           H
ATOM   2640  CA  PRO A 173      75.570  64.710  44.940  1.00  0.00           C
ATOM   2641  HA  PRO A 173      75.810  63.750  45.380  1.00  0.00           H
ATOM   2642  C   PRO A 173      75.960  64.700  43.470  1.00  0.00           C
ATOM   2643  O   PRO A 173      76.000  65.730  42.790  1.00  0.00           O
ATOM   2644  N   ALA A 174      76.180  63.520  42.870  1.00  0.00           N
ATOM   2645  H   ALA A 174      75.890  62.680  43.360  1.00  0.00           H
ATOM   2646  CA  ALA A 174      76.550  63.300  41.520  1.00  0.00           C
ATOM   2647  HA  ALA A 174      76.450  64.160  40.860  1.00  0.00           H
ATOM   2648  CB  ALA A 174      78.050  62.930  41.590  1.00  0.00           C
ATOM   2649  HB1 ALA A 174      78.570  62.900  40.640  1.00  0.00           H
ATOM   2650  HB2 ALA A 174      78.560  63.770  42.050  1.00  0.00           H
ATOM   2651  HB3 ALA A 174      78.180  62.040  42.220  1.00  0.00           H
ATOM   2652  C   ALA A 174      75.640  62.200  40.920  1.00  0.00           C
ATOM   2653  O   ALA A 174      75.800  61.050  41.280  1.00  0.00           O
ATOM   2654  N   PRO A 175      74.740  62.480  39.950  1.00  0.00           N
ATOM   2655  CD  PRO A 175      74.380  63.860  39.600  1.00  0.00           C
ATOM   2656  HD1 PRO A 175      75.240  64.290  39.090  1.00  0.00           H
ATOM   2657  HD2 PRO A 175      74.200  64.340  40.560  1.00  0.00           H
ATOM   2658  CG  PRO A 175      73.130  63.780  38.730  1.00  0.00           C
ATOM   2659  HG1 PRO A 175      72.990  64.660  38.100  1.00  0.00           H
ATOM   2660  HG2 PRO A 175      72.290  63.620  39.400  1.00  0.00           H
ATOM   2661  CB  PRO A 175      73.380  62.480  38.000  1.00  0.00           C
ATOM   2662  HB1 PRO A 175      74.030  62.720  37.150  1.00  0.00           H
ATOM   2663  HB2 PRO A 175      72.430  62.080  37.640  1.00  0.00           H
ATOM   2664  CA  PRO A 175      73.920  61.580  39.140  1.00  0.00           C
ATOM   2665  HA  PRO A 175      73.130  61.200  39.780  1.00  0.00           H
ATOM   2666  C   PRO A 175      74.600  60.280  38.620  1.00  0.00           C
ATOM   2667  O   PRO A 175      73.970  59.210  38.630  1.00  0.00           O
ATOM   2668  N   GLN A 176      75.860  60.370  38.330  1.00  0.00           N
ATOM   2669  H   GLN A 176      76.260  61.300  38.410  1.00  0.00           H
ATOM   2670  CA  GLN A 176      76.670  59.310  37.740  1.00  0.00           C
ATOM   2671  HA  GLN A 176      76.000  58.840  37.020  1.00  0.00           H
ATOM   2672  CB  GLN A 176      77.900  59.890  37.020  1.00  0.00           C
ATOM   2673  HB1 GLN A 176      78.360  60.550  37.760  1.00  0.00           H
ATOM   2674  HB2 GLN A 176      77.440  60.460  36.220  1.00  0.00           H
ATOM   2675  CG  GLN A 176      78.870  58.900  36.420  1.00  0.00           C
ATOM   2676  HG1 GLN A 176      78.360  57.940  36.320  1.00  0.00           H
ATOM   2677  HG2 GLN A 176      79.700  58.650  37.080  1.00  0.00           H
ATOM   2678  CD  GLN A 176      79.380  59.340  35.070  1.00  0.00           C
ATOM   2679  OE1 GLN A 176      80.360  60.110  34.990  1.00  0.00           O
ATOM   2680  NE2 GLN A 176      78.810  58.940  33.950  1.00  0.00           N
ATOM   2681 1HE2 GLN A 176      78.010  58.330  34.070  1.00  0.00           H
ATOM   2682 2HE2 GLN A 176      79.110  59.350  33.080  1.00  0.00           H
ATOM   2683  C   GLN A 176      77.040  58.210  38.750  1.00  0.00           C
ATOM   2684  O   GLN A 176      77.280  57.050  38.450  1.00  0.00           O
ATOM   2685  N   VAL A 177      77.030  58.490  40.090  1.00  0.00           N
ATOM   2686  H   VAL A 177      76.820  59.460  40.280  1.00  0.00           H
ATOM   2687  CA  VAL A 177      77.170  57.660  41.280  1.00  0.00           C
ATOM   2688  HA  VAL A 177      77.110  56.650  40.870  1.00  0.00           H
ATOM   2689  CB  VAL A 177      78.530  57.700  41.890  1.00  0.00           C
ATOM   2690  HB  VAL A 177      78.550  57.000  42.730  1.00  0.00           H
ATOM   2691  CG1 VAL A 177      79.490  57.250  40.830  1.00  0.00           C
ATOM   2692 1HG1 VAL A 177      80.470  57.100  41.280  1.00  0.00           H
ATOM   2693 2HG1 VAL A 177      79.220  56.290  40.410  1.00  0.00           H
ATOM   2694 3HG1 VAL A 177      79.680  57.960  40.030  1.00  0.00           H
ATOM   2695  CG2 VAL A 177      79.030  59.110  42.360  1.00  0.00           C
ATOM   2696 1HG2 VAL A 177      79.140  59.810  41.530  1.00  0.00           H
ATOM   2697 2HG2 VAL A 177      78.170  59.390  42.970  1.00  0.00           H
ATOM   2698 3HG2 VAL A 177      79.950  58.980  42.930  1.00  0.00           H
ATOM   2699  C   VAL A 177      76.020  57.890  42.340  1.00  0.00           C
ATOM   2700  O   VAL A 177      76.240  57.850  43.520  1.00  0.00           O
ATOM   2701  N   SER A 178      74.870  58.230  41.900  1.00  0.00           N
ATOM   2702  H   SER A 178      74.740  58.440  40.920  1.00  0.00           H
ATOM   2703  CA  SER A 178      73.750  58.670  42.720  1.00  0.00           C
ATOM   2704  HA  SER A 178      74.180  59.330  43.470  1.00  0.00           H
ATOM   2705  CB  SER A 178      72.680  59.460  41.920  1.00  0.00           C
ATOM   2706  HB1 SER A 178      73.150  60.310  41.420  1.00  0.00           H
ATOM   2707  HB2 SER A 178      71.940  59.820  42.630  1.00  0.00           H
ATOM   2708  OG  SER A 178      72.180  58.640  40.950  1.00  0.00           O
ATOM   2709  HG  SER A 178      71.350  58.930  40.550  1.00  0.00           H
ATOM   2710  C   SER A 178      72.980  57.550  43.510  1.00  0.00           C
ATOM   2711  O   SER A 178      72.970  56.350  43.260  1.00  0.00           O
ATOM   2712  N   THR A 179      72.360  57.960  44.640  1.00  0.00           N
ATOM   2713  H   THR A 179      72.390  58.940  44.900  1.00  0.00           H
ATOM   2714  CA  THR A 179      71.560  57.150  45.580  1.00  0.00           C
ATOM   2715  HA  THR A 179      71.650  56.080  45.400  1.00  0.00           H
ATOM   2716  CB  THR A 179      72.120  57.260  47.040  1.00  0.00           C
ATOM   2717  HB  THR A 179      72.420  58.290  47.230  1.00  0.00           H
ATOM   2718  CG2 THR A 179      71.230  56.940  48.200  1.00  0.00           C
ATOM   2719 1HG2 THR A 179      71.790  56.830  49.130  1.00  0.00           H
ATOM   2720 2HG2 THR A 179      70.390  57.630  48.330  1.00  0.00           H
ATOM   2721 3HG2 THR A 179      70.770  56.010  47.870  1.00  0.00           H
ATOM   2722  OG1 THR A 179      73.250  56.460  47.060  1.00  0.00           O
ATOM   2723  HG1 THR A 179      73.890  56.730  46.390  1.00  0.00           H
ATOM   2724  C   THR A 179      70.060  57.430  45.520  1.00  0.00           C
ATOM   2725  O   THR A 179      69.260  56.550  45.840  1.00  0.00           O
ATOM   2726  N   ALA A 180      69.750  58.700  45.310  1.00  0.00           N
ATOM   2727  H   ALA A 180      70.530  59.320  45.150  1.00  0.00           H
ATOM   2728  CA  ALA A 180      68.350  59.150  45.400  1.00  0.00           C
ATOM   2729  HA  ALA A 180      67.710  58.420  44.920  1.00  0.00           H
ATOM   2730  CB  ALA A 180      67.980  59.390  46.900  1.00  0.00           C
ATOM   2731  HB1 ALA A 180      67.010  59.860  47.050  1.00  0.00           H
ATOM   2732  HB2 ALA A 180      68.120  58.500  47.500  1.00  0.00           H
ATOM   2733  HB3 ALA A 180      68.740  60.060  47.310  1.00  0.00           H
ATOM   2734  C   ALA A 180      68.100  60.390  44.470  1.00  0.00           C
ATOM   2735  O   ALA A 180      68.950  61.250  44.300  1.00  0.00           O
ATOM   2736  N   VAL A 181      66.870  60.480  43.940  1.00  0.00           N
ATOM   2737  H   VAL A 181      66.210  59.750  44.180  1.00  0.00           H
ATOM   2738  CA  VAL A 181      66.400  61.600  43.020  1.00  0.00           C
ATOM   2739  HA  VAL A 181      67.320  61.820  42.490  1.00  0.00           H
ATOM   2740  CB  VAL A 181      65.380  61.110  41.940  1.00  0.00           C
ATOM   2741  HB  VAL A 181      65.860  60.230  41.500  1.00  0.00           H
ATOM   2742  CG1 VAL A 181      63.980  60.840  42.640  1.00  0.00           C
ATOM   2743 1HG1 VAL A 181      63.260  60.420  41.930  1.00  0.00           H
ATOM   2744 2HG1 VAL A 181      64.040  60.130  43.470  1.00  0.00           H
ATOM   2745 3HG1 VAL A 181      63.580  61.770  43.040  1.00  0.00           H
ATOM   2746  CG2 VAL A 181      65.220  62.010  40.820  1.00  0.00           C
ATOM   2747 1HG2 VAL A 181      64.690  61.540  39.990  1.00  0.00           H
ATOM   2748 2HG2 VAL A 181      64.560  62.850  41.050  1.00  0.00           H
ATOM   2749 3HG2 VAL A 181      66.160  62.340  40.390  1.00  0.00           H
ATOM   2750  C   VAL A 181      66.080  62.900  43.740  1.00  0.00           C
ATOM   2751  O   VAL A 181      66.020  63.980  43.100  1.00  0.00           O
ATOM   2752  N   VAL A 182      65.970  62.810  45.040  1.00  0.00           N
ATOM   2753  H   VAL A 182      66.040  61.870  45.420  1.00  0.00           H
ATOM   2754  CA  VAL A 182      65.710  63.910  46.060  1.00  0.00           C
ATOM   2755  HA  VAL A 182      65.290  64.770  45.550  1.00  0.00           H
ATOM   2756  CB  VAL A 182      64.640  63.390  47.070  1.00  0.00           C
ATOM   2757  HB  VAL A 182      64.390  64.110  47.850  1.00  0.00           H
ATOM   2758  CG1 VAL A 182      63.290  63.180  46.240  1.00  0.00           C
ATOM   2759 1HG1 VAL A 182      62.890  64.140  45.910  1.00  0.00           H
ATOM   2760 2HG1 VAL A 182      63.410  62.590  45.340  1.00  0.00           H
ATOM   2761 3HG1 VAL A 182      62.500  62.730  46.840  1.00  0.00           H
ATOM   2762  CG2 VAL A 182      65.040  62.070  47.790  1.00  0.00           C
ATOM   2763 1HG2 VAL A 182      65.040  61.230  47.090  1.00  0.00           H
ATOM   2764 2HG2 VAL A 182      65.930  62.170  48.400  1.00  0.00           H
ATOM   2765 3HG2 VAL A 182      64.200  61.840  48.440  1.00  0.00           H
ATOM   2766  C   VAL A 182      67.020  64.430  46.770  1.00  0.00           C
ATOM   2767  O   VAL A 182      66.950  65.250  47.650  1.00  0.00           O
ATOM   2768  N   GLU A 183      68.230  63.900  46.480  1.00  0.00           N
ATOM   2769  H   GLU A 183      68.280  63.080  45.890  1.00  0.00           H
ATOM   2770  CA  GLU A 183      69.490  64.430  47.010  1.00  0.00           C
ATOM   2771  HA  GLU A 183      69.550  64.110  48.050  1.00  0.00           H
ATOM   2772  CB  GLU A 183      70.750  63.770  46.370  1.00  0.00           C
ATOM   2773  HB1 GLU A 183      71.590  64.360  46.710  1.00  0.00           H
ATOM   2774  HB2 GLU A 183      70.720  63.690  45.280  1.00  0.00           H
ATOM   2775  CG  GLU A 183      70.940  62.280  46.880  1.00  0.00           C
ATOM   2776  HG1 GLU A 183      70.120  61.660  46.530  1.00  0.00           H
ATOM   2777  HG2 GLU A 183      70.830  62.260  47.960  1.00  0.00           H
ATOM   2778  CD  GLU A 183      72.180  61.650  46.330  1.00  0.00           C
ATOM   2779  OE1 GLU A 183      73.280  62.170  46.680  1.00  0.00           O
ATOM   2780  OE2 GLU A 183      72.090  60.670  45.560  1.00  0.00           O
ATOM   2781  C   GLU A 183      69.610  65.980  46.990  1.00  0.00           C
ATOM   2782  O   GLU A 183      70.090  66.550  47.970  1.00  0.00           O
ATOM   2783  N   PRO A 184      69.180  66.740  45.960  1.00  0.00           N
ATOM   2784  CD  PRO A 184      68.940  66.320  44.610  1.00  0.00           C
ATOM   2785  HD1 PRO A 184      67.910  65.990  44.480  1.00  0.00           H
ATOM   2786  HD2 PRO A 184      69.670  65.570  44.310  1.00  0.00           H
ATOM   2787  CG  PRO A 184      69.070  67.530  43.680  1.00  0.00           C
ATOM   2788  HG1 PRO A 184      68.360  67.390  42.870  1.00  0.00           H
ATOM   2789  HG2 PRO A 184      70.070  67.840  43.380  1.00  0.00           H
ATOM   2790  CB  PRO A 184      68.500  68.620  44.650  1.00  0.00           C
ATOM   2791  HB1 PRO A 184      67.420  68.760  44.550  1.00  0.00           H
ATOM   2792  HB2 PRO A 184      68.830  69.610  44.350  1.00  0.00           H
ATOM   2793  CA  PRO A 184      69.120  68.220  46.020  1.00  0.00           C
ATOM   2794  HA  PRO A 184      70.160  68.560  46.090  1.00  0.00           H
ATOM   2795  C   PRO A 184      68.290  68.840  47.210  1.00  0.00           C
ATOM   2796  O   PRO A 184      68.790  69.660  47.970  1.00  0.00           O
ATOM   2797  N   TYR A 185      67.070  68.340  47.400  1.00  0.00           N
ATOM   2798  H   TYR A 185      66.680  67.670  46.760  1.00  0.00           H
ATOM   2799  CA  TYR A 185      66.190  68.690  48.570  1.00  0.00           C
ATOM   2800  HA  TYR A 185      65.860  69.730  48.590  1.00  0.00           H
ATOM   2801  CB  TYR A 185      64.940  67.820  48.620  1.00  0.00           C
ATOM   2802  HB1 TYR A 185      64.490  67.990  49.600  1.00  0.00           H
ATOM   2803  HB2 TYR A 185      65.230  66.770  48.670  1.00  0.00           H
ATOM   2804  CG  TYR A 185      63.830  68.070  47.630  1.00  0.00           C
ATOM   2805  CD1 TYR A 185      63.860  69.180  46.680  1.00  0.00           C
ATOM   2806  HD1 TYR A 185      64.670  69.900  46.670  1.00  0.00           H
ATOM   2807  CE1 TYR A 185      62.770  69.350  45.800  1.00  0.00           C
ATOM   2808  HE1 TYR A 185      62.800  70.170  45.090  1.00  0.00           H
ATOM   2809  CZ  TYR A 185      61.610  68.520  45.940  1.00  0.00           C
ATOM   2810  OH  TYR A 185      60.460  68.790  45.220  1.00  0.00           O
ATOM   2811  HH  TYR A 185      59.850  68.050  45.360  1.00  0.00           H
ATOM   2812  CE2 TYR A 185      61.590  67.430  46.870  1.00  0.00           C
ATOM   2813  HE2 TYR A 185      60.710  66.820  46.980  1.00  0.00           H
ATOM   2814  CD2 TYR A 185      62.700  67.220  47.620  1.00  0.00           C
ATOM   2815  HD2 TYR A 185      62.760  66.360  48.270  1.00  0.00           H
ATOM   2816  C   TYR A 185      66.900  68.540  49.950  1.00  0.00           C
ATOM   2817  O   TYR A 185      66.910  69.410  50.810  1.00  0.00           O
ATOM   2818  N   ASN A 186      67.460  67.380  50.040  1.00  0.00           N
ATOM   2819  H   ASN A 186      67.340  66.690  49.310  1.00  0.00           H
ATOM   2820  CA  ASN A 186      68.290  66.940  51.200  1.00  0.00           C
ATOM   2821  HA  ASN A 186      67.710  67.130  52.100  1.00  0.00           H
ATOM   2822  CB  ASN A 186      68.490  65.430  51.270  1.00  0.00           C
ATOM   2823  HB1 ASN A 186      69.090  65.360  52.180  1.00  0.00           H
ATOM   2824  HB2 ASN A 186      69.150  65.130  50.450  1.00  0.00           H
ATOM   2825  CG  ASN A 186      67.190  64.680  51.320  1.00  0.00           C
ATOM   2826  OD1 ASN A 186      66.310  65.070  52.060  1.00  0.00           O
ATOM   2827  ND2 ASN A 186      66.890  63.880  50.330  1.00  0.00           N
ATOM   2828 1HD2 ASN A 186      67.610  63.600  49.680  1.00  0.00           H
ATOM   2829 2HD2 ASN A 186      66.060  63.310  50.380  1.00  0.00           H
ATOM   2830  C   ASN A 186      69.640  67.710  51.370  1.00  0.00           C
ATOM   2831  O   ASN A 186      69.990  68.090  52.500  1.00  0.00           O
ATOM   2832  N   SER A 187      70.310  68.050  50.220  1.00  0.00           N
ATOM   2833  H   SER A 187      69.880  67.720  49.370  1.00  0.00           H
ATOM   2834  CA  SER A 187      71.430  68.990  50.300  1.00  0.00           C
ATOM   2835  HA  SER A 187      72.170  68.500  50.930  1.00  0.00           H
ATOM   2836  CB  SER A 187      72.140  69.130  48.950  1.00  0.00           C
ATOM   2837  HB1 SER A 187      73.120  69.550  49.140  1.00  0.00           H
ATOM   2838  HB2 SER A 187      71.530  69.770  48.310  1.00  0.00           H
ATOM   2839  OG  SER A 187      72.390  67.840  48.310  1.00  0.00           O
ATOM   2840  HG  SER A 187      71.540  67.390  48.350  1.00  0.00           H
ATOM   2841  C   SER A 187      71.040  70.310  50.930  1.00  0.00           C
ATOM   2842  O   SER A 187      71.880  70.740  51.760  1.00  0.00           O
ATOM   2843  N   ILE A 188      70.030  70.970  50.360  1.00  0.00           N
ATOM   2844  H   ILE A 188      69.520  70.460  49.660  1.00  0.00           H
ATOM   2845  CA  ILE A 188      69.720  72.350  50.760  1.00  0.00           C
ATOM   2846  HA  ILE A 188      70.610  72.990  50.810  1.00  0.00           H
ATOM   2847  CB  ILE A 188      68.780  72.940  49.700  1.00  0.00           C
ATOM   2848  HB  ILE A 188      68.120  72.140  49.350  1.00  0.00           H
ATOM   2849  CG2 ILE A 188      67.790  74.060  50.150  1.00  0.00           C
ATOM   2850 1HG2 ILE A 188      67.240  74.310  49.240  1.00  0.00           H
ATOM   2851 2HG2 ILE A 188      67.130  73.550  50.860  1.00  0.00           H
ATOM   2852 3HG2 ILE A 188      68.350  74.900  50.560  1.00  0.00           H
ATOM   2853  CG1 ILE A 188      69.700  73.380  48.560  1.00  0.00           C
ATOM   2854 1HG1 ILE A 188      70.470  72.630  48.450  1.00  0.00           H
ATOM   2855 2HG1 ILE A 188      70.270  74.280  48.820  1.00  0.00           H
ATOM   2856  CD  ILE A 188      69.140  73.530  47.100  1.00  0.00           C
ATOM   2857  HD1 ILE A 188      68.500  74.410  47.080  1.00  0.00           H
ATOM   2858  HD2 ILE A 188      69.930  73.580  46.350  1.00  0.00           H
ATOM   2859  HD3 ILE A 188      68.580  72.630  46.840  1.00  0.00           H
ATOM   2860  C   ILE A 188      69.160  72.330  52.230  1.00  0.00           C
ATOM   2861  O   ILE A 188      69.340  73.330  52.890  1.00  0.00           O
ATOM   2862  N   LEU A 189      68.390  71.300  52.630  1.00  0.00           N
ATOM   2863  H   LEU A 189      68.070  70.590  51.990  1.00  0.00           H
ATOM   2864  CA  LEU A 189      67.960  71.140  54.040  1.00  0.00           C
ATOM   2865  HA  LEU A 189      67.500  72.070  54.380  1.00  0.00           H
ATOM   2866  CB  LEU A 189      66.830  70.060  54.150  1.00  0.00           C
ATOM   2867  HB1 LEU A 189      66.670  69.900  55.220  1.00  0.00           H
ATOM   2868  HB2 LEU A 189      67.220  69.160  53.680  1.00  0.00           H
ATOM   2869  CG  LEU A 189      65.460  70.380  53.530  1.00  0.00           C
ATOM   2870  HG  LEU A 189      65.530  70.780  52.520  1.00  0.00           H
ATOM   2871  CD1 LEU A 189      64.620  69.080  53.550  1.00  0.00           C
ATOM   2872 1HD1 LEU A 189      63.710  69.160  52.960  1.00  0.00           H
ATOM   2873 2HD1 LEU A 189      65.200  68.300  53.050  1.00  0.00           H
ATOM   2874 3HD1 LEU A 189      64.440  68.760  54.580  1.00  0.00           H
ATOM   2875  CD2 LEU A 189      64.620  71.380  54.290  1.00  0.00           C
ATOM   2876 1HD2 LEU A 189      64.420  71.050  55.310  1.00  0.00           H
ATOM   2877 2HD2 LEU A 189      65.000  72.400  54.260  1.00  0.00           H
ATOM   2878 3HD2 LEU A 189      63.640  71.380  53.810  1.00  0.00           H
ATOM   2879  C   LEU A 189      69.070  70.990  55.080  1.00  0.00           C
ATOM   2880  O   LEU A 189      68.980  71.700  56.120  1.00  0.00           O
ATOM   2881  N   THR A 190      70.080  70.160  54.830  1.00  0.00           N
ATOM   2882  H   THR A 190      70.150  69.720  53.920  1.00  0.00           H
ATOM   2883  CA  THR A 190      71.230  70.070  55.770  1.00  0.00           C
ATOM   2884  HA  THR A 190      70.810  69.910  56.760  1.00  0.00           H
ATOM   2885  CB  THR A 190      72.110  68.760  55.610  1.00  0.00           C
ATOM   2886  HB  THR A 190      71.420  67.920  55.540  1.00  0.00           H
ATOM   2887  CG2 THR A 190      72.970  68.830  54.320  1.00  0.00           C
ATOM   2888 1HG2 THR A 190      72.330  68.810  53.440  1.00  0.00           H
ATOM   2889 2HG2 THR A 190      73.680  69.660  54.340  1.00  0.00           H
ATOM   2890 3HG2 THR A 190      73.640  67.970  54.290  1.00  0.00           H
ATOM   2891  OG1 THR A 190      72.950  68.480  56.710  1.00  0.00           O
ATOM   2892  HG1 THR A 190      72.530  67.780  57.220  1.00  0.00           H
ATOM   2893  C   THR A 190      72.040  71.320  55.730  1.00  0.00           C
ATOM   2894  O   THR A 190      72.240  71.860  56.760  1.00  0.00           O
ATOM   2895  N   THR A 191      72.350  71.930  54.580  1.00  0.00           N
ATOM   2896  H   THR A 191      71.960  71.520  53.750  1.00  0.00           H
ATOM   2897  CA  THR A 191      73.000  73.230  54.360  1.00  0.00           C
ATOM   2898  HA  THR A 191      73.930  73.030  54.900  1.00  0.00           H
ATOM   2899  CB  THR A 191      73.370  73.430  52.860  1.00  0.00           C
ATOM   2900  HB  THR A 191      72.450  73.600  52.310  1.00  0.00           H
ATOM   2901  CG2 THR A 191      74.310  74.660  52.660  1.00  0.00           C
ATOM   2902 1HG2 THR A 191      73.680  75.540  52.800  1.00  0.00           H
ATOM   2903 2HG2 THR A 191      75.080  74.660  53.430  1.00  0.00           H
ATOM   2904 3HG2 THR A 191      74.720  74.530  51.660  1.00  0.00           H
ATOM   2905  OG1 THR A 191      73.990  72.210  52.370  1.00  0.00           O
ATOM   2906  HG1 THR A 191      73.250  71.670  52.080  1.00  0.00           H
ATOM   2907  C   THR A 191      72.370  74.340  55.100  1.00  0.00           C
ATOM   2908  O   THR A 191      73.030  74.950  55.960  1.00  0.00           O
ATOM   2909  N   HIS A 192      71.080  74.620  54.890  1.00  0.00           N
ATOM   2910  H   HIS A 192      70.510  74.150  54.200  1.00  0.00           H
ATOM   2911  CA  HIS A 192      70.450  75.710  55.690  1.00  0.00           C
ATOM   2912  HA  HIS A 192      70.890  76.660  55.390  1.00  0.00           H
ATOM   2913  CB  HIS A 192      69.030  75.740  55.180  1.00  0.00           C
ATOM   2914  HB1 HIS A 192      68.660  74.720  55.080  1.00  0.00           H
ATOM   2915  HB2 HIS A 192      69.100  76.010  54.130  1.00  0.00           H
ATOM   2916  CG  HIS A 192      68.040  76.520  56.070  1.00  0.00           C
ATOM   2917  ND1 HIS A 192      68.130  77.820  56.580  1.00  0.00           N
ATOM   2918  HD1 HIS A 192      68.860  78.470  56.320  1.00  0.00           H
ATOM   2919  CE1 HIS A 192      67.030  78.000  57.360  1.00  0.00           C
ATOM   2920  HE1 HIS A 192      66.760  78.970  57.750  1.00  0.00           H
ATOM   2921  NE2 HIS A 192      66.290  76.870  57.420  1.00  0.00           N
ATOM   2922  HE2 HIS A 192      65.390  76.780  57.880  1.00  0.00           H
ATOM   2923  CD2 HIS A 192      66.860  75.910  56.630  1.00  0.00           C
ATOM   2924  HD2 HIS A 192      66.480  74.920  56.420  1.00  0.00           H
ATOM   2925  C   HIS A 192      70.530  75.550  57.240  1.00  0.00           C
ATOM   2926  O   HIS A 192      70.920  76.530  57.880  1.00  0.00           O
ATOM   2927  N   THR A 193      70.210  74.300  57.770  1.00  0.00           N
ATOM   2928  H   THR A 193      69.810  73.600  57.160  1.00  0.00           H
ATOM   2929  CA  THR A 193      70.330  74.070  59.180  1.00  0.00           C
ATOM   2930  HA  THR A 193      69.820  74.790  59.820  1.00  0.00           H
ATOM   2931  CB  THR A 193      69.660  72.710  59.500  1.00  0.00           C
ATOM   2932  HB  THR A 193      70.080  71.850  58.980  1.00  0.00           H
ATOM   2933  CG2 THR A 193      69.550  72.440  60.990  1.00  0.00           C
ATOM   2934 1HG2 THR A 193      68.990  71.510  61.060  1.00  0.00           H
ATOM   2935 2HG2 THR A 193      70.490  72.260  61.520  1.00  0.00           H
ATOM   2936 3HG2 THR A 193      69.070  73.270  61.510  1.00  0.00           H
ATOM   2937  OG1 THR A 193      68.330  72.750  59.030  1.00  0.00           O
ATOM   2938  HG1 THR A 193      68.010  71.850  58.910  1.00  0.00           H
ATOM   2939  C   THR A 193      71.760  74.170  59.630  1.00  0.00           C
ATOM   2940  O   THR A 193      72.030  74.850  60.640  1.00  0.00           O
ATOM   2941  N   THR A 194      72.720  73.470  58.950  1.00  0.00           N
ATOM   2942  H   THR A 194      72.460  73.080  58.060  1.00  0.00           H
ATOM   2943  CA  THR A 194      74.170  73.500  59.390  1.00  0.00           C
ATOM   2944  HA  THR A 194      74.110  73.140  60.410  1.00  0.00           H
ATOM   2945  CB  THR A 194      74.900  72.340  58.650  1.00  0.00           C
ATOM   2946  HB  THR A 194      75.070  72.650  57.620  1.00  0.00           H
ATOM   2947  CG2 THR A 194      76.230  72.110  59.260  1.00  0.00           C
ATOM   2948 1HG2 THR A 194      76.930  72.710  58.670  1.00  0.00           H
ATOM   2949 2HG2 THR A 194      76.270  72.430  60.300  1.00  0.00           H
ATOM   2950 3HG2 THR A 194      76.590  71.090  59.270  1.00  0.00           H
ATOM   2951  OG1 THR A 194      74.080  71.140  58.640  1.00  0.00           O
ATOM   2952  HG1 THR A 194      73.500  71.250  57.880  1.00  0.00           H
ATOM   2953  C   THR A 194      74.810  74.910  59.370  1.00  0.00           C
ATOM   2954  O   THR A 194      75.740  75.150  60.150  1.00  0.00           O
ATOM   2955  N   LEU A 195      74.380  75.810  58.440  1.00  0.00           N
ATOM   2956  H   LEU A 195      73.600  75.500  57.880  1.00  0.00           H
ATOM   2957  CA  LEU A 195      75.230  76.920  57.960  1.00  0.00           C
ATOM   2958  HA  LEU A 195      76.130  76.400  57.640  1.00  0.00           H
ATOM   2959  CB  LEU A 195      74.480  77.630  56.800  1.00  0.00           C
ATOM   2960  HB1 LEU A 195      73.530  77.860  57.290  1.00  0.00           H
ATOM   2961  HB2 LEU A 195      74.370  76.810  56.090  1.00  0.00           H
ATOM   2962  CG  LEU A 195      75.160  78.880  56.150  1.00  0.00           C
ATOM   2963  HG  LEU A 195      75.310  79.640  56.920  1.00  0.00           H
ATOM   2964  CD1 LEU A 195      76.490  78.570  55.520  1.00  0.00           C
ATOM   2965 1HD1 LEU A 195      76.840  79.470  55.020  1.00  0.00           H
ATOM   2966 2HD1 LEU A 195      77.190  78.220  56.280  1.00  0.00           H
ATOM   2967 3HD1 LEU A 195      76.270  77.700  54.900  1.00  0.00           H
ATOM   2968  CD2 LEU A 195      74.210  79.440  55.010  1.00  0.00           C
ATOM   2969 1HD2 LEU A 195      74.770  80.100  54.350  1.00  0.00           H
ATOM   2970 2HD2 LEU A 195      74.070  78.600  54.340  1.00  0.00           H
ATOM   2971 3HD2 LEU A 195      73.300  79.960  55.310  1.00  0.00           H
ATOM   2972  C   LEU A 195      75.670  77.810  59.080  1.00  0.00           C
ATOM   2973  O   LEU A 195      76.740  78.440  58.920  1.00  0.00           O
ATOM   2974  N   GLU A 196      74.900  78.010  60.190  1.00  0.00           N
ATOM   2975  H   GLU A 196      74.020  77.510  60.180  1.00  0.00           H
ATOM   2976  CA  GLU A 196      75.320  78.810  61.370  1.00  0.00           C
ATOM   2977  HA  GLU A 196      75.920  79.620  60.960  1.00  0.00           H
ATOM   2978  CB  GLU A 196      74.080  79.430  61.920  1.00  0.00           C
ATOM   2979  HB1 GLU A 196      73.560  79.910  61.080  1.00  0.00           H
ATOM   2980  HB2 GLU A 196      74.380  80.190  62.630  1.00  0.00           H
ATOM   2981  CG  GLU A 196      73.100  78.470  62.590  1.00  0.00           C
ATOM   2982  HG1 GLU A 196      73.570  77.910  63.400  1.00  0.00           H
ATOM   2983  HG2 GLU A 196      72.660  77.760  61.890  1.00  0.00           H
ATOM   2984  CD  GLU A 196      71.920  79.290  63.260  1.00  0.00           C
ATOM   2985  OE1 GLU A 196      72.130  80.010  64.270  1.00  0.00           O
ATOM   2986  OE2 GLU A 196      70.780  79.270  62.840  1.00  0.00           O
ATOM   2987  C   GLU A 196      76.070  78.030  62.510  1.00  0.00           C
ATOM   2988  O   GLU A 196      76.290  78.590  63.590  1.00  0.00           O
ATOM   2989  N   HIS A 197      76.330  76.770  62.200  1.00  0.00           N
ATOM   2990  H   HIS A 197      76.020  76.390  61.320  1.00  0.00           H
ATOM   2991  CA  HIS A 197      76.900  75.870  63.120  1.00  0.00           C
ATOM   2992  HA  HIS A 197      77.020  76.380  64.080  1.00  0.00           H
ATOM   2993  CB  HIS A 197      75.860  74.780  63.440  1.00  0.00           C
ATOM   2994  HB1 HIS A 197      76.360  74.160  64.180  1.00  0.00           H
ATOM   2995  HB2 HIS A 197      75.650  73.950  62.770  1.00  0.00           H
ATOM   2996  CG  HIS A 197      74.440  75.110  63.910  1.00  0.00           C
ATOM   2997  ND1 HIS A 197      74.170  75.740  65.120  1.00  0.00           N
ATOM   2998  HD1 HIS A 197      74.850  76.160  65.730  1.00  0.00           H
ATOM   2999  CE1 HIS A 197      72.860  75.780  65.300  1.00  0.00           C
ATOM   3000  HE1 HIS A 197      72.480  76.320  66.160  1.00  0.00           H
ATOM   3001  NE2 HIS A 197      72.160  75.260  64.230  1.00  0.00           N
ATOM   3002  CD2 HIS A 197      73.210  74.760  63.390  1.00  0.00           C
ATOM   3003  HD2 HIS A 197      73.090  74.130  62.520  1.00  0.00           H
ATOM   3004  C   HIS A 197      78.150  75.180  62.680  1.00  0.00           C
ATOM   3005  O   HIS A 197      78.940  74.670  63.500  1.00  0.00           O
ATOM   3006  N   SER A 198      78.450  75.230  61.380  1.00  0.00           N
ATOM   3007  H   SER A 198      77.810  75.750  60.790  1.00  0.00           H
ATOM   3008  CA  SER A 198      79.780  74.900  60.890  1.00  0.00           C
ATOM   3009  HA  SER A 198      80.060  74.110  61.590  1.00  0.00           H
ATOM   3010  CB  SER A 198      79.640  74.340  59.510  1.00  0.00           C
ATOM   3011  HB1 SER A 198      79.540  75.210  58.860  1.00  0.00           H
ATOM   3012  HB2 SER A 198      78.740  73.730  59.500  1.00  0.00           H
ATOM   3013  OG  SER A 198      80.790  73.490  59.200  1.00  0.00           O
ATOM   3014  HG  SER A 198      80.420  72.850  58.600  1.00  0.00           H
ATOM   3015  C   SER A 198      80.790  76.110  60.990  1.00  0.00           C
ATOM   3016  O   SER A 198      80.230  77.200  60.950  1.00  0.00           O
ATOM   3017  N   ASP A 199      82.100  75.990  61.170  1.00  0.00           N
ATOM   3018  H   ASP A 199      82.530  75.080  61.250  1.00  0.00           H
ATOM   3019  CA  ASP A 199      83.130  77.070  60.970  1.00  0.00           C
ATOM   3020  HA  ASP A 199      82.620  78.030  61.020  1.00  0.00           H
ATOM   3021  CB  ASP A 199      84.190  77.120  62.090  1.00  0.00           C
ATOM   3022  HB1 ASP A 199      84.760  78.030  61.860  1.00  0.00           H
ATOM   3023  HB2 ASP A 199      84.890  76.290  61.990  1.00  0.00           H
ATOM   3024  CG  ASP A 199      83.540  77.150  63.500  1.00  0.00           C
ATOM   3025  OD1 ASP A 199      82.860  78.150  63.710  1.00  0.00           O
ATOM   3026  OD2 ASP A 199      83.900  76.390  64.370  1.00  0.00           O
ATOM   3027  C   ASP A 199      83.890  77.110  59.590  1.00  0.00           C
ATOM   3028  O   ASP A 199      84.230  78.190  59.120  1.00  0.00           O
ATOM   3029  N   CYS A 200      84.060  75.940  58.970  1.00  0.00           N
ATOM   3030  H   CYS A 200      83.580  75.190  59.430  1.00  0.00           H
ATOM   3031  CA  CYS A 200      84.530  75.780  57.630  1.00  0.00           C
ATOM   3032  HA  CYS A 200      84.110  76.540  56.960  1.00  0.00           H
ATOM   3033  CB  CYS A 200      86.090  75.830  57.660  1.00  0.00           C
ATOM   3034  HB1 CYS A 200      86.520  75.110  58.360  1.00  0.00           H
ATOM   3035  HB2 CYS A 200      86.480  76.770  58.030  1.00  0.00           H
ATOM   3036  SG  CYS A 200      86.810  75.610  56.050  1.00  0.00           S
ATOM   3037  HG  CYS A 200      86.260  74.410  55.840  1.00  0.00           H
ATOM   3038  C   CYS A 200      84.060  74.370  57.160  1.00  0.00           C
ATOM   3039  O   CYS A 200      83.860  73.400  57.970  1.00  0.00           O
ATOM   3040  N   ALA A 201      83.920  74.190  55.870  1.00  0.00           N
ATOM   3041  H   ALA A 201      84.160  75.030  55.360  1.00  0.00           H
ATOM   3042  CA  ALA A 201      83.520  73.030  55.120  1.00  0.00           C
ATOM   3043  HA  ALA A 201      83.540  72.150  55.770  1.00  0.00           H
ATOM   3044  CB  ALA A 201      82.020  73.160  54.710  1.00  0.00           C
ATOM   3045  HB1 ALA A 201      81.930  74.130  54.230  1.00  0.00           H
ATOM   3046  HB2 ALA A 201      81.740  72.310  54.090  1.00  0.00           H
ATOM   3047  HB3 ALA A 201      81.400  73.070  55.590  1.00  0.00           H
ATOM   3048  C   ALA A 201      84.530  72.750  53.930  1.00  0.00           C
ATOM   3049  O   ALA A 201      84.690  73.600  53.000  1.00  0.00           O
ATOM   3050  N   PHE A 202      85.120  71.530  53.890  1.00  0.00           N
ATOM   3051  H   PHE A 202      85.220  70.980  54.740  1.00  0.00           H
ATOM   3052  CA  PHE A 202      85.850  70.940  52.820  1.00  0.00           C
ATOM   3053  HA  PHE A 202      86.260  71.690  52.150  1.00  0.00           H
ATOM   3054  CB  PHE A 202      87.050  70.210  53.410  1.00  0.00           C
ATOM   3055  HB1 PHE A 202      87.520  69.790  52.520  1.00  0.00           H
ATOM   3056  HB2 PHE A 202      86.700  69.430  54.090  1.00  0.00           H
ATOM   3057  CG  PHE A 202      88.150  71.090  54.040  1.00  0.00           C
ATOM   3058  CD1 PHE A 202      88.760  72.080  53.260  1.00  0.00           C
ATOM   3059  HD1 PHE A 202      88.450  72.140  52.220  1.00  0.00           H
ATOM   3060  CE1 PHE A 202      89.430  73.170  53.830  1.00  0.00           C
ATOM   3061  HE1 PHE A 202      89.770  73.960  53.190  1.00  0.00           H
ATOM   3062  CZ  PHE A 202      89.600  73.170  55.210  1.00  0.00           C
ATOM   3063  HZ  PHE A 202      90.060  74.020  55.690  1.00  0.00           H
ATOM   3064  CE2 PHE A 202      89.120  72.180  55.990  1.00  0.00           C
ATOM   3065  HE2 PHE A 202      89.230  72.260  57.060  1.00  0.00           H
ATOM   3066  CD2 PHE A 202      88.320  71.140  55.460  1.00  0.00           C
ATOM   3067  HD2 PHE A 202      87.850  70.470  56.160  1.00  0.00           H
ATOM   3068  C   PHE A 202      84.930  70.130  51.860  1.00  0.00           C
ATOM   3069  O   PHE A 202      84.790  68.940  52.110  1.00  0.00           O
ATOM   3070  N   MET A 203      84.290  70.800  50.850  1.00  0.00           N
ATOM   3071  H   MET A 203      84.320  71.810  50.850  1.00  0.00           H
ATOM   3072  CA  MET A 203      83.310  70.140  49.930  1.00  0.00           C
ATOM   3073  HA  MET A 203      82.800  69.410  50.560  1.00  0.00           H
ATOM   3074  CB  MET A 203      82.240  71.120  49.290  1.00  0.00           C
ATOM   3075  HB1 MET A 203      81.590  70.530  48.640  1.00  0.00           H
ATOM   3076  HB2 MET A 203      82.760  71.760  48.590  1.00  0.00           H
ATOM   3077  CG  MET A 203      81.400  71.820  50.340  1.00  0.00           C
ATOM   3078  HG1 MET A 203      82.110  72.520  50.780  1.00  0.00           H
ATOM   3079  HG2 MET A 203      80.980  71.200  51.130  1.00  0.00           H
ATOM   3080  SD  MET A 203      79.970  72.600  49.670  1.00  0.00           S
ATOM   3081  CE  MET A 203      80.700  73.850  48.630  1.00  0.00           C
ATOM   3082  HE1 MET A 203      81.030  73.410  47.680  1.00  0.00           H
ATOM   3083  HE2 MET A 203      79.840  74.440  48.310  1.00  0.00           H
ATOM   3084  HE3 MET A 203      81.570  74.330  49.080  1.00  0.00           H
ATOM   3085  C   MET A 203      84.000  69.380  48.850  1.00  0.00           C
ATOM   3086  O   MET A 203      84.940  69.960  48.190  1.00  0.00           O
ATOM   3087  N   VAL A 204      83.440  68.220  48.450  1.00  0.00           N
ATOM   3088  H   VAL A 204      82.590  67.890  48.890  1.00  0.00           H
ATOM   3089  CA  VAL A 204      83.910  67.400  47.350  1.00  0.00           C
ATOM   3090  HA  VAL A 204      84.530  67.940  46.640  1.00  0.00           H
ATOM   3091  CB  VAL A 204      84.620  66.150  47.870  1.00  0.00           C
ATOM   3092  HB  VAL A 204      84.090  65.690  48.700  1.00  0.00           H
ATOM   3093  CG1 VAL A 204      84.880  65.150  46.770  1.00  0.00           C
ATOM   3094 1HG1 VAL A 204      85.440  64.330  47.210  1.00  0.00           H
ATOM   3095 2HG1 VAL A 204      83.990  64.770  46.270  1.00  0.00           H
ATOM   3096 3HG1 VAL A 204      85.480  65.670  46.020  1.00  0.00           H
ATOM   3097  CG2 VAL A 204      85.920  66.500  48.550  1.00  0.00           C
ATOM   3098 1HG2 VAL A 204      86.150  65.670  49.210  1.00  0.00           H
ATOM   3099 2HG2 VAL A 204      86.720  66.550  47.820  1.00  0.00           H
ATOM   3100 3HG2 VAL A 204      85.770  67.340  49.230  1.00  0.00           H
ATOM   3101  C   VAL A 204      82.630  67.040  46.560  1.00  0.00           C
ATOM   3102  O   VAL A 204      81.760  66.350  47.120  1.00  0.00           O
ATOM   3103  N   ASP A 205      82.670  67.440  45.320  1.00  0.00           N
ATOM   3104  H   ASP A 205      83.410  67.980  44.900  1.00  0.00           H
ATOM   3105  CA  ASP A 205      81.670  66.990  44.340  1.00  0.00           C
ATOM   3106  HA  ASP A 205      80.650  66.950  44.740  1.00  0.00           H
ATOM   3107  CB  ASP A 205      81.600  67.990  43.250  1.00  0.00           C
ATOM   3108  HB1 ASP A 205      82.580  68.180  42.830  1.00  0.00           H
ATOM   3109  HB2 ASP A 205      81.190  68.920  43.650  1.00  0.00           H
ATOM   3110  CG  ASP A 205      80.600  67.640  42.170  1.00  0.00           C
ATOM   3111  OD1 ASP A 205      80.110  66.450  42.070  1.00  0.00           O
ATOM   3112  OD2 ASP A 205      80.270  68.640  41.430  1.00  0.00           O
ATOM   3113  C   ASP A 205      82.120  65.540  43.940  1.00  0.00           C
ATOM   3114  O   ASP A 205      83.300  65.330  43.510  1.00  0.00           O
ATOM   3115  N   ASN A 206      81.140  64.650  44.050  1.00  0.00           N
ATOM   3116  H   ASN A 206      80.180  64.920  44.180  1.00  0.00           H
ATOM   3117  CA  ASN A 206      81.510  63.240  43.590  1.00  0.00           C
ATOM   3118  HA  ASN A 206      82.440  62.890  44.050  1.00  0.00           H
ATOM   3119  CB  ASN A 206      80.330  62.350  44.010  1.00  0.00           C
ATOM   3120  HB1 ASN A 206      80.140  61.650  43.200  1.00  0.00           H
ATOM   3121  HB2 ASN A 206      79.500  63.000  44.280  1.00  0.00           H
ATOM   3122  CG  ASN A 206      80.630  61.350  45.110  1.00  0.00           C
ATOM   3123  OD1 ASN A 206      81.800  61.080  45.410  1.00  0.00           O
ATOM   3124  ND2 ASN A 206      79.630  60.820  45.780  1.00  0.00           N
ATOM   3125 1HD2 ASN A 206      78.690  60.890  45.410  1.00  0.00           H
ATOM   3126 2HD2 ASN A 206      79.960  60.370  46.620  1.00  0.00           H
ATOM   3127  C   ASN A 206      81.890  63.190  42.110  1.00  0.00           C
ATOM   3128  O   ASN A 206      82.610  62.300  41.730  1.00  0.00           O
ATOM   3129  N   GLU A 207      81.300  64.010  41.290  1.00  0.00           N
ATOM   3130  H   GLU A 207      80.530  64.540  41.660  1.00  0.00           H
ATOM   3131  CA  GLU A 207      81.560  64.170  39.860  1.00  0.00           C
ATOM   3132  HA  GLU A 207      81.280  63.250  39.360  1.00  0.00           H
ATOM   3133  CB  GLU A 207      80.660  65.300  39.280  1.00  0.00           C
ATOM   3134  HB1 GLU A 207      80.850  66.250  39.780  1.00  0.00           H
ATOM   3135  HB2 GLU A 207      79.590  65.180  39.470  1.00  0.00           H
ATOM   3136  CG  GLU A 207      80.920  65.460  37.750  1.00  0.00           C
ATOM   3137  HG1 GLU A 207      80.710  64.490  37.300  1.00  0.00           H
ATOM   3138  HG2 GLU A 207      81.950  65.760  37.550  1.00  0.00           H
ATOM   3139  CD  GLU A 207      80.190  66.560  37.030  1.00  0.00           C
ATOM   3140  OE1 GLU A 207      80.800  67.300  36.230  1.00  0.00           O
ATOM   3141  OE2 GLU A 207      78.970  66.730  37.230  1.00  0.00           O
ATOM   3142  C   GLU A 207      83.020  64.370  39.530  1.00  0.00           C
ATOM   3143  O   GLU A 207      83.650  63.670  38.750  1.00  0.00           O
ATOM   3144  N   ALA A 208      83.570  65.350  40.210  1.00  0.00           N
ATOM   3145  H   ALA A 208      83.030  65.810  40.930  1.00  0.00           H
ATOM   3146  CA  ALA A 208      85.010  65.490  40.120  1.00  0.00           C
ATOM   3147  HA  ALA A 208      85.260  65.680  39.080  1.00  0.00           H
ATOM   3148  CB  ALA A 208      85.390  66.720  40.950  1.00  0.00           C
ATOM   3149  HB1 ALA A 208      84.800  67.570  40.630  1.00  0.00           H
ATOM   3150  HB2 ALA A 208      85.360  66.540  42.030  1.00  0.00           H
ATOM   3151  HB3 ALA A 208      86.410  67.060  40.790  1.00  0.00           H
ATOM   3152  C   ALA A 208      85.860  64.230  40.520  1.00  0.00           C
ATOM   3153  O   ALA A 208      86.760  63.850  39.800  1.00  0.00           O
ATOM   3154  N   ILE A 209      85.640  63.600  41.690  1.00  0.00           N
ATOM   3155  H   ILE A 209      84.810  63.810  42.220  1.00  0.00           H
ATOM   3156  CA  ILE A 209      86.450  62.410  42.140  1.00  0.00           C
ATOM   3157  HA  ILE A 209      87.500  62.710  42.050  1.00  0.00           H
ATOM   3158  CB  ILE A 209      86.040  61.920  43.570  1.00  0.00           C
ATOM   3159  HB  ILE A 209      84.990  61.610  43.570  1.00  0.00           H
ATOM   3160  CG2 ILE A 209      86.990  60.840  44.120  1.00  0.00           C
ATOM   3161 1HG2 ILE A 209      87.070  60.030  43.400  1.00  0.00           H
ATOM   3162 2HG2 ILE A 209      88.000  61.190  44.300  1.00  0.00           H
ATOM   3163 3HG2 ILE A 209      86.560  60.380  45.010  1.00  0.00           H
ATOM   3164  CG1 ILE A 209      86.140  63.130  44.540  1.00  0.00           C
ATOM   3165 1HG1 ILE A 209      85.830  62.810  45.540  1.00  0.00           H
ATOM   3166 2HG1 ILE A 209      85.400  63.800  44.110  1.00  0.00           H
ATOM   3167  CD  ILE A 209      87.540  63.890  44.690  1.00  0.00           C
ATOM   3168  HD1 ILE A 209      88.250  63.400  45.360  1.00  0.00           H
ATOM   3169  HD2 ILE A 209      87.980  64.010  43.700  1.00  0.00           H
ATOM   3170  HD3 ILE A 209      87.230  64.920  44.900  1.00  0.00           H
ATOM   3171  C   ILE A 209      86.330  61.250  41.150  1.00  0.00           C
ATOM   3172  O   ILE A 209      87.350  60.700  40.670  1.00  0.00           O
ATOM   3173  N   TYR A 210      85.160  61.020  40.610  1.00  0.00           N
ATOM   3174  H   TYR A 210      84.480  61.690  40.940  1.00  0.00           H
ATOM   3175  CA  TYR A 210      84.910  60.020  39.550  1.00  0.00           C
ATOM   3176  HA  TYR A 210      85.290  59.040  39.840  1.00  0.00           H
ATOM   3177  CB  TYR A 210      83.430  59.880  39.390  1.00  0.00           C
ATOM   3178  HB1 TYR A 210      83.020  60.770  38.890  1.00  0.00           H
ATOM   3179  HB2 TYR A 210      82.960  59.780  40.370  1.00  0.00           H
ATOM   3180  CG  TYR A 210      82.930  58.660  38.550  1.00  0.00           C
ATOM   3181  CD1 TYR A 210      82.840  57.470  39.290  1.00  0.00           C
ATOM   3182  HD1 TYR A 210      82.930  57.450  40.370  1.00  0.00           H
ATOM   3183  CE1 TYR A 210      82.360  56.290  38.700  1.00  0.00           C
ATOM   3184  HE1 TYR A 210      82.280  55.350  39.230  1.00  0.00           H
ATOM   3185  CZ  TYR A 210      81.900  56.330  37.350  1.00  0.00           C
ATOM   3186  OH  TYR A 210      81.260  55.230  36.810  1.00  0.00           O
ATOM   3187  HH  TYR A 210      80.790  55.440  36.010  1.00  0.00           H
ATOM   3188  CE2 TYR A 210      82.140  57.490  36.550  1.00  0.00           C
ATOM   3189  HE2 TYR A 210      81.790  57.500  35.530  1.00  0.00           H
ATOM   3190  CD2 TYR A 210      82.670  58.630  37.160  1.00  0.00           C
ATOM   3191  HD2 TYR A 210      82.840  59.520  36.580  1.00  0.00           H
ATOM   3192  C   TYR A 210      85.680  60.430  38.260  1.00  0.00           C
ATOM   3193  O   TYR A 210      86.490  59.610  37.810  1.00  0.00           O
ATOM   3194  N   ASP A 211      85.510  61.660  37.780  1.00  0.00           N
ATOM   3195  H   ASP A 211      84.750  62.200  38.170  1.00  0.00           H
ATOM   3196  CA  ASP A 211      86.110  62.000  36.500  1.00  0.00           C
ATOM   3197  HA  ASP A 211      85.900  61.260  35.720  1.00  0.00           H
ATOM   3198  CB  ASP A 211      85.550  63.290  36.020  1.00  0.00           C
ATOM   3199  HB1 ASP A 211      86.010  64.160  36.490  1.00  0.00           H
ATOM   3200  HB2 ASP A 211      84.480  63.320  36.240  1.00  0.00           H
ATOM   3201  CG  ASP A 211      85.700  63.550  34.510  1.00  0.00           C
ATOM   3202  OD1 ASP A 211      85.330  62.780  33.600  1.00  0.00           O
ATOM   3203  OD2 ASP A 211      86.200  64.670  34.200  1.00  0.00           O
ATOM   3204  C   ASP A 211      87.690  62.180  36.600  1.00  0.00           C
ATOM   3205  O   ASP A 211      88.400  62.080  35.630  1.00  0.00           O
ATOM   3206  N   ILE A 212      88.180  62.350  37.820  1.00  0.00           N
ATOM   3207  H   ILE A 212      87.520  62.430  38.580  1.00  0.00           H
ATOM   3208  CA  ILE A 212      89.630  62.290  38.110  1.00  0.00           C
ATOM   3209  HA  ILE A 212      90.140  62.790  37.290  1.00  0.00           H
ATOM   3210  CB  ILE A 212      90.090  62.970  39.420  1.00  0.00           C
ATOM   3211  HB  ILE A 212      89.420  62.600  40.190  1.00  0.00           H
ATOM   3212  CG2 ILE A 212      91.580  62.680  39.690  1.00  0.00           C
ATOM   3213 1HG2 ILE A 212      91.990  63.230  40.540  1.00  0.00           H
ATOM   3214 2HG2 ILE A 212      91.740  61.610  39.840  1.00  0.00           H
ATOM   3215 3HG2 ILE A 212      92.180  62.920  38.810  1.00  0.00           H
ATOM   3216  CG1 ILE A 212      89.900  64.460  39.230  1.00  0.00           C
ATOM   3217 1HG1 ILE A 212      88.920  64.690  38.800  1.00  0.00           H
ATOM   3218 2HG1 ILE A 212      90.660  64.820  38.540  1.00  0.00           H
ATOM   3219  CD  ILE A 212      89.990  65.320  40.480  1.00  0.00           C
ATOM   3220  HD1 ILE A 212      89.750  66.370  40.310  1.00  0.00           H
ATOM   3221  HD2 ILE A 212      89.210  64.990  41.150  1.00  0.00           H
ATOM   3222  HD3 ILE A 212      90.920  65.320  41.050  1.00  0.00           H
ATOM   3223  C   ILE A 212      90.090  60.830  38.050  1.00  0.00           C
ATOM   3224  O   ILE A 212      91.120  60.550  37.420  1.00  0.00           O
ATOM   3225  N   CYS A 213      89.440  59.910  38.720  1.00  0.00           N
ATOM   3226  H   CYS A 213      88.630  60.250  39.210  1.00  0.00           H
ATOM   3227  CA  CYS A 213      89.790  58.500  38.730  1.00  0.00           C
ATOM   3228  HA  CYS A 213      90.820  58.300  39.020  1.00  0.00           H
ATOM   3229  CB  CYS A 213      88.830  57.730  39.730  1.00  0.00           C
ATOM   3230  HB1 CYS A 213      89.020  56.680  39.510  1.00  0.00           H
ATOM   3231  HB2 CYS A 213      87.820  57.970  39.410  1.00  0.00           H
ATOM   3232  SG  CYS A 213      89.210  58.240  41.440  1.00  0.00           S
ATOM   3233  HG  CYS A 213      88.850  59.510  41.230  1.00  0.00           H
ATOM   3234  C   CYS A 213      89.650  57.860  37.350  1.00  0.00           C
ATOM   3235  O   CYS A 213      90.540  57.010  37.020  1.00  0.00           O
ATOM   3236  N   ARG A 214      88.690  58.260  36.500  1.00  0.00           N
ATOM   3237  H   ARG A 214      87.980  58.910  36.800  1.00  0.00           H
ATOM   3238  CA  ARG A 214      88.630  57.830  35.170  1.00  0.00           C
ATOM   3239  HA  ARG A 214      88.620  56.740  35.070  1.00  0.00           H
ATOM   3240  CB  ARG A 214      87.310  58.370  34.470  1.00  0.00           C
ATOM   3241  HB1 ARG A 214      87.390  58.100  33.420  1.00  0.00           H
ATOM   3242  HB2 ARG A 214      87.310  59.450  34.650  1.00  0.00           H
ATOM   3243  CG  ARG A 214      86.000  57.790  35.090  1.00  0.00           C
ATOM   3244  HG1 ARG A 214      85.740  58.340  35.990  1.00  0.00           H
ATOM   3245  HG2 ARG A 214      86.230  56.750  35.350  1.00  0.00           H
ATOM   3246  CD  ARG A 214      84.890  57.940  34.070  1.00  0.00           C
ATOM   3247  HD1 ARG A 214      84.010  57.440  34.480  1.00  0.00           H
ATOM   3248  HD2 ARG A 214      85.280  57.590  33.110  1.00  0.00           H
ATOM   3249  NE  ARG A 214      84.560  59.350  33.880  1.00  0.00           N
ATOM   3250  HE  ARG A 214      85.250  60.040  34.130  1.00  0.00           H
ATOM   3251  CZ  ARG A 214      83.470  59.730  33.190  1.00  0.00           C
ATOM   3252  NH1 ARG A 214      82.500  58.920  32.720  1.00  0.00           N
ATOM   3253 1HH1 ARG A 214      82.690  57.940  32.870  1.00  0.00           H
ATOM   3254 2HH1 ARG A 214      81.670  59.300  32.300  1.00  0.00           H
ATOM   3255  NH2 ARG A 214      83.340  61.020  32.990  1.00  0.00           N
ATOM   3256 1HH2 ARG A 214      84.110  61.590  33.300  1.00  0.00           H
ATOM   3257 2HH2 ARG A 214      82.500  61.370  32.550  1.00  0.00           H
ATOM   3258  C   ARG A 214      89.890  58.270  34.370  1.00  0.00           C
ATOM   3259  O   ARG A 214      90.370  57.410  33.630  1.00  0.00           O
ATOM   3260  N   ARG A 215      90.220  59.580  34.360  1.00  0.00           N
ATOM   3261  H   ARG A 215      89.660  60.190  34.950  1.00  0.00           H
ATOM   3262  CA  ARG A 215      91.210  60.200  33.440  1.00  0.00           C
ATOM   3263  HA  ARG A 215      91.120  59.840  32.420  1.00  0.00           H
ATOM   3264  CB  ARG A 215      90.750  61.690  33.200  1.00  0.00           C
ATOM   3265  HB1 ARG A 215      90.640  62.120  34.190  1.00  0.00           H
ATOM   3266  HB2 ARG A 215      89.690  61.630  32.920  1.00  0.00           H
ATOM   3267  CG  ARG A 215      91.570  62.600  32.270  1.00  0.00           C
ATOM   3268  HG1 ARG A 215      91.580  62.180  31.260  1.00  0.00           H
ATOM   3269  HG2 ARG A 215      92.590  62.600  32.670  1.00  0.00           H
ATOM   3270  CD  ARG A 215      91.040  64.030  32.270  1.00  0.00           C
ATOM   3271  HD1 ARG A 215      89.950  63.990  32.240  1.00  0.00           H
ATOM   3272  HD2 ARG A 215      91.490  64.630  31.480  1.00  0.00           H
ATOM   3273  NE  ARG A 215      91.470  64.790  33.420  1.00  0.00           N
ATOM   3274  HE  ARG A 215      92.470  64.800  33.570  1.00  0.00           H
ATOM   3275  CZ  ARG A 215      90.790  64.970  34.490  1.00  0.00           C
ATOM   3276  NH1 ARG A 215      89.490  65.040  34.590  1.00  0.00           N
ATOM   3277 1HH1 ARG A 215      88.950  64.890  33.750  1.00  0.00           H
ATOM   3278 2HH1 ARG A 215      88.970  65.250  35.430  1.00  0.00           H
ATOM   3279  NH2 ARG A 215      91.360  65.130  35.580  1.00  0.00           N
ATOM   3280 1HH2 ARG A 215      92.350  65.140  35.790  1.00  0.00           H
ATOM   3281 2HH2 ARG A 215      90.730  65.470  36.300  1.00  0.00           H
ATOM   3282  C   ARG A 215      92.670  60.030  33.900  1.00  0.00           C
ATOM   3283  O   ARG A 215      93.580  59.680  33.150  1.00  0.00           O
ATOM   3284  N   ASN A 216      92.910  60.220  35.190  1.00  0.00           N
ATOM   3285  H   ASN A 216      92.130  60.450  35.780  1.00  0.00           H
ATOM   3286  CA  ASN A 216      94.290  60.320  35.740  1.00  0.00           C
ATOM   3287  HA  ASN A 216      94.930  60.690  34.930  1.00  0.00           H
ATOM   3288  CB  ASN A 216      94.320  61.360  36.840  1.00  0.00           C
ATOM   3289  HB1 ASN A 216      95.260  61.290  37.380  1.00  0.00           H
ATOM   3290  HB2 ASN A 216      93.520  61.180  37.560  1.00  0.00           H
ATOM   3291  CG  ASN A 216      94.290  62.800  36.290  1.00  0.00           C
ATOM   3292  OD1 ASN A 216      94.250  63.020  35.080  1.00  0.00           O
ATOM   3293  ND2 ASN A 216      94.340  63.820  37.130  1.00  0.00           N
ATOM   3294 1HD2 ASN A 216      94.310  63.800  38.140  1.00  0.00           H
ATOM   3295 2HD2 ASN A 216      94.380  64.700  36.640  1.00  0.00           H
ATOM   3296  C   ASN A 216      94.830  58.920  36.070  1.00  0.00           C
ATOM   3297  O   ASN A 216      96.030  58.750  36.260  1.00  0.00           O
ATOM   3298  N   LEU A 217      93.980  57.930  36.190  1.00  0.00           N
ATOM   3299  H   LEU A 217      93.000  58.190  36.160  1.00  0.00           H
ATOM   3300  CA  LEU A 217      94.270  56.580  36.640  1.00  0.00           C
ATOM   3301  HA  LEU A 217      95.350  56.450  36.610  1.00  0.00           H
ATOM   3302  CB  LEU A 217      93.740  56.390  38.100  1.00  0.00           C
ATOM   3303  HB1 LEU A 217      93.850  55.350  38.410  1.00  0.00           H
ATOM   3304  HB2 LEU A 217      92.680  56.660  38.100  1.00  0.00           H
ATOM   3305  CG  LEU A 217      94.320  57.340  39.190  1.00  0.00           C
ATOM   3306  HG  LEU A 217      94.300  58.360  38.800  1.00  0.00           H
ATOM   3307  CD1 LEU A 217      93.580  57.250  40.500  1.00  0.00           C
ATOM   3308 1HD1 LEU A 217      92.560  57.550  40.260  1.00  0.00           H
ATOM   3309 2HD1 LEU A 217      93.690  56.310  41.040  1.00  0.00           H
ATOM   3310 3HD1 LEU A 217      93.990  58.040  41.140  1.00  0.00           H
ATOM   3311  CD2 LEU A 217      95.750  56.970  39.560  1.00  0.00           C
ATOM   3312 1HD2 LEU A 217      96.250  57.690  40.200  1.00  0.00           H
ATOM   3313 2HD2 LEU A 217      95.900  55.960  39.940  1.00  0.00           H
ATOM   3314 3HD2 LEU A 217      96.340  56.940  38.640  1.00  0.00           H
ATOM   3315  C   LEU A 217      93.820  55.470  35.690  1.00  0.00           C
ATOM   3316  O   LEU A 217      93.860  54.330  36.130  1.00  0.00           O
ATOM   3317  N   ASP A 218      93.270  55.780  34.490  1.00  0.00           N
ATOM   3318  H   ASP A 218      93.420  56.710  34.120  1.00  0.00           H
ATOM   3319  CA  ASP A 218      92.560  54.810  33.530  1.00  0.00           C
ATOM   3320  HA  ASP A 218      91.830  55.370  32.940  1.00  0.00           H
ATOM   3321  CB  ASP A 218      93.620  54.300  32.480  1.00  0.00           C
ATOM   3322  HB1 ASP A 218      93.170  53.770  31.640  1.00  0.00           H
ATOM   3323  HB2 ASP A 218      94.310  53.570  32.930  1.00  0.00           H
ATOM   3324  CG  ASP A 218      94.500  55.300  31.770  1.00  0.00           C
ATOM   3325  OD1 ASP A 218      94.120  56.550  31.730  1.00  0.00           O
ATOM   3326  OD2 ASP A 218      95.640  55.070  31.330  1.00  0.00           O
ATOM   3327  C   ASP A 218      91.780  53.780  34.230  1.00  0.00           C
ATOM   3328  O   ASP A 218      91.840  52.620  33.860  1.00  0.00           O
ATOM   3329  N   ILE A 219      90.920  54.090  35.210  1.00  0.00           N
ATOM   3330  H   ILE A 219      90.940  55.090  35.400  1.00  0.00           H
ATOM   3331  CA  ILE A 219      89.930  53.170  35.850  1.00  0.00           C
ATOM   3332  HA  ILE A 219      90.270  52.140  35.720  1.00  0.00           H
ATOM   3333  CB  ILE A 219      89.620  53.550  37.330  1.00  0.00           C
ATOM   3334  HB  ILE A 219      89.190  54.550  37.410  1.00  0.00           H
ATOM   3335  CG2 ILE A 219      88.590  52.490  37.960  1.00  0.00           C
ATOM   3336 1HG2 ILE A 219      89.020  51.490  38.040  1.00  0.00           H
ATOM   3337 2HG2 ILE A 219      88.370  52.810  38.980  1.00  0.00           H
ATOM   3338 3HG2 ILE A 219      87.650  52.450  37.410  1.00  0.00           H
ATOM   3339  CG1 ILE A 219      90.870  53.520  38.180  1.00  0.00           C
ATOM   3340 1HG1 ILE A 219      91.680  54.060  37.680  1.00  0.00           H
ATOM   3341 2HG1 ILE A 219      91.270  52.510  38.130  1.00  0.00           H
ATOM   3342  CD  ILE A 219      90.710  54.160  39.560  1.00  0.00           C
ATOM   3343  HD1 ILE A 219      90.510  53.310  40.210  1.00  0.00           H
ATOM   3344  HD2 ILE A 219      91.610  54.720  39.770  1.00  0.00           H
ATOM   3345  HD3 ILE A 219      89.790  54.760  39.560  1.00  0.00           H
ATOM   3346  C   ILE A 219      88.610  53.360  35.090  1.00  0.00           C
ATOM   3347  O   ILE A 219      88.080  54.490  35.080  1.00  0.00           O
ATOM   3348  N   GLU A 220      88.040  52.330  34.460  1.00  0.00           N
ATOM   3349  H   GLU A 220      88.520  51.440  34.460  1.00  0.00           H
ATOM   3350  CA  GLU A 220      86.930  52.520  33.500  1.00  0.00           C
ATOM   3351  HA  GLU A 220      87.110  53.340  32.810  1.00  0.00           H
ATOM   3352  CB  GLU A 220      86.720  51.230  32.660  1.00  0.00           C
ATOM   3353  HB1 GLU A 220      85.680  51.150  32.330  1.00  0.00           H
ATOM   3354  HB2 GLU A 220      86.980  50.350  33.250  1.00  0.00           H
ATOM   3355  CG  GLU A 220      87.730  51.240  31.440  1.00  0.00           C
ATOM   3356  HG1 GLU A 220      88.770  51.410  31.730  1.00  0.00           H
ATOM   3357  HG2 GLU A 220      87.670  52.150  30.840  1.00  0.00           H
ATOM   3358  CD  GLU A 220      87.680  49.930  30.660  1.00  0.00           C
ATOM   3359  OE1 GLU A 220      87.950  48.870  31.280  1.00  0.00           O
ATOM   3360  OE2 GLU A 220      87.350  50.010  29.480  1.00  0.00           O
ATOM   3361  C   GLU A 220      85.580  52.780  34.090  1.00  0.00           C
ATOM   3362  O   GLU A 220      84.810  53.500  33.440  1.00  0.00           O
ATOM   3363  N   ARG A 221      85.270  52.190  35.270  1.00  0.00           N
ATOM   3364  H   ARG A 221      85.920  51.490  35.590  1.00  0.00           H
ATOM   3365  CA  ARG A 221      84.020  52.440  36.110  1.00  0.00           C
ATOM   3366  HA  ARG A 221      83.620  53.440  35.990  1.00  0.00           H
ATOM   3367  CB  ARG A 221      83.040  51.450  35.580  1.00  0.00           C
ATOM   3368  HB1 ARG A 221      83.020  50.540  36.180  1.00  0.00           H
ATOM   3369  HB2 ARG A 221      83.390  51.160  34.580  1.00  0.00           H
ATOM   3370  CG  ARG A 221      81.600  51.980  35.630  1.00  0.00           C
ATOM   3371  HG1 ARG A 221      81.010  51.250  35.080  1.00  0.00           H
ATOM   3372  HG2 ARG A 221      81.620  52.880  35.010  1.00  0.00           H
ATOM   3373  CD  ARG A 221      81.120  52.160  37.030  1.00  0.00           C
ATOM   3374  HD1 ARG A 221      81.800  52.810  37.570  1.00  0.00           H
ATOM   3375  HD2 ARG A 221      81.170  51.220  37.580  1.00  0.00           H
ATOM   3376  NE  ARG A 221      79.740  52.640  37.080  1.00  0.00           N
ATOM   3377  HE  ARG A 221      79.300  52.950  36.220  1.00  0.00           H
ATOM   3378  CZ  ARG A 221      78.970  52.860  38.120  1.00  0.00           C
ATOM   3379  NH1 ARG A 221      79.300  52.680  39.370  1.00  0.00           N
ATOM   3380 1HH1 ARG A 221      80.160  52.180  39.510  1.00  0.00           H
ATOM   3381 2HH1 ARG A 221      78.640  52.670  40.130  1.00  0.00           H
ATOM   3382  NH2 ARG A 221      77.850  53.440  37.840  1.00  0.00           N
ATOM   3383 1HH2 ARG A 221      77.640  53.770  36.910  1.00  0.00           H
ATOM   3384 2HH2 ARG A 221      77.340  53.870  38.600  1.00  0.00           H
ATOM   3385  C   ARG A 221      84.460  52.420  37.590  1.00  0.00           C
ATOM   3386  O   ARG A 221      84.220  51.430  38.270  1.00  0.00           O
ATOM   3387  N   PRO A 222      85.010  53.500  38.170  1.00  0.00           N
ATOM   3388  CD  PRO A 222      85.480  54.640  37.480  1.00  0.00           C
ATOM   3389  HD1 PRO A 222      84.590  55.180  37.180  1.00  0.00           H
ATOM   3390  HD2 PRO A 222      86.080  54.300  36.630  1.00  0.00           H
ATOM   3391  CG  PRO A 222      86.270  55.490  38.490  1.00  0.00           C
ATOM   3392  HG1 PRO A 222      86.170  56.540  38.200  1.00  0.00           H
ATOM   3393  HG2 PRO A 222      87.320  55.200  38.390  1.00  0.00           H
ATOM   3394  CB  PRO A 222      85.850  55.050  39.850  1.00  0.00           C
ATOM   3395  HB1 PRO A 222      84.960  55.590  40.170  1.00  0.00           H
ATOM   3396  HB2 PRO A 222      86.510  55.190  40.710  1.00  0.00           H
ATOM   3397  CA  PRO A 222      85.500  53.560  39.580  1.00  0.00           C
ATOM   3398  HA  PRO A 222      86.400  52.960  39.660  1.00  0.00           H
ATOM   3399  C   PRO A 222      84.470  53.090  40.620  1.00  0.00           C
ATOM   3400  O   PRO A 222      83.310  53.430  40.550  1.00  0.00           O
ATOM   3401  N   THR A 223      84.970  52.540  41.720  1.00  0.00           N
ATOM   3402  H   THR A 223      85.930  52.220  41.750  1.00  0.00           H
ATOM   3403  CA  THR A 223      84.170  52.110  42.930  1.00  0.00           C
ATOM   3404  HA  THR A 223      83.100  52.170  42.740  1.00  0.00           H
ATOM   3405  CB  THR A 223      84.460  50.640  43.330  1.00  0.00           C
ATOM   3406  HB  THR A 223      83.690  50.190  43.940  1.00  0.00           H
ATOM   3407  CG2 THR A 223      84.410  49.730  42.100  1.00  0.00           C
ATOM   3408 1HG2 THR A 223      85.230  49.990  41.430  1.00  0.00           H
ATOM   3409 2HG2 THR A 223      84.560  48.690  42.380  1.00  0.00           H
ATOM   3410 3HG2 THR A 223      83.470  49.900  41.560  1.00  0.00           H
ATOM   3411  OG1 THR A 223      85.620  50.560  44.100  1.00  0.00           O
ATOM   3412  HG1 THR A 223      85.710  49.710  44.530  1.00  0.00           H
ATOM   3413  C   THR A 223      84.280  53.090  44.110  1.00  0.00           C
ATOM   3414  O   THR A 223      85.230  53.820  44.030  1.00  0.00           O
ATOM   3415  N   TYR A 224      83.490  53.050  45.200  1.00  0.00           N
ATOM   3416  H   TYR A 224      82.640  52.510  45.160  1.00  0.00           H
ATOM   3417  CA  TYR A 224      83.820  53.840  46.430  1.00  0.00           C
ATOM   3418  HA  TYR A 224      83.710  54.890  46.140  1.00  0.00           H
ATOM   3419  CB  TYR A 224      82.860  53.710  47.540  1.00  0.00           C
ATOM   3420  HB1 TYR A 224      83.190  54.230  48.430  1.00  0.00           H
ATOM   3421  HB2 TYR A 224      82.840  52.670  47.860  1.00  0.00           H
ATOM   3422  CG  TYR A 224      81.490  54.130  47.280  1.00  0.00           C
ATOM   3423  CD1 TYR A 224      81.140  55.370  46.750  1.00  0.00           C
ATOM   3424  HD1 TYR A 224      81.790  56.160  46.420  1.00  0.00           H
ATOM   3425  CE1 TYR A 224      79.790  55.780  46.550  1.00  0.00           C
ATOM   3426  HE1 TYR A 224      79.530  56.780  46.240  1.00  0.00           H
ATOM   3427  CZ  TYR A 224      78.790  54.890  46.920  1.00  0.00           C
ATOM   3428  OH  TYR A 224      77.470  55.210  46.890  1.00  0.00           O
ATOM   3429  HH  TYR A 224      76.910  54.500  47.200  1.00  0.00           H
ATOM   3430  CE2 TYR A 224      79.110  53.620  47.460  1.00  0.00           C
ATOM   3431  HE2 TYR A 224      78.330  52.930  47.740  1.00  0.00           H
ATOM   3432  CD2 TYR A 224      80.450  53.250  47.650  1.00  0.00           C
ATOM   3433  HD2 TYR A 224      80.640  52.260  48.040  1.00  0.00           H
ATOM   3434  C   TYR A 224      85.220  53.610  46.990  1.00  0.00           C
ATOM   3435  O   TYR A 224      85.860  54.480  47.430  1.00  0.00           O
ATOM   3436  N   THR A 225      85.770  52.400  46.710  1.00  0.00           N
ATOM   3437  H   THR A 225      85.160  51.680  46.340  1.00  0.00           H
ATOM   3438  CA  THR A 225      87.150  52.090  47.170  1.00  0.00           C
ATOM   3439  HA  THR A 225      87.260  52.300  48.240  1.00  0.00           H
ATOM   3440  CB  THR A 225      87.570  50.620  47.100  1.00  0.00           C
ATOM   3441  HB  THR A 225      87.790  50.350  46.070  1.00  0.00           H
ATOM   3442  CG2 THR A 225      88.790  50.330  48.010  1.00  0.00           C
ATOM   3443 1HG2 THR A 225      89.270  51.300  48.160  1.00  0.00           H
ATOM   3444 2HG2 THR A 225      88.530  49.840  48.950  1.00  0.00           H
ATOM   3445 3HG2 THR A 225      89.520  49.660  47.550  1.00  0.00           H
ATOM   3446  OG1 THR A 225      86.510  49.860  47.620  1.00  0.00           O
ATOM   3447  HG1 THR A 225      86.810  48.980  47.830  1.00  0.00           H
ATOM   3448  C   THR A 225      88.180  52.910  46.360  1.00  0.00           C
ATOM   3449  O   THR A 225      89.100  53.470  46.960  1.00  0.00           O
ATOM   3450  N   ASN A 226      88.090  53.000  45.000  1.00  0.00           N
ATOM   3451  H   ASN A 226      87.350  52.610  44.430  1.00  0.00           H
ATOM   3452  CA  ASN A 226      88.920  53.910  44.320  1.00  0.00           C
ATOM   3453  HA  ASN A 226      89.960  53.600  44.470  1.00  0.00           H
ATOM   3454  CB  ASN A 226      88.590  53.810  42.820  1.00  0.00           C
ATOM   3455  HB1 ASN A 226      89.350  54.450  42.390  1.00  0.00           H
ATOM   3456  HB2 ASN A 226      87.580  54.180  42.650  1.00  0.00           H
ATOM   3457  CG  ASN A 226      88.770  52.440  42.220  1.00  0.00           C
ATOM   3458  OD1 ASN A 226      87.820  51.900  41.710  1.00  0.00           O
ATOM   3459  ND2 ASN A 226      89.890  51.810  42.360  1.00  0.00           N
ATOM   3460 1HD2 ASN A 226      90.820  52.160  42.530  1.00  0.00           H
ATOM   3461 2HD2 ASN A 226      89.830  50.880  41.970  1.00  0.00           H
ATOM   3462  C   ASN A 226      88.690  55.430  44.650  1.00  0.00           C
ATOM   3463  O   ASN A 226      89.630  56.230  44.590  1.00  0.00           O
ATOM   3464  N   LEU A 227      87.430  55.820  44.920  1.00  0.00           N
ATOM   3465  H   LEU A 227      86.710  55.110  44.920  1.00  0.00           H
ATOM   3466  CA  LEU A 227      87.010  57.210  45.140  1.00  0.00           C
ATOM   3467  HA  LEU A 227      87.560  57.900  44.490  1.00  0.00           H
ATOM   3468  CB  LEU A 227      85.520  57.260  44.970  1.00  0.00           C
ATOM   3469  HB1 LEU A 227      85.120  58.230  45.240  1.00  0.00           H
ATOM   3470  HB2 LEU A 227      85.100  56.520  45.650  1.00  0.00           H
ATOM   3471  CG  LEU A 227      85.050  57.100  43.520  1.00  0.00           C
ATOM   3472  HG  LEU A 227      85.640  56.250  43.190  1.00  0.00           H
ATOM   3473  CD1 LEU A 227      83.500  56.890  43.520  1.00  0.00           C
ATOM   3474 1HD1 LEU A 227      83.020  56.780  42.550  1.00  0.00           H
ATOM   3475 2HD1 LEU A 227      83.140  56.000  44.040  1.00  0.00           H
ATOM   3476 3HD1 LEU A 227      82.980  57.780  43.870  1.00  0.00           H
ATOM   3477  CD2 LEU A 227      85.330  58.090  42.390  1.00  0.00           C
ATOM   3478 1HD2 LEU A 227      84.840  57.730  41.480  1.00  0.00           H
ATOM   3479 2HD2 LEU A 227      84.870  59.040  42.680  1.00  0.00           H
ATOM   3480 3HD2 LEU A 227      86.400  58.180  42.220  1.00  0.00           H
ATOM   3481  C   LEU A 227      87.510  57.660  46.560  1.00  0.00           C
ATOM   3482  O   LEU A 227      88.060  58.750  46.680  1.00  0.00           O
ATOM   3483  N   ASN A 228      87.420  56.830  47.590  1.00  0.00           N
ATOM   3484  H   ASN A 228      86.800  56.040  47.510  1.00  0.00           H
ATOM   3485  CA  ASN A 228      87.810  57.160  48.980  1.00  0.00           C
ATOM   3486  HA  ASN A 228      87.530  58.190  49.170  1.00  0.00           H
ATOM   3487  CB  ASN A 228      87.110  56.160  50.010  1.00  0.00           C
ATOM   3488  HB1 ASN A 228      87.540  56.360  50.990  1.00  0.00           H
ATOM   3489  HB2 ASN A 228      87.300  55.090  49.860  1.00  0.00           H
ATOM   3490  CG  ASN A 228      85.600  56.240  50.010  1.00  0.00           C
ATOM   3491  OD1 ASN A 228      85.010  57.070  49.300  1.00  0.00           O
ATOM   3492  ND2 ASN A 228      84.870  55.420  50.650  1.00  0.00           N
ATOM   3493 1HD2 ASN A 228      85.310  54.550  50.910  1.00  0.00           H
ATOM   3494 2HD2 ASN A 228      83.870  55.560  50.610  1.00  0.00           H
ATOM   3495  C   ASN A 228      89.340  57.040  49.210  1.00  0.00           C
ATOM   3496  O   ASN A 228      89.900  57.830  50.000  1.00  0.00           O
ATOM   3497  N   ARG A 229      90.020  56.170  48.470  1.00  0.00           N
ATOM   3498  H   ARG A 229      89.450  55.590  47.870  1.00  0.00           H
ATOM   3499  CA  ARG A 229      91.510  56.110  48.410  1.00  0.00           C
ATOM   3500  HA  ARG A 229      91.900  56.090  49.430  1.00  0.00           H
ATOM   3501  CB  ARG A 229      91.930  54.800  47.790  1.00  0.00           C
ATOM   3502  HB1 ARG A 229      92.980  54.890  47.530  1.00  0.00           H
ATOM   3503  HB2 ARG A 229      91.280  54.680  46.920  1.00  0.00           H
ATOM   3504  CG  ARG A 229      91.770  53.630  48.810  1.00  0.00           C
ATOM   3505  HG1 ARG A 229      90.750  53.600  49.190  1.00  0.00           H
ATOM   3506  HG2 ARG A 229      92.440  53.700  49.660  1.00  0.00           H
ATOM   3507  CD  ARG A 229      92.030  52.340  48.020  1.00  0.00           C
ATOM   3508  HD1 ARG A 229      92.910  52.520  47.390  1.00  0.00           H
ATOM   3509  HD2 ARG A 229      91.190  52.250  47.330  1.00  0.00           H
ATOM   3510  NE  ARG A 229      92.130  51.170  48.970  1.00  0.00           N
ATOM   3511  HE  ARG A 229      92.130  51.400  49.950  1.00  0.00           H
ATOM   3512  CZ  ARG A 229      92.680  50.040  48.590  1.00  0.00           C
ATOM   3513  NH1 ARG A 229      92.870  49.610  47.340  1.00  0.00           N
ATOM   3514 1HH1 ARG A 229      92.640  50.210  46.560  1.00  0.00           H
ATOM   3515 2HH1 ARG A 229      93.400  48.770  47.160  1.00  0.00           H
ATOM   3516  NH2 ARG A 229      93.050  49.220  49.500  1.00  0.00           N
ATOM   3517 1HH2 ARG A 229      92.740  49.410  50.440  1.00  0.00           H
ATOM   3518 2HH2 ARG A 229      93.540  48.360  49.270  1.00  0.00           H
ATOM   3519  C   ARG A 229      92.080  57.320  47.740  1.00  0.00           C
ATOM   3520  O   ARG A 229      93.210  57.650  48.020  1.00  0.00           O
ATOM   3521  N   LEU A 230      91.290  57.990  46.860  1.00  0.00           N
ATOM   3522  H   LEU A 230      90.380  57.610  46.630  1.00  0.00           H
ATOM   3523  CA  LEU A 230      91.660  59.360  46.420  1.00  0.00           C
ATOM   3524  HA  LEU A 230      92.740  59.440  46.340  1.00  0.00           H
ATOM   3525  CB  LEU A 230      90.980  59.560  45.050  1.00  0.00           C
ATOM   3526  HB1 LEU A 230      89.920  59.590  45.310  1.00  0.00           H
ATOM   3527  HB2 LEU A 230      91.230  58.780  44.340  1.00  0.00           H
ATOM   3528  CG  LEU A 230      91.400  60.920  44.460  1.00  0.00           C
ATOM   3529  HG  LEU A 230      90.870  61.680  45.030  1.00  0.00           H
ATOM   3530  CD1 LEU A 230      92.830  61.310  44.560  1.00  0.00           C
ATOM   3531 1HD1 LEU A 230      93.160  61.250  45.590  1.00  0.00           H
ATOM   3532 2HD1 LEU A 230      93.500  60.520  44.210  1.00  0.00           H
ATOM   3533 3HD1 LEU A 230      92.950  62.310  44.140  1.00  0.00           H
ATOM   3534  CD2 LEU A 230      91.030  60.910  43.000  1.00  0.00           C
ATOM   3535 1HD2 LEU A 230      91.510  60.070  42.490  1.00  0.00           H
ATOM   3536 2HD2 LEU A 230      89.950  60.780  43.040  1.00  0.00           H
ATOM   3537 3HD2 LEU A 230      91.280  61.880  42.570  1.00  0.00           H
ATOM   3538  C   LEU A 230      91.360  60.450  47.470  1.00  0.00           C
ATOM   3539  O   LEU A 230      92.260  61.110  47.940  1.00  0.00           O
ATOM   3540  N   ILE A 231      90.160  60.490  47.990  1.00  0.00           N
ATOM   3541  H   ILE A 231      89.550  59.800  47.570  1.00  0.00           H
ATOM   3542  CA  ILE A 231      89.630  61.440  48.980  1.00  0.00           C
ATOM   3543  HA  ILE A 231      89.770  62.460  48.600  1.00  0.00           H
ATOM   3544  CB  ILE A 231      88.120  61.180  49.220  1.00  0.00           C
ATOM   3545  HB  ILE A 231      87.960  60.140  49.470  1.00  0.00           H
ATOM   3546  CG2 ILE A 231      87.610  62.140  50.270  1.00  0.00           C
ATOM   3547 1HG2 ILE A 231      88.020  63.120  50.040  1.00  0.00           H
ATOM   3548 2HG2 ILE A 231      86.520  62.170  50.300  1.00  0.00           H
ATOM   3549 3HG2 ILE A 231      87.950  61.850  51.260  1.00  0.00           H
ATOM   3550  CG1 ILE A 231      87.310  61.580  47.960  1.00  0.00           C
ATOM   3551 1HG1 ILE A 231      87.900  61.320  47.080  1.00  0.00           H
ATOM   3552 2HG1 ILE A 231      86.990  62.620  48.000  1.00  0.00           H
ATOM   3553  CD  ILE A 231      85.920  60.920  47.870  1.00  0.00           C
ATOM   3554  HD1 ILE A 231      86.070  59.940  47.440  1.00  0.00           H
ATOM   3555  HD2 ILE A 231      85.470  60.770  48.850  1.00  0.00           H
ATOM   3556  HD3 ILE A 231      85.230  61.420  47.180  1.00  0.00           H
ATOM   3557  C   ILE A 231      90.540  61.460  50.240  1.00  0.00           C
ATOM   3558  O   ILE A 231      90.930  62.490  50.740  1.00  0.00           O
ATOM   3559  N   SER A 232      90.900  60.310  50.720  1.00  0.00           N
ATOM   3560  H   SER A 232      90.640  59.470  50.210  1.00  0.00           H
ATOM   3561  CA  SER A 232      91.690  60.200  51.920  1.00  0.00           C
ATOM   3562  HA  SER A 232      91.120  60.540  52.790  1.00  0.00           H
ATOM   3563  CB  SER A 232      91.860  58.740  52.310  1.00  0.00           C
ATOM   3564  HB1 SER A 232      90.900  58.350  52.640  1.00  0.00           H
ATOM   3565  HB2 SER A 232      92.570  58.770  53.140  1.00  0.00           H
ATOM   3566  OG  SER A 232      92.270  57.910  51.280  1.00  0.00           O
ATOM   3567  HG  SER A 232      91.500  57.700  50.750  1.00  0.00           H
ATOM   3568  C   SER A 232      92.990  60.970  51.850  1.00  0.00           C
ATOM   3569  O   SER A 232      93.270  61.730  52.800  1.00  0.00           O
ATOM   3570  N   GLN A 233      93.720  60.890  50.740  1.00  0.00           N
ATOM   3571  H   GLN A 233      93.500  60.200  50.040  1.00  0.00           H
ATOM   3572  CA  GLN A 233      94.900  61.660  50.500  1.00  0.00           C
ATOM   3573  HA  GLN A 233      95.710  61.490  51.210  1.00  0.00           H
ATOM   3574  CB  GLN A 233      95.470  61.340  49.130  1.00  0.00           C
ATOM   3575  HB1 GLN A 233      96.360  61.970  49.010  1.00  0.00           H
ATOM   3576  HB2 GLN A 233      94.710  61.640  48.410  1.00  0.00           H
ATOM   3577  CG  GLN A 233      95.830  59.890  48.870  1.00  0.00           C
ATOM   3578  HG1 GLN A 233      96.180  59.660  47.860  1.00  0.00           H
ATOM   3579  HG2 GLN A 233      94.880  59.380  49.040  1.00  0.00           H
ATOM   3580  CD  GLN A 233      96.940  59.420  49.860  1.00  0.00           C
ATOM   3581  OE1 GLN A 233      97.550  60.150  50.600  1.00  0.00           O
ATOM   3582  NE2 GLN A 233      97.190  58.100  49.900  1.00  0.00           N
ATOM   3583 1HE2 GLN A 233      96.710  57.400  49.350  1.00  0.00           H
ATOM   3584 2HE2 GLN A 233      97.940  57.870  50.530  1.00  0.00           H
ATOM   3585  C   GLN A 233      94.630  63.170  50.670  1.00  0.00           C
ATOM   3586  O   GLN A 233      95.380  63.930  51.360  1.00  0.00           O
ATOM   3587  N   ILE A 234      93.530  63.660  50.120  1.00  0.00           N
ATOM   3588  H   ILE A 234      92.990  63.030  49.550  1.00  0.00           H
ATOM   3589  CA  ILE A 234      93.210  65.100  50.240  1.00  0.00           C
ATOM   3590  HA  ILE A 234      94.010  65.800  50.000  1.00  0.00           H
ATOM   3591  CB  ILE A 234      92.080  65.390  49.270  1.00  0.00           C
ATOM   3592  HB  ILE A 234      91.360  64.580  49.370  1.00  0.00           H
ATOM   3593  CG2 ILE A 234      91.420  66.790  49.540  1.00  0.00           C
ATOM   3594 1HG2 ILE A 234      90.590  67.050  48.880  1.00  0.00           H
ATOM   3595 2HG2 ILE A 234      90.970  66.870  50.520  1.00  0.00           H
ATOM   3596 3HG2 ILE A 234      92.210  67.530  49.590  1.00  0.00           H
ATOM   3597  CG1 ILE A 234      92.560  65.580  47.800  1.00  0.00           C
ATOM   3598 1HG1 ILE A 234      93.480  66.150  47.650  1.00  0.00           H
ATOM   3599 2HG1 ILE A 234      91.810  66.120  47.230  1.00  0.00           H
ATOM   3600  CD  ILE A 234      92.630  64.210  47.110  1.00  0.00           C
ATOM   3601  HD1 ILE A 234      91.810  63.620  47.510  1.00  0.00           H
ATOM   3602  HD2 ILE A 234      92.470  64.410  46.050  1.00  0.00           H
ATOM   3603  HD3 ILE A 234      93.550  63.690  47.390  1.00  0.00           H
ATOM   3604  C   ILE A 234      92.850  65.470  51.650  1.00  0.00           C
ATOM   3605  O   ILE A 234      93.400  66.460  52.210  1.00  0.00           O
ATOM   3606  N   VAL A 235      92.060  64.640  52.390  1.00  0.00           N
ATOM   3607  H   VAL A 235      91.580  63.890  51.920  1.00  0.00           H
ATOM   3608  CA  VAL A 235      91.780  64.940  53.900  1.00  0.00           C
ATOM   3609  HA  VAL A 235      91.300  65.920  53.970  1.00  0.00           H
ATOM   3610  CB  VAL A 235      90.790  63.910  54.330  1.00  0.00           C
ATOM   3611  HB  VAL A 235      91.240  62.960  54.050  1.00  0.00           H
ATOM   3612  CG1 VAL A 235      90.440  63.860  55.840  1.00  0.00           C
ATOM   3613 1HG1 VAL A 235      89.790  63.040  56.150  1.00  0.00           H
ATOM   3614 2HG1 VAL A 235      91.350  63.880  56.440  1.00  0.00           H
ATOM   3615 3HG1 VAL A 235      89.830  64.730  56.110  1.00  0.00           H
ATOM   3616  CG2 VAL A 235      89.470  63.920  53.560  1.00  0.00           C
ATOM   3617 1HG2 VAL A 235      88.870  63.060  53.880  1.00  0.00           H
ATOM   3618 2HG2 VAL A 235      88.930  64.850  53.700  1.00  0.00           H
ATOM   3619 3HG2 VAL A 235      89.700  63.830  52.500  1.00  0.00           H
ATOM   3620  C   VAL A 235      93.030  64.910  54.790  1.00  0.00           C
ATOM   3621  O   VAL A 235      93.190  65.640  55.800  1.00  0.00           O
ATOM   3622  N   SER A 236      93.920  63.920  54.440  1.00  0.00           N
ATOM   3623  H   SER A 236      93.750  63.430  53.570  1.00  0.00           H
ATOM   3624  CA  SER A 236      95.180  63.740  55.130  1.00  0.00           C
ATOM   3625  HA  SER A 236      95.010  63.840  56.200  1.00  0.00           H
ATOM   3626  CB  SER A 236      95.780  62.400  54.800  1.00  0.00           C
ATOM   3627  HB1 SER A 236      95.770  62.140  53.740  1.00  0.00           H
ATOM   3628  HB2 SER A 236      95.200  61.640  55.330  1.00  0.00           H
ATOM   3629  OG  SER A 236      97.090  62.460  55.240  1.00  0.00           O
ATOM   3630  HG  SER A 236      97.560  61.630  55.110  1.00  0.00           H
ATOM   3631  C   SER A 236      96.050  64.950  54.920  1.00  0.00           C
ATOM   3632  O   SER A 236      96.500  65.480  55.890  1.00  0.00           O
ATOM   3633  N   SER A 237      96.180  65.350  53.660  1.00  0.00           N
ATOM   3634  H   SER A 237      95.850  64.740  52.930  1.00  0.00           H
ATOM   3635  CA  SER A 237      96.970  66.540  53.350  1.00  0.00           C
ATOM   3636  HA  SER A 237      97.960  66.470  53.800  1.00  0.00           H
ATOM   3637  CB  SER A 237      97.060  66.660  51.730  1.00  0.00           C
ATOM   3638  HB1 SER A 237      97.640  67.560  51.520  1.00  0.00           H
ATOM   3639  HB2 SER A 237      96.080  66.780  51.270  1.00  0.00           H
ATOM   3640  OG  SER A 237      97.670  65.500  51.250  1.00  0.00           O
ATOM   3641  HG  SER A 237      97.030  64.790  51.130  1.00  0.00           H
ATOM   3642  C   SER A 237      96.430  67.890  54.000  1.00  0.00           C
ATOM   3643  O   SER A 237      97.170  68.850  54.110  1.00  0.00           O
ATOM   3644  N   ILE A 238      95.120  67.940  54.320  1.00  0.00           N
ATOM   3645  H   ILE A 238      94.500  67.200  54.050  1.00  0.00           H
ATOM   3646  CA  ILE A 238      94.490  69.060  54.960  1.00  0.00           C
ATOM   3647  HA  ILE A 238      94.980  69.970  54.590  1.00  0.00           H
ATOM   3648  CB  ILE A 238      92.940  69.070  54.620  1.00  0.00           C
ATOM   3649  HB  ILE A 238      92.650  68.020  54.620  1.00  0.00           H
ATOM   3650  CG2 ILE A 238      92.090  69.970  55.570  1.00  0.00           C
ATOM   3651 1HG2 ILE A 238      91.020  69.850  55.410  1.00  0.00           H
ATOM   3652 2HG2 ILE A 238      92.200  69.570  56.580  1.00  0.00           H
ATOM   3653 3HG2 ILE A 238      92.460  70.980  55.400  1.00  0.00           H
ATOM   3654  CG1 ILE A 238      92.900  69.570  53.180  1.00  0.00           C
ATOM   3655 1HG1 ILE A 238      93.580  69.090  52.470  1.00  0.00           H
ATOM   3656 2HG1 ILE A 238      93.220  70.610  53.280  1.00  0.00           H
ATOM   3657  CD  ILE A 238      91.570  69.380  52.510  1.00  0.00           C
ATOM   3658  HD1 ILE A 238      91.270  68.340  52.670  1.00  0.00           H
ATOM   3659  HD2 ILE A 238      90.910  70.170  52.880  1.00  0.00           H
ATOM   3660  HD3 ILE A 238      91.700  69.590  51.450  1.00  0.00           H
ATOM   3661  C   ILE A 238      94.680  68.950  56.470  1.00  0.00           C
ATOM   3662  O   ILE A 238      95.070  69.890  57.170  1.00  0.00           O
ATOM   3663  N   THR A 239      94.440  67.760  57.110  1.00  0.00           N
ATOM   3664  H   THR A 239      94.010  67.040  56.550  1.00  0.00           H
ATOM   3665  CA  THR A 239      94.640  67.540  58.570  1.00  0.00           C
ATOM   3666  HA  THR A 239      94.320  68.420  59.140  1.00  0.00           H
ATOM   3667  CB  THR A 239      93.880  66.280  59.070  1.00  0.00           C
ATOM   3668  HB  THR A 239      94.040  66.260  60.150  1.00  0.00           H
ATOM   3669  CG2 THR A 239      92.400  66.360  58.920  1.00  0.00           C
ATOM   3670 1HG2 THR A 239      92.000  67.190  59.510  1.00  0.00           H
ATOM   3671 2HG2 THR A 239      92.150  66.520  57.870  1.00  0.00           H
ATOM   3672 3HG2 THR A 239      91.890  65.460  59.250  1.00  0.00           H
ATOM   3673  OG1 THR A 239      94.370  65.090  58.400  1.00  0.00           O
ATOM   3674  HG1 THR A 239      94.000  65.240  57.520  1.00  0.00           H
ATOM   3675  C   THR A 239      96.110  67.410  58.940  1.00  0.00           C
ATOM   3676  O   THR A 239      96.440  67.300  60.110  1.00  0.00           O
ATOM   3677  N   ALA A 240      97.010  67.330  57.970  1.00  0.00           N
ATOM   3678  H   ALA A 240      96.690  67.310  57.010  1.00  0.00           H
ATOM   3679  CA  ALA A 240      98.450  67.000  58.180  1.00  0.00           C
ATOM   3680  HA  ALA A 240      98.520  66.020  58.660  1.00  0.00           H
ATOM   3681  CB  ALA A 240      99.200  66.970  56.790  1.00  0.00           C
ATOM   3682  HB1 ALA A 240      99.470  68.000  56.580  1.00  0.00           H
ATOM   3683  HB2 ALA A 240     100.170  66.490  56.860  1.00  0.00           H
ATOM   3684  HB3 ALA A 240      98.620  66.540  55.970  1.00  0.00           H
ATOM   3685  C   ALA A 240      99.120  68.060  59.040  1.00  0.00           C
ATOM   3686  O   ALA A 240     100.080  67.720  59.740  1.00  0.00           O
ATOM   3687  N   SER A 241      98.540  69.250  59.150  1.00  0.00           N
ATOM   3688  H   SER A 241      97.720  69.350  58.570  1.00  0.00           H
ATOM   3689  CA  SER A 241      98.980  70.260  60.110  1.00  0.00           C
ATOM   3690  HA  SER A 241     100.060  70.360  60.050  1.00  0.00           H
ATOM   3691  CB  SER A 241      98.470  71.660  59.610  1.00  0.00           C
ATOM   3692  HB1 SER A 241      99.000  71.820  58.670  1.00  0.00           H
ATOM   3693  HB2 SER A 241      98.820  72.430  60.300  1.00  0.00           H
ATOM   3694  OG  SER A 241      97.050  71.720  59.460  1.00  0.00           O
ATOM   3695  HG  SER A 241      96.780  72.430  60.050  1.00  0.00           H
ATOM   3696  C   SER A 241      98.560  70.100  61.560  1.00  0.00           C
ATOM   3697  O   SER A 241      99.150  70.670  62.440  1.00  0.00           O
ATOM   3698  N   LEU A 242      97.560  69.240  61.830  1.00  0.00           N
ATOM   3699  H   LEU A 242      97.030  68.810  61.090  1.00  0.00           H
ATOM   3700  CA  LEU A 242      97.090  69.010  63.210  1.00  0.00           C
ATOM   3701  HA  LEU A 242      97.190  69.870  63.870  1.00  0.00           H
ATOM   3702  CB  LEU A 242      95.580  68.770  63.220  1.00  0.00           C
ATOM   3703  HB1 LEU A 242      95.150  68.590  64.200  1.00  0.00           H
ATOM   3704  HB2 LEU A 242      95.420  67.820  62.720  1.00  0.00           H
ATOM   3705  CG  LEU A 242      94.880  69.910  62.440  1.00  0.00           C
ATOM   3706  HG  LEU A 242      95.250  70.010  61.420  1.00  0.00           H
ATOM   3707  CD1 LEU A 242      93.410  69.620  62.420  1.00  0.00           C
ATOM   3708 1HD1 LEU A 242      93.010  69.580  63.430  1.00  0.00           H
ATOM   3709 2HD1 LEU A 242      92.940  70.330  61.740  1.00  0.00           H
ATOM   3710 3HD1 LEU A 242      93.280  68.650  61.940  1.00  0.00           H
ATOM   3711  CD2 LEU A 242      94.890  71.230  63.270  1.00  0.00           C
ATOM   3712 1HD2 LEU A 242      95.830  71.680  62.940  1.00  0.00           H
ATOM   3713 2HD2 LEU A 242      94.130  71.980  63.070  1.00  0.00           H
ATOM   3714 3HD2 LEU A 242      94.970  71.030  64.340  1.00  0.00           H
ATOM   3715  C   LEU A 242      97.870  67.850  63.840  1.00  0.00           C
ATOM   3716  O   LEU A 242      98.000  67.700  65.060  1.00  0.00           O
ATOM   3717  N   ARG A 243      98.440  66.960  63.000  1.00  0.00           N
ATOM   3718  H   ARG A 243      98.440  67.180  62.010  1.00  0.00           H
ATOM   3719  CA  ARG A 243      99.000  65.610  63.290  1.00  0.00           C
ATOM   3720  HA  ARG A 243      98.640  65.280  64.270  1.00  0.00           H
ATOM   3721  CB  ARG A 243      98.470  64.600  62.280  1.00  0.00           C
ATOM   3722  HB1 ARG A 243      98.870  63.680  62.710  1.00  0.00           H
ATOM   3723  HB2 ARG A 243      98.880  64.710  61.280  1.00  0.00           H
ATOM   3724  CG  ARG A 243      96.920  64.500  62.210  1.00  0.00           C
ATOM   3725  HG1 ARG A 243      96.560  65.390  61.700  1.00  0.00           H
ATOM   3726  HG2 ARG A 243      96.560  64.380  63.230  1.00  0.00           H
ATOM   3727  CD  ARG A 243      96.430  63.250  61.450  1.00  0.00           C
ATOM   3728  HD1 ARG A 243      95.400  62.920  61.620  1.00  0.00           H
ATOM   3729  HD2 ARG A 243      97.040  62.390  61.710  1.00  0.00           H
ATOM   3730  NE  ARG A 243      96.670  63.540  60.000  1.00  0.00           N
ATOM   3731  HE  ARG A 243      96.180  64.340  59.640  1.00  0.00           H
ATOM   3732  CZ  ARG A 243      97.410  62.970  59.090  1.00  0.00           C
ATOM   3733  NH1 ARG A 243      98.180  61.920  59.270  1.00  0.00           N
ATOM   3734 1HH1 ARG A 243      98.240  61.350  60.100  1.00  0.00           H
ATOM   3735 2HH1 ARG A 243      98.680  61.610  58.450  1.00  0.00           H
ATOM   3736  NH2 ARG A 243      97.500  63.620  57.930  1.00  0.00           N
ATOM   3737 1HH2 ARG A 243      96.730  64.140  57.540  1.00  0.00           H
ATOM   3738 2HH2 ARG A 243      98.020  63.130  57.210  1.00  0.00           H
ATOM   3739  C   ARG A 243     100.560  65.610  63.270  1.00  0.00           C
ATOM   3740  O   ARG A 243     101.110  64.840  64.080  1.00  0.00           O
ATOM   3741  N   PHE A 244     101.280  66.340  62.410  1.00  0.00           N
ATOM   3742  H   PHE A 244     100.850  66.990  61.760  1.00  0.00           H
ATOM   3743  CA  PHE A 244     102.730  66.450  62.350  1.00  0.00           C
ATOM   3744  HA  PHE A 244     103.160  65.680  62.990  1.00  0.00           H
ATOM   3745  CB  PHE A 244     103.190  66.130  60.970  1.00  0.00           C
ATOM   3746  HB1 PHE A 244     104.280  66.110  60.910  1.00  0.00           H
ATOM   3747  HB2 PHE A 244     102.740  66.860  60.300  1.00  0.00           H
ATOM   3748  CG  PHE A 244     102.710  64.820  60.450  1.00  0.00           C
ATOM   3749  CD1 PHE A 244     103.320  63.660  61.000  1.00  0.00           C
ATOM   3750  HD1 PHE A 244     104.120  63.730  61.730  1.00  0.00           H
ATOM   3751  CE1 PHE A 244     102.910  62.430  60.590  1.00  0.00           C
ATOM   3752  HE1 PHE A 244     103.220  61.550  61.120  1.00  0.00           H
ATOM   3753  CZ  PHE A 244     101.870  62.270  59.700  1.00  0.00           C
ATOM   3754  HZ  PHE A 244     101.620  61.270  59.410  1.00  0.00           H
ATOM   3755  CE2 PHE A 244     101.300  63.420  59.100  1.00  0.00           C
ATOM   3756  HE2 PHE A 244     100.510  63.380  58.370  1.00  0.00           H
ATOM   3757  CD2 PHE A 244     101.770  64.730  59.390  1.00  0.00           C
ATOM   3758  HD2 PHE A 244     101.350  65.610  58.940  1.00  0.00           H
ATOM   3759  C   PHE A 244     103.110  67.810  62.800  1.00  0.00           C
ATOM   3760  O   PHE A 244     102.270  68.680  62.830  1.00  0.00           O
ATOM   3761  N   ASP A 245     104.310  67.990  63.160  1.00  0.00           N
ATOM   3762  H   ASP A 245     104.900  67.170  63.180  1.00  0.00           H
ATOM   3763  CA  ASP A 245     104.870  69.200  63.780  1.00  0.00           C
ATOM   3764  HA  ASP A 245     104.200  69.610  64.520  1.00  0.00           H
ATOM   3765  CB  ASP A 245     106.140  68.760  64.570  1.00  0.00           C
ATOM   3766  HB1 ASP A 245     106.820  68.190  63.930  1.00  0.00           H
ATOM   3767  HB2 ASP A 245     105.710  68.000  65.220  1.00  0.00           H
ATOM   3768  CG  ASP A 245     106.840  69.840  65.330  1.00  0.00           C
ATOM   3769  OD1 ASP A 245     106.170  70.880  65.670  1.00  0.00           O
ATOM   3770  OD2 ASP A 245     108.060  69.580  65.540  1.00  0.00           O
ATOM   3771  C   ASP A 245     105.250  70.320  62.820  1.00  0.00           C
ATOM   3772  O   ASP A 245     105.880  70.050  61.760  1.00  0.00           O
ATOM   3773  N   GLY A 246     104.910  71.600  63.150  1.00  0.00           N
ATOM   3774  H   GLY A 246     104.390  71.750  64.000  1.00  0.00           H
ATOM   3775  CA  GLY A 246     105.120  72.690  62.200  1.00  0.00           C
ATOM   3776  HA1 GLY A 246     104.610  72.460  61.260  1.00  0.00           H
ATOM   3777  HA2 GLY A 246     106.180  72.820  62.030  1.00  0.00           H
ATOM   3778  C   GLY A 246     104.570  74.010  62.770  1.00  0.00           C
ATOM   3779  O   GLY A 246     104.350  74.050  63.990  1.00  0.00           O
ATOM   3780  N   ALA A 247     104.190  74.980  61.970  1.00  0.00           N
ATOM   3781  H   ALA A 247     104.280  74.820  60.980  1.00  0.00           H
ATOM   3782  CA  ALA A 247     103.840  76.390  62.330  1.00  0.00           C
ATOM   3783  HA  ALA A 247     103.950  76.560  63.400  1.00  0.00           H
ATOM   3784  CB  ALA A 247     104.960  77.270  61.830  1.00  0.00           C
ATOM   3785  HB1 ALA A 247     104.810  78.330  62.020  1.00  0.00           H
ATOM   3786  HB2 ALA A 247     105.850  76.990  62.380  1.00  0.00           H
ATOM   3787  HB3 ALA A 247     105.070  77.120  60.750  1.00  0.00           H
ATOM   3788  C   ALA A 247     102.410  76.790  61.910  1.00  0.00           C
ATOM   3789  O   ALA A 247     102.000  77.870  62.400  1.00  0.00           O
ATOM   3790  N   LEU A 248     101.890  76.180  60.830  1.00  0.00           N
ATOM   3791  H   LEU A 248     102.220  75.290  60.490  1.00  0.00           H
ATOM   3792  CA  LEU A 248     100.800  76.660  59.950  1.00  0.00           C
ATOM   3793  HA  LEU A 248     100.380  77.590  60.340  1.00  0.00           H
ATOM   3794  CB  LEU A 248     101.320  77.050  58.580  1.00  0.00           C
ATOM   3795  HB1 LEU A 248     101.950  76.280  58.140  1.00  0.00           H
ATOM   3796  HB2 LEU A 248     101.950  77.920  58.770  1.00  0.00           H
ATOM   3797  CG  LEU A 248     100.220  77.360  57.490  1.00  0.00           C
ATOM   3798  HG  LEU A 248      99.470  76.570  57.510  1.00  0.00           H
ATOM   3799  CD1 LEU A 248      99.420  78.620  57.820  1.00  0.00           C
ATOM   3800 1HD1 LEU A 248      98.560  78.480  57.170  1.00  0.00           H
ATOM   3801 2HD1 LEU A 248      99.120  78.640  58.870  1.00  0.00           H
ATOM   3802 3HD1 LEU A 248      99.890  79.580  57.610  1.00  0.00           H
ATOM   3803  CD2 LEU A 248     100.860  77.440  56.150  1.00  0.00           C
ATOM   3804 1HD2 LEU A 248     101.780  78.020  56.240  1.00  0.00           H
ATOM   3805 2HD2 LEU A 248     101.190  76.460  55.800  1.00  0.00           H
ATOM   3806 3HD2 LEU A 248     100.170  77.960  55.480  1.00  0.00           H
ATOM   3807  C   LEU A 248      99.560  75.730  59.920  1.00  0.00           C
ATOM   3808  O   LEU A 248      99.760  74.490  59.850  1.00  0.00           O
ATOM   3809  N   ASN A 249      98.350  76.320  60.060  1.00  0.00           N
ATOM   3810  H   ASN A 249      98.430  77.310  60.250  1.00  0.00           H
ATOM   3811  CA  ASN A 249      97.060  75.610  60.280  1.00  0.00           C
ATOM   3812  HA  ASN A 249      96.270  76.350  60.360  1.00  0.00           H
ATOM   3813  CB  ASN A 249      96.590  74.870  59.010  1.00  0.00           C
ATOM   3814  HB1 ASN A 249      95.740  74.230  59.240  1.00  0.00           H
ATOM   3815  HB2 ASN A 249      97.420  74.200  58.760  1.00  0.00           H
ATOM   3816  CG  ASN A 249      96.140  75.770  57.860  1.00  0.00           C
ATOM   3817  OD1 ASN A 249      96.050  76.990  57.950  1.00  0.00           O
ATOM   3818  ND2 ASN A 249      95.710  75.180  56.790  1.00  0.00           N
ATOM   3819 1HD2 ASN A 249      95.870  74.180  56.780  1.00  0.00           H
ATOM   3820 2HD2 ASN A 249      94.910  75.630  56.370  1.00  0.00           H
ATOM   3821  C   ASN A 249      97.060  74.770  61.540  1.00  0.00           C
ATOM   3822  O   ASN A 249      96.510  73.680  61.480  1.00  0.00           O
ATOM   3823  N   VAL A 250      97.710  75.230  62.620  1.00  0.00           N
ATOM   3824  H   VAL A 250      98.020  76.190  62.650  1.00  0.00           H
ATOM   3825  CA  VAL A 250      98.160  74.370  63.720  1.00  0.00           C
ATOM   3826  HA  VAL A 250      98.460  73.420  63.270  1.00  0.00           H
ATOM   3827  CB  VAL A 250      99.530  75.000  64.260  1.00  0.00           C
ATOM   3828  HB  VAL A 250     100.110  75.070  63.340  1.00  0.00           H
ATOM   3829  CG1 VAL A 250      99.310  76.420  64.890  1.00  0.00           C
ATOM   3830 1HG1 VAL A 250      98.860  76.300  65.870  1.00  0.00           H
ATOM   3831 2HG1 VAL A 250     100.320  76.820  64.980  1.00  0.00           H
ATOM   3832 3HG1 VAL A 250      98.640  76.950  64.220  1.00  0.00           H
ATOM   3833  CG2 VAL A 250     100.360  74.200  65.180  1.00  0.00           C
ATOM   3834 1HG2 VAL A 250     101.410  74.470  65.170  1.00  0.00           H
ATOM   3835 2HG2 VAL A 250     100.010  74.010  66.200  1.00  0.00           H
ATOM   3836 3HG2 VAL A 250     100.310  73.170  64.810  1.00  0.00           H
ATOM   3837  C   VAL A 250      97.240  74.090  64.840  1.00  0.00           C
ATOM   3838  O   VAL A 250      97.370  73.250  65.660  1.00  0.00           O
ATOM   3839  N   ASP A 251      96.010  74.670  64.740  1.00  0.00           N
ATOM   3840  H   ASP A 251      95.910  75.440  64.080  1.00  0.00           H
ATOM   3841  CA  ASP A 251      94.800  74.270  65.440  1.00  0.00           C
ATOM   3842  HA  ASP A 251      94.750  73.210  65.680  1.00  0.00           H
ATOM   3843  CB  ASP A 251      94.780  75.000  66.800  1.00  0.00           C
ATOM   3844  HB1 ASP A 251      95.470  74.430  67.410  1.00  0.00           H
ATOM   3845  HB2 ASP A 251      93.780  74.930  67.220  1.00  0.00           H
ATOM   3846  CG  ASP A 251      95.190  76.470  66.740  1.00  0.00           C
ATOM   3847  OD1 ASP A 251      94.730  77.300  65.920  1.00  0.00           O
ATOM   3848  OD2 ASP A 251      96.100  76.720  67.520  1.00  0.00           O
ATOM   3849  C   ASP A 251      93.660  74.560  64.440  1.00  0.00           C
ATOM   3850  O   ASP A 251      93.820  75.280  63.420  1.00  0.00           O
ATOM   3851  N   LEU A 252      92.420  74.050  64.780  1.00  0.00           N
ATOM   3852  H   LEU A 252      92.380  73.500  65.620  1.00  0.00           H
ATOM   3853  CA  LEU A 252      91.130  74.250  64.090  1.00  0.00           C
ATOM   3854  HA  LEU A 252      91.320  73.950  63.060  1.00  0.00           H
ATOM   3855  CB  LEU A 252      90.010  73.430  64.740  1.00  0.00           C
ATOM   3856  HB1 LEU A 252      89.090  73.700  64.230  1.00  0.00           H
ATOM   3857  HB2 LEU A 252      89.890  73.820  65.750  1.00  0.00           H
ATOM   3858  CG  LEU A 252      90.150  71.930  64.980  1.00  0.00           C
ATOM   3859  HG  LEU A 252      90.980  71.700  65.650  1.00  0.00           H
ATOM   3860  CD1 LEU A 252      88.860  71.420  65.580  1.00  0.00           C
ATOM   3861 1HD1 LEU A 252      88.890  70.340  65.690  1.00  0.00           H
ATOM   3862 2HD1 LEU A 252      88.740  71.910  66.550  1.00  0.00           H
ATOM   3863 3HD1 LEU A 252      88.100  71.680  64.850  1.00  0.00           H
ATOM   3864  CD2 LEU A 252      90.500  71.140  63.790  1.00  0.00           C
ATOM   3865 1HD2 LEU A 252      90.910  70.160  64.050  1.00  0.00           H
ATOM   3866 2HD2 LEU A 252      89.660  71.030  63.110  1.00  0.00           H
ATOM   3867 3HD2 LEU A 252      91.320  71.530  63.190  1.00  0.00           H
ATOM   3868  C   LEU A 252      90.780  75.740  63.940  1.00  0.00           C
ATOM   3869  O   LEU A 252      90.070  76.210  63.030  1.00  0.00           O
ATOM   3870  N   THR A 253      91.170  76.530  64.930  1.00  0.00           N
ATOM   3871  H   THR A 253      91.620  76.090  65.710  1.00  0.00           H
ATOM   3872  CA  THR A 253      90.990  78.020  64.920  1.00  0.00           C
ATOM   3873  HA  THR A 253      89.900  78.100  64.910  1.00  0.00           H
ATOM   3874  CB  THR A 253      91.450  78.590  66.290  1.00  0.00           C
ATOM   3875  HB  THR A 253      92.510  78.480  66.530  1.00  0.00           H
ATOM   3876  CG2 THR A 253      91.170  80.060  66.440  1.00  0.00           C
ATOM   3877 1HG2 THR A 253      91.360  80.500  67.420  1.00  0.00           H
ATOM   3878 2HG2 THR A 253      91.800  80.560  65.710  1.00  0.00           H
ATOM   3879 3HG2 THR A 253      90.120  80.230  66.210  1.00  0.00           H
ATOM   3880  OG1 THR A 253      90.630  77.980  67.300  1.00  0.00           O
ATOM   3881  HG1 THR A 253      90.510  78.600  68.030  1.00  0.00           H
ATOM   3882  C   THR A 253      91.730  78.710  63.820  1.00  0.00           C
ATOM   3883  O   THR A 253      91.220  79.500  63.060  1.00  0.00           O
ATOM   3884  N   GLU A 254      92.990  78.320  63.680  1.00  0.00           N
ATOM   3885  H   GLU A 254      93.440  77.760  64.390  1.00  0.00           H
ATOM   3886  CA  GLU A 254      93.850  78.830  62.650  1.00  0.00           C
ATOM   3887  HA  GLU A 254      93.860  79.920  62.710  1.00  0.00           H
ATOM   3888  CB  GLU A 254      95.280  78.250  62.810  1.00  0.00           C
ATOM   3889  HB1 GLU A 254      95.460  77.270  62.380  1.00  0.00           H
ATOM   3890  HB2 GLU A 254      95.600  78.370  63.850  1.00  0.00           H
ATOM   3891  CG  GLU A 254      96.210  79.180  61.900  1.00  0.00           C
ATOM   3892  HG1 GLU A 254      95.860  80.210  61.970  1.00  0.00           H
ATOM   3893  HG2 GLU A 254      96.110  78.870  60.860  1.00  0.00           H
ATOM   3894  CD  GLU A 254      97.650  79.080  62.250  1.00  0.00           C
ATOM   3895  OE1 GLU A 254      97.970  79.410  63.370  1.00  0.00           O
ATOM   3896  OE2 GLU A 254      98.470  78.780  61.360  1.00  0.00           O
ATOM   3897  C   GLU A 254      93.250  78.540  61.260  1.00  0.00           C
ATOM   3898  O   GLU A 254      93.420  79.380  60.390  1.00  0.00           O
ATOM   3899  N   PHE A 255      92.490  77.400  61.050  1.00  0.00           N
ATOM   3900  H   PHE A 255      92.540  76.620  61.690  1.00  0.00           H
ATOM   3901  CA  PHE A 255      91.760  77.260  59.750  1.00  0.00           C
ATOM   3902  HA  PHE A 255      92.540  77.160  59.000  1.00  0.00           H
ATOM   3903  CB  PHE A 255      91.060  75.840  59.730  1.00  0.00           C
ATOM   3904  HB1 PHE A 255      90.240  75.940  59.010  1.00  0.00           H
ATOM   3905  HB2 PHE A 255      90.550  75.650  60.670  1.00  0.00           H
ATOM   3906  CG  PHE A 255      91.940  74.660  59.370  1.00  0.00           C
ATOM   3907  CD1 PHE A 255      92.690  74.040  60.420  1.00  0.00           C
ATOM   3908  HD1 PHE A 255      92.530  74.560  61.360  1.00  0.00           H
ATOM   3909  CE1 PHE A 255      93.520  73.000  60.160  1.00  0.00           C
ATOM   3910  HE1 PHE A 255      94.100  72.710  61.020  1.00  0.00           H
ATOM   3911  CZ  PHE A 255      93.670  72.410  58.890  1.00  0.00           C
ATOM   3912  HZ  PHE A 255      94.190  71.470  58.790  1.00  0.00           H
ATOM   3913  CE2 PHE A 255      92.870  72.950  57.870  1.00  0.00           C
ATOM   3914  HE2 PHE A 255      92.870  72.380  56.950  1.00  0.00           H
ATOM   3915  CD2 PHE A 255      92.160  74.170  58.040  1.00  0.00           C
ATOM   3916  HD2 PHE A 255      91.600  74.670  57.260  1.00  0.00           H
ATOM   3917  C   PHE A 255      90.820  78.400  59.360  1.00  0.00           C
ATOM   3918  O   PHE A 255      90.870  78.840  58.240  1.00  0.00           O
ATOM   3919  N   GLN A 256      90.070  78.910  60.310  1.00  0.00           N
ATOM   3920  H   GLN A 256      90.140  78.660  61.290  1.00  0.00           H
ATOM   3921  CA  GLN A 256      89.320  80.160  60.110  1.00  0.00           C
ATOM   3922  HA  GLN A 256      88.710  80.000  59.220  1.00  0.00           H
ATOM   3923  CB  GLN A 256      88.360  80.350  61.290  1.00  0.00           C
ATOM   3924  HB1 GLN A 256      88.960  80.440  62.200  1.00  0.00           H
ATOM   3925  HB2 GLN A 256      87.890  79.370  61.260  1.00  0.00           H
ATOM   3926  CG  GLN A 256      87.270  81.410  61.150  1.00  0.00           C
ATOM   3927  HG1 GLN A 256      86.310  81.060  61.510  1.00  0.00           H
ATOM   3928  HG2 GLN A 256      87.160  81.790  60.130  1.00  0.00           H
ATOM   3929  CD  GLN A 256      87.610  82.670  61.960  1.00  0.00           C
ATOM   3930  OE1 GLN A 256      88.360  82.790  62.880  1.00  0.00           O
ATOM   3931  NE2 GLN A 256      87.130  83.820  61.590  1.00  0.00           N
ATOM   3932 1HE2 GLN A 256      86.450  83.850  60.850  1.00  0.00           H
ATOM   3933 2HE2 GLN A 256      87.300  84.600  62.210  1.00  0.00           H
ATOM   3934  C   GLN A 256      90.150  81.440  59.870  1.00  0.00           C
ATOM   3935  O   GLN A 256      89.840  82.110  58.870  1.00  0.00           O
ATOM   3936  N   THR A 257      91.170  81.720  60.730  1.00  0.00           N
ATOM   3937  H   THR A 257      91.210  81.070  61.500  1.00  0.00           H
ATOM   3938  CA  THR A 257      92.080  82.850  60.660  1.00  0.00           C
ATOM   3939  HA  THR A 257      91.480  83.750  60.840  1.00  0.00           H
ATOM   3940  CB  THR A 257      93.150  82.750  61.730  1.00  0.00           C
ATOM   3941  HB  THR A 257      93.720  81.850  61.520  1.00  0.00           H
ATOM   3942  CG2 THR A 257      94.000  84.020  61.950  1.00  0.00           C
ATOM   3943 1HG2 THR A 257      94.750  84.120  61.170  1.00  0.00           H
ATOM   3944 2HG2 THR A 257      93.270  84.820  61.880  1.00  0.00           H
ATOM   3945 3HG2 THR A 257      94.570  84.070  62.880  1.00  0.00           H
ATOM   3946  OG1 THR A 257      92.450  82.480  62.900  1.00  0.00           O
ATOM   3947  HG1 THR A 257      93.150  82.040  63.400  1.00  0.00           H
ATOM   3948  C   THR A 257      92.830  82.930  59.330  1.00  0.00           C
ATOM   3949  O   THR A 257      93.130  84.030  58.890  1.00  0.00           O
ATOM   3950  N   ASN A 258      93.130  81.770  58.690  1.00  0.00           N
ATOM   3951  H   ASN A 258      92.980  80.900  59.170  1.00  0.00           H
ATOM   3952  CA  ASN A 258      93.700  81.740  57.340  1.00  0.00           C
ATOM   3953  HA  ASN A 258      94.230  82.660  57.080  1.00  0.00           H
ATOM   3954  CB  ASN A 258      94.810  80.660  57.350  1.00  0.00           C
ATOM   3955  HB1 ASN A 258      95.340  80.570  56.410  1.00  0.00           H
ATOM   3956  HB2 ASN A 258      94.360  79.700  57.600  1.00  0.00           H
ATOM   3957  CG  ASN A 258      95.920  80.950  58.260  1.00  0.00           C
ATOM   3958  OD1 ASN A 258      96.260  82.050  58.640  1.00  0.00           O
ATOM   3959  ND2 ASN A 258      96.650  79.900  58.650  1.00  0.00           N
ATOM   3960 1HD2 ASN A 258      96.380  78.970  58.380  1.00  0.00           H
ATOM   3961 2HD2 ASN A 258      97.410  80.050  59.290  1.00  0.00           H
ATOM   3962  C   ASN A 258      92.710  81.520  56.210  1.00  0.00           C
ATOM   3963  O   ASN A 258      93.120  81.730  55.130  1.00  0.00           O
ATOM   3964  N   LEU A 259      91.480  81.020  56.460  1.00  0.00           N
ATOM   3965  H   LEU A 259      91.160  80.960  57.420  1.00  0.00           H
ATOM   3966  CA  LEU A 259      90.610  80.700  55.280  1.00  0.00           C
ATOM   3967  HA  LEU A 259      91.080  81.100  54.380  1.00  0.00           H
ATOM   3968  CB  LEU A 259      90.360  79.200  55.190  1.00  0.00           C
ATOM   3969  HB1 LEU A 259      89.790  79.050  54.280  1.00  0.00           H
ATOM   3970  HB2 LEU A 259      89.770  78.890  56.050  1.00  0.00           H
ATOM   3971  CG  LEU A 259      91.590  78.290  55.170  1.00  0.00           C
ATOM   3972  HG  LEU A 259      92.210  78.560  56.020  1.00  0.00           H
ATOM   3973  CD1 LEU A 259      91.150  76.840  55.420  1.00  0.00           C
ATOM   3974 1HD1 LEU A 259      90.420  76.640  54.630  1.00  0.00           H
ATOM   3975 2HD1 LEU A 259      92.030  76.200  55.540  1.00  0.00           H
ATOM   3976 3HD1 LEU A 259      90.550  76.790  56.330  1.00  0.00           H
ATOM   3977  CD2 LEU A 259      92.470  78.180  53.830  1.00  0.00           C
ATOM   3978 1HD2 LEU A 259      93.400  77.720  54.160  1.00  0.00           H
ATOM   3979 2HD2 LEU A 259      92.000  77.660  53.000  1.00  0.00           H
ATOM   3980 3HD2 LEU A 259      92.830  79.160  53.510  1.00  0.00           H
ATOM   3981  C   LEU A 259      89.160  81.220  55.190  1.00  0.00           C
ATOM   3982  O   LEU A 259      88.690  81.170  54.060  1.00  0.00           O
ATOM   3983  N   VAL A 260      88.570  81.710  56.220  1.00  0.00           N
ATOM   3984  H   VAL A 260      89.080  81.700  57.080  1.00  0.00           H
ATOM   3985  CA  VAL A 260      87.170  82.210  56.230  1.00  0.00           C
ATOM   3986  HA  VAL A 260      86.710  82.290  55.240  1.00  0.00           H
ATOM   3987  CB  VAL A 260      86.340  81.160  56.980  1.00  0.00           C
ATOM   3988  HB  VAL A 260      86.690  81.130  58.010  1.00  0.00           H
ATOM   3989  CG1 VAL A 260      84.850  81.540  57.030  1.00  0.00           C
ATOM   3990 1HG1 VAL A 260      84.350  80.760  57.610  1.00  0.00           H
ATOM   3991 2HG1 VAL A 260      84.650  82.500  57.510  1.00  0.00           H
ATOM   3992 3HG1 VAL A 260      84.440  81.600  56.020  1.00  0.00           H
ATOM   3993  CG2 VAL A 260      86.430  79.770  56.320  1.00  0.00           C
ATOM   3994 1HG2 VAL A 260      85.790  79.000  56.760  1.00  0.00           H
ATOM   3995 2HG2 VAL A 260      86.200  79.770  55.250  1.00  0.00           H
ATOM   3996 3HG2 VAL A 260      87.490  79.510  56.420  1.00  0.00           H
ATOM   3997  C   VAL A 260      87.100  83.630  56.910  1.00  0.00           C
ATOM   3998  O   VAL A 260      86.870  83.790  58.120  1.00  0.00           O
ATOM   3999  N   PRO A 261      87.250  84.660  56.050  1.00  0.00           N
ATOM   4000  CD  PRO A 261      87.950  84.660  54.740  1.00  0.00           C
ATOM   4001  HD1 PRO A 261      87.240  84.500  53.930  1.00  0.00           H
ATOM   4002  HD2 PRO A 261      88.800  83.980  54.730  1.00  0.00           H
ATOM   4003  CG  PRO A 261      88.610  86.020  54.500  1.00  0.00           C
ATOM   4004  HG1 PRO A 261      88.690  86.290  53.450  1.00  0.00           H
ATOM   4005  HG2 PRO A 261      89.610  86.050  54.940  1.00  0.00           H
ATOM   4006  CB  PRO A 261      87.690  86.890  55.270  1.00  0.00           C
ATOM   4007  HB1 PRO A 261      86.910  87.230  54.590  1.00  0.00           H
ATOM   4008  HB2 PRO A 261      88.080  87.840  55.640  1.00  0.00           H
ATOM   4009  CA  PRO A 261      87.090  86.000  56.420  1.00  0.00           C
ATOM   4010  HA  PRO A 261      87.690  86.120  57.320  1.00  0.00           H
ATOM   4011  C   PRO A 261      85.610  86.410  56.740  1.00  0.00           C
ATOM   4012  O   PRO A 261      85.360  87.380  57.440  1.00  0.00           O
ATOM   4013  N   TYR A 262      84.600  85.820  56.060  1.00  0.00           N
ATOM   4014  H   TYR A 262      84.820  85.100  55.390  1.00  0.00           H
ATOM   4015  CA  TYR A 262      83.190  86.200  56.120  1.00  0.00           C
ATOM   4016  HA  TYR A 262      83.030  87.040  56.800  1.00  0.00           H
ATOM   4017  CB  TYR A 262      82.820  86.690  54.670  1.00  0.00           C
ATOM   4018  HB1 TYR A 262      83.180  85.920  53.990  1.00  0.00           H
ATOM   4019  HB2 TYR A 262      83.550  87.460  54.430  1.00  0.00           H
ATOM   4020  CG  TYR A 262      81.380  87.210  54.470  1.00  0.00           C
ATOM   4021  CD1 TYR A 262      81.110  88.530  54.790  1.00  0.00           C
ATOM   4022  HD1 TYR A 262      81.920  89.180  55.090  1.00  0.00           H
ATOM   4023  CE1 TYR A 262      79.760  89.030  54.630  1.00  0.00           C
ATOM   4024  HE1 TYR A 262      79.500  90.050  54.890  1.00  0.00           H
ATOM   4025  CZ  TYR A 262      78.680  88.180  54.180  1.00  0.00           C
ATOM   4026  OH  TYR A 262      77.450  88.660  53.930  1.00  0.00           O
ATOM   4027  HH  TYR A 262      76.860  88.060  53.470  1.00  0.00           H
ATOM   4028  CE2 TYR A 262      78.990  86.820  53.900  1.00  0.00           C
ATOM   4029  HE2 TYR A 262      78.130  86.180  53.770  1.00  0.00           H
ATOM   4030  CD2 TYR A 262      80.330  86.370  54.040  1.00  0.00           C
ATOM   4031  HD2 TYR A 262      80.530  85.320  53.870  1.00  0.00           H
ATOM   4032  C   TYR A 262      82.250  84.990  56.490  1.00  0.00           C
ATOM   4033  O   TYR A 262      82.080  84.100  55.700  1.00  0.00           O
ATOM   4034  N   PRO A 263      81.680  84.900  57.740  1.00  0.00           N
ATOM   4035  CD  PRO A 263      81.680  85.950  58.750  1.00  0.00           C
ATOM   4036  HD1 PRO A 263      81.090  86.820  58.460  1.00  0.00           H
ATOM   4037  HD2 PRO A 263      82.690  86.300  58.990  1.00  0.00           H
ATOM   4038  CG  PRO A 263      81.090  85.380  60.030  1.00  0.00           C
ATOM   4039  HG1 PRO A 263      80.390  86.060  60.520  1.00  0.00           H
ATOM   4040  HG2 PRO A 263      81.810  84.960  60.730  1.00  0.00           H
ATOM   4041  CB  PRO A 263      80.320  84.140  59.570  1.00  0.00           C
ATOM   4042  HB1 PRO A 263      79.340  84.490  59.220  1.00  0.00           H
ATOM   4043  HB2 PRO A 263      80.330  83.370  60.330  1.00  0.00           H
ATOM   4044  CA  PRO A 263      81.130  83.690  58.340  1.00  0.00           C
ATOM   4045  HA  PRO A 263      81.990  83.100  58.670  1.00  0.00           H
ATOM   4046  C   PRO A 263      80.320  82.700  57.430  1.00  0.00           C
ATOM   4047  O   PRO A 263      80.480  81.490  57.470  1.00  0.00           O
ATOM   4048  N   ARG A 264      79.410  83.200  56.620  1.00  0.00           N
ATOM   4049  H   ARG A 264      79.440  84.200  56.740  1.00  0.00           H
ATOM   4050  CA  ARG A 264      78.660  82.500  55.670  1.00  0.00           C
ATOM   4051  HA  ARG A 264      78.090  81.740  56.200  1.00  0.00           H
ATOM   4052  CB  ARG A 264      77.600  83.480  55.270  1.00  0.00           C
ATOM   4053  HB1 ARG A 264      77.140  83.220  54.330  1.00  0.00           H
ATOM   4054  HB2 ARG A 264      78.060  84.460  55.110  1.00  0.00           H
ATOM   4055  CG  ARG A 264      76.440  83.580  56.310  1.00  0.00           C
ATOM   4056  HG1 ARG A 264      76.870  83.870  57.260  1.00  0.00           H
ATOM   4057  HG2 ARG A 264      76.020  82.580  56.440  1.00  0.00           H
ATOM   4058  CD  ARG A 264      75.250  84.480  55.990  1.00  0.00           C
ATOM   4059  HD1 ARG A 264      75.590  85.520  56.000  1.00  0.00           H
ATOM   4060  HD2 ARG A 264      74.540  84.360  56.800  1.00  0.00           H
ATOM   4061  NE  ARG A 264      74.510  84.250  54.760  1.00  0.00           N
ATOM   4062  HE  ARG A 264      74.790  84.780  53.950  1.00  0.00           H
ATOM   4063  CZ  ARG A 264      73.500  83.470  54.540  1.00  0.00           C
ATOM   4064  NH1 ARG A 264      73.200  82.560  55.430  1.00  0.00           N
ATOM   4065 1HH1 ARG A 264      73.690  82.590  56.310  1.00  0.00           H
ATOM   4066 2HH1 ARG A 264      72.370  81.980  55.450  1.00  0.00           H
ATOM   4067  NH2 ARG A 264      72.870  83.480  53.390  1.00  0.00           N
ATOM   4068 1HH2 ARG A 264      73.250  84.110  52.690  1.00  0.00           H
ATOM   4069 2HH2 ARG A 264      72.170  82.770  53.240  1.00  0.00           H
ATOM   4070  C   ARG A 264      79.390  81.850  54.500  1.00  0.00           C
ATOM   4071  O   ARG A 264      78.900  80.960  53.800  1.00  0.00           O
ATOM   4072  N   ILE A 265      80.580  82.340  54.170  1.00  0.00           N
ATOM   4073  H   ILE A 265      80.970  83.080  54.730  1.00  0.00           H
ATOM   4074  CA  ILE A 265      81.330  81.910  53.040  1.00  0.00           C
ATOM   4075  HA  ILE A 265      80.710  81.190  52.510  1.00  0.00           H
ATOM   4076  CB  ILE A 265      81.560  83.210  52.210  1.00  0.00           C
ATOM   4077  HB  ILE A 265      82.060  83.950  52.840  1.00  0.00           H
ATOM   4078  CG2 ILE A 265      82.390  82.970  50.950  1.00  0.00           C
ATOM   4079 1HG2 ILE A 265      82.540  83.850  50.320  1.00  0.00           H
ATOM   4080 2HG2 ILE A 265      83.320  82.450  51.190  1.00  0.00           H
ATOM   4081 3HG2 ILE A 265      82.000  82.110  50.410  1.00  0.00           H
ATOM   4082  CG1 ILE A 265      80.170  83.830  51.700  1.00  0.00           C
ATOM   4083 1HG1 ILE A 265      79.580  84.080  52.580  1.00  0.00           H
ATOM   4084 2HG1 ILE A 265      79.680  83.010  51.170  1.00  0.00           H
ATOM   4085  CD  ILE A 265      80.120  85.120  50.800  1.00  0.00           C
ATOM   4086  HD1 ILE A 265      79.060  85.280  50.590  1.00  0.00           H
ATOM   4087  HD2 ILE A 265      80.600  85.990  51.270  1.00  0.00           H
ATOM   4088  HD3 ILE A 265      80.660  84.920  49.870  1.00  0.00           H
ATOM   4089  C   ILE A 265      82.510  81.120  53.530  1.00  0.00           C
ATOM   4090  O   ILE A 265      83.650  81.600  53.530  1.00  0.00           O
ATOM   4091  N   HIS A 266      82.190  79.950  54.020  1.00  0.00           N
ATOM   4092  H   HIS A 266      81.230  79.670  53.870  1.00  0.00           H
ATOM   4093  CA  HIS A 266      83.120  79.090  54.730  1.00  0.00           C
ATOM   4094  HA  HIS A 266      84.090  79.580  54.800  1.00  0.00           H
ATOM   4095  CB  HIS A 266      82.790  78.940  56.210  1.00  0.00           C
ATOM   4096  HB1 HIS A 266      82.540  79.920  56.610  1.00  0.00           H
ATOM   4097  HB2 HIS A 266      83.620  78.600  56.830  1.00  0.00           H
ATOM   4098  CG  HIS A 266      81.580  78.110  56.660  1.00  0.00           C
ATOM   4099  ND1 HIS A 266      80.600  78.630  57.450  1.00  0.00           N
ATOM   4100  HD1 HIS A 266      80.440  79.610  57.670  1.00  0.00           H
ATOM   4101  CE1 HIS A 266      79.710  77.660  57.650  1.00  0.00           C
ATOM   4102  HE1 HIS A 266      78.820  77.860  58.230  1.00  0.00           H
ATOM   4103  NE2 HIS A 266      79.920  76.600  56.880  1.00  0.00           N
ATOM   4104  CD2 HIS A 266      81.110  76.930  56.210  1.00  0.00           C
ATOM   4105  HD2 HIS A 266      81.590  76.250  55.520  1.00  0.00           H
ATOM   4106  C   HIS A 266      83.510  77.890  53.990  1.00  0.00           C
ATOM   4107  O   HIS A 266      83.930  76.920  54.620  1.00  0.00           O
ATOM   4108  N   PHE A 267      83.440  77.990  52.640  1.00  0.00           N
ATOM   4109  H   PHE A 267      83.170  78.900  52.300  1.00  0.00           H
ATOM   4110  CA  PHE A 267      83.560  76.920  51.680  1.00  0.00           C
ATOM   4111  HA  PHE A 267      83.880  76.000  52.190  1.00  0.00           H
ATOM   4112  CB  PHE A 267      82.210  76.540  51.030  1.00  0.00           C
ATOM   4113  HB1 PHE A 267      82.440  75.580  50.560  1.00  0.00           H
ATOM   4114  HB2 PHE A 267      82.200  77.320  50.270  1.00  0.00           H
ATOM   4115  CG  PHE A 267      80.940  76.480  51.900  1.00  0.00           C
ATOM   4116  CD1 PHE A 267      80.230  77.620  52.250  1.00  0.00           C
ATOM   4117  HD1 PHE A 267      80.510  78.510  51.700  1.00  0.00           H
ATOM   4118  CE1 PHE A 267      79.010  77.440  52.940  1.00  0.00           C
ATOM   4119  HE1 PHE A 267      78.410  78.300  53.190  1.00  0.00           H
ATOM   4120  CZ  PHE A 267      78.580  76.160  53.400  1.00  0.00           C
ATOM   4121  HZ  PHE A 267      77.700  76.010  54.000  1.00  0.00           H
ATOM   4122  CE2 PHE A 267      79.350  75.030  53.110  1.00  0.00           C
ATOM   4123  HE2 PHE A 267      79.050  74.070  53.480  1.00  0.00           H
ATOM   4124  CD2 PHE A 267      80.480  75.210  52.360  1.00  0.00           C
ATOM   4125  HD2 PHE A 267      81.070  74.340  52.110  1.00  0.00           H
ATOM   4126  C   PHE A 267      84.770  77.080  50.690  1.00  0.00           C
ATOM   4127  O   PHE A 267      84.640  77.280  49.470  1.00  0.00           O
ATOM   4128  N   PRO A 268      85.960  77.040  51.250  1.00  0.00           N
ATOM   4129  CD  PRO A 268      86.360  76.890  52.640  1.00  0.00           C
ATOM   4130  HD1 PRO A 268      85.850  76.030  53.060  1.00  0.00           H
ATOM   4131  HD2 PRO A 268      86.070  77.790  53.180  1.00  0.00           H
ATOM   4132  CG  PRO A 268      87.840  76.810  52.720  1.00  0.00           C
ATOM   4133  HG1 PRO A 268      88.050  75.750  52.640  1.00  0.00           H
ATOM   4134  HG2 PRO A 268      88.110  77.250  53.680  1.00  0.00           H
ATOM   4135  CB  PRO A 268      88.320  77.520  51.470  1.00  0.00           C
ATOM   4136  HB1 PRO A 268      89.290  77.130  51.180  1.00  0.00           H
ATOM   4137  HB2 PRO A 268      88.270  78.570  51.740  1.00  0.00           H
ATOM   4138  CA  PRO A 268      87.140  77.240  50.440  1.00  0.00           C
ATOM   4139  HA  PRO A 268      87.060  78.120  49.800  1.00  0.00           H
ATOM   4140  C   PRO A 268      87.340  75.970  49.580  1.00  0.00           C
ATOM   4141  O   PRO A 268      87.100  74.820  49.920  1.00  0.00           O
ATOM   4142  N   LEU A 269      87.800  76.220  48.350  1.00  0.00           N
ATOM   4143  H   LEU A 269      87.880  77.180  48.050  1.00  0.00           H
ATOM   4144  CA  LEU A 269      88.080  75.210  47.240  1.00  0.00           C
ATOM   4145  HA  LEU A 269      87.290  74.460  47.190  1.00  0.00           H
ATOM   4146  CB  LEU A 269      88.060  76.100  45.970  1.00  0.00           C
ATOM   4147  HB1 LEU A 269      88.990  76.680  45.930  1.00  0.00           H
ATOM   4148  HB2 LEU A 269      87.200  76.760  45.890  1.00  0.00           H
ATOM   4149  CG  LEU A 269      88.120  75.250  44.650  1.00  0.00           C
ATOM   4150  HG  LEU A 269      89.030  74.640  44.700  1.00  0.00           H
ATOM   4151  CD1 LEU A 269      86.980  74.310  44.540  1.00  0.00           C
ATOM   4152 1HD1 LEU A 269      86.770  73.740  45.450  1.00  0.00           H
ATOM   4153 2HD1 LEU A 269      86.050  74.820  44.270  1.00  0.00           H
ATOM   4154 3HD1 LEU A 269      87.160  73.630  43.710  1.00  0.00           H
ATOM   4155  CD2 LEU A 269      88.210  76.200  43.440  1.00  0.00           C
ATOM   4156 1HD2 LEU A 269      87.310  76.810  43.440  1.00  0.00           H
ATOM   4157 2HD2 LEU A 269      89.160  76.730  43.510  1.00  0.00           H
ATOM   4158 3HD2 LEU A 269      88.210  75.640  42.510  1.00  0.00           H
ATOM   4159  C   LEU A 269      89.330  74.370  47.440  1.00  0.00           C
ATOM   4160  O   LEU A 269      90.370  74.850  47.850  1.00  0.00           O
ATOM   4161  N   ALA A 270      89.280  73.050  47.210  1.00  0.00           N
ATOM   4162  H   ALA A 270      88.370  72.610  47.080  1.00  0.00           H
ATOM   4163  CA  ALA A 270      90.400  72.140  47.420  1.00  0.00           C
ATOM   4164  HA  ALA A 270      91.290  72.580  47.860  1.00  0.00           H
ATOM   4165  CB  ALA A 270      89.900  71.050  48.350  1.00  0.00           C
ATOM   4166  HB1 ALA A 270      89.710  71.420  49.350  1.00  0.00           H
ATOM   4167  HB2 ALA A 270      89.030  70.560  47.900  1.00  0.00           H
ATOM   4168  HB3 ALA A 270      90.680  70.290  48.410  1.00  0.00           H
ATOM   4169  C   ALA A 270      90.870  71.640  46.060  1.00  0.00           C
ATOM   4170  O   ALA A 270      90.080  71.120  45.300  1.00  0.00           O
ATOM   4171  N   THR A 271      92.190  71.810  45.710  1.00  0.00           N
ATOM   4172  H   THR A 271      92.830  72.170  46.390  1.00  0.00           H
ATOM   4173  CA  THR A 271      92.760  71.340  44.420  1.00  0.00           C
ATOM   4174  HA  THR A 271      92.100  70.610  43.940  1.00  0.00           H
ATOM   4175  CB  THR A 271      92.970  72.490  43.410  1.00  0.00           C
ATOM   4176  HB  THR A 271      93.930  72.930  43.680  1.00  0.00           H
ATOM   4177  CG2 THR A 271      92.960  72.120  41.910  1.00  0.00           C
ATOM   4178 1HG2 THR A 271      91.980  71.800  41.540  1.00  0.00           H
ATOM   4179 2HG2 THR A 271      93.300  73.030  41.420  1.00  0.00           H
ATOM   4180 3HG2 THR A 271      93.620  71.280  41.690  1.00  0.00           H
ATOM   4181  OG1 THR A 271      91.950  73.460  43.430  1.00  0.00           O
ATOM   4182  HG1 THR A 271      92.090  73.900  44.270  1.00  0.00           H
ATOM   4183  C   THR A 271      94.000  70.490  44.600  1.00  0.00           C
ATOM   4184  O   THR A 271      94.910  71.000  45.260  1.00  0.00           O
ATOM   4185  N   TYR A 272      94.090  69.270  44.060  1.00  0.00           N
ATOM   4186  H   TYR A 272      93.310  68.790  43.640  1.00  0.00           H
ATOM   4187  CA  TYR A 272      95.200  68.320  44.390  1.00  0.00           C
ATOM   4188  HA  TYR A 272      95.920  68.830  45.030  1.00  0.00           H
ATOM   4189  CB  TYR A 272      94.710  67.040  45.170  1.00  0.00           C
ATOM   4190  HB1 TYR A 272      93.970  66.470  44.610  1.00  0.00           H
ATOM   4191  HB2 TYR A 272      94.070  67.530  45.900  1.00  0.00           H
ATOM   4192  CG  TYR A 272      95.800  66.270  45.930  1.00  0.00           C
ATOM   4193  CD1 TYR A 272      96.180  66.580  47.290  1.00  0.00           C
ATOM   4194  HD1 TYR A 272      95.600  67.320  47.840  1.00  0.00           H
ATOM   4195  CE1 TYR A 272      97.200  65.830  47.920  1.00  0.00           C
ATOM   4196  HE1 TYR A 272      97.490  66.130  48.920  1.00  0.00           H
ATOM   4197  CZ  TYR A 272      97.880  64.800  47.240  1.00  0.00           C
ATOM   4198  OH  TYR A 272      99.000  64.270  47.770  1.00  0.00           O
ATOM   4199  HH  TYR A 272      99.510  63.780  47.120  1.00  0.00           H
ATOM   4200  CE2 TYR A 272      97.520  64.620  45.900  1.00  0.00           C
ATOM   4201  HE2 TYR A 272      98.140  63.910  45.380  1.00  0.00           H
ATOM   4202  CD2 TYR A 272      96.500  65.290  45.230  1.00  0.00           C
ATOM   4203  HD2 TYR A 272      96.230  65.030  44.220  1.00  0.00           H
ATOM   4204  C   TYR A 272      96.050  67.800  43.200  1.00  0.00           C
ATOM   4205  O   TYR A 272      95.530  67.300  42.180  1.00  0.00           O
ATOM   4206  N   ALA A 273      97.360  67.910  43.340  1.00  0.00           N
ATOM   4207  H   ALA A 273      97.730  68.330  44.180  1.00  0.00           H
ATOM   4208  CA  ALA A 273      98.320  67.390  42.330  1.00  0.00           C
ATOM   4209  HA  ALA A 273      97.750  66.590  41.850  1.00  0.00           H
ATOM   4210  CB  ALA A 273      98.560  68.410  41.260  1.00  0.00           C
ATOM   4211  HB1 ALA A 273      97.630  68.560  40.720  1.00  0.00           H
ATOM   4212  HB2 ALA A 273      98.880  69.380  41.650  1.00  0.00           H
ATOM   4213  HB3 ALA A 273      99.340  68.080  40.570  1.00  0.00           H
ATOM   4214  C   ALA A 273      99.630  66.830  42.920  1.00  0.00           C
ATOM   4215  O   ALA A 273     100.080  67.270  43.960  1.00  0.00           O
ATOM   4216  N   PRO A 274     100.230  65.870  42.220  1.00  0.00           N
ATOM   4217  CD  PRO A 274     101.520  65.310  42.610  1.00  0.00           C
ATOM   4218  HD1 PRO A 274     101.430  64.520  43.350  1.00  0.00           H
ATOM   4219  HD2 PRO A 274     102.130  66.100  43.060  1.00  0.00           H
ATOM   4220  CG  PRO A 274     102.090  64.660  41.370  1.00  0.00           C
ATOM   4221  HG1 PRO A 274     102.040  63.570  41.390  1.00  0.00           H
ATOM   4222  HG2 PRO A 274     103.040  65.170  41.160  1.00  0.00           H
ATOM   4223  CB  PRO A 274     101.090  65.070  40.270  1.00  0.00           C
ATOM   4224  HB1 PRO A 274     101.110  64.460  39.360  1.00  0.00           H
ATOM   4225  HB2 PRO A 274     101.300  66.090  39.940  1.00  0.00           H
ATOM   4226  CA  PRO A 274      99.750  65.130  41.020  1.00  0.00           C
ATOM   4227  HA  PRO A 274      99.080  65.710  40.390  1.00  0.00           H
ATOM   4228  C   PRO A 274      99.080  63.790  41.240  1.00  0.00           C
ATOM   4229  O   PRO A 274      99.580  62.880  41.970  1.00  0.00           O
ATOM   4230  N   VAL A 275      97.860  63.560  40.690  1.00  0.00           N
ATOM   4231  H   VAL A 275      97.390  64.210  40.080  1.00  0.00           H
ATOM   4232  CA  VAL A 275      97.210  62.260  40.830  1.00  0.00           C
ATOM   4233  HA  VAL A 275      97.520  61.760  41.750  1.00  0.00           H
ATOM   4234  CB  VAL A 275      95.600  62.390  40.850  1.00  0.00           C
ATOM   4235  HB  VAL A 275      95.160  62.740  39.920  1.00  0.00           H
ATOM   4236  CG1 VAL A 275      95.040  60.920  41.040  1.00  0.00           C
ATOM   4237 1HG1 VAL A 275      93.970  61.000  41.200  1.00  0.00           H
ATOM   4238 2HG1 VAL A 275      95.240  60.320  40.150  1.00  0.00           H
ATOM   4239 3HG1 VAL A 275      95.370  60.450  41.970  1.00  0.00           H
ATOM   4240  CG2 VAL A 275      95.040  63.240  41.970  1.00  0.00           C
ATOM   4241 1HG2 VAL A 275      93.960  63.130  42.030  1.00  0.00           H
ATOM   4242 2HG2 VAL A 275      95.380  62.900  42.950  1.00  0.00           H
ATOM   4243 3HG2 VAL A 275      95.310  64.300  41.900  1.00  0.00           H
ATOM   4244  C   VAL A 275      97.740  61.400  39.670  1.00  0.00           C
ATOM   4245  O   VAL A 275      97.450  61.720  38.530  1.00  0.00           O
ATOM   4246  N   ILE A 276      98.460  60.300  40.000  1.00  0.00           N
ATOM   4247  H   ILE A 276      98.510  60.100  40.990  1.00  0.00           H
ATOM   4248  CA  ILE A 276      99.440  59.720  39.120  1.00  0.00           C
ATOM   4249  HA  ILE A 276      99.220  60.000  38.090  1.00  0.00           H
ATOM   4250  CB  ILE A 276     100.890  60.170  39.340  1.00  0.00           C
ATOM   4251  HB  ILE A 276     101.210  60.250  40.380  1.00  0.00           H
ATOM   4252  CG2 ILE A 276     101.880  59.130  38.680  1.00  0.00           C
ATOM   4253 1HG2 ILE A 276     102.910  59.380  38.940  1.00  0.00           H
ATOM   4254 2HG2 ILE A 276     101.790  58.160  39.170  1.00  0.00           H
ATOM   4255 3HG2 ILE A 276     101.730  59.130  37.600  1.00  0.00           H
ATOM   4256  CG1 ILE A 276     101.030  61.530  38.590  1.00  0.00           C
ATOM   4257 1HG1 ILE A 276     100.430  62.360  38.970  1.00  0.00           H
ATOM   4258 2HG1 ILE A 276     100.690  61.370  37.560  1.00  0.00           H
ATOM   4259  CD  ILE A 276     102.490  62.000  38.540  1.00  0.00           C
ATOM   4260  HD1 ILE A 276     102.220  62.990  38.190  1.00  0.00           H
ATOM   4261  HD2 ILE A 276     102.950  62.000  39.530  1.00  0.00           H
ATOM   4262  HD3 ILE A 276     103.180  61.460  37.890  1.00  0.00           H
ATOM   4263  C   ILE A 276      99.350  58.200  39.260  1.00  0.00           C
ATOM   4264  O   ILE A 276      99.160  57.620  40.350  1.00  0.00           O
ATOM   4265  N   SER A 277      99.410  57.550  38.090  1.00  0.00           N
ATOM   4266  H   SER A 277      99.470  58.120  37.260  1.00  0.00           H
ATOM   4267  CA  SER A 277      99.600  56.110  37.910  1.00  0.00           C
ATOM   4268  HA  SER A 277      99.060  55.610  38.710  1.00  0.00           H
ATOM   4269  CB  SER A 277      99.050  55.560  36.580  1.00  0.00           C
ATOM   4270  HB1 SER A 277      99.680  55.970  35.780  1.00  0.00           H
ATOM   4271  HB2 SER A 277      98.070  56.020  36.420  1.00  0.00           H
ATOM   4272  OG  SER A 277      98.970  54.150  36.570  1.00  0.00           O
ATOM   4273  HG  SER A 277      98.140  53.970  37.010  1.00  0.00           H
ATOM   4274  C   SER A 277     101.110  55.660  37.990  1.00  0.00           C
ATOM   4275  O   SER A 277     101.440  54.760  38.800  1.00  0.00           O
ATOM   4276  N   ALA A 278     102.050  56.330  37.340  1.00  0.00           N
ATOM   4277  H   ALA A 278     101.740  57.110  36.770  1.00  0.00           H
ATOM   4278  CA  ALA A 278     103.470  55.950  37.240  1.00  0.00           C
ATOM   4279  HA  ALA A 278     103.810  55.750  38.260  1.00  0.00           H
ATOM   4280  CB  ALA A 278     103.490  54.560  36.500  1.00  0.00           C
ATOM   4281  HB1 ALA A 278     102.920  54.710  35.590  1.00  0.00           H
ATOM   4282  HB2 ALA A 278     104.560  54.390  36.330  1.00  0.00           H
ATOM   4283  HB3 ALA A 278     103.090  53.730  37.080  1.00  0.00           H
ATOM   4284  C   ALA A 278     104.450  56.990  36.530  1.00  0.00           C
ATOM   4285  O   ALA A 278     105.220  56.710  35.600  1.00  0.00           O
ATOM   4286  N   GLU A 284     104.600  58.210  37.120  1.00  0.00           N
ATOM   4287  H   GLU A 284     104.080  58.430  37.950  1.00  0.00           H
ATOM   4288  CA  GLU A 284     105.770  59.130  36.790  1.00  0.00           C
ATOM   4289  HA  GLU A 284     106.660  58.500  36.810  1.00  0.00           H
ATOM   4290  CB  GLU A 284     105.550  59.790  35.410  1.00  0.00           C
ATOM   4291  HB1 GLU A 284     105.220  60.820  35.590  1.00  0.00           H
ATOM   4292  HB2 GLU A 284     104.850  59.230  34.790  1.00  0.00           H
ATOM   4293  CG  GLU A 284     106.950  59.940  34.620  1.00  0.00           C
ATOM   4294  HG1 GLU A 284     107.410  58.950  34.560  1.00  0.00           H
ATOM   4295  HG2 GLU A 284     107.630  60.510  35.250  1.00  0.00           H
ATOM   4296  CD  GLU A 284     106.860  60.580  33.270  1.00  0.00           C
ATOM   4297  OE1 GLU A 284     106.370  61.720  33.300  1.00  0.00           O
ATOM   4298  OE2 GLU A 284     107.120  59.870  32.250  1.00  0.00           O
ATOM   4299  C   GLU A 284     106.070  60.210  37.890  1.00  0.00           C
ATOM   4300  O   GLU A 284     105.250  60.240  38.850  1.00  0.00           O
ATOM   4301  N   GLN A 285     106.990  61.140  37.750  1.00  0.00           N
ATOM   4302  H   GLN A 285     107.420  61.230  36.850  1.00  0.00           H
ATOM   4303  CA  GLN A 285     107.280  62.200  38.780  1.00  0.00           C
ATOM   4304  HA  GLN A 285     106.400  62.220  39.420  1.00  0.00           H
ATOM   4305  CB  GLN A 285     108.600  61.850  39.460  1.00  0.00           C
ATOM   4306  HB1 GLN A 285     108.910  62.570  40.220  1.00  0.00           H
ATOM   4307  HB2 GLN A 285     109.350  61.860  38.670  1.00  0.00           H
ATOM   4308  CG  GLN A 285     108.680  60.440  40.070  1.00  0.00           C
ATOM   4309  HG1 GLN A 285     109.710  60.350  40.410  1.00  0.00           H
ATOM   4310  HG2 GLN A 285     108.340  59.580  39.490  1.00  0.00           H
ATOM   4311  CD  GLN A 285     107.820  60.390  41.350  1.00  0.00           C
ATOM   4312  OE1 GLN A 285     108.040  61.200  42.260  1.00  0.00           O
ATOM   4313  NE2 GLN A 285     106.880  59.500  41.450  1.00  0.00           N
ATOM   4314 1HE2 GLN A 285     106.560  59.070  40.590  1.00  0.00           H
ATOM   4315 2HE2 GLN A 285     106.380  59.380  42.320  1.00  0.00           H
ATOM   4316  C   GLN A 285     107.400  63.650  38.190  1.00  0.00           C
ATOM   4317  O   GLN A 285     107.490  63.770  36.970  1.00  0.00           O
ATOM   4318  N   LEU A 286     107.210  64.740  38.970  1.00  0.00           N
ATOM   4319  H   LEU A 286     107.010  64.680  39.960  1.00  0.00           H
ATOM   4320  CA  LEU A 286     107.000  66.080  38.460  1.00  0.00           C
ATOM   4321  HA  LEU A 286     107.380  66.180  37.440  1.00  0.00           H
ATOM   4322  CB  LEU A 286     105.440  66.390  38.530  1.00  0.00           C
ATOM   4323  HB1 LEU A 286     105.410  67.480  38.560  1.00  0.00           H
ATOM   4324  HB2 LEU A 286     105.120  65.980  39.480  1.00  0.00           H
ATOM   4325  CG  LEU A 286     104.590  66.020  37.350  1.00  0.00           C
ATOM   4326  HG  LEU A 286     105.200  66.280  36.490  1.00  0.00           H
ATOM   4327  CD1 LEU A 286     104.210  64.500  37.220  1.00  0.00           C
ATOM   4328 1HD1 LEU A 286     105.130  63.910  37.130  1.00  0.00           H
ATOM   4329 2HD1 LEU A 286     103.750  64.300  38.190  1.00  0.00           H
ATOM   4330 3HD1 LEU A 286     103.550  64.280  36.390  1.00  0.00           H
ATOM   4331  CD2 LEU A 286     103.230  66.690  37.370  1.00  0.00           C
ATOM   4332 1HD2 LEU A 286     102.710  66.380  36.460  1.00  0.00           H
ATOM   4333 2HD2 LEU A 286     102.570  66.350  38.180  1.00  0.00           H
ATOM   4334 3HD2 LEU A 286     103.210  67.780  37.380  1.00  0.00           H
ATOM   4335  C   LEU A 286     107.690  67.130  39.400  1.00  0.00           C
ATOM   4336  O   LEU A 286     108.020  66.840  40.540  1.00  0.00           O
ATOM   4337  N   SER A 287     107.990  68.280  38.860  1.00  0.00           N
ATOM   4338  H   SER A 287     108.080  68.220  37.860  1.00  0.00           H
ATOM   4339  CA  SER A 287     108.660  69.410  39.600  1.00  0.00           C
ATOM   4340  HA  SER A 287     109.430  69.050  40.290  1.00  0.00           H
ATOM   4341  CB  SER A 287     109.570  70.300  38.730  1.00  0.00           C
ATOM   4342  HB1 SER A 287     110.260  69.690  38.150  1.00  0.00           H
ATOM   4343  HB2 SER A 287     109.970  70.960  39.500  1.00  0.00           H
ATOM   4344  OG  SER A 287     108.770  71.060  37.830  1.00  0.00           O
ATOM   4345  HG  SER A 287     108.520  70.410  37.160  1.00  0.00           H
ATOM   4346  C   SER A 287     107.640  70.250  40.430  1.00  0.00           C
ATOM   4347  O   SER A 287     106.400  70.210  40.270  1.00  0.00           O
ATOM   4348  N   VAL A 288     108.170  71.120  41.290  1.00  0.00           N
ATOM   4349  H   VAL A 288     109.160  71.170  41.490  1.00  0.00           H
ATOM   4350  CA  VAL A 288     107.260  71.980  42.110  1.00  0.00           C
ATOM   4351  HA  VAL A 288     106.550  71.310  42.600  1.00  0.00           H
ATOM   4352  CB  VAL A 288     108.000  72.810  43.210  1.00  0.00           C
ATOM   4353  HB  VAL A 288     108.760  73.390  42.700  1.00  0.00           H
ATOM   4354  CG1 VAL A 288     107.180  73.840  44.060  1.00  0.00           C
ATOM   4355 1HG1 VAL A 288     107.880  74.510  44.550  1.00  0.00           H
ATOM   4356 2HG1 VAL A 288     106.610  74.440  43.360  1.00  0.00           H
ATOM   4357 3HG1 VAL A 288     106.490  73.350  44.750  1.00  0.00           H
ATOM   4358  CG2 VAL A 288     108.600  71.840  44.160  1.00  0.00           C
ATOM   4359 1HG2 VAL A 288     109.140  71.030  43.680  1.00  0.00           H
ATOM   4360 2HG2 VAL A 288     109.370  72.400  44.700  1.00  0.00           H
ATOM   4361 3HG2 VAL A 288     107.890  71.530  44.920  1.00  0.00           H
ATOM   4362  C   VAL A 288     106.560  72.900  41.160  1.00  0.00           C
ATOM   4363  O   VAL A 288     105.370  73.030  41.310  1.00  0.00           O
ATOM   4364  N   ALA A 289     107.260  73.470  40.150  1.00  0.00           N
ATOM   4365  H   ALA A 289     108.260  73.340  40.170  1.00  0.00           H
ATOM   4366  CA  ALA A 289     106.660  74.320  39.130  1.00  0.00           C
ATOM   4367  HA  ALA A 289     106.320  75.270  39.540  1.00  0.00           H
ATOM   4368  CB  ALA A 289     107.760  74.520  38.060  1.00  0.00           C
ATOM   4369  HB1 ALA A 289     108.680  74.970  38.430  1.00  0.00           H
ATOM   4370  HB2 ALA A 289     108.130  73.570  37.690  1.00  0.00           H
ATOM   4371  HB3 ALA A 289     107.380  75.190  37.290  1.00  0.00           H
ATOM   4372  C   ALA A 289     105.490  73.610  38.440  1.00  0.00           C
ATOM   4373  O   ALA A 289     104.500  74.270  38.180  1.00  0.00           O
ATOM   4374  N   GLU A 290     105.580  72.310  38.170  1.00  0.00           N
ATOM   4375  H   GLU A 290     106.480  71.900  38.370  1.00  0.00           H
ATOM   4376  CA  GLU A 290     104.550  71.570  37.410  1.00  0.00           C
ATOM   4377  HA  GLU A 290     104.230  72.120  36.520  1.00  0.00           H
ATOM   4378  CB  GLU A 290     105.120  70.280  36.880  1.00  0.00           C
ATOM   4379  HB1 GLU A 290     104.360  69.520  36.690  1.00  0.00           H
ATOM   4380  HB2 GLU A 290     105.750  69.910  37.690  1.00  0.00           H
ATOM   4381  CG  GLU A 290     105.980  70.320  35.590  1.00  0.00           C
ATOM   4382  HG1 GLU A 290     106.720  71.130  35.580  1.00  0.00           H
ATOM   4383  HG2 GLU A 290     105.360  70.350  34.690  1.00  0.00           H
ATOM   4384  CD  GLU A 290     106.910  69.070  35.530  1.00  0.00           C
ATOM   4385  OE1 GLU A 290     106.680  68.180  34.670  1.00  0.00           O
ATOM   4386  OE2 GLU A 290     107.920  69.100  36.210  1.00  0.00           O
ATOM   4387  C   GLU A 290     103.320  71.240  38.310  1.00  0.00           C
ATOM   4388  O   GLU A 290     102.160  71.510  37.910  1.00  0.00           O
ATOM   4389  N   ILE A 291     103.510  70.860  39.570  1.00  0.00           N
ATOM   4390  H   ILE A 291     104.500  70.700  39.760  1.00  0.00           H
ATOM   4391  CA  ILE A 291     102.490  70.560  40.570  1.00  0.00           C
ATOM   4392  HA  ILE A 291     101.740  69.980  40.030  1.00  0.00           H
ATOM   4393  CB  ILE A 291     102.990  69.610  41.710  1.00  0.00           C
ATOM   4394  HB  ILE A 291     102.070  69.420  42.260  1.00  0.00           H
ATOM   4395  CG2 ILE A 291     103.370  68.240  41.090  1.00  0.00           C
ATOM   4396 1HG2 ILE A 291     104.460  68.150  41.020  1.00  0.00           H
ATOM   4397 2HG2 ILE A 291     102.990  67.450  41.730  1.00  0.00           H
ATOM   4398 3HG2 ILE A 291     102.950  68.040  40.110  1.00  0.00           H
ATOM   4399  CG1 ILE A 291     103.950  70.290  42.680  1.00  0.00           C
ATOM   4400 1HG1 ILE A 291     103.630  71.290  42.970  1.00  0.00           H
ATOM   4401 2HG1 ILE A 291     104.910  70.320  42.170  1.00  0.00           H
ATOM   4402  CD  ILE A 291     104.240  69.610  44.030  1.00  0.00           C
ATOM   4403  HD1 ILE A 291     103.310  69.670  44.600  1.00  0.00           H
ATOM   4404  HD2 ILE A 291     104.580  68.580  43.930  1.00  0.00           H
ATOM   4405  HD3 ILE A 291     104.990  70.210  44.550  1.00  0.00           H
ATOM   4406  C   ILE A 291     101.790  71.890  41.050  1.00  0.00           C
ATOM   4407  O   ILE A 291     100.610  71.960  41.350  1.00  0.00           O
ATOM   4408  N   THR A 292     102.520  73.000  41.090  1.00  0.00           N
ATOM   4409  H   THR A 292     103.470  72.880  40.770  1.00  0.00           H
ATOM   4410  CA  THR A 292     102.060  74.330  41.580  1.00  0.00           C
ATOM   4411  HA  THR A 292     101.460  74.110  42.460  1.00  0.00           H
ATOM   4412  CB  THR A 292     103.170  75.240  42.060  1.00  0.00           C
ATOM   4413  HB  THR A 292     103.850  75.340  41.210  1.00  0.00           H
ATOM   4414  CG2 THR A 292     102.680  76.590  42.620  1.00  0.00           C
ATOM   4415 1HG2 THR A 292     102.430  77.310  41.830  1.00  0.00           H
ATOM   4416 2HG2 THR A 292     101.780  76.390  43.200  1.00  0.00           H
ATOM   4417 3HG2 THR A 292     103.420  77.100  43.230  1.00  0.00           H
ATOM   4418  OG1 THR A 292     103.870  74.560  43.030  1.00  0.00           O
ATOM   4419  HG1 THR A 292     104.580  74.090  42.580  1.00  0.00           H
ATOM   4420  C   THR A 292     101.180  74.960  40.430  1.00  0.00           C
ATOM   4421  O   THR A 292     100.190  75.680  40.670  1.00  0.00           O
ATOM   4422  N   ASN A 293     101.470  74.670  39.130  1.00  0.00           N
ATOM   4423  H   ASN A 293     102.320  74.170  38.900  1.00  0.00           H
ATOM   4424  CA  ASN A 293     100.650  75.280  38.080  1.00  0.00           C
ATOM   4425  HA  ASN A 293     100.470  76.330  38.330  1.00  0.00           H
ATOM   4426  CB  ASN A 293     101.570  75.010  36.800  1.00  0.00           C
ATOM   4427  HB1 ASN A 293     101.710  73.940  36.630  1.00  0.00           H
ATOM   4428  HB2 ASN A 293     102.540  75.510  36.800  1.00  0.00           H
ATOM   4429  CG  ASN A 293     100.790  75.430  35.550  1.00  0.00           C
ATOM   4430  OD1 ASN A 293     100.080  76.380  35.500  1.00  0.00           O
ATOM   4431  ND2 ASN A 293     100.950  74.630  34.510  1.00  0.00           N
ATOM   4432 1HD2 ASN A 293     101.690  73.940  34.620  1.00  0.00           H
ATOM   4433 2HD2 ASN A 293     100.620  74.830  33.570  1.00  0.00           H
ATOM   4434  C   ASN A 293      99.280  74.510  37.950  1.00  0.00           C
ATOM   4435  O   ASN A 293      98.260  75.010  37.500  1.00  0.00           O
ATOM   4436  N   ALA A 294      99.290  73.220  38.290  1.00  0.00           N
ATOM   4437  H   ALA A 294     100.160  72.800  38.590  1.00  0.00           H
ATOM   4438  CA  ALA A 294      98.200  72.250  38.380  1.00  0.00           C
ATOM   4439  HA  ALA A 294      97.660  72.310  37.440  1.00  0.00           H
ATOM   4440  CB  ALA A 294      98.760  70.820  38.490  1.00  0.00           C
ATOM   4441  HB1 ALA A 294      99.160  70.690  39.500  1.00  0.00           H
ATOM   4442  HB2 ALA A 294      98.020  70.030  38.400  1.00  0.00           H
ATOM   4443  HB3 ALA A 294      99.620  70.620  37.850  1.00  0.00           H
ATOM   4444  C   ALA A 294      97.160  72.630  39.410  1.00  0.00           C
ATOM   4445  O   ALA A 294      96.000  72.360  39.120  1.00  0.00           O
ATOM   4446  N   CYS A 295      97.540  73.330  40.490  1.00  0.00           N
ATOM   4447  H   CYS A 295      98.510  73.580  40.630  1.00  0.00           H
ATOM   4448  CA  CYS A 295      96.590  73.860  41.470  1.00  0.00           C
ATOM   4449  HA  CYS A 295      95.950  73.110  41.930  1.00  0.00           H
ATOM   4450  CB  CYS A 295      97.400  74.550  42.540  1.00  0.00           C
ATOM   4451  HB1 CYS A 295      96.690  75.030  43.210  1.00  0.00           H
ATOM   4452  HB2 CYS A 295      97.990  75.290  42.020  1.00  0.00           H
ATOM   4453  SG  CYS A 295      98.360  73.330  43.410  1.00  0.00           S
ATOM   4454  HG  CYS A 295      99.160  72.890  42.440  1.00  0.00           H
ATOM   4455  C   CYS A 295      95.600  74.840  40.790  1.00  0.00           C
ATOM   4456  O   CYS A 295      94.640  75.160  41.430  1.00  0.00           O
ATOM   4457  N   PHE A 296      95.790  75.320  39.510  1.00  0.00           N
ATOM   4458  H   PHE A 296      96.660  75.100  39.040  1.00  0.00           H
ATOM   4459  CA  PHE A 296      94.920  76.310  38.900  1.00  0.00           C
ATOM   4460  HA  PHE A 296      94.210  76.680  39.630  1.00  0.00           H
ATOM   4461  CB  PHE A 296      95.860  77.510  38.450  1.00  0.00           C
ATOM   4462  HB1 PHE A 296      95.280  78.250  37.900  1.00  0.00           H
ATOM   4463  HB2 PHE A 296      96.600  77.180  37.720  1.00  0.00           H
ATOM   4464  CG  PHE A 296      96.390  78.120  39.700  1.00  0.00           C
ATOM   4465  CD1 PHE A 296      95.710  79.140  40.410  1.00  0.00           C
ATOM   4466  HD1 PHE A 296      94.720  79.520  40.190  1.00  0.00           H
ATOM   4467  CE1 PHE A 296      96.280  79.660  41.590  1.00  0.00           C
ATOM   4468  HE1 PHE A 296      95.830  80.520  42.050  1.00  0.00           H
ATOM   4469  CZ  PHE A 296      97.450  79.120  42.140  1.00  0.00           C
ATOM   4470  HZ  PHE A 296      97.880  79.550  43.030  1.00  0.00           H
ATOM   4471  CE2 PHE A 296      98.140  78.180  41.390  1.00  0.00           C
ATOM   4472  HE2 PHE A 296      99.090  77.850  41.790  1.00  0.00           H
ATOM   4473  CD2 PHE A 296      97.630  77.670  40.180  1.00  0.00           C
ATOM   4474  HD2 PHE A 296      98.240  76.920  39.710  1.00  0.00           H
ATOM   4475  C   PHE A 296      94.100  75.800  37.720  1.00  0.00           C
ATOM   4476  O   PHE A 296      93.390  76.570  37.140  1.00  0.00           O
ATOM   4477  N   GLU A 297      94.260  74.450  37.450  1.00  0.00           N
ATOM   4478  H   GLU A 297      94.880  73.940  38.050  1.00  0.00           H
ATOM   4479  CA  GLU A 297      93.530  73.630  36.430  1.00  0.00           C
ATOM   4480  HA  GLU A 297      93.390  74.350  35.620  1.00  0.00           H
ATOM   4481  CB  GLU A 297      94.380  72.560  35.780  1.00  0.00           C
ATOM   4482  HB1 GLU A 297      93.920  71.590  35.910  1.00  0.00           H
ATOM   4483  HB2 GLU A 297      95.370  72.490  36.220  1.00  0.00           H
ATOM   4484  CG  GLU A 297      94.420  72.680  34.280  1.00  0.00           C
ATOM   4485  HG1 GLU A 297      93.370  72.590  34.030  1.00  0.00           H
ATOM   4486  HG2 GLU A 297      94.860  71.820  33.770  1.00  0.00           H
ATOM   4487  CD  GLU A 297      95.140  73.930  33.770  1.00  0.00           C
ATOM   4488  OE1 GLU A 297      94.600  75.030  33.860  1.00  0.00           O
ATOM   4489  OE2 GLU A 297      96.260  73.840  33.220  1.00  0.00           O
ATOM   4490  C   GLU A 297      92.150  73.100  36.910  1.00  0.00           C
ATOM   4491  O   GLU A 297      92.140  72.270  37.830  1.00  0.00           O
ATOM   4492  N   PRO A 298      91.040  73.410  36.280  1.00  0.00           N
ATOM   4493  CD  PRO A 298      90.840  74.600  35.400  1.00  0.00           C
ATOM   4494  HD1 PRO A 298      90.920  74.330  34.340  1.00  0.00           H
ATOM   4495  HD2 PRO A 298      91.510  75.400  35.700  1.00  0.00           H
ATOM   4496  CG  PRO A 298      89.360  74.960  35.720  1.00  0.00           C
ATOM   4497  HG1 PRO A 298      88.830  75.570  34.980  1.00  0.00           H
ATOM   4498  HG2 PRO A 298      89.270  75.490  36.660  1.00  0.00           H
ATOM   4499  CB  PRO A 298      88.680  73.560  35.810  1.00  0.00           C
ATOM   4500  HB1 PRO A 298      88.660  73.120  34.820  1.00  0.00           H
ATOM   4501  HB2 PRO A 298      87.690  73.530  36.250  1.00  0.00           H
ATOM   4502  CA  PRO A 298      89.730  72.810  36.650  1.00  0.00           C
ATOM   4503  HA  PRO A 298      89.410  73.140  37.640  1.00  0.00           H
ATOM   4504  C   PRO A 298      89.550  71.270  36.530  1.00  0.00           C
ATOM   4505  O   PRO A 298      88.740  70.690  37.210  1.00  0.00           O
ATOM   4506  N   ALA A 299      90.490  70.610  35.890  1.00  0.00           N
ATOM   4507  H   ALA A 299      91.200  71.130  35.400  1.00  0.00           H
ATOM   4508  CA  ALA A 299      90.640  69.160  35.790  1.00  0.00           C
ATOM   4509  HA  ALA A 299      89.640  68.750  35.630  1.00  0.00           H
ATOM   4510  CB  ALA A 299      91.390  68.810  34.570  1.00  0.00           C
ATOM   4511  HB1 ALA A 299      92.410  69.190  34.650  1.00  0.00           H
ATOM   4512  HB2 ALA A 299      91.560  67.740  34.530  1.00  0.00           H
ATOM   4513  HB3 ALA A 299      90.810  69.140  33.710  1.00  0.00           H
ATOM   4514  C   ALA A 299      91.160  68.590  37.070  1.00  0.00           C
ATOM   4515  O   ALA A 299      91.080  67.350  37.280  1.00  0.00           O
ATOM   4516  N   ASN A 300      91.630  69.420  38.040  1.00  0.00           N
ATOM   4517  H   ASN A 300      91.820  70.350  37.700  1.00  0.00           H
ATOM   4518  CA  ASN A 300      92.230  68.940  39.320  1.00  0.00           C
ATOM   4519  HA  ASN A 300      92.250  67.850  39.410  1.00  0.00           H
ATOM   4520  CB  ASN A 300      93.680  69.420  39.510  1.00  0.00           C
ATOM   4521  HB1 ASN A 300      94.000  68.980  40.450  1.00  0.00           H
ATOM   4522  HB2 ASN A 300      93.570  70.490  39.660  1.00  0.00           H
ATOM   4523  CG  ASN A 300      94.620  68.980  38.500  1.00  0.00           C
ATOM   4524  OD1 ASN A 300      94.650  67.790  38.120  1.00  0.00           O
ATOM   4525  ND2 ASN A 300      95.400  69.810  37.920  1.00  0.00           N
ATOM   4526 1HD2 ASN A 300      95.410  70.770  38.240  1.00  0.00           H
ATOM   4527 2HD2 ASN A 300      95.960  69.550  37.130  1.00  0.00           H
ATOM   4528  C   ASN A 300      91.310  69.300  40.570  1.00  0.00           C
ATOM   4529  O   ASN A 300      91.600  68.810  41.700  1.00  0.00           O
ATOM   4530  N   GLN A 301      90.270  70.130  40.400  1.00  0.00           N
ATOM   4531  H   GLN A 301      89.950  70.430  39.490  1.00  0.00           H
ATOM   4532  CA  GLN A 301      89.510  70.680  41.510  1.00  0.00           C
ATOM   4533  HA  GLN A 301      90.120  70.920  42.380  1.00  0.00           H
ATOM   4534  CB  GLN A 301      88.570  71.820  41.070  1.00  0.00           C
ATOM   4535  HB1 GLN A 301      87.830  72.030  41.840  1.00  0.00           H
ATOM   4536  HB2 GLN A 301      88.060  71.500  40.160  1.00  0.00           H
ATOM   4537  CG  GLN A 301      89.380  73.110  40.830  1.00  0.00           C
ATOM   4538  HG1 GLN A 301      90.290  72.750  40.350  1.00  0.00           H
ATOM   4539  HG2 GLN A 301      89.610  73.520  41.810  1.00  0.00           H
ATOM   4540  CD  GLN A 301      88.650  74.080  39.920  1.00  0.00           C
ATOM   4541  OE1 GLN A 301      87.550  73.900  39.450  1.00  0.00           O
ATOM   4542  NE2 GLN A 301      89.300  75.150  39.480  1.00  0.00           N
ATOM   4543 1HE2 GLN A 301      90.210  75.310  39.890  1.00  0.00           H
ATOM   4544 2HE2 GLN A 301      88.880  75.610  38.690  1.00  0.00           H
ATOM   4545  C   GLN A 301      88.630  69.750  42.090  1.00  0.00           C
ATOM   4546  O   GLN A 301      88.120  68.850  41.360  1.00  0.00           O
ATOM   4547  N   MET A 302      88.400  69.760  43.400  1.00  0.00           N
ATOM   4548  H   MET A 302      89.030  70.260  44.010  1.00  0.00           H
ATOM   4549  CA  MET A 302      87.390  68.920  44.160  1.00  0.00           C
ATOM   4550  HA  MET A 302      87.600  67.880  43.910  1.00  0.00           H
ATOM   4551  CB  MET A 302      87.530  69.050  45.660  1.00  0.00           C
ATOM   4552  HB1 MET A 302      86.710  68.650  46.260  1.00  0.00           H
ATOM   4553  HB2 MET A 302      87.510  70.100  45.960  1.00  0.00           H
ATOM   4554  CG  MET A 302      88.790  68.500  46.300  1.00  0.00           C
ATOM   4555  HG1 MET A 302      88.690  68.680  47.370  1.00  0.00           H
ATOM   4556  HG2 MET A 302      89.710  68.980  45.970  1.00  0.00           H
ATOM   4557  SD  MET A 302      89.170  66.750  46.280  1.00  0.00           S
ATOM   4558  CE  MET A 302      89.760  66.330  44.630  1.00  0.00           C
ATOM   4559  HE1 MET A 302      90.190  65.340  44.720  1.00  0.00           H
ATOM   4560  HE2 MET A 302      88.860  66.330  44.000  1.00  0.00           H
ATOM   4561  HE3 MET A 302      90.480  67.090  44.340  1.00  0.00           H
ATOM   4562  C   MET A 302      85.960  69.190  43.740  1.00  0.00           C
ATOM   4563  O   MET A 302      85.090  68.350  43.980  1.00  0.00           O
ATOM   4564  N   VAL A 303      85.660  70.350  43.230  1.00  0.00           N
ATOM   4565  H   VAL A 303      86.440  71.000  43.250  1.00  0.00           H
ATOM   4566  CA  VAL A 303      84.330  70.880  42.890  1.00  0.00           C
ATOM   4567  HA  VAL A 303      83.760  69.980  42.680  1.00  0.00           H
ATOM   4568  CB  VAL A 303      83.710  71.710  44.070  1.00  0.00           C
ATOM   4569  HB  VAL A 303      84.390  72.560  44.140  1.00  0.00           H
ATOM   4570  CG1 VAL A 303      82.350  72.200  43.740  1.00  0.00           C
ATOM   4571 1HG1 VAL A 303      81.930  72.830  44.520  1.00  0.00           H
ATOM   4572 2HG1 VAL A 303      82.420  72.730  42.780  1.00  0.00           H
ATOM   4573 3HG1 VAL A 303      81.740  71.360  43.400  1.00  0.00           H
ATOM   4574  CG2 VAL A 303      83.690  71.050  45.430  1.00  0.00           C
ATOM   4575 1HG2 VAL A 303      83.500  71.730  46.260  1.00  0.00           H
ATOM   4576 2HG2 VAL A 303      82.970  70.230  45.500  1.00  0.00           H
ATOM   4577 3HG2 VAL A 303      84.650  70.560  45.590  1.00  0.00           H
ATOM   4578  C   VAL A 303      84.630  71.770  41.660  1.00  0.00           C
ATOM   4579  O   VAL A 303      85.250  72.810  41.850  1.00  0.00           O
ATOM   4580  N   LYS A 304      84.220  71.350  40.460  1.00  0.00           N
ATOM   4581  H   LYS A 304      83.890  70.400  40.430  1.00  0.00           H
ATOM   4582  CA  LYS A 304      84.600  71.980  39.210  1.00  0.00           C
ATOM   4583  HA  LYS A 304      85.690  72.040  39.150  1.00  0.00           H
ATOM   4584  CB  LYS A 304      84.090  71.150  37.980  1.00  0.00           C
ATOM   4585  HB1 LYS A 304      84.300  71.700  37.060  1.00  0.00           H
ATOM   4586  HB2 LYS A 304      83.020  70.990  38.060  1.00  0.00           H
ATOM   4587  CG  LYS A 304      84.900  69.820  37.810  1.00  0.00           C
ATOM   4588  HG1 LYS A 304      84.570  69.210  38.650  1.00  0.00           H
ATOM   4589  HG2 LYS A 304      85.960  70.110  37.840  1.00  0.00           H
ATOM   4590  CD  LYS A 304      84.550  69.140  36.560  1.00  0.00           C
ATOM   4591  HD1 LYS A 304      84.770  69.710  35.660  1.00  0.00           H
ATOM   4592  HD2 LYS A 304      83.500  68.860  36.460  1.00  0.00           H
ATOM   4593  CE  LYS A 304      85.380  67.830  36.480  1.00  0.00           C
ATOM   4594  HE1 LYS A 304      84.880  67.060  37.070  1.00  0.00           H
ATOM   4595  HE2 LYS A 304      86.390  68.040  36.840  1.00  0.00           H
ATOM   4596  NZ  LYS A 304      85.480  67.320  35.160  1.00  0.00           N
ATOM   4597  HZ1 LYS A 304      85.970  66.450  34.990  1.00  0.00           H
ATOM   4598  HZ2 LYS A 304      84.590  67.290  34.680  1.00  0.00           H
ATOM   4599  HZ3 LYS A 304      86.020  67.970  34.600  1.00  0.00           H
ATOM   4600  C   LYS A 304      83.980  73.370  39.070  1.00  0.00           C
ATOM   4601  O   LYS A 304      82.760  73.640  39.020  1.00  0.00           O
ATOM   4602  N   CYS A 305      84.780  74.350  38.830  1.00  0.00           N
ATOM   4603  H   CYS A 305      85.770  74.170  38.960  1.00  0.00           H
ATOM   4604  CA  CYS A 305      84.380  75.730  38.710  1.00  0.00           C
ATOM   4605  HA  CYS A 305      83.440  75.810  38.160  1.00  0.00           H
ATOM   4606  CB  CYS A 305      84.040  76.350  40.110  1.00  0.00           C
ATOM   4607  HB1 CYS A 305      83.140  75.870  40.500  1.00  0.00           H
ATOM   4608  HB2 CYS A 305      83.760  77.400  40.030  1.00  0.00           H
ATOM   4609  SG  CYS A 305      85.370  76.150  41.330  1.00  0.00           S
ATOM   4610  HG  CYS A 305      85.260  74.850  41.620  1.00  0.00           H
ATOM   4611  C   CYS A 305      85.460  76.550  37.970  1.00  0.00           C
ATOM   4612  O   CYS A 305      86.350  75.950  37.420  1.00  0.00           O
ATOM   4613  N   ASP A 306      85.360  77.850  37.850  1.00  0.00           N
ATOM   4614  H   ASP A 306      84.470  78.260  38.110  1.00  0.00           H
ATOM   4615  CA  ASP A 306      86.280  78.680  37.060  1.00  0.00           C
ATOM   4616  HA  ASP A 306      87.200  78.100  36.910  1.00  0.00           H
ATOM   4617  CB  ASP A 306      85.780  79.040  35.710  1.00  0.00           C
ATOM   4618  HB1 ASP A 306      85.140  79.930  35.800  1.00  0.00           H
ATOM   4619  HB2 ASP A 306      85.080  78.270  35.390  1.00  0.00           H
ATOM   4620  CG  ASP A 306      86.910  79.390  34.810  1.00  0.00           C
ATOM   4621  OD1 ASP A 306      87.970  79.820  35.280  1.00  0.00           O
ATOM   4622  OD2 ASP A 306      86.820  79.120  33.590  1.00  0.00           O
ATOM   4623  C   ASP A 306      86.750  79.970  37.980  1.00  0.00           C
ATOM   4624  O   ASP A 306      86.290  81.080  37.720  1.00  0.00           O
ATOM   4625  N   PRO A 307      87.590  79.730  39.010  1.00  0.00           N
ATOM   4626  CD  PRO A 307      88.170  78.480  39.490  1.00  0.00           C
ATOM   4627  HD1 PRO A 307      88.990  78.200  38.830  1.00  0.00           H
ATOM   4628  HD2 PRO A 307      87.390  77.720  39.460  1.00  0.00           H
ATOM   4629  CG  PRO A 307      88.720  78.770  40.890  1.00  0.00           C
ATOM   4630  HG1 PRO A 307      89.440  77.980  41.120  1.00  0.00           H
ATOM   4631  HG2 PRO A 307      87.930  78.920  41.620  1.00  0.00           H
ATOM   4632  CB  PRO A 307      89.380  80.090  40.660  1.00  0.00           C
ATOM   4633  HB1 PRO A 307      90.390  80.030  40.260  1.00  0.00           H
ATOM   4634  HB2 PRO A 307      89.460  80.700  41.560  1.00  0.00           H
ATOM   4635  CA  PRO A 307      88.360  80.780  39.670  1.00  0.00           C
ATOM   4636  HA  PRO A 307      87.650  81.360  40.270  1.00  0.00           H
ATOM   4637  C   PRO A 307      89.070  81.820  38.780  1.00  0.00           C
ATOM   4638  O   PRO A 307      89.420  82.880  39.330  1.00  0.00           O
ATOM   4639  N   ARG A 308      89.340  81.650  37.430  1.00  0.00           N
ATOM   4640  H   ARG A 308      89.080  80.810  36.950  1.00  0.00           H
ATOM   4641  CA  ARG A 308      89.620  82.840  36.580  1.00  0.00           C
ATOM   4642  HA  ARG A 308      90.580  83.260  36.880  1.00  0.00           H
ATOM   4643  CB  ARG A 308      89.610  82.470  35.080  1.00  0.00           C
ATOM   4644  HB1 ARG A 308      89.790  83.410  34.550  1.00  0.00           H
ATOM   4645  HB2 ARG A 308      88.600  82.150  34.830  1.00  0.00           H
ATOM   4646  CG  ARG A 308      90.670  81.490  34.660  1.00  0.00           C
ATOM   4647  HG1 ARG A 308      90.450  80.550  35.150  1.00  0.00           H
ATOM   4648  HG2 ARG A 308      91.650  81.790  35.030  1.00  0.00           H
ATOM   4649  CD  ARG A 308      90.630  81.310  33.100  1.00  0.00           C
ATOM   4650  HD1 ARG A 308      91.630  80.980  32.810  1.00  0.00           H
ATOM   4651  HD2 ARG A 308      90.490  82.270  32.620  1.00  0.00           H
ATOM   4652  NE  ARG A 308      89.520  80.340  32.710  1.00  0.00           N
ATOM   4653  HE  ARG A 308      88.860  80.060  33.420  1.00  0.00           H
ATOM   4654  CZ  ARG A 308      89.150  80.050  31.500  1.00  0.00           C
ATOM   4655  NH1 ARG A 308      89.870  80.430  30.510  1.00  0.00           N
ATOM   4656 1HH1 ARG A 308      90.700  80.980  30.710  1.00  0.00           H
ATOM   4657 2HH1 ARG A 308      89.560  80.150  29.590  1.00  0.00           H
ATOM   4658  NH2 ARG A 308      88.130  79.330  31.300  1.00  0.00           N
ATOM   4659 1HH2 ARG A 308      87.450  79.290  32.050  1.00  0.00           H
ATOM   4660 2HH2 ARG A 308      87.710  79.220  30.390  1.00  0.00           H
ATOM   4661  C   ARG A 308      88.580  83.960  36.710  1.00  0.00           C
ATOM   4662  O   ARG A 308      88.860  85.130  36.640  1.00  0.00           O
ATOM   4663  N   HIS A 309      87.370  83.610  36.800  1.00  0.00           N
ATOM   4664  H   HIS A 309      87.130  82.630  36.800  1.00  0.00           H
ATOM   4665  CA  HIS A 309      86.260  84.600  36.830  1.00  0.00           C
ATOM   4666  HA  HIS A 309      86.500  85.610  36.480  1.00  0.00           H
ATOM   4667  CB  HIS A 309      85.140  84.150  35.880  1.00  0.00           C
ATOM   4668  HB1 HIS A 309      84.340  84.880  36.000  1.00  0.00           H
ATOM   4669  HB2 HIS A 309      84.860  83.120  36.120  1.00  0.00           H
ATOM   4670  CG  HIS A 309      85.560  84.100  34.480  1.00  0.00           C
ATOM   4671  ND1 HIS A 309      86.100  82.960  33.810  1.00  0.00           N
ATOM   4672  CE1 HIS A 309      86.420  83.380  32.570  1.00  0.00           C
ATOM   4673  HE1 HIS A 309      86.780  82.770  31.750  1.00  0.00           H
ATOM   4674  NE2 HIS A 309      86.050  84.690  32.390  1.00  0.00           N
ATOM   4675  HE2 HIS A 309      86.190  85.190  31.530  1.00  0.00           H
ATOM   4676  CD2 HIS A 309      85.440  85.100  33.590  1.00  0.00           C
ATOM   4677  HD2 HIS A 309      85.000  86.070  33.790  1.00  0.00           H
ATOM   4678  C   HIS A 309      85.610  84.800  38.210  1.00  0.00           C
ATOM   4679  O   HIS A 309      84.570  85.450  38.350  1.00  0.00           O
ATOM   4680  N   GLY A 310      86.160  84.230  39.280  1.00  0.00           N
ATOM   4681  H   GLY A 310      86.990  83.680  39.120  1.00  0.00           H
ATOM   4682  CA  GLY A 310      85.830  84.520  40.650  1.00  0.00           C
ATOM   4683  HA1 GLY A 310      85.660  83.580  41.180  1.00  0.00           H
ATOM   4684  HA2 GLY A 310      84.980  85.190  40.730  1.00  0.00           H
ATOM   4685  C   GLY A 310      87.010  85.270  41.280  1.00  0.00           C
ATOM   4686  O   GLY A 310      88.130  85.200  40.760  1.00  0.00           O
ATOM   4687  N   LYS A 311      86.750  85.860  42.500  1.00  0.00           N
ATOM   4688  H   LYS A 311      85.860  85.780  42.970  1.00  0.00           H
ATOM   4689  CA  LYS A 311      87.750  86.630  43.190  1.00  0.00           C
ATOM   4690  HA  LYS A 311      88.630  86.680  42.560  1.00  0.00           H
ATOM   4691  CB  LYS A 311      87.350  87.990  43.660  1.00  0.00           C
ATOM   4692  HB1 LYS A 311      88.190  88.400  44.220  1.00  0.00           H
ATOM   4693  HB2 LYS A 311      86.580  87.900  44.420  1.00  0.00           H
ATOM   4694  CG  LYS A 311      87.150  88.860  42.460  1.00  0.00           C
ATOM   4695  HG1 LYS A 311      86.300  88.470  41.900  1.00  0.00           H
ATOM   4696  HG2 LYS A 311      88.000  88.900  41.780  1.00  0.00           H
ATOM   4697  CD  LYS A 311      86.820  90.330  42.820  1.00  0.00           C
ATOM   4698  HD1 LYS A 311      87.690  90.690  43.370  1.00  0.00           H
ATOM   4699  HD2 LYS A 311      85.950  90.410  43.470  1.00  0.00           H
ATOM   4700  CE  LYS A 311      86.480  91.120  41.540  1.00  0.00           C
ATOM   4701  HE1 LYS A 311      85.410  91.200  41.380  1.00  0.00           H
ATOM   4702  HE2 LYS A 311      86.940  90.730  40.630  1.00  0.00           H
ATOM   4703  NZ  LYS A 311      86.980  92.550  41.650  1.00  0.00           N
ATOM   4704  HZ1 LYS A 311      87.930  92.520  41.990  1.00  0.00           H
ATOM   4705  HZ2 LYS A 311      87.160  92.980  40.760  1.00  0.00           H
ATOM   4706  HZ3 LYS A 311      86.380  93.130  42.210  1.00  0.00           H
ATOM   4707  C   LYS A 311      88.230  85.800  44.410  1.00  0.00           C
ATOM   4708  O   LYS A 311      87.450  85.120  44.970  1.00  0.00           O
ATOM   4709  N   TYR A 312      89.530  85.940  44.840  1.00  0.00           N
ATOM   4710  H   TYR A 312      90.260  86.210  44.200  1.00  0.00           H
ATOM   4711  CA  TYR A 312      90.080  85.170  46.010  1.00  0.00           C
ATOM   4712  HA  TYR A 312      89.530  84.230  46.020  1.00  0.00           H
ATOM   4713  CB  TYR A 312      91.570  84.880  45.710  1.00  0.00           C
ATOM   4714  HB1 TYR A 312      91.990  84.600  46.680  1.00  0.00           H
ATOM   4715  HB2 TYR A 312      92.020  85.790  45.320  1.00  0.00           H
ATOM   4716  CG  TYR A 312      91.880  83.770  44.670  1.00  0.00           C
ATOM   4717  CD1 TYR A 312      92.270  82.450  45.090  1.00  0.00           C
ATOM   4718  HD1 TYR A 312      92.230  82.180  46.140  1.00  0.00           H
ATOM   4719  CE1 TYR A 312      92.580  81.440  44.120  1.00  0.00           C
ATOM   4720  HE1 TYR A 312      92.870  80.440  44.380  1.00  0.00           H
ATOM   4721  CZ  TYR A 312      92.520  81.790  42.710  1.00  0.00           C
ATOM   4722  OH  TYR A 312      92.780  80.800  41.850  1.00  0.00           O
ATOM   4723  HH  TYR A 312      92.900  81.210  40.980  1.00  0.00           H
ATOM   4724  CE2 TYR A 312      92.210  83.110  42.360  1.00  0.00           C
ATOM   4725  HE2 TYR A 312      92.140  83.390  41.320  1.00  0.00           H
ATOM   4726  CD2 TYR A 312      91.940  84.130  43.310  1.00  0.00           C
ATOM   4727  HD2 TYR A 312      91.700  85.140  43.020  1.00  0.00           H
ATOM   4728  C   TYR A 312      90.040  85.950  47.380  1.00  0.00           C
ATOM   4729  O   TYR A 312      90.510  87.090  47.490  1.00  0.00           O
ATOM   4730  N   MET A 313      89.610  85.300  48.440  1.00  0.00           N
ATOM   4731  H   MET A 313      89.400  84.320  48.320  1.00  0.00           H
ATOM   4732  CA  MET A 313      89.510  85.840  49.820  1.00  0.00           C
ATOM   4733  HA  MET A 313      89.560  86.920  49.890  1.00  0.00           H
ATOM   4734  CB  MET A 313      88.150  85.440  50.400  1.00  0.00           C
ATOM   4735  HB1 MET A 313      88.160  85.650  51.470  1.00  0.00           H
ATOM   4736  HB2 MET A 313      87.940  84.380  50.270  1.00  0.00           H
ATOM   4737  CG  MET A 313      86.890  86.210  49.960  1.00  0.00           C
ATOM   4738  HG1 MET A 313      87.080  86.590  48.960  1.00  0.00           H
ATOM   4739  HG2 MET A 313      86.910  87.160  50.490  1.00  0.00           H
ATOM   4740  SD  MET A 313      85.260  85.280  50.150  1.00  0.00           S
ATOM   4741  CE  MET A 313      85.260  84.420  48.590  1.00  0.00           C
ATOM   4742  HE1 MET A 313      86.210  83.890  48.540  1.00  0.00           H
ATOM   4743  HE2 MET A 313      84.360  83.800  48.620  1.00  0.00           H
ATOM   4744  HE3 MET A 313      85.210  85.170  47.800  1.00  0.00           H
ATOM   4745  C   MET A 313      90.720  85.360  50.680  1.00  0.00           C
ATOM   4746  O   MET A 313      91.390  86.170  51.360  1.00  0.00           O
ATOM   4747  N   ALA A 314      91.000  84.060  50.550  1.00  0.00           N
ATOM   4748  H   ALA A 314      90.340  83.420  50.150  1.00  0.00           H
ATOM   4749  CA  ALA A 314      92.370  83.490  50.790  1.00  0.00           C
ATOM   4750  HA  ALA A 314      93.110  84.280  50.670  1.00  0.00           H
ATOM   4751  CB  ALA A 314      92.390  83.000  52.290  1.00  0.00           C
ATOM   4752  HB1 ALA A 314      92.350  83.930  52.850  1.00  0.00           H
ATOM   4753  HB2 ALA A 314      91.570  82.310  52.470  1.00  0.00           H
ATOM   4754  HB3 ALA A 314      93.370  82.530  52.370  1.00  0.00           H
ATOM   4755  C   ALA A 314      92.790  82.340  49.790  1.00  0.00           C
ATOM   4756  O   ALA A 314      92.020  81.990  48.930  1.00  0.00           O
ATOM   4757  N   CYS A 315      94.020  81.940  49.800  1.00  0.00           N
ATOM   4758  H   CYS A 315      94.600  82.350  50.520  1.00  0.00           H
ATOM   4759  CA  CYS A 315      94.630  80.770  49.130  1.00  0.00           C
ATOM   4760  HA  CYS A 315      93.930  79.940  49.030  1.00  0.00           H
ATOM   4761  CB  CYS A 315      94.940  81.160  47.660  1.00  0.00           C
ATOM   4762  HB1 CYS A 315      95.570  82.050  47.610  1.00  0.00           H
ATOM   4763  HB2 CYS A 315      94.010  81.390  47.140  1.00  0.00           H
ATOM   4764  SG  CYS A 315      95.780  79.700  46.890  1.00  0.00           S
ATOM   4765  HG  CYS A 315      95.690  80.200  45.650  1.00  0.00           H
ATOM   4766  C   CYS A 315      95.870  80.240  49.890  1.00  0.00           C
ATOM   4767  O   CYS A 315      96.650  81.100  50.320  1.00  0.00           O
ATOM   4768  N   CYS A 316      95.950  78.940  50.210  1.00  0.00           N
ATOM   4769  H   CYS A 316      95.180  78.380  49.890  1.00  0.00           H
ATOM   4770  CA  CYS A 316      97.030  78.360  51.060  1.00  0.00           C
ATOM   4771  HA  CYS A 316      97.820  79.100  51.220  1.00  0.00           H
ATOM   4772  CB  CYS A 316      96.450  78.000  52.430  1.00  0.00           C
ATOM   4773  HB1 CYS A 316      97.150  77.340  52.950  1.00  0.00           H
ATOM   4774  HB2 CYS A 316      95.540  77.420  52.340  1.00  0.00           H
ATOM   4775  SG  CYS A 316      96.280  79.480  53.520  1.00  0.00           S
ATOM   4776  HG  CYS A 316      95.680  80.340  52.690  1.00  0.00           H
ATOM   4777  C   CYS A 316      97.480  77.060  50.430  1.00  0.00           C
ATOM   4778  O   CYS A 316      96.740  76.240  50.060  1.00  0.00           O
ATOM   4779  N   LEU A 317      98.810  76.930  50.350  1.00  0.00           N
ATOM   4780  H   LEU A 317      99.370  77.650  50.770  1.00  0.00           H
ATOM   4781  CA  LEU A 317      99.540  75.760  49.840  1.00  0.00           C
ATOM   4782  HA  LEU A 317      98.890  75.160  49.210  1.00  0.00           H
ATOM   4783  CB  LEU A 317     100.660  76.250  48.880  1.00  0.00           C
ATOM   4784  HB1 LEU A 317     101.180  75.360  48.520  1.00  0.00           H
ATOM   4785  HB2 LEU A 317     101.430  76.830  49.390  1.00  0.00           H
ATOM   4786  CG  LEU A 317     100.090  76.990  47.620  1.00  0.00           C
ATOM   4787  HG  LEU A 317      99.320  77.690  47.960  1.00  0.00           H
ATOM   4788  CD1 LEU A 317     101.220  77.880  47.000  1.00  0.00           C
ATOM   4789 1HD1 LEU A 317     102.010  77.360  46.450  1.00  0.00           H
ATOM   4790 2HD1 LEU A 317     100.770  78.540  46.260  1.00  0.00           H
ATOM   4791 3HD1 LEU A 317     101.710  78.510  47.740  1.00  0.00           H
ATOM   4792  CD2 LEU A 317      99.610  76.090  46.570  1.00  0.00           C
ATOM   4793 1HD2 LEU A 317      98.950  76.640  45.900  1.00  0.00           H
ATOM   4794 2HD2 LEU A 317     100.510  75.680  46.100  1.00  0.00           H
ATOM   4795 3HD2 LEU A 317      99.070  75.190  46.870  1.00  0.00           H
ATOM   4796  C   LEU A 317     100.090  74.820  50.900  1.00  0.00           C
ATOM   4797  O   LEU A 317     100.970  75.220  51.690  1.00  0.00           O
ATOM   4798  N   LEU A 318      99.710  73.520  50.820  1.00  0.00           N
ATOM   4799  H   LEU A 318      99.220  73.160  50.020  1.00  0.00           H
ATOM   4800  CA  LEU A 318     100.100  72.520  51.810  1.00  0.00           C
ATOM   4801  HA  LEU A 318     100.760  73.020  52.530  1.00  0.00           H
ATOM   4802  CB  LEU A 318      98.900  72.060  52.590  1.00  0.00           C
ATOM   4803  HB1 LEU A 318      99.180  71.410  53.420  1.00  0.00           H
ATOM   4804  HB2 LEU A 318      98.220  71.590  51.890  1.00  0.00           H
ATOM   4805  CG  LEU A 318      98.070  73.210  53.260  1.00  0.00           C
ATOM   4806  HG  LEU A 318      97.950  74.020  52.540  1.00  0.00           H
ATOM   4807  CD1 LEU A 318      96.710  72.740  53.610  1.00  0.00           C
ATOM   4808 1HD1 LEU A 318      96.250  73.430  54.300  1.00  0.00           H
ATOM   4809 2HD1 LEU A 318      96.030  72.580  52.770  1.00  0.00           H
ATOM   4810 3HD1 LEU A 318      96.800  71.820  54.190  1.00  0.00           H
ATOM   4811  CD2 LEU A 318      98.770  73.800  54.470  1.00  0.00           C
ATOM   4812 1HD2 LEU A 318      99.800  74.080  54.230  1.00  0.00           H
ATOM   4813 2HD2 LEU A 318      98.200  74.630  54.890  1.00  0.00           H
ATOM   4814 3HD2 LEU A 318      98.770  73.020  55.220  1.00  0.00           H
ATOM   4815  C   LEU A 318     100.890  71.340  51.140  1.00  0.00           C
ATOM   4816  O   LEU A 318     100.240  70.480  50.640  1.00  0.00           O
ATOM   4817  N   TYR A 319     102.240  71.490  51.020  1.00  0.00           N
ATOM   4818  H   TYR A 319     102.590  72.290  51.530  1.00  0.00           H
ATOM   4819  CA  TYR A 319     103.180  70.650  50.230  1.00  0.00           C
ATOM   4820  HA  TYR A 319     102.560  70.290  49.410  1.00  0.00           H
ATOM   4821  CB  TYR A 319     104.390  71.420  49.670  1.00  0.00           C
ATOM   4822  HB1 TYR A 319     105.070  70.680  49.250  1.00  0.00           H
ATOM   4823  HB2 TYR A 319     104.910  71.960  50.460  1.00  0.00           H
ATOM   4824  CG  TYR A 319     104.140  72.450  48.570  1.00  0.00           C
ATOM   4825  CD1 TYR A 319     103.970  73.830  48.940  1.00  0.00           C
ATOM   4826  HD1 TYR A 319     103.960  74.070  50.000  1.00  0.00           H
ATOM   4827  CE1 TYR A 319     103.850  74.850  47.960  1.00  0.00           C
ATOM   4828  HE1 TYR A 319     103.710  75.890  48.220  1.00  0.00           H
ATOM   4829  CZ  TYR A 319     103.740  74.470  46.650  1.00  0.00           C
ATOM   4830  OH  TYR A 319     103.540  75.390  45.750  1.00  0.00           O
ATOM   4831  HH  TYR A 319     103.800  75.140  44.860  1.00  0.00           H
ATOM   4832  CE2 TYR A 319     103.910  73.140  46.210  1.00  0.00           C
ATOM   4833  HE2 TYR A 319     103.910  72.870  45.160  1.00  0.00           H
ATOM   4834  CD2 TYR A 319     104.170  72.120  47.180  1.00  0.00           C
ATOM   4835  HD2 TYR A 319     104.390  71.090  46.920  1.00  0.00           H
ATOM   4836  C   TYR A 319     103.670  69.430  51.060  1.00  0.00           C
ATOM   4837  O   TYR A 319     103.990  69.670  52.260  1.00  0.00           O
ATOM   4838  N   ARG A 320     103.900  68.330  50.340  1.00  0.00           N
ATOM   4839  H   ARG A 320     103.590  68.270  49.380  1.00  0.00           H
ATOM   4840  CA  ARG A 320     104.460  67.040  50.970  1.00  0.00           C
ATOM   4841  HA  ARG A 320     104.840  67.260  51.970  1.00  0.00           H
ATOM   4842  CB  ARG A 320     103.340  66.040  51.270  1.00  0.00           C
ATOM   4843  HB1 ARG A 320     103.790  65.120  51.630  1.00  0.00           H
ATOM   4844  HB2 ARG A 320     102.840  65.740  50.340  1.00  0.00           H
ATOM   4845  CG  ARG A 320     102.200  66.510  52.100  1.00  0.00           C
ATOM   4846  HG1 ARG A 320     101.760  67.450  51.770  1.00  0.00           H
ATOM   4847  HG2 ARG A 320     102.550  66.720  53.110  1.00  0.00           H
ATOM   4848  CD  ARG A 320     101.090  65.480  52.350  1.00  0.00           C
ATOM   4849  HD1 ARG A 320     100.940  64.910  51.430  1.00  0.00           H
ATOM   4850  HD2 ARG A 320     100.160  65.980  52.610  1.00  0.00           H
ATOM   4851  NE  ARG A 320     101.310  64.490  53.420  1.00  0.00           N
ATOM   4852  HE  ARG A 320     102.170  64.490  53.950  1.00  0.00           H
ATOM   4853  CZ  ARG A 320     100.510  63.490  53.810  1.00  0.00           C
ATOM   4854  NH1 ARG A 320      99.380  63.200  53.320  1.00  0.00           N
ATOM   4855 1HH1 ARG A 320      99.120  63.600  52.430  1.00  0.00           H
ATOM   4856 2HH1 ARG A 320      98.970  62.310  53.520  1.00  0.00           H
ATOM   4857  NH2 ARG A 320     100.780  62.860  54.880  1.00  0.00           N
ATOM   4858 1HH2 ARG A 320     101.760  62.880  55.160  1.00  0.00           H
ATOM   4859 2HH2 ARG A 320     100.170  62.200  55.340  1.00  0.00           H
ATOM   4860  C   ARG A 320     105.600  66.500  50.160  1.00  0.00           C
ATOM   4861  O   ARG A 320     105.550  66.560  48.940  1.00  0.00           O
ATOM   4862  N   GLY A 321     106.670  65.960  50.810  1.00  0.00           N
ATOM   4863  H   GLY A 321     106.680  66.000  51.820  1.00  0.00           H
ATOM   4864  CA  GLY A 321     107.830  65.440  50.140  1.00  0.00           C
ATOM   4865  HA1 GLY A 321     107.550  65.100  49.140  1.00  0.00           H
ATOM   4866  HA2 GLY A 321     108.220  64.560  50.650  1.00  0.00           H
ATOM   4867  C   GLY A 321     108.960  66.460  49.990  1.00  0.00           C
ATOM   4868  O   GLY A 321     108.960  67.310  50.890  1.00  0.00           O
ATOM   4869  N   ASP A 322     109.760  66.360  48.910  1.00  0.00           N
ATOM   4870  H   ASP A 322     109.590  65.670  48.190  1.00  0.00           H
ATOM   4871  CA  ASP A 322     110.840  67.230  48.580  1.00  0.00           C
ATOM   4872  HA  ASP A 322     111.410  67.470  49.480  1.00  0.00           H
ATOM   4873  CB  ASP A 322     111.860  66.410  47.780  1.00  0.00           C
ATOM   4874  HB1 ASP A 322     111.400  65.990  46.880  1.00  0.00           H
ATOM   4875  HB2 ASP A 322     112.210  65.620  48.440  1.00  0.00           H
ATOM   4876  CG  ASP A 322     113.090  67.260  47.370  1.00  0.00           C
ATOM   4877  OD1 ASP A 322     113.480  68.200  48.080  1.00  0.00           O
ATOM   4878  OD2 ASP A 322     113.620  66.990  46.270  1.00  0.00           O
ATOM   4879  C   ASP A 322     110.470  68.560  47.910  1.00  0.00           C
ATOM   4880  O   ASP A 322     110.600  68.600  46.700  1.00  0.00           O
ATOM   4881  N   VAL A 323     109.980  69.490  48.730  1.00  0.00           N
ATOM   4882  H   VAL A 323     109.950  69.230  49.710  1.00  0.00           H
ATOM   4883  CA  VAL A 323     109.640  70.820  48.290  1.00  0.00           C
ATOM   4884  HA  VAL A 323     110.130  71.030  47.340  1.00  0.00           H
ATOM   4885  CB  VAL A 323     108.170  71.120  48.380  1.00  0.00           C
ATOM   4886  HB  VAL A 323     107.790  71.070  49.400  1.00  0.00           H
ATOM   4887  CG1 VAL A 323     107.950  72.530  47.940  1.00  0.00           C
ATOM   4888 1HG1 VAL A 323     108.290  73.290  48.650  1.00  0.00           H
ATOM   4889 2HG1 VAL A 323     108.510  72.680  47.020  1.00  0.00           H
ATOM   4890 3HG1 VAL A 323     106.890  72.730  47.790  1.00  0.00           H
ATOM   4891  CG2 VAL A 323     107.410  70.050  47.550  1.00  0.00           C
ATOM   4892 1HG2 VAL A 323     107.990  69.810  46.650  1.00  0.00           H
ATOM   4893 2HG2 VAL A 323     107.240  69.080  48.020  1.00  0.00           H
ATOM   4894 3HG2 VAL A 323     106.420  70.430  47.320  1.00  0.00           H
ATOM   4895  C   VAL A 323     110.400  71.800  49.230  1.00  0.00           C
ATOM   4896  O   VAL A 323     110.540  71.670  50.470  1.00  0.00           O
ATOM   4897  N   VAL A 324     110.950  72.880  48.590  1.00  0.00           N
ATOM   4898  H   VAL A 324     110.880  73.040  47.590  1.00  0.00           H
ATOM   4899  CA  VAL A 324     111.640  73.950  49.360  1.00  0.00           C
ATOM   4900  HA  VAL A 324     111.380  73.870  50.410  1.00  0.00           H
ATOM   4901  CB  VAL A 324     113.150  73.770  49.160  1.00  0.00           C
ATOM   4902  HB  VAL A 324     113.640  74.520  49.780  1.00  0.00           H
ATOM   4903  CG1 VAL A 324     113.720  72.480  49.820  1.00  0.00           C
ATOM   4904 1HG1 VAL A 324     114.810  72.470  49.860  1.00  0.00           H
ATOM   4905 2HG1 VAL A 324     113.310  72.410  50.830  1.00  0.00           H
ATOM   4906 3HG1 VAL A 324     113.330  71.630  49.250  1.00  0.00           H
ATOM   4907  CG2 VAL A 324     113.530  74.100  47.760  1.00  0.00           C
ATOM   4908 1HG2 VAL A 324     113.020  73.460  47.040  1.00  0.00           H
ATOM   4909 2HG2 VAL A 324     113.470  75.160  47.500  1.00  0.00           H
ATOM   4910 3HG2 VAL A 324     114.570  73.820  47.630  1.00  0.00           H
ATOM   4911  C   VAL A 324     111.200  75.410  49.030  1.00  0.00           C
ATOM   4912  O   VAL A 324     110.750  75.560  47.900  1.00  0.00           O
ATOM   4913  N   PRO A 325     111.310  76.330  49.980  1.00  0.00           N
ATOM   4914  CD  PRO A 325     111.730  76.260  51.380  1.00  0.00           C
ATOM   4915  HD1 PRO A 325     112.800  76.090  51.500  1.00  0.00           H
ATOM   4916  HD2 PRO A 325     111.320  75.390  51.890  1.00  0.00           H
ATOM   4917  CG  PRO A 325     111.330  77.570  52.050  1.00  0.00           C
ATOM   4918  HG1 PRO A 325     112.170  77.890  52.670  1.00  0.00           H
ATOM   4919  HG2 PRO A 325     110.460  77.270  52.630  1.00  0.00           H
ATOM   4920  CB  PRO A 325     111.010  78.560  50.950  1.00  0.00           C
ATOM   4921  HB1 PRO A 325     111.850  79.240  50.770  1.00  0.00           H
ATOM   4922  HB2 PRO A 325     110.150  79.170  51.210  1.00  0.00           H
ATOM   4923  CA  PRO A 325     110.740  77.700  49.740  1.00  0.00           C
ATOM   4924  HA  PRO A 325     109.680  77.460  49.630  1.00  0.00           H
ATOM   4925  C   PRO A 325     111.220  78.440  48.520  1.00  0.00           C
ATOM   4926  O   PRO A 325     110.430  79.160  47.950  1.00  0.00           O
ATOM   4927  N   LYS A 326     112.420  78.240  48.010  1.00  0.00           N
ATOM   4928  H   LYS A 326     113.080  77.620  48.440  1.00  0.00           H
ATOM   4929  CA  LYS A 326     112.920  79.050  46.890  1.00  0.00           C
ATOM   4930  HA  LYS A 326     112.740  80.130  46.980  1.00  0.00           H
ATOM   4931  CB  LYS A 326     114.470  78.780  46.770  1.00  0.00           C
ATOM   4932  HB1 LYS A 326     114.610  77.750  46.440  1.00  0.00           H
ATOM   4933  HB2 LYS A 326     114.990  78.940  47.720  1.00  0.00           H
ATOM   4934  CG  LYS A 326     115.220  79.750  45.810  1.00  0.00           C
ATOM   4935  HG1 LYS A 326     115.210  80.740  46.270  1.00  0.00           H
ATOM   4936  HG2 LYS A 326     114.610  79.770  44.900  1.00  0.00           H
ATOM   4937  CD  LYS A 326     116.620  79.260  45.600  1.00  0.00           C
ATOM   4938  HD1 LYS A 326     116.720  78.310  45.070  1.00  0.00           H
ATOM   4939  HD2 LYS A 326     117.080  79.150  46.570  1.00  0.00           H
ATOM   4940  CE  LYS A 326     117.470  80.340  44.910  1.00  0.00           C
ATOM   4941  HE1 LYS A 326     117.320  81.300  45.390  1.00  0.00           H
ATOM   4942  HE2 LYS A 326     117.250  80.530  43.860  1.00  0.00           H
ATOM   4943  NZ  LYS A 326     118.900  79.980  44.880  1.00  0.00           N
ATOM   4944  HZ1 LYS A 326     119.010  79.280  44.160  1.00  0.00           H
ATOM   4945  HZ2 LYS A 326     119.470  80.780  44.650  1.00  0.00           H
ATOM   4946  HZ3 LYS A 326     119.210  79.700  45.790  1.00  0.00           H
ATOM   4947  C   LYS A 326     112.230  78.660  45.530  1.00  0.00           C
ATOM   4948  O   LYS A 326     111.780  79.510  44.730  1.00  0.00           O
ATOM   4949  N   ASP A 327     112.080  77.360  45.300  1.00  0.00           N
ATOM   4950  H   ASP A 327     112.410  76.670  45.960  1.00  0.00           H
ATOM   4951  CA  ASP A 327     111.490  76.770  44.130  1.00  0.00           C
ATOM   4952  HA  ASP A 327     111.770  77.360  43.260  1.00  0.00           H
ATOM   4953  CB  ASP A 327     112.040  75.290  44.060  1.00  0.00           C
ATOM   4954  HB1 ASP A 327     111.640  74.710  43.240  1.00  0.00           H
ATOM   4955  HB2 ASP A 327     111.640  74.870  44.980  1.00  0.00           H
ATOM   4956  CG  ASP A 327     113.590  75.140  44.010  1.00  0.00           C
ATOM   4957  OD1 ASP A 327     114.190  76.070  43.460  1.00  0.00           O
ATOM   4958  OD2 ASP A 327     114.210  74.120  44.380  1.00  0.00           O
ATOM   4959  C   ASP A 327     109.930  76.850  44.160  1.00  0.00           C
ATOM   4960  O   ASP A 327     109.310  76.960  43.050  1.00  0.00           O
ATOM   4961  N   VAL A 328     109.310  76.950  45.340  1.00  0.00           N
ATOM   4962  H   VAL A 328     109.930  76.820  46.120  1.00  0.00           H
ATOM   4963  CA  VAL A 328     107.870  77.350  45.550  1.00  0.00           C
ATOM   4964  HA  VAL A 328     107.110  76.920  44.900  1.00  0.00           H
ATOM   4965  CB  VAL A 328     107.290  77.370  46.960  1.00  0.00           C
ATOM   4966  HB  VAL A 328     107.900  77.970  47.640  1.00  0.00           H
ATOM   4967  CG1 VAL A 328     105.910  77.950  47.010  1.00  0.00           C
ATOM   4968 1HG1 VAL A 328     105.470  77.850  48.000  1.00  0.00           H
ATOM   4969 2HG1 VAL A 328     105.900  79.030  46.860  1.00  0.00           H
ATOM   4970 3HG1 VAL A 328     105.200  77.510  46.310  1.00  0.00           H
ATOM   4971  CG2 VAL A 328     107.310  75.960  47.560  1.00  0.00           C
ATOM   4972 1HG2 VAL A 328     106.790  75.930  48.520  1.00  0.00           H
ATOM   4973 2HG2 VAL A 328     106.630  75.440  46.880  1.00  0.00           H
ATOM   4974 3HG2 VAL A 328     108.330  75.580  47.530  1.00  0.00           H
ATOM   4975  C   VAL A 328     107.760  78.820  45.060  1.00  0.00           C
ATOM   4976  O   VAL A 328     106.950  79.140  44.210  1.00  0.00           O
ATOM   4977  N   ASN A 329     108.470  79.710  45.730  1.00  0.00           N
ATOM   4978  H   ASN A 329     109.270  79.550  46.320  1.00  0.00           H
ATOM   4979  CA  ASN A 329     108.150  81.140  45.390  1.00  0.00           C
ATOM   4980  HA  ASN A 329     107.070  81.280  45.470  1.00  0.00           H
ATOM   4981  CB  ASN A 329     108.840  82.110  46.330  1.00  0.00           C
ATOM   4982  HB1 ASN A 329     108.750  83.140  45.990  1.00  0.00           H
ATOM   4983  HB2 ASN A 329     109.870  81.820  46.520  1.00  0.00           H
ATOM   4984  CG  ASN A 329     108.220  82.130  47.710  1.00  0.00           C
ATOM   4985  OD1 ASN A 329     107.440  83.050  48.000  1.00  0.00           O
ATOM   4986  ND2 ASN A 329     108.530  81.220  48.560  1.00  0.00           N
ATOM   4987 1HD2 ASN A 329     109.070  80.430  48.220  1.00  0.00           H
ATOM   4988 2HD2 ASN A 329     108.110  81.260  49.480  1.00  0.00           H
ATOM   4989  C   ASN A 329     108.520  81.450  43.910  1.00  0.00           C
ATOM   4990  O   ASN A 329     107.840  82.200  43.200  1.00  0.00           O
ATOM   4991  N   ALA A 330     109.570  80.910  43.350  1.00  0.00           N
ATOM   4992  H   ALA A 330     110.210  80.310  43.850  1.00  0.00           H
ATOM   4993  CA  ALA A 330     109.800  80.960  41.890  1.00  0.00           C
ATOM   4994  HA  ALA A 330     109.930  82.000  41.580  1.00  0.00           H
ATOM   4995  CB  ALA A 330     111.100  80.260  41.600  1.00  0.00           C
ATOM   4996  HB1 ALA A 330     111.960  80.720  42.090  1.00  0.00           H
ATOM   4997  HB2 ALA A 330     110.960  79.210  41.860  1.00  0.00           H
ATOM   4998  HB3 ALA A 330     111.340  80.260  40.540  1.00  0.00           H
ATOM   4999  C   ALA A 330     108.660  80.420  41.050  1.00  0.00           C
ATOM   5000  O   ALA A 330     108.470  80.850  39.930  1.00  0.00           O
ATOM   5001  N   ALA A 331     108.030  79.340  41.470  1.00  0.00           N
ATOM   5002  H   ALA A 331     108.350  78.830  42.280  1.00  0.00           H
ATOM   5003  CA  ALA A 331     106.810  78.830  40.840  1.00  0.00           C
ATOM   5004  HA  ALA A 331     107.040  78.580  39.800  1.00  0.00           H
ATOM   5005  CB  ALA A 331     106.440  77.420  41.410  1.00  0.00           C
ATOM   5006  HB1 ALA A 331     105.610  76.950  40.900  1.00  0.00           H
ATOM   5007  HB2 ALA A 331     107.250  76.690  41.360  1.00  0.00           H
ATOM   5008  HB3 ALA A 331     106.200  77.470  42.480  1.00  0.00           H
ATOM   5009  C   ALA A 331     105.680  79.890  40.890  1.00  0.00           C
ATOM   5010  O   ALA A 331     105.190  80.390  39.870  1.00  0.00           O
ATOM   5011  N   ILE A 332     105.310  80.280  42.130  1.00  0.00           N
ATOM   5012  H   ILE A 332     105.820  79.820  42.870  1.00  0.00           H
ATOM   5013  CA  ILE A 332     104.380  81.370  42.410  1.00  0.00           C
ATOM   5014  HA  ILE A 332     103.410  81.000  42.090  1.00  0.00           H
ATOM   5015  CB  ILE A 332     104.340  81.810  43.910  1.00  0.00           C
ATOM   5016  HB  ILE A 332     105.390  81.950  44.150  1.00  0.00           H
ATOM   5017  CG2 ILE A 332     103.360  82.980  44.110  1.00  0.00           C
ATOM   5018 1HG2 ILE A 332     103.320  83.210  45.180  1.00  0.00           H
ATOM   5019 2HG2 ILE A 332     103.810  83.920  43.780  1.00  0.00           H
ATOM   5020 3HG2 ILE A 332     102.380  82.700  43.710  1.00  0.00           H
ATOM   5021  CG1 ILE A 332     103.860  80.540  44.710  1.00  0.00           C
ATOM   5022 1HG1 ILE A 332     104.420  79.630  44.490  1.00  0.00           H
ATOM   5023 2HG1 ILE A 332     102.850  80.350  44.350  1.00  0.00           H
ATOM   5024  CD  ILE A 332     103.760  80.660  46.270  1.00  0.00           C
ATOM   5025  HD1 ILE A 332     103.360  79.720  46.650  1.00  0.00           H
ATOM   5026  HD2 ILE A 332     104.740  80.930  46.660  1.00  0.00           H
ATOM   5027  HD3 ILE A 332     103.030  81.450  46.440  1.00  0.00           H
ATOM   5028  C   ILE A 332     104.540  82.620  41.490  1.00  0.00           C
ATOM   5029  O   ILE A 332     103.520  83.050  40.870  1.00  0.00           O
ATOM   5030  N   ALA A 333     105.770  83.100  41.220  1.00  0.00           N
ATOM   5031  H   ALA A 333     106.450  82.620  41.780  1.00  0.00           H
ATOM   5032  CA  ALA A 333     106.130  84.170  40.270  1.00  0.00           C
ATOM   5033  HA  ALA A 333     105.610  85.060  40.620  1.00  0.00           H
ATOM   5034  CB  ALA A 333     107.590  84.320  40.370  1.00  0.00           C
ATOM   5035  HB1 ALA A 333     107.970  84.380  41.390  1.00  0.00           H
ATOM   5036  HB2 ALA A 333     108.070  83.460  39.890  1.00  0.00           H
ATOM   5037  HB3 ALA A 333     107.840  85.230  39.820  1.00  0.00           H
ATOM   5038  C   ALA A 333     105.710  83.820  38.800  1.00  0.00           C
ATOM   5039  O   ALA A 333     105.030  84.660  38.190  1.00  0.00           O
ATOM   5040  N   THR A 334     106.010  82.590  38.340  1.00  0.00           N
ATOM   5041  H   THR A 334     106.470  81.990  39.000  1.00  0.00           H
ATOM   5042  CA  THR A 334     105.620  82.130  36.990  1.00  0.00           C
ATOM   5043  HA  THR A 334     105.900  82.840  36.210  1.00  0.00           H
ATOM   5044  CB  THR A 334     106.330  80.790  36.630  1.00  0.00           C
ATOM   5045  HB  THR A 334     105.770  80.090  37.260  1.00  0.00           H
ATOM   5046  CG2 THR A 334     106.340  80.260  35.180  1.00  0.00           C
ATOM   5047 1HG2 THR A 334     105.390  79.830  34.850  1.00  0.00           H
ATOM   5048 2HG2 THR A 334     106.560  81.030  34.440  1.00  0.00           H
ATOM   5049 3HG2 THR A 334     107.020  79.410  35.120  1.00  0.00           H
ATOM   5050  OG1 THR A 334     107.630  80.770  37.060  1.00  0.00           O
ATOM   5051  HG1 THR A 334     107.490  80.510  37.970  1.00  0.00           H
ATOM   5052  C   THR A 334     104.060  82.050  36.750  1.00  0.00           C
ATOM   5053  O   THR A 334     103.530  82.670  35.760  1.00  0.00           O
ATOM   5054  N   ILE A 335     103.320  81.490  37.710  1.00  0.00           N
ATOM   5055  H   ILE A 335     103.770  81.000  38.470  1.00  0.00           H
ATOM   5056  CA  ILE A 335     101.880  81.250  37.630  1.00  0.00           C
ATOM   5057  HA  ILE A 335     101.690  80.640  36.750  1.00  0.00           H
ATOM   5058  CB  ILE A 335     101.330  80.360  38.780  1.00  0.00           C
ATOM   5059  HB  ILE A 335     101.500  80.920  39.700  1.00  0.00           H
ATOM   5060  CG2 ILE A 335      99.840  80.090  38.640  1.00  0.00           C
[truncated: 718,754 more chars]
