# Supplementary material for: Identification and validation of novel microtubule suppressors with an imidazopyridine scaffold through structure-based virtual screening and docking
Source: RSC Med Chem. 2022 May 18;13(8):929–43. doi: 10.1039/d1md00392e (PMC9384815; doi:10.1039/d1md00392e)
Supplement: MD-013-D1MD00392E-s017 [file MD-013-D1MD00392E-s017.pdb]

REMARK    GENERATED BY TRJCONV
TITLE     TUBULIN ALPHA-1B CHAIN t=   0.00000 step= 0
REMARK    THIS IS A SIMULATION BOX
CRYST1  135.531  109.886   96.341  90.00  90.00  90.00 P 1           1
MODEL        1
ATOM      1  N   MET A   1      99.410  70.190  73.650  1.00  0.00           N
ATOM      2  H1  MET A   1      99.200  71.160  73.470  1.00  0.00           H
ATOM      3  H2  MET A   1      99.340  69.940  74.630  1.00  0.00           H
ATOM      4  H3  MET A   1     100.390  70.140  73.440  1.00  0.00           H
ATOM      5  CA  MET A   1      98.610  69.320  72.720  1.00  0.00           C
ATOM      6  HA  MET A   1      98.820  69.530  71.670  1.00  0.00           H
ATOM      7  CB  MET A   1      98.920  67.830  72.900  1.00  0.00           C
ATOM      8  HB1 MET A   1      98.590  67.610  73.920  1.00  0.00           H
ATOM      9  HB2 MET A   1      99.990  67.660  72.750  1.00  0.00           H
ATOM     10  CG  MET A   1      98.270  66.920  71.880  1.00  0.00           C
ATOM     11  HG1 MET A   1      98.900  66.030  71.880  1.00  0.00           H
ATOM     12  HG2 MET A   1      98.320  67.370  70.890  1.00  0.00           H
ATOM     13  SD  MET A   1      96.580  66.310  72.150  1.00  0.00           S
ATOM     14  CE  MET A   1      96.560  65.420  73.720  1.00  0.00           C
ATOM     15  HE1 MET A   1      97.350  64.680  73.580  1.00  0.00           H
ATOM     16  HE2 MET A   1      96.730  66.090  74.570  1.00  0.00           H
ATOM     17  HE3 MET A   1      95.610  64.880  73.740  1.00  0.00           H
ATOM     18  C   MET A   1      97.170  69.560  73.040  1.00  0.00           C
ATOM     19  O   MET A   1      96.780  69.460  74.170  1.00  0.00           O
ATOM     20  N   ARG A   2      96.280  69.850  72.070  1.00  0.00           N
ATOM     21  H   ARG A   2      96.580  70.000  71.120  1.00  0.00           H
ATOM     22  CA  ARG A   2      94.860  69.970  72.260  1.00  0.00           C
ATOM     23  HA  ARG A   2      94.550  69.870  73.300  1.00  0.00           H
ATOM     24  CB  ARG A   2      94.450  71.430  71.930  1.00  0.00           C
ATOM     25  HB1 ARG A   2      93.370  71.360  71.800  1.00  0.00           H
ATOM     26  HB2 ARG A   2      94.780  71.790  70.960  1.00  0.00           H
ATOM     27  CG  ARG A   2      94.710  72.550  72.960  1.00  0.00           C
ATOM     28  HG1 ARG A   2      95.790  72.710  72.910  1.00  0.00           H
ATOM     29  HG2 ARG A   2      94.440  72.340  73.990  1.00  0.00           H
ATOM     30  CD  ARG A   2      94.080  73.820  72.430  1.00  0.00           C
ATOM     31  HD1 ARG A   2      94.440  73.940  71.410  1.00  0.00           H
ATOM     32  HD2 ARG A   2      94.610  74.580  73.000  1.00  0.00           H
ATOM     33  NE  ARG A   2      92.600  73.870  72.610  1.00  0.00           N
ATOM     34  HE  ARG A   2      92.180  73.100  73.120  1.00  0.00           H
ATOM     35  CZ  ARG A   2      91.810  74.630  71.850  1.00  0.00           C
ATOM     36  NH1 ARG A   2      92.170  75.690  71.100  1.00  0.00           N
ATOM     37 1HH1 ARG A   2      93.160  75.840  70.940  1.00  0.00           H
ATOM     38 2HH1 ARG A   2      91.460  76.130  70.530  1.00  0.00           H
ATOM     39  NH2 ARG A   2      90.500  74.550  71.950  1.00  0.00           N
ATOM     40 1HH2 ARG A   2      90.020  73.850  72.500  1.00  0.00           H
ATOM     41 2HH2 ARG A   2      89.950  75.280  71.520  1.00  0.00           H
ATOM     42  C   ARG A   2      94.230  68.820  71.450  1.00  0.00           C
ATOM     43  O   ARG A   2      94.560  68.650  70.250  1.00  0.00           O
ATOM     44  N   GLU A   3      93.340  68.050  72.070  1.00  0.00           N
ATOM     45  H   GLU A   3      93.210  68.150  73.060  1.00  0.00           H
ATOM     46  CA  GLU A   3      92.790  66.840  71.370  1.00  0.00           C
ATOM     47  HA  GLU A   3      93.600  66.360  70.810  1.00  0.00           H
ATOM     48  CB  GLU A   3      92.010  66.070  72.360  1.00  0.00           C
ATOM     49  HB1 GLU A   3      91.620  65.200  71.830  1.00  0.00           H
ATOM     50  HB2 GLU A   3      91.190  66.710  72.700  1.00  0.00           H
ATOM     51  CG  GLU A   3      92.710  65.460  73.570  1.00  0.00           C
ATOM     52  HG1 GLU A   3      93.510  64.850  73.170  1.00  0.00           H
ATOM     53  HG2 GLU A   3      92.010  64.770  74.050  1.00  0.00           H
ATOM     54  CD  GLU A   3      93.280  66.430  74.610  1.00  0.00           C
ATOM     55  OE1 GLU A   3      92.870  67.580  74.690  1.00  0.00           O
ATOM     56  OE2 GLU A   3      94.210  66.000  75.390  1.00  0.00           O
ATOM     57  C   GLU A   3      91.740  67.220  70.290  1.00  0.00           C
ATOM     58  O   GLU A   3      91.190  68.330  70.150  1.00  0.00           O
ATOM     59  N   CYS A   4      91.430  66.290  69.340  1.00  0.00           N
ATOM     60  H   CYS A   4      91.930  65.420  69.280  1.00  0.00           H
ATOM     61  CA  CYS A   4      90.490  66.520  68.210  1.00  0.00           C
ATOM     62  HA  CYS A   4      89.830  67.340  68.520  1.00  0.00           H
ATOM     63  CB  CYS A   4      91.230  66.750  66.890  1.00  0.00           C
ATOM     64  HB1 CYS A   4      90.550  66.700  66.040  1.00  0.00           H
ATOM     65  HB2 CYS A   4      92.120  66.130  66.860  1.00  0.00           H
ATOM     66  SG  CYS A   4      91.810  68.430  66.780  1.00  0.00           S
ATOM     67  HG  CYS A   4      92.460  68.530  67.940  1.00  0.00           H
ATOM     68  C   CYS A   4      89.660  65.210  68.120  1.00  0.00           C
ATOM     69  O   CYS A   4      90.180  64.160  68.370  1.00  0.00           O
ATOM     70  N   ILE A   5      88.430  65.260  67.670  1.00  0.00           N
ATOM     71  H   ILE A   5      88.220  66.100  67.160  1.00  0.00           H
ATOM     72  CA  ILE A   5      87.400  64.200  67.520  1.00  0.00           C
ATOM     73  HA  ILE A   5      87.970  63.280  67.620  1.00  0.00           H
ATOM     74  CB  ILE A   5      86.390  64.250  68.710  1.00  0.00           C
ATOM     75  HB  ILE A   5      85.880  65.210  68.780  1.00  0.00           H
ATOM     76  CG2 ILE A   5      85.420  63.080  68.550  1.00  0.00           C
ATOM     77 1HG2 ILE A   5      84.540  63.330  67.970  1.00  0.00           H
ATOM     78 2HG2 ILE A   5      85.930  62.180  68.200  1.00  0.00           H
ATOM     79 3HG2 ILE A   5      85.050  62.850  69.550  1.00  0.00           H
ATOM     80  CG1 ILE A   5      87.150  64.090  70.060  1.00  0.00           C
ATOM     81 1HG1 ILE A   5      88.050  64.700  70.140  1.00  0.00           H
ATOM     82 2HG1 ILE A   5      87.450  63.070  70.310  1.00  0.00           H
ATOM     83  CD  ILE A   5      86.160  64.450  71.180  1.00  0.00           C
ATOM     84  HD1 ILE A   5      85.370  63.700  71.270  1.00  0.00           H
ATOM     85  HD2 ILE A   5      86.640  64.360  72.150  1.00  0.00           H
ATOM     86  HD3 ILE A   5      85.860  65.470  70.940  1.00  0.00           H
ATOM     87  C   ILE A   5      86.700  64.200  66.170  1.00  0.00           C
ATOM     88  O   ILE A   5      86.200  65.240  65.720  1.00  0.00           O
ATOM     89  N   SER A   6      86.850  63.070  65.500  1.00  0.00           N
ATOM     90  H   SER A   6      87.380  62.330  65.950  1.00  0.00           H
ATOM     91  CA  SER A   6      86.290  62.820  64.160  1.00  0.00           C
ATOM     92  HA  SER A   6      86.260  63.720  63.530  1.00  0.00           H
ATOM     93  CB  SER A   6      87.330  62.010  63.390  1.00  0.00           C
ATOM     94  HB1 SER A   6      86.840  61.370  62.650  1.00  0.00           H
ATOM     95  HB2 SER A   6      87.840  61.330  64.080  1.00  0.00           H
ATOM     96  OG  SER A   6      88.240  62.740  62.670  1.00  0.00           O
ATOM     97  HG  SER A   6      88.490  63.420  63.300  1.00  0.00           H
ATOM     98  C   SER A   6      84.980  62.070  64.330  1.00  0.00           C
ATOM     99  O   SER A   6      84.780  61.150  65.080  1.00  0.00           O
ATOM    100  N   ILE A   7      84.030  62.370  63.490  1.00  0.00           N
ATOM    101  H   ILE A   7      84.120  63.120  62.820  1.00  0.00           H
ATOM    102  CA  ILE A   7      82.630  61.920  63.620  1.00  0.00           C
ATOM    103  HA  ILE A   7      82.540  61.010  64.200  1.00  0.00           H
ATOM    104  CB  ILE A   7      81.630  62.870  64.320  1.00  0.00           C
ATOM    105  HB  ILE A   7      81.590  63.760  63.690  1.00  0.00           H
ATOM    106  CG2 ILE A   7      80.240  62.160  64.370  1.00  0.00           C
ATOM    107 1HG2 ILE A   7      79.850  61.980  63.370  1.00  0.00           H
ATOM    108 2HG2 ILE A   7      80.250  61.260  64.980  1.00  0.00           H
ATOM    109 3HG2 ILE A   7      79.540  62.790  64.920  1.00  0.00           H
ATOM    110  CG1 ILE A   7      82.060  63.220  65.810  1.00  0.00           C
ATOM    111 1HG1 ILE A   7      83.130  63.440  65.860  1.00  0.00           H
ATOM    112 2HG1 ILE A   7      81.910  62.330  66.410  1.00  0.00           H
ATOM    113  CD  ILE A   7      81.530  64.540  66.420  1.00  0.00           C
ATOM    114  HD1 ILE A   7      80.480  64.300  66.600  1.00  0.00           H
ATOM    115  HD2 ILE A   7      82.130  64.640  67.330  1.00  0.00           H
ATOM    116  HD3 ILE A   7      81.530  65.360  65.710  1.00  0.00           H
ATOM    117  C   ILE A   7      82.330  61.580  62.180  1.00  0.00           C
ATOM    118  O   ILE A   7      82.230  62.380  61.250  1.00  0.00           O
ATOM    119  N   HIS A   8      81.910  60.340  62.010  1.00  0.00           N
ATOM    120  H   HIS A   8      82.030  59.720  62.800  1.00  0.00           H
ATOM    121  CA  HIS A   8      81.570  59.680  60.740  1.00  0.00           C
ATOM    122  HA  HIS A   8      81.760  60.360  59.910  1.00  0.00           H
ATOM    123  CB  HIS A   8      82.540  58.440  60.660  1.00  0.00           C
ATOM    124  HB1 HIS A   8      82.610  57.970  59.680  1.00  0.00           H
ATOM    125  HB2 HIS A   8      82.150  57.640  61.290  1.00  0.00           H
ATOM    126  CG  HIS A   8      84.000  58.750  60.980  1.00  0.00           C
ATOM    127  ND1 HIS A   8      84.840  59.610  60.320  1.00  0.00           N
ATOM    128  CE1 HIS A   8      86.020  59.600  60.900  1.00  0.00           C
ATOM    129  HE1 HIS A   8      86.860  60.180  60.550  1.00  0.00           H
ATOM    130  NE2 HIS A   8      85.960  58.830  62.020  1.00  0.00           N
ATOM    131  HE2 HIS A   8      86.740  58.650  62.630  1.00  0.00           H
ATOM    132  CD2 HIS A   8      84.670  58.390  62.120  1.00  0.00           C
ATOM    133  HD2 HIS A   8      84.330  57.710  62.880  1.00  0.00           H
ATOM    134  C   HIS A   8      80.050  59.360  60.760  1.00  0.00           C
ATOM    135  O   HIS A   8      79.680  58.570  61.600  1.00  0.00           O
ATOM    136  N   VAL A   9      79.310  59.870  59.760  1.00  0.00           N
ATOM    137  H   VAL A   9      79.730  60.570  59.160  1.00  0.00           H
ATOM    138  CA  VAL A   9      77.830  59.880  59.800  1.00  0.00           C
ATOM    139  HA  VAL A   9      77.560  59.190  60.590  1.00  0.00           H
ATOM    140  CB  VAL A   9      77.210  61.290  60.170  1.00  0.00           C
ATOM    141  HB  VAL A   9      77.450  61.980  59.360  1.00  0.00           H
ATOM    142  CG1 VAL A   9      75.690  61.160  60.340  1.00  0.00           C
ATOM    143 1HG1 VAL A   9      75.220  60.990  59.370  1.00  0.00           H
ATOM    144 2HG1 VAL A   9      75.500  60.430  61.120  1.00  0.00           H
ATOM    145 3HG1 VAL A   9      75.250  62.090  60.710  1.00  0.00           H
ATOM    146  CG2 VAL A   9      77.920  61.790  61.420  1.00  0.00           C
ATOM    147 1HG2 VAL A   9      78.030  61.050  62.220  1.00  0.00           H
ATOM    148 2HG2 VAL A   9      78.900  62.220  61.190  1.00  0.00           H
ATOM    149 3HG2 VAL A   9      77.300  62.600  61.800  1.00  0.00           H
ATOM    150  C   VAL A   9      77.210  59.470  58.450  1.00  0.00           C
ATOM    151  O   VAL A   9      77.460  60.000  57.410  1.00  0.00           O
ATOM    152  N   GLY A  10      76.450  58.370  58.440  1.00  0.00           N
ATOM    153  H   GLY A  10      76.120  58.010  59.320  1.00  0.00           H
ATOM    154  CA  GLY A  10      75.940  57.700  57.200  1.00  0.00           C
ATOM    155  HA1 GLY A  10      75.480  58.500  56.620  1.00  0.00           H
ATOM    156  HA2 GLY A  10      75.130  57.010  57.400  1.00  0.00           H
ATOM    157  C   GLY A  10      77.100  56.980  56.380  1.00  0.00           C
ATOM    158  O   GLY A  10      78.260  57.040  56.810  1.00  0.00           O
ATOM    159  N   GLN A  11      76.860  56.280  55.270  1.00  0.00           N
ATOM    160  H   GLN A  11      75.920  56.270  54.880  1.00  0.00           H
ATOM    161  CA  GLN A  11      77.880  55.470  54.580  1.00  0.00           C
ATOM    162  HA  GLN A  11      78.270  54.740  55.290  1.00  0.00           H
ATOM    163  CB  GLN A  11      77.230  54.700  53.320  1.00  0.00           C
ATOM    164  HB1 GLN A  11      76.820  55.440  52.640  1.00  0.00           H
ATOM    165  HB2 GLN A  11      76.350  54.120  53.620  1.00  0.00           H
ATOM    166  CG  GLN A  11      78.170  53.830  52.450  1.00  0.00           C
ATOM    167  HG1 GLN A  11      78.660  53.070  53.060  1.00  0.00           H
ATOM    168  HG2 GLN A  11      78.900  54.540  52.060  1.00  0.00           H
ATOM    169  CD  GLN A  11      77.400  53.210  51.250  1.00  0.00           C
ATOM    170  OE1 GLN A  11      77.580  52.090  50.870  1.00  0.00           O
ATOM    171  NE2 GLN A  11      76.690  54.020  50.500  1.00  0.00           N
ATOM    172 1HE2 GLN A  11      76.490  54.930  50.890  1.00  0.00           H
ATOM    173 2HE2 GLN A  11      76.170  53.650  49.720  1.00  0.00           H
ATOM    174  C   GLN A  11      79.090  56.220  54.060  1.00  0.00           C
ATOM    175  O   GLN A  11      80.210  55.800  54.290  1.00  0.00           O
ATOM    176  N   ALA A  12      78.930  57.360  53.390  1.00  0.00           N
ATOM    177  H   ALA A  12      77.990  57.700  53.250  1.00  0.00           H
ATOM    178  CA  ALA A  12      79.980  58.210  52.900  1.00  0.00           C
ATOM    179  HA  ALA A  12      80.600  57.640  52.200  1.00  0.00           H
ATOM    180  CB  ALA A  12      79.460  59.420  52.140  1.00  0.00           C
ATOM    181  HB1 ALA A  12      78.770  60.020  52.730  1.00  0.00           H
ATOM    182  HB2 ALA A  12      80.310  60.080  52.000  1.00  0.00           H
ATOM    183  HB3 ALA A  12      78.990  59.100  51.210  1.00  0.00           H
ATOM    184  C   ALA A  12      80.830  58.710  54.070  1.00  0.00           C
ATOM    185  O   ALA A  12      82.050  58.730  54.030  1.00  0.00           O
ATOM    186  N   GLY A  13      80.180  59.120  55.220  1.00  0.00           N
ATOM    187  H   GLY A  13      79.170  59.170  55.140  1.00  0.00           H
ATOM    188  CA  GLY A  13      80.850  59.420  56.460  1.00  0.00           C
ATOM    189  HA1 GLY A  13      80.100  59.630  57.220  1.00  0.00           H
ATOM    190  HA2 GLY A  13      81.410  60.360  56.490  1.00  0.00           H
ATOM    191  C   GLY A  13      81.800  58.260  56.960  1.00  0.00           C
ATOM    192  O   GLY A  13      83.040  58.330  56.880  1.00  0.00           O
ATOM    193  N   VAL A  14      81.210  57.140  57.330  1.00  0.00           N
ATOM    194  H   VAL A  14      80.230  57.060  57.110  1.00  0.00           H
ATOM    195  CA  VAL A  14      81.830  55.870  57.760  1.00  0.00           C
ATOM    196  HA  VAL A  14      82.450  56.020  58.640  1.00  0.00           H
ATOM    197  CB  VAL A  14      80.640  54.850  58.030  1.00  0.00           C
ATOM    198  HB  VAL A  14      80.070  54.890  57.090  1.00  0.00           H
ATOM    199  CG1 VAL A  14      81.160  53.440  58.240  1.00  0.00           C
ATOM    200 1HG1 VAL A  14      80.360  52.710  58.160  1.00  0.00           H
ATOM    201 2HG1 VAL A  14      81.890  53.160  57.470  1.00  0.00           H
ATOM    202 3HG1 VAL A  14      81.690  53.280  59.180  1.00  0.00           H
ATOM    203  CG2 VAL A  14      79.710  55.240  59.220  1.00  0.00           C
ATOM    204 1HG2 VAL A  14      78.800  54.640  59.290  1.00  0.00           H
ATOM    205 2HG2 VAL A  14      80.340  55.180  60.100  1.00  0.00           H
ATOM    206 3HG2 VAL A  14      79.380  56.270  59.100  1.00  0.00           H
ATOM    207  C   VAL A  14      82.900  55.380  56.780  1.00  0.00           C
ATOM    208  O   VAL A  14      84.070  55.250  57.180  1.00  0.00           O
ATOM    209  N   GLN A  15      82.610  55.230  55.490  1.00  0.00           N
ATOM    210  H   GLN A  15      81.710  55.480  55.120  1.00  0.00           H
ATOM    211  CA  GLN A  15      83.600  54.660  54.560  1.00  0.00           C
ATOM    212  HA  GLN A  15      84.050  53.770  55.000  1.00  0.00           H
ATOM    213  CB  GLN A  15      82.970  54.210  53.240  1.00  0.00           C
ATOM    214  HB1 GLN A  15      83.760  53.860  52.570  1.00  0.00           H
ATOM    215  HB2 GLN A  15      82.540  55.110  52.820  1.00  0.00           H
ATOM    216  CG  GLN A  15      81.980  53.050  53.300  1.00  0.00           C
ATOM    217  HG1 GLN A  15      81.040  53.450  53.700  1.00  0.00           H
ATOM    218  HG2 GLN A  15      82.360  52.280  53.960  1.00  0.00           H
ATOM    219  CD  GLN A  15      81.600  52.290  52.100  1.00  0.00           C
ATOM    220  OE1 GLN A  15      81.880  51.110  52.020  1.00  0.00           O
ATOM    221  NE2 GLN A  15      80.970  52.890  51.140  1.00  0.00           N
ATOM    222 1HE2 GLN A  15      80.700  53.860  51.240  1.00  0.00           H
ATOM    223 2HE2 GLN A  15      80.610  52.390  50.340  1.00  0.00           H
ATOM    224  C   GLN A  15      84.830  55.590  54.280  1.00  0.00           C
ATOM    225  O   GLN A  15      85.950  55.090  54.180  1.00  0.00           O
ATOM    226  N   ILE A  16      84.580  56.880  54.090  1.00  0.00           N
ATOM    227  H   ILE A  16      83.610  57.160  54.100  1.00  0.00           H
ATOM    228  CA  ILE A  16      85.620  57.900  53.860  1.00  0.00           C
ATOM    229  HA  ILE A  16      86.320  57.520  53.120  1.00  0.00           H
ATOM    230  CB  ILE A  16      85.180  59.200  53.220  1.00  0.00           C
ATOM    231  HB  ILE A  16      84.380  59.730  53.730  1.00  0.00           H
ATOM    232  CG2 ILE A  16      86.270  60.330  52.970  1.00  0.00           C
ATOM    233 1HG2 ILE A  16      85.790  61.210  52.530  1.00  0.00           H
ATOM    234 2HG2 ILE A  16      86.740  60.650  53.900  1.00  0.00           H
ATOM    235 3HG2 ILE A  16      87.100  59.930  52.390  1.00  0.00           H
ATOM    236  CG1 ILE A  16      84.540  58.920  51.840  1.00  0.00           C
ATOM    237 1HG1 ILE A  16      83.850  58.090  52.000  1.00  0.00           H
ATOM    238 2HG1 ILE A  16      85.320  58.600  51.160  1.00  0.00           H
ATOM    239  CD  ILE A  16      83.800  60.080  51.250  1.00  0.00           C
ATOM    240  HD1 ILE A  16      83.200  60.590  52.000  1.00  0.00           H
ATOM    241  HD2 ILE A  16      84.480  60.810  50.820  1.00  0.00           H
ATOM    242  HD3 ILE A  16      83.060  59.680  50.550  1.00  0.00           H
ATOM    243  C   ILE A  16      86.460  58.090  55.190  1.00  0.00           C
ATOM    244  O   ILE A  16      87.680  58.150  55.180  1.00  0.00           O
ATOM    245  N   GLY A  17      85.760  58.020  56.380  1.00  0.00           N
ATOM    246  H   GLY A  17      84.760  57.980  56.270  1.00  0.00           H
ATOM    247  CA  GLY A  17      86.370  57.890  57.710  1.00  0.00           C
ATOM    248  HA1 GLY A  17      85.640  57.680  58.500  1.00  0.00           H
ATOM    249  HA2 GLY A  17      86.910  58.810  57.930  1.00  0.00           H
ATOM    250  C   GLY A  17      87.430  56.730  57.860  1.00  0.00           C
ATOM    251  O   GLY A  17      88.600  56.920  58.090  1.00  0.00           O
ATOM    252  N   ASN A  18      87.030  55.560  57.440  1.00  0.00           N
ATOM    253  H   ASN A  18      86.060  55.410  57.200  1.00  0.00           H
ATOM    254  CA  ASN A  18      87.820  54.400  57.750  1.00  0.00           C
ATOM    255  HA  ASN A  18      88.240  54.450  58.750  1.00  0.00           H
ATOM    256  CB  ASN A  18      86.850  53.250  57.710  1.00  0.00           C
ATOM    257  HB1 ASN A  18      86.240  53.140  56.810  1.00  0.00           H
ATOM    258  HB2 ASN A  18      86.080  53.440  58.460  1.00  0.00           H
ATOM    259  CG  ASN A  18      87.390  51.920  57.940  1.00  0.00           C
ATOM    260  OD1 ASN A  18      88.310  51.780  58.760  1.00  0.00           O
ATOM    261  ND2 ASN A  18      86.860  50.870  57.360  1.00  0.00           N
ATOM    262 1HD2 ASN A  18      86.050  51.040  56.770  1.00  0.00           H
ATOM    263 2HD2 ASN A  18      87.420  50.040  57.440  1.00  0.00           H
ATOM    264  C   ASN A  18      89.070  54.260  56.760  1.00  0.00           C
ATOM    265  O   ASN A  18      90.120  53.810  57.140  1.00  0.00           O
ATOM    266  N   ALA A  19      88.940  54.780  55.530  1.00  0.00           N
ATOM    267  H   ALA A  19      88.090  55.200  55.180  1.00  0.00           H
ATOM    268  CA  ALA A  19      90.090  55.010  54.690  1.00  0.00           C
ATOM    269  HA  ALA A  19      90.790  54.180  54.670  1.00  0.00           H
ATOM    270  CB  ALA A  19      89.620  55.390  53.260  1.00  0.00           C
ATOM    271  HB1 ALA A  19      88.810  56.120  53.330  1.00  0.00           H
ATOM    272  HB2 ALA A  19      90.390  55.640  52.540  1.00  0.00           H
ATOM    273  HB3 ALA A  19      89.210  54.490  52.820  1.00  0.00           H
ATOM    274  C   ALA A  19      91.050  56.140  55.100  1.00  0.00           C
ATOM    275  O   ALA A  19      92.210  56.050  54.900  1.00  0.00           O
ATOM    276  N   CYS A  20      90.490  57.200  55.730  1.00  0.00           N
ATOM    277  H   CYS A  20      89.490  57.150  55.840  1.00  0.00           H
ATOM    278  CA  CYS A  20      91.310  58.250  56.300  1.00  0.00           C
ATOM    279  HA  CYS A  20      92.020  58.530  55.530  1.00  0.00           H
ATOM    280  CB  CYS A  20      90.430  59.410  56.760  1.00  0.00           C
ATOM    281  HB1 CYS A  20      91.050  60.070  57.370  1.00  0.00           H
ATOM    282  HB2 CYS A  20      89.620  59.030  57.390  1.00  0.00           H
ATOM    283  SG  CYS A  20      89.830  60.280  55.330  1.00  0.00           S
ATOM    284  HG  CYS A  20      89.030  59.330  54.840  1.00  0.00           H
ATOM    285  C   CYS A  20      92.150  57.780  57.500  1.00  0.00           C
ATOM    286  O   CYS A  20      93.370  58.020  57.440  1.00  0.00           O
ATOM    287  N   TRP A  21      91.520  57.030  58.370  1.00  0.00           N
ATOM    288  H   TRP A  21      90.560  56.760  58.250  1.00  0.00           H
ATOM    289  CA  TRP A  21      92.230  56.540  59.560  1.00  0.00           C
ATOM    290  HA  TRP A  21      92.940  57.300  59.880  1.00  0.00           H
ATOM    291  CB  TRP A  21      91.360  56.360  60.820  1.00  0.00           C
ATOM    292  HB1 TRP A  21      91.910  55.880  61.620  1.00  0.00           H
ATOM    293  HB2 TRP A  21      90.530  55.670  60.680  1.00  0.00           H
ATOM    294  CG  TRP A  21      90.760  57.620  61.390  1.00  0.00           C
ATOM    295  CD1 TRP A  21      89.660  58.270  60.930  1.00  0.00           C
ATOM    296  HD1 TRP A  21      89.190  57.930  60.020  1.00  0.00           H
ATOM    297  NE1 TRP A  21      89.350  59.410  61.630  1.00  0.00           N
ATOM    298  HE1 TRP A  21      88.620  60.070  61.430  1.00  0.00           H
ATOM    299  CE2 TRP A  21      90.300  59.550  62.640  1.00  0.00           C
ATOM    300  CZ2 TRP A  21      90.620  60.550  63.610  1.00  0.00           C
ATOM    301  HZ2 TRP A  21      90.140  61.520  63.580  1.00  0.00           H
ATOM    302  CH2 TRP A  21      91.650  60.270  64.480  1.00  0.00           C
ATOM    303  HH2 TRP A  21      91.950  61.020  65.200  1.00  0.00           H
ATOM    304  CZ3 TRP A  21      92.430  59.120  64.460  1.00  0.00           C
ATOM    305  HZ3 TRP A  21      93.190  58.950  65.200  1.00  0.00           H
ATOM    306  CE3 TRP A  21      92.190  58.160  63.440  1.00  0.00           C
ATOM    307  HE3 TRP A  21      92.770  57.250  63.370  1.00  0.00           H
ATOM    308  CD2 TRP A  21      91.090  58.360  62.550  1.00  0.00           C
ATOM    309  C   TRP A  21      93.170  55.300  59.360  1.00  0.00           C
ATOM    310  O   TRP A  21      94.100  55.130  60.130  1.00  0.00           O
ATOM    311  N   GLU A  22      92.990  54.580  58.260  1.00  0.00           N
ATOM    312  H   GLU A  22      92.060  54.590  57.870  1.00  0.00           H
ATOM    313  CA  GLU A  22      93.970  53.680  57.750  1.00  0.00           C
ATOM    314  HA  GLU A  22      94.370  53.040  58.530  1.00  0.00           H
ATOM    315  CB  GLU A  22      93.360  52.830  56.550  1.00  0.00           C
ATOM    316  HB1 GLU A  22      92.630  53.410  55.980  1.00  0.00           H
ATOM    317  HB2 GLU A  22      92.850  51.940  56.940  1.00  0.00           H
ATOM    318  CG  GLU A  22      94.340  52.260  55.620  1.00  0.00           C
ATOM    319  HG1 GLU A  22      95.130  51.720  56.130  1.00  0.00           H
ATOM    320  HG2 GLU A  22      94.890  53.000  55.030  1.00  0.00           H
ATOM    321  CD  GLU A  22      93.640  51.320  54.650  1.00  0.00           C
ATOM    322  OE1 GLU A  22      92.700  51.720  53.850  1.00  0.00           O
ATOM    323  OE2 GLU A  22      94.060  50.180  54.620  1.00  0.00           O
ATOM    324  C   GLU A  22      95.190  54.480  57.240  1.00  0.00           C
ATOM    325  O   GLU A  22      96.290  54.040  57.540  1.00  0.00           O
ATOM    326  N   LEU A  23      94.990  55.600  56.580  1.00  0.00           N
ATOM    327  H   LEU A  23      94.060  55.950  56.400  1.00  0.00           H
ATOM    328  CA  LEU A  23      96.120  56.280  55.970  1.00  0.00           C
ATOM    329  HA  LEU A  23      96.750  55.580  55.420  1.00  0.00           H
ATOM    330  CB  LEU A  23      95.550  57.230  54.880  1.00  0.00           C
ATOM    331  HB1 LEU A  23      94.900  58.000  55.290  1.00  0.00           H
ATOM    332  HB2 LEU A  23      94.970  56.640  54.170  1.00  0.00           H
ATOM    333  CG  LEU A  23      96.590  58.060  54.040  1.00  0.00           C
ATOM    334  HG  LEU A  23      97.210  58.690  54.680  1.00  0.00           H
ATOM    335  CD1 LEU A  23      97.610  57.230  53.250  1.00  0.00           C
ATOM    336 1HD1 LEU A  23      98.500  57.830  53.020  1.00  0.00           H
ATOM    337 2HD1 LEU A  23      98.230  56.510  53.800  1.00  0.00           H
ATOM    338 3HD1 LEU A  23      97.170  56.750  52.380  1.00  0.00           H
ATOM    339  CD2 LEU A  23      95.790  59.140  53.290  1.00  0.00           C
ATOM    340 1HD2 LEU A  23      96.450  59.820  52.760  1.00  0.00           H
ATOM    341 2HD2 LEU A  23      95.150  58.620  52.580  1.00  0.00           H
ATOM    342 3HD2 LEU A  23      95.200  59.720  53.990  1.00  0.00           H
ATOM    343  C   LEU A  23      96.880  57.000  57.070  1.00  0.00           C
ATOM    344  O   LEU A  23      98.090  57.050  57.100  1.00  0.00           O
ATOM    345  N   TYR A  24      96.150  57.320  58.130  1.00  0.00           N
ATOM    346  H   TYR A  24      95.140  57.380  58.070  1.00  0.00           H
ATOM    347  CA  TYR A  24      96.800  57.930  59.340  1.00  0.00           C
ATOM    348  HA  TYR A  24      97.390  58.810  59.090  1.00  0.00           H
ATOM    349  CB  TYR A  24      95.760  58.420  60.320  1.00  0.00           C
ATOM    350  HB1 TYR A  24      96.260  58.660  61.250  1.00  0.00           H
ATOM    351  HB2 TYR A  24      94.980  57.660  60.430  1.00  0.00           H
ATOM    352  CG  TYR A  24      94.960  59.550  59.810  1.00  0.00           C
ATOM    353  CD1 TYR A  24      95.120  60.260  58.600  1.00  0.00           C
ATOM    354  HD1 TYR A  24      95.910  60.000  57.910  1.00  0.00           H
ATOM    355  CE1 TYR A  24      94.300  61.360  58.330  1.00  0.00           C
ATOM    356  HE1 TYR A  24      94.490  61.940  57.430  1.00  0.00           H
ATOM    357  CZ  TYR A  24      93.130  61.620  59.100  1.00  0.00           C
ATOM    358  OH  TYR A  24      92.280  62.670  58.720  1.00  0.00           O
ATOM    359  HH  TYR A  24      91.500  62.640  59.280  1.00  0.00           H
ATOM    360  CE2 TYR A  24      92.940  60.920  60.340  1.00  0.00           C
ATOM    361  HE2 TYR A  24      92.200  61.290  61.040  1.00  0.00           H
ATOM    362  CD2 TYR A  24      93.940  59.980  60.690  1.00  0.00           C
ATOM    363  HD2 TYR A  24      93.860  59.590  61.700  1.00  0.00           H
ATOM    364  C   TYR A  24      97.670  56.930  60.040  1.00  0.00           C
ATOM    365  O   TYR A  24      98.850  57.230  60.300  1.00  0.00           O
ATOM    366  N   CYS A  25      97.240  55.670  60.140  1.00  0.00           N
ATOM    367  H   CYS A  25      96.290  55.420  59.880  1.00  0.00           H
ATOM    368  CA  CYS A  25      98.040  54.580  60.690  1.00  0.00           C
ATOM    369  HA  CYS A  25      98.450  54.840  61.670  1.00  0.00           H
ATOM    370  CB  CYS A  25      97.170  53.310  60.930  1.00  0.00           C
ATOM    371  HB1 CYS A  25      97.820  52.520  61.310  1.00  0.00           H
ATOM    372  HB2 CYS A  25      96.610  52.990  60.050  1.00  0.00           H
ATOM    373  SG  CYS A  25      95.820  53.520  62.120  1.00  0.00           S
ATOM    374  HG  CYS A  25      94.970  53.870  61.150  1.00  0.00           H
ATOM    375  C   CYS A  25      99.220  54.260  59.790  1.00  0.00           C
ATOM    376  O   CYS A  25     100.290  54.060  60.340  1.00  0.00           O
ATOM    377  N   LEU A  26      99.140  54.320  58.440  1.00  0.00           N
ATOM    378  H   LEU A  26      98.240  54.570  58.030  1.00  0.00           H
ATOM    379  CA  LEU A  26     100.330  54.080  57.560  1.00  0.00           C
ATOM    380  HA  LEU A  26     100.860  53.190  57.930  1.00  0.00           H
ATOM    381  CB  LEU A  26      99.990  53.890  56.070  1.00  0.00           C
ATOM    382  HB1 LEU A  26     100.890  53.870  55.450  1.00  0.00           H
ATOM    383  HB2 LEU A  26      99.320  54.720  55.850  1.00  0.00           H
ATOM    384  CG  LEU A  26      99.160  52.620  55.840  1.00  0.00           C
ATOM    385  HG  LEU A  26      98.370  52.650  56.590  1.00  0.00           H
ATOM    386  CD1 LEU A  26      98.410  52.590  54.470  1.00  0.00           C
ATOM    387 1HD1 LEU A  26      99.070  53.010  53.710  1.00  0.00           H
ATOM    388 2HD1 LEU A  26      98.140  51.560  54.240  1.00  0.00           H
ATOM    389 3HD1 LEU A  26      97.530  53.220  54.450  1.00  0.00           H
ATOM    390  CD2 LEU A  26      99.940  51.320  55.990  1.00  0.00           C
ATOM    391 1HD2 LEU A  26     100.790  51.280  55.310  1.00  0.00           H
ATOM    392 2HD2 LEU A  26     100.170  51.200  57.050  1.00  0.00           H
ATOM    393 3HD2 LEU A  26      99.360  50.420  55.850  1.00  0.00           H
ATOM    394  C   LEU A  26     101.300  55.250  57.680  1.00  0.00           C
ATOM    395  O   LEU A  26     102.490  55.150  57.690  1.00  0.00           O
ATOM    396  N   GLU A  27     100.720  56.480  57.710  1.00  0.00           N
ATOM    397  H   GLU A  27      99.720  56.570  57.690  1.00  0.00           H
ATOM    398  CA  GLU A  27     101.430  57.750  57.710  1.00  0.00           C
ATOM    399  HA  GLU A  27     102.240  57.660  56.990  1.00  0.00           H
ATOM    400  CB  GLU A  27     100.520  58.960  57.480  1.00  0.00           C
ATOM    401  HB1 GLU A  27     101.110  59.830  57.760  1.00  0.00           H
ATOM    402  HB2 GLU A  27      99.580  58.890  58.020  1.00  0.00           H
ATOM    403  CG  GLU A  27     100.170  59.180  56.040  1.00  0.00           C
ATOM    404  HG1 GLU A  27      99.690  58.350  55.520  1.00  0.00           H
ATOM    405  HG2 GLU A  27     101.140  59.240  55.550  1.00  0.00           H
ATOM    406  CD  GLU A  27      99.390  60.450  55.720  1.00  0.00           C
ATOM    407  OE1 GLU A  27      99.350  61.410  56.480  1.00  0.00           O
ATOM    408  OE2 GLU A  27      98.800  60.550  54.560  1.00  0.00           O
ATOM    409  C   GLU A  27     102.260  58.100  58.960  1.00  0.00           C
ATOM    410  O   GLU A  27     103.280  58.840  58.970  1.00  0.00           O
ATOM    411  N   HIS A  28     101.850  57.530  60.120  1.00  0.00           N
ATOM    412  H   HIS A  28     101.010  56.980  60.020  1.00  0.00           H
ATOM    413  CA  HIS A  28     102.410  57.470  61.450  1.00  0.00           C
ATOM    414  HA  HIS A  28     103.110  58.300  61.350  1.00  0.00           H
ATOM    415  CB  HIS A  28     101.400  57.730  62.560  1.00  0.00           C
ATOM    416  HB1 HIS A  28     101.850  57.450  63.510  1.00  0.00           H
ATOM    417  HB2 HIS A  28     100.560  57.060  62.390  1.00  0.00           H
ATOM    418  CG  HIS A  28     101.020  59.180  62.700  1.00  0.00           C
ATOM    419  ND1 HIS A  28     101.670  60.300  62.060  1.00  0.00           N
ATOM    420  CE1 HIS A  28     100.960  61.370  62.440  1.00  0.00           C
ATOM    421  HE1 HIS A  28     101.240  62.390  62.240  1.00  0.00           H
ATOM    422  NE2 HIS A  28      99.890  61.020  63.140  1.00  0.00           N
ATOM    423  HE2 HIS A  28      99.260  61.760  63.410  1.00  0.00           H
ATOM    424  CD2 HIS A  28      99.880  59.660  63.350  1.00  0.00           C
ATOM    425  HD2 HIS A  28      99.140  59.110  63.910  1.00  0.00           H
ATOM    426  C   HIS A  28     103.200  56.220  61.830  1.00  0.00           C
ATOM    427  O   HIS A  28     104.030  56.310  62.730  1.00  0.00           O
ATOM    428  N   GLY A  29     102.950  55.090  61.200  1.00  0.00           N
ATOM    429  H   GLY A  29     102.200  55.080  60.530  1.00  0.00           H
ATOM    430  CA  GLY A  29     103.570  53.830  61.550  1.00  0.00           C
ATOM    431  HA1 GLY A  29     104.610  53.980  61.810  1.00  0.00           H
ATOM    432  HA2 GLY A  29     103.540  53.230  60.640  1.00  0.00           H
ATOM    433  C   GLY A  29     102.830  53.040  62.720  1.00  0.00           C
ATOM    434  O   GLY A  29     103.550  52.550  63.640  1.00  0.00           O
ATOM    435  N   ILE A  30     101.480  53.070  62.800  1.00  0.00           N
ATOM    436  H   ILE A  30     100.900  53.430  62.050  1.00  0.00           H
ATOM    437  CA  ILE A  30     100.630  52.350  63.770  1.00  0.00           C
ATOM    438  HA  ILE A  30     101.280  52.010  64.580  1.00  0.00           H
ATOM    439  CB  ILE A  30      99.540  53.290  64.350  1.00  0.00           C
ATOM    440  HB  ILE A  30      98.970  53.630  63.480  1.00  0.00           H
ATOM    441  CG2 ILE A  30      98.710  52.480  65.350  1.00  0.00           C
ATOM    442 1HG2 ILE A  30      98.070  51.860  64.720  1.00  0.00           H
ATOM    443 2HG2 ILE A  30      99.340  51.860  65.990  1.00  0.00           H
ATOM    444 3HG2 ILE A  30      98.070  53.130  65.950  1.00  0.00           H
ATOM    445  CG1 ILE A  30     100.120  54.590  64.920  1.00  0.00           C
ATOM    446 1HG1 ILE A  30     100.890  55.020  64.280  1.00  0.00           H
ATOM    447 2HG1 ILE A  30     100.600  54.450  65.880  1.00  0.00           H
ATOM    448  CD  ILE A  30      98.990  55.590  65.210  1.00  0.00           C
ATOM    449  HD1 ILE A  30      98.220  55.220  65.880  1.00  0.00           H
ATOM    450  HD2 ILE A  30      99.480  56.420  65.730  1.00  0.00           H
ATOM    451  HD3 ILE A  30      98.670  55.950  64.230  1.00  0.00           H
ATOM    452  C   ILE A  30     100.110  51.000  63.170  1.00  0.00           C
ATOM    453  O   ILE A  30      99.390  51.090  62.200  1.00  0.00           O
ATOM    454  N   GLN A  31     100.550  49.880  63.690  1.00  0.00           N
ATOM    455  H   GLN A  31     101.100  49.910  64.530  1.00  0.00           H
ATOM    456  CA  GLN A  31     100.290  48.580  63.130  1.00  0.00           C
ATOM    457  HA  GLN A  31     100.530  48.630  62.070  1.00  0.00           H
ATOM    458  CB  GLN A  31     101.360  47.530  63.670  1.00  0.00           C
ATOM    459  HB1 GLN A  31     101.090  46.550  63.270  1.00  0.00           H
ATOM    460  HB2 GLN A  31     101.380  47.470  64.760  1.00  0.00           H
ATOM    461  CG  GLN A  31     102.870  47.820  63.220  1.00  0.00           C
ATOM    462  HG1 GLN A  31     103.170  48.870  63.290  1.00  0.00           H
ATOM    463  HG2 GLN A  31     102.990  47.510  62.180  1.00  0.00           H
ATOM    464  CD  GLN A  31     103.910  46.930  63.870  1.00  0.00           C
ATOM    465  OE1 GLN A  31     103.640  46.310  64.880  1.00  0.00           O
ATOM    466  NE2 GLN A  31     105.150  46.820  63.450  1.00  0.00           N
ATOM    467 1HE2 GLN A  31     105.650  47.420  62.810  1.00  0.00           H
ATOM    468 2HE2 GLN A  31     105.800  46.300  64.020  1.00  0.00           H
ATOM    469  C   GLN A  31      98.850  48.070  63.420  1.00  0.00           C
ATOM    470  O   GLN A  31      98.230  48.530  64.400  1.00  0.00           O
ATOM    471  N   PRO A  32      98.240  47.200  62.590  1.00  0.00           N
ATOM    472  CD  PRO A  32      98.660  46.510  61.400  1.00  0.00           C
ATOM    473  HD1 PRO A  32      99.330  45.670  61.560  1.00  0.00           H
ATOM    474  HD2 PRO A  32      99.250  47.240  60.830  1.00  0.00           H
ATOM    475  CG  PRO A  32      97.460  46.050  60.650  1.00  0.00           C
ATOM    476  HG1 PRO A  32      97.590  45.120  60.100  1.00  0.00           H
ATOM    477  HG2 PRO A  32      97.170  46.800  59.910  1.00  0.00           H
ATOM    478  CB  PRO A  32      96.450  45.800  61.690  1.00  0.00           C
ATOM    479  HB1 PRO A  32      96.630  44.810  62.100  1.00  0.00           H
ATOM    480  HB2 PRO A  32      95.440  45.980  61.310  1.00  0.00           H
ATOM    481  CA  PRO A  32      96.820  46.880  62.740  1.00  0.00           C
ATOM    482  HA  PRO A  32      96.410  47.860  62.500  1.00  0.00           H
ATOM    483  C   PRO A  32      96.220  46.460  64.040  1.00  0.00           C
ATOM    484  O   PRO A  32      95.010  46.650  64.040  1.00  0.00           O
ATOM    485  N   ASP A  33      96.980  45.950  65.000  1.00  0.00           N
ATOM    486  H   ASP A  33      97.960  45.980  64.760  1.00  0.00           H
ATOM    487  CA  ASP A  33      96.590  45.670  66.390  1.00  0.00           C
ATOM    488  HA  ASP A  33      95.580  45.260  66.440  1.00  0.00           H
ATOM    489  CB  ASP A  33      97.440  44.510  66.920  1.00  0.00           C
ATOM    490  HB1 ASP A  33      97.680  43.870  66.070  1.00  0.00           H
ATOM    491  HB2 ASP A  33      96.950  43.860  67.640  1.00  0.00           H
ATOM    492  CG  ASP A  33      98.830  44.950  67.420  1.00  0.00           C
ATOM    493  OD1 ASP A  33      99.550  45.710  66.760  1.00  0.00           O
ATOM    494  OD2 ASP A  33      99.260  44.460  68.520  1.00  0.00           O
ATOM    495  C   ASP A  33      96.670  46.910  67.290  1.00  0.00           C
ATOM    496  O   ASP A  33      96.490  46.830  68.500  1.00  0.00           O
ATOM    497  N   GLY A  34      96.980  48.040  66.660  1.00  0.00           N
ATOM    498  H   GLY A  34      97.030  47.910  65.660  1.00  0.00           H
ATOM    499  CA  GLY A  34      97.150  49.390  67.270  1.00  0.00           C
ATOM    500  HA1 GLY A  34      96.290  49.650  67.890  1.00  0.00           H
ATOM    501  HA2 GLY A  34      97.280  49.990  66.370  1.00  0.00           H
ATOM    502  C   GLY A  34      98.460  49.780  67.950  1.00  0.00           C
ATOM    503  O   GLY A  34      98.530  50.870  68.470  1.00  0.00           O
ATOM    504  N   GLN A  35      99.530  48.930  67.900  1.00  0.00           N
ATOM    505  H   GLN A  35      99.380  48.060  67.400  1.00  0.00           H
ATOM    506  CA  GLN A  35     100.900  49.250  68.340  1.00  0.00           C
ATOM    507  HA  GLN A  35     100.870  49.640  69.360  1.00  0.00           H
ATOM    508  CB  GLN A  35     101.620  47.960  68.470  1.00  0.00           C
ATOM    509  HB1 GLN A  35     102.640  48.050  68.820  1.00  0.00           H
ATOM    510  HB2 GLN A  35     101.520  47.500  67.490  1.00  0.00           H
ATOM    511  CG  GLN A  35     101.040  47.020  69.540  1.00  0.00           C
ATOM    512  HG1 GLN A  35     101.570  46.070  69.610  1.00  0.00           H
ATOM    513  HG2 GLN A  35     100.000  46.830  69.240  1.00  0.00           H
ATOM    514  CD  GLN A  35     101.050  47.580  70.980  1.00  0.00           C
ATOM    515  OE1 GLN A  35     102.030  48.190  71.340  1.00  0.00           O
ATOM    516  NE2 GLN A  35     100.110  47.290  71.880  1.00  0.00           N
ATOM    517 1HE2 GLN A  35      99.340  46.730  71.560  1.00  0.00           H
ATOM    518 2HE2 GLN A  35     100.450  47.390  72.820  1.00  0.00           H
ATOM    519  C   GLN A  35     101.650  50.290  67.460  1.00  0.00           C
ATOM    520  O   GLN A  35     101.640  50.140  66.220  1.00  0.00           O
ATOM    521  N   MET A  36     102.350  51.290  68.010  1.00  0.00           N
ATOM    522  H   MET A  36     102.310  51.290  69.020  1.00  0.00           H
ATOM    523  CA  MET A  36     103.230  52.160  67.370  1.00  0.00           C
ATOM    524  HA  MET A  36     103.160  51.970  66.290  1.00  0.00           H
ATOM    525  CB  MET A  36     102.790  53.630  67.690  1.00  0.00           C
ATOM    526  HB1 MET A  36     103.100  53.920  68.700  1.00  0.00           H
ATOM    527  HB2 MET A  36     101.710  53.700  67.730  1.00  0.00           H
ATOM    528  CG  MET A  36     103.290  54.630  66.660  1.00  0.00           C
ATOM    529  HG1 MET A  36     102.960  54.370  65.650  1.00  0.00           H
ATOM    530  HG2 MET A  36     104.330  54.420  66.390  1.00  0.00           H
ATOM    531  SD  MET A  36     102.890  56.320  67.110  1.00  0.00           S
ATOM    532  CE  MET A  36     104.310  57.100  66.450  1.00  0.00           C
ATOM    533  HE1 MET A  36     103.970  58.130  66.440  1.00  0.00           H
ATOM    534  HE2 MET A  36     105.180  56.820  67.040  1.00  0.00           H
ATOM    535  HE3 MET A  36     104.400  56.720  65.430  1.00  0.00           H
ATOM    536  C   MET A  36     104.640  51.880  67.830  1.00  0.00           C
ATOM    537  O   MET A  36     105.060  52.490  68.810  1.00  0.00           O
ATOM    538  N   PRO A  37     105.430  51.060  67.130  1.00  0.00           N
ATOM    539  CD  PRO A  37     105.030  50.140  66.100  1.00  0.00           C
ATOM    540  HD1 PRO A  37     104.980  50.650  65.140  1.00  0.00           H
ATOM    541  HD2 PRO A  37     104.120  49.580  66.290  1.00  0.00           H
ATOM    542  CG  PRO A  37     106.100  49.070  66.080  1.00  0.00           C
ATOM    543  HG1 PRO A  37     106.190  48.650  65.070  1.00  0.00           H
ATOM    544  HG2 PRO A  37     105.970  48.290  66.830  1.00  0.00           H
ATOM    545  CB  PRO A  37     107.360  49.810  66.360  1.00  0.00           C
ATOM    546  HB1 PRO A  37     107.670  50.330  65.450  1.00  0.00           H
ATOM    547  HB2 PRO A  37     108.110  49.120  66.750  1.00  0.00           H
ATOM    548  CA  PRO A  37     106.860  50.680  67.480  1.00  0.00           C
ATOM    549  HA  PRO A  37     106.790  50.020  68.350  1.00  0.00           H
ATOM    550  C   PRO A  37     107.780  51.820  67.830  1.00  0.00           C
ATOM    551  O   PRO A  37     108.560  51.760  68.770  1.00  0.00           O
ATOM    552  N   SER A  38     107.810  52.830  66.940  1.00  0.00           N
ATOM    553  H   SER A  38     107.240  52.720  66.110  1.00  0.00           H
ATOM    554  CA  SER A  38     108.630  53.990  67.080  1.00  0.00           C
ATOM    555  HA  SER A  38     109.700  53.800  66.950  1.00  0.00           H
ATOM    556  CB  SER A  38     108.340  54.970  65.920  1.00  0.00           C
ATOM    557  HB1 SER A  38     108.660  54.560  64.960  1.00  0.00           H
ATOM    558  HB2 SER A  38     108.830  55.920  66.140  1.00  0.00           H
ATOM    559  OG  SER A  38     106.960  55.300  65.800  1.00  0.00           O
ATOM    560  HG  SER A  38     106.590  54.580  65.290  1.00  0.00           H
ATOM    561  C   SER A  38     108.330  54.860  68.330  1.00  0.00           C
ATOM    562  O   SER A  38     109.200  55.520  68.880  1.00  0.00           O
ATOM    563  N   ASP A  39     107.120  54.890  68.920  1.00  0.00           N
ATOM    564  H   ASP A  39     106.480  54.100  68.920  1.00  0.00           H
ATOM    565  CA  ASP A  39     106.820  55.810  70.020  1.00  0.00           C
ATOM    566  HA  ASP A  39     107.280  56.800  70.010  1.00  0.00           H
ATOM    567  CB  ASP A  39     105.270  55.950  70.000  1.00  0.00           C
ATOM    568  HB1 ASP A  39     104.820  54.960  69.980  1.00  0.00           H
ATOM    569  HB2 ASP A  39     104.970  56.440  69.070  1.00  0.00           H
ATOM    570  CG  ASP A  39     104.610  56.710  71.090  1.00  0.00           C
ATOM    571  OD1 ASP A  39     105.210  57.450  71.910  1.00  0.00           O
ATOM    572  OD2 ASP A  39     103.350  56.710  71.220  1.00  0.00           O
ATOM    573  C   ASP A  39     107.270  55.110  71.290  1.00  0.00           C
ATOM    574  O   ASP A  39     106.740  54.050  71.710  1.00  0.00           O
ATOM    575  N   LYS A  40     108.190  55.730  71.980  1.00  0.00           N
ATOM    576  H   LYS A  40     108.440  56.660  71.690  1.00  0.00           H
ATOM    577  CA  LYS A  40     108.990  55.230  73.150  1.00  0.00           C
ATOM    578  HA  LYS A  40     108.900  54.140  73.150  1.00  0.00           H
ATOM    579  CB  LYS A  40     110.480  55.630  73.140  1.00  0.00           C
ATOM    580  HB1 LYS A  40     111.020  55.130  73.940  1.00  0.00           H
ATOM    581  HB2 LYS A  40     110.550  56.700  73.370  1.00  0.00           H
ATOM    582  CG  LYS A  40     111.080  55.340  71.770  1.00  0.00           C
ATOM    583  HG1 LYS A  40     112.120  55.650  71.770  1.00  0.00           H
ATOM    584  HG2 LYS A  40     110.530  56.000  71.100  1.00  0.00           H
ATOM    585  CD  LYS A  40     110.950  53.880  71.320  1.00  0.00           C
ATOM    586  HD1 LYS A  40     109.910  53.730  71.010  1.00  0.00           H
ATOM    587  HD2 LYS A  40     111.200  53.230  72.160  1.00  0.00           H
ATOM    588  CE  LYS A  40     111.780  53.600  70.050  1.00  0.00           C
ATOM    589  HE1 LYS A  40     112.810  53.460  70.400  1.00  0.00           H
ATOM    590  HE2 LYS A  40     111.680  54.470  69.400  1.00  0.00           H
ATOM    591  NZ  LYS A  40     111.230  52.480  69.340  1.00  0.00           N
ATOM    592  HZ1 LYS A  40     111.510  52.490  68.370  1.00  0.00           H
ATOM    593  HZ2 LYS A  40     111.620  51.610  69.660  1.00  0.00           H
ATOM    594  HZ3 LYS A  40     110.220  52.440  69.340  1.00  0.00           H
ATOM    595  C   LYS A  40     108.380  55.630  74.490  1.00  0.00           C
ATOM    596  O   LYS A  40     109.010  55.380  75.480  1.00  0.00           O
ATOM    597  N   THR A  41     107.200  56.260  74.550  1.00  0.00           N
ATOM    598  H   THR A  41     106.750  56.330  73.650  1.00  0.00           H
ATOM    599  CA  THR A  41     106.480  56.640  75.740  1.00  0.00           C
ATOM    600  HA  THR A  41     106.990  56.210  76.610  1.00  0.00           H
ATOM    601  CB  THR A  41     106.540  58.120  76.120  1.00  0.00           C
ATOM    602  HB  THR A  41     107.590  58.420  76.110  1.00  0.00           H
ATOM    603  CG2 THR A  41     105.810  59.070  75.130  1.00  0.00           C
ATOM    604 1HG2 THR A  41     106.360  59.280  74.210  1.00  0.00           H
ATOM    605 2HG2 THR A  41     104.750  58.900  74.920  1.00  0.00           H
ATOM    606 3HG2 THR A  41     105.890  60.070  75.560  1.00  0.00           H
ATOM    607  OG1 THR A  41     106.050  58.260  77.410  1.00  0.00           O
ATOM    608  HG1 THR A  41     106.420  59.050  77.820  1.00  0.00           H
ATOM    609  C   THR A  41     105.110  56.080  75.720  1.00  0.00           C
ATOM    610  O   THR A  41     104.390  56.270  74.740  1.00  0.00           O
ATOM    611  N   ILE A  42     104.710  55.330  76.740  1.00  0.00           N
ATOM    612  H   ILE A  42     105.370  55.220  77.500  1.00  0.00           H
ATOM    613  CA  ILE A  42     103.700  54.250  76.570  1.00  0.00           C
ATOM    614  HA  ILE A  42     103.420  54.070  75.530  1.00  0.00           H
ATOM    615  CB  ILE A  42     104.130  52.870  76.940  1.00  0.00           C
ATOM    616  HB  ILE A  42     104.310  52.840  78.020  1.00  0.00           H
ATOM    617  CG2 ILE A  42     103.080  51.800  76.640  1.00  0.00           C
ATOM    618 1HG2 ILE A  42     102.110  52.150  76.970  1.00  0.00           H
ATOM    619 2HG2 ILE A  42     102.950  51.580  75.580  1.00  0.00           H
ATOM    620 3HG2 ILE A  42     103.330  50.840  77.110  1.00  0.00           H
ATOM    621  CG1 ILE A  42     105.500  52.460  76.240  1.00  0.00           C
ATOM    622 1HG1 ILE A  42     106.190  53.300  76.260  1.00  0.00           H
ATOM    623 2HG1 ILE A  42     105.250  52.230  75.210  1.00  0.00           H
ATOM    624  CD  ILE A  42     106.160  51.190  76.880  1.00  0.00           C
ATOM    625  HD1 ILE A  42     105.660  50.290  76.530  1.00  0.00           H
ATOM    626  HD2 ILE A  42     107.200  51.310  76.580  1.00  0.00           H
ATOM    627  HD3 ILE A  42     106.150  51.100  77.960  1.00  0.00           H
ATOM    628  C   ILE A  42     102.450  54.670  77.370  1.00  0.00           C
ATOM    629  O   ILE A  42     102.630  55.050  78.550  1.00  0.00           O
ATOM    630  N   GLY A  43     101.270  54.550  76.730  1.00  0.00           N
ATOM    631  H   GLY A  43     101.260  54.130  75.810  1.00  0.00           H
ATOM    632  CA  GLY A  43      99.960  54.950  77.250  1.00  0.00           C
ATOM    633  HA1 GLY A  43      99.770  54.340  78.130  1.00  0.00           H
ATOM    634  HA2 GLY A  43      99.240  54.720  76.470  1.00  0.00           H
ATOM    635  C   GLY A  43      99.730  56.410  77.550  1.00  0.00           C
ATOM    636  O   GLY A  43      98.920  56.670  78.420  1.00  0.00           O
ATOM    637  N   GLY A  44     100.420  57.400  76.920  1.00  0.00           N
ATOM    638  H   GLY A  44     101.000  57.110  76.140  1.00  0.00           H
ATOM    639  CA  GLY A  44     100.330  58.820  77.150  1.00  0.00           C
ATOM    640  HA1 GLY A  44     100.420  59.090  78.200  1.00  0.00           H
ATOM    641  HA2 GLY A  44      99.340  59.100  76.780  1.00  0.00           H
ATOM    642  C   GLY A  44     101.290  59.570  76.390  1.00  0.00           C
ATOM    643  O   GLY A  44     101.900  59.050  75.450  1.00  0.00           O
ATOM    644  N   GLY A  45     101.550  60.830  76.880  1.00  0.00           N
ATOM    645  H   GLY A  45     101.090  61.220  77.680  1.00  0.00           H
ATOM    646  CA  GLY A  45     102.390  61.820  76.170  1.00  0.00           C
ATOM    647  HA1 GLY A  45     103.250  61.390  75.660  1.00  0.00           H
ATOM    648  HA2 GLY A  45     102.800  62.450  76.960  1.00  0.00           H
ATOM    649  C   GLY A  45     101.500  62.700  75.230  1.00  0.00           C
ATOM    650  O   GLY A  45     100.280  62.560  75.260  1.00  0.00           O
ATOM    651  N   ASP A  46     102.050  63.790  74.650  1.00  0.00           N
ATOM    652  H   ASP A  46     103.040  63.940  74.740  1.00  0.00           H
ATOM    653  CA  ASP A  46     101.440  65.010  74.060  1.00  0.00           C
ATOM    654  HA  ASP A  46     100.450  64.780  73.670  1.00  0.00           H
ATOM    655  CB  ASP A  46     101.260  66.170  75.010  1.00  0.00           C
ATOM    656  HB1 ASP A  46     100.480  65.890  75.710  1.00  0.00           H
ATOM    657  HB2 ASP A  46     100.820  67.030  74.480  1.00  0.00           H
ATOM    658  CG  ASP A  46     102.480  66.680  75.810  1.00  0.00           C
ATOM    659  OD1 ASP A  46     103.510  66.030  75.760  1.00  0.00           O
ATOM    660  OD2 ASP A  46     102.440  67.790  76.400  1.00  0.00           O
ATOM    661  C   ASP A  46     102.270  65.420  72.890  1.00  0.00           C
ATOM    662  O   ASP A  46     102.800  66.550  72.760  1.00  0.00           O
ATOM    663  N   ASP A  47     102.570  64.390  72.050  1.00  0.00           N
ATOM    664  H   ASP A  47     102.030  63.540  72.040  1.00  0.00           H
ATOM    665  CA  ASP A  47     103.190  64.640  70.740  1.00  0.00           C
ATOM    666  HA  ASP A  47     103.740  65.590  70.780  1.00  0.00           H
ATOM    667  CB  ASP A  47     104.230  63.570  70.500  1.00  0.00           C
ATOM    668  HB1 ASP A  47     104.870  63.790  69.640  1.00  0.00           H
ATOM    669  HB2 ASP A  47     103.590  62.700  70.330  1.00  0.00           H
ATOM    670  CG  ASP A  47     105.120  63.330  71.690  1.00  0.00           C
ATOM    671  OD1 ASP A  47     105.120  62.270  72.380  1.00  0.00           O
ATOM    672  OD2 ASP A  47     105.850  64.250  72.030  1.00  0.00           O
ATOM    673  C   ASP A  47     102.180  64.700  69.580  1.00  0.00           C
ATOM    674  O   ASP A  47     100.970  64.330  69.650  1.00  0.00           O
ATOM    675  N   SER A  48     102.710  65.230  68.430  1.00  0.00           N
ATOM    676  H   SER A  48     103.690  65.450  68.510  1.00  0.00           H
ATOM    677  CA  SER A  48     101.850  65.910  67.460  1.00  0.00           C
ATOM    678  HA  SER A  48     101.340  66.720  67.970  1.00  0.00           H
ATOM    679  CB  SER A  48     102.670  66.590  66.320  1.00  0.00           C
ATOM    680  HB1 SER A  48     102.060  66.500  65.420  1.00  0.00           H
ATOM    681  HB2 SER A  48     103.630  66.090  66.230  1.00  0.00           H
ATOM    682  OG  SER A  48     102.880  67.960  66.620  1.00  0.00           O
ATOM    683  HG  SER A  48     102.020  68.310  66.390  1.00  0.00           H
ATOM    684  C   SER A  48     100.610  64.990  66.900  1.00  0.00           C
ATOM    685  O   SER A  48      99.430  65.410  66.850  1.00  0.00           O
ATOM    686  N   PHE A  49     100.860  63.670  66.780  1.00  0.00           N
ATOM    687  H   PHE A  49     101.790  63.280  66.830  1.00  0.00           H
ATOM    688  CA  PHE A  49      99.840  62.620  66.600  1.00  0.00           C
ATOM    689  HA  PHE A  49      99.290  62.920  65.710  1.00  0.00           H
ATOM    690  CB  PHE A  49     100.570  61.300  66.290  1.00  0.00           C
ATOM    691  HB1 PHE A  49     101.290  61.390  65.470  1.00  0.00           H
ATOM    692  HB2 PHE A  49      99.810  60.630  65.910  1.00  0.00           H
ATOM    693  CG  PHE A  49     101.410  60.690  67.470  1.00  0.00           C
ATOM    694  CD1 PHE A  49     100.850  59.810  68.420  1.00  0.00           C
ATOM    695  HD1 PHE A  49      99.810  59.510  68.520  1.00  0.00           H
ATOM    696  CE1 PHE A  49     101.560  59.300  69.540  1.00  0.00           C
ATOM    697  HE1 PHE A  49     101.250  58.520  70.220  1.00  0.00           H
ATOM    698  CZ  PHE A  49     102.890  59.680  69.710  1.00  0.00           C
ATOM    699  HZ  PHE A  49     103.520  59.310  70.510  1.00  0.00           H
ATOM    700  CE2 PHE A  49     103.540  60.530  68.760  1.00  0.00           C
ATOM    701  HE2 PHE A  49     104.590  60.760  68.840  1.00  0.00           H
ATOM    702  CD2 PHE A  49     102.770  61.030  67.640  1.00  0.00           C
ATOM    703  HD2 PHE A  49     103.290  61.670  66.940  1.00  0.00           H
ATOM    704  C   PHE A  49      98.780  62.320  67.750  1.00  0.00           C
ATOM    705  O   PHE A  49      97.730  61.790  67.480  1.00  0.00           O
ATOM    706  N   ASN A  50      98.970  62.740  68.990  1.00  0.00           N
ATOM    707  H   ASN A  50      99.840  63.190  69.210  1.00  0.00           H
ATOM    708  CA  ASN A  50      98.010  62.580  70.080  1.00  0.00           C
ATOM    709  HA  ASN A  50      97.470  61.630  70.000  1.00  0.00           H
ATOM    710  CB  ASN A  50      98.660  62.610  71.450  1.00  0.00           C
ATOM    711  HB1 ASN A  50      97.910  62.640  72.230  1.00  0.00           H
ATOM    712  HB2 ASN A  50      99.160  63.570  71.560  1.00  0.00           H
ATOM    713  CG  ASN A  50      99.680  61.540  71.620  1.00  0.00           C
ATOM    714  OD1 ASN A  50     100.850  61.780  71.930  1.00  0.00           O
ATOM    715  ND2 ASN A  50      99.260  60.330  71.590  1.00  0.00           N
ATOM    716 1HD2 ASN A  50      98.280  60.090  71.470  1.00  0.00           H
ATOM    717 2HD2 ASN A  50      99.840  59.560  71.890  1.00  0.00           H
ATOM    718  C   ASN A  50      96.920  63.520  70.030  1.00  0.00           C
ATOM    719  O   ASN A  50      95.920  63.410  70.760  1.00  0.00           O
ATOM    720  N   THR A  51      96.930  64.510  69.080  1.00  0.00           N
ATOM    721  H   THR A  51      97.720  64.480  68.460  1.00  0.00           H
ATOM    722  CA  THR A  51      95.820  65.280  68.570  1.00  0.00           C
ATOM    723  HA  THR A  51      95.420  65.870  69.390  1.00  0.00           H
ATOM    724  CB  THR A  51      96.210  66.240  67.460  1.00  0.00           C
ATOM    725  HB  THR A  51      95.260  66.570  67.040  1.00  0.00           H
ATOM    726  CG2 THR A  51      96.990  67.410  67.910  1.00  0.00           C
ATOM    727 1HG2 THR A  51      97.500  67.030  68.790  1.00  0.00           H
ATOM    728 2HG2 THR A  51      97.670  67.770  67.130  1.00  0.00           H
ATOM    729 3HG2 THR A  51      96.300  68.200  68.200  1.00  0.00           H
ATOM    730  OG1 THR A  51      96.800  65.480  66.410  1.00  0.00           O
ATOM    731  HG1 THR A  51      97.670  65.850  66.280  1.00  0.00           H
ATOM    732  C   THR A  51      94.680  64.390  68.140  1.00  0.00           C
ATOM    733  O   THR A  51      93.490  64.700  68.380  1.00  0.00           O
ATOM    734  N   PHE A  52      94.970  63.210  67.510  1.00  0.00           N
ATOM    735  H   PHE A  52      95.940  62.960  67.440  1.00  0.00           H
ATOM    736  CA  PHE A  52      94.040  62.320  66.800  1.00  0.00           C
ATOM    737  HA  PHE A  52      93.000  62.660  66.740  1.00  0.00           H
ATOM    738  CB  PHE A  52      94.560  62.190  65.350  1.00  0.00           C
ATOM    739  HB1 PHE A  52      94.300  61.200  64.980  1.00  0.00           H
ATOM    740  HB2 PHE A  52      95.640  62.370  65.250  1.00  0.00           H
ATOM    741  CG  PHE A  52      93.920  63.220  64.460  1.00  0.00           C
ATOM    742  CD1 PHE A  52      94.050  64.550  64.710  1.00  0.00           C
ATOM    743  HD1 PHE A  52      94.610  64.870  65.580  1.00  0.00           H
ATOM    744  CE1 PHE A  52      93.630  65.450  63.720  1.00  0.00           C
ATOM    745  HE1 PHE A  52      93.840  66.500  63.850  1.00  0.00           H
ATOM    746  CZ  PHE A  52      93.090  65.020  62.500  1.00  0.00           C
ATOM    747  HZ  PHE A  52      92.710  65.740  61.790  1.00  0.00           H
ATOM    748  CE2 PHE A  52      92.890  63.660  62.250  1.00  0.00           C
ATOM    749  HE2 PHE A  52      92.360  63.330  61.370  1.00  0.00           H
ATOM    750  CD2 PHE A  52      93.340  62.770  63.240  1.00  0.00           C
ATOM    751  HD2 PHE A  52      93.310  61.700  63.040  1.00  0.00           H
ATOM    752  C   PHE A  52      94.010  60.870  67.440  1.00  0.00           C
ATOM    753  O   PHE A  52      93.040  60.170  67.260  1.00  0.00           O
ATOM    754  N   PHE A  53      95.050  60.470  68.180  1.00  0.00           N
ATOM    755  H   PHE A  53      95.840  61.100  68.180  1.00  0.00           H
ATOM    756  CA  PHE A  53      95.020  59.180  68.880  1.00  0.00           C
ATOM    757  HA  PHE A  53      94.010  58.770  68.820  1.00  0.00           H
ATOM    758  CB  PHE A  53      96.080  58.280  68.230  1.00  0.00           C
ATOM    759  HB1 PHE A  53      96.120  57.320  68.740  1.00  0.00           H
ATOM    760  HB2 PHE A  53      97.010  58.830  68.310  1.00  0.00           H
ATOM    761  CG  PHE A  53      95.890  57.970  66.780  1.00  0.00           C
ATOM    762  CD1 PHE A  53      96.220  58.910  65.790  1.00  0.00           C
ATOM    763  HD1 PHE A  53      96.580  59.890  66.030  1.00  0.00           H
ATOM    764  CE1 PHE A  53      96.130  58.600  64.430  1.00  0.00           C
ATOM    765  HE1 PHE A  53      96.450  59.340  63.710  1.00  0.00           H
ATOM    766  CZ  PHE A  53      95.680  57.320  63.980  1.00  0.00           C
ATOM    767  HZ  PHE A  53      95.770  56.980  62.960  1.00  0.00           H
ATOM    768  CE2 PHE A  53      95.350  56.440  65.010  1.00  0.00           C
ATOM    769  HE2 PHE A  53      95.060  55.450  64.710  1.00  0.00           H
ATOM    770  CD2 PHE A  53      95.440  56.730  66.380  1.00  0.00           C
ATOM    771  HD2 PHE A  53      95.140  56.030  67.150  1.00  0.00           H
ATOM    772  C   PHE A  53      95.250  59.290  70.380  1.00  0.00           C
ATOM    773  O   PHE A  53      96.190  59.890  70.930  1.00  0.00           O
ATOM    774  N   SER A  54      94.270  58.720  71.120  1.00  0.00           N
ATOM    775  H   SER A  54      93.490  58.200  70.750  1.00  0.00           H
ATOM    776  CA  SER A  54      94.500  58.440  72.610  1.00  0.00           C
ATOM    777  HA  SER A  54      95.040  59.270  73.050  1.00  0.00           H
ATOM    778  CB  SER A  54      93.210  58.460  73.390  1.00  0.00           C
ATOM    779  HB1 SER A  54      92.660  59.300  72.980  1.00  0.00           H
ATOM    780  HB2 SER A  54      93.500  58.750  74.400  1.00  0.00           H
ATOM    781  OG  SER A  54      92.590  57.210  73.230  1.00  0.00           O
ATOM    782  HG  SER A  54      92.060  57.180  72.430  1.00  0.00           H
ATOM    783  C   SER A  54      95.290  57.160  72.740  1.00  0.00           C
ATOM    784  O   SER A  54      95.680  56.530  71.770  1.00  0.00           O
ATOM    785  N   GLU A  55      95.670  56.790  74.000  1.00  0.00           N
ATOM    786  H   GLU A  55      95.150  57.200  74.760  1.00  0.00           H
ATOM    787  CA  GLU A  55      96.620  55.720  74.220  1.00  0.00           C
ATOM    788  HA  GLU A  55      96.490  55.030  73.380  1.00  0.00           H
ATOM    789  CB  GLU A  55      98.050  56.270  74.350  1.00  0.00           C
ATOM    790  HB1 GLU A  55      98.620  55.400  74.670  1.00  0.00           H
ATOM    791  HB2 GLU A  55      98.040  57.070  75.090  1.00  0.00           H
ATOM    792  CG  GLU A  55      98.680  56.710  73.020  1.00  0.00           C
ATOM    793  HG1 GLU A  55      98.140  57.560  72.620  1.00  0.00           H
ATOM    794  HG2 GLU A  55      98.580  55.850  72.360  1.00  0.00           H
ATOM    795  CD  GLU A  55     100.110  57.130  73.160  1.00  0.00           C
ATOM    796  OE1 GLU A  55     100.880  56.490  73.860  1.00  0.00           O
ATOM    797  OE2 GLU A  55     100.600  58.210  72.660  1.00  0.00           O
ATOM    798  C   GLU A  55      96.210  54.930  75.500  1.00  0.00           C
ATOM    799  O   GLU A  55      95.350  55.370  76.200  1.00  0.00           O
ATOM    800  N   THR A  56      96.770  53.750  75.700  1.00  0.00           N
ATOM    801  H   THR A  56      97.530  53.540  75.070  1.00  0.00           H
ATOM    802  CA  THR A  56      96.340  52.750  76.660  1.00  0.00           C
ATOM    803  HA  THR A  56      95.890  53.350  77.450  1.00  0.00           H
ATOM    804  CB  THR A  56      95.420  51.650  76.130  1.00  0.00           C
ATOM    805  HB  THR A  56      95.130  51.040  76.980  1.00  0.00           H
ATOM    806  CG2 THR A  56      94.060  52.060  75.460  1.00  0.00           C
ATOM    807 1HG2 THR A  56      94.220  52.740  74.620  1.00  0.00           H
ATOM    808 2HG2 THR A  56      93.500  51.180  75.140  1.00  0.00           H
ATOM    809 3HG2 THR A  56      93.450  52.500  76.250  1.00  0.00           H
ATOM    810  OG1 THR A  56      96.180  50.980  75.140  1.00  0.00           O
ATOM    811  HG1 THR A  56      96.430  51.690  74.540  1.00  0.00           H
ATOM    812  C   THR A  56      97.560  52.140  77.310  1.00  0.00           C
ATOM    813  O   THR A  56      98.700  52.170  76.860  1.00  0.00           O
ATOM    814  N   GLY A  57      97.370  51.480  78.400  1.00  0.00           N
ATOM    815  H   GLY A  57      96.450  51.450  78.800  1.00  0.00           H
ATOM    816  CA  GLY A  57      98.300  50.730  79.240  1.00  0.00           C
ATOM    817  HA1 GLY A  57      97.990  50.340  80.210  1.00  0.00           H
ATOM    818  HA2 GLY A  57      99.150  51.390  79.430  1.00  0.00           H
ATOM    819  C   GLY A  57      98.940  49.530  78.500  1.00  0.00           C
ATOM    820  O   GLY A  57     100.060  49.160  78.920  1.00  0.00           O
ATOM    821  N   ALA A  58      98.260  48.990  77.500  1.00  0.00           N
ATOM    822  H   ALA A  58      97.300  49.300  77.420  1.00  0.00           H
ATOM    823  CA  ALA A  58      98.690  47.920  76.610  1.00  0.00           C
ATOM    824  HA  ALA A  58      99.210  47.130  77.150  1.00  0.00           H
ATOM    825  CB  ALA A  58      97.410  47.350  75.890  1.00  0.00           C
ATOM    826  HB1 ALA A  58      96.920  48.120  75.290  1.00  0.00           H
ATOM    827  HB2 ALA A  58      97.690  46.550  75.200  1.00  0.00           H
ATOM    828  HB3 ALA A  58      96.720  47.010  76.660  1.00  0.00           H
ATOM    829  C   ALA A  58      99.600  48.360  75.390  1.00  0.00           C
ATOM    830  O   ALA A  58     100.260  47.530  74.740  1.00  0.00           O
ATOM    831  N   GLY A  59      99.800  49.690  75.170  1.00  0.00           N
ATOM    832  H   GLY A  59      99.660  50.390  75.890  1.00  0.00           H
ATOM    833  CA  GLY A  59     100.430  50.230  74.000  1.00  0.00           C
ATOM    834  HA1 GLY A  59     101.290  49.620  73.720  1.00  0.00           H
ATOM    835  HA2 GLY A  59     100.840  51.200  74.290  1.00  0.00           H
ATOM    836  C   GLY A  59      99.560  50.430  72.780  1.00  0.00           C
ATOM    837  O   GLY A  59     100.070  50.890  71.730  1.00  0.00           O
ATOM    838  N   LYS A  60      98.280  50.100  72.820  1.00  0.00           N
ATOM    839  H   LYS A  60      97.860  49.780  73.680  1.00  0.00           H
ATOM    840  CA  LYS A  60      97.350  50.290  71.670  1.00  0.00           C
ATOM    841  HA  LYS A  60      97.840  49.810  70.830  1.00  0.00           H
ATOM    842  CB  LYS A  60      96.020  49.500  71.920  1.00  0.00           C
ATOM    843  HB1 LYS A  60      95.540  49.900  72.810  1.00  0.00           H
ATOM    844  HB2 LYS A  60      96.280  48.470  72.160  1.00  0.00           H
ATOM    845  CG  LYS A  60      95.090  49.530  70.660  1.00  0.00           C
ATOM    846  HG1 LYS A  60      95.750  49.080  69.910  1.00  0.00           H
ATOM    847  HG2 LYS A  60      94.790  50.530  70.330  1.00  0.00           H
ATOM    848  CD  LYS A  60      93.780  48.760  70.860  1.00  0.00           C
ATOM    849  HD1 LYS A  60      92.890  49.070  70.310  1.00  0.00           H
ATOM    850  HD2 LYS A  60      93.520  48.790  71.920  1.00  0.00           H
ATOM    851  CE  LYS A  60      94.060  47.260  70.550  1.00  0.00           C
ATOM    852  HE1 LYS A  60      94.870  46.990  71.230  1.00  0.00           H
ATOM    853  HE2 LYS A  60      94.450  47.070  69.550  1.00  0.00           H
ATOM    854  NZ  LYS A  60      92.940  46.340  70.760  1.00  0.00           N
ATOM    855  HZ1 LYS A  60      92.590  46.590  71.670  1.00  0.00           H
ATOM    856  HZ2 LYS A  60      92.180  46.300  70.090  1.00  0.00           H
ATOM    857  HZ3 LYS A  60      93.360  45.430  70.850  1.00  0.00           H
ATOM    858  C   LYS A  60      97.060  51.750  71.500  1.00  0.00           C
ATOM    859  O   LYS A  60      96.720  52.460  72.450  1.00  0.00           O
ATOM    860  N   HIS A  61      97.100  52.400  70.320  1.00  0.00           N
ATOM    861  H   HIS A  61      97.340  51.890  69.480  1.00  0.00           H
ATOM    862  CA  HIS A  61      96.740  53.830  70.150  1.00  0.00           C
ATOM    863  HA  HIS A  61      96.670  54.340  71.110  1.00  0.00           H
ATOM    864  CB  HIS A  61      97.830  54.440  69.250  1.00  0.00           C
ATOM    865  HB1 HIS A  61      97.470  55.390  68.860  1.00  0.00           H
ATOM    866  HB2 HIS A  61      98.000  53.740  68.430  1.00  0.00           H
ATOM    867  CG  HIS A  61      99.210  54.770  69.910  1.00  0.00           C
ATOM    868  ND1 HIS A  61      99.940  53.980  70.830  1.00  0.00           N
ATOM    869  CE1 HIS A  61     101.130  54.610  71.020  1.00  0.00           C
ATOM    870  HE1 HIS A  61     101.950  54.290  71.650  1.00  0.00           H
ATOM    871  NE2 HIS A  61     101.150  55.760  70.320  1.00  0.00           N
ATOM    872  HE2 HIS A  61     101.970  56.350  70.220  1.00  0.00           H
ATOM    873  CD2 HIS A  61      99.990  55.840  69.520  1.00  0.00           C
ATOM    874  HD2 HIS A  61      99.710  56.600  68.810  1.00  0.00           H
ATOM    875  C   HIS A  61      95.370  53.860  69.520  1.00  0.00           C
ATOM    876  O   HIS A  61      95.090  52.940  68.800  1.00  0.00           O
ATOM    877  N   VAL A  62      94.440  54.760  69.930  1.00  0.00           N
ATOM    878  H   VAL A  62      94.760  55.500  70.550  1.00  0.00           H
ATOM    879  CA  VAL A  62      93.030  54.560  69.770  1.00  0.00           C
ATOM    880  HA  VAL A  62      92.870  53.700  69.120  1.00  0.00           H
ATOM    881  CB  VAL A  62      92.340  54.090  71.080  1.00  0.00           C
ATOM    882  HB  VAL A  62      92.430  54.940  71.760  1.00  0.00           H
ATOM    883  CG1 VAL A  62      90.900  53.710  70.780  1.00  0.00           C
ATOM    884 1HG1 VAL A  62      90.390  53.490  71.720  1.00  0.00           H
ATOM    885 2HG1 VAL A  62      90.330  54.430  70.190  1.00  0.00           H
ATOM    886 3HG1 VAL A  62      90.840  52.740  70.270  1.00  0.00           H
ATOM    887  CG2 VAL A  62      93.080  52.830  71.560  1.00  0.00           C
ATOM    888 1HG2 VAL A  62      92.690  52.530  72.520  1.00  0.00           H
ATOM    889 2HG2 VAL A  62      92.930  52.010  70.860  1.00  0.00           H
ATOM    890 3HG2 VAL A  62      94.160  53.010  71.570  1.00  0.00           H
ATOM    891  C   VAL A  62      92.360  55.830  69.160  1.00  0.00           C
ATOM    892  O   VAL A  62      92.340  56.810  69.890  1.00  0.00           O
ATOM    893  N   PRO A  63      92.040  55.760  67.840  1.00  0.00           N
ATOM    894  CD  PRO A  63      92.310  54.730  66.950  1.00  0.00           C
ATOM    895  HD1 PRO A  63      91.900  53.830  67.390  1.00  0.00           H
ATOM    896  HD2 PRO A  63      93.390  54.590  66.840  1.00  0.00           H
ATOM    897  CG  PRO A  63      91.650  55.040  65.570  1.00  0.00           C
ATOM    898  HG1 PRO A  63      91.060  54.190  65.230  1.00  0.00           H
ATOM    899  HG2 PRO A  63      92.410  55.400  64.890  1.00  0.00           H
ATOM    900  CB  PRO A  63      90.760  56.170  65.950  1.00  0.00           C
ATOM    901  HB1 PRO A  63      89.850  55.690  66.330  1.00  0.00           H
ATOM    902  HB2 PRO A  63      90.460  56.890  65.190  1.00  0.00           H
ATOM    903  CA  PRO A  63      91.390  56.880  67.130  1.00  0.00           C
ATOM    904  HA  PRO A  63      92.090  57.660  66.830  1.00  0.00           H
ATOM    905  C   PRO A  63      90.290  57.580  67.940  1.00  0.00           C
ATOM    906  O   PRO A  63      89.370  56.870  68.440  1.00  0.00           O
ATOM    907  N   ARG A  64      90.460  58.890  68.090  1.00  0.00           N
ATOM    908  H   ARG A  64      91.290  59.240  67.620  1.00  0.00           H
ATOM    909  CA  ARG A  64      89.510  59.800  68.720  1.00  0.00           C
ATOM    910  HA  ARG A  64      89.160  59.340  69.650  1.00  0.00           H
ATOM    911  CB  ARG A  64      90.300  61.050  69.110  1.00  0.00           C
ATOM    912  HB1 ARG A  64      89.590  61.810  69.450  1.00  0.00           H
ATOM    913  HB2 ARG A  64      90.780  61.510  68.250  1.00  0.00           H
ATOM    914  CG  ARG A  64      91.220  60.840  70.310  1.00  0.00           C
ATOM    915  HG1 ARG A  64      91.960  60.030  70.230  1.00  0.00           H
ATOM    916  HG2 ARG A  64      90.630  60.770  71.230  1.00  0.00           H
ATOM    917  CD  ARG A  64      91.900  62.230  70.500  1.00  0.00           C
ATOM    918  HD1 ARG A  64      91.230  62.880  71.060  1.00  0.00           H
ATOM    919  HD2 ARG A  64      92.150  62.760  69.580  1.00  0.00           H
ATOM    920  NE  ARG A  64      93.230  62.100  71.190  1.00  0.00           N
ATOM    921  HE  ARG A  64      94.100  62.240  70.700  1.00  0.00           H
ATOM    922  CZ  ARG A  64      93.480  62.060  72.510  1.00  0.00           C
ATOM    923  NH1 ARG A  64      92.530  61.940  73.390  1.00  0.00           N
ATOM    924 1HH1 ARG A  64      91.590  62.050  73.050  1.00  0.00           H
ATOM    925 2HH1 ARG A  64      92.650  62.080  74.380  1.00  0.00           H
ATOM    926  NH2 ARG A  64      94.700  61.920  72.830  1.00  0.00           N
ATOM    927 1HH2 ARG A  64      95.430  62.230  72.220  1.00  0.00           H
ATOM    928 2HH2 ARG A  64      94.900  61.720  73.800  1.00  0.00           H
ATOM    929  C   ARG A  64      88.350  60.000  67.740  1.00  0.00           C
ATOM    930  O   ARG A  64      88.360  60.960  66.970  1.00  0.00           O
ATOM    931  N   ALA A  65      87.520  58.990  67.560  1.00  0.00           N
ATOM    932  H   ALA A  65      87.730  58.140  68.050  1.00  0.00           H
ATOM    933  CA  ALA A  65      86.590  58.910  66.470  1.00  0.00           C
ATOM    934  HA  ALA A  65      86.390  59.900  66.080  1.00  0.00           H
ATOM    935  CB  ALA A  65      87.340  58.060  65.460  1.00  0.00           C
ATOM    936  HB1 ALA A  65      86.790  57.990  64.520  1.00  0.00           H
ATOM    937  HB2 ALA A  65      88.250  58.580  65.150  1.00  0.00           H
ATOM    938  HB3 ALA A  65      87.600  57.050  65.790  1.00  0.00           H
ATOM    939  C   ALA A  65      85.280  58.260  66.970  1.00  0.00           C
ATOM    940  O   ALA A  65      85.340  57.540  67.990  1.00  0.00           O
ATOM    941  N   VAL A  66      84.150  58.560  66.260  1.00  0.00           N
ATOM    942  H   VAL A  66      84.160  59.290  65.550  1.00  0.00           H
ATOM    943  CA  VAL A  66      82.830  58.070  66.610  1.00  0.00           C
ATOM    944  HA  VAL A  66      83.000  57.140  67.150  1.00  0.00           H
ATOM    945  CB  VAL A  66      81.810  59.000  67.370  1.00  0.00           C
ATOM    946  HB  VAL A  66      81.510  59.810  66.710  1.00  0.00           H
ATOM    947  CG1 VAL A  66      80.530  58.280  67.480  1.00  0.00           C
ATOM    948 1HG1 VAL A  66      79.850  58.890  68.090  1.00  0.00           H
ATOM    949 2HG1 VAL A  66      80.010  58.200  66.530  1.00  0.00           H
ATOM    950 3HG1 VAL A  66      80.550  57.350  68.040  1.00  0.00           H
ATOM    951  CG2 VAL A  66      82.390  59.330  68.810  1.00  0.00           C
ATOM    952 1HG2 VAL A  66      81.690  59.920  69.400  1.00  0.00           H
ATOM    953 2HG2 VAL A  66      82.760  58.380  69.190  1.00  0.00           H
ATOM    954 3HG2 VAL A  66      83.300  59.910  68.660  1.00  0.00           H
ATOM    955  C   VAL A  66      82.180  57.710  65.190  1.00  0.00           C
ATOM    956  O   VAL A  66      82.170  58.610  64.350  1.00  0.00           O
ATOM    957  N   PHE A  67      81.670  56.520  64.950  1.00  0.00           N
ATOM    958  H   PHE A  67      81.570  55.840  65.690  1.00  0.00           H
ATOM    959  CA  PHE A  67      80.980  56.090  63.700  1.00  0.00           C
ATOM    960  HA  PHE A  67      81.110  56.830  62.910  1.00  0.00           H
ATOM    961  CB  PHE A  67      81.600  54.810  63.050  1.00  0.00           C
ATOM    962  HB1 PHE A  67      81.030  54.500  62.180  1.00  0.00           H
ATOM    963  HB2 PHE A  67      81.530  54.000  63.790  1.00  0.00           H
ATOM    964  CG  PHE A  67      83.070  54.920  62.600  1.00  0.00           C
ATOM    965  CD1 PHE A  67      84.090  55.060  63.570  1.00  0.00           C
ATOM    966  HD1 PHE A  67      83.810  55.140  64.610  1.00  0.00           H
ATOM    967  CE1 PHE A  67      85.450  55.290  63.140  1.00  0.00           C
ATOM    968  HE1 PHE A  67      86.260  55.440  63.840  1.00  0.00           H
ATOM    969  CZ  PHE A  67      85.750  55.280  61.780  1.00  0.00           C
ATOM    970  HZ  PHE A  67      86.740  55.540  61.430  1.00  0.00           H
ATOM    971  CE2 PHE A  67      84.720  55.210  60.800  1.00  0.00           C
ATOM    972  HE2 PHE A  67      84.970  55.120  59.760  1.00  0.00           H
ATOM    973  CD2 PHE A  67      83.400  55.100  61.240  1.00  0.00           C
ATOM    974  HD2 PHE A  67      82.550  54.960  60.580  1.00  0.00           H
ATOM    975  C   PHE A  67      79.560  55.880  63.960  1.00  0.00           C
ATOM    976  O   PHE A  67      79.270  55.110  64.890  1.00  0.00           O
ATOM    977  N   VAL A  68      78.700  56.590  63.250  1.00  0.00           N
ATOM    978  H   VAL A  68      79.050  57.310  62.630  1.00  0.00           H
ATOM    979  CA  VAL A  68      77.260  56.480  63.440  1.00  0.00           C
ATOM    980  HA  VAL A  68      77.040  55.610  64.060  1.00  0.00           H
ATOM    981  CB  VAL A  68      76.880  57.640  64.370  1.00  0.00           C
ATOM    982  HB  VAL A  68      77.420  57.580  65.310  1.00  0.00           H
ATOM    983  CG1 VAL A  68      77.300  59.080  63.850  1.00  0.00           C
ATOM    984 1HG1 VAL A  68      76.720  59.860  64.340  1.00  0.00           H
ATOM    985 2HG1 VAL A  68      78.320  59.280  64.160  1.00  0.00           H
ATOM    986 3HG1 VAL A  68      77.170  59.130  62.770  1.00  0.00           H
ATOM    987  CG2 VAL A  68      75.360  57.620  64.660  1.00  0.00           C
ATOM    988 1HG2 VAL A  68      75.230  56.620  65.060  1.00  0.00           H
ATOM    989 2HG2 VAL A  68      74.990  58.360  65.380  1.00  0.00           H
ATOM    990 3HG2 VAL A  68      74.860  57.790  63.710  1.00  0.00           H
ATOM    991  C   VAL A  68      76.420  56.310  62.210  1.00  0.00           C
ATOM    992  O   VAL A  68      76.320  57.150  61.340  1.00  0.00           O
ATOM    993  N   ASP A  69      75.640  55.220  62.160  1.00  0.00           N
ATOM    994  H   ASP A  69      75.640  54.600  62.960  1.00  0.00           H
ATOM    995  CA  ASP A  69      74.710  54.940  61.140  1.00  0.00           C
ATOM    996  HA  ASP A  69      74.610  55.810  60.510  1.00  0.00           H
ATOM    997  CB  ASP A  69      75.430  53.970  60.140  1.00  0.00           C
ATOM    998  HB1 ASP A  69      75.690  53.070  60.690  1.00  0.00           H
ATOM    999  HB2 ASP A  69      76.390  54.400  59.850  1.00  0.00           H
ATOM   1000  CG  ASP A  69      74.790  53.630  58.790  1.00  0.00           C
ATOM   1001  OD1 ASP A  69      73.530  53.890  58.710  1.00  0.00           O
ATOM   1002  OD2 ASP A  69      75.530  53.260  57.830  1.00  0.00           O
ATOM   1003  C   ASP A  69      73.350  54.370  61.680  1.00  0.00           C
ATOM   1004  O   ASP A  69      73.230  53.730  62.760  1.00  0.00           O
ATOM   1005  N   LEU A  70      72.270  54.740  60.980  1.00  0.00           N
ATOM   1006  H   LEU A  70      72.410  55.110  60.050  1.00  0.00           H
ATOM   1007  CA  LEU A  70      70.970  54.300  61.240  1.00  0.00           C
ATOM   1008  HA  LEU A  70      70.800  54.300  62.320  1.00  0.00           H
ATOM   1009  CB  LEU A  70      69.900  55.390  60.780  1.00  0.00           C
ATOM   1010  HB1 LEU A  70      68.900  54.970  60.870  1.00  0.00           H
ATOM   1011  HB2 LEU A  70      70.040  55.520  59.710  1.00  0.00           H
ATOM   1012  CG  LEU A  70      69.890  56.730  61.530  1.00  0.00           C
ATOM   1013  HG  LEU A  70      70.860  57.220  61.450  1.00  0.00           H
ATOM   1014  CD1 LEU A  70      68.950  57.720  60.880  1.00  0.00           C
ATOM   1015 1HD1 LEU A  70      67.920  57.520  61.150  1.00  0.00           H
ATOM   1016 2HD1 LEU A  70      69.260  58.750  61.050  1.00  0.00           H
ATOM   1017 3HD1 LEU A  70      69.070  57.590  59.800  1.00  0.00           H
ATOM   1018  CD2 LEU A  70      69.710  56.570  63.080  1.00  0.00           C
ATOM   1019 1HD2 LEU A  70      70.620  56.150  63.510  1.00  0.00           H
ATOM   1020 2HD2 LEU A  70      69.400  57.540  63.480  1.00  0.00           H
ATOM   1021 3HD2 LEU A  70      68.930  55.830  63.270  1.00  0.00           H
ATOM   1022  C   LEU A  70      70.670  52.890  60.820  1.00  0.00           C
ATOM   1023  O   LEU A  70      69.740  52.360  61.390  1.00  0.00           O
ATOM   1024  N   GLU A  71      71.490  52.310  59.960  1.00  0.00           N
ATOM   1025  H   GLU A  71      72.120  52.910  59.460  1.00  0.00           H
ATOM   1026  CA  GLU A  71      71.480  50.880  59.700  1.00  0.00           C
ATOM   1027  HA  GLU A  71      70.770  50.440  60.400  1.00  0.00           H
ATOM   1028  CB  GLU A  71      70.740  50.520  58.340  1.00  0.00           C
ATOM   1029  HB1 GLU A  71      69.700  50.860  58.340  1.00  0.00           H
ATOM   1030  HB2 GLU A  71      70.680  49.450  58.160  1.00  0.00           H
ATOM   1031  CG  GLU A  71      71.410  51.200  57.060  1.00  0.00           C
ATOM   1032  HG1 GLU A  71      71.830  52.180  57.330  1.00  0.00           H
ATOM   1033  HG2 GLU A  71      70.610  51.300  56.340  1.00  0.00           H
ATOM   1034  CD  GLU A  71      72.550  50.500  56.310  1.00  0.00           C
ATOM   1035  OE1 GLU A  71      73.090  49.480  56.720  1.00  0.00           O
ATOM   1036  OE2 GLU A  71      72.820  50.940  55.130  1.00  0.00           O
ATOM   1037  C   GLU A  71      72.860  50.230  59.890  1.00  0.00           C
ATOM   1038  O   GLU A  71      73.910  50.890  59.990  1.00  0.00           O
ATOM   1039  N   PRO A  72      72.950  48.870  60.110  1.00  0.00           N
ATOM   1040  CD  PRO A  72      71.900  47.890  60.260  1.00  0.00           C
ATOM   1041  HD1 PRO A  72      71.300  47.860  59.350  1.00  0.00           H
ATOM   1042  HD2 PRO A  72      71.210  48.160  61.060  1.00  0.00           H
ATOM   1043  CG  PRO A  72      72.510  46.480  60.490  1.00  0.00           C
ATOM   1044  HG1 PRO A  72      72.810  45.990  59.560  1.00  0.00           H
ATOM   1045  HG2 PRO A  72      71.880  45.930  61.180  1.00  0.00           H
ATOM   1046  CB  PRO A  72      73.760  46.970  61.250  1.00  0.00           C
ATOM   1047  HB1 PRO A  72      74.590  46.260  61.280  1.00  0.00           H
ATOM   1048  HB2 PRO A  72      73.600  47.150  62.320  1.00  0.00           H
ATOM   1049  CA  PRO A  72      74.180  48.340  60.650  1.00  0.00           C
ATOM   1050  HA  PRO A  72      74.590  48.910  61.490  1.00  0.00           H
ATOM   1051  C   PRO A  72      75.250  48.030  59.580  1.00  0.00           C
ATOM   1052  O   PRO A  72      76.450  47.800  60.000  1.00  0.00           O
ATOM   1053  N   THR A  73      75.060  48.050  58.260  1.00  0.00           N
ATOM   1054  H   THR A  73      74.240  48.490  57.870  1.00  0.00           H
ATOM   1055  CA  THR A  73      75.840  47.270  57.330  1.00  0.00           C
ATOM   1056  HA  THR A  73      75.990  46.330  57.870  1.00  0.00           H
ATOM   1057  CB  THR A  73      75.130  46.940  55.990  1.00  0.00           C
ATOM   1058  HB  THR A  73      75.740  46.260  55.400  1.00  0.00           H
ATOM   1059  CG2 THR A  73      73.760  46.220  56.130  1.00  0.00           C
ATOM   1060 1HG2 THR A  73      73.240  46.100  55.180  1.00  0.00           H
ATOM   1061 2HG2 THR A  73      73.910  45.230  56.580  1.00  0.00           H
ATOM   1062 3HG2 THR A  73      73.110  46.770  56.820  1.00  0.00           H
ATOM   1063  OG1 THR A  73      74.870  48.080  55.210  1.00  0.00           O
ATOM   1064  HG1 THR A  73      74.220  48.600  55.700  1.00  0.00           H
ATOM   1065  C   THR A  73      77.340  47.710  57.080  1.00  0.00           C
ATOM   1066  O   THR A  73      78.240  46.930  56.770  1.00  0.00           O
ATOM   1067  N   VAL A  74      77.410  49.020  57.000  1.00  0.00           N
ATOM   1068  H   VAL A  74      76.600  49.560  57.260  1.00  0.00           H
ATOM   1069  CA  VAL A  74      78.730  49.690  56.650  1.00  0.00           C
ATOM   1070  HA  VAL A  74      79.160  49.150  55.810  1.00  0.00           H
ATOM   1071  CB  VAL A  74      78.500  51.180  56.290  1.00  0.00           C
ATOM   1072  HB  VAL A  74      78.340  51.760  57.200  1.00  0.00           H
ATOM   1073  CG1 VAL A  74      79.790  51.730  55.640  1.00  0.00           C
ATOM   1074 1HG1 VAL A  74      80.660  51.520  56.250  1.00  0.00           H
ATOM   1075 2HG1 VAL A  74      79.970  51.450  54.600  1.00  0.00           H
ATOM   1076 3HG1 VAL A  74      79.690  52.820  55.690  1.00  0.00           H
ATOM   1077  CG2 VAL A  74      77.370  51.440  55.310  1.00  0.00           C
ATOM   1078 1HG2 VAL A  74      76.440  50.990  55.650  1.00  0.00           H
ATOM   1079 2HG2 VAL A  74      77.200  52.490  55.060  1.00  0.00           H
ATOM   1080 3HG2 VAL A  74      77.630  51.000  54.350  1.00  0.00           H
ATOM   1081  C   VAL A  74      79.690  49.600  57.870  1.00  0.00           C
ATOM   1082  O   VAL A  74      80.930  49.370  57.770  1.00  0.00           O
ATOM   1083  N   ILE A  75      79.080  49.740  59.080  1.00  0.00           N
ATOM   1084  H   ILE A  75      78.070  49.760  59.050  1.00  0.00           H
ATOM   1085  CA  ILE A  75      79.800  49.770  60.370  1.00  0.00           C
ATOM   1086  HA  ILE A  75      80.710  50.350  60.210  1.00  0.00           H
ATOM   1087  CB  ILE A  75      79.060  50.530  61.440  1.00  0.00           C
ATOM   1088  HB  ILE A  75      78.060  50.120  61.440  1.00  0.00           H
ATOM   1089  CG2 ILE A  75      79.660  50.270  62.840  1.00  0.00           C
ATOM   1090 1HG2 ILE A  75      79.080  50.860  63.550  1.00  0.00           H
ATOM   1091 2HG2 ILE A  75      79.430  49.240  63.130  1.00  0.00           H
ATOM   1092 3HG2 ILE A  75      80.730  50.450  62.880  1.00  0.00           H
ATOM   1093  CG1 ILE A  75      79.100  52.130  61.110  1.00  0.00           C
ATOM   1094 1HG1 ILE A  75      78.900  52.260  60.050  1.00  0.00           H
ATOM   1095 2HG1 ILE A  75      80.130  52.510  61.190  1.00  0.00           H
ATOM   1096  CD  ILE A  75      78.200  53.080  61.890  1.00  0.00           C
ATOM   1097  HD1 ILE A  75      78.020  54.040  61.410  1.00  0.00           H
ATOM   1098  HD2 ILE A  75      77.310  52.560  62.250  1.00  0.00           H
ATOM   1099  HD3 ILE A  75      78.760  53.330  62.800  1.00  0.00           H
ATOM   1100  C   ILE A  75      80.160  48.360  60.730  1.00  0.00           C
ATOM   1101  O   ILE A  75      81.230  48.140  61.320  1.00  0.00           O
ATOM   1102  N   ASP A  76      79.320  47.380  60.360  1.00  0.00           N
ATOM   1103  H   ASP A  76      78.540  47.680  59.800  1.00  0.00           H
ATOM   1104  CA  ASP A  76      79.700  45.940  60.490  1.00  0.00           C
ATOM   1105  HA  ASP A  76      79.900  45.640  61.520  1.00  0.00           H
ATOM   1106  CB  ASP A  76      78.520  44.980  60.030  1.00  0.00           C
ATOM   1107  HB1 ASP A  76      78.970  44.090  59.610  1.00  0.00           H
ATOM   1108  HB2 ASP A  76      77.970  45.430  59.200  1.00  0.00           H
ATOM   1109  CG  ASP A  76      77.640  44.480  61.130  1.00  0.00           C
ATOM   1110  OD1 ASP A  76      78.060  44.320  62.280  1.00  0.00           O
ATOM   1111  OD2 ASP A  76      76.480  44.240  60.880  1.00  0.00           O
ATOM   1112  C   ASP A  76      80.990  45.620  59.720  1.00  0.00           C
ATOM   1113  O   ASP A  76      81.760  44.810  60.260  1.00  0.00           O
ATOM   1114  N   GLU A  77      81.350  46.370  58.700  1.00  0.00           N
ATOM   1115  H   GLU A  77      80.650  47.020  58.370  1.00  0.00           H
ATOM   1116  CA  GLU A  77      82.560  46.230  57.960  1.00  0.00           C
ATOM   1117  HA  GLU A  77      82.890  45.200  57.930  1.00  0.00           H
ATOM   1118  CB  GLU A  77      82.240  46.700  56.530  1.00  0.00           C
ATOM   1119  HB1 GLU A  77      83.190  46.690  56.000  1.00  0.00           H
ATOM   1120  HB2 GLU A  77      81.900  47.730  56.420  1.00  0.00           H
ATOM   1121  CG  GLU A  77      81.360  45.710  55.860  1.00  0.00           C
ATOM   1122  HG1 GLU A  77      80.870  46.300  55.080  1.00  0.00           H
ATOM   1123  HG2 GLU A  77      80.690  45.260  56.590  1.00  0.00           H
ATOM   1124  CD  GLU A  77      82.120  44.570  55.190  1.00  0.00           C
ATOM   1125  OE1 GLU A  77      82.440  43.490  55.740  1.00  0.00           O
ATOM   1126  OE2 GLU A  77      82.310  44.780  54.000  1.00  0.00           O
ATOM   1127  C   GLU A  77      83.750  47.100  58.570  1.00  0.00           C
ATOM   1128  O   GLU A  77      84.930  46.840  58.250  1.00  0.00           O
ATOM   1129  N   VAL A  78      83.410  48.060  59.470  1.00  0.00           N
ATOM   1130  H   VAL A  78      82.440  48.110  59.730  1.00  0.00           H
ATOM   1131  CA  VAL A  78      84.410  48.700  60.380  1.00  0.00           C
ATOM   1132  HA  VAL A  78      85.300  48.890  59.790  1.00  0.00           H
ATOM   1133  CB  VAL A  78      84.080  50.070  60.890  1.00  0.00           C
ATOM   1134  HB  VAL A  78      83.230  49.990  61.580  1.00  0.00           H
ATOM   1135  CG1 VAL A  78      85.270  50.770  61.560  1.00  0.00           C
ATOM   1136 1HG1 VAL A  78      84.910  51.640  62.110  1.00  0.00           H
ATOM   1137 2HG1 VAL A  78      85.790  50.080  62.220  1.00  0.00           H
ATOM   1138 3HG1 VAL A  78      86.010  51.080  60.820  1.00  0.00           H
ATOM   1139  CG2 VAL A  78      83.770  50.930  59.710  1.00  0.00           C
ATOM   1140 1HG2 VAL A  78      84.610  50.890  59.010  1.00  0.00           H
ATOM   1141 2HG2 VAL A  78      82.870  50.610  59.170  1.00  0.00           H
ATOM   1142 3HG2 VAL A  78      83.680  51.970  60.040  1.00  0.00           H
ATOM   1143  C   VAL A  78      84.700  47.790  61.550  1.00  0.00           C
ATOM   1144  O   VAL A  78      85.890  47.580  61.820  1.00  0.00           O
ATOM   1145  N   ARG A  79      83.690  47.120  62.240  1.00  0.00           N
ATOM   1146  H   ARG A  79      82.770  47.170  61.840  1.00  0.00           H
ATOM   1147  CA  ARG A  79      83.900  46.140  63.400  1.00  0.00           C
ATOM   1148  HA  ARG A  79      84.660  46.600  64.040  1.00  0.00           H
ATOM   1149  CB  ARG A  79      82.720  46.120  64.360  1.00  0.00           C
ATOM   1150  HB1 ARG A  79      82.690  47.140  64.750  1.00  0.00           H
ATOM   1151  HB2 ARG A  79      82.950  45.360  65.110  1.00  0.00           H
ATOM   1152  CG  ARG A  79      81.410  45.730  63.710  1.00  0.00           C
ATOM   1153  HG1 ARG A  79      81.540  44.900  63.020  1.00  0.00           H
ATOM   1154  HG2 ARG A  79      81.050  46.610  63.180  1.00  0.00           H
ATOM   1155  CD  ARG A  79      80.250  45.420  64.690  1.00  0.00           C
ATOM   1156  HD1 ARG A  79      80.550  44.760  65.500  1.00  0.00           H
ATOM   1157  HD2 ARG A  79      79.540  44.770  64.180  1.00  0.00           H
ATOM   1158  NE  ARG A  79      79.610  46.590  65.300  1.00  0.00           N
ATOM   1159  HE  ARG A  79      80.050  46.970  66.120  1.00  0.00           H
ATOM   1160  CZ  ARG A  79      78.390  47.130  65.030  1.00  0.00           C
ATOM   1161  NH1 ARG A  79      77.620  46.650  64.110  1.00  0.00           N
ATOM   1162 1HH1 ARG A  79      77.940  45.960  63.450  1.00  0.00           H
ATOM   1163 2HH1 ARG A  79      76.660  46.950  64.210  1.00  0.00           H
ATOM   1164  NH2 ARG A  79      77.940  48.080  65.830  1.00  0.00           N
ATOM   1165 1HH2 ARG A  79      78.480  48.280  66.660  1.00  0.00           H
ATOM   1166 2HH2 ARG A  79      77.040  48.530  65.690  1.00  0.00           H
ATOM   1167  C   ARG A  79      84.370  44.740  63.010  1.00  0.00           C
ATOM   1168  O   ARG A  79      84.700  43.940  63.900  1.00  0.00           O
ATOM   1169  N   THR A  80      84.400  44.400  61.750  1.00  0.00           N
ATOM   1170  H   THR A  80      83.930  44.950  61.040  1.00  0.00           H
ATOM   1171  CA  THR A  80      85.040  43.130  61.190  1.00  0.00           C
ATOM   1172  HA  THR A  80      85.430  42.570  62.050  1.00  0.00           H
ATOM   1173  CB  THR A  80      84.030  42.170  60.560  1.00  0.00           C
ATOM   1174  HB  THR A  80      84.500  41.240  60.230  1.00  0.00           H
ATOM   1175  CG2 THR A  80      82.910  41.820  61.550  1.00  0.00           C
ATOM   1176 1HG2 THR A  80      82.330  42.710  61.810  1.00  0.00           H
ATOM   1177 2HG2 THR A  80      82.270  41.090  61.050  1.00  0.00           H
ATOM   1178 3HG2 THR A  80      83.440  41.450  62.430  1.00  0.00           H
ATOM   1179  OG1 THR A  80      83.440  42.740  59.460  1.00  0.00           O
ATOM   1180  HG1 THR A  80      82.750  43.330  59.790  1.00  0.00           H
ATOM   1181  C   THR A  80      86.280  43.370  60.370  1.00  0.00           C
ATOM   1182  O   THR A  80      87.080  42.450  60.050  1.00  0.00           O
ATOM   1183  N   GLY A  81      86.520  44.580  59.860  1.00  0.00           N
ATOM   1184  H   GLY A  81      85.840  45.310  60.050  1.00  0.00           H
ATOM   1185  CA  GLY A  81      87.570  44.780  58.910  1.00  0.00           C
ATOM   1186  HA1 GLY A  81      87.480  45.800  58.530  1.00  0.00           H
ATOM   1187  HA2 GLY A  81      87.440  44.090  58.080  1.00  0.00           H
ATOM   1188  C   GLY A  81      89.010  44.670  59.450  1.00  0.00           C
ATOM   1189  O   GLY A  81      89.290  44.280  60.550  1.00  0.00           O
ATOM   1190  N   THR A  82      90.010  44.960  58.580  1.00  0.00           N
ATOM   1191  H   THR A  82      89.660  45.180  57.660  1.00  0.00           H
ATOM   1192  CA  THR A  82      91.430  44.800  58.840  1.00  0.00           C
ATOM   1193  HA  THR A  82      91.570  43.750  59.080  1.00  0.00           H
ATOM   1194  CB  THR A  82      92.220  45.240  57.610  1.00  0.00           C
ATOM   1195  HB  THR A  82      93.270  45.360  57.870  1.00  0.00           H
ATOM   1196  CG2 THR A  82      92.150  44.240  56.350  1.00  0.00           C
ATOM   1197 1HG2 THR A  82      91.090  44.140  56.090  1.00  0.00           H
ATOM   1198 2HG2 THR A  82      92.730  44.730  55.560  1.00  0.00           H
ATOM   1199 3HG2 THR A  82      92.610  43.280  56.590  1.00  0.00           H
ATOM   1200  OG1 THR A  82      91.650  46.470  57.260  1.00  0.00           O
ATOM   1201  HG1 THR A  82      92.230  46.990  56.700  1.00  0.00           H
ATOM   1202  C   THR A  82      91.970  45.730  59.990  1.00  0.00           C
ATOM   1203  O   THR A  82      92.920  45.380  60.640  1.00  0.00           O
ATOM   1204  N   TYR A  83      91.300  46.840  60.280  1.00  0.00           N
ATOM   1205  H   TYR A  83      90.570  47.000  59.590  1.00  0.00           H
ATOM   1206  CA  TYR A  83      91.580  47.780  61.420  1.00  0.00           C
ATOM   1207  HA  TYR A  83      92.520  47.490  61.900  1.00  0.00           H
ATOM   1208  CB  TYR A  83      91.730  49.190  60.930  1.00  0.00           C
ATOM   1209  HB1 TYR A  83      91.780  49.880  61.780  1.00  0.00           H
ATOM   1210  HB2 TYR A  83      90.880  49.430  60.300  1.00  0.00           H
ATOM   1211  CG  TYR A  83      93.050  49.490  60.150  1.00  0.00           C
ATOM   1212  CD1 TYR A  83      93.040  49.390  58.710  1.00  0.00           C
ATOM   1213  HD1 TYR A  83      92.120  49.240  58.160  1.00  0.00           H
ATOM   1214  CE1 TYR A  83      94.320  49.510  58.070  1.00  0.00           C
ATOM   1215  HE1 TYR A  83      94.290  49.530  56.990  1.00  0.00           H
ATOM   1216  CZ  TYR A  83      95.470  49.790  58.810  1.00  0.00           C
ATOM   1217  OH  TYR A  83      96.580  50.080  58.150  1.00  0.00           O
ATOM   1218  HH  TYR A  83      97.320  50.120  58.750  1.00  0.00           H
ATOM   1219  CE2 TYR A  83      95.480  49.710  60.210  1.00  0.00           C
ATOM   1220  HE2 TYR A  83      96.320  49.850  60.880  1.00  0.00           H
ATOM   1221  CD2 TYR A  83      94.240  49.490  60.860  1.00  0.00           C
ATOM   1222  HD2 TYR A  83      94.130  49.580  61.930  1.00  0.00           H
ATOM   1223  C   TYR A  83      90.560  47.710  62.530  1.00  0.00           C
ATOM   1224  O   TYR A  83      90.610  48.500  63.450  1.00  0.00           O
ATOM   1225  N   ARG A  84      89.790  46.560  62.640  1.00  0.00           N
ATOM   1226  H   ARG A  84      89.780  45.910  61.870  1.00  0.00           H
ATOM   1227  CA  ARG A  84      88.870  46.270  63.790  1.00  0.00           C
ATOM   1228  HA  ARG A  84      88.090  47.030  63.820  1.00  0.00           H
ATOM   1229  CB  ARG A  84      88.160  44.920  63.570  1.00  0.00           C
ATOM   1230  HB1 ARG A  84      87.590  44.920  62.650  1.00  0.00           H
ATOM   1231  HB2 ARG A  84      87.470  44.730  64.390  1.00  0.00           H
ATOM   1232  CG  ARG A  84      89.050  43.700  63.680  1.00  0.00           C
ATOM   1233  HG1 ARG A  84      89.500  43.550  64.660  1.00  0.00           H
ATOM   1234  HG2 ARG A  84      89.820  43.920  62.950  1.00  0.00           H
ATOM   1235  CD  ARG A  84      88.320  42.390  63.420  1.00  0.00           C
ATOM   1236  HD1 ARG A  84      87.970  42.520  62.400  1.00  0.00           H
ATOM   1237  HD2 ARG A  84      87.460  42.380  64.090  1.00  0.00           H
ATOM   1238  NE  ARG A  84      89.160  41.160  63.420  1.00  0.00           N
ATOM   1239  HE  ARG A  84      88.910  40.590  64.210  1.00  0.00           H
ATOM   1240  CZ  ARG A  84      90.020  40.730  62.460  1.00  0.00           C
ATOM   1241  NH1 ARG A  84      90.300  41.390  61.360  1.00  0.00           N
ATOM   1242 1HH1 ARG A  84      89.800  42.230  61.090  1.00  0.00           H
ATOM   1243 2HH1 ARG A  84      90.820  40.920  60.640  1.00  0.00           H
ATOM   1244  NH2 ARG A  84      90.620  39.600  62.700  1.00  0.00           N
ATOM   1245 1HH2 ARG A  84      90.420  39.070  63.540  1.00  0.00           H
ATOM   1246 2HH2 ARG A  84      91.290  39.210  62.050  1.00  0.00           H
ATOM   1247  C   ARG A  84      89.470  46.340  65.190  1.00  0.00           C
ATOM   1248  O   ARG A  84      88.730  46.740  66.080  1.00  0.00           O
ATOM   1249  N   GLN A  85      90.800  46.060  65.370  1.00  0.00           N
ATOM   1250  H   GLN A  85      91.310  45.530  64.670  1.00  0.00           H
ATOM   1251  CA  GLN A  85      91.370  46.140  66.650  1.00  0.00           C
ATOM   1252  HA  GLN A  85      90.650  45.760  67.380  1.00  0.00           H
ATOM   1253  CB  GLN A  85      92.690  45.320  66.670  1.00  0.00           C
ATOM   1254  HB1 GLN A  85      93.200  45.470  67.620  1.00  0.00           H
ATOM   1255  HB2 GLN A  85      93.280  45.730  65.860  1.00  0.00           H
ATOM   1256  CG  GLN A  85      92.460  43.760  66.490  1.00  0.00           C
ATOM   1257  HG1 GLN A  85      91.880  43.660  65.570  1.00  0.00           H
ATOM   1258  HG2 GLN A  85      91.930  43.310  67.330  1.00  0.00           H
ATOM   1259  CD  GLN A  85      93.770  43.020  66.370  1.00  0.00           C
ATOM   1260  OE1 GLN A  85      94.330  42.480  67.300  1.00  0.00           O
ATOM   1261  NE2 GLN A  85      94.180  42.830  65.140  1.00  0.00           N
ATOM   1262 1HE2 GLN A  85      93.650  43.290  64.410  1.00  0.00           H
ATOM   1263 2HE2 GLN A  85      94.780  42.050  64.920  1.00  0.00           H
ATOM   1264  C   GLN A  85      91.720  47.590  67.100  1.00  0.00           C
ATOM   1265  O   GLN A  85      92.120  47.690  68.330  1.00  0.00           O
ATOM   1266  N   LEU A  86      91.400  48.670  66.310  1.00  0.00           N
ATOM   1267  H   LEU A  86      91.090  48.560  65.350  1.00  0.00           H
ATOM   1268  CA  LEU A  86      91.540  50.040  66.850  1.00  0.00           C
ATOM   1269  HA  LEU A  86      92.420  50.020  67.500  1.00  0.00           H
ATOM   1270  CB  LEU A  86      91.690  51.070  65.640  1.00  0.00           C
ATOM   1271  HB1 LEU A  86      91.770  52.090  66.020  1.00  0.00           H
ATOM   1272  HB2 LEU A  86      90.690  51.000  65.210  1.00  0.00           H
ATOM   1273  CG  LEU A  86      92.930  50.830  64.690  1.00  0.00           C
ATOM   1274  HG  LEU A  86      92.810  49.860  64.200  1.00  0.00           H
ATOM   1275  CD1 LEU A  86      92.810  51.840  63.530  1.00  0.00           C
ATOM   1276 1HD1 LEU A  86      93.050  52.860  63.860  1.00  0.00           H
ATOM   1277 2HD1 LEU A  86      93.630  51.560  62.870  1.00  0.00           H
ATOM   1278 3HD1 LEU A  86      91.860  51.790  63.010  1.00  0.00           H
ATOM   1279  CD2 LEU A  86      94.290  50.870  65.320  1.00  0.00           C
ATOM   1280 1HD2 LEU A  86      95.070  50.780  64.560  1.00  0.00           H
ATOM   1281 2HD2 LEU A  86      94.380  51.810  65.860  1.00  0.00           H
ATOM   1282 3HD2 LEU A  86      94.460  50.130  66.100  1.00  0.00           H
ATOM   1283  C   LEU A  86      90.410  50.360  67.800  1.00  0.00           C
ATOM   1284  O   LEU A  86      90.580  50.880  68.880  1.00  0.00           O
ATOM   1285  N   PHE A  87      89.190  49.980  67.460  1.00  0.00           N
ATOM   1286  H   PHE A  87      89.080  49.570  66.550  1.00  0.00           H
ATOM   1287  CA  PHE A  87      88.050  50.480  68.180  1.00  0.00           C
ATOM   1288  HA  PHE A  87      88.240  51.500  68.500  1.00  0.00           H
ATOM   1289  CB  PHE A  87      86.850  50.570  67.200  1.00  0.00           C
ATOM   1290  HB1 PHE A  87      86.010  51.130  67.620  1.00  0.00           H
ATOM   1291  HB2 PHE A  87      86.560  49.530  67.010  1.00  0.00           H
ATOM   1292  CG  PHE A  87      87.260  51.180  65.860  1.00  0.00           C
ATOM   1293  CD1 PHE A  87      87.560  52.580  65.800  1.00  0.00           C
ATOM   1294  HD1 PHE A  87      87.230  53.140  66.660  1.00  0.00           H
ATOM   1295  CE1 PHE A  87      88.010  53.200  64.610  1.00  0.00           C
ATOM   1296  HE1 PHE A  87      88.100  54.270  64.630  1.00  0.00           H
ATOM   1297  CZ  PHE A  87      88.360  52.380  63.490  1.00  0.00           C
ATOM   1298  HZ  PHE A  87      88.750  52.890  62.630  1.00  0.00           H
ATOM   1299  CE2 PHE A  87      88.050  51.000  63.560  1.00  0.00           C
ATOM   1300  HE2 PHE A  87      88.230  50.370  62.700  1.00  0.00           H
ATOM   1301  CD2 PHE A  87      87.540  50.410  64.710  1.00  0.00           C
ATOM   1302  HD2 PHE A  87      87.280  49.360  64.650  1.00  0.00           H
ATOM   1303  C   PHE A  87      87.700  49.810  69.520  1.00  0.00           C
ATOM   1304  O   PHE A  87      87.690  48.570  69.610  1.00  0.00           O
ATOM   1305  N   HIS A  88      87.270  50.490  70.500  1.00  0.00           N
ATOM   1306  H   HIS A  88      87.220  51.480  70.310  1.00  0.00           H
ATOM   1307  CA  HIS A  88      86.480  49.880  71.600  1.00  0.00           C
ATOM   1308  HA  HIS A  88      86.650  48.810  71.720  1.00  0.00           H
ATOM   1309  CB  HIS A  88      86.790  50.480  72.960  1.00  0.00           C
ATOM   1310  HB1 HIS A  88      87.870  50.420  72.960  1.00  0.00           H
ATOM   1311  HB2 HIS A  88      86.470  50.030  73.900  1.00  0.00           H
ATOM   1312  CG  HIS A  88      86.440  51.930  73.040  1.00  0.00           C
ATOM   1313  ND1 HIS A  88      85.330  52.510  73.470  1.00  0.00           N
ATOM   1314  HD1 HIS A  88      84.510  52.000  73.760  1.00  0.00           H
ATOM   1315  CE1 HIS A  88      85.530  53.830  73.510  1.00  0.00           C
ATOM   1316  HE1 HIS A  88      84.790  54.510  73.900  1.00  0.00           H
ATOM   1317  NE2 HIS A  88      86.770  54.130  73.200  1.00  0.00           N
ATOM   1318  CD2 HIS A  88      87.380  52.910  72.910  1.00  0.00           C
ATOM   1319  HD2 HIS A  88      88.400  52.670  72.650  1.00  0.00           H
ATOM   1320  C   HIS A  88      84.960  49.990  71.160  1.00  0.00           C
ATOM   1321  O   HIS A  88      84.700  50.900  70.450  1.00  0.00           O
ATOM   1322  N   PRO A  89      84.030  49.140  71.630  1.00  0.00           N
ATOM   1323  CD  PRO A  89      84.250  48.140  72.580  1.00  0.00           C
ATOM   1324  HD1 PRO A  89      84.280  48.660  73.540  1.00  0.00           H
ATOM   1325  HD2 PRO A  89      85.230  47.690  72.430  1.00  0.00           H
ATOM   1326  CG  PRO A  89      83.070  47.160  72.440  1.00  0.00           C
ATOM   1327  HG1 PRO A  89      82.910  46.620  73.380  1.00  0.00           H
ATOM   1328  HG2 PRO A  89      83.430  46.450  71.700  1.00  0.00           H
ATOM   1329  CB  PRO A  89      81.910  48.000  72.010  1.00  0.00           C
ATOM   1330  HB1 PRO A  89      81.550  48.560  72.870  1.00  0.00           H
ATOM   1331  HB2 PRO A  89      81.070  47.560  71.480  1.00  0.00           H
ATOM   1332  CA  PRO A  89      82.680  49.050  71.130  1.00  0.00           C
ATOM   1333  HA  PRO A  89      82.750  48.740  70.080  1.00  0.00           H
ATOM   1334  C   PRO A  89      81.880  50.390  71.140  1.00  0.00           C
ATOM   1335  O   PRO A  89      81.060  50.560  70.200  1.00  0.00           O
ATOM   1336  N   GLU A  90      82.100  51.260  72.120  1.00  0.00           N
ATOM   1337  H   GLU A  90      82.820  51.020  72.790  1.00  0.00           H
ATOM   1338  CA  GLU A  90      81.300  52.460  72.390  1.00  0.00           C
ATOM   1339  HA  GLU A  90      80.260  52.160  72.280  1.00  0.00           H
ATOM   1340  CB  GLU A  90      81.490  53.020  73.820  1.00  0.00           C
ATOM   1341  HB1 GLU A  90      80.820  53.880  73.890  1.00  0.00           H
ATOM   1342  HB2 GLU A  90      82.540  53.320  73.890  1.00  0.00           H
ATOM   1343  CG  GLU A  90      81.120  52.100  74.970  1.00  0.00           C
ATOM   1344  HG1 GLU A  90      80.170  51.670  74.640  1.00  0.00           H
ATOM   1345  HG2 GLU A  90      81.020  52.670  75.900  1.00  0.00           H
ATOM   1346  CD  GLU A  90      82.110  50.940  75.210  1.00  0.00           C
ATOM   1347  OE1 GLU A  90      83.230  51.040  74.710  1.00  0.00           O
ATOM   1348  OE2 GLU A  90      81.700  49.860  75.600  1.00  0.00           O
ATOM   1349  C   GLU A  90      81.530  53.560  71.350  1.00  0.00           C
ATOM   1350  O   GLU A  90      80.730  54.420  71.190  1.00  0.00           O
ATOM   1351  N   GLN A  91      82.580  53.500  70.560  1.00  0.00           N
ATOM   1352  H   GLN A  91      83.200  52.730  70.760  1.00  0.00           H
ATOM   1353  CA  GLN A  91      82.880  54.350  69.430  1.00  0.00           C
ATOM   1354  HA  GLN A  91      82.790  55.400  69.710  1.00  0.00           H
ATOM   1355  CB  GLN A  91      84.280  53.970  69.020  1.00  0.00           C
ATOM   1356  HB1 GLN A  91      84.600  54.540  68.150  1.00  0.00           H
ATOM   1357  HB2 GLN A  91      84.390  52.900  68.810  1.00  0.00           H
ATOM   1358  CG  GLN A  91      85.360  54.320  70.080  1.00  0.00           C
ATOM   1359  HG1 GLN A  91      85.230  53.520  70.820  1.00  0.00           H
ATOM   1360  HG2 GLN A  91      85.180  55.290  70.540  1.00  0.00           H
ATOM   1361  CD  GLN A  91      86.790  54.310  69.610  1.00  0.00           C
ATOM   1362  OE1 GLN A  91      87.600  53.430  69.900  1.00  0.00           O
ATOM   1363  NE2 GLN A  91      87.150  55.270  68.770  1.00  0.00           N
ATOM   1364 1HE2 GLN A  91      86.410  55.900  68.490  1.00  0.00           H
ATOM   1365 2HE2 GLN A  91      88.140  55.420  68.610  1.00  0.00           H
ATOM   1366  C   GLN A  91      81.910  54.010  68.250  1.00  0.00           C
ATOM   1367  O   GLN A  91      81.900  54.730  67.280  1.00  0.00           O
ATOM   1368  N   LEU A  92      81.280  52.820  68.210  1.00  0.00           N
ATOM   1369  H   LEU A  92      81.400  52.120  68.940  1.00  0.00           H
ATOM   1370  CA  LEU A  92      80.590  52.430  67.000  1.00  0.00           C
ATOM   1371  HA  LEU A  92      80.670  53.170  66.210  1.00  0.00           H
ATOM   1372  CB  LEU A  92      81.180  51.110  66.450  1.00  0.00           C
ATOM   1373  HB1 LEU A  92      80.640  50.830  65.550  1.00  0.00           H
ATOM   1374  HB2 LEU A  92      80.940  50.300  67.140  1.00  0.00           H
ATOM   1375  CG  LEU A  92      82.710  51.010  66.160  1.00  0.00           C
ATOM   1376  HG  LEU A  92      83.100  50.970  67.180  1.00  0.00           H
ATOM   1377  CD1 LEU A  92      83.080  49.700  65.540  1.00  0.00           C
ATOM   1378 1HD1 LEU A  92      82.720  49.650  64.520  1.00  0.00           H
ATOM   1379 2HD1 LEU A  92      84.150  49.480  65.640  1.00  0.00           H
ATOM   1380 3HD1 LEU A  92      82.640  48.840  66.060  1.00  0.00           H
ATOM   1381  CD2 LEU A  92      83.400  52.170  65.380  1.00  0.00           C
ATOM   1382 1HD2 LEU A  92      84.430  51.900  65.110  1.00  0.00           H
ATOM   1383 2HD2 LEU A  92      82.970  52.490  64.430  1.00  0.00           H
ATOM   1384 3HD2 LEU A  92      83.380  53.050  66.020  1.00  0.00           H
ATOM   1385  C   LEU A  92      79.050  52.210  67.240  1.00  0.00           C
ATOM   1386  O   LEU A  92      78.670  51.630  68.260  1.00  0.00           O
ATOM   1387  N   ILE A  93      78.220  52.830  66.400  1.00  0.00           N
ATOM   1388  H   ILE A  93      78.740  53.330  65.690  1.00  0.00           H
ATOM   1389  CA  ILE A  93      76.890  53.230  66.680  1.00  0.00           C
ATOM   1390  HA  ILE A  93      76.480  52.540  67.420  1.00  0.00           H
ATOM   1391  CB  ILE A  93      76.750  54.700  67.050  1.00  0.00           C
ATOM   1392  HB  ILE A  93      77.020  55.310  66.190  1.00  0.00           H
ATOM   1393  CG2 ILE A  93      75.270  54.890  67.460  1.00  0.00           C
ATOM   1394 1HG2 ILE A  93      75.060  55.960  67.420  1.00  0.00           H
ATOM   1395 2HG2 ILE A  93      74.580  54.510  66.700  1.00  0.00           H
ATOM   1396 3HG2 ILE A  93      74.940  54.570  68.440  1.00  0.00           H
ATOM   1397  CG1 ILE A  93      77.640  55.140  68.240  1.00  0.00           C
ATOM   1398 1HG1 ILE A  93      78.700  54.910  68.090  1.00  0.00           H
ATOM   1399 2HG1 ILE A  93      77.400  54.600  69.150  1.00  0.00           H
ATOM   1400  CD  ILE A  93      77.500  56.610  68.590  1.00  0.00           C
ATOM   1401  HD1 ILE A  93      78.270  56.920  69.300  1.00  0.00           H
ATOM   1402  HD2 ILE A  93      77.610  57.220  67.690  1.00  0.00           H
ATOM   1403  HD3 ILE A  93      76.530  56.800  69.040  1.00  0.00           H
ATOM   1404  C   ILE A  93      76.040  52.850  65.420  1.00  0.00           C
ATOM   1405  O   ILE A  93      76.210  53.400  64.320  1.00  0.00           O
ATOM   1406  N   THR A  94      75.150  51.810  65.550  1.00  0.00           N
ATOM   1407  H   THR A  94      75.050  51.400  66.470  1.00  0.00           H
ATOM   1408  CA  THR A  94      74.350  51.220  64.400  1.00  0.00           C
ATOM   1409  HA  THR A  94      74.520  51.780  63.490  1.00  0.00           H
ATOM   1410  CB  THR A  94      74.790  49.820  64.010  1.00  0.00           C
ATOM   1411  HB  THR A  94      74.000  49.400  63.380  1.00  0.00           H
ATOM   1412  CG2 THR A  94      76.020  49.980  63.140  1.00  0.00           C
ATOM   1413 1HG2 THR A  94      76.410  48.970  62.970  1.00  0.00           H
ATOM   1414 2HG2 THR A  94      75.940  50.530  62.210  1.00  0.00           H
ATOM   1415 3HG2 THR A  94      76.840  50.500  63.660  1.00  0.00           H
ATOM   1416  OG1 THR A  94      75.250  49.080  65.090  1.00  0.00           O
ATOM   1417  HG1 THR A  94      74.440  48.840  65.540  1.00  0.00           H
ATOM   1418  C   THR A  94      72.860  51.040  64.850  1.00  0.00           C
ATOM   1419  O   THR A  94      72.530  50.540  65.920  1.00  0.00           O
ATOM   1420  N   GLY A  95      71.960  51.670  64.090  1.00  0.00           N
ATOM   1421  H   GLY A  95      72.330  52.050  63.220  1.00  0.00           H
ATOM   1422  CA  GLY A  95      70.540  51.780  64.380  1.00  0.00           C
ATOM   1423  HA1 GLY A  95      70.130  52.680  63.930  1.00  0.00           H
ATOM   1424  HA2 GLY A  95      70.460  51.850  65.470  1.00  0.00           H
ATOM   1425  C   GLY A  95      69.810  50.540  63.820  1.00  0.00           C
ATOM   1426  O   GLY A  95      70.490  49.560  63.390  1.00  0.00           O
ATOM   1427  N   LYS A  96      68.470  50.510  63.810  1.00  0.00           N
ATOM   1428  H   LYS A  96      68.010  51.300  64.230  1.00  0.00           H
ATOM   1429  CA  LYS A  96      67.670  49.430  63.280  1.00  0.00           C
ATOM   1430  HA  LYS A  96      68.190  48.480  63.340  1.00  0.00           H
ATOM   1431  CB  LYS A  96      66.410  49.220  64.220  1.00  0.00           C
ATOM   1432  HB1 LYS A  96      65.830  48.430  63.740  1.00  0.00           H
ATOM   1433  HB2 LYS A  96      65.880  50.170  64.280  1.00  0.00           H
ATOM   1434  CG  LYS A  96      66.870  48.730  65.580  1.00  0.00           C
ATOM   1435  HG1 LYS A  96      67.470  49.490  66.090  1.00  0.00           H
ATOM   1436  HG2 LYS A  96      67.380  47.780  65.420  1.00  0.00           H
ATOM   1437  CD  LYS A  96      65.580  48.600  66.380  1.00  0.00           C
ATOM   1438  HD1 LYS A  96      65.050  47.870  65.770  1.00  0.00           H
ATOM   1439  HD2 LYS A  96      65.180  49.600  66.540  1.00  0.00           H
ATOM   1440  CE  LYS A  96      65.780  47.920  67.690  1.00  0.00           C
ATOM   1441  HE1 LYS A  96      66.630  48.330  68.250  1.00  0.00           H
ATOM   1442  HE2 LYS A  96      66.100  46.870  67.650  1.00  0.00           H
ATOM   1443  NZ  LYS A  96      64.600  47.980  68.650  1.00  0.00           N
ATOM   1444  HZ1 LYS A  96      64.760  47.230  69.300  1.00  0.00           H
ATOM   1445  HZ2 LYS A  96      64.500  48.890  69.080  1.00  0.00           H
ATOM   1446  HZ3 LYS A  96      63.730  47.740  68.200  1.00  0.00           H
ATOM   1447  C   LYS A  96      67.300  49.600  61.830  1.00  0.00           C
ATOM   1448  O   LYS A  96      67.340  48.640  61.070  1.00  0.00           O
ATOM   1449  N   GLU A  97      66.900  50.810  61.440  1.00  0.00           N
ATOM   1450  H   GLU A  97      66.960  51.570  62.100  1.00  0.00           H
ATOM   1451  CA  GLU A  97      66.430  51.020  60.030  1.00  0.00           C
ATOM   1452  HA  GLU A  97      67.060  50.350  59.440  1.00  0.00           H
ATOM   1453  CB  GLU A  97      64.920  50.760  59.940  1.00  0.00           C
ATOM   1454  HB1 GLU A  97      64.810  49.680  60.010  1.00  0.00           H
ATOM   1455  HB2 GLU A  97      64.640  51.170  58.970  1.00  0.00           H
ATOM   1456  CG  GLU A  97      63.970  51.440  61.000  1.00  0.00           C
ATOM   1457  HG1 GLU A  97      64.090  52.520  60.890  1.00  0.00           H
ATOM   1458  HG2 GLU A  97      64.330  51.060  61.960  1.00  0.00           H
ATOM   1459  CD  GLU A  97      62.530  51.120  61.020  1.00  0.00           C
ATOM   1460  OE1 GLU A  97      62.150  50.040  61.550  1.00  0.00           O
ATOM   1461  OE2 GLU A  97      61.690  52.050  60.760  1.00  0.00           O
ATOM   1462  C   GLU A  97      66.860  52.450  59.610  1.00  0.00           C
ATOM   1463  O   GLU A  97      66.860  53.380  60.480  1.00  0.00           O
ATOM   1464  N   ASP A  98      67.330  52.640  58.350  1.00  0.00           N
ATOM   1465  H   ASP A  98      67.210  51.940  57.640  1.00  0.00           H
ATOM   1466  CA  ASP A  98      67.820  53.920  57.920  1.00  0.00           C
ATOM   1467  HA  ASP A  98      68.450  54.230  58.760  1.00  0.00           H
ATOM   1468  CB  ASP A  98      68.810  53.780  56.790  1.00  0.00           C
ATOM   1469  HB1 ASP A  98      69.600  53.110  57.120  1.00  0.00           H
ATOM   1470  HB2 ASP A  98      69.180  54.770  56.520  1.00  0.00           H
ATOM   1471  CG  ASP A  98      68.360  52.970  55.590  1.00  0.00           C
ATOM   1472  OD1 ASP A  98      67.220  52.490  55.510  1.00  0.00           O
ATOM   1473  OD2 ASP A  98      69.190  52.910  54.660  1.00  0.00           O
ATOM   1474  C   ASP A  98      66.790  55.040  57.680  1.00  0.00           C
ATOM   1475  O   ASP A  98      65.600  54.870  57.570  1.00  0.00           O
ATOM   1476  N   ALA A  99      67.300  56.270  57.410  1.00  0.00           N
ATOM   1477  H   ALA A  99      68.290  56.470  57.440  1.00  0.00           H
ATOM   1478  CA  ALA A  99      66.500  57.460  57.000  1.00  0.00           C
ATOM   1479  HA  ALA A  99      65.720  57.590  57.750  1.00  0.00           H
ATOM   1480  CB  ALA A  99      67.400  58.730  57.190  1.00  0.00           C
ATOM   1481  HB1 ALA A  99      66.800  59.580  56.870  1.00  0.00           H
ATOM   1482  HB2 ALA A  99      67.860  58.780  58.180  1.00  0.00           H
ATOM   1483  HB3 ALA A  99      68.190  58.660  56.450  1.00  0.00           H
ATOM   1484  C   ALA A  99      65.820  57.290  55.610  1.00  0.00           C
ATOM   1485  O   ALA A  99      65.360  58.320  55.150  1.00  0.00           O
ATOM   1486  N   ALA A 100      65.930  56.210  54.860  1.00  0.00           N
ATOM   1487  H   ALA A 100      66.590  55.490  55.100  1.00  0.00           H
ATOM   1488  CA  ALA A 100      65.300  56.010  53.530  1.00  0.00           C
ATOM   1489  HA  ALA A 100      65.670  55.130  53.010  1.00  0.00           H
ATOM   1490  CB  ALA A 100      63.760  55.830  53.840  1.00  0.00           C
ATOM   1491  HB1 ALA A 100      63.580  55.120  54.660  1.00  0.00           H
ATOM   1492  HB2 ALA A 100      63.340  56.800  54.110  1.00  0.00           H
ATOM   1493  HB3 ALA A 100      63.290  55.430  52.940  1.00  0.00           H
ATOM   1494  C   ALA A 100      65.730  57.070  52.500  1.00  0.00           C
ATOM   1495  O   ALA A 100      64.950  57.480  51.650  1.00  0.00           O
ATOM   1496  N   ASN A 101      66.920  57.660  52.560  1.00  0.00           N
ATOM   1497  H   ASN A 101      67.550  57.240  53.230  1.00  0.00           H
ATOM   1498  CA  ASN A 101      67.340  58.850  51.760  1.00  0.00           C
ATOM   1499  HA  ASN A 101      68.220  59.250  52.270  1.00  0.00           H
ATOM   1500  CB  ASN A 101      67.750  58.520  50.360  1.00  0.00           C
ATOM   1501  HB1 ASN A 101      68.340  59.370  50.010  1.00  0.00           H
ATOM   1502  HB2 ASN A 101      66.870  58.350  49.740  1.00  0.00           H
ATOM   1503  CG  ASN A 101      68.600  57.300  50.200  1.00  0.00           C
ATOM   1504  OD1 ASN A 101      68.260  56.440  49.380  1.00  0.00           O
ATOM   1505  ND2 ASN A 101      69.640  57.050  51.020  1.00  0.00           N
ATOM   1506 1HD2 ASN A 101      69.670  57.540  51.900  1.00  0.00           H
ATOM   1507 2HD2 ASN A 101      69.980  56.100  51.110  1.00  0.00           H
ATOM   1508  C   ASN A 101      66.430  60.050  51.860  1.00  0.00           C
ATOM   1509  O   ASN A 101      66.550  60.920  51.020  1.00  0.00           O
ATOM   1510  N   ASN A 102      65.750  60.160  52.980  1.00  0.00           N
ATOM   1511  H   ASN A 102      65.730  59.390  53.630  1.00  0.00           H
ATOM   1512  CA  ASN A 102      64.880  61.260  53.310  1.00  0.00           C
ATOM   1513  HA  ASN A 102      64.760  61.900  52.430  1.00  0.00           H
ATOM   1514  CB  ASN A 102      63.540  60.650  53.550  1.00  0.00           C
ATOM   1515  HB1 ASN A 102      63.630  59.820  54.250  1.00  0.00           H
ATOM   1516  HB2 ASN A 102      63.150  60.260  52.610  1.00  0.00           H
ATOM   1517  CG  ASN A 102      62.530  61.610  54.090  1.00  0.00           C
ATOM   1518  OD1 ASN A 102      62.810  62.770  54.430  1.00  0.00           O
ATOM   1519  ND2 ASN A 102      61.290  61.190  54.100  1.00  0.00           N
ATOM   1520 1HD2 ASN A 102      61.110  60.260  53.740  1.00  0.00           H
ATOM   1521 2HD2 ASN A 102      60.570  61.830  54.400  1.00  0.00           H
ATOM   1522  C   ASN A 102      65.420  62.110  54.560  1.00  0.00           C
ATOM   1523  O   ASN A 102      65.390  61.570  55.620  1.00  0.00           O
ATOM   1524  N   TYR A 103      65.800  63.340  54.330  1.00  0.00           N
ATOM   1525  H   TYR A 103      65.870  63.750  53.410  1.00  0.00           H
ATOM   1526  CA  TYR A 103      66.260  64.250  55.470  1.00  0.00           C
ATOM   1527  HA  TYR A 103      67.250  63.850  55.710  1.00  0.00           H
ATOM   1528  CB  TYR A 103      66.430  65.620  54.780  1.00  0.00           C
ATOM   1529  HB1 TYR A 103      65.410  65.850  54.450  1.00  0.00           H
ATOM   1530  HB2 TYR A 103      67.270  65.530  54.100  1.00  0.00           H
ATOM   1531  CG  TYR A 103      66.830  66.720  55.780  1.00  0.00           C
ATOM   1532  CD1 TYR A 103      65.830  67.410  56.500  1.00  0.00           C
ATOM   1533  HD1 TYR A 103      64.780  67.270  56.340  1.00  0.00           H
ATOM   1534  CE1 TYR A 103      66.190  68.260  57.510  1.00  0.00           C
ATOM   1535  HE1 TYR A 103      65.500  68.790  58.140  1.00  0.00           H
ATOM   1536  CZ  TYR A 103      67.600  68.570  57.710  1.00  0.00           C
ATOM   1537  OH  TYR A 103      68.010  69.390  58.730  1.00  0.00           O
ATOM   1538  HH  TYR A 103      67.210  69.780  59.100  1.00  0.00           H
ATOM   1539  CE2 TYR A 103      68.550  67.960  56.890  1.00  0.00           C
ATOM   1540  HE2 TYR A 103      69.590  68.220  56.940  1.00  0.00           H
ATOM   1541  CD2 TYR A 103      68.130  67.040  55.950  1.00  0.00           C
ATOM   1542  HD2 TYR A 103      68.850  66.620  55.260  1.00  0.00           H
ATOM   1543  C   TYR A 103      65.400  64.280  56.700  1.00  0.00           C
ATOM   1544  O   TYR A 103      65.780  64.200  57.850  1.00  0.00           O
ATOM   1545  N   ALA A 104      64.100  64.470  56.400  1.00  0.00           N
ATOM   1546  H   ALA A 104      63.800  64.500  55.430  1.00  0.00           H
ATOM   1547  CA  ALA A 104      63.150  64.590  57.440  1.00  0.00           C
ATOM   1548  HA  ALA A 104      63.580  65.350  58.090  1.00  0.00           H
ATOM   1549  CB  ALA A 104      61.830  65.070  56.840  1.00  0.00           C
ATOM   1550  HB1 ALA A 104      61.020  65.230  57.560  1.00  0.00           H
ATOM   1551  HB2 ALA A 104      61.960  65.940  56.190  1.00  0.00           H
ATOM   1552  HB3 ALA A 104      61.450  64.210  56.280  1.00  0.00           H
ATOM   1553  C   ALA A 104      63.040  63.370  58.290  1.00  0.00           C
ATOM   1554  O   ALA A 104      62.850  63.470  59.490  1.00  0.00           O
ATOM   1555  N   ARG A 105      63.240  62.210  57.650  1.00  0.00           N
ATOM   1556  H   ARG A 105      63.380  62.240  56.650  1.00  0.00           H
ATOM   1557  CA  ARG A 105      63.180  60.920  58.330  1.00  0.00           C
ATOM   1558  HA  ARG A 105      62.310  60.950  58.990  1.00  0.00           H
ATOM   1559  CB  ARG A 105      62.970  59.810  57.290  1.00  0.00           C
ATOM   1560  HB1 ARG A 105      63.880  59.790  56.700  1.00  0.00           H
ATOM   1561  HB2 ARG A 105      62.110  60.000  56.650  1.00  0.00           H
ATOM   1562  CG  ARG A 105      62.670  58.520  58.070  1.00  0.00           C
ATOM   1563  HG1 ARG A 105      61.860  58.640  58.790  1.00  0.00           H
ATOM   1564  HG2 ARG A 105      63.580  58.230  58.600  1.00  0.00           H
ATOM   1565  CD  ARG A 105      62.420  57.350  57.120  1.00  0.00           C
ATOM   1566  HD1 ARG A 105      63.130  57.350  56.290  1.00  0.00           H
ATOM   1567  HD2 ARG A 105      61.430  57.320  56.650  1.00  0.00           H
ATOM   1568  NE  ARG A 105      62.640  56.040  57.820  1.00  0.00           N
ATOM   1569  HE  ARG A 105      63.550  55.610  57.740  1.00  0.00           H
ATOM   1570  CZ  ARG A 105      61.820  55.530  58.630  1.00  0.00           C
ATOM   1571  NH1 ARG A 105      60.810  56.160  59.100  1.00  0.00           N
ATOM   1572 1HH1 ARG A 105      60.580  57.100  58.820  1.00  0.00           H
ATOM   1573 2HH1 ARG A 105      60.300  55.660  59.820  1.00  0.00           H
ATOM   1574  NH2 ARG A 105      62.060  54.280  58.930  1.00  0.00           N
ATOM   1575 1HH2 ARG A 105      62.780  53.830  58.380  1.00  0.00           H
ATOM   1576 2HH2 ARG A 105      61.490  53.720  59.550  1.00  0.00           H
ATOM   1577  C   ARG A 105      64.420  60.670  59.210  1.00  0.00           C
ATOM   1578  O   ARG A 105      64.320  60.160  60.310  1.00  0.00           O
ATOM   1579  N   GLY A 106      65.600  61.200  58.790  1.00  0.00           N
ATOM   1580  H   GLY A 106      65.530  61.660  57.890  1.00  0.00           H
ATOM   1581  CA  GLY A 106      66.830  61.100  59.550  1.00  0.00           C
ATOM   1582  HA1 GLY A 106      67.750  61.300  59.000  1.00  0.00           H
ATOM   1583  HA2 GLY A 106      66.910  60.130  60.050  1.00  0.00           H
ATOM   1584  C   GLY A 106      66.820  62.130  60.690  1.00  0.00           C
ATOM   1585  O   GLY A 106      67.350  61.870  61.790  1.00  0.00           O
ATOM   1586  N   HIS A 107      66.270  63.300  60.430  1.00  0.00           N
ATOM   1587  H   HIS A 107      66.050  63.430  59.450  1.00  0.00           H
ATOM   1588  CA  HIS A 107      66.230  64.430  61.370  1.00  0.00           C
ATOM   1589  HA  HIS A 107      67.230  64.490  61.810  1.00  0.00           H
ATOM   1590  CB  HIS A 107      66.170  65.770  60.490  1.00  0.00           C
ATOM   1591  HB1 HIS A 107      65.180  65.750  60.050  1.00  0.00           H
ATOM   1592  HB2 HIS A 107      66.770  65.780  59.580  1.00  0.00           H
ATOM   1593  CG  HIS A 107      66.450  67.040  61.310  1.00  0.00           C
ATOM   1594  ND1 HIS A 107      67.700  67.530  61.620  1.00  0.00           N
ATOM   1595  HD1 HIS A 107      68.630  67.170  61.430  1.00  0.00           H
ATOM   1596  CE1 HIS A 107      67.470  68.620  62.420  1.00  0.00           C
ATOM   1597  HE1 HIS A 107      68.160  69.390  62.720  1.00  0.00           H
ATOM   1598  NE2 HIS A 107      66.170  68.840  62.540  1.00  0.00           N
ATOM   1599  CD2 HIS A 107      65.540  67.780  61.960  1.00  0.00           C
ATOM   1600  HD2 HIS A 107      64.490  67.530  61.860  1.00  0.00           H
ATOM   1601  C   HIS A 107      65.120  64.310  62.380  1.00  0.00           C
ATOM   1602  O   HIS A 107      65.380  64.360  63.580  1.00  0.00           O
ATOM   1603  N   TYR A 108      63.860  64.320  61.960  1.00  0.00           N
ATOM   1604  H   TYR A 108      63.610  64.340  60.980  1.00  0.00           H
ATOM   1605  CA  TYR A 108      62.690  64.550  62.870  1.00  0.00           C
ATOM   1606  HA  TYR A 108      62.950  65.240  63.670  1.00  0.00           H
ATOM   1607  CB  TYR A 108      61.570  65.280  62.070  1.00  0.00           C
ATOM   1608  HB1 TYR A 108      60.730  65.340  62.760  1.00  0.00           H
ATOM   1609  HB2 TYR A 108      61.270  64.730  61.180  1.00  0.00           H
ATOM   1610  CG  TYR A 108      61.880  66.700  61.780  1.00  0.00           C
ATOM   1611  CD1 TYR A 108      61.990  67.580  62.900  1.00  0.00           C
ATOM   1612  HD1 TYR A 108      61.680  67.260  63.880  1.00  0.00           H
ATOM   1613  CE1 TYR A 108      62.270  68.950  62.740  1.00  0.00           C
ATOM   1614  HE1 TYR A 108      62.250  69.670  63.530  1.00  0.00           H
ATOM   1615  CZ  TYR A 108      62.500  69.460  61.510  1.00  0.00           C
ATOM   1616  OH  TYR A 108      62.720  70.780  61.400  1.00  0.00           O
ATOM   1617  HH  TYR A 108      62.600  71.120  60.510  1.00  0.00           H
ATOM   1618  CE2 TYR A 108      62.620  68.590  60.410  1.00  0.00           C
ATOM   1619  HE2 TYR A 108      62.680  69.050  59.440  1.00  0.00           H
ATOM   1620  CD2 TYR A 108      62.210  67.240  60.510  1.00  0.00           C
ATOM   1621  HD2 TYR A 108      62.110  66.670  59.600  1.00  0.00           H
ATOM   1622  C   TYR A 108      62.130  63.290  63.480  1.00  0.00           C
ATOM   1623  O   TYR A 108      61.960  63.260  64.730  1.00  0.00           O
ATOM   1624  N   THR A 109      62.040  62.200  62.740  1.00  0.00           N
ATOM   1625  H   THR A 109      62.150  62.230  61.740  1.00  0.00           H
ATOM   1626  CA  THR A 109      61.500  60.940  63.210  1.00  0.00           C
ATOM   1627  HA  THR A 109      60.640  61.120  63.860  1.00  0.00           H
ATOM   1628  CB  THR A 109      61.000  60.180  62.050  1.00  0.00           C
ATOM   1629  HB  THR A 109      61.740  59.820  61.340  1.00  0.00           H
ATOM   1630  CG2 THR A 109      60.370  58.840  62.600  1.00  0.00           C
ATOM   1631 1HG2 THR A 109      60.080  58.190  61.770  1.00  0.00           H
ATOM   1632 2HG2 THR A 109      61.130  58.280  63.140  1.00  0.00           H
ATOM   1633 3HG2 THR A 109      59.530  59.080  63.240  1.00  0.00           H
ATOM   1634  OG1 THR A 109      59.960  60.840  61.410  1.00  0.00           O
ATOM   1635  HG1 THR A 109      59.610  60.380  60.640  1.00  0.00           H
ATOM   1636  C   THR A 109      62.580  60.130  63.950  1.00  0.00           C
ATOM   1637  O   THR A 109      62.350  59.710  65.070  1.00  0.00           O
ATOM   1638  N   ILE A 110      63.680  59.780  63.270  1.00  0.00           N
ATOM   1639  H   ILE A 110      63.840  60.190  62.350  1.00  0.00           H
ATOM   1640  CA  ILE A 110      64.560  58.620  63.720  1.00  0.00           C
ATOM   1641  HA  ILE A 110      63.850  58.080  64.350  1.00  0.00           H
ATOM   1642  CB  ILE A 110      65.090  57.790  62.540  1.00  0.00           C
ATOM   1643  HB  ILE A 110      65.620  58.520  61.930  1.00  0.00           H
ATOM   1644  CG2 ILE A 110      66.010  56.710  63.190  1.00  0.00           C
ATOM   1645 1HG2 ILE A 110      66.160  55.850  62.530  1.00  0.00           H
ATOM   1646 2HG2 ILE A 110      67.010  57.050  63.440  1.00  0.00           H
ATOM   1647 3HG2 ILE A 110      65.590  56.330  64.120  1.00  0.00           H
ATOM   1648  CG1 ILE A 110      64.050  57.130  61.650  1.00  0.00           C
ATOM   1649 1HG1 ILE A 110      64.460  56.830  60.690  1.00  0.00           H
ATOM   1650 2HG1 ILE A 110      63.330  57.900  61.380  1.00  0.00           H
ATOM   1651  CD  ILE A 110      63.190  56.040  62.200  1.00  0.00           C
ATOM   1652  HD1 ILE A 110      62.400  55.870  61.460  1.00  0.00           H
ATOM   1653  HD2 ILE A 110      63.730  55.110  62.370  1.00  0.00           H
ATOM   1654  HD3 ILE A 110      62.790  56.340  63.170  1.00  0.00           H
ATOM   1655  C   ILE A 110      65.660  59.160  64.650  1.00  0.00           C
ATOM   1656  O   ILE A 110      66.010  58.630  65.670  1.00  0.00           O
ATOM   1657  N   GLY A 111      66.150  60.350  64.400  1.00  0.00           N
ATOM   1658  H   GLY A 111      65.830  60.730  63.510  1.00  0.00           H
ATOM   1659  CA  GLY A 111      67.080  61.260  65.140  1.00  0.00           C
ATOM   1660  HA1 GLY A 111      66.960  62.230  64.660  1.00  0.00           H
ATOM   1661  HA2 GLY A 111      68.100  60.890  65.140  1.00  0.00           H
ATOM   1662  C   GLY A 111      66.760  61.460  66.630  1.00  0.00           C
ATOM   1663  O   GLY A 111      67.610  61.380  67.490  1.00  0.00           O
ATOM   1664  N   LYS A 112      65.520  61.780  66.870  1.00  0.00           N
ATOM   1665  H   LYS A 112      64.790  61.720  66.180  1.00  0.00           H
ATOM   1666  CA  LYS A 112      65.000  62.150  68.180  1.00  0.00           C
ATOM   1667  HA  LYS A 112      65.620  62.960  68.560  1.00  0.00           H
ATOM   1668  CB  LYS A 112      63.500  62.440  67.950  1.00  0.00           C
ATOM   1669  HB1 LYS A 112      63.350  62.800  66.930  1.00  0.00           H
ATOM   1670  HB2 LYS A 112      63.060  63.140  68.660  1.00  0.00           H
ATOM   1671  CG  LYS A 112      62.670  61.170  68.110  1.00  0.00           C
ATOM   1672  HG1 LYS A 112      62.720  60.840  69.150  1.00  0.00           H
ATOM   1673  HG2 LYS A 112      63.010  60.330  67.500  1.00  0.00           H
ATOM   1674  CD  LYS A 112      61.190  61.300  67.680  1.00  0.00           C
ATOM   1675  HD1 LYS A 112      61.280  61.540  66.620  1.00  0.00           H
ATOM   1676  HD2 LYS A 112      60.740  62.070  68.310  1.00  0.00           H
ATOM   1677  CE  LYS A 112      60.530  59.900  67.860  1.00  0.00           C
ATOM   1678  HE1 LYS A 112      61.350  59.200  67.680  1.00  0.00           H
ATOM   1679  HE2 LYS A 112      59.770  59.880  67.070  1.00  0.00           H
ATOM   1680  NZ  LYS A 112      59.910  59.690  69.200  1.00  0.00           N
ATOM   1681  HZ1 LYS A 112      59.700  58.710  69.290  1.00  0.00           H
ATOM   1682  HZ2 LYS A 112      60.480  59.930  70.000  1.00  0.00           H
ATOM   1683  HZ3 LYS A 112      59.060  60.230  69.350  1.00  0.00           H
ATOM   1684  C   LYS A 112      65.210  61.100  69.240  1.00  0.00           C
ATOM   1685  O   LYS A 112      65.200  61.490  70.380  1.00  0.00           O
ATOM   1686  N   GLU A 113      65.520  59.850  68.880  1.00  0.00           N
ATOM   1687  H   GLU A 113      65.740  59.670  67.910  1.00  0.00           H
ATOM   1688  CA  GLU A 113      65.570  58.730  69.820  1.00  0.00           C
ATOM   1689  HA  GLU A 113      65.120  58.970  70.790  1.00  0.00           H
ATOM   1690  CB  GLU A 113      64.760  57.470  69.320  1.00  0.00           C
ATOM   1691  HB1 GLU A 113      65.050  56.570  69.860  1.00  0.00           H
ATOM   1692  HB2 GLU A 113      65.040  57.310  68.270  1.00  0.00           H
ATOM   1693  CG  GLU A 113      63.220  57.580  69.300  1.00  0.00           C
ATOM   1694  HG1 GLU A 113      62.800  56.880  68.580  1.00  0.00           H
ATOM   1695  HG2 GLU A 113      63.000  58.580  68.920  1.00  0.00           H
ATOM   1696  CD  GLU A 113      62.620  57.420  70.670  1.00  0.00           C
ATOM   1697  OE1 GLU A 113      62.910  58.300  71.510  1.00  0.00           O
ATOM   1698  OE2 GLU A 113      61.790  56.500  70.980  1.00  0.00           O
ATOM   1699  C   GLU A 113      67.010  58.400  70.180  1.00  0.00           C
ATOM   1700  O   GLU A 113      67.320  57.740  71.160  1.00  0.00           O
ATOM   1701  N   ILE A 114      68.010  58.960  69.410  1.00  0.00           N
ATOM   1702  H   ILE A 114      67.710  59.530  68.630  1.00  0.00           H
ATOM   1703  CA  ILE A 114      69.410  58.500  69.380  1.00  0.00           C
ATOM   1704  HA  ILE A 114      69.580  57.800  70.190  1.00  0.00           H
ATOM   1705  CB  ILE A 114      69.640  57.740  68.000  1.00  0.00           C
ATOM   1706  HB  ILE A 114      69.030  56.830  68.010  1.00  0.00           H
ATOM   1707  CG2 ILE A 114      69.270  58.530  66.710  1.00  0.00           C
ATOM   1708 1HG2 ILE A 114      69.180  57.960  65.790  1.00  0.00           H
ATOM   1709 2HG2 ILE A 114      68.350  59.080  66.890  1.00  0.00           H
ATOM   1710 3HG2 ILE A 114      70.000  59.320  66.560  1.00  0.00           H
ATOM   1711  CG1 ILE A 114      71.050  57.360  67.600  1.00  0.00           C
ATOM   1712 1HG1 ILE A 114      71.810  58.140  67.530  1.00  0.00           H
ATOM   1713 2HG1 ILE A 114      71.040  56.920  66.600  1.00  0.00           H
ATOM   1714  CD  ILE A 114      71.520  56.300  68.570  1.00  0.00           C
ATOM   1715  HD1 ILE A 114      72.510  55.940  68.270  1.00  0.00           H
ATOM   1716  HD2 ILE A 114      71.660  56.800  69.520  1.00  0.00           H
ATOM   1717  HD3 ILE A 114      70.930  55.390  68.670  1.00  0.00           H
ATOM   1718  C   ILE A 114      70.370  59.620  69.720  1.00  0.00           C
ATOM   1719  O   ILE A 114      71.510  59.440  70.120  1.00  0.00           O
ATOM   1720  N   ILE A 115      69.890  60.820  69.580  1.00  0.00           N
ATOM   1721  H   ILE A 115      69.020  60.870  69.090  1.00  0.00           H
ATOM   1722  CA  ILE A 115      70.640  62.040  69.660  1.00  0.00           C
ATOM   1723  HA  ILE A 115      71.380  61.990  68.860  1.00  0.00           H
ATOM   1724  CB  ILE A 115      69.750  63.280  69.300  1.00  0.00           C
ATOM   1725  HB  ILE A 115      69.230  63.070  68.370  1.00  0.00           H
ATOM   1726  CG2 ILE A 115      68.630  63.580  70.300  1.00  0.00           C
ATOM   1727 1HG2 ILE A 115      69.070  63.660  71.290  1.00  0.00           H
ATOM   1728 2HG2 ILE A 115      68.100  64.470  69.950  1.00  0.00           H
ATOM   1729 3HG2 ILE A 115      67.850  62.820  70.300  1.00  0.00           H
ATOM   1730  CG1 ILE A 115      70.550  64.500  69.000  1.00  0.00           C
ATOM   1731 1HG1 ILE A 115      71.260  64.670  69.810  1.00  0.00           H
ATOM   1732 2HG1 ILE A 115      69.910  65.310  68.680  1.00  0.00           H
ATOM   1733  CD  ILE A 115      71.480  64.330  67.770  1.00  0.00           C
ATOM   1734  HD1 ILE A 115      72.260  63.590  67.950  1.00  0.00           H
ATOM   1735  HD2 ILE A 115      70.890  64.020  66.910  1.00  0.00           H
ATOM   1736  HD3 ILE A 115      71.900  65.320  67.590  1.00  0.00           H
ATOM   1737  C   ILE A 115      71.350  62.280  71.010  1.00  0.00           C
ATOM   1738  O   ILE A 115      72.500  62.630  71.000  1.00  0.00           O
ATOM   1739  N   ASP A 116      70.670  61.900  72.160  1.00  0.00           N
ATOM   1740  H   ASP A 116      69.670  61.820  72.030  1.00  0.00           H
ATOM   1741  CA  ASP A 116      71.210  61.940  73.550  1.00  0.00           C
ATOM   1742  HA  ASP A 116      71.830  62.830  73.530  1.00  0.00           H
ATOM   1743  CB  ASP A 116      70.210  62.260  74.650  1.00  0.00           C
ATOM   1744  HB1 ASP A 116      70.760  62.320  75.590  1.00  0.00           H
ATOM   1745  HB2 ASP A 116      69.740  61.300  74.840  1.00  0.00           H
ATOM   1746  CG  ASP A 116      69.280  63.400  74.500  1.00  0.00           C
ATOM   1747  OD1 ASP A 116      69.630  64.580  74.840  1.00  0.00           O
ATOM   1748  OD2 ASP A 116      68.250  63.280  73.920  1.00  0.00           O
ATOM   1749  C   ASP A 116      72.110  60.750  73.840  1.00  0.00           C
ATOM   1750  O   ASP A 116      73.010  60.870  74.680  1.00  0.00           O
ATOM   1751  N   LEU A 117      71.970  59.550  73.280  1.00  0.00           N
ATOM   1752  H   LEU A 117      71.170  59.420  72.680  1.00  0.00           H
ATOM   1753  CA  LEU A 117      72.950  58.470  73.340  1.00  0.00           C
ATOM   1754  HA  LEU A 117      73.310  58.300  74.360  1.00  0.00           H
ATOM   1755  CB  LEU A 117      72.260  57.100  72.810  1.00  0.00           C
ATOM   1756  HB1 LEU A 117      71.810  57.190  71.820  1.00  0.00           H
ATOM   1757  HB2 LEU A 117      71.500  56.870  73.560  1.00  0.00           H
ATOM   1758  CG  LEU A 117      73.200  55.860  72.800  1.00  0.00           C
ATOM   1759  HG  LEU A 117      74.080  56.190  72.240  1.00  0.00           H
ATOM   1760  CD1 LEU A 117      73.780  55.440  74.150  1.00  0.00           C
ATOM   1761 1HD1 LEU A 117      74.540  56.130  74.530  1.00  0.00           H
ATOM   1762 2HD1 LEU A 117      73.020  55.400  74.930  1.00  0.00           H
ATOM   1763 3HD1 LEU A 117      74.310  54.490  74.160  1.00  0.00           H
ATOM   1764  CD2 LEU A 117      72.530  54.660  72.170  1.00  0.00           C
ATOM   1765 1HD2 LEU A 117      72.130  54.930  71.200  1.00  0.00           H
ATOM   1766 2HD2 LEU A 117      73.240  53.840  72.060  1.00  0.00           H
ATOM   1767 3HD2 LEU A 117      71.680  54.450  72.820  1.00  0.00           H
ATOM   1768  C   LEU A 117      74.190  58.680  72.500  1.00  0.00           C
ATOM   1769  O   LEU A 117      75.290  58.300  72.890  1.00  0.00           O
ATOM   1770  N   VAL A 118      74.100  59.280  71.260  1.00  0.00           N
ATOM   1771  H   VAL A 118      73.240  59.230  70.740  1.00  0.00           H
ATOM   1772  CA  VAL A 118      75.270  59.790  70.580  1.00  0.00           C
ATOM   1773  HA  VAL A 118      75.990  58.980  70.510  1.00  0.00           H
ATOM   1774  CB  VAL A 118      74.820  60.260  69.190  1.00  0.00           C
ATOM   1775  HB  VAL A 118      74.060  61.030  69.260  1.00  0.00           H
ATOM   1776  CG1 VAL A 118      76.050  60.840  68.540  1.00  0.00           C
ATOM   1777 1HG1 VAL A 118      75.900  61.060  67.480  1.00  0.00           H
ATOM   1778 2HG1 VAL A 118      76.300  61.720  69.130  1.00  0.00           H
ATOM   1779 3HG1 VAL A 118      76.800  60.060  68.600  1.00  0.00           H
ATOM   1780  CG2 VAL A 118      74.390  59.100  68.300  1.00  0.00           C
ATOM   1781 1HG2 VAL A 118      73.770  58.350  68.800  1.00  0.00           H
ATOM   1782 2HG2 VAL A 118      73.910  59.480  67.410  1.00  0.00           H
ATOM   1783 3HG2 VAL A 118      75.310  58.610  67.950  1.00  0.00           H
ATOM   1784  C   VAL A 118      76.020  60.860  71.360  1.00  0.00           C
ATOM   1785  O   VAL A 118      77.230  60.820  71.460  1.00  0.00           O
ATOM   1786  N   LEU A 119      75.300  61.780  71.970  1.00  0.00           N
ATOM   1787  H   LEU A 119      74.320  61.980  71.840  1.00  0.00           H
ATOM   1788  CA  LEU A 119      75.920  62.780  72.920  1.00  0.00           C
ATOM   1789  HA  LEU A 119      76.580  63.420  72.340  1.00  0.00           H
ATOM   1790  CB  LEU A 119      74.890  63.620  73.570  1.00  0.00           C
ATOM   1791  HB1 LEU A 119      75.250  64.020  74.520  1.00  0.00           H
ATOM   1792  HB2 LEU A 119      73.980  63.050  73.780  1.00  0.00           H
ATOM   1793  CG  LEU A 119      74.650  64.860  72.680  1.00  0.00           C
ATOM   1794  HG  LEU A 119      74.350  64.490  71.700  1.00  0.00           H
ATOM   1795  CD1 LEU A 119      73.400  65.560  73.220  1.00  0.00           C
ATOM   1796 1HD1 LEU A 119      72.710  64.740  73.390  1.00  0.00           H
ATOM   1797 2HD1 LEU A 119      73.560  66.170  74.110  1.00  0.00           H
ATOM   1798 3HD1 LEU A 119      73.000  66.160  72.400  1.00  0.00           H
ATOM   1799  CD2 LEU A 119      75.800  65.870  72.590  1.00  0.00           C
ATOM   1800 1HD2 LEU A 119      75.550  66.750  71.990  1.00  0.00           H
ATOM   1801 2HD2 LEU A 119      75.990  66.180  73.620  1.00  0.00           H
ATOM   1802 3HD2 LEU A 119      76.710  65.420  72.190  1.00  0.00           H
ATOM   1803  C   LEU A 119      76.790  62.070  74.000  1.00  0.00           C
ATOM   1804  O   LEU A 119      77.860  62.600  74.250  1.00  0.00           O
ATOM   1805  N   ASP A 120      76.340  60.940  74.520  1.00  0.00           N
ATOM   1806  H   ASP A 120      75.480  60.480  74.270  1.00  0.00           H
ATOM   1807  CA  ASP A 120      77.170  60.310  75.580  1.00  0.00           C
ATOM   1808  HA  ASP A 120      77.420  61.060  76.320  1.00  0.00           H
ATOM   1809  CB  ASP A 120      76.360  59.160  76.230  1.00  0.00           C
ATOM   1810  HB1 ASP A 120      76.230  58.380  75.480  1.00  0.00           H
ATOM   1811  HB2 ASP A 120      75.370  59.460  76.550  1.00  0.00           H
ATOM   1812  CG  ASP A 120      77.040  58.560  77.370  1.00  0.00           C
ATOM   1813  OD1 ASP A 120      77.420  57.360  77.320  1.00  0.00           O
ATOM   1814  OD2 ASP A 120      77.140  59.200  78.470  1.00  0.00           O
ATOM   1815  C   ASP A 120      78.410  59.700  74.920  1.00  0.00           C
ATOM   1816  O   ASP A 120      79.480  59.620  75.570  1.00  0.00           O
ATOM   1817  N   ARG A 121      78.330  59.140  73.730  1.00  0.00           N
ATOM   1818  H   ARG A 121      77.430  59.200  73.280  1.00  0.00           H
ATOM   1819  CA  ARG A 121      79.510  58.570  72.980  1.00  0.00           C
ATOM   1820  HA  ARG A 121      80.100  57.960  73.670  1.00  0.00           H
ATOM   1821  CB  ARG A 121      78.950  57.720  71.830  1.00  0.00           C
ATOM   1822  HB1 ARG A 121      79.800  57.390  71.240  1.00  0.00           H
ATOM   1823  HB2 ARG A 121      78.370  58.330  71.130  1.00  0.00           H
ATOM   1824  CG  ARG A 121      78.070  56.480  72.160  1.00  0.00           C
ATOM   1825  HG1 ARG A 121      78.060  55.840  71.280  1.00  0.00           H
ATOM   1826  HG2 ARG A 121      77.050  56.840  72.280  1.00  0.00           H
ATOM   1827  CD  ARG A 121      78.580  55.650  73.360  1.00  0.00           C
ATOM   1828  HD1 ARG A 121      78.670  56.350  74.190  1.00  0.00           H
ATOM   1829  HD2 ARG A 121      79.640  55.480  73.160  1.00  0.00           H
ATOM   1830  NE  ARG A 121      77.880  54.390  73.660  1.00  0.00           N
ATOM   1831  HE  ARG A 121      77.450  54.290  74.560  1.00  0.00           H
ATOM   1832  CZ  ARG A 121      77.610  53.410  72.820  1.00  0.00           C
ATOM   1833  NH1 ARG A 121      77.920  53.410  71.570  1.00  0.00           N
ATOM   1834 1HH1 ARG A 121      78.740  54.000  71.460  1.00  0.00           H
ATOM   1835 2HH1 ARG A 121      77.690  52.580  71.050  1.00  0.00           H
ATOM   1836  NH2 ARG A 121      76.940  52.390  73.150  1.00  0.00           N
ATOM   1837 1HH2 ARG A 121      76.750  52.350  74.140  1.00  0.00           H
ATOM   1838 2HH2 ARG A 121      76.730  51.620  72.530  1.00  0.00           H
ATOM   1839  C   ARG A 121      80.530  59.570  72.570  1.00  0.00           C
ATOM   1840  O   ARG A 121      81.700  59.260  72.510  1.00  0.00           O
ATOM   1841  N   ILE A 122      80.140  60.760  72.280  1.00  0.00           N
ATOM   1842  H   ILE A 122      79.140  60.870  72.160  1.00  0.00           H
ATOM   1843  CA  ILE A 122      81.010  61.940  72.150  1.00  0.00           C
ATOM   1844  HA  ILE A 122      81.860  61.670  71.520  1.00  0.00           H
ATOM   1845  CB  ILE A 122      80.200  63.050  71.460  1.00  0.00           C
ATOM   1846  HB  ILE A 122      79.370  63.460  72.050  1.00  0.00           H
ATOM   1847  CG2 ILE A 122      81.090  64.330  71.200  1.00  0.00           C
ATOM   1848 1HG2 ILE A 122      81.820  64.070  70.430  1.00  0.00           H
ATOM   1849 2HG2 ILE A 122      80.510  65.170  70.820  1.00  0.00           H
ATOM   1850 3HG2 ILE A 122      81.630  64.580  72.120  1.00  0.00           H
ATOM   1851  CG1 ILE A 122      79.620  62.450  70.110  1.00  0.00           C
ATOM   1852 1HG1 ILE A 122      79.310  61.410  70.170  1.00  0.00           H
ATOM   1853 2HG1 ILE A 122      80.440  62.470  69.390  1.00  0.00           H
ATOM   1854  CD  ILE A 122      78.540  63.220  69.440  1.00  0.00           C
ATOM   1855  HD1 ILE A 122      77.670  63.370  70.080  1.00  0.00           H
ATOM   1856  HD2 ILE A 122      78.970  64.210  69.260  1.00  0.00           H
ATOM   1857  HD3 ILE A 122      78.180  62.660  68.590  1.00  0.00           H
ATOM   1858  C   ILE A 122      81.560  62.360  73.550  1.00  0.00           C
ATOM   1859  O   ILE A 122      82.770  62.580  73.710  1.00  0.00           O
ATOM   1860  N   ARG A 123      80.710  62.450  74.590  1.00  0.00           N
ATOM   1861  H   ARG A 123      79.750  62.170  74.410  1.00  0.00           H
ATOM   1862  CA  ARG A 123      81.050  62.910  75.950  1.00  0.00           C
ATOM   1863  HA  ARG A 123      81.450  63.930  75.890  1.00  0.00           H
ATOM   1864  CB  ARG A 123      79.870  62.870  76.970  1.00  0.00           C
ATOM   1865  HB1 ARG A 123      79.610  61.820  77.060  1.00  0.00           H
ATOM   1866  HB2 ARG A 123      79.030  63.330  76.460  1.00  0.00           H
ATOM   1867  CG  ARG A 123      80.210  63.540  78.380  1.00  0.00           C
ATOM   1868  HG1 ARG A 123      80.880  62.860  78.890  1.00  0.00           H
ATOM   1869  HG2 ARG A 123      79.310  63.630  79.000  1.00  0.00           H
ATOM   1870  CD  ARG A 123      80.730  64.910  78.520  1.00  0.00           C
ATOM   1871  HD1 ARG A 123      81.630  65.010  77.910  1.00  0.00           H
ATOM   1872  HD2 ARG A 123      80.850  65.220  79.560  1.00  0.00           H
ATOM   1873  NE  ARG A 123      79.810  65.960  77.890  1.00  0.00           N
ATOM   1874  HE  ARG A 123      78.910  65.580  77.620  1.00  0.00           H
ATOM   1875  CZ  ARG A 123      80.020  67.160  77.620  1.00  0.00           C
ATOM   1876  NH1 ARG A 123      81.080  67.810  77.960  1.00  0.00           N
ATOM   1877 1HH1 ARG A 123      81.780  67.280  78.470  1.00  0.00           H
ATOM   1878 2HH1 ARG A 123      81.380  68.700  77.580  1.00  0.00           H
ATOM   1879  NH2 ARG A 123      79.170  67.930  76.930  1.00  0.00           N
ATOM   1880 1HH2 ARG A 123      78.300  67.460  76.710  1.00  0.00           H
ATOM   1881 2HH2 ARG A 123      79.220  68.920  77.130  1.00  0.00           H
ATOM   1882  C   ARG A 123      82.180  62.050  76.510  1.00  0.00           C
ATOM   1883  O   ARG A 123      83.080  62.620  77.060  1.00  0.00           O
ATOM   1884  N   LYS A 124      82.160  60.750  76.220  1.00  0.00           N
ATOM   1885  H   LYS A 124      81.320  60.250  76.000  1.00  0.00           H
ATOM   1886  CA  LYS A 124      83.210  59.790  76.660  1.00  0.00           C
ATOM   1887  HA  LYS A 124      83.500  60.050  77.680  1.00  0.00           H
ATOM   1888  CB  LYS A 124      82.660  58.340  76.740  1.00  0.00           C
ATOM   1889  HB1 LYS A 124      83.440  57.600  76.870  1.00  0.00           H
ATOM   1890  HB2 LYS A 124      82.280  58.110  75.740  1.00  0.00           H
ATOM   1891  CG  LYS A 124      81.720  58.070  77.880  1.00  0.00           C
ATOM   1892  HG1 LYS A 124      81.080  58.940  77.910  1.00  0.00           H
ATOM   1893  HG2 LYS A 124      82.330  58.030  78.790  1.00  0.00           H
ATOM   1894  CD  LYS A 124      80.870  56.730  77.790  1.00  0.00           C
ATOM   1895  HD1 LYS A 124      81.520  55.860  77.880  1.00  0.00           H
ATOM   1896  HD2 LYS A 124      80.300  56.740  76.850  1.00  0.00           H
ATOM   1897  CE  LYS A 124      80.020  56.500  79.050  1.00  0.00           C
ATOM   1898  HE1 LYS A 124      80.530  56.230  79.970  1.00  0.00           H
ATOM   1899  HE2 LYS A 124      79.260  55.760  78.770  1.00  0.00           H
ATOM   1900  NZ  LYS A 124      79.300  57.740  79.470  1.00  0.00           N
ATOM   1901  HZ1 LYS A 124      79.930  58.470  79.770  1.00  0.00           H
ATOM   1902  HZ2 LYS A 124      78.630  58.140  78.830  1.00  0.00           H
ATOM   1903  HZ3 LYS A 124      78.900  57.480  80.370  1.00  0.00           H
ATOM   1904  C   LYS A 124      84.530  59.790  75.920  1.00  0.00           C
ATOM   1905  O   LYS A 124      85.500  59.230  76.380  1.00  0.00           O
ATOM   1906  N   LEU A 125      84.610  60.560  74.810  1.00  0.00           N
ATOM   1907  H   LEU A 125      83.720  60.900  74.490  1.00  0.00           H
ATOM   1908  CA  LEU A 125      85.920  60.950  74.230  1.00  0.00           C
ATOM   1909  HA  LEU A 125      86.660  60.210  74.520  1.00  0.00           H
ATOM   1910  CB  LEU A 125      85.950  61.050  72.700  1.00  0.00           C
ATOM   1911  HB1 LEU A 125      86.930  61.330  72.320  1.00  0.00           H
ATOM   1912  HB2 LEU A 125      85.270  61.830  72.370  1.00  0.00           H
ATOM   1913  CG  LEU A 125      85.520  59.780  71.940  1.00  0.00           C
ATOM   1914  HG  LEU A 125      84.450  59.580  72.060  1.00  0.00           H
ATOM   1915  CD1 LEU A 125      85.640  60.020  70.420  1.00  0.00           C
ATOM   1916 1HD1 LEU A 125      85.140  59.170  69.980  1.00  0.00           H
ATOM   1917 2HD1 LEU A 125      85.110  60.920  70.110  1.00  0.00           H
ATOM   1918 3HD1 LEU A 125      86.720  60.070  70.240  1.00  0.00           H
ATOM   1919  CD2 LEU A 125      86.420  58.530  72.260  1.00  0.00           C
ATOM   1920 1HD2 LEU A 125      86.130  58.110  73.220  1.00  0.00           H
ATOM   1921 2HD2 LEU A 125      86.340  57.750  71.500  1.00  0.00           H
ATOM   1922 3HD2 LEU A 125      87.480  58.740  72.330  1.00  0.00           H
ATOM   1923  C   LEU A 125      86.330  62.360  74.740  1.00  0.00           C
ATOM   1924  O   LEU A 125      87.510  62.660  75.020  1.00  0.00           O
ATOM   1925  N   ALA A 126      85.440  63.300  75.010  1.00  0.00           N
ATOM   1926  H   ALA A 126      84.510  63.160  74.640  1.00  0.00           H
ATOM   1927  CA  ALA A 126      85.770  64.670  75.480  1.00  0.00           C
ATOM   1928  HA  ALA A 126      86.680  65.020  74.990  1.00  0.00           H
ATOM   1929  CB  ALA A 126      84.570  65.540  75.100  1.00  0.00           C
ATOM   1930  HB1 ALA A 126      84.460  65.680  74.030  1.00  0.00           H
ATOM   1931  HB2 ALA A 126      83.700  65.030  75.520  1.00  0.00           H
ATOM   1932  HB3 ALA A 126      84.780  66.490  75.600  1.00  0.00           H
ATOM   1933  C   ALA A 126      86.100  64.780  76.990  1.00  0.00           C
ATOM   1934  O   ALA A 126      86.930  65.590  77.370  1.00  0.00           O
ATOM   1935  N   ASP A 127      85.510  63.860  77.800  1.00  0.00           N
ATOM   1936  H   ASP A 127      84.860  63.200  77.390  1.00  0.00           H
ATOM   1937  CA  ASP A 127      85.830  63.620  79.200  1.00  0.00           C
ATOM   1938  HA  ASP A 127      85.590  64.530  79.760  1.00  0.00           H
ATOM   1939  CB  ASP A 127      84.890  62.530  79.750  1.00  0.00           C
ATOM   1940  HB1 ASP A 127      85.360  62.000  80.580  1.00  0.00           H
ATOM   1941  HB2 ASP A 127      84.720  61.850  78.920  1.00  0.00           H
ATOM   1942  CG  ASP A 127      83.510  63.080  80.350  1.00  0.00           C
ATOM   1943  OD1 ASP A 127      83.280  64.290  80.230  1.00  0.00           O
ATOM   1944  OD2 ASP A 127      82.640  62.300  80.810  1.00  0.00           O
ATOM   1945  C   ASP A 127      87.300  63.260  79.460  1.00  0.00           C
ATOM   1946  O   ASP A 127      87.890  63.570  80.480  1.00  0.00           O
ATOM   1947  N   GLN A 128      87.890  62.560  78.460  1.00  0.00           N
ATOM   1948  H   GLN A 128      87.240  62.270  77.740  1.00  0.00           H
ATOM   1949  CA  GLN A 128      89.360  62.250  78.360  1.00  0.00           C
ATOM   1950  HA  GLN A 128      89.750  61.910  79.310  1.00  0.00           H
ATOM   1951  CB  GLN A 128      89.730  61.070  77.430  1.00  0.00           C
ATOM   1952  HB1 GLN A 128      90.810  60.970  77.320  1.00  0.00           H
ATOM   1953  HB2 GLN A 128      89.540  61.320  76.390  1.00  0.00           H
ATOM   1954  CG  GLN A 128      89.060  59.730  78.010  1.00  0.00           C
ATOM   1955  HG1 GLN A 128      88.000  59.800  77.790  1.00  0.00           H
ATOM   1956  HG2 GLN A 128      89.150  59.670  79.100  1.00  0.00           H
ATOM   1957  CD  GLN A 128      89.650  58.470  77.350  1.00  0.00           C
ATOM   1958  OE1 GLN A 128      90.710  58.440  76.700  1.00  0.00           O
ATOM   1959  NE2 GLN A 128      89.060  57.350  77.460  1.00  0.00           N
ATOM   1960 1HE2 GLN A 128      88.220  57.310  78.020  1.00  0.00           H
ATOM   1961 2HE2 GLN A 128      89.480  56.590  76.940  1.00  0.00           H
ATOM   1962  C   GLN A 128      90.320  63.460  78.110  1.00  0.00           C
ATOM   1963  O   GLN A 128      91.540  63.370  78.300  1.00  0.00           O
ATOM   1964  N   CYS A 129      89.840  64.570  77.500  1.00  0.00           N
ATOM   1965  H   CYS A 129      88.840  64.640  77.580  1.00  0.00           H
ATOM   1966  CA  CYS A 129      90.670  65.560  76.810  1.00  0.00           C
ATOM   1967  HA  CYS A 129      91.510  64.990  76.410  1.00  0.00           H
ATOM   1968  CB  CYS A 129      89.900  66.180  75.620  1.00  0.00           C
ATOM   1969  HB1 CYS A 129      90.600  66.810  75.070  1.00  0.00           H
ATOM   1970  HB2 CYS A 129      89.070  66.820  75.930  1.00  0.00           H
ATOM   1971  SG  CYS A 129      89.130  65.050  74.470  1.00  0.00           S
ATOM   1972  HG  CYS A 129      89.030  64.080  75.390  1.00  0.00           H
ATOM   1973  C   CYS A 129      91.200  66.610  77.760  1.00  0.00           C
ATOM   1974  O   CYS A 129      90.480  67.220  78.550  1.00  0.00           O
ATOM   1975  N   THR A 130      92.500  66.950  77.610  1.00  0.00           N
ATOM   1976  H   THR A 130      93.090  66.560  76.890  1.00  0.00           H
ATOM   1977  CA  THR A 130      93.100  68.020  78.440  1.00  0.00           C
ATOM   1978  HA  THR A 130      92.770  67.880  79.470  1.00  0.00           H
ATOM   1979  CB  THR A 130      94.610  67.710  78.530  1.00  0.00           C
ATOM   1980  HB  THR A 130      94.980  68.470  79.220  1.00  0.00           H
ATOM   1981  CG2 THR A 130      95.040  66.310  79.020  1.00  0.00           C
ATOM   1982 1HG2 THR A 130      95.090  65.700  78.120  1.00  0.00           H
ATOM   1983 2HG2 THR A 130      96.040  66.350  79.460  1.00  0.00           H
ATOM   1984 3HG2 THR A 130      94.350  65.930  79.780  1.00  0.00           H
ATOM   1985  OG1 THR A 130      95.160  67.870  77.220  1.00  0.00           O
ATOM   1986  HG1 THR A 130      94.760  67.240  76.620  1.00  0.00           H
ATOM   1987  C   THR A 130      92.780  69.470  78.010  1.00  0.00           C
ATOM   1988  O   THR A 130      92.930  70.420  78.810  1.00  0.00           O
ATOM   1989  N   GLY A 131      92.400  69.590  76.720  1.00  0.00           N
ATOM   1990  H   GLY A 131      92.390  68.760  76.140  1.00  0.00           H
ATOM   1991  CA  GLY A 131      91.970  70.860  76.090  1.00  0.00           C
ATOM   1992  HA1 GLY A 131      92.860  71.490  76.040  1.00  0.00           H
ATOM   1993  HA2 GLY A 131      91.230  71.380  76.700  1.00  0.00           H
ATOM   1994  C   GLY A 131      91.360  70.770  74.720  1.00  0.00           C
ATOM   1995  O   GLY A 131      91.890  71.350  73.760  1.00  0.00           O
ATOM   1996  N   LEU A 132      90.340  69.960  74.540  1.00  0.00           N
ATOM   1997  H   LEU A 132      89.970  69.560  75.390  1.00  0.00           H
ATOM   1998  CA  LEU A 132      89.660  69.640  73.270  1.00  0.00           C
ATOM   1999  HA  LEU A 132      90.300  68.980  72.680  1.00  0.00           H
ATOM   2000  CB  LEU A 132      88.380  68.880  73.550  1.00  0.00           C
ATOM   2001  HB1 LEU A 132      87.810  69.480  74.250  1.00  0.00           H
ATOM   2002  HB2 LEU A 132      88.790  67.940  73.910  1.00  0.00           H
ATOM   2003  CG  LEU A 132      87.430  68.600  72.360  1.00  0.00           C
ATOM   2004  HG  LEU A 132      87.300  69.560  71.870  1.00  0.00           H
ATOM   2005  CD1 LEU A 132      88.000  67.510  71.400  1.00  0.00           C
ATOM   2006 1HD1 LEU A 132      88.830  67.970  70.870  1.00  0.00           H
ATOM   2007 2HD1 LEU A 132      88.410  66.630  71.880  1.00  0.00           H
ATOM   2008 3HD1 LEU A 132      87.190  67.250  70.720  1.00  0.00           H
ATOM   2009  CD2 LEU A 132      86.200  67.990  72.980  1.00  0.00           C
ATOM   2010 1HD2 LEU A 132      85.890  68.550  73.870  1.00  0.00           H
ATOM   2011 2HD2 LEU A 132      85.410  67.890  72.240  1.00  0.00           H
ATOM   2012 3HD2 LEU A 132      86.460  67.020  73.390  1.00  0.00           H
ATOM   2013  C   LEU A 132      89.470  70.810  72.240  1.00  0.00           C
ATOM   2014  O   LEU A 132      88.770  71.790  72.640  1.00  0.00           O
ATOM   2015  N   GLN A 133      90.080  70.730  71.110  1.00  0.00           N
ATOM   2016  H   GLN A 133      90.570  69.880  70.870  1.00  0.00           H
ATOM   2017  CA  GLN A 133      89.980  71.840  70.060  1.00  0.00           C
ATOM   2018  HA  GLN A 133      90.350  72.770  70.480  1.00  0.00           H
ATOM   2019  CB  GLN A 133      90.980  71.590  68.860  1.00  0.00           C
ATOM   2020  HB1 GLN A 133      90.860  72.480  68.250  1.00  0.00           H
ATOM   2021  HB2 GLN A 133      90.650  70.660  68.420  1.00  0.00           H
ATOM   2022  CG  GLN A 133      92.460  71.430  69.270  1.00  0.00           C
ATOM   2023  HG1 GLN A 133      92.420  70.530  69.880  1.00  0.00           H
ATOM   2024  HG2 GLN A 133      92.760  72.330  69.810  1.00  0.00           H
ATOM   2025  CD  GLN A 133      93.400  71.350  68.110  1.00  0.00           C
ATOM   2026  OE1 GLN A 133      93.130  71.830  66.980  1.00  0.00           O
ATOM   2027  NE2 GLN A 133      94.550  70.660  68.280  1.00  0.00           N
ATOM   2028 1HE2 GLN A 133      94.670  70.120  69.130  1.00  0.00           H
ATOM   2029 2HE2 GLN A 133      95.210  70.570  67.520  1.00  0.00           H
ATOM   2030  C   GLN A 133      88.540  72.030  69.470  1.00  0.00           C
ATOM   2031  O   GLN A 133      88.250  73.140  69.070  1.00  0.00           O
ATOM   2032  N   GLY A 134      87.780  70.990  69.320  1.00  0.00           N
ATOM   2033  H   GLY A 134      88.040  70.120  69.760  1.00  0.00           H
ATOM   2034  CA  GLY A 134      86.520  70.950  68.530  1.00  0.00           C
ATOM   2035  HA1 GLY A 134      86.590  71.820  67.870  1.00  0.00           H
ATOM   2036  HA2 GLY A 134      85.690  71.000  69.240  1.00  0.00           H
ATOM   2037  C   GLY A 134      86.370  69.680  67.760  1.00  0.00           C
ATOM   2038  O   GLY A 134      86.940  68.680  68.170  1.00  0.00           O
ATOM   2039  N   PHE A 135      85.730  69.690  66.570  1.00  0.00           N
ATOM   2040  H   PHE A 135      85.430  70.590  66.250  1.00  0.00           H
ATOM   2041  CA  PHE A 135      85.320  68.480  65.840  1.00  0.00           C
ATOM   2042  HA  PHE A 135      85.650  67.540  66.290  1.00  0.00           H
ATOM   2043  CB  PHE A 135      83.810  68.460  66.070  1.00  0.00           C
ATOM   2044  HB1 PHE A 135      83.510  67.490  65.660  1.00  0.00           H
ATOM   2045  HB2 PHE A 135      83.320  69.310  65.600  1.00  0.00           H
ATOM   2046  CG  PHE A 135      83.420  68.240  67.530  1.00  0.00           C
ATOM   2047  CD1 PHE A 135      83.660  66.970  68.150  1.00  0.00           C
ATOM   2048  HD1 PHE A 135      84.040  66.170  67.530  1.00  0.00           H
ATOM   2049  CE1 PHE A 135      83.460  66.750  69.510  1.00  0.00           C
ATOM   2050  HE1 PHE A 135      83.570  65.750  69.900  1.00  0.00           H
ATOM   2051  CZ  PHE A 135      83.000  67.820  70.330  1.00  0.00           C
ATOM   2052  HZ  PHE A 135      82.660  67.760  71.350  1.00  0.00           H
ATOM   2053  CE2 PHE A 135      82.900  69.070  69.740  1.00  0.00           C
ATOM   2054  HE2 PHE A 135      82.480  69.840  70.370  1.00  0.00           H
ATOM   2055  CD2 PHE A 135      83.150  69.300  68.350  1.00  0.00           C
ATOM   2056  HD2 PHE A 135      82.820  70.240  67.930  1.00  0.00           H
ATOM   2057  C   PHE A 135      85.590  68.520  64.340  1.00  0.00           C
ATOM   2058  O   PHE A 135      85.590  69.640  63.820  1.00  0.00           O
ATOM   2059  N   LEU A 136      85.770  67.310  63.730  1.00  0.00           N
ATOM   2060  H   LEU A 136      85.930  66.470  64.270  1.00  0.00           H
ATOM   2061  CA  LEU A 136      85.790  67.070  62.260  1.00  0.00           C
ATOM   2062  HA  LEU A 136      85.690  67.980  61.670  1.00  0.00           H
ATOM   2063  CB  LEU A 136      87.160  66.440  61.840  1.00  0.00           C
ATOM   2064  HB1 LEU A 136      87.220  66.250  60.770  1.00  0.00           H
ATOM   2065  HB2 LEU A 136      87.250  65.500  62.390  1.00  0.00           H
ATOM   2066  CG  LEU A 136      88.470  67.190  62.300  1.00  0.00           C
ATOM   2067  HG  LEU A 136      88.650  67.160  63.370  1.00  0.00           H
ATOM   2068  CD1 LEU A 136      89.690  66.590  61.540  1.00  0.00           C
ATOM   2069 1HD1 LEU A 136      89.650  66.620  60.450  1.00  0.00           H
ATOM   2070 2HD1 LEU A 136      90.650  67.070  61.720  1.00  0.00           H
ATOM   2071 3HD1 LEU A 136      89.860  65.560  61.860  1.00  0.00           H
ATOM   2072  CD2 LEU A 136      88.410  68.710  61.890  1.00  0.00           C
ATOM   2073 1HD2 LEU A 136      87.800  69.250  62.610  1.00  0.00           H
ATOM   2074 2HD2 LEU A 136      89.410  69.130  61.830  1.00  0.00           H
ATOM   2075 3HD2 LEU A 136      88.020  68.910  60.890  1.00  0.00           H
ATOM   2076  C   LEU A 136      84.560  66.120  61.960  1.00  0.00           C
ATOM   2077  O   LEU A 136      84.400  65.090  62.570  1.00  0.00           O
ATOM   2078  N   VAL A 137      83.690  66.490  61.040  1.00  0.00           N
ATOM   2079  H   VAL A 137      83.940  67.330  60.530  1.00  0.00           H
ATOM   2080  CA  VAL A 137      82.340  65.950  60.800  1.00  0.00           C
ATOM   2081  HA  VAL A 137      82.170  65.140  61.520  1.00  0.00           H
ATOM   2082  CB  VAL A 137      81.270  67.040  61.080  1.00  0.00           C
ATOM   2083  HB  VAL A 137      81.520  67.730  60.270  1.00  0.00           H
ATOM   2084  CG1 VAL A 137      79.860  66.460  60.890  1.00  0.00           C
ATOM   2085 1HG1 VAL A 137      79.200  67.270  61.210  1.00  0.00           H
ATOM   2086 2HG1 VAL A 137      79.710  66.110  59.870  1.00  0.00           H
ATOM   2087 3HG1 VAL A 137      79.860  65.610  61.570  1.00  0.00           H
ATOM   2088  CG2 VAL A 137      81.490  67.730  62.400  1.00  0.00           C
ATOM   2089 1HG2 VAL A 137      80.540  67.910  62.900  1.00  0.00           H
ATOM   2090 2HG2 VAL A 137      81.920  67.020  63.100  1.00  0.00           H
ATOM   2091 3HG2 VAL A 137      82.090  68.630  62.230  1.00  0.00           H
ATOM   2092  C   VAL A 137      82.230  65.410  59.400  1.00  0.00           C
ATOM   2093  O   VAL A 137      82.140  66.130  58.410  1.00  0.00           O
ATOM   2094  N   PHE A 138      82.080  64.110  59.150  1.00  0.00           N
ATOM   2095  H   PHE A 138      81.900  63.460  59.910  1.00  0.00           H
ATOM   2096  CA  PHE A 138      82.230  63.480  57.810  1.00  0.00           C
ATOM   2097  HA  PHE A 138      82.610  64.110  57.010  1.00  0.00           H
ATOM   2098  CB  PHE A 138      83.170  62.230  57.760  1.00  0.00           C
ATOM   2099  HB1 PHE A 138      83.030  61.630  56.860  1.00  0.00           H
ATOM   2100  HB2 PHE A 138      82.870  61.610  58.620  1.00  0.00           H
ATOM   2101  CG  PHE A 138      84.710  62.610  57.940  1.00  0.00           C
ATOM   2102  CD1 PHE A 138      85.280  63.070  59.180  1.00  0.00           C
ATOM   2103  HD1 PHE A 138      84.680  63.070  60.080  1.00  0.00           H
ATOM   2104  CE1 PHE A 138      86.580  63.430  59.360  1.00  0.00           C
ATOM   2105  HE1 PHE A 138      86.940  63.640  60.360  1.00  0.00           H
ATOM   2106  CZ  PHE A 138      87.390  63.540  58.190  1.00  0.00           C
ATOM   2107  HZ  PHE A 138      88.290  64.140  58.250  1.00  0.00           H
ATOM   2108  CE2 PHE A 138      86.820  63.290  56.930  1.00  0.00           C
ATOM   2109  HE2 PHE A 138      87.320  63.540  56.000  1.00  0.00           H
ATOM   2110  CD2 PHE A 138      85.490  62.780  56.780  1.00  0.00           C
ATOM   2111  HD2 PHE A 138      85.110  62.710  55.770  1.00  0.00           H
ATOM   2112  C   PHE A 138      80.830  62.960  57.340  1.00  0.00           C
ATOM   2113  O   PHE A 138      80.340  61.990  57.920  1.00  0.00           O
ATOM   2114  N   HIS A 139      80.290  63.420  56.220  1.00  0.00           N
ATOM   2115  H   HIS A 139      80.710  64.190  55.720  1.00  0.00           H
ATOM   2116  CA  HIS A 139      78.990  63.030  55.680  1.00  0.00           C
ATOM   2117  HA  HIS A 139      78.930  61.970  55.920  1.00  0.00           H
ATOM   2118  CB  HIS A 139      77.950  63.780  56.630  1.00  0.00           C
ATOM   2119  HB1 HIS A 139      78.280  63.560  57.650  1.00  0.00           H
ATOM   2120  HB2 HIS A 139      76.970  63.350  56.460  1.00  0.00           H
ATOM   2121  CG  HIS A 139      77.860  65.270  56.460  1.00  0.00           C
ATOM   2122  ND1 HIS A 139      76.810  65.920  55.810  1.00  0.00           N
ATOM   2123  HD1 HIS A 139      75.980  65.470  55.460  1.00  0.00           H
ATOM   2124  CE1 HIS A 139      77.130  67.230  55.850  1.00  0.00           C
ATOM   2125  HE1 HIS A 139      76.470  67.920  55.360  1.00  0.00           H
ATOM   2126  NE2 HIS A 139      78.330  67.440  56.440  1.00  0.00           N
ATOM   2127  HE2 HIS A 139      78.810  68.320  56.500  1.00  0.00           H
ATOM   2128  CD2 HIS A 139      78.810  66.170  56.810  1.00  0.00           C
ATOM   2129  HD2 HIS A 139      79.820  66.020  57.160  1.00  0.00           H
ATOM   2130  C   HIS A 139      78.810  63.190  54.160  1.00  0.00           C
ATOM   2131  O   HIS A 139      79.570  63.830  53.450  1.00  0.00           O
ATOM   2132  N   SER A 140      77.670  62.690  53.670  1.00  0.00           N
ATOM   2133  H   SER A 140      77.120  62.040  54.220  1.00  0.00           H
ATOM   2134  CA  SER A 140      77.050  63.150  52.460  1.00  0.00           C
ATOM   2135  HA  SER A 140      77.870  63.560  51.860  1.00  0.00           H
ATOM   2136  CB  SER A 140      76.530  61.900  51.710  1.00  0.00           C
ATOM   2137  HB1 SER A 140      77.330  61.170  51.720  1.00  0.00           H
ATOM   2138  HB2 SER A 140      76.340  62.270  50.700  1.00  0.00           H
ATOM   2139  OG  SER A 140      75.400  61.430  52.350  1.00  0.00           O
ATOM   2140  HG  SER A 140      75.480  60.480  52.380  1.00  0.00           H
ATOM   2141  C   SER A 140      75.980  64.300  52.540  1.00  0.00           C
ATOM   2142  O   SER A 140      75.380  64.480  53.620  1.00  0.00           O
ATOM   2143  N   PHE A 141      75.760  65.040  51.450  1.00  0.00           N
ATOM   2144  H   PHE A 141      76.350  64.960  50.640  1.00  0.00           H
ATOM   2145  CA  PHE A 141      74.630  65.970  51.260  1.00  0.00           C
ATOM   2146  HA  PHE A 141      74.450  66.480  52.210  1.00  0.00           H
ATOM   2147  CB  PHE A 141      75.030  67.000  50.250  1.00  0.00           C
ATOM   2148  HB1 PHE A 141      74.130  67.580  50.030  1.00  0.00           H
ATOM   2149  HB2 PHE A 141      75.370  66.670  49.270  1.00  0.00           H
ATOM   2150  CG  PHE A 141      75.970  68.100  50.630  1.00  0.00           C
ATOM   2151  CD1 PHE A 141      76.110  68.460  51.980  1.00  0.00           C
ATOM   2152  HD1 PHE A 141      75.520  67.910  52.700  1.00  0.00           H
ATOM   2153  CE1 PHE A 141      76.840  69.540  52.310  1.00  0.00           C
ATOM   2154  HE1 PHE A 141      76.940  69.800  53.350  1.00  0.00           H
ATOM   2155  CZ  PHE A 141      77.570  70.320  51.370  1.00  0.00           C
ATOM   2156  HZ  PHE A 141      78.120  71.180  51.730  1.00  0.00           H
ATOM   2157  CE2 PHE A 141      77.460  70.010  50.010  1.00  0.00           C
ATOM   2158  HE2 PHE A 141      78.050  70.540  49.280  1.00  0.00           H
ATOM   2159  CD2 PHE A 141      76.640  68.890  49.690  1.00  0.00           C
ATOM   2160  HD2 PHE A 141      76.480  68.620  48.650  1.00  0.00           H
ATOM   2161  C   PHE A 141      73.330  65.270  50.810  1.00  0.00           C
ATOM   2162  O   PHE A 141      72.250  65.700  51.220  1.00  0.00           O
ATOM   2163  N   GLY A 142      73.440  64.160  50.010  1.00  0.00           N
ATOM   2164  H   GLY A 142      74.360  63.960  49.640  1.00  0.00           H
ATOM   2165  CA  GLY A 142      72.320  63.350  49.550  1.00  0.00           C
ATOM   2166  HA1 GLY A 142      72.700  62.840  48.670  1.00  0.00           H
ATOM   2167  HA2 GLY A 142      71.520  64.030  49.250  1.00  0.00           H
ATOM   2168  C   GLY A 142      71.800  62.330  50.580  1.00  0.00           C
ATOM   2169  O   GLY A 142      70.720  61.810  50.400  1.00  0.00           O
ATOM   2170  N   GLY A 143      72.590  61.830  51.530  1.00  0.00           N
ATOM   2171  H   GLY A 143      73.490  62.260  51.700  1.00  0.00           H
ATOM   2172  CA  GLY A 143      72.240  60.630  52.300  1.00  0.00           C
ATOM   2173  HA1 GLY A 143      73.150  60.120  52.600  1.00  0.00           H
ATOM   2174  HA2 GLY A 143      71.650  59.950  51.690  1.00  0.00           H
ATOM   2175  C   GLY A 143      71.400  61.030  53.480  1.00  0.00           C
ATOM   2176  O   GLY A 143      71.560  62.170  53.970  1.00  0.00           O
ATOM   2177  N   GLY A 144      70.390  60.310  53.790  1.00  0.00           N
ATOM   2178  H   GLY A 144      70.550  59.320  53.640  1.00  0.00           H
ATOM   2179  CA  GLY A 144      69.360  60.720  54.740  1.00  0.00           C
ATOM   2180  HA1 GLY A 144      68.630  59.920  54.590  1.00  0.00           H
ATOM   2181  HA2 GLY A 144      68.960  61.660  54.350  1.00  0.00           H
ATOM   2182  C   GLY A 144      69.900  60.880  56.180  1.00  0.00           C
ATOM   2183  O   GLY A 144      69.560  61.880  56.850  1.00  0.00           O
ATOM   2184  N   THR A 145      70.820  59.990  56.580  1.00  0.00           N
ATOM   2185  H   THR A 145      70.850  59.140  56.030  1.00  0.00           H
ATOM   2186  CA  THR A 145      71.650  60.020  57.800  1.00  0.00           C
ATOM   2187  HA  THR A 145      70.930  60.220  58.590  1.00  0.00           H
ATOM   2188  CB  THR A 145      72.330  58.670  57.970  1.00  0.00           C
ATOM   2189  HB  THR A 145      73.120  58.520  57.230  1.00  0.00           H
ATOM   2190  CG2 THR A 145      72.910  58.380  59.360  1.00  0.00           C
ATOM   2191 1HG2 THR A 145      73.350  57.390  59.290  1.00  0.00           H
ATOM   2192 2HG2 THR A 145      73.710  59.080  59.600  1.00  0.00           H
ATOM   2193 3HG2 THR A 145      72.180  58.460  60.160  1.00  0.00           H
ATOM   2194  OG1 THR A 145      71.380  57.580  57.800  1.00  0.00           O
ATOM   2195  HG1 THR A 145      71.320  57.420  56.850  1.00  0.00           H
ATOM   2196  C   THR A 145      72.650  61.160  57.700  1.00  0.00           C
ATOM   2197  O   THR A 145      72.540  62.150  58.420  1.00  0.00           O
ATOM   2198  N   GLY A 146      73.400  61.100  56.600  1.00  0.00           N
ATOM   2199  H   GLY A 146      73.210  60.330  55.990  1.00  0.00           H
ATOM   2200  CA  GLY A 146      74.410  62.080  56.150  1.00  0.00           C
ATOM   2201  HA1 GLY A 146      74.610  61.850  55.100  1.00  0.00           H
ATOM   2202  HA2 GLY A 146      75.320  61.930  56.740  1.00  0.00           H
ATOM   2203  C   GLY A 146      73.970  63.540  56.210  1.00  0.00           C
ATOM   2204  O   GLY A 146      74.720  64.430  56.650  1.00  0.00           O
ATOM   2205  N   SER A 147      72.690  63.800  55.940  1.00  0.00           N
ATOM   2206  H   SER A 147      72.070  63.010  55.970  1.00  0.00           H
ATOM   2207  CA  SER A 147      72.090  65.110  55.960  1.00  0.00           C
ATOM   2208  HA  SER A 147      72.900  65.840  56.050  1.00  0.00           H
ATOM   2209  CB  SER A 147      71.310  65.390  54.660  1.00  0.00           C
ATOM   2210  HB1 SER A 147      71.930  65.570  53.780  1.00  0.00           H
ATOM   2211  HB2 SER A 147      70.720  66.290  54.850  1.00  0.00           H
ATOM   2212  OG  SER A 147      70.420  64.420  54.370  1.00  0.00           O
ATOM   2213  HG  SER A 147      70.880  63.600  54.210  1.00  0.00           H
ATOM   2214  C   SER A 147      71.320  65.410  57.290  1.00  0.00           C
ATOM   2215  O   SER A 147      71.630  66.350  58.020  1.00  0.00           O
ATOM   2216  N   GLY A 148      70.250  64.660  57.490  1.00  0.00           N
ATOM   2217  H   GLY A 148      70.120  63.830  56.930  1.00  0.00           H
ATOM   2218  CA  GLY A 148      69.260  64.880  58.520  1.00  0.00           C
ATOM   2219  HA1 GLY A 148      68.310  64.390  58.300  1.00  0.00           H
ATOM   2220  HA2 GLY A 148      68.880  65.900  58.590  1.00  0.00           H
ATOM   2221  C   GLY A 148      69.810  64.600  59.920  1.00  0.00           C
ATOM   2222  O   GLY A 148      69.680  65.390  60.820  1.00  0.00           O
ATOM   2223  N   PHE A 149      70.540  63.540  60.120  1.00  0.00           N
ATOM   2224  H   PHE A 149      70.890  62.960  59.370  1.00  0.00           H
ATOM   2225  CA  PHE A 149      71.150  63.210  61.440  1.00  0.00           C
ATOM   2226  HA  PHE A 149      70.470  63.580  62.210  1.00  0.00           H
ATOM   2227  CB  PHE A 149      71.230  61.700  61.580  1.00  0.00           C
ATOM   2228  HB1 PHE A 149      72.000  61.280  60.940  1.00  0.00           H
ATOM   2229  HB2 PHE A 149      70.300  61.210  61.290  1.00  0.00           H
ATOM   2230  CG  PHE A 149      71.520  61.470  63.020  1.00  0.00           C
ATOM   2231  CD1 PHE A 149      70.520  61.780  63.970  1.00  0.00           C
ATOM   2232  HD1 PHE A 149      69.540  62.080  63.620  1.00  0.00           H
ATOM   2233  CE1 PHE A 149      70.770  61.550  65.310  1.00  0.00           C
ATOM   2234  HE1 PHE A 149      70.130  61.880  66.100  1.00  0.00           H
ATOM   2235  CZ  PHE A 149      72.000  60.920  65.690  1.00  0.00           C
ATOM   2236  HZ  PHE A 149      72.270  60.740  66.710  1.00  0.00           H
ATOM   2237  CE2 PHE A 149      72.990  60.620  64.760  1.00  0.00           C
ATOM   2238  HE2 PHE A 149      73.830  60.030  65.100  1.00  0.00           H
ATOM   2239  CD2 PHE A 149      72.720  60.850  63.400  1.00  0.00           C
ATOM   2240  HD2 PHE A 149      73.500  60.740  62.660  1.00  0.00           H
ATOM   2241  C   PHE A 149      72.440  64.040  61.690  1.00  0.00           C
ATOM   2242  O   PHE A 149      72.860  64.230  62.860  1.00  0.00           O
ATOM   2243  N   THR A 150      73.150  64.580  60.670  1.00  0.00           N
ATOM   2244  H   THR A 150      72.910  64.430  59.700  1.00  0.00           H
ATOM   2245  CA  THR A 150      74.310  65.470  60.830  1.00  0.00           C
ATOM   2246  HA  THR A 150      74.920  65.150  61.670  1.00  0.00           H
ATOM   2247  CB  THR A 150      75.150  65.570  59.510  1.00  0.00           C
ATOM   2248  HB  THR A 150      74.470  65.880  58.720  1.00  0.00           H
ATOM   2249  CG2 THR A 150      76.430  66.520  59.580  1.00  0.00           C
ATOM   2250 1HG2 THR A 150      76.720  66.450  58.540  1.00  0.00           H
ATOM   2251 2HG2 THR A 150      76.170  67.500  59.980  1.00  0.00           H
ATOM   2252 3HG2 THR A 150      77.050  66.010  60.330  1.00  0.00           H
ATOM   2253  OG1 THR A 150      75.600  64.260  59.320  1.00  0.00           O
ATOM   2254  HG1 THR A 150      75.670  64.080  58.380  1.00  0.00           H
ATOM   2255  C   THR A 150      73.850  66.890  61.200  1.00  0.00           C
ATOM   2256  O   THR A 150      74.290  67.360  62.210  1.00  0.00           O
ATOM   2257  N   SER A 151      72.920  67.500  60.560  1.00  0.00           N
ATOM   2258  H   SER A 151      72.450  67.050  59.780  1.00  0.00           H
ATOM   2259  CA  SER A 151      72.390  68.790  61.020  1.00  0.00           C
ATOM   2260  HA  SER A 151      73.150  69.570  60.940  1.00  0.00           H
ATOM   2261  CB  SER A 151      71.260  69.300  60.140  1.00  0.00           C
ATOM   2262  HB1 SER A 151      71.530  69.290  59.080  1.00  0.00           H
ATOM   2263  HB2 SER A 151      70.930  70.300  60.410  1.00  0.00           H
ATOM   2264  OG  SER A 151      70.180  68.440  60.040  1.00  0.00           O
ATOM   2265  HG  SER A 151      69.550  68.910  59.490  1.00  0.00           H
ATOM   2266  C   SER A 151      71.900  68.820  62.460  1.00  0.00           C
ATOM   2267  O   SER A 151      72.290  69.720  63.200  1.00  0.00           O
ATOM   2268  N   LEU A 152      71.190  67.830  62.980  1.00  0.00           N
ATOM   2269  H   LEU A 152      70.900  67.040  62.420  1.00  0.00           H
ATOM   2270  CA  LEU A 152      70.770  67.830  64.330  1.00  0.00           C
ATOM   2271  HA  LEU A 152      70.300  68.760  64.640  1.00  0.00           H
ATOM   2272  CB  LEU A 152      69.660  66.770  64.610  1.00  0.00           C
ATOM   2273  HB1 LEU A 152      70.020  65.770  64.380  1.00  0.00           H
ATOM   2274  HB2 LEU A 152      68.760  67.070  64.070  1.00  0.00           H
ATOM   2275  CG  LEU A 152      69.140  66.600  66.060  1.00  0.00           C
ATOM   2276  HG  LEU A 152      70.030  66.270  66.590  1.00  0.00           H
ATOM   2277  CD1 LEU A 152      68.660  67.850  66.830  1.00  0.00           C
ATOM   2278 1HD1 LEU A 152      67.780  68.290  66.350  1.00  0.00           H
ATOM   2279 2HD1 LEU A 152      68.330  67.550  67.830  1.00  0.00           H
ATOM   2280 3HD1 LEU A 152      69.320  68.680  67.060  1.00  0.00           H
ATOM   2281  CD2 LEU A 152      68.090  65.490  66.000  1.00  0.00           C
ATOM   2282 1HD2 LEU A 152      67.200  65.860  65.490  1.00  0.00           H
ATOM   2283 2HD2 LEU A 152      68.500  64.530  65.670  1.00  0.00           H
ATOM   2284 3HD2 LEU A 152      67.700  65.200  66.970  1.00  0.00           H
ATOM   2285  C   LEU A 152      71.970  67.700  65.300  1.00  0.00           C
ATOM   2286  O   LEU A 152      71.970  68.210  66.410  1.00  0.00           O
ATOM   2287  N   LEU A 153      72.960  66.900  64.890  1.00  0.00           N
ATOM   2288  H   LEU A 153      72.870  66.450  63.980  1.00  0.00           H
ATOM   2289  CA  LEU A 153      74.210  66.770  65.600  1.00  0.00           C
ATOM   2290  HA  LEU A 153      74.010  66.420  66.620  1.00  0.00           H
ATOM   2291  CB  LEU A 153      75.100  65.670  64.940  1.00  0.00           C
ATOM   2292  HB1 LEU A 153      75.020  65.860  63.870  1.00  0.00           H
ATOM   2293  HB2 LEU A 153      74.580  64.710  65.030  1.00  0.00           H
ATOM   2294  CG  LEU A 153      76.570  65.440  65.350  1.00  0.00           C
ATOM   2295  HG  LEU A 153      77.070  66.390  65.150  1.00  0.00           H
ATOM   2296  CD1 LEU A 153      76.810  64.990  66.770  1.00  0.00           C
ATOM   2297 1HD1 LEU A 153      76.440  65.770  67.450  1.00  0.00           H
ATOM   2298 2HD1 LEU A 153      76.460  64.000  67.060  1.00  0.00           H
ATOM   2299 3HD1 LEU A 153      77.890  64.940  66.780  1.00  0.00           H
ATOM   2300  CD2 LEU A 153      77.210  64.430  64.410  1.00  0.00           C
ATOM   2301 1HD2 LEU A 153      76.750  63.450  64.550  1.00  0.00           H
ATOM   2302 2HD2 LEU A 153      76.940  64.620  63.370  1.00  0.00           H
ATOM   2303 3HD2 LEU A 153      78.300  64.490  64.440  1.00  0.00           H
ATOM   2304  C   LEU A 153      74.900  68.100  65.670  1.00  0.00           C
ATOM   2305  O   LEU A 153      75.360  68.510  66.740  1.00  0.00           O
ATOM   2306  N   MET A 154      74.890  68.890  64.600  1.00  0.00           N
ATOM   2307  H   MET A 154      74.490  68.600  63.720  1.00  0.00           H
ATOM   2308  CA  MET A 154      75.530  70.190  64.550  1.00  0.00           C
ATOM   2309  HA  MET A 154      76.550  70.130  64.930  1.00  0.00           H
ATOM   2310  CB  MET A 154      75.650  70.670  63.060  1.00  0.00           C
ATOM   2311  HB1 MET A 154      75.980  71.700  62.950  1.00  0.00           H
ATOM   2312  HB2 MET A 154      74.640  70.710  62.660  1.00  0.00           H
ATOM   2313  CG  MET A 154      76.470  69.840  62.060  1.00  0.00           C
ATOM   2314  HG1 MET A 154      76.200  70.280  61.100  1.00  0.00           H
ATOM   2315  HG2 MET A 154      76.010  68.860  61.950  1.00  0.00           H
ATOM   2316  SD  MET A 154      78.290  69.760  62.270  1.00  0.00           S
ATOM   2317  CE  MET A 154      78.810  71.320  61.370  1.00  0.00           C
ATOM   2318  HE1 MET A 154      79.890  71.460  61.470  1.00  0.00           H
ATOM   2319  HE2 MET A 154      78.730  71.070  60.310  1.00  0.00           H
ATOM   2320  HE3 MET A 154      78.210  72.180  61.650  1.00  0.00           H
ATOM   2321  C   MET A 154      74.770  71.170  65.500  1.00  0.00           C
ATOM   2322  O   MET A 154      75.340  71.840  66.330  1.00  0.00           O
ATOM   2323  N   GLU A 155      73.400  71.130  65.430  1.00  0.00           N
ATOM   2324  H   GLU A 155      72.990  70.640  64.660  1.00  0.00           H
ATOM   2325  CA  GLU A 155      72.620  71.880  66.440  1.00  0.00           C
ATOM   2326  HA  GLU A 155      72.800  72.950  66.380  1.00  0.00           H
ATOM   2327  CB  GLU A 155      71.110  71.620  66.230  1.00  0.00           C
ATOM   2328  HB1 GLU A 155      70.550  71.960  67.100  1.00  0.00           H
ATOM   2329  HB2 GLU A 155      70.960  70.540  66.150  1.00  0.00           H
ATOM   2330  CG  GLU A 155      70.630  72.250  64.910  1.00  0.00           C
ATOM   2331  HG1 GLU A 155      70.990  71.790  63.990  1.00  0.00           H
ATOM   2332  HG2 GLU A 155      71.110  73.220  64.870  1.00  0.00           H
ATOM   2333  CD  GLU A 155      69.140  72.480  64.900  1.00  0.00           C
ATOM   2334  OE1 GLU A 155      68.730  73.500  65.540  1.00  0.00           O
ATOM   2335  OE2 GLU A 155      68.350  71.690  64.290  1.00  0.00           O
ATOM   2336  C   GLU A 155      72.970  71.590  67.840  1.00  0.00           C
ATOM   2337  O   GLU A 155      73.550  72.490  68.550  1.00  0.00           O
ATOM   2338  N   ARG A 156      72.890  70.330  68.290  1.00  0.00           N
ATOM   2339  H   ARG A 156      72.550  69.600  67.690  1.00  0.00           H
ATOM   2340  CA  ARG A 156      73.170  69.950  69.680  1.00  0.00           C
ATOM   2341  HA  ARG A 156      72.730  70.620  70.410  1.00  0.00           H
ATOM   2342  CB  ARG A 156      72.570  68.520  69.790  1.00  0.00           C
ATOM   2343  HB1 ARG A 156      72.880  68.070  70.730  1.00  0.00           H
ATOM   2344  HB2 ARG A 156      72.910  67.740  69.110  1.00  0.00           H
ATOM   2345  CG  ARG A 156      71.070  68.420  69.820  1.00  0.00           C
ATOM   2346  HG1 ARG A 156      70.750  67.410  69.570  1.00  0.00           H
ATOM   2347  HG2 ARG A 156      70.700  69.050  69.010  1.00  0.00           H
ATOM   2348  CD  ARG A 156      70.240  68.880  71.110  1.00  0.00           C
ATOM   2349  HD1 ARG A 156      69.170  68.680  71.000  1.00  0.00           H
ATOM   2350  HD2 ARG A 156      70.500  69.930  71.220  1.00  0.00           H
ATOM   2351  NE  ARG A 156      70.720  68.300  72.310  1.00  0.00           N
ATOM   2352  HE  ARG A 156      71.590  68.640  72.690  1.00  0.00           H
ATOM   2353  CZ  ARG A 156      70.370  67.310  73.120  1.00  0.00           C
ATOM   2354  NH1 ARG A 156      69.510  66.400  72.700  1.00  0.00           N
ATOM   2355 1HH1 ARG A 156      68.920  66.450  71.880  1.00  0.00           H
ATOM   2356 2HH1 ARG A 156      69.350  65.580  73.260  1.00  0.00           H
ATOM   2357  NH2 ARG A 156      70.900  66.970  74.240  1.00  0.00           N
ATOM   2358 1HH2 ARG A 156      71.540  67.640  74.640  1.00  0.00           H
ATOM   2359 2HH2 ARG A 156      70.720  66.030  74.570  1.00  0.00           H
ATOM   2360  C   ARG A 156      74.720  70.040  70.050  1.00  0.00           C
ATOM   2361  O   ARG A 156      74.970  70.220  71.230  1.00  0.00           O
ATOM   2362  N   LEU A 157      75.660  70.060  69.090  1.00  0.00           N
ATOM   2363  H   LEU A 157      75.380  69.980  68.120  1.00  0.00           H
ATOM   2364  CA  LEU A 157      77.110  70.260  69.440  1.00  0.00           C
ATOM   2365  HA  LEU A 157      77.270  69.720  70.370  1.00  0.00           H
ATOM   2366  CB  LEU A 157      78.040  69.800  68.360  1.00  0.00           C
ATOM   2367  HB1 LEU A 157      79.040  70.240  68.450  1.00  0.00           H
ATOM   2368  HB2 LEU A 157      77.670  70.120  67.390  1.00  0.00           H
ATOM   2369  CG  LEU A 157      78.220  68.260  68.300  1.00  0.00           C
ATOM   2370  HG  LEU A 157      77.240  67.790  68.330  1.00  0.00           H
ATOM   2371  CD1 LEU A 157      79.000  67.920  67.010  1.00  0.00           C
ATOM   2372 1HD1 LEU A 157      79.320  66.870  67.010  1.00  0.00           H
ATOM   2373 2HD1 LEU A 157      78.380  68.090  66.140  1.00  0.00           H
ATOM   2374 3HD1 LEU A 157      79.840  68.620  66.920  1.00  0.00           H
ATOM   2375  CD2 LEU A 157      78.980  67.720  69.550  1.00  0.00           C
ATOM   2376 1HD2 LEU A 157      79.250  66.670  69.430  1.00  0.00           H
ATOM   2377 2HD2 LEU A 157      79.830  68.340  69.860  1.00  0.00           H
ATOM   2378 3HD2 LEU A 157      78.330  67.750  70.430  1.00  0.00           H
ATOM   2379  C   LEU A 157      77.300  71.700  69.780  1.00  0.00           C
ATOM   2380  O   LEU A 157      78.150  72.000  70.640  1.00  0.00           O
ATOM   2381  N   SER A 158      76.540  72.550  69.100  1.00  0.00           N
ATOM   2382  H   SER A 158      75.870  72.230  68.410  1.00  0.00           H
ATOM   2383  CA  SER A 158      76.670  74.020  69.220  1.00  0.00           C
ATOM   2384  HA  SER A 158      77.730  74.260  69.300  1.00  0.00           H
ATOM   2385  CB  SER A 158      76.090  74.780  68.030  1.00  0.00           C
ATOM   2386  HB1 SER A 158      76.450  75.810  68.020  1.00  0.00           H
ATOM   2387  HB2 SER A 158      75.030  74.670  68.250  1.00  0.00           H
ATOM   2388  OG  SER A 158      76.310  74.210  66.770  1.00  0.00           O
ATOM   2389  HG  SER A 158      75.800  73.400  66.770  1.00  0.00           H
ATOM   2390  C   SER A 158      76.020  74.590  70.580  1.00  0.00           C
ATOM   2391  O   SER A 158      76.150  75.740  70.880  1.00  0.00           O
ATOM   2392  N   VAL A 159      75.350  73.710  71.320  1.00  0.00           N
ATOM   2393  H   VAL A 159      75.080  72.870  70.840  1.00  0.00           H
ATOM   2394  CA  VAL A 159      74.830  73.840  72.670  1.00  0.00           C
ATOM   2395  HA  VAL A 159      74.810  74.920  72.840  1.00  0.00           H
ATOM   2396  CB  VAL A 159      73.370  73.420  72.840  1.00  0.00           C
ATOM   2397  HB  VAL A 159      73.250  72.360  72.600  1.00  0.00           H
ATOM   2398  CG1 VAL A 159      72.820  73.620  74.270  1.00  0.00           C
ATOM   2399 1HG1 VAL A 159      73.000  74.670  74.490  1.00  0.00           H
ATOM   2400 2HG1 VAL A 159      71.740  73.600  74.210  1.00  0.00           H
ATOM   2401 3HG1 VAL A 159      73.250  72.960  75.030  1.00  0.00           H
ATOM   2402  CG2 VAL A 159      72.450  74.080  71.780  1.00  0.00           C
ATOM   2403 1HG2 VAL A 159      72.690  75.150  71.760  1.00  0.00           H
ATOM   2404 2HG2 VAL A 159      72.630  73.710  70.770  1.00  0.00           H
ATOM   2405 3HG2 VAL A 159      71.390  73.980  71.990  1.00  0.00           H
ATOM   2406  C   VAL A 159      75.760  73.220  73.650  1.00  0.00           C
ATOM   2407  O   VAL A 159      76.200  73.920  74.540  1.00  0.00           O
ATOM   2408  N   ASP A 160      76.220  71.950  73.520  1.00  0.00           N
ATOM   2409  H   ASP A 160      75.810  71.390  72.790  1.00  0.00           H
ATOM   2410  CA  ASP A 160      77.120  71.250  74.500  1.00  0.00           C
ATOM   2411  HA  ASP A 160      76.730  71.520  75.480  1.00  0.00           H
ATOM   2412  CB  ASP A 160      77.010  69.730  74.240  1.00  0.00           C
ATOM   2413  HB1 ASP A 160      77.980  69.270  74.380  1.00  0.00           H
ATOM   2414  HB2 ASP A 160      76.700  69.490  73.220  1.00  0.00           H
ATOM   2415  CG  ASP A 160      76.000  69.080  75.270  1.00  0.00           C
ATOM   2416  OD1 ASP A 160      74.870  69.620  75.410  1.00  0.00           O
ATOM   2417  OD2 ASP A 160      76.350  68.000  75.740  1.00  0.00           O
ATOM   2418  C   ASP A 160      78.570  71.790  74.530  1.00  0.00           C
ATOM   2419  O   ASP A 160      79.190  71.900  75.590  1.00  0.00           O
ATOM   2420  N   TYR A 161      79.100  72.200  73.370  1.00  0.00           N
ATOM   2421  H   TYR A 161      78.490  72.110  72.580  1.00  0.00           H
ATOM   2422  CA  TYR A 161      80.490  72.550  73.080  1.00  0.00           C
ATOM   2423  HA  TYR A 161      81.110  72.670  73.970  1.00  0.00           H
ATOM   2424  CB  TYR A 161      81.070  71.320  72.270  1.00  0.00           C
ATOM   2425  HB1 TYR A 161      82.090  71.580  71.990  1.00  0.00           H
ATOM   2426  HB2 TYR A 161      80.670  71.290  71.250  1.00  0.00           H
ATOM   2427  CG  TYR A 161      81.120  69.950  72.920  1.00  0.00           C
ATOM   2428  CD1 TYR A 161      82.240  69.530  73.730  1.00  0.00           C
ATOM   2429  HD1 TYR A 161      83.040  70.210  73.990  1.00  0.00           H
ATOM   2430  CE1 TYR A 161      82.250  68.220  74.190  1.00  0.00           C
ATOM   2431  HE1 TYR A 161      83.070  67.840  74.780  1.00  0.00           H
ATOM   2432  CZ  TYR A 161      81.160  67.360  73.980  1.00  0.00           C
ATOM   2433  OH  TYR A 161      81.260  66.170  74.580  1.00  0.00           O
ATOM   2434  HH  TYR A 161      80.430  65.710  74.470  1.00  0.00           H
ATOM   2435  CE2 TYR A 161      80.090  67.770  73.190  1.00  0.00           C
ATOM   2436  HE2 TYR A 161      79.300  67.050  73.040  1.00  0.00           H
ATOM   2437  CD2 TYR A 161      80.070  69.080  72.660  1.00  0.00           C
ATOM   2438  HD2 TYR A 161      79.270  69.330  71.970  1.00  0.00           H
ATOM   2439  C   TYR A 161      80.530  73.920  72.340  1.00  0.00           C
ATOM   2440  O   TYR A 161      81.360  73.990  71.450  1.00  0.00           O
ATOM   2441  N   GLY A 162      79.760  74.970  72.670  1.00  0.00           N
ATOM   2442  H   GLY A 162      78.970  74.850  73.290  1.00  0.00           H
ATOM   2443  CA  GLY A 162      79.670  76.220  71.850  1.00  0.00           C
ATOM   2444  HA1 GLY A 162      78.970  76.860  72.400  1.00  0.00           H
ATOM   2445  HA2 GLY A 162      79.290  76.170  70.840  1.00  0.00           H
ATOM   2446  C   GLY A 162      81.010  76.960  71.660  1.00  0.00           C
ATOM   2447  O   GLY A 162      81.170  77.550  70.620  1.00  0.00           O
ATOM   2448  N   LYS A 163      81.950  76.800  72.660  1.00  0.00           N
ATOM   2449  H   LYS A 163      81.710  76.320  73.520  1.00  0.00           H
ATOM   2450  CA  LYS A 163      83.220  77.520  72.550  1.00  0.00           C
ATOM   2451  HA  LYS A 163      83.100  78.410  71.940  1.00  0.00           H
ATOM   2452  CB  LYS A 163      83.770  77.860  73.910  1.00  0.00           C
ATOM   2453  HB1 LYS A 163      84.710  78.400  73.840  1.00  0.00           H
ATOM   2454  HB2 LYS A 163      83.880  76.970  74.530  1.00  0.00           H
ATOM   2455  CG  LYS A 163      82.700  78.690  74.690  1.00  0.00           C
ATOM   2456  HG1 LYS A 163      81.860  78.120  75.090  1.00  0.00           H
ATOM   2457  HG2 LYS A 163      82.300  79.500  74.070  1.00  0.00           H
ATOM   2458  CD  LYS A 163      83.440  79.280  75.970  1.00  0.00           C
ATOM   2459  HD1 LYS A 163      84.240  79.950  75.650  1.00  0.00           H
ATOM   2460  HD2 LYS A 163      83.890  78.430  76.480  1.00  0.00           H
ATOM   2461  CE  LYS A 163      82.600  80.130  76.930  1.00  0.00           C
ATOM   2462  HE1 LYS A 163      83.260  80.360  77.760  1.00  0.00           H
ATOM   2463  HE2 LYS A 163      81.780  79.510  77.290  1.00  0.00           H
ATOM   2464  NZ  LYS A 163      82.100  81.290  76.260  1.00  0.00           N
ATOM   2465  HZ1 LYS A 163      82.810  81.980  76.060  1.00  0.00           H
ATOM   2466  HZ2 LYS A 163      81.690  80.940  75.410  1.00  0.00           H
ATOM   2467  HZ3 LYS A 163      81.310  81.690  76.760  1.00  0.00           H
ATOM   2468  C   LYS A 163      84.340  76.830  71.760  1.00  0.00           C
ATOM   2469  O   LYS A 163      85.460  77.310  71.750  1.00  0.00           O
ATOM   2470  N   LYS A 164      83.970  75.760  71.010  1.00  0.00           N
ATOM   2471  H   LYS A 164      82.980  75.620  70.850  1.00  0.00           H
ATOM   2472  CA  LYS A 164      84.910  74.900  70.200  1.00  0.00           C
ATOM   2473  HA  LYS A 164      85.930  75.270  70.310  1.00  0.00           H
ATOM   2474  CB  LYS A 164      84.890  73.480  70.760  1.00  0.00           C
ATOM   2475  HB1 LYS A 164      85.700  72.940  70.270  1.00  0.00           H
ATOM   2476  HB2 LYS A 164      83.930  73.020  70.500  1.00  0.00           H
ATOM   2477  CG  LYS A 164      85.100  73.310  72.310  1.00  0.00           C
ATOM   2478  HG1 LYS A 164      85.350  72.250  72.400  1.00  0.00           H
ATOM   2479  HG2 LYS A 164      84.180  73.620  72.810  1.00  0.00           H
ATOM   2480  CD  LYS A 164      86.350  74.110  72.990  1.00  0.00           C
ATOM   2481  HD1 LYS A 164      86.090  75.160  73.000  1.00  0.00           H
ATOM   2482  HD2 LYS A 164      87.240  74.010  72.370  1.00  0.00           H
ATOM   2483  CE  LYS A 164      86.550  73.810  74.480  1.00  0.00           C
ATOM   2484  HE1 LYS A 164      85.590  73.780  75.000  1.00  0.00           H
ATOM   2485  HE2 LYS A 164      87.130  74.670  74.790  1.00  0.00           H
ATOM   2486  NZ  LYS A 164      87.260  72.520  74.820  1.00  0.00           N
ATOM   2487  HZ1 LYS A 164      87.890  72.290  74.070  1.00  0.00           H
ATOM   2488  HZ2 LYS A 164      87.740  72.560  75.710  1.00  0.00           H
ATOM   2489  HZ3 LYS A 164      86.610  71.750  74.790  1.00  0.00           H
ATOM   2490  C   LYS A 164      84.550  74.900  68.700  1.00  0.00           C
ATOM   2491  O   LYS A 164      83.400  75.140  68.330  1.00  0.00           O
ATOM   2492  N   SER A 165      85.530  74.670  67.770  1.00  0.00           N
ATOM   2493  H   SER A 165      86.480  74.530  68.080  1.00  0.00           H
ATOM   2494  CA  SER A 165      85.390  74.630  66.320  1.00  0.00           C
ATOM   2495  HA  SER A 165      84.970  75.580  65.990  1.00  0.00           H
ATOM   2496  CB  SER A 165      86.690  74.540  65.620  1.00  0.00           C
ATOM   2497  HB1 SER A 165      86.480  74.530  64.560  1.00  0.00           H
ATOM   2498  HB2 SER A 165      87.130  73.590  65.920  1.00  0.00           H
ATOM   2499  OG  SER A 165      87.580  75.640  65.960  1.00  0.00           O
ATOM   2500  HG  SER A 165      87.300  76.390  65.430  1.00  0.00           H
ATOM   2501  C   SER A 165      84.490  73.460  65.810  1.00  0.00           C
ATOM   2502  O   SER A 165      84.640  72.370  66.350  1.00  0.00           O
ATOM   2503  N   LYS A 166      83.670  73.520  64.750  1.00  0.00           N
ATOM   2504  H   LYS A 166      83.500  74.460  64.410  1.00  0.00           H
ATOM   2505  CA  LYS A 166      83.150  72.390  63.960  1.00  0.00           C
ATOM   2506  HA  LYS A 166      83.620  71.460  64.270  1.00  0.00           H
ATOM   2507  CB  LYS A 166      81.670  72.230  64.070  1.00  0.00           C
ATOM   2508  HB1 LYS A 166      81.320  71.400  63.450  1.00  0.00           H
ATOM   2509  HB2 LYS A 166      81.060  73.060  63.710  1.00  0.00           H
ATOM   2510  CG  LYS A 166      81.260  71.980  65.560  1.00  0.00           C
ATOM   2511  HG1 LYS A 166      81.610  72.760  66.240  1.00  0.00           H
ATOM   2512  HG2 LYS A 166      81.820  71.130  65.940  1.00  0.00           H
ATOM   2513  CD  LYS A 166      79.810  71.760  65.880  1.00  0.00           C
ATOM   2514  HD1 LYS A 166      79.700  70.790  66.350  1.00  0.00           H
ATOM   2515  HD2 LYS A 166      79.300  71.690  64.910  1.00  0.00           H
ATOM   2516  CE  LYS A 166      79.180  72.840  66.720  1.00  0.00           C
ATOM   2517  HE1 LYS A 166      79.480  72.800  67.770  1.00  0.00           H
ATOM   2518  HE2 LYS A 166      78.110  72.620  66.800  1.00  0.00           H
ATOM   2519  NZ  LYS A 166      79.320  74.220  66.140  1.00  0.00           N
ATOM   2520  HZ1 LYS A 166      80.320  74.380  66.100  1.00  0.00           H
ATOM   2521  HZ2 LYS A 166      78.970  74.160  65.200  1.00  0.00           H
ATOM   2522  HZ3 LYS A 166      78.890  74.870  66.780  1.00  0.00           H
ATOM   2523  C   LYS A 166      83.530  72.630  62.470  1.00  0.00           C
ATOM   2524  O   LYS A 166      83.230  73.650  61.830  1.00  0.00           O
ATOM   2525  N   LEU A 167      84.270  71.640  61.950  1.00  0.00           N
ATOM   2526  H   LEU A 167      84.460  70.830  62.530  1.00  0.00           H
ATOM   2527  CA  LEU A 167      84.760  71.470  60.590  1.00  0.00           C
ATOM   2528  HA  LEU A 167      84.460  72.330  59.990  1.00  0.00           H
ATOM   2529  CB  LEU A 167      86.350  71.420  60.530  1.00  0.00           C
ATOM   2530  HB1 LEU A 167      86.660  71.240  59.500  1.00  0.00           H
ATOM   2531  HB2 LEU A 167      86.620  70.660  61.270  1.00  0.00           H
ATOM   2532  CG  LEU A 167      87.160  72.680  60.920  1.00  0.00           C
ATOM   2533  HG  LEU A 167      86.950  73.510  60.250  1.00  0.00           H
ATOM   2534  CD1 LEU A 167      87.020  73.130  62.320  1.00  0.00           C
ATOM   2535 1HD1 LEU A 167      87.840  73.830  62.490  1.00  0.00           H
ATOM   2536 2HD1 LEU A 167      86.120  73.710  62.500  1.00  0.00           H
ATOM   2537 3HD1 LEU A 167      86.980  72.320  63.060  1.00  0.00           H
ATOM   2538  CD2 LEU A 167      88.580  72.230  60.560  1.00  0.00           C
ATOM   2539 1HD2 LEU A 167      88.530  72.180  59.470  1.00  0.00           H
ATOM   2540 2HD2 LEU A 167      89.300  72.980  60.900  1.00  0.00           H
ATOM   2541 3HD2 LEU A 167      88.810  71.320  61.110  1.00  0.00           H
ATOM   2542  C   LEU A 167      84.040  70.290  59.890  1.00  0.00           C
ATOM   2543  O   LEU A 167      83.980  69.220  60.510  1.00  0.00           O
ATOM   2544  N   GLU A 168      83.490  70.570  58.720  1.00  0.00           N
ATOM   2545  H   GLU A 168      83.570  71.530  58.400  1.00  0.00           H
ATOM   2546  CA  GLU A 168      82.900  69.520  57.910  1.00  0.00           C
ATOM   2547  HA  GLU A 168      82.690  68.620  58.490  1.00  0.00           H
ATOM   2548  CB  GLU A 168      81.620  70.060  57.280  1.00  0.00           C
ATOM   2549  HB1 GLU A 168      81.330  69.570  56.350  1.00  0.00           H
ATOM   2550  HB2 GLU A 168      81.840  71.090  57.000  1.00  0.00           H
ATOM   2551  CG  GLU A 168      80.340  70.030  58.180  1.00  0.00           C
ATOM   2552  HG1 GLU A 168      80.510  70.590  59.100  1.00  0.00           H
ATOM   2553  HG2 GLU A 168      80.090  69.000  58.460  1.00  0.00           H
ATOM   2554  CD  GLU A 168      79.240  70.760  57.450  1.00  0.00           C
ATOM   2555  OE1 GLU A 168      78.610  70.060  56.600  1.00  0.00           O
ATOM   2556  OE2 GLU A 168      79.200  72.040  57.530  1.00  0.00           O
ATOM   2557  C   GLU A 168      83.930  69.010  56.850  1.00  0.00           C
ATOM   2558  O   GLU A 168      84.650  69.810  56.260  1.00  0.00           O
ATOM   2559  N   PHE A 169      83.810  67.710  56.520  1.00  0.00           N
ATOM   2560  H   PHE A 169      83.260  67.160  57.170  1.00  0.00           H
ATOM   2561  CA  PHE A 169      84.290  67.120  55.310  1.00  0.00           C
ATOM   2562  HA  PHE A 169      84.840  67.890  54.770  1.00  0.00           H
ATOM   2563  CB  PHE A 169      85.250  66.000  55.550  1.00  0.00           C
ATOM   2564  HB1 PHE A 169      85.330  65.570  54.550  1.00  0.00           H
ATOM   2565  HB2 PHE A 169      84.900  65.230  56.240  1.00  0.00           H
ATOM   2566  CG  PHE A 169      86.540  66.560  56.050  1.00  0.00           C
ATOM   2567  CD1 PHE A 169      87.540  66.830  55.060  1.00  0.00           C
ATOM   2568  HD1 PHE A 169      87.370  66.600  54.020  1.00  0.00           H
ATOM   2569  CE1 PHE A 169      88.790  67.290  55.510  1.00  0.00           C
ATOM   2570  HE1 PHE A 169      89.590  67.340  54.780  1.00  0.00           H
ATOM   2571  CZ  PHE A 169      88.960  67.620  56.840  1.00  0.00           C
ATOM   2572  HZ  PHE A 169      89.910  68.050  57.130  1.00  0.00           H
ATOM   2573  CE2 PHE A 169      87.960  67.400  57.780  1.00  0.00           C
ATOM   2574  HE2 PHE A 169      88.140  67.720  58.800  1.00  0.00           H
ATOM   2575  CD2 PHE A 169      86.740  66.800  57.430  1.00  0.00           C
ATOM   2576  HD2 PHE A 169      85.920  66.620  58.110  1.00  0.00           H
ATOM   2577  C   PHE A 169      82.960  66.590  54.600  1.00  0.00           C
ATOM   2578  O   PHE A 169      82.330  65.660  55.110  1.00  0.00           O
ATOM   2579  N   SER A 170      82.490  67.260  53.600  1.00  0.00           N
ATOM   2580  H   SER A 170      83.030  68.070  53.320  1.00  0.00           H
ATOM   2581  CA  SER A 170      81.140  67.110  52.990  1.00  0.00           C
ATOM   2582  HA  SER A 170      80.540  66.340  53.470  1.00  0.00           H
ATOM   2583  CB  SER A 170      80.430  68.450  52.960  1.00  0.00           C
ATOM   2584  HB1 SER A 170      79.720  68.560  52.130  1.00  0.00           H
ATOM   2585  HB2 SER A 170      81.100  69.310  52.920  1.00  0.00           H
ATOM   2586  OG  SER A 170      79.700  68.630  54.120  1.00  0.00           O
ATOM   2587  HG  SER A 170      79.390  69.530  54.230  1.00  0.00           H
ATOM   2588  C   SER A 170      81.220  66.550  51.550  1.00  0.00           C
ATOM   2589  O   SER A 170      81.780  67.190  50.730  1.00  0.00           O
ATOM   2590  N   ILE A 171      80.490  65.420  51.280  1.00  0.00           N
ATOM   2591  H   ILE A 171      80.010  64.970  52.040  1.00  0.00           H
ATOM   2592  CA  ILE A 171      80.330  64.950  49.880  1.00  0.00           C
ATOM   2593  HA  ILE A 171      81.240  65.240  49.360  1.00  0.00           H
ATOM   2594  CB  ILE A 171      80.310  63.440  49.740  1.00  0.00           C
ATOM   2595  HB  ILE A 171      79.410  63.040  50.210  1.00  0.00           H
ATOM   2596  CG2 ILE A 171      80.260  63.020  48.300  1.00  0.00           C
ATOM   2597 1HG2 ILE A 171      80.180  61.930  48.300  1.00  0.00           H
ATOM   2598 2HG2 ILE A 171      79.290  63.320  47.900  1.00  0.00           H
ATOM   2599 3HG2 ILE A 171      81.130  63.330  47.720  1.00  0.00           H
ATOM   2600  CG1 ILE A 171      81.520  62.760  50.470  1.00  0.00           C
ATOM   2601 1HG1 ILE A 171      81.510  61.710  50.180  1.00  0.00           H
ATOM   2602 2HG1 ILE A 171      81.570  62.840  51.550  1.00  0.00           H
ATOM   2603  CD  ILE A 171      82.890  63.470  50.150  1.00  0.00           C
ATOM   2604  HD1 ILE A 171      83.040  64.470  50.570  1.00  0.00           H
ATOM   2605  HD2 ILE A 171      83.800  62.930  50.390  1.00  0.00           H
ATOM   2606  HD3 ILE A 171      82.830  63.450  49.060  1.00  0.00           H
ATOM   2607  C   ILE A 171      79.080  65.600  49.260  1.00  0.00           C
ATOM   2608  O   ILE A 171      77.980  65.550  49.790  1.00  0.00           O
ATOM   2609  N   TYR A 172      79.190  66.080  48.050  1.00  0.00           N
ATOM   2610  H   TYR A 172      80.070  66.060  47.550  1.00  0.00           H
ATOM   2611  CA  TYR A 172      78.100  66.710  47.180  1.00  0.00           C
ATOM   2612  HA  TYR A 172      77.250  66.950  47.810  1.00  0.00           H
ATOM   2613  CB  TYR A 172      78.640  68.060  46.630  1.00  0.00           C
ATOM   2614  HB1 TYR A 172      79.690  68.040  46.340  1.00  0.00           H
ATOM   2615  HB2 TYR A 172      78.670  68.710  47.500  1.00  0.00           H
ATOM   2616  CG  TYR A 172      77.910  68.890  45.550  1.00  0.00           C
ATOM   2617  CD1 TYR A 172      77.970  68.410  44.240  1.00  0.00           C
ATOM   2618  HD1 TYR A 172      78.450  67.470  43.980  1.00  0.00           H
ATOM   2619  CE1 TYR A 172      77.300  69.110  43.250  1.00  0.00           C
ATOM   2620  HE1 TYR A 172      77.250  68.760  42.230  1.00  0.00           H
ATOM   2621  CZ  TYR A 172      76.860  70.370  43.470  1.00  0.00           C
ATOM   2622  OH  TYR A 172      76.170  71.080  42.540  1.00  0.00           O
ATOM   2623  HH  TYR A 172      76.080  71.970  42.880  1.00  0.00           H
ATOM   2624  CE2 TYR A 172      76.790  70.890  44.800  1.00  0.00           C
ATOM   2625  HE2 TYR A 172      76.220  71.770  45.060  1.00  0.00           H
ATOM   2626  CD2 TYR A 172      77.370  70.150  45.920  1.00  0.00           C
ATOM   2627  HD2 TYR A 172      77.450  70.510  46.940  1.00  0.00           H
ATOM   2628  C   TYR A 172      77.660  65.740  46.080  1.00  0.00           C
ATOM   2629  O   TYR A 172      78.560  65.040  45.560  1.00  0.00           O
ATOM   2630  N   PRO A 173      76.360  65.760  45.680  1.00  0.00           N
ATOM   2631  CD  PRO A 173      75.250  66.540  46.320  1.00  0.00           C
ATOM   2632  HD1 PRO A 173      75.620  67.550  46.440  1.00  0.00           H
ATOM   2633  HD2 PRO A 173      75.020  66.090  47.290  1.00  0.00           H
ATOM   2634  CG  PRO A 173      74.030  66.350  45.430  1.00  0.00           C
ATOM   2635  HG1 PRO A 173      74.070  66.950  44.520  1.00  0.00           H
ATOM   2636  HG2 PRO A 173      73.080  66.580  45.900  1.00  0.00           H
ATOM   2637  CB  PRO A 173      74.270  64.850  45.020  1.00  0.00           C
ATOM   2638  HB1 PRO A 173      73.730  64.600  44.110  1.00  0.00           H
ATOM   2639  HB2 PRO A 173      74.030  64.150  45.810  1.00  0.00           H
ATOM   2640  CA  PRO A 173      75.770  64.730  44.830  1.00  0.00           C
ATOM   2641  HA  PRO A 173      76.130  63.820  45.310  1.00  0.00           H
ATOM   2642  C   PRO A 173      76.200  64.750  43.310  1.00  0.00           C
ATOM   2643  O   PRO A 173      76.240  65.890  42.760  1.00  0.00           O
ATOM   2644  N   ALA A 174      76.460  63.590  42.670  1.00  0.00           N
ATOM   2645  H   ALA A 174      76.500  62.740  43.210  1.00  0.00           H
ATOM   2646  CA  ALA A 174      76.660  63.380  41.180  1.00  0.00           C
ATOM   2647  HA  ALA A 174      76.410  64.300  40.650  1.00  0.00           H
ATOM   2648  CB  ALA A 174      78.120  62.980  41.140  1.00  0.00           C
ATOM   2649  HB1 ALA A 174      78.500  63.200  40.140  1.00  0.00           H
ATOM   2650  HB2 ALA A 174      78.590  63.670  41.840  1.00  0.00           H
ATOM   2651  HB3 ALA A 174      78.350  61.950  41.420  1.00  0.00           H
ATOM   2652  C   ALA A 174      75.700  62.300  40.750  1.00  0.00           C
ATOM   2653  O   ALA A 174      75.870  61.170  41.220  1.00  0.00           O
ATOM   2654  N   PRO A 175      74.740  62.530  39.860  1.00  0.00           N
ATOM   2655  CD  PRO A 175      74.410  63.820  39.370  1.00  0.00           C
ATOM   2656  HD1 PRO A 175      75.190  64.000  38.620  1.00  0.00           H
ATOM   2657  HD2 PRO A 175      74.310  64.610  40.110  1.00  0.00           H
ATOM   2658  CG  PRO A 175      73.050  63.630  38.630  1.00  0.00           C
ATOM   2659  HG1 PRO A 175      72.920  64.390  37.860  1.00  0.00           H
ATOM   2660  HG2 PRO A 175      72.280  63.680  39.410  1.00  0.00           H
ATOM   2661  CB  PRO A 175      73.070  62.220  38.090  1.00  0.00           C
ATOM   2662  HB1 PRO A 175      73.590  62.390  37.150  1.00  0.00           H
ATOM   2663  HB2 PRO A 175      72.120  61.710  37.950  1.00  0.00           H
ATOM   2664  CA  PRO A 175      73.840  61.460  39.170  1.00  0.00           C
ATOM   2665  HA  PRO A 175      73.110  61.030  39.860  1.00  0.00           H
ATOM   2666  C   PRO A 175      74.630  60.250  38.550  1.00  0.00           C
ATOM   2667  O   PRO A 175      74.080  59.120  38.480  1.00  0.00           O
ATOM   2668  N   GLN A 176      75.970  60.360  38.240  1.00  0.00           N
ATOM   2669  H   GLN A 176      76.390  61.260  38.440  1.00  0.00           H
ATOM   2670  CA  GLN A 176      76.840  59.310  37.740  1.00  0.00           C
ATOM   2671  HA  GLN A 176      76.380  58.750  36.930  1.00  0.00           H
ATOM   2672  CB  GLN A 176      78.140  59.990  37.260  1.00  0.00           C
ATOM   2673  HB1 GLN A 176      78.580  60.490  38.120  1.00  0.00           H
ATOM   2674  HB2 GLN A 176      77.980  60.760  36.500  1.00  0.00           H
ATOM   2675  CG  GLN A 176      79.250  59.060  36.740  1.00  0.00           C
ATOM   2676  HG1 GLN A 176      79.170  58.010  37.010  1.00  0.00           H
ATOM   2677  HG2 GLN A 176      80.160  59.350  37.270  1.00  0.00           H
ATOM   2678  CD  GLN A 176      79.360  59.120  35.260  1.00  0.00           C
ATOM   2679  OE1 GLN A 176      80.190  59.750  34.660  1.00  0.00           O
ATOM   2680  NE2 GLN A 176      78.510  58.400  34.590  1.00  0.00           N
ATOM   2681 1HE2 GLN A 176      77.980  57.650  35.020  1.00  0.00           H
ATOM   2682 2HE2 GLN A 176      78.680  58.380  33.600  1.00  0.00           H
ATOM   2683  C   GLN A 176      77.090  58.260  38.830  1.00  0.00           C
ATOM   2684  O   GLN A 176      77.490  57.150  38.420  1.00  0.00           O
ATOM   2685  N   VAL A 177      77.060  58.600  40.070  1.00  0.00           N
ATOM   2686  H   VAL A 177      76.760  59.510  40.360  1.00  0.00           H
ATOM   2687  CA  VAL A 177      77.150  57.640  41.210  1.00  0.00           C
ATOM   2688  HA  VAL A 177      76.970  56.660  40.790  1.00  0.00           H
ATOM   2689  CB  VAL A 177      78.620  57.580  41.750  1.00  0.00           C
ATOM   2690  HB  VAL A 177      78.590  57.040  42.700  1.00  0.00           H
ATOM   2691  CG1 VAL A 177      79.680  56.960  40.850  1.00  0.00           C
ATOM   2692 1HG1 VAL A 177      80.600  56.640  41.350  1.00  0.00           H
ATOM   2693 2HG1 VAL A 177      79.130  56.110  40.450  1.00  0.00           H
ATOM   2694 3HG1 VAL A 177      79.940  57.540  39.970  1.00  0.00           H
ATOM   2695  CG2 VAL A 177      79.250  58.950  42.110  1.00  0.00           C
ATOM   2696 1HG2 VAL A 177      78.880  59.330  43.060  1.00  0.00           H
ATOM   2697 2HG2 VAL A 177      80.310  58.780  42.260  1.00  0.00           H
ATOM   2698 3HG2 VAL A 177      79.170  59.680  41.310  1.00  0.00           H
ATOM   2699  C   VAL A 177      76.070  57.770  42.280  1.00  0.00           C
ATOM   2700  O   VAL A 177      76.360  57.720  43.450  1.00  0.00           O
ATOM   2701  N   SER A 178      74.830  58.120  41.980  1.00  0.00           N
ATOM   2702  H   SER A 178      74.520  58.180  41.020  1.00  0.00           H
ATOM   2703  CA  SER A 178      73.690  58.540  42.800  1.00  0.00           C
ATOM   2704  HA  SER A 178      74.020  59.310  43.480  1.00  0.00           H
ATOM   2705  CB  SER A 178      72.580  59.040  41.910  1.00  0.00           C
ATOM   2706  HB1 SER A 178      72.850  60.070  41.690  1.00  0.00           H
ATOM   2707  HB2 SER A 178      71.730  59.120  42.580  1.00  0.00           H
ATOM   2708  OG  SER A 178      72.340  58.340  40.750  1.00  0.00           O
ATOM   2709  HG  SER A 178      71.710  58.870  40.250  1.00  0.00           H
ATOM   2710  C   SER A 178      73.050  57.470  43.690  1.00  0.00           C
ATOM   2711  O   SER A 178      73.070  56.240  43.430  1.00  0.00           O
ATOM   2712  N   THR A 179      72.400  57.940  44.740  1.00  0.00           N
ATOM   2713  H   THR A 179      72.340  58.940  44.800  1.00  0.00           H
ATOM   2714  CA  THR A 179      71.710  57.090  45.760  1.00  0.00           C
ATOM   2715  HA  THR A 179      71.860  56.030  45.570  1.00  0.00           H
ATOM   2716  CB  THR A 179      72.330  57.360  47.130  1.00  0.00           C
ATOM   2717  HB  THR A 179      72.510  58.420  47.310  1.00  0.00           H
ATOM   2718  CG2 THR A 179      71.420  56.870  48.270  1.00  0.00           C
ATOM   2719 1HG2 THR A 179      71.860  57.050  49.250  1.00  0.00           H
ATOM   2720 2HG2 THR A 179      70.520  57.490  48.220  1.00  0.00           H
ATOM   2721 3HG2 THR A 179      71.240  55.790  48.260  1.00  0.00           H
ATOM   2722  OG1 THR A 179      73.540  56.720  47.370  1.00  0.00           O
ATOM   2723  HG1 THR A 179      74.020  56.690  46.540  1.00  0.00           H
ATOM   2724  C   THR A 179      70.200  57.260  45.640  1.00  0.00           C
ATOM   2725  O   THR A 179      69.400  56.280  45.670  1.00  0.00           O
ATOM   2726  N   ALA A 180      69.750  58.520  45.500  1.00  0.00           N
ATOM   2727  H   ALA A 180      70.460  59.240  45.510  1.00  0.00           H
ATOM   2728  CA  ALA A 180      68.370  59.030  45.400  1.00  0.00           C
ATOM   2729  HA  ALA A 180      67.800  58.170  45.040  1.00  0.00           H
ATOM   2730  CB  ALA A 180      67.910  59.450  46.800  1.00  0.00           C
ATOM   2731  HB1 ALA A 180      67.180  60.250  46.720  1.00  0.00           H
ATOM   2732  HB2 ALA A 180      67.310  58.590  47.120  1.00  0.00           H
ATOM   2733  HB3 ALA A 180      68.740  59.590  47.500  1.00  0.00           H
ATOM   2734  C   ALA A 180      68.180  60.250  44.480  1.00  0.00           C
ATOM   2735  O   ALA A 180      69.140  60.960  44.280  1.00  0.00           O
ATOM   2736  N   VAL A 181      66.960  60.550  43.980  1.00  0.00           N
ATOM   2737  H   VAL A 181      66.140  60.100  44.370  1.00  0.00           H
ATOM   2738  CA  VAL A 181      66.730  61.660  43.100  1.00  0.00           C
ATOM   2739  HA  VAL A 181      67.640  61.860  42.540  1.00  0.00           H
ATOM   2740  CB  VAL A 181      65.600  61.240  42.140  1.00  0.00           C
ATOM   2741  HB  VAL A 181      66.000  60.350  41.650  1.00  0.00           H
ATOM   2742  CG1 VAL A 181      64.210  60.900  42.780  1.00  0.00           C
ATOM   2743 1HG1 VAL A 181      63.530  60.510  42.020  1.00  0.00           H
ATOM   2744 2HG1 VAL A 181      64.330  60.110  43.520  1.00  0.00           H
ATOM   2745 3HG1 VAL A 181      63.700  61.800  43.130  1.00  0.00           H
ATOM   2746  CG2 VAL A 181      65.280  62.200  40.970  1.00  0.00           C
ATOM   2747 1HG2 VAL A 181      64.520  61.750  40.340  1.00  0.00           H
ATOM   2748 2HG2 VAL A 181      64.860  63.120  41.360  1.00  0.00           H
ATOM   2749 3HG2 VAL A 181      66.140  62.480  40.350  1.00  0.00           H
ATOM   2750  C   VAL A 181      66.370  62.900  43.880  1.00  0.00           C
ATOM   2751  O   VAL A 181      66.510  64.010  43.310  1.00  0.00           O
ATOM   2752  N   VAL A 182      65.960  62.750  45.120  1.00  0.00           N
ATOM   2753  H   VAL A 182      66.160  61.830  45.480  1.00  0.00           H
ATOM   2754  CA  VAL A 182      65.630  63.820  46.130  1.00  0.00           C
ATOM   2755  HA  VAL A 182      65.120  64.560  45.510  1.00  0.00           H
ATOM   2756  CB  VAL A 182      64.570  63.360  47.160  1.00  0.00           C
ATOM   2757  HB  VAL A 182      64.680  64.090  47.970  1.00  0.00           H
ATOM   2758  CG1 VAL A 182      63.170  63.420  46.490  1.00  0.00           C
ATOM   2759 1HG1 VAL A 182      62.490  63.320  47.340  1.00  0.00           H
ATOM   2760 2HG1 VAL A 182      62.900  64.400  46.090  1.00  0.00           H
ATOM   2761 3HG1 VAL A 182      63.070  62.610  45.770  1.00  0.00           H
ATOM   2762  CG2 VAL A 182      64.800  61.940  47.750  1.00  0.00           C
ATOM   2763 1HG2 VAL A 182      64.710  61.180  46.980  1.00  0.00           H
ATOM   2764 2HG2 VAL A 182      65.780  61.830  48.230  1.00  0.00           H
ATOM   2765 3HG2 VAL A 182      64.060  61.610  48.480  1.00  0.00           H
ATOM   2766  C   VAL A 182      66.920  64.420  46.840  1.00  0.00           C
ATOM   2767  O   VAL A 182      66.770  65.420  47.590  1.00  0.00           O
ATOM   2768  N   GLU A 183      68.100  63.920  46.470  1.00  0.00           N
ATOM   2769  H   GLU A 183      68.090  63.080  45.910  1.00  0.00           H
ATOM   2770  CA  GLU A 183      69.420  64.410  47.000  1.00  0.00           C
ATOM   2771  HA  GLU A 183      69.470  64.150  48.060  1.00  0.00           H
ATOM   2772  CB  GLU A 183      70.630  63.780  46.340  1.00  0.00           C
ATOM   2773  HB1 GLU A 183      71.540  64.210  46.740  1.00  0.00           H
ATOM   2774  HB2 GLU A 183      70.550  63.890  45.260  1.00  0.00           H
ATOM   2775  CG  GLU A 183      70.760  62.280  46.690  1.00  0.00           C
ATOM   2776  HG1 GLU A 183      69.840  61.760  46.420  1.00  0.00           H
ATOM   2777  HG2 GLU A 183      70.780  62.210  47.780  1.00  0.00           H
ATOM   2778  CD  GLU A 183      71.990  61.640  45.970  1.00  0.00           C
ATOM   2779  OE1 GLU A 183      73.140  62.020  46.360  1.00  0.00           O
ATOM   2780  OE2 GLU A 183      71.860  60.770  45.130  1.00  0.00           O
ATOM   2781  C   GLU A 183      69.460  65.990  47.140  1.00  0.00           C
ATOM   2782  O   GLU A 183      69.770  66.440  48.220  1.00  0.00           O
ATOM   2783  N   PRO A 184      69.160  66.790  46.120  1.00  0.00           N
ATOM   2784  CD  PRO A 184      68.690  66.370  44.810  1.00  0.00           C
ATOM   2785  HD1 PRO A 184      67.600  66.280  44.810  1.00  0.00           H
ATOM   2786  HD2 PRO A 184      69.260  65.490  44.520  1.00  0.00           H
ATOM   2787  CG  PRO A 184      69.170  67.550  43.950  1.00  0.00           C
ATOM   2788  HG1 PRO A 184      68.720  67.610  42.960  1.00  0.00           H
ATOM   2789  HG2 PRO A 184      70.240  67.460  43.780  1.00  0.00           H
ATOM   2790  CB  PRO A 184      68.950  68.790  44.840  1.00  0.00           C
ATOM   2791  HB1 PRO A 184      67.890  69.060  44.810  1.00  0.00           H
ATOM   2792  HB2 PRO A 184      69.490  69.710  44.670  1.00  0.00           H
ATOM   2793  CA  PRO A 184      69.290  68.250  46.210  1.00  0.00           C
ATOM   2794  HA  PRO A 184      70.300  68.560  46.470  1.00  0.00           H
ATOM   2795  C   PRO A 184      68.340  68.870  47.190  1.00  0.00           C
ATOM   2796  O   PRO A 184      68.790  69.810  47.880  1.00  0.00           O
ATOM   2797  N   TYR A 185      67.110  68.360  47.430  1.00  0.00           N
ATOM   2798  H   TYR A 185      66.820  67.590  46.840  1.00  0.00           H
ATOM   2799  CA  TYR A 185      66.290  68.800  48.580  1.00  0.00           C
ATOM   2800  HA  TYR A 185      65.930  69.820  48.490  1.00  0.00           H
ATOM   2801  CB  TYR A 185      65.010  67.940  48.660  1.00  0.00           C
ATOM   2802  HB1 TYR A 185      64.520  68.160  49.600  1.00  0.00           H
ATOM   2803  HB2 TYR A 185      65.260  66.880  48.700  1.00  0.00           H
ATOM   2804  CG  TYR A 185      63.940  68.170  47.640  1.00  0.00           C
ATOM   2805  CD1 TYR A 185      63.990  69.200  46.670  1.00  0.00           C
ATOM   2806  HD1 TYR A 185      64.780  69.940  46.690  1.00  0.00           H
ATOM   2807  CE1 TYR A 185      62.860  69.410  45.830  1.00  0.00           C
ATOM   2808  HE1 TYR A 185      62.900  70.240  45.150  1.00  0.00           H
ATOM   2809  CZ  TYR A 185      61.810  68.450  45.830  1.00  0.00           C
ATOM   2810  OH  TYR A 185      60.680  68.750  45.150  1.00  0.00           O
ATOM   2811  HH  TYR A 185      59.930  68.210  45.440  1.00  0.00           H
ATOM   2812  CE2 TYR A 185      61.790  67.370  46.740  1.00  0.00           C
ATOM   2813  HE2 TYR A 185      60.980  66.650  46.710  1.00  0.00           H
ATOM   2814  CD2 TYR A 185      62.830  67.270  47.670  1.00  0.00           C
ATOM   2815  HD2 TYR A 185      62.920  66.410  48.330  1.00  0.00           H
ATOM   2816  C   TYR A 185      67.080  68.600  49.920  1.00  0.00           C
ATOM   2817  O   TYR A 185      67.220  69.490  50.720  1.00  0.00           O
ATOM   2818  N   ASN A 186      67.440  67.330  50.190  1.00  0.00           N
ATOM   2819  H   ASN A 186      67.290  66.600  49.510  1.00  0.00           H
ATOM   2820  CA  ASN A 186      68.140  66.970  51.390  1.00  0.00           C
ATOM   2821  HA  ASN A 186      67.480  67.170  52.230  1.00  0.00           H
ATOM   2822  CB  ASN A 186      68.420  65.460  51.410  1.00  0.00           C
ATOM   2823  HB1 ASN A 186      68.910  65.160  52.340  1.00  0.00           H
ATOM   2824  HB2 ASN A 186      69.240  65.190  50.740  1.00  0.00           H
ATOM   2825  CG  ASN A 186      67.160  64.680  51.200  1.00  0.00           C
ATOM   2826  OD1 ASN A 186      66.180  64.740  51.880  1.00  0.00           O
ATOM   2827  ND2 ASN A 186      67.070  63.940  50.100  1.00  0.00           N
ATOM   2828 1HD2 ASN A 186      67.800  63.810  49.410  1.00  0.00           H
ATOM   2829 2HD2 ASN A 186      66.300  63.290  50.180  1.00  0.00           H
ATOM   2830  C   ASN A 186      69.460  67.810  51.600  1.00  0.00           C
ATOM   2831  O   ASN A 186      69.780  68.250  52.740  1.00  0.00           O
ATOM   2832  N   SER A 187      70.170  68.030  50.490  1.00  0.00           N
ATOM   2833  H   SER A 187      69.920  67.550  49.640  1.00  0.00           H
ATOM   2834  CA  SER A 187      71.430  68.730  50.500  1.00  0.00           C
ATOM   2835  HA  SER A 187      72.100  68.180  51.150  1.00  0.00           H
ATOM   2836  CB  SER A 187      71.990  68.780  49.110  1.00  0.00           C
ATOM   2837  HB1 SER A 187      72.950  69.270  49.230  1.00  0.00           H
ATOM   2838  HB2 SER A 187      71.340  69.350  48.460  1.00  0.00           H
ATOM   2839  OG  SER A 187      72.220  67.470  48.510  1.00  0.00           O
ATOM   2840  HG  SER A 187      71.460  66.890  48.610  1.00  0.00           H
ATOM   2841  C   SER A 187      71.210  70.230  50.980  1.00  0.00           C
ATOM   2842  O   SER A 187      72.100  70.730  51.620  1.00  0.00           O
ATOM   2843  N   ILE A 188      70.030  70.830  50.610  1.00  0.00           N
ATOM   2844  H   ILE A 188      69.640  70.420  49.770  1.00  0.00           H
ATOM   2845  CA  ILE A 188      69.760  72.280  50.840  1.00  0.00           C
ATOM   2846  HA  ILE A 188      70.660  72.880  50.900  1.00  0.00           H
ATOM   2847  CB  ILE A 188      68.940  72.800  49.560  1.00  0.00           C
ATOM   2848  HB  ILE A 188      68.320  71.980  49.220  1.00  0.00           H
ATOM   2849  CG2 ILE A 188      68.080  73.970  50.040  1.00  0.00           C
ATOM   2850 1HG2 ILE A 188      68.600  74.770  50.570  1.00  0.00           H
ATOM   2851 2HG2 ILE A 188      67.640  74.450  49.170  1.00  0.00           H
ATOM   2852 3HG2 ILE A 188      67.250  73.520  50.580  1.00  0.00           H
ATOM   2853  CG1 ILE A 188      70.040  73.190  48.460  1.00  0.00           C
ATOM   2854 1HG1 ILE A 188      70.900  72.530  48.460  1.00  0.00           H
ATOM   2855 2HG1 ILE A 188      70.450  74.170  48.710  1.00  0.00           H
ATOM   2856  CD  ILE A 188      69.380  73.300  47.130  1.00  0.00           C
ATOM   2857  HD1 ILE A 188      68.700  74.150  47.150  1.00  0.00           H
ATOM   2858  HD2 ILE A 188      70.160  73.560  46.410  1.00  0.00           H
ATOM   2859  HD3 ILE A 188      68.870  72.380  46.870  1.00  0.00           H
ATOM   2860  C   ILE A 188      69.090  72.460  52.200  1.00  0.00           C
ATOM   2861  O   ILE A 188      69.580  73.400  52.900  1.00  0.00           O
ATOM   2862  N   LEU A 189      68.270  71.450  52.690  1.00  0.00           N
ATOM   2863  H   LEU A 189      68.080  70.730  52.010  1.00  0.00           H
ATOM   2864  CA  LEU A 189      67.740  71.350  54.020  1.00  0.00           C
ATOM   2865  HA  LEU A 189      67.200  72.200  54.460  1.00  0.00           H
ATOM   2866  CB  LEU A 189      66.790  70.130  54.150  1.00  0.00           C
ATOM   2867  HB1 LEU A 189      66.470  69.980  55.180  1.00  0.00           H
ATOM   2868  HB2 LEU A 189      67.320  69.270  53.750  1.00  0.00           H
ATOM   2869  CG  LEU A 189      65.540  70.380  53.330  1.00  0.00           C
ATOM   2870  HG  LEU A 189      65.820  70.670  52.310  1.00  0.00           H
ATOM   2871  CD1 LEU A 189      64.840  69.100  53.200  1.00  0.00           C
ATOM   2872 1HD1 LEU A 189      64.010  69.170  52.500  1.00  0.00           H
ATOM   2873 2HD1 LEU A 189      65.480  68.260  52.940  1.00  0.00           H
ATOM   2874 3HD1 LEU A 189      64.300  68.890  54.120  1.00  0.00           H
ATOM   2875  CD2 LEU A 189      64.680  71.550  53.900  1.00  0.00           C
ATOM   2876 1HD2 LEU A 189      63.790  71.720  53.300  1.00  0.00           H
ATOM   2877 2HD2 LEU A 189      64.310  71.330  54.900  1.00  0.00           H
ATOM   2878 3HD2 LEU A 189      65.240  72.490  53.890  1.00  0.00           H
ATOM   2879  C   LEU A 189      68.920  71.340  55.020  1.00  0.00           C
ATOM   2880  O   LEU A 189      68.980  72.070  56.040  1.00  0.00           O
ATOM   2881  N   THR A 190      69.870  70.430  54.750  1.00  0.00           N
ATOM   2882  H   THR A 190      69.720  69.820  53.960  1.00  0.00           H
ATOM   2883  CA  THR A 190      70.990  70.280  55.660  1.00  0.00           C
ATOM   2884  HA  THR A 190      70.580  70.270  56.670  1.00  0.00           H
ATOM   2885  CB  THR A 190      71.790  68.920  55.380  1.00  0.00           C
ATOM   2886  HB  THR A 190      71.010  68.160  55.250  1.00  0.00           H
ATOM   2887  CG2 THR A 190      72.900  68.820  54.350  1.00  0.00           C
ATOM   2888 1HG2 THR A 190      72.470  68.990  53.360  1.00  0.00           H
ATOM   2889 2HG2 THR A 190      73.760  69.470  54.530  1.00  0.00           H
ATOM   2890 3HG2 THR A 190      73.230  67.780  54.300  1.00  0.00           H
ATOM   2891  OG1 THR A 190      72.400  68.600  56.570  1.00  0.00           O
ATOM   2892  HG1 THR A 190      72.000  67.830  56.970  1.00  0.00           H
ATOM   2893  C   THR A 190      71.960  71.420  55.630  1.00  0.00           C
ATOM   2894  O   THR A 190      72.440  71.860  56.680  1.00  0.00           O
ATOM   2895  N   THR A 191      72.350  71.960  54.460  1.00  0.00           N
ATOM   2896  H   THR A 191      71.990  71.590  53.600  1.00  0.00           H
ATOM   2897  CA  THR A 191      73.130  73.200  54.420  1.00  0.00           C
ATOM   2898  HA  THR A 191      74.080  72.980  54.890  1.00  0.00           H
ATOM   2899  CB  THR A 191      73.490  73.600  52.980  1.00  0.00           C
ATOM   2900  HB  THR A 191      72.590  73.740  52.380  1.00  0.00           H
ATOM   2901  CG2 THR A 191      74.210  74.960  52.920  1.00  0.00           C
ATOM   2902 1HG2 THR A 191      73.620  75.700  53.460  1.00  0.00           H
ATOM   2903 2HG2 THR A 191      75.220  74.880  53.340  1.00  0.00           H
ATOM   2904 3HG2 THR A 191      74.380  75.220  51.880  1.00  0.00           H
ATOM   2905  OG1 THR A 191      74.370  72.660  52.430  1.00  0.00           O
ATOM   2906  HG1 THR A 191      74.180  72.700  51.490  1.00  0.00           H
ATOM   2907  C   THR A 191      72.420  74.320  55.300  1.00  0.00           C
ATOM   2908  O   THR A 191      73.050  74.710  56.270  1.00  0.00           O
ATOM   2909  N   HIS A 192      71.160  74.720  55.030  1.00  0.00           N
ATOM   2910  H   HIS A 192      70.790  74.470  54.130  1.00  0.00           H
ATOM   2911  CA  HIS A 192      70.480  75.790  55.790  1.00  0.00           C
ATOM   2912  HA  HIS A 192      70.930  76.760  55.570  1.00  0.00           H
ATOM   2913  CB  HIS A 192      68.980  75.760  55.320  1.00  0.00           C
ATOM   2914  HB1 HIS A 192      68.650  74.730  55.320  1.00  0.00           H
ATOM   2915  HB2 HIS A 192      68.820  76.310  54.390  1.00  0.00           H
ATOM   2916  CG  HIS A 192      67.960  76.490  56.240  1.00  0.00           C
ATOM   2917  ND1 HIS A 192      67.990  77.890  56.480  1.00  0.00           N
ATOM   2918  HD1 HIS A 192      68.670  78.580  56.190  1.00  0.00           H
ATOM   2919  CE1 HIS A 192      66.960  78.140  57.270  1.00  0.00           C
ATOM   2920  HE1 HIS A 192      66.690  79.130  57.590  1.00  0.00           H
ATOM   2921  NE2 HIS A 192      66.260  77.050  57.590  1.00  0.00           N
ATOM   2922  HE2 HIS A 192      65.310  77.020  57.930  1.00  0.00           H
ATOM   2923  CD2 HIS A 192      66.830  76.020  56.880  1.00  0.00           C
ATOM   2924  HD2 HIS A 192      66.450  75.010  56.870  1.00  0.00           H
ATOM   2925  C   HIS A 192      70.530  75.570  57.340  1.00  0.00           C
ATOM   2926  O   HIS A 192      70.630  76.500  58.130  1.00  0.00           O
ATOM   2927  N   THR A 193      70.390  74.280  57.690  1.00  0.00           N
ATOM   2928  H   THR A 193      70.420  73.530  57.010  1.00  0.00           H
ATOM   2929  CA  THR A 193      70.230  73.950  59.110  1.00  0.00           C
ATOM   2930  HA  THR A 193      69.480  74.640  59.480  1.00  0.00           H
ATOM   2931  CB  THR A 193      69.490  72.570  59.230  1.00  0.00           C
ATOM   2932  HB  THR A 193      69.950  71.790  58.640  1.00  0.00           H
ATOM   2933  CG2 THR A 193      69.230  72.270  60.700  1.00  0.00           C
ATOM   2934 1HG2 THR A 193      68.470  71.490  60.610  1.00  0.00           H
ATOM   2935 2HG2 THR A 193      70.080  71.910  61.270  1.00  0.00           H
ATOM   2936 3HG2 THR A 193      68.770  73.170  61.110  1.00  0.00           H
ATOM   2937  OG1 THR A 193      68.230  72.640  58.690  1.00  0.00           O
ATOM   2938  HG1 THR A 193      68.260  72.270  57.800  1.00  0.00           H
ATOM   2939  C   THR A 193      71.640  74.000  59.780  1.00  0.00           C
ATOM   2940  O   THR A 193      71.850  74.620  60.820  1.00  0.00           O
ATOM   2941  N   THR A 194      72.610  73.340  59.160  1.00  0.00           N
ATOM   2942  H   THR A 194      72.440  72.820  58.320  1.00  0.00           H
ATOM   2943  CA  THR A 194      74.010  73.470  59.560  1.00  0.00           C
ATOM   2944  HA  THR A 194      74.120  73.220  60.610  1.00  0.00           H
ATOM   2945  CB  THR A 194      74.700  72.280  58.850  1.00  0.00           C
ATOM   2946  HB  THR A 194      74.560  72.360  57.770  1.00  0.00           H
ATOM   2947  CG2 THR A 194      76.210  72.070  59.000  1.00  0.00           C
ATOM   2948 1HG2 THR A 194      76.710  72.840  58.400  1.00  0.00           H
ATOM   2949 2HG2 THR A 194      76.580  72.260  60.010  1.00  0.00           H
ATOM   2950 3HG2 THR A 194      76.580  71.150  58.560  1.00  0.00           H
ATOM   2951  OG1 THR A 194      74.130  71.100  59.340  1.00  0.00           O
ATOM   2952  HG1 THR A 194      74.580  70.440  58.820  1.00  0.00           H
ATOM   2953  C   THR A 194      74.720  74.820  59.390  1.00  0.00           C
ATOM   2954  O   THR A 194      75.800  75.110  59.950  1.00  0.00           O
ATOM   2955  N   LEU A 195      74.210  75.780  58.630  1.00  0.00           N
ATOM   2956  H   LEU A 195      73.440  75.440  58.080  1.00  0.00           H
ATOM   2957  CA  LEU A 195      74.950  76.930  58.040  1.00  0.00           C
ATOM   2958  HA  LEU A 195      75.830  76.510  57.550  1.00  0.00           H
ATOM   2959  CB  LEU A 195      74.030  77.630  56.960  1.00  0.00           C
ATOM   2960  HB1 LEU A 195      73.150  78.030  57.480  1.00  0.00           H
ATOM   2961  HB2 LEU A 195      73.720  76.890  56.230  1.00  0.00           H
ATOM   2962  CG  LEU A 195      74.720  78.710  56.070  1.00  0.00           C
ATOM   2963  HG  LEU A 195      75.120  79.510  56.690  1.00  0.00           H
ATOM   2964  CD1 LEU A 195      75.930  78.160  55.340  1.00  0.00           C
ATOM   2965 1HD1 LEU A 195      75.770  77.350  54.640  1.00  0.00           H
ATOM   2966 2HD1 LEU A 195      76.450  78.980  54.840  1.00  0.00           H
ATOM   2967 3HD1 LEU A 195      76.720  77.850  56.020  1.00  0.00           H
ATOM   2968  CD2 LEU A 195      73.710  79.340  55.090  1.00  0.00           C
ATOM   2969 1HD2 LEU A 195      74.290  80.070  54.510  1.00  0.00           H
ATOM   2970 2HD2 LEU A 195      73.490  78.570  54.350  1.00  0.00           H
ATOM   2971 3HD2 LEU A 195      72.810  79.760  55.530  1.00  0.00           H
ATOM   2972  C   LEU A 195      75.410  77.930  59.150  1.00  0.00           C
ATOM   2973  O   LEU A 195      76.340  78.630  58.900  1.00  0.00           O
ATOM   2974  N   GLU A 196      74.710  77.960  60.250  1.00  0.00           N
ATOM   2975  H   GLU A 196      74.030  77.220  60.370  1.00  0.00           H
ATOM   2976  CA  GLU A 196      75.060  78.840  61.380  1.00  0.00           C
ATOM   2977  HA  GLU A 196      75.740  79.610  61.000  1.00  0.00           H
ATOM   2978  CB  GLU A 196      73.790  79.530  61.850  1.00  0.00           C
ATOM   2979  HB1 GLU A 196      73.170  79.920  61.040  1.00  0.00           H
ATOM   2980  HB2 GLU A 196      74.110  80.400  62.420  1.00  0.00           H
ATOM   2981  CG  GLU A 196      72.860  78.560  62.710  1.00  0.00           C
ATOM   2982  HG1 GLU A 196      73.490  78.170  63.500  1.00  0.00           H
ATOM   2983  HG2 GLU A 196      72.430  77.760  62.110  1.00  0.00           H
ATOM   2984  CD  GLU A 196      71.630  79.340  63.280  1.00  0.00           C
ATOM   2985  OE1 GLU A 196      71.750  80.090  64.300  1.00  0.00           O
ATOM   2986  OE2 GLU A 196      70.540  79.220  62.680  1.00  0.00           O
ATOM   2987  C   GLU A 196      75.910  78.080  62.420  1.00  0.00           C
ATOM   2988  O   GLU A 196      76.160  78.720  63.400  1.00  0.00           O
ATOM   2989  N   HIS A 197      76.270  76.810  62.210  1.00  0.00           N
ATOM   2990  H   HIS A 197      75.940  76.330  61.390  1.00  0.00           H
ATOM   2991  CA  HIS A 197      76.760  75.920  63.220  1.00  0.00           C
ATOM   2992  HA  HIS A 197      76.970  76.490  64.130  1.00  0.00           H
ATOM   2993  CB  HIS A 197      75.650  74.920  63.540  1.00  0.00           C
ATOM   2994  HB1 HIS A 197      76.110  74.160  64.160  1.00  0.00           H
ATOM   2995  HB2 HIS A 197      75.330  74.520  62.580  1.00  0.00           H
ATOM   2996  CG  HIS A 197      74.370  75.330  64.180  1.00  0.00           C
ATOM   2997  ND1 HIS A 197      74.280  76.120  65.300  1.00  0.00           N
ATOM   2998  HD1 HIS A 197      75.060  76.550  65.770  1.00  0.00           H
ATOM   2999  CE1 HIS A 197      72.980  76.280  65.540  1.00  0.00           C
ATOM   3000  HE1 HIS A 197      72.620  76.870  66.380  1.00  0.00           H
ATOM   3001  NE2 HIS A 197      72.180  75.550  64.730  1.00  0.00           N
ATOM   3002  CD2 HIS A 197      73.110  74.940  63.820  1.00  0.00           C
ATOM   3003  HD2 HIS A 197      72.780  74.390  62.940  1.00  0.00           H
ATOM   3004  C   HIS A 197      78.030  75.180  62.720  1.00  0.00           C
ATOM   3005  O   HIS A 197      78.560  74.340  63.490  1.00  0.00           O
ATOM   3006  N   SER A 198      78.500  75.550  61.510  1.00  0.00           N
ATOM   3007  H   SER A 198      77.960  76.230  61.010  1.00  0.00           H
ATOM   3008  CA  SER A 198      79.750  75.100  60.940  1.00  0.00           C
ATOM   3009  HA  SER A 198      80.140  74.400  61.670  1.00  0.00           H
ATOM   3010  CB  SER A 198      79.450  74.310  59.670  1.00  0.00           C
ATOM   3011  HB1 SER A 198      79.120  75.030  58.920  1.00  0.00           H
ATOM   3012  HB2 SER A 198      78.570  73.750  59.980  1.00  0.00           H
ATOM   3013  OG  SER A 198      80.480  73.520  59.260  1.00  0.00           O
ATOM   3014  HG  SER A 198      80.110  72.950  58.590  1.00  0.00           H
ATOM   3015  C   SER A 198      80.720  76.290  60.740  1.00  0.00           C
ATOM   3016  O   SER A 198      80.230  77.390  60.450  1.00  0.00           O
ATOM   3017  N   ASP A 199      82.030  76.090  60.950  1.00  0.00           N
ATOM   3018  H   ASP A 199      82.290  75.130  61.130  1.00  0.00           H
ATOM   3019  CA  ASP A 199      83.090  77.150  61.010  1.00  0.00           C
ATOM   3020  HA  ASP A 199      82.530  78.080  61.080  1.00  0.00           H
ATOM   3021  CB  ASP A 199      83.910  77.050  62.340  1.00  0.00           C
ATOM   3022  HB1 ASP A 199      84.710  77.790  62.420  1.00  0.00           H
ATOM   3023  HB2 ASP A 199      84.440  76.100  62.300  1.00  0.00           H
ATOM   3024  CG  ASP A 199      83.190  77.230  63.650  1.00  0.00           C
ATOM   3025  OD1 ASP A 199      82.580  78.340  63.770  1.00  0.00           O
ATOM   3026  OD2 ASP A 199      83.000  76.260  64.450  1.00  0.00           O
ATOM   3027  C   ASP A 199      83.970  77.170  59.710  1.00  0.00           C
ATOM   3028  O   ASP A 199      84.450  78.250  59.270  1.00  0.00           O
ATOM   3029  N   CYS A 200      84.040  75.990  59.030  1.00  0.00           N
ATOM   3030  H   CYS A 200      83.570  75.250  59.530  1.00  0.00           H
ATOM   3031  CA  CYS A 200      84.510  75.730  57.720  1.00  0.00           C
ATOM   3032  HA  CYS A 200      84.130  76.490  57.040  1.00  0.00           H
ATOM   3033  CB  CYS A 200      86.020  75.760  57.720  1.00  0.00           C
ATOM   3034  HB1 CYS A 200      86.390  75.040  58.460  1.00  0.00           H
ATOM   3035  HB2 CYS A 200      86.300  76.800  57.880  1.00  0.00           H
ATOM   3036  SG  CYS A 200      86.670  75.220  56.090  1.00  0.00           S
ATOM   3037  HG  CYS A 200      87.040  73.990  56.490  1.00  0.00           H
ATOM   3038  C   CYS A 200      83.910  74.460  57.080  1.00  0.00           C
ATOM   3039  O   CYS A 200      83.690  73.490  57.840  1.00  0.00           O
ATOM   3040  N   ALA A 201      83.760  74.430  55.760  1.00  0.00           N
ATOM   3041  H   ALA A 201      84.020  75.240  55.220  1.00  0.00           H
ATOM   3042  CA  ALA A 201      83.470  73.170  55.130  1.00  0.00           C
ATOM   3043  HA  ALA A 201      83.900  72.350  55.710  1.00  0.00           H
ATOM   3044  CB  ALA A 201      81.930  72.970  55.000  1.00  0.00           C
ATOM   3045  HB1 ALA A 201      81.430  73.620  54.280  1.00  0.00           H
ATOM   3046  HB2 ALA A 201      81.740  71.920  54.800  1.00  0.00           H
ATOM   3047  HB3 ALA A 201      81.440  73.190  55.950  1.00  0.00           H
ATOM   3048  C   ALA A 201      84.260  72.890  53.780  1.00  0.00           C
ATOM   3049  O   ALA A 201      84.250  73.600  52.780  1.00  0.00           O
ATOM   3050  N   PHE A 202      84.940  71.720  53.730  1.00  0.00           N
ATOM   3051  H   PHE A 202      84.780  71.010  54.420  1.00  0.00           H
ATOM   3052  CA  PHE A 202      85.530  71.100  52.580  1.00  0.00           C
ATOM   3053  HA  PHE A 202      85.750  71.970  51.960  1.00  0.00           H
ATOM   3054  CB  PHE A 202      86.850  70.460  52.950  1.00  0.00           C
ATOM   3055  HB1 PHE A 202      87.340  70.170  52.020  1.00  0.00           H
ATOM   3056  HB2 PHE A 202      86.670  69.550  53.530  1.00  0.00           H
ATOM   3057  CG  PHE A 202      87.760  71.310  53.840  1.00  0.00           C
ATOM   3058  CD1 PHE A 202      88.410  72.300  53.130  1.00  0.00           C
ATOM   3059  HD1 PHE A 202      88.220  72.370  52.070  1.00  0.00           H
ATOM   3060  CE1 PHE A 202      89.390  73.090  53.730  1.00  0.00           C
ATOM   3061  HE1 PHE A 202      90.000  73.760  53.150  1.00  0.00           H
ATOM   3062  CZ  PHE A 202      89.640  72.840  55.100  1.00  0.00           C
ATOM   3063  HZ  PHE A 202      90.480  73.380  55.520  1.00  0.00           H
ATOM   3064  CE2 PHE A 202      88.950  71.840  55.780  1.00  0.00           C
ATOM   3065  HE2 PHE A 202      89.170  71.660  56.820  1.00  0.00           H
ATOM   3066  CD2 PHE A 202      87.970  70.960  55.160  1.00  0.00           C
ATOM   3067  HD2 PHE A 202      87.370  70.210  55.660  1.00  0.00           H
ATOM   3068  C   PHE A 202      84.540  70.130  51.880  1.00  0.00           C
ATOM   3069  O   PHE A 202      84.260  68.990  52.350  1.00  0.00           O
ATOM   3070  N   MET A 203      84.060  70.590  50.710  1.00  0.00           N
ATOM   3071  H   MET A 203      84.390  71.510  50.440  1.00  0.00           H
ATOM   3072  CA  MET A 203      83.170  69.900  49.830  1.00  0.00           C
ATOM   3073  HA  MET A 203      82.660  69.090  50.350  1.00  0.00           H
ATOM   3074  CB  MET A 203      82.070  70.830  49.280  1.00  0.00           C
ATOM   3075  HB1 MET A 203      81.280  70.240  48.830  1.00  0.00           H
ATOM   3076  HB2 MET A 203      82.560  71.380  48.470  1.00  0.00           H
ATOM   3077  CG  MET A 203      81.430  71.650  50.360  1.00  0.00           C
ATOM   3078  HG1 MET A 203      82.110  72.440  50.680  1.00  0.00           H
ATOM   3079  HG2 MET A 203      81.180  71.000  51.210  1.00  0.00           H
ATOM   3080  SD  MET A 203      79.900  72.500  49.770  1.00  0.00           S
ATOM   3081  CE  MET A 203      80.520  73.780  48.600  1.00  0.00           C
ATOM   3082  HE1 MET A 203      79.800  74.600  48.590  1.00  0.00           H
ATOM   3083  HE2 MET A 203      81.440  74.270  48.940  1.00  0.00           H
ATOM   3084  HE3 MET A 203      80.610  73.410  47.580  1.00  0.00           H
ATOM   3085  C   MET A 203      83.950  69.240  48.740  1.00  0.00           C
ATOM   3086  O   MET A 203      84.850  69.860  48.220  1.00  0.00           O
ATOM   3087  N   VAL A 204      83.460  67.980  48.500  1.00  0.00           N
ATOM   3088  H   VAL A 204      82.610  67.700  48.970  1.00  0.00           H
ATOM   3089  CA  VAL A 204      83.850  67.110  47.420  1.00  0.00           C
ATOM   3090  HA  VAL A 204      84.570  67.680  46.830  1.00  0.00           H
ATOM   3091  CB  VAL A 204      84.530  65.870  48.040  1.00  0.00           C
ATOM   3092  HB  VAL A 204      83.870  65.390  48.770  1.00  0.00           H
ATOM   3093  CG1 VAL A 204      84.830  64.840  46.990  1.00  0.00           C
ATOM   3094 1HG1 VAL A 204      85.320  63.990  47.450  1.00  0.00           H
ATOM   3095 2HG1 VAL A 204      83.850  64.500  46.640  1.00  0.00           H
ATOM   3096 3HG1 VAL A 204      85.450  65.240  46.180  1.00  0.00           H
ATOM   3097  CG2 VAL A 204      85.750  66.190  48.910  1.00  0.00           C
ATOM   3098 1HG2 VAL A 204      86.320  67.060  48.580  1.00  0.00           H
ATOM   3099 2HG2 VAL A 204      85.380  66.390  49.920  1.00  0.00           H
ATOM   3100 3HG2 VAL A 204      86.430  65.340  48.970  1.00  0.00           H
ATOM   3101  C   VAL A 204      82.670  66.810  46.580  1.00  0.00           C
ATOM   3102  O   VAL A 204      81.660  66.260  47.080  1.00  0.00           O
ATOM   3103  N   ASP A 205      82.680  67.200  45.300  1.00  0.00           N
ATOM   3104  H   ASP A 205      83.500  67.690  44.970  1.00  0.00           H
ATOM   3105  CA  ASP A 205      81.680  66.800  44.340  1.00  0.00           C
ATOM   3106  HA  ASP A 205      80.700  66.650  44.800  1.00  0.00           H
ATOM   3107  CB  ASP A 205      81.560  67.910  43.210  1.00  0.00           C
ATOM   3108  HB1 ASP A 205      82.520  68.080  42.720  1.00  0.00           H
ATOM   3109  HB2 ASP A 205      81.410  68.890  43.660  1.00  0.00           H
ATOM   3110  CG  ASP A 205      80.620  67.630  42.100  1.00  0.00           C
ATOM   3111  OD1 ASP A 205      80.350  66.460  41.820  1.00  0.00           O
ATOM   3112  OD2 ASP A 205      80.340  68.620  41.350  1.00  0.00           O
ATOM   3113  C   ASP A 205      82.120  65.370  43.850  1.00  0.00           C
ATOM   3114  O   ASP A 205      83.300  65.140  43.500  1.00  0.00           O
ATOM   3115  N   ASN A 206      81.300  64.360  43.860  1.00  0.00           N
ATOM   3116  H   ASN A 206      80.450  64.600  44.360  1.00  0.00           H
ATOM   3117  CA  ASN A 206      81.510  62.990  43.490  1.00  0.00           C
ATOM   3118  HA  ASN A 206      82.340  62.550  44.040  1.00  0.00           H
ATOM   3119  CB  ASN A 206      80.290  62.150  43.920  1.00  0.00           C
ATOM   3120  HB1 ASN A 206      80.160  61.270  43.290  1.00  0.00           H
ATOM   3121  HB2 ASN A 206      79.370  62.730  43.760  1.00  0.00           H
ATOM   3122  CG  ASN A 206      80.310  61.510  45.320  1.00  0.00           C
ATOM   3123  OD1 ASN A 206      81.380  61.340  45.880  1.00  0.00           O
ATOM   3124  ND2 ASN A 206      79.220  61.030  45.900  1.00  0.00           N
ATOM   3125 1HD2 ASN A 206      78.310  61.240  45.530  1.00  0.00           H
ATOM   3126 2HD2 ASN A 206      79.310  60.350  46.640  1.00  0.00           H
ATOM   3127  C   ASN A 206      81.710  62.850  42.020  1.00  0.00           C
ATOM   3128  O   ASN A 206      82.270  61.840  41.540  1.00  0.00           O
ATOM   3129  N   GLU A 207      81.310  63.780  41.150  1.00  0.00           N
ATOM   3130  H   GLU A 207      80.830  64.580  41.550  1.00  0.00           H
ATOM   3131  CA  GLU A 207      81.560  63.880  39.710  1.00  0.00           C
ATOM   3132  HA  GLU A 207      81.280  62.950  39.200  1.00  0.00           H
ATOM   3133  CB  GLU A 207      80.670  64.990  39.110  1.00  0.00           C
ATOM   3134  HB1 GLU A 207      81.000  65.920  39.560  1.00  0.00           H
ATOM   3135  HB2 GLU A 207      79.640  64.840  39.450  1.00  0.00           H
ATOM   3136  CG  GLU A 207      80.730  65.020  37.530  1.00  0.00           C
ATOM   3137  HG1 GLU A 207      80.140  64.220  37.080  1.00  0.00           H
ATOM   3138  HG2 GLU A 207      81.760  64.860  37.220  1.00  0.00           H
ATOM   3139  CD  GLU A 207      80.090  66.320  36.970  1.00  0.00           C
ATOM   3140  OE1 GLU A 207      80.740  67.380  37.020  1.00  0.00           O
ATOM   3141  OE2 GLU A 207      78.880  66.340  36.510  1.00  0.00           O
ATOM   3142  C   GLU A 207      83.020  64.190  39.450  1.00  0.00           C
ATOM   3143  O   GLU A 207      83.690  63.460  38.680  1.00  0.00           O
ATOM   3144  N   ALA A 208      83.570  65.080  40.230  1.00  0.00           N
ATOM   3145  H   ALA A 208      83.000  65.440  40.980  1.00  0.00           H
ATOM   3146  CA  ALA A 208      84.910  65.490  40.050  1.00  0.00           C
ATOM   3147  HA  ALA A 208      85.020  65.720  38.990  1.00  0.00           H
ATOM   3148  CB  ALA A 208      85.100  66.840  40.780  1.00  0.00           C
ATOM   3149  HB1 ALA A 208      84.310  67.510  40.440  1.00  0.00           H
ATOM   3150  HB2 ALA A 208      85.240  66.730  41.850  1.00  0.00           H
ATOM   3151  HB3 ALA A 208      86.110  67.190  40.590  1.00  0.00           H
ATOM   3152  C   ALA A 208      85.850  64.400  40.440  1.00  0.00           C
ATOM   3153  O   ALA A 208      86.690  63.950  39.630  1.00  0.00           O
ATOM   3154  N   ILE A 209      85.550  63.680  41.580  1.00  0.00           N
ATOM   3155  H   ILE A 209      84.870  64.010  42.250  1.00  0.00           H
ATOM   3156  CA  ILE A 209      86.520  62.580  42.000  1.00  0.00           C
ATOM   3157  HA  ILE A 209      87.550  62.940  41.910  1.00  0.00           H
ATOM   3158  CB  ILE A 209      86.300  62.130  43.410  1.00  0.00           C
ATOM   3159  HB  ILE A 209      85.330  61.650  43.300  1.00  0.00           H
ATOM   3160  CG2 ILE A 209      87.280  60.960  43.870  1.00  0.00           C
ATOM   3161 1HG2 ILE A 209      88.250  61.280  44.240  1.00  0.00           H
ATOM   3162 2HG2 ILE A 209      86.880  60.530  44.780  1.00  0.00           H
ATOM   3163 3HG2 ILE A 209      87.310  60.130  43.160  1.00  0.00           H
ATOM   3164  CG1 ILE A 209      86.260  63.230  44.490  1.00  0.00           C
ATOM   3165 1HG1 ILE A 209      86.300  62.820  45.500  1.00  0.00           H
ATOM   3166 2HG1 ILE A 209      85.380  63.840  44.260  1.00  0.00           H
ATOM   3167  CD  ILE A 209      87.510  64.080  44.460  1.00  0.00           C
ATOM   3168  HD1 ILE A 209      87.830  64.230  43.430  1.00  0.00           H
ATOM   3169  HD2 ILE A 209      87.160  64.990  44.950  1.00  0.00           H
ATOM   3170  HD3 ILE A 209      88.360  63.640  44.980  1.00  0.00           H
ATOM   3171  C   ILE A 209      86.480  61.400  40.980  1.00  0.00           C
ATOM   3172  O   ILE A 209      87.500  60.780  40.650  1.00  0.00           O
ATOM   3173  N   TYR A 210      85.290  61.090  40.450  1.00  0.00           N
ATOM   3174  H   TYR A 210      84.460  61.590  40.730  1.00  0.00           H
ATOM   3175  CA  TYR A 210      85.030  60.010  39.510  1.00  0.00           C
ATOM   3176  HA  TYR A 210      85.450  59.100  39.930  1.00  0.00           H
ATOM   3177  CB  TYR A 210      83.560  59.790  39.400  1.00  0.00           C
ATOM   3178  HB1 TYR A 210      83.170  60.740  39.030  1.00  0.00           H
ATOM   3179  HB2 TYR A 210      83.160  59.650  40.400  1.00  0.00           H
ATOM   3180  CG  TYR A 210      83.010  58.620  38.610  1.00  0.00           C
ATOM   3181  CD1 TYR A 210      82.700  57.440  39.280  1.00  0.00           C
ATOM   3182  HD1 TYR A 210      82.920  57.310  40.320  1.00  0.00           H
ATOM   3183  CE1 TYR A 210      82.100  56.380  38.600  1.00  0.00           C
ATOM   3184  HE1 TYR A 210      81.730  55.580  39.210  1.00  0.00           H
ATOM   3185  CZ  TYR A 210      81.820  56.400  37.280  1.00  0.00           C
ATOM   3186  OH  TYR A 210      81.230  55.310  36.720  1.00  0.00           O
ATOM   3187  HH  TYR A 210      81.000  55.480  35.800  1.00  0.00           H
ATOM   3188  CE2 TYR A 210      82.130  57.600  36.590  1.00  0.00           C
ATOM   3189  HE2 TYR A 210      82.070  57.710  35.510  1.00  0.00           H
ATOM   3190  CD2 TYR A 210      82.700  58.640  37.250  1.00  0.00           C
ATOM   3191  HD2 TYR A 210      83.050  59.480  36.660  1.00  0.00           H
ATOM   3192  C   TYR A 210      85.720  60.420  38.260  1.00  0.00           C
ATOM   3193  O   TYR A 210      86.590  59.610  37.880  1.00  0.00           O
ATOM   3194  N   ASP A 211      85.570  61.600  37.620  1.00  0.00           N
ATOM   3195  H   ASP A 211      84.930  62.290  37.990  1.00  0.00           H
ATOM   3196  CA  ASP A 211      86.150  62.010  36.380  1.00  0.00           C
ATOM   3197  HA  ASP A 211      85.810  61.320  35.600  1.00  0.00           H
ATOM   3198  CB  ASP A 211      85.480  63.360  36.000  1.00  0.00           C
ATOM   3199  HB1 ASP A 211      85.810  64.190  36.630  1.00  0.00           H
ATOM   3200  HB2 ASP A 211      84.410  63.340  36.180  1.00  0.00           H
ATOM   3201  CG  ASP A 211      85.560  63.690  34.520  1.00  0.00           C
ATOM   3202  OD1 ASP A 211      85.230  62.710  33.790  1.00  0.00           O
ATOM   3203  OD2 ASP A 211      85.770  64.810  34.010  1.00  0.00           O
ATOM   3204  C   ASP A 211      87.720  62.160  36.460  1.00  0.00           C
ATOM   3205  O   ASP A 211      88.370  62.040  35.370  1.00  0.00           O
ATOM   3206  N   ILE A 212      88.300  62.320  37.630  1.00  0.00           N
ATOM   3207  H   ILE A 212      87.630  62.450  38.380  1.00  0.00           H
ATOM   3208  CA  ILE A 212      89.730  62.260  37.950  1.00  0.00           C
ATOM   3209  HA  ILE A 212      90.170  62.740  37.070  1.00  0.00           H
ATOM   3210  CB  ILE A 212      89.990  63.030  39.220  1.00  0.00           C
ATOM   3211  HB  ILE A 212      89.320  62.730  40.030  1.00  0.00           H
ATOM   3212  CG2 ILE A 212      91.450  62.810  39.670  1.00  0.00           C
ATOM   3213 1HG2 ILE A 212      91.680  63.510  40.470  1.00  0.00           H
ATOM   3214 2HG2 ILE A 212      91.660  61.800  40.030  1.00  0.00           H
ATOM   3215 3HG2 ILE A 212      92.050  62.930  38.770  1.00  0.00           H
ATOM   3216  CG1 ILE A 212      89.860  64.610  39.100  1.00  0.00           C
ATOM   3217 1HG1 ILE A 212      89.010  64.770  38.430  1.00  0.00           H
ATOM   3218 2HG1 ILE A 212      90.780  65.070  38.740  1.00  0.00           H
ATOM   3219  CD  ILE A 212      89.590  65.350  40.400  1.00  0.00           C
ATOM   3220  HD1 ILE A 212      89.110  66.290  40.140  1.00  0.00           H
ATOM   3221  HD2 ILE A 212      88.950  64.900  41.160  1.00  0.00           H
ATOM   3222  HD3 ILE A 212      90.580  65.510  40.840  1.00  0.00           H
ATOM   3223  C   ILE A 212      90.180  60.770  37.940  1.00  0.00           C
ATOM   3224  O   ILE A 212      91.170  60.480  37.340  1.00  0.00           O
ATOM   3225  N   CYS A 213      89.460  59.880  38.600  1.00  0.00           N
ATOM   3226  H   CYS A 213      88.670  60.250  39.110  1.00  0.00           H
ATOM   3227  CA  CYS A 213      89.820  58.450  38.720  1.00  0.00           C
ATOM   3228  HA  CYS A 213      90.790  58.430  39.230  1.00  0.00           H
ATOM   3229  CB  CYS A 213      88.700  57.660  39.480  1.00  0.00           C
ATOM   3230  HB1 CYS A 213      88.850  56.590  39.400  1.00  0.00           H
ATOM   3231  HB2 CYS A 213      87.760  57.940  39.010  1.00  0.00           H
ATOM   3232  SG  CYS A 213      88.620  57.850  41.280  1.00  0.00           S
ATOM   3233  HG  CYS A 213      88.290  59.150  41.270  1.00  0.00           H
ATOM   3234  C   CYS A 213      89.850  57.760  37.340  1.00  0.00           C
ATOM   3235  O   CYS A 213      90.700  56.920  37.090  1.00  0.00           O
ATOM   3236  N   ARG A 214      89.010  58.270  36.440  1.00  0.00           N
ATOM   3237  H   ARG A 214      88.400  59.000  36.780  1.00  0.00           H
ATOM   3238  CA  ARG A 214      88.850  57.780  35.050  1.00  0.00           C
ATOM   3239  HA  ARG A 214      88.940  56.700  35.050  1.00  0.00           H
ATOM   3240  CB  ARG A 214      87.590  58.260  34.330  1.00  0.00           C
ATOM   3241  HB1 ARG A 214      87.760  58.230  33.260  1.00  0.00           H
ATOM   3242  HB2 ARG A 214      87.470  59.310  34.610  1.00  0.00           H
ATOM   3243  CG  ARG A 214      86.270  57.600  34.840  1.00  0.00           C
ATOM   3244  HG1 ARG A 214      86.080  57.690  35.910  1.00  0.00           H
ATOM   3245  HG2 ARG A 214      86.410  56.550  34.570  1.00  0.00           H
ATOM   3246  CD  ARG A 214      84.940  57.900  34.000  1.00  0.00           C
ATOM   3247  HD1 ARG A 214      84.120  57.290  34.370  1.00  0.00           H
ATOM   3248  HD2 ARG A 214      85.190  57.650  32.960  1.00  0.00           H
ATOM   3249  NE  ARG A 214      84.600  59.340  33.970  1.00  0.00           N
ATOM   3250  HE  ARG A 214      85.320  60.020  34.160  1.00  0.00           H
ATOM   3251  CZ  ARG A 214      83.430  59.710  33.480  1.00  0.00           C
ATOM   3252  NH1 ARG A 214      82.500  58.980  32.960  1.00  0.00           N
ATOM   3253 1HH1 ARG A 214      82.460  57.970  32.970  1.00  0.00           H
ATOM   3254 2HH1 ARG A 214      81.570  59.300  32.760  1.00  0.00           H
ATOM   3255  NH2 ARG A 214      83.140  60.980  33.400  1.00  0.00           N
ATOM   3256 1HH2 ARG A 214      83.850  61.660  33.610  1.00  0.00           H
ATOM   3257 2HH2 ARG A 214      82.340  61.370  32.920  1.00  0.00           H
ATOM   3258  C   ARG A 214      90.050  58.250  34.200  1.00  0.00           C
ATOM   3259  O   ARG A 214      90.520  57.560  33.320  1.00  0.00           O
ATOM   3260  N   ARG A 215      90.400  59.540  34.350  1.00  0.00           N
ATOM   3261  H   ARG A 215      90.050  59.950  35.200  1.00  0.00           H
ATOM   3262  CA  ARG A 215      91.310  60.280  33.450  1.00  0.00           C
ATOM   3263  HA  ARG A 215      91.180  59.910  32.430  1.00  0.00           H
ATOM   3264  CB  ARG A 215      90.820  61.690  33.350  1.00  0.00           C
ATOM   3265  HB1 ARG A 215      91.100  62.100  34.320  1.00  0.00           H
ATOM   3266  HB2 ARG A 215      89.760  61.800  33.140  1.00  0.00           H
ATOM   3267  CG  ARG A 215      91.470  62.390  32.150  1.00  0.00           C
ATOM   3268  HG1 ARG A 215      91.240  61.930  31.190  1.00  0.00           H
ATOM   3269  HG2 ARG A 215      92.540  62.230  32.260  1.00  0.00           H
ATOM   3270  CD  ARG A 215      91.180  63.940  32.290  1.00  0.00           C
ATOM   3271  HD1 ARG A 215      90.090  63.990  32.330  1.00  0.00           H
ATOM   3272  HD2 ARG A 215      91.390  64.430  31.340  1.00  0.00           H
ATOM   3273  NE  ARG A 215      91.790  64.610  33.450  1.00  0.00           N
ATOM   3274  HE  ARG A 215      92.790  64.510  33.460  1.00  0.00           H
ATOM   3275  CZ  ARG A 215      91.230  65.280  34.440  1.00  0.00           C
ATOM   3276  NH1 ARG A 215      89.990  65.630  34.390  1.00  0.00           N
ATOM   3277 1HH1 ARG A 215      89.500  65.700  33.510  1.00  0.00           H
ATOM   3278 2HH1 ARG A 215      89.550  66.170  35.120  1.00  0.00           H
ATOM   3279  NH2 ARG A 215      91.920  65.450  35.470  1.00  0.00           N
ATOM   3280 1HH2 ARG A 215      92.750  64.880  35.590  1.00  0.00           H
ATOM   3281 2HH2 ARG A 215      91.620  65.970  36.280  1.00  0.00           H
ATOM   3282  C   ARG A 215      92.790  60.200  33.840  1.00  0.00           C
ATOM   3283  O   ARG A 215      93.650  60.170  32.920  1.00  0.00           O
ATOM   3284  N   ASN A 216      93.130  60.150  35.150  1.00  0.00           N
ATOM   3285  H   ASN A 216      92.470  60.450  35.860  1.00  0.00           H
ATOM   3286  CA  ASN A 216      94.490  60.130  35.700  1.00  0.00           C
ATOM   3287  HA  ASN A 216      95.200  60.370  34.920  1.00  0.00           H
ATOM   3288  CB  ASN A 216      94.560  60.990  36.950  1.00  0.00           C
ATOM   3289  HB1 ASN A 216      95.500  60.800  37.460  1.00  0.00           H
ATOM   3290  HB2 ASN A 216      93.810  60.710  37.680  1.00  0.00           H
ATOM   3291  CG  ASN A 216      94.390  62.460  36.710  1.00  0.00           C
ATOM   3292  OD1 ASN A 216      93.500  62.940  36.080  1.00  0.00           O
ATOM   3293  ND2 ASN A 216      95.430  63.220  37.080  1.00  0.00           N
ATOM   3294 1HD2 ASN A 216      96.280  62.960  37.570  1.00  0.00           H
ATOM   3295 2HD2 ASN A 216      95.260  64.190  36.860  1.00  0.00           H
ATOM   3296  C   ASN A 216      94.940  58.730  36.150  1.00  0.00           C
ATOM   3297  O   ASN A 216      96.200  58.550  36.210  1.00  0.00           O
ATOM   3298  N   LEU A 217      94.070  57.850  36.620  1.00  0.00           N
ATOM   3299  H   LEU A 217      93.080  58.050  36.650  1.00  0.00           H
ATOM   3300  CA  LEU A 217      94.460  56.460  36.990  1.00  0.00           C
ATOM   3301  HA  LEU A 217      95.540  56.390  36.900  1.00  0.00           H
ATOM   3302  CB  LEU A 217      93.980  56.170  38.400  1.00  0.00           C
ATOM   3303  HB1 LEU A 217      94.470  55.290  38.840  1.00  0.00           H
ATOM   3304  HB2 LEU A 217      92.910  56.010  38.340  1.00  0.00           H
ATOM   3305  CG  LEU A 217      94.180  57.320  39.410  1.00  0.00           C
ATOM   3306  HG  LEU A 217      93.650  58.150  38.960  1.00  0.00           H
ATOM   3307  CD1 LEU A 217      93.500  56.950  40.750  1.00  0.00           C
ATOM   3308 1HD1 LEU A 217      93.830  55.990  41.130  1.00  0.00           H
ATOM   3309 2HD1 LEU A 217      93.760  57.760  41.430  1.00  0.00           H
ATOM   3310 3HD1 LEU A 217      92.420  57.070  40.670  1.00  0.00           H
ATOM   3311  CD2 LEU A 217      95.660  57.570  39.580  1.00  0.00           C
ATOM   3312 1HD2 LEU A 217      96.180  56.690  39.940  1.00  0.00           H
ATOM   3313 2HD2 LEU A 217      96.180  57.890  38.670  1.00  0.00           H
ATOM   3314 3HD2 LEU A 217      95.740  58.360  40.330  1.00  0.00           H
ATOM   3315  C   LEU A 217      93.960  55.410  35.910  1.00  0.00           C
ATOM   3316  O   LEU A 217      94.060  54.200  36.020  1.00  0.00           O
ATOM   3317  N   ASP A 218      93.290  55.830  34.750  1.00  0.00           N
ATOM   3318  H   ASP A 218      93.200  56.820  34.550  1.00  0.00           H
ATOM   3319  CA  ASP A 218      92.620  54.960  33.760  1.00  0.00           C
ATOM   3320  HA  ASP A 218      92.030  55.620  33.130  1.00  0.00           H
ATOM   3321  CB  ASP A 218      93.650  54.400  32.780  1.00  0.00           C
ATOM   3322  HB1 ASP A 218      93.050  53.960  31.980  1.00  0.00           H
ATOM   3323  HB2 ASP A 218      94.200  53.640  33.340  1.00  0.00           H
ATOM   3324  CG  ASP A 218      94.600  55.450  32.160  1.00  0.00           C
ATOM   3325  OD1 ASP A 218      94.390  56.690  32.210  1.00  0.00           O
ATOM   3326  OD2 ASP A 218      95.570  55.040  31.480  1.00  0.00           O
ATOM   3327  C   ASP A 218      91.490  53.980  34.240  1.00  0.00           C
ATOM   3328  O   ASP A 218      91.390  52.890  33.740  1.00  0.00           O
ATOM   3329  N   ILE A 219      90.810  54.200  35.330  1.00  0.00           N
ATOM   3330  H   ILE A 219      91.100  54.970  35.930  1.00  0.00           H
ATOM   3331  CA  ILE A 219      89.740  53.340  35.760  1.00  0.00           C
ATOM   3332  HA  ILE A 219      89.990  52.280  35.640  1.00  0.00           H
ATOM   3333  CB  ILE A 219      89.610  53.490  37.320  1.00  0.00           C
ATOM   3334  HB  ILE A 219      89.490  54.540  37.600  1.00  0.00           H
ATOM   3335  CG2 ILE A 219      88.480  52.640  37.920  1.00  0.00           C
ATOM   3336 1HG2 ILE A 219      88.440  52.820  38.990  1.00  0.00           H
ATOM   3337 2HG2 ILE A 219      87.580  52.740  37.310  1.00  0.00           H
ATOM   3338 3HG2 ILE A 219      88.750  51.600  37.750  1.00  0.00           H
ATOM   3339  CG1 ILE A 219      90.890  53.010  38.060  1.00  0.00           C
ATOM   3340 1HG1 ILE A 219      91.810  53.210  37.510  1.00  0.00           H
ATOM   3341 2HG1 ILE A 219      90.810  51.940  38.210  1.00  0.00           H
ATOM   3342  CD  ILE A 219      91.040  53.630  39.490  1.00  0.00           C
ATOM   3343  HD1 ILE A 219      91.820  53.110  40.050  1.00  0.00           H
ATOM   3344  HD2 ILE A 219      91.170  54.700  39.360  1.00  0.00           H
ATOM   3345  HD3 ILE A 219      90.150  53.460  40.090  1.00  0.00           H
ATOM   3346  C   ILE A 219      88.440  53.560  35.030  1.00  0.00           C
ATOM   3347  O   ILE A 219      87.820  54.650  35.030  1.00  0.00           O
ATOM   3348  N   GLU A 220      87.880  52.510  34.400  1.00  0.00           N
ATOM   3349  H   GLU A 220      88.410  51.650  34.360  1.00  0.00           H
ATOM   3350  CA  GLU A 220      86.790  52.680  33.390  1.00  0.00           C
ATOM   3351  HA  GLU A 220      87.050  53.390  32.610  1.00  0.00           H
ATOM   3352  CB  GLU A 220      86.690  51.350  32.580  1.00  0.00           C
ATOM   3353  HB1 GLU A 220      85.740  51.390  32.050  1.00  0.00           H
ATOM   3354  HB2 GLU A 220      86.560  50.470  33.200  1.00  0.00           H
ATOM   3355  CG  GLU A 220      87.750  51.070  31.540  1.00  0.00           C
ATOM   3356  HG1 GLU A 220      88.710  50.940  32.040  1.00  0.00           H
ATOM   3357  HG2 GLU A 220      87.890  51.980  30.950  1.00  0.00           H
ATOM   3358  CD  GLU A 220      87.490  49.900  30.590  1.00  0.00           C
ATOM   3359  OE1 GLU A 220      87.620  48.750  30.980  1.00  0.00           O
ATOM   3360  OE2 GLU A 220      87.130  50.220  29.440  1.00  0.00           O
ATOM   3361  C   GLU A 220      85.510  53.130  34.020  1.00  0.00           C
ATOM   3362  O   GLU A 220      84.790  53.990  33.470  1.00  0.00           O
ATOM   3363  N   ARG A 221      85.190  52.510  35.150  1.00  0.00           N
ATOM   3364  H   ARG A 221      85.840  51.810  35.470  1.00  0.00           H
ATOM   3365  CA  ARG A 221      83.920  52.640  36.000  1.00  0.00           C
ATOM   3366  HA  ARG A 221      83.450  53.620  35.880  1.00  0.00           H
ATOM   3367  CB  ARG A 221      82.930  51.540  35.500  1.00  0.00           C
ATOM   3368  HB1 ARG A 221      83.000  50.640  36.120  1.00  0.00           H
ATOM   3369  HB2 ARG A 221      83.090  51.380  34.430  1.00  0.00           H
ATOM   3370  CG  ARG A 221      81.450  52.010  35.510  1.00  0.00           C
ATOM   3371  HG1 ARG A 221      80.780  51.310  35.010  1.00  0.00           H
ATOM   3372  HG2 ARG A 221      81.530  52.980  35.020  1.00  0.00           H
ATOM   3373  CD  ARG A 221      81.000  52.190  36.970  1.00  0.00           C
ATOM   3374  HD1 ARG A 221      81.670  52.790  37.600  1.00  0.00           H
ATOM   3375  HD2 ARG A 221      81.060  51.220  37.470  1.00  0.00           H
ATOM   3376  NE  ARG A 221      79.650  52.690  37.080  1.00  0.00           N
ATOM   3377  HE  ARG A 221      79.220  52.810  36.170  1.00  0.00           H
ATOM   3378  CZ  ARG A 221      78.850  52.940  38.070  1.00  0.00           C
ATOM   3379  NH1 ARG A 221      79.270  52.670  39.270  1.00  0.00           N
ATOM   3380 1HH1 ARG A 221      80.070  52.070  39.420  1.00  0.00           H
ATOM   3381 2HH1 ARG A 221      78.600  52.720  40.030  1.00  0.00           H
ATOM   3382  NH2 ARG A 221      77.650  53.360  37.710  1.00  0.00           N
ATOM   3383 1HH2 ARG A 221      77.510  53.440  36.710  1.00  0.00           H
ATOM   3384 2HH2 ARG A 221      76.950  53.590  38.400  1.00  0.00           H
ATOM   3385  C   ARG A 221      84.340  52.520  37.470  1.00  0.00           C
ATOM   3386  O   ARG A 221      84.160  51.470  38.080  1.00  0.00           O
ATOM   3387  N   PRO A 222      84.870  53.650  38.040  1.00  0.00           N
ATOM   3388  CD  PRO A 222      85.230  55.000  37.400  1.00  0.00           C
ATOM   3389  HD1 PRO A 222      84.290  55.480  37.110  1.00  0.00           H
ATOM   3390  HD2 PRO A 222      85.740  54.870  36.440  1.00  0.00           H
ATOM   3391  CG  PRO A 222      86.120  55.770  38.340  1.00  0.00           C
ATOM   3392  HG1 PRO A 222      86.070  56.860  38.260  1.00  0.00           H
ATOM   3393  HG2 PRO A 222      87.160  55.500  38.140  1.00  0.00           H
ATOM   3394  CB  PRO A 222      85.650  55.200  39.690  1.00  0.00           C
ATOM   3395  HB1 PRO A 222      84.760  55.680  40.120  1.00  0.00           H
ATOM   3396  HB2 PRO A 222      86.350  55.450  40.480  1.00  0.00           H
ATOM   3397  CA  PRO A 222      85.320  53.750  39.410  1.00  0.00           C
ATOM   3398  HA  PRO A 222      86.170  53.090  39.540  1.00  0.00           H
ATOM   3399  C   PRO A 222      84.350  53.240  40.440  1.00  0.00           C
ATOM   3400  O   PRO A 222      83.150  53.400  40.380  1.00  0.00           O
ATOM   3401  N   THR A 223      84.870  52.730  41.520  1.00  0.00           N
ATOM   3402  H   THR A 223      85.880  52.700  41.570  1.00  0.00           H
ATOM   3403  CA  THR A 223      84.150  52.270  42.720  1.00  0.00           C
ATOM   3404  HA  THR A 223      83.080  52.260  42.480  1.00  0.00           H
ATOM   3405  CB  THR A 223      84.580  50.850  42.990  1.00  0.00           C
ATOM   3406  HB  THR A 223      83.940  50.500  43.800  1.00  0.00           H
ATOM   3407  CG2 THR A 223      84.490  49.910  41.790  1.00  0.00           C
ATOM   3408 1HG2 THR A 223      85.370  50.020  41.150  1.00  0.00           H
ATOM   3409 2HG2 THR A 223      84.410  48.880  42.120  1.00  0.00           H
ATOM   3410 3HG2 THR A 223      83.630  50.170  41.190  1.00  0.00           H
ATOM   3411  OG1 THR A 223      85.940  50.810  43.350  1.00  0.00           O
ATOM   3412  HG1 THR A 223      86.450  50.850  42.540  1.00  0.00           H
ATOM   3413  C   THR A 223      84.320  53.190  43.940  1.00  0.00           C
ATOM   3414  O   THR A 223      85.330  53.920  44.040  1.00  0.00           O
ATOM   3415  N   TYR A 224      83.490  53.010  44.990  1.00  0.00           N
ATOM   3416  H   TYR A 224      82.700  52.390  44.870  1.00  0.00           H
ATOM   3417  CA  TYR A 224      83.710  53.720  46.280  1.00  0.00           C
ATOM   3418  HA  TYR A 224      83.640  54.790  46.140  1.00  0.00           H
ATOM   3419  CB  TYR A 224      82.640  53.350  47.290  1.00  0.00           C
ATOM   3420  HB1 TYR A 224      82.920  53.670  48.290  1.00  0.00           H
ATOM   3421  HB2 TYR A 224      82.660  52.260  47.280  1.00  0.00           H
ATOM   3422  CG  TYR A 224      81.160  53.730  46.970  1.00  0.00           C
ATOM   3423  CD1 TYR A 224      80.800  55.030  46.640  1.00  0.00           C
ATOM   3424  HD1 TYR A 224      81.530  55.800  46.430  1.00  0.00           H
ATOM   3425  CE1 TYR A 224      79.470  55.410  46.630  1.00  0.00           C
ATOM   3426  HE1 TYR A 224      79.330  56.470  46.430  1.00  0.00           H
ATOM   3427  CZ  TYR A 224      78.450  54.530  47.060  1.00  0.00           C
ATOM   3428  OH  TYR A 224      77.210  55.010  47.300  1.00  0.00           O
ATOM   3429  HH  TYR A 224      76.670  54.430  47.840  1.00  0.00           H
ATOM   3430  CE2 TYR A 224      78.820  53.150  47.260  1.00  0.00           C
ATOM   3431  HE2 TYR A 224      78.070  52.420  47.540  1.00  0.00           H
ATOM   3432  CD2 TYR A 224      80.150  52.790  47.300  1.00  0.00           C
ATOM   3433  HD2 TYR A 224      80.340  51.750  47.510  1.00  0.00           H
ATOM   3434  C   TYR A 224      85.140  53.490  46.890  1.00  0.00           C
ATOM   3435  O   TYR A 224      85.670  54.410  47.470  1.00  0.00           O
ATOM   3436  N   THR A 225      85.740  52.280  46.630  1.00  0.00           N
ATOM   3437  H   THR A 225      85.180  51.480  46.370  1.00  0.00           H
ATOM   3438  CA  THR A 225      87.160  52.000  46.910  1.00  0.00           C
ATOM   3439  HA  THR A 225      87.280  52.130  47.990  1.00  0.00           H
ATOM   3440  CB  THR A 225      87.460  50.490  46.710  1.00  0.00           C
ATOM   3441  HB  THR A 225      87.080  50.220  45.720  1.00  0.00           H
ATOM   3442  CG2 THR A 225      89.010  50.160  46.850  1.00  0.00           C
ATOM   3443 1HG2 THR A 225      89.600  50.310  45.940  1.00  0.00           H
ATOM   3444 2HG2 THR A 225      89.410  50.800  47.630  1.00  0.00           H
ATOM   3445 3HG2 THR A 225      89.220  49.140  47.180  1.00  0.00           H
ATOM   3446  OG1 THR A 225      86.810  49.640  47.640  1.00  0.00           O
ATOM   3447  HG1 THR A 225      85.860  49.770  47.580  1.00  0.00           H
ATOM   3448  C   THR A 225      88.160  52.950  46.220  1.00  0.00           C
ATOM   3449  O   THR A 225      88.910  53.620  46.930  1.00  0.00           O
ATOM   3450  N   ASN A 226      88.100  52.990  44.880  1.00  0.00           N
ATOM   3451  H   ASN A 226      87.290  52.540  44.480  1.00  0.00           H
ATOM   3452  CA  ASN A 226      88.870  54.010  44.140  1.00  0.00           C
ATOM   3453  HA  ASN A 226      89.920  53.770  44.320  1.00  0.00           H
ATOM   3454  CB  ASN A 226      88.520  53.850  42.660  1.00  0.00           C
ATOM   3455  HB1 ASN A 226      89.080  54.540  42.020  1.00  0.00           H
ATOM   3456  HB2 ASN A 226      87.470  54.120  42.530  1.00  0.00           H
ATOM   3457  CG  ASN A 226      88.560  52.430  42.050  1.00  0.00           C
ATOM   3458  OD1 ASN A 226      87.610  51.940  41.470  1.00  0.00           O
ATOM   3459  ND2 ASN A 226      89.680  51.700  41.960  1.00  0.00           N
ATOM   3460 1HD2 ASN A 226      90.510  52.050  42.420  1.00  0.00           H
ATOM   3461 2HD2 ASN A 226      89.720  50.730  41.710  1.00  0.00           H
ATOM   3462  C   ASN A 226      88.600  55.470  44.550  1.00  0.00           C
ATOM   3463  O   ASN A 226      89.520  56.350  44.480  1.00  0.00           O
ATOM   3464  N   LEU A 227      87.350  55.720  44.940  1.00  0.00           N
ATOM   3465  H   LEU A 227      86.640  55.040  44.720  1.00  0.00           H
ATOM   3466  CA  LEU A 227      87.020  57.120  45.300  1.00  0.00           C
ATOM   3467  HA  LEU A 227      87.470  57.790  44.570  1.00  0.00           H
ATOM   3468  CB  LEU A 227      85.540  57.570  45.300  1.00  0.00           C
ATOM   3469  HB1 LEU A 227      85.470  58.630  45.540  1.00  0.00           H
ATOM   3470  HB2 LEU A 227      85.050  57.020  46.100  1.00  0.00           H
ATOM   3471  CG  LEU A 227      84.830  57.230  44.000  1.00  0.00           C
ATOM   3472  HG  LEU A 227      85.010  56.210  43.650  1.00  0.00           H
ATOM   3473  CD1 LEU A 227      83.280  57.420  44.160  1.00  0.00           C
ATOM   3474 1HD1 LEU A 227      82.790  57.460  43.190  1.00  0.00           H
ATOM   3475 2HD1 LEU A 227      82.920  56.560  44.720  1.00  0.00           H
ATOM   3476 3HD1 LEU A 227      82.970  58.390  44.560  1.00  0.00           H
ATOM   3477  CD2 LEU A 227      85.260  58.030  42.770  1.00  0.00           C
ATOM   3478 1HD2 LEU A 227      84.630  57.820  41.910  1.00  0.00           H
ATOM   3479 2HD2 LEU A 227      85.290  59.110  42.940  1.00  0.00           H
ATOM   3480 3HD2 LEU A 227      86.260  57.680  42.510  1.00  0.00           H
ATOM   3481  C   LEU A 227      87.710  57.490  46.590  1.00  0.00           C
ATOM   3482  O   LEU A 227      88.440  58.480  46.660  1.00  0.00           O
ATOM   3483  N   ASN A 228      87.450  56.720  47.660  1.00  0.00           N
ATOM   3484  H   ASN A 228      86.820  55.950  47.490  1.00  0.00           H
ATOM   3485  CA  ASN A 228      87.880  56.870  49.040  1.00  0.00           C
ATOM   3486  HA  ASN A 228      87.610  57.860  49.400  1.00  0.00           H
ATOM   3487  CB  ASN A 228      87.140  55.780  49.900  1.00  0.00           C
ATOM   3488  HB1 ASN A 228      87.480  55.780  50.940  1.00  0.00           H
ATOM   3489  HB2 ASN A 228      87.310  54.830  49.400  1.00  0.00           H
ATOM   3490  CG  ASN A 228      85.620  55.840  49.830  1.00  0.00           C
ATOM   3491  OD1 ASN A 228      85.080  56.790  49.300  1.00  0.00           O
ATOM   3492  ND2 ASN A 228      84.940  55.060  50.550  1.00  0.00           N
ATOM   3493 1HD2 ASN A 228      85.360  54.240  50.960  1.00  0.00           H
ATOM   3494 2HD2 ASN A 228      83.940  55.200  50.620  1.00  0.00           H
ATOM   3495  C   ASN A 228      89.380  56.850  49.300  1.00  0.00           C
ATOM   3496  O   ASN A 228      89.880  57.660  50.080  1.00  0.00           O
ATOM   3497  N   ARG A 229      90.120  56.020  48.530  1.00  0.00           N
ATOM   3498  H   ARG A 229      89.620  55.390  47.930  1.00  0.00           H
ATOM   3499  CA  ARG A 229      91.580  56.010  48.440  1.00  0.00           C
ATOM   3500  HA  ARG A 229      91.860  55.860  49.480  1.00  0.00           H
ATOM   3501  CB  ARG A 229      92.040  54.740  47.720  1.00  0.00           C
ATOM   3502  HB1 ARG A 229      93.100  54.760  47.470  1.00  0.00           H
ATOM   3503  HB2 ARG A 229      91.490  54.700  46.780  1.00  0.00           H
ATOM   3504  CG  ARG A 229      91.910  53.390  48.480  1.00  0.00           C
ATOM   3505  HG1 ARG A 229      90.830  53.330  48.600  1.00  0.00           H
ATOM   3506  HG2 ARG A 229      92.180  53.500  49.530  1.00  0.00           H
ATOM   3507  CD  ARG A 229      92.570  52.110  47.810  1.00  0.00           C
ATOM   3508  HD1 ARG A 229      93.640  52.340  47.840  1.00  0.00           H
ATOM   3509  HD2 ARG A 229      92.210  51.880  46.800  1.00  0.00           H
ATOM   3510  NE  ARG A 229      92.310  50.980  48.720  1.00  0.00           N
ATOM   3511  HE  ARG A 229      91.820  51.150  49.580  1.00  0.00           H
ATOM   3512  CZ  ARG A 229      92.910  49.820  48.710  1.00  0.00           C
ATOM   3513  NH1 ARG A 229      93.480  49.360  47.630  1.00  0.00           N
ATOM   3514 1HH1 ARG A 229      93.200  49.740  46.730  1.00  0.00           H
ATOM   3515 2HH1 ARG A 229      94.180  48.640  47.730  1.00  0.00           H
ATOM   3516  NH2 ARG A 229      93.020  49.110  49.830  1.00  0.00           N
ATOM   3517 1HH2 ARG A 229      92.880  49.590  50.710  1.00  0.00           H
ATOM   3518 2HH2 ARG A 229      93.370  48.160  49.840  1.00  0.00           H
ATOM   3519  C   ARG A 229      92.190  57.320  47.850  1.00  0.00           C
ATOM   3520  O   ARG A 229      93.200  57.820  48.350  1.00  0.00           O
ATOM   3521  N   LEU A 230      91.520  57.960  46.890  1.00  0.00           N
ATOM   3522  H   LEU A 230      90.730  57.490  46.480  1.00  0.00           H
ATOM   3523  CA  LEU A 230      91.770  59.320  46.420  1.00  0.00           C
ATOM   3524  HA  LEU A 230      92.840  59.490  46.330  1.00  0.00           H
ATOM   3525  CB  LEU A 230      91.210  59.470  45.030  1.00  0.00           C
ATOM   3526  HB1 LEU A 230      90.150  59.220  45.000  1.00  0.00           H
ATOM   3527  HB2 LEU A 230      91.680  58.730  44.390  1.00  0.00           H
ATOM   3528  CG  LEU A 230      91.350  60.890  44.390  1.00  0.00           C
ATOM   3529  HG  LEU A 230      90.610  61.580  44.810  1.00  0.00           H
ATOM   3530  CD1 LEU A 230      92.750  61.490  44.520  1.00  0.00           C
ATOM   3531 1HD1 LEU A 230      92.740  62.530  44.200  1.00  0.00           H
ATOM   3532 2HD1 LEU A 230      93.100  61.590  45.550  1.00  0.00           H
ATOM   3533 3HD1 LEU A 230      93.450  60.910  43.930  1.00  0.00           H
ATOM   3534  CD2 LEU A 230      90.960  60.760  42.930  1.00  0.00           C
ATOM   3535 1HD2 LEU A 230      90.750  61.740  42.500  1.00  0.00           H
ATOM   3536 2HD2 LEU A 230      91.660  60.190  42.320  1.00  0.00           H
ATOM   3537 3HD2 LEU A 230      90.020  60.220  42.850  1.00  0.00           H
ATOM   3538  C   LEU A 230      91.370  60.390  47.480  1.00  0.00           C
ATOM   3539  O   LEU A 230      92.210  61.220  47.930  1.00  0.00           O
ATOM   3540  N   ILE A 231      90.140  60.440  47.840  1.00  0.00           N
ATOM   3541  H   ILE A 231      89.490  59.800  47.400  1.00  0.00           H
ATOM   3542  CA  ILE A 231      89.630  61.400  48.860  1.00  0.00           C
ATOM   3543  HA  ILE A 231      89.710  62.390  48.410  1.00  0.00           H
ATOM   3544  CB  ILE A 231      88.090  61.150  49.120  1.00  0.00           C
ATOM   3545  HB  ILE A 231      88.050  60.080  49.330  1.00  0.00           H
ATOM   3546  CG2 ILE A 231      87.490  62.060  50.210  1.00  0.00           C
ATOM   3547 1HG2 ILE A 231      87.780  63.080  49.940  1.00  0.00           H
ATOM   3548 2HG2 ILE A 231      86.420  61.900  50.320  1.00  0.00           H
ATOM   3549 3HG2 ILE A 231      88.010  61.910  51.160  1.00  0.00           H
ATOM   3550  CG1 ILE A 231      87.200  61.470  47.840  1.00  0.00           C
ATOM   3551 1HG1 ILE A 231      87.680  60.950  47.010  1.00  0.00           H
ATOM   3552 2HG1 ILE A 231      87.250  62.530  47.580  1.00  0.00           H
ATOM   3553  CD  ILE A 231      85.800  60.840  47.780  1.00  0.00           C
ATOM   3554  HD1 ILE A 231      85.330  60.790  46.800  1.00  0.00           H
ATOM   3555  HD2 ILE A 231      85.820  59.780  48.040  1.00  0.00           H
ATOM   3556  HD3 ILE A 231      85.100  61.420  48.380  1.00  0.00           H
ATOM   3557  C   ILE A 231      90.390  61.430  50.220  1.00  0.00           C
ATOM   3558  O   ILE A 231      90.640  62.590  50.730  1.00  0.00           O
ATOM   3559  N   SER A 232      90.700  60.350  50.850  1.00  0.00           N
ATOM   3560  H   SER A 232      90.420  59.480  50.420  1.00  0.00           H
ATOM   3561  CA  SER A 232      91.520  60.400  52.010  1.00  0.00           C
ATOM   3562  HA  SER A 232      90.890  60.920  52.740  1.00  0.00           H
ATOM   3563  CB  SER A 232      91.880  58.960  52.590  1.00  0.00           C
ATOM   3564  HB1 SER A 232      90.970  58.430  52.880  1.00  0.00           H
ATOM   3565  HB2 SER A 232      92.540  59.040  53.450  1.00  0.00           H
ATOM   3566  OG  SER A 232      92.470  58.110  51.680  1.00  0.00           O
ATOM   3567  HG  SER A 232      91.740  57.800  51.140  1.00  0.00           H
ATOM   3568  C   SER A 232      92.850  61.110  51.760  1.00  0.00           C
ATOM   3569  O   SER A 232      93.390  61.740  52.710  1.00  0.00           O
ATOM   3570  N   GLN A 233      93.430  61.190  50.560  1.00  0.00           N
ATOM   3571  H   GLN A 233      93.030  60.740  49.760  1.00  0.00           H
ATOM   3572  CA  GLN A 233      94.640  61.990  50.300  1.00  0.00           C
ATOM   3573  HA  GLN A 233      95.410  61.790  51.050  1.00  0.00           H
ATOM   3574  CB  GLN A 233      95.240  61.640  48.960  1.00  0.00           C
ATOM   3575  HB1 GLN A 233      96.140  62.260  48.910  1.00  0.00           H
ATOM   3576  HB2 GLN A 233      94.580  61.770  48.100  1.00  0.00           H
ATOM   3577  CG  GLN A 233      95.720  60.160  48.790  1.00  0.00           C
ATOM   3578  HG1 GLN A 233      95.880  59.920  47.740  1.00  0.00           H
ATOM   3579  HG2 GLN A 233      94.890  59.530  49.080  1.00  0.00           H
ATOM   3580  CD  GLN A 233      96.920  59.620  49.600  1.00  0.00           C
ATOM   3581  OE1 GLN A 233      97.900  60.370  49.740  1.00  0.00           O
ATOM   3582  NE2 GLN A 233      96.830  58.390  50.100  1.00  0.00           N
ATOM   3583 1HE2 GLN A 233      96.090  57.750  49.840  1.00  0.00           H
ATOM   3584 2HE2 GLN A 233      97.650  58.140  50.630  1.00  0.00           H
ATOM   3585  C   GLN A 233      94.400  63.520  50.320  1.00  0.00           C
ATOM   3586  O   GLN A 233      95.260  64.290  50.870  1.00  0.00           O
ATOM   3587  N   ILE A 234      93.290  63.940  49.790  1.00  0.00           N
ATOM   3588  H   ILE A 234      92.670  63.270  49.350  1.00  0.00           H
ATOM   3589  CA  ILE A 234      92.800  65.350  50.060  1.00  0.00           C
ATOM   3590  HA  ILE A 234      93.680  65.940  49.780  1.00  0.00           H
ATOM   3591  CB  ILE A 234      91.710  65.730  49.130  1.00  0.00           C
ATOM   3592  HB  ILE A 234      90.850  65.070  49.220  1.00  0.00           H
ATOM   3593  CG2 ILE A 234      91.210  67.190  49.420  1.00  0.00           C
ATOM   3594 1HG2 ILE A 234      92.020  67.900  49.320  1.00  0.00           H
ATOM   3595 2HG2 ILE A 234      90.340  67.370  48.790  1.00  0.00           H
ATOM   3596 3HG2 ILE A 234      90.780  67.220  50.420  1.00  0.00           H
ATOM   3597  CG1 ILE A 234      92.140  65.680  47.630  1.00  0.00           C
ATOM   3598 1HG1 ILE A 234      93.090  66.220  47.570  1.00  0.00           H
ATOM   3599 2HG1 ILE A 234      91.450  66.340  47.100  1.00  0.00           H
ATOM   3600  CD  ILE A 234      92.180  64.320  46.890  1.00  0.00           C
ATOM   3601  HD1 ILE A 234      93.190  63.920  47.010  1.00  0.00           H
ATOM   3602  HD2 ILE A 234      91.350  63.700  47.220  1.00  0.00           H
ATOM   3603  HD3 ILE A 234      92.020  64.510  45.820  1.00  0.00           H
ATOM   3604  C   ILE A 234      92.490  65.590  51.580  1.00  0.00           C
ATOM   3605  O   ILE A 234      93.170  66.540  52.060  1.00  0.00           O
ATOM   3606  N   VAL A 235      91.740  64.810  52.410  1.00  0.00           N
ATOM   3607  H   VAL A 235      91.290  64.100  51.850  1.00  0.00           H
ATOM   3608  CA  VAL A 235      91.500  65.000  53.840  1.00  0.00           C
ATOM   3609  HA  VAL A 235      91.070  65.970  54.060  1.00  0.00           H
ATOM   3610  CB  VAL A 235      90.600  63.810  54.310  1.00  0.00           C
ATOM   3611  HB  VAL A 235      91.300  63.010  54.090  1.00  0.00           H
ATOM   3612  CG1 VAL A 235      90.250  63.900  55.780  1.00  0.00           C
ATOM   3613 1HG1 VAL A 235      89.740  64.820  56.050  1.00  0.00           H
ATOM   3614 2HG1 VAL A 235      89.590  63.100  56.110  1.00  0.00           H
ATOM   3615 3HG1 VAL A 235      91.200  63.780  56.300  1.00  0.00           H
ATOM   3616  CG2 VAL A 235      89.240  63.640  53.620  1.00  0.00           C
ATOM   3617 1HG2 VAL A 235      88.980  62.590  53.750  1.00  0.00           H
ATOM   3618 2HG2 VAL A 235      88.560  64.300  54.160  1.00  0.00           H
ATOM   3619 3HG2 VAL A 235      89.360  63.850  52.560  1.00  0.00           H
ATOM   3620  C   VAL A 235      92.750  64.990  54.630  1.00  0.00           C
ATOM   3621  O   VAL A 235      92.940  65.760  55.550  1.00  0.00           O
ATOM   3622  N   SER A 236      93.700  64.090  54.260  1.00  0.00           N
ATOM   3623  H   SER A 236      93.480  63.440  53.520  1.00  0.00           H
ATOM   3624  CA  SER A 236      94.940  63.780  55.060  1.00  0.00           C
ATOM   3625  HA  SER A 236      94.650  63.580  56.100  1.00  0.00           H
ATOM   3626  CB  SER A 236      95.580  62.550  54.490  1.00  0.00           C
ATOM   3627  HB1 SER A 236      95.900  62.610  53.450  1.00  0.00           H
ATOM   3628  HB2 SER A 236      94.910  61.700  54.630  1.00  0.00           H
ATOM   3629  OG  SER A 236      96.770  62.240  55.160  1.00  0.00           O
ATOM   3630  HG  SER A 236      97.060  61.390  54.820  1.00  0.00           H
ATOM   3631  C   SER A 236      95.930  64.990  54.910  1.00  0.00           C
ATOM   3632  O   SER A 236      96.370  65.510  55.970  1.00  0.00           O
ATOM   3633  N   SER A 237      96.020  65.540  53.690  1.00  0.00           N
ATOM   3634  H   SER A 237      95.460  65.140  52.960  1.00  0.00           H
ATOM   3635  CA  SER A 237      96.780  66.750  53.500  1.00  0.00           C
ATOM   3636  HA  SER A 237      97.810  66.600  53.810  1.00  0.00           H
ATOM   3637  CB  SER A 237      96.790  67.040  52.020  1.00  0.00           C
ATOM   3638  HB1 SER A 237      97.180  68.020  51.760  1.00  0.00           H
ATOM   3639  HB2 SER A 237      95.760  67.000  51.670  1.00  0.00           H
ATOM   3640  OG  SER A 237      97.560  66.140  51.340  1.00  0.00           O
ATOM   3641  HG  SER A 237      96.980  65.400  51.150  1.00  0.00           H
ATOM   3642  C   SER A 237      96.200  67.930  54.170  1.00  0.00           C
ATOM   3643  O   SER A 237      96.960  68.840  54.550  1.00  0.00           O
ATOM   3644  N   ILE A 238      94.880  68.000  54.310  1.00  0.00           N
ATOM   3645  H   ILE A 238      94.320  67.240  53.950  1.00  0.00           H
ATOM   3646  CA  ILE A 238      94.200  69.080  55.080  1.00  0.00           C
ATOM   3647  HA  ILE A 238      94.650  70.030  54.800  1.00  0.00           H
ATOM   3648  CB  ILE A 238      92.710  69.120  54.750  1.00  0.00           C
ATOM   3649  HB  ILE A 238      92.330  68.100  54.660  1.00  0.00           H
ATOM   3650  CG2 ILE A 238      91.870  69.930  55.750  1.00  0.00           C
ATOM   3651 1HG2 ILE A 238      91.910  69.500  56.740  1.00  0.00           H
ATOM   3652 2HG2 ILE A 238      92.080  71.010  55.770  1.00  0.00           H
ATOM   3653 3HG2 ILE A 238      90.830  69.870  55.430  1.00  0.00           H
ATOM   3654  CG1 ILE A 238      92.580  69.600  53.260  1.00  0.00           C
ATOM   3655 1HG1 ILE A 238      93.360  69.130  52.650  1.00  0.00           H
ATOM   3656 2HG1 ILE A 238      92.710  70.670  53.400  1.00  0.00           H
ATOM   3657  CD  ILE A 238      91.220  69.400  52.630  1.00  0.00           C
ATOM   3658  HD1 ILE A 238      90.440  70.070  53.010  1.00  0.00           H
ATOM   3659  HD2 ILE A 238      91.300  69.560  51.560  1.00  0.00           H
ATOM   3660  HD3 ILE A 238      90.930  68.360  52.780  1.00  0.00           H
ATOM   3661  C   ILE A 238      94.390  68.920  56.610  1.00  0.00           C
ATOM   3662  O   ILE A 238      94.700  69.940  57.290  1.00  0.00           O
ATOM   3663  N   THR A 239      94.440  67.650  57.090  1.00  0.00           N
ATOM   3664  H   THR A 239      94.340  66.840  56.500  1.00  0.00           H
ATOM   3665  CA  THR A 239      94.660  67.400  58.540  1.00  0.00           C
ATOM   3666  HA  THR A 239      94.180  68.270  58.980  1.00  0.00           H
ATOM   3667  CB  THR A 239      94.000  66.120  59.000  1.00  0.00           C
ATOM   3668  HB  THR A 239      94.250  65.920  60.040  1.00  0.00           H
ATOM   3669  CG2 THR A 239      92.460  66.140  58.930  1.00  0.00           C
ATOM   3670 1HG2 THR A 239      92.010  65.190  59.220  1.00  0.00           H
ATOM   3671 2HG2 THR A 239      92.170  66.880  59.670  1.00  0.00           H
ATOM   3672 3HG2 THR A 239      92.040  66.490  57.980  1.00  0.00           H
ATOM   3673  OG1 THR A 239      94.370  64.960  58.390  1.00  0.00           O
ATOM   3674  HG1 THR A 239      93.600  64.570  57.980  1.00  0.00           H
ATOM   3675  C   THR A 239      96.160  67.270  58.960  1.00  0.00           C
ATOM   3676  O   THR A 239      96.450  67.240  60.150  1.00  0.00           O
ATOM   3677  N   ALA A 240      97.170  67.210  57.980  1.00  0.00           N
ATOM   3678  H   ALA A 240      96.920  66.870  57.070  1.00  0.00           H
ATOM   3679  CA  ALA A 240      98.570  67.000  58.390  1.00  0.00           C
ATOM   3680  HA  ALA A 240      98.590  66.030  58.880  1.00  0.00           H
ATOM   3681  CB  ALA A 240      99.380  66.770  57.160  1.00  0.00           C
ATOM   3682  HB1 ALA A 240      98.860  66.320  56.320  1.00  0.00           H
ATOM   3683  HB2 ALA A 240      99.840  67.700  56.800  1.00  0.00           H
ATOM   3684  HB3 ALA A 240     100.200  66.060  57.300  1.00  0.00           H
ATOM   3685  C   ALA A 240      99.070  68.110  59.340  1.00  0.00           C
ATOM   3686  O   ALA A 240      99.810  67.730  60.230  1.00  0.00           O
ATOM   3687  N   SER A 241      98.590  69.400  59.280  1.00  0.00           N
ATOM   3688  H   SER A 241      98.010  69.670  58.500  1.00  0.00           H
ATOM   3689  CA  SER A 241      99.000  70.520  60.170  1.00  0.00           C
ATOM   3690  HA  SER A 241     100.070  70.690  60.240  1.00  0.00           H
ATOM   3691  CB  SER A 241      98.350  71.820  59.620  1.00  0.00           C
ATOM   3692  HB1 SER A 241      98.600  71.920  58.560  1.00  0.00           H
ATOM   3693  HB2 SER A 241      98.820  72.690  60.060  1.00  0.00           H
ATOM   3694  OG  SER A 241      96.930  71.850  59.770  1.00  0.00           O
ATOM   3695  HG  SER A 241      96.690  72.440  60.490  1.00  0.00           H
ATOM   3696  C   SER A 241      98.640  70.320  61.680  1.00  0.00           C
ATOM   3697  O   SER A 241      99.360  70.910  62.530  1.00  0.00           O
ATOM   3698  N   LEU A 242      97.650  69.430  61.920  1.00  0.00           N
ATOM   3699  H   LEU A 242      97.250  68.940  61.140  1.00  0.00           H
ATOM   3700  CA  LEU A 242      97.190  69.000  63.230  1.00  0.00           C
ATOM   3701  HA  LEU A 242      97.330  69.730  64.030  1.00  0.00           H
ATOM   3702  CB  LEU A 242      95.630  68.790  63.070  1.00  0.00           C
ATOM   3703  HB1 LEU A 242      95.260  68.220  63.920  1.00  0.00           H
ATOM   3704  HB2 LEU A 242      95.520  68.090  62.250  1.00  0.00           H
ATOM   3705  CG  LEU A 242      94.750  70.040  62.850  1.00  0.00           C
ATOM   3706  HG  LEU A 242      95.030  70.640  61.980  1.00  0.00           H
ATOM   3707  CD1 LEU A 242      93.270  69.680  62.600  1.00  0.00           C
ATOM   3708 1HD1 LEU A 242      92.670  70.530  62.270  1.00  0.00           H
ATOM   3709 2HD1 LEU A 242      93.180  69.070  61.700  1.00  0.00           H
ATOM   3710 3HD1 LEU A 242      92.820  69.110  63.410  1.00  0.00           H
ATOM   3711  CD2 LEU A 242      94.850  71.000  64.090  1.00  0.00           C
ATOM   3712 1HD2 LEU A 242      94.090  71.780  64.160  1.00  0.00           H
ATOM   3713 2HD2 LEU A 242      94.770  70.410  65.000  1.00  0.00           H
ATOM   3714 3HD2 LEU A 242      95.850  71.430  64.120  1.00  0.00           H
ATOM   3715  C   LEU A 242      97.840  67.620  63.570  1.00  0.00           C
ATOM   3716  O   LEU A 242      98.120  67.440  64.700  1.00  0.00           O
ATOM   3717  N   ARG A 243      98.330  66.800  62.600  1.00  0.00           N
ATOM   3718  H   ARG A 243      98.020  66.970  61.660  1.00  0.00           H
ATOM   3719  CA  ARG A 243      98.970  65.500  62.950  1.00  0.00           C
ATOM   3720  HA  ARG A 243      98.670  65.190  63.950  1.00  0.00           H
ATOM   3721  CB  ARG A 243      98.600  64.420  61.940  1.00  0.00           C
ATOM   3722  HB1 ARG A 243      99.040  63.430  62.080  1.00  0.00           H
ATOM   3723  HB2 ARG A 243      98.870  64.780  60.950  1.00  0.00           H
ATOM   3724  CG  ARG A 243      97.040  64.040  62.120  1.00  0.00           C
ATOM   3725  HG1 ARG A 243      96.410  64.850  61.740  1.00  0.00           H
ATOM   3726  HG2 ARG A 243      96.840  63.820  63.170  1.00  0.00           H
ATOM   3727  CD  ARG A 243      96.540  62.990  61.120  1.00  0.00           C
ATOM   3728  HD1 ARG A 243      95.470  62.910  61.340  1.00  0.00           H
ATOM   3729  HD2 ARG A 243      97.150  62.100  61.250  1.00  0.00           H
ATOM   3730  NE  ARG A 243      96.560  63.420  59.710  1.00  0.00           N
ATOM   3731  HE  ARG A 243      95.950  64.160  59.390  1.00  0.00           H
ATOM   3732  CZ  ARG A 243      97.240  62.920  58.670  1.00  0.00           C
ATOM   3733  NH1 ARG A 243      97.940  61.870  58.810  1.00  0.00           N
ATOM   3734 1HH1 ARG A 243      98.130  61.350  59.650  1.00  0.00           H
ATOM   3735 2HH1 ARG A 243      98.510  61.770  57.990  1.00  0.00           H
ATOM   3736  NH2 ARG A 243      97.460  63.540  57.560  1.00  0.00           N
ATOM   3737 1HH2 ARG A 243      96.910  64.380  57.470  1.00  0.00           H
ATOM   3738 2HH2 ARG A 243      97.780  63.110  56.710  1.00  0.00           H
ATOM   3739  C   ARG A 243     100.510  65.600  63.110  1.00  0.00           C
ATOM   3740  O   ARG A 243     101.060  64.810  63.880  1.00  0.00           O
ATOM   3741  N   PHE A 244     101.220  66.520  62.430  1.00  0.00           N
ATOM   3742  H   PHE A 244     100.680  67.130  61.840  1.00  0.00           H
ATOM   3743  CA  PHE A 244     102.720  66.530  62.330  1.00  0.00           C
ATOM   3744  HA  PHE A 244     103.100  65.670  62.870  1.00  0.00           H
ATOM   3745  CB  PHE A 244     103.190  66.210  60.880  1.00  0.00           C
ATOM   3746  HB1 PHE A 244     104.270  66.330  60.800  1.00  0.00           H
ATOM   3747  HB2 PHE A 244     102.810  66.910  60.130  1.00  0.00           H
ATOM   3748  CG  PHE A 244     102.710  64.900  60.360  1.00  0.00           C
ATOM   3749  CD1 PHE A 244     103.410  63.750  60.770  1.00  0.00           C
ATOM   3750  HD1 PHE A 244     104.230  63.880  61.470  1.00  0.00           H
ATOM   3751  CE1 PHE A 244     103.020  62.480  60.270  1.00  0.00           C
ATOM   3752  HE1 PHE A 244     103.530  61.590  60.610  1.00  0.00           H
ATOM   3753  CZ  PHE A 244     101.910  62.340  59.470  1.00  0.00           C
ATOM   3754  HZ  PHE A 244     101.520  61.400  59.110  1.00  0.00           H
ATOM   3755  CE2 PHE A 244     101.120  63.520  59.120  1.00  0.00           C
ATOM   3756  HE2 PHE A 244     100.250  63.380  58.500  1.00  0.00           H
ATOM   3757  CD2 PHE A 244     101.590  64.760  59.500  1.00  0.00           C
ATOM   3758  HD2 PHE A 244     101.060  65.660  59.220  1.00  0.00           H
ATOM   3759  C   PHE A 244     103.240  67.810  62.870  1.00  0.00           C
ATOM   3760  O   PHE A 244     102.510  68.800  62.930  1.00  0.00           O
ATOM   3761  N   ASP A 245     104.560  67.930  63.130  1.00  0.00           N
ATOM   3762  H   ASP A 245     105.120  67.100  63.020  1.00  0.00           H
ATOM   3763  CA  ASP A 245     105.240  69.080  63.690  1.00  0.00           C
ATOM   3764  HA  ASP A 245     104.640  69.560  64.460  1.00  0.00           H
ATOM   3765  CB  ASP A 245     106.580  68.520  64.240  1.00  0.00           C
ATOM   3766  HB1 ASP A 245     107.290  68.330  63.440  1.00  0.00           H
ATOM   3767  HB2 ASP A 245     106.440  67.600  64.810  1.00  0.00           H
ATOM   3768  CG  ASP A 245     107.330  69.510  65.150  1.00  0.00           C
ATOM   3769  OD1 ASP A 245     106.780  70.600  65.420  1.00  0.00           O
ATOM   3770  OD2 ASP A 245     108.410  69.250  65.730  1.00  0.00           O
ATOM   3771  C   ASP A 245     105.490  70.240  62.710  1.00  0.00           C
ATOM   3772  O   ASP A 245     105.990  70.080  61.560  1.00  0.00           O
ATOM   3773  N   GLY A 246     105.100  71.470  63.140  1.00  0.00           N
ATOM   3774  H   GLY A 246     104.620  71.560  64.020  1.00  0.00           H
ATOM   3775  CA  GLY A 246     104.920  72.600  62.220  1.00  0.00           C
ATOM   3776  HA1 GLY A 246     104.390  72.300  61.320  1.00  0.00           H
ATOM   3777  HA2 GLY A 246     105.900  72.900  61.870  1.00  0.00           H
ATOM   3778  C   GLY A 246     104.300  73.810  63.000  1.00  0.00           C
ATOM   3779  O   GLY A 246     103.900  73.690  64.180  1.00  0.00           O
ATOM   3780  N   ALA A 247     104.100  74.930  62.300  1.00  0.00           N
ATOM   3781  H   ALA A 247     104.490  75.080  61.380  1.00  0.00           H
ATOM   3782  CA  ALA A 247     103.450  76.090  62.870  1.00  0.00           C
ATOM   3783  HA  ALA A 247     103.070  75.910  63.870  1.00  0.00           H
ATOM   3784  CB  ALA A 247     104.540  77.140  63.080  1.00  0.00           C
ATOM   3785  HB1 ALA A 247     105.020  76.810  64.000  1.00  0.00           H
ATOM   3786  HB2 ALA A 247     105.260  77.180  62.270  1.00  0.00           H
ATOM   3787  HB3 ALA A 247     104.030  78.050  63.400  1.00  0.00           H
ATOM   3788  C   ALA A 247     102.260  76.680  62.010  1.00  0.00           C
ATOM   3789  O   ALA A 247     101.450  77.370  62.610  1.00  0.00           O
ATOM   3790  N   LEU A 248     102.110  76.310  60.710  1.00  0.00           N
ATOM   3791  H   LEU A 248     102.870  75.900  60.180  1.00  0.00           H
ATOM   3792  CA  LEU A 248     100.880  76.680  59.960  1.00  0.00           C
ATOM   3793  HA  LEU A 248     100.730  77.730  60.210  1.00  0.00           H
ATOM   3794  CB  LEU A 248     100.990  76.600  58.410  1.00  0.00           C
ATOM   3795  HB1 LEU A 248     101.150  75.560  58.130  1.00  0.00           H
ATOM   3796  HB2 LEU A 248     101.860  77.190  58.130  1.00  0.00           H
ATOM   3797  CG  LEU A 248      99.840  77.160  57.520  1.00  0.00           C
ATOM   3798  HG  LEU A 248      98.940  76.600  57.740  1.00  0.00           H
ATOM   3799  CD1 LEU A 248      99.660  78.720  57.780  1.00  0.00           C
ATOM   3800 1HD1 LEU A 248      98.810  79.000  57.150  1.00  0.00           H
ATOM   3801 2HD1 LEU A 248      99.510  78.950  58.830  1.00  0.00           H
ATOM   3802 3HD1 LEU A 248     100.540  79.280  57.470  1.00  0.00           H
ATOM   3803  CD2 LEU A 248     100.040  76.960  56.010  1.00  0.00           C
ATOM   3804 1HD2 LEU A 248     100.340  75.920  55.910  1.00  0.00           H
ATOM   3805 2HD2 LEU A 248      99.080  77.150  55.530  1.00  0.00           H
ATOM   3806 3HD2 LEU A 248     100.760  77.650  55.590  1.00  0.00           H
ATOM   3807  C   LEU A 248      99.690  75.820  60.370  1.00  0.00           C
ATOM   3808  O   LEU A 248      99.890  74.640  60.650  1.00  0.00           O
ATOM   3809  N   ASN A 249      98.430  76.360  60.280  1.00  0.00           N
ATOM   3810  H   ASN A 249      98.380  77.370  60.210  1.00  0.00           H
ATOM   3811  CA  ASN A 249      97.210  75.620  60.450  1.00  0.00           C
ATOM   3812  HA  ASN A 249      96.490  76.430  60.510  1.00  0.00           H
ATOM   3813  CB  ASN A 249      96.790  74.850  59.170  1.00  0.00           C
ATOM   3814  HB1 ASN A 249      95.980  74.160  59.410  1.00  0.00           H
ATOM   3815  HB2 ASN A 249      97.660  74.270  58.870  1.00  0.00           H
ATOM   3816  CG  ASN A 249      96.340  75.760  58.030  1.00  0.00           C
ATOM   3817  OD1 ASN A 249      96.220  76.960  58.120  1.00  0.00           O
ATOM   3818  ND2 ASN A 249      96.050  75.100  56.930  1.00  0.00           N
ATOM   3819 1HD2 ASN A 249      96.290  74.130  56.820  1.00  0.00           H
ATOM   3820 2HD2 ASN A 249      95.650  75.590  56.140  1.00  0.00           H
ATOM   3821  C   ASN A 249      97.080  74.780  61.760  1.00  0.00           C
ATOM   3822  O   ASN A 249      96.590  73.620  61.800  1.00  0.00           O
ATOM   3823  N   VAL A 250      97.760  75.280  62.830  1.00  0.00           N
ATOM   3824  H   VAL A 250      98.080  76.230  62.930  1.00  0.00           H
ATOM   3825  CA  VAL A 250      98.220  74.380  63.910  1.00  0.00           C
ATOM   3826  HA  VAL A 250      98.670  73.530  63.400  1.00  0.00           H
ATOM   3827  CB  VAL A 250      99.420  75.060  64.620  1.00  0.00           C
ATOM   3828  HB  VAL A 250     100.110  75.420  63.860  1.00  0.00           H
ATOM   3829  CG1 VAL A 250      98.880  76.150  65.600  1.00  0.00           C
ATOM   3830 1HG1 VAL A 250      98.120  76.750  65.100  1.00  0.00           H
ATOM   3831 2HG1 VAL A 250      98.330  75.690  66.410  1.00  0.00           H
ATOM   3832 3HG1 VAL A 250      99.660  76.820  65.960  1.00  0.00           H
ATOM   3833  CG2 VAL A 250     100.300  74.150  65.380  1.00  0.00           C
ATOM   3834 1HG2 VAL A 250      99.660  73.460  65.930  1.00  0.00           H
ATOM   3835 2HG2 VAL A 250     100.960  73.650  64.670  1.00  0.00           H
ATOM   3836 3HG2 VAL A 250     100.860  74.820  66.040  1.00  0.00           H
ATOM   3837  C   VAL A 250      97.150  73.970  64.960  1.00  0.00           C
ATOM   3838  O   VAL A 250      97.390  73.210  65.880  1.00  0.00           O
ATOM   3839  N   ASP A 251      95.990  74.530  64.830  1.00  0.00           N
ATOM   3840  H   ASP A 251      95.840  75.270  64.160  1.00  0.00           H
ATOM   3841  CA  ASP A 251      94.760  74.180  65.580  1.00  0.00           C
ATOM   3842  HA  ASP A 251      94.640  73.100  65.700  1.00  0.00           H
ATOM   3843  CB  ASP A 251      94.790  74.880  66.930  1.00  0.00           C
ATOM   3844  HB1 ASP A 251      95.660  74.480  67.450  1.00  0.00           H
ATOM   3845  HB2 ASP A 251      93.960  74.540  67.550  1.00  0.00           H
ATOM   3846  CG  ASP A 251      94.820  76.410  66.920  1.00  0.00           C
ATOM   3847  OD1 ASP A 251      94.420  77.070  65.980  1.00  0.00           O
ATOM   3848  OD2 ASP A 251      95.250  76.970  67.950  1.00  0.00           O
ATOM   3849  C   ASP A 251      93.500  74.520  64.770  1.00  0.00           C
ATOM   3850  O   ASP A 251      93.600  75.200  63.760  1.00  0.00           O
ATOM   3851  N   LEU A 252      92.320  74.050  65.220  1.00  0.00           N
ATOM   3852  H   LEU A 252      92.290  73.350  65.960  1.00  0.00           H
ATOM   3853  CA  LEU A 252      91.050  74.230  64.460  1.00  0.00           C
ATOM   3854  HA  LEU A 252      91.240  73.870  63.450  1.00  0.00           H
ATOM   3855  CB  LEU A 252      89.830  73.360  65.020  1.00  0.00           C
ATOM   3856  HB1 LEU A 252      88.940  73.680  64.480  1.00  0.00           H
ATOM   3857  HB2 LEU A 252      89.680  73.620  66.060  1.00  0.00           H
ATOM   3858  CG  LEU A 252      90.060  71.840  65.070  1.00  0.00           C
ATOM   3859  HG  LEU A 252      90.940  71.710  65.700  1.00  0.00           H
ATOM   3860  CD1 LEU A 252      88.860  71.330  65.820  1.00  0.00           C
ATOM   3861 1HD1 LEU A 252      87.960  71.430  65.210  1.00  0.00           H
ATOM   3862 2HD1 LEU A 252      89.050  70.300  66.130  1.00  0.00           H
ATOM   3863 3HD1 LEU A 252      88.730  71.910  66.730  1.00  0.00           H
ATOM   3864  CD2 LEU A 252      90.100  71.280  63.730  1.00  0.00           C
ATOM   3865 1HD2 LEU A 252      90.310  70.210  63.750  1.00  0.00           H
ATOM   3866 2HD2 LEU A 252      89.150  71.570  63.280  1.00  0.00           H
ATOM   3867 3HD2 LEU A 252      90.870  71.810  63.180  1.00  0.00           H
ATOM   3868  C   LEU A 252      90.680  75.720  64.340  1.00  0.00           C
ATOM   3869  O   LEU A 252      90.100  76.110  63.340  1.00  0.00           O
ATOM   3870  N   THR A 253      91.050  76.540  65.280  1.00  0.00           N
ATOM   3871  H   THR A 253      91.520  76.110  66.070  1.00  0.00           H
ATOM   3872  CA  THR A 253      90.830  78.020  65.070  1.00  0.00           C
ATOM   3873  HA  THR A 253      89.780  78.310  64.950  1.00  0.00           H
ATOM   3874  CB  THR A 253      91.210  78.710  66.320  1.00  0.00           C
ATOM   3875  HB  THR A 253      92.250  78.470  66.540  1.00  0.00           H
ATOM   3876  CG2 THR A 253      91.160  80.260  66.130  1.00  0.00           C
ATOM   3877 1HG2 THR A 253      92.020  80.630  65.570  1.00  0.00           H
ATOM   3878 2HG2 THR A 253      90.220  80.460  65.620  1.00  0.00           H
ATOM   3879 3HG2 THR A 253      91.050  80.660  67.130  1.00  0.00           H
ATOM   3880  OG1 THR A 253      90.440  78.510  67.480  1.00  0.00           O
ATOM   3881  HG1 THR A 253      90.960  78.720  68.260  1.00  0.00           H
ATOM   3882  C   THR A 253      91.610  78.530  63.860  1.00  0.00           C
ATOM   3883  O   THR A 253      91.090  79.370  63.070  1.00  0.00           O
ATOM   3884  N   GLU A 254      92.840  78.090  63.570  1.00  0.00           N
ATOM   3885  H   GLU A 254      93.340  77.490  64.200  1.00  0.00           H
ATOM   3886  CA  GLU A 254      93.620  78.680  62.540  1.00  0.00           C
ATOM   3887  HA  GLU A 254      93.530  79.740  62.780  1.00  0.00           H
ATOM   3888  CB  GLU A 254      95.050  78.140  62.670  1.00  0.00           C
ATOM   3889  HB1 GLU A 254      95.190  77.150  62.240  1.00  0.00           H
ATOM   3890  HB2 GLU A 254      95.370  77.970  63.700  1.00  0.00           H
ATOM   3891  CG  GLU A 254      96.030  79.210  62.230  1.00  0.00           C
ATOM   3892  HG1 GLU A 254      95.980  80.100  62.840  1.00  0.00           H
ATOM   3893  HG2 GLU A 254      95.700  79.520  61.240  1.00  0.00           H
ATOM   3894  CD  GLU A 254      97.440  78.790  62.140  1.00  0.00           C
ATOM   3895  OE1 GLU A 254      97.960  78.450  63.250  1.00  0.00           O
ATOM   3896  OE2 GLU A 254      98.000  78.950  61.050  1.00  0.00           O
ATOM   3897  C   GLU A 254      93.140  78.590  61.110  1.00  0.00           C
ATOM   3898  O   GLU A 254      93.290  79.480  60.320  1.00  0.00           O
ATOM   3899  N   PHE A 255      92.380  77.540  60.780  1.00  0.00           N
ATOM   3900  H   PHE A 255      92.330  76.750  61.410  1.00  0.00           H
ATOM   3901  CA  PHE A 255      91.550  77.400  59.560  1.00  0.00           C
ATOM   3902  HA  PHE A 255      92.160  77.430  58.650  1.00  0.00           H
ATOM   3903  CB  PHE A 255      90.890  76.040  59.420  1.00  0.00           C
ATOM   3904  HB1 PHE A 255      90.220  76.090  58.560  1.00  0.00           H
ATOM   3905  HB2 PHE A 255      90.250  75.940  60.300  1.00  0.00           H
ATOM   3906  CG  PHE A 255      91.840  74.880  59.430  1.00  0.00           C
ATOM   3907  CD1 PHE A 255      92.360  74.420  60.650  1.00  0.00           C
ATOM   3908  HD1 PHE A 255      92.120  74.950  61.560  1.00  0.00           H
ATOM   3909  CE1 PHE A 255      93.260  73.350  60.660  1.00  0.00           C
ATOM   3910  HE1 PHE A 255      93.730  73.040  61.580  1.00  0.00           H
ATOM   3911  CZ  PHE A 255      93.520  72.610  59.510  1.00  0.00           C
ATOM   3912  HZ  PHE A 255      94.190  71.760  59.580  1.00  0.00           H
ATOM   3913  CE2 PHE A 255      92.930  73.020  58.290  1.00  0.00           C
ATOM   3914  HE2 PHE A 255      93.120  72.510  57.360  1.00  0.00           H
ATOM   3915  CD2 PHE A 255      92.130  74.180  58.240  1.00  0.00           C
ATOM   3916  HD2 PHE A 255      91.630  74.510  57.340  1.00  0.00           H
ATOM   3917  C   PHE A 255      90.490  78.550  59.350  1.00  0.00           C
ATOM   3918  O   PHE A 255      90.190  78.850  58.200  1.00  0.00           O
ATOM   3919  N   GLN A 256      89.940  79.120  60.390  1.00  0.00           N
ATOM   3920  H   GLN A 256      90.090  78.750  61.310  1.00  0.00           H
ATOM   3921  CA  GLN A 256      89.180  80.300  60.320  1.00  0.00           C
ATOM   3922  HA  GLN A 256      88.530  80.150  59.460  1.00  0.00           H
ATOM   3923  CB  GLN A 256      88.280  80.490  61.600  1.00  0.00           C
ATOM   3924  HB1 GLN A 256      88.850  80.540  62.520  1.00  0.00           H
ATOM   3925  HB2 GLN A 256      87.670  79.590  61.640  1.00  0.00           H
ATOM   3926  CG  GLN A 256      87.270  81.590  61.540  1.00  0.00           C
ATOM   3927  HG1 GLN A 256      86.630  81.400  62.390  1.00  0.00           H
ATOM   3928  HG2 GLN A 256      86.720  81.630  60.600  1.00  0.00           H
ATOM   3929  CD  GLN A 256      87.840  82.940  61.890  1.00  0.00           C
ATOM   3930  OE1 GLN A 256      88.970  83.080  62.240  1.00  0.00           O
ATOM   3931  NE2 GLN A 256      87.180  84.030  61.630  1.00  0.00           N
ATOM   3932 1HE2 GLN A 256      86.330  84.130  61.090  1.00  0.00           H
ATOM   3933 2HE2 GLN A 256      87.730  84.870  61.740  1.00  0.00           H
ATOM   3934  C   GLN A 256      90.060  81.580  60.000  1.00  0.00           C
ATOM   3935  O   GLN A 256      89.830  82.320  58.970  1.00  0.00           O
ATOM   3936  N   THR A 257      91.150  81.710  60.750  1.00  0.00           N
ATOM   3937  H   THR A 257      91.260  81.120  61.570  1.00  0.00           H
ATOM   3938  CA  THR A 257      92.020  82.890  60.690  1.00  0.00           C
ATOM   3939  HA  THR A 257      91.460  83.820  60.790  1.00  0.00           H
ATOM   3940  CB  THR A 257      93.140  82.720  61.870  1.00  0.00           C
ATOM   3941  HB  THR A 257      93.700  81.840  61.580  1.00  0.00           H
ATOM   3942  CG2 THR A 257      94.030  84.000  61.940  1.00  0.00           C
ATOM   3943 1HG2 THR A 257      93.360  84.850  62.090  1.00  0.00           H
ATOM   3944 2HG2 THR A 257      94.770  83.860  62.720  1.00  0.00           H
ATOM   3945 3HG2 THR A 257      94.490  84.110  60.950  1.00  0.00           H
ATOM   3946  OG1 THR A 257      92.490  82.530  63.050  1.00  0.00           O
ATOM   3947  HG1 THR A 257      93.200  82.240  63.630  1.00  0.00           H
ATOM   3948  C   THR A 257      92.730  82.960  59.280  1.00  0.00           C
ATOM   3949  O   THR A 257      93.070  84.080  58.860  1.00  0.00           O
ATOM   3950  N   ASN A 258      92.950  81.790  58.640  1.00  0.00           N
ATOM   3951  H   ASN A 258      92.920  81.000  59.260  1.00  0.00           H
ATOM   3952  CA  ASN A 258      93.710  81.640  57.320  1.00  0.00           C
ATOM   3953  HA  ASN A 258      94.310  82.530  57.140  1.00  0.00           H
ATOM   3954  CB  ASN A 258      94.730  80.470  57.480  1.00  0.00           C
ATOM   3955  HB1 ASN A 258      95.100  80.240  56.480  1.00  0.00           H
ATOM   3956  HB2 ASN A 258      94.170  79.700  58.020  1.00  0.00           H
ATOM   3957  CG  ASN A 258      95.920  80.710  58.360  1.00  0.00           C
ATOM   3958  OD1 ASN A 258      96.110  81.790  58.880  1.00  0.00           O
ATOM   3959  ND2 ASN A 258      96.590  79.630  58.660  1.00  0.00           N
ATOM   3960 1HD2 ASN A 258      96.250  78.700  58.460  1.00  0.00           H
ATOM   3961 2HD2 ASN A 258      97.190  79.580  59.460  1.00  0.00           H
ATOM   3962  C   ASN A 258      92.710  81.440  56.120  1.00  0.00           C
ATOM   3963  O   ASN A 258      93.080  81.860  55.020  1.00  0.00           O
ATOM   3964  N   LEU A 259      91.450  80.990  56.240  1.00  0.00           N
ATOM   3965  H   LEU A 259      91.180  80.810  57.200  1.00  0.00           H
ATOM   3966  CA  LEU A 259      90.600  80.760  55.060  1.00  0.00           C
ATOM   3967  HA  LEU A 259      91.130  81.000  54.140  1.00  0.00           H
ATOM   3968  CB  LEU A 259      90.330  79.210  55.040  1.00  0.00           C
ATOM   3969  HB1 LEU A 259      89.660  78.950  54.220  1.00  0.00           H
ATOM   3970  HB2 LEU A 259      89.790  78.920  55.940  1.00  0.00           H
ATOM   3971  CG  LEU A 259      91.520  78.330  54.850  1.00  0.00           C
ATOM   3972  HG  LEU A 259      92.200  78.350  55.700  1.00  0.00           H
ATOM   3973  CD1 LEU A 259      91.120  76.890  54.820  1.00  0.00           C
ATOM   3974 1HD1 LEU A 259      91.970  76.220  54.950  1.00  0.00           H
ATOM   3975 2HD1 LEU A 259      90.350  76.730  55.560  1.00  0.00           H
ATOM   3976 3HD1 LEU A 259      90.630  76.500  53.930  1.00  0.00           H
ATOM   3977  CD2 LEU A 259      92.340  78.610  53.510  1.00  0.00           C
ATOM   3978 1HD2 LEU A 259      91.690  78.460  52.660  1.00  0.00           H
ATOM   3979 2HD2 LEU A 259      92.680  79.640  53.350  1.00  0.00           H
ATOM   3980 3HD2 LEU A 259      93.190  77.920  53.490  1.00  0.00           H
ATOM   3981  C   LEU A 259      89.260  81.530  55.000  1.00  0.00           C
ATOM   3982  O   LEU A 259      88.670  81.720  53.950  1.00  0.00           O
ATOM   3983  N   VAL A 260      88.720  81.970  56.160  1.00  0.00           N
ATOM   3984  H   VAL A 260      89.180  82.030  57.060  1.00  0.00           H
ATOM   3985  CA  VAL A 260      87.330  82.360  56.270  1.00  0.00           C
ATOM   3986  HA  VAL A 260      86.790  82.400  55.330  1.00  0.00           H
ATOM   3987  CB  VAL A 260      86.650  81.210  57.080  1.00  0.00           C
ATOM   3988  HB  VAL A 260      87.000  81.290  58.110  1.00  0.00           H
ATOM   3989  CG1 VAL A 260      85.150  81.350  57.190  1.00  0.00           C
ATOM   3990 1HG1 VAL A 260      84.740  80.480  57.710  1.00  0.00           H
ATOM   3991 2HG1 VAL A 260      84.970  82.210  57.830  1.00  0.00           H
ATOM   3992 3HG1 VAL A 260      84.650  81.500  56.230  1.00  0.00           H
ATOM   3993  CG2 VAL A 260      86.990  79.800  56.590  1.00  0.00           C
ATOM   3994 1HG2 VAL A 260      86.400  79.090  57.170  1.00  0.00           H
ATOM   3995 2HG2 VAL A 260      86.660  79.650  55.560  1.00  0.00           H
ATOM   3996 3HG2 VAL A 260      88.040  79.500  56.680  1.00  0.00           H
ATOM   3997  C   VAL A 260      87.150  83.730  56.950  1.00  0.00           C
ATOM   3998  O   VAL A 260      86.970  83.820  58.160  1.00  0.00           O
ATOM   3999  N   PRO A 261      87.200  84.860  56.140  1.00  0.00           N
ATOM   4000  CD  PRO A 261      87.970  84.950  54.930  1.00  0.00           C
ATOM   4001  HD1 PRO A 261      87.480  84.550  54.050  1.00  0.00           H
ATOM   4002  HD2 PRO A 261      88.950  84.460  55.000  1.00  0.00           H
ATOM   4003  CG  PRO A 261      88.300  86.460  54.750  1.00  0.00           C
ATOM   4004  HG1 PRO A 261      88.410  86.750  53.710  1.00  0.00           H
ATOM   4005  HG2 PRO A 261      89.250  86.680  55.230  1.00  0.00           H
ATOM   4006  CB  PRO A 261      87.270  87.170  55.580  1.00  0.00           C
ATOM   4007  HB1 PRO A 261      86.380  87.490  55.030  1.00  0.00           H
ATOM   4008  HB2 PRO A 261      87.650  88.120  55.960  1.00  0.00           H
ATOM   4009  CA  PRO A 261      86.900  86.240  56.670  1.00  0.00           C
ATOM   4010  HA  PRO A 261      87.470  86.420  57.580  1.00  0.00           H
ATOM   4011  C   PRO A 261      85.420  86.460  56.990  1.00  0.00           C
ATOM   4012  O   PRO A 261      85.060  87.010  58.030  1.00  0.00           O
ATOM   4013  N   TYR A 262      84.500  85.910  56.100  1.00  0.00           N
ATOM   4014  H   TYR A 262      84.760  85.290  55.350  1.00  0.00           H
ATOM   4015  CA  TYR A 262      83.050  86.100  56.240  1.00  0.00           C
ATOM   4016  HA  TYR A 262      82.780  86.840  57.000  1.00  0.00           H
ATOM   4017  CB  TYR A 262      82.400  86.540  54.890  1.00  0.00           C
ATOM   4018  HB1 TYR A 262      82.560  85.810  54.100  1.00  0.00           H
ATOM   4019  HB2 TYR A 262      83.030  87.360  54.550  1.00  0.00           H
ATOM   4020  CG  TYR A 262      81.020  87.030  54.880  1.00  0.00           C
ATOM   4021  CD1 TYR A 262      80.750  88.460  55.030  1.00  0.00           C
ATOM   4022  HD1 TYR A 262      81.530  89.180  55.220  1.00  0.00           H
ATOM   4023  CE1 TYR A 262      79.400  88.910  54.830  1.00  0.00           C
ATOM   4024  HE1 TYR A 262      79.190  89.950  55.020  1.00  0.00           H
ATOM   4025  CZ  TYR A 262      78.360  87.990  54.550  1.00  0.00           C
ATOM   4026  OH  TYR A 262      77.110  88.460  54.360  1.00  0.00           O
ATOM   4027  HH  TYR A 262      76.370  87.840  54.270  1.00  0.00           H
ATOM   4028  CE2 TYR A 262      78.620  86.640  54.400  1.00  0.00           C
ATOM   4029  HE2 TYR A 262      77.780  86.010  54.130  1.00  0.00           H
ATOM   4030  CD2 TYR A 262      79.970  86.200  54.600  1.00  0.00           C
ATOM   4031  HD2 TYR A 262      80.270  85.160  54.580  1.00  0.00           H
ATOM   4032  C   TYR A 262      82.380  84.810  56.800  1.00  0.00           C
ATOM   4033  O   TYR A 262      82.410  83.800  56.120  1.00  0.00           O
ATOM   4034  N   PRO A 263      81.670  84.800  57.900  1.00  0.00           N
ATOM   4035  CD  PRO A 263      81.590  85.870  58.950  1.00  0.00           C
ATOM   4036  HD1 PRO A 263      80.830  86.590  58.650  1.00  0.00           H
ATOM   4037  HD2 PRO A 263      82.580  86.320  59.010  1.00  0.00           H
ATOM   4038  CG  PRO A 263      81.260  85.150  60.370  1.00  0.00           C
ATOM   4039  HG1 PRO A 263      80.660  85.820  60.990  1.00  0.00           H
ATOM   4040  HG2 PRO A 263      82.130  84.830  60.940  1.00  0.00           H
ATOM   4041  CB  PRO A 263      80.600  83.850  59.930  1.00  0.00           C
ATOM   4042  HB1 PRO A 263      79.530  84.020  59.800  1.00  0.00           H
ATOM   4043  HB2 PRO A 263      80.770  83.030  60.630  1.00  0.00           H
ATOM   4044  CA  PRO A 263      81.170  83.540  58.550  1.00  0.00           C
ATOM   4045  HA  PRO A 263      82.030  82.910  58.760  1.00  0.00           H
ATOM   4046  C   PRO A 263      80.320  82.650  57.680  1.00  0.00           C
ATOM   4047  O   PRO A 263      80.490  81.420  57.900  1.00  0.00           O
ATOM   4048  N   ARG A 264      79.480  83.130  56.760  1.00  0.00           N
ATOM   4049  H   ARG A 264      79.360  84.130  56.870  1.00  0.00           H
ATOM   4050  CA  ARG A 264      78.620  82.360  55.870  1.00  0.00           C
ATOM   4051  HA  ARG A 264      78.420  81.450  56.440  1.00  0.00           H
ATOM   4052  CB  ARG A 264      77.400  83.190  55.380  1.00  0.00           C
ATOM   4053  HB1 ARG A 264      77.060  82.780  54.430  1.00  0.00           H
ATOM   4054  HB2 ARG A 264      77.750  84.170  55.080  1.00  0.00           H
ATOM   4055  CG  ARG A 264      76.210  83.290  56.410  1.00  0.00           C
ATOM   4056  HG1 ARG A 264      76.690  83.510  57.370  1.00  0.00           H
ATOM   4057  HG2 ARG A 264      75.790  82.300  56.570  1.00  0.00           H
ATOM   4058  CD  ARG A 264      75.170  84.390  56.000  1.00  0.00           C
ATOM   4059  HD1 ARG A 264      75.840  85.240  55.850  1.00  0.00           H
ATOM   4060  HD2 ARG A 264      74.480  84.510  56.830  1.00  0.00           H
ATOM   4061  NE  ARG A 264      74.410  84.150  54.700  1.00  0.00           N
ATOM   4062  HE  ARG A 264      74.550  84.750  53.900  1.00  0.00           H
ATOM   4063  CZ  ARG A 264      73.420  83.290  54.570  1.00  0.00           C
ATOM   4064  NH1 ARG A 264      72.930  82.520  55.550  1.00  0.00           N
ATOM   4065 1HH1 ARG A 264      73.270  82.550  56.500  1.00  0.00           H
ATOM   4066 2HH1 ARG A 264      72.190  81.910  55.250  1.00  0.00           H
ATOM   4067  NH2 ARG A 264      72.810  83.100  53.460  1.00  0.00           N
ATOM   4068 1HH2 ARG A 264      73.050  83.710  52.690  1.00  0.00           H
ATOM   4069 2HH2 ARG A 264      72.060  82.430  53.420  1.00  0.00           H
ATOM   4070  C   ARG A 264      79.460  81.830  54.690  1.00  0.00           C
ATOM   4071  O   ARG A 264      79.130  80.750  54.110  1.00  0.00           O
ATOM   4072  N   ILE A 265      80.500  82.530  54.300  1.00  0.00           N
ATOM   4073  H   ILE A 265      80.910  83.210  54.930  1.00  0.00           H
ATOM   4074  CA  ILE A 265      81.260  82.130  53.060  1.00  0.00           C
ATOM   4075  HA  ILE A 265      80.690  81.500  52.380  1.00  0.00           H
ATOM   4076  CB  ILE A 265      81.690  83.390  52.260  1.00  0.00           C
ATOM   4077  HB  ILE A 265      82.190  84.080  52.940  1.00  0.00           H
ATOM   4078  CG2 ILE A 265      82.490  83.060  51.000  1.00  0.00           C
ATOM   4079 1HG2 ILE A 265      82.880  84.020  50.680  1.00  0.00           H
ATOM   4080 2HG2 ILE A 265      83.430  82.570  51.240  1.00  0.00           H
ATOM   4081 3HG2 ILE A 265      82.040  82.490  50.190  1.00  0.00           H
ATOM   4082  CG1 ILE A 265      80.390  84.080  51.810  1.00  0.00           C
ATOM   4083 1HG1 ILE A 265      79.740  84.170  52.670  1.00  0.00           H
ATOM   4084 2HG1 ILE A 265      79.900  83.310  51.210  1.00  0.00           H
ATOM   4085  CD  ILE A 265      80.420  85.440  51.060  1.00  0.00           C
ATOM   4086  HD1 ILE A 265      79.470  85.610  50.570  1.00  0.00           H
ATOM   4087  HD2 ILE A 265      80.650  86.270  51.730  1.00  0.00           H
ATOM   4088  HD3 ILE A 265      81.150  85.480  50.240  1.00  0.00           H
ATOM   4089  C   ILE A 265      82.480  81.220  53.450  1.00  0.00           C
ATOM   4090  O   ILE A 265      83.660  81.590  53.470  1.00  0.00           O
ATOM   4091  N   HIS A 266      82.160  80.120  54.170  1.00  0.00           N
ATOM   4092  H   HIS A 266      81.160  79.950  54.240  1.00  0.00           H
ATOM   4093  CA  HIS A 266      83.100  79.200  54.820  1.00  0.00           C
ATOM   4094  HA  HIS A 266      84.090  79.650  54.800  1.00  0.00           H
ATOM   4095  CB  HIS A 266      82.850  79.060  56.360  1.00  0.00           C
ATOM   4096  HB1 HIS A 266      82.630  80.060  56.740  1.00  0.00           H
ATOM   4097  HB2 HIS A 266      83.630  78.660  57.020  1.00  0.00           H
ATOM   4098  CG  HIS A 266      81.550  78.210  56.560  1.00  0.00           C
ATOM   4099  ND1 HIS A 266      80.460  78.690  57.190  1.00  0.00           N
ATOM   4100  HD1 HIS A 266      80.340  79.680  57.350  1.00  0.00           H
ATOM   4101  CE1 HIS A 266      79.550  77.660  57.360  1.00  0.00           C
ATOM   4102  HE1 HIS A 266      78.680  77.810  57.980  1.00  0.00           H
ATOM   4103  NE2 HIS A 266      80.120  76.520  57.070  1.00  0.00           N
ATOM   4104  CD2 HIS A 266      81.330  76.870  56.410  1.00  0.00           C
ATOM   4105  HD2 HIS A 266      82.010  76.190  55.910  1.00  0.00           H
ATOM   4106  C   HIS A 266      83.440  77.900  54.080  1.00  0.00           C
ATOM   4107  O   HIS A 266      84.080  77.010  54.630  1.00  0.00           O
ATOM   4108  N   PHE A 267      83.180  77.860  52.720  1.00  0.00           N
ATOM   4109  H   PHE A 267      82.760  78.660  52.280  1.00  0.00           H
ATOM   4110  CA  PHE A 267      83.450  76.800  51.760  1.00  0.00           C
ATOM   4111  HA  PHE A 267      83.660  75.880  52.300  1.00  0.00           H
ATOM   4112  CB  PHE A 267      82.120  76.590  50.940  1.00  0.00           C
ATOM   4113  HB1 PHE A 267      82.200  75.710  50.290  1.00  0.00           H
ATOM   4114  HB2 PHE A 267      81.980  77.430  50.250  1.00  0.00           H
ATOM   4115  CG  PHE A 267      80.900  76.360  51.840  1.00  0.00           C
ATOM   4116  CD1 PHE A 267      80.130  77.490  52.320  1.00  0.00           C
ATOM   4117  HD1 PHE A 267      80.510  78.450  52.020  1.00  0.00           H
ATOM   4118  CE1 PHE A 267      79.060  77.320  53.260  1.00  0.00           C
ATOM   4119  HE1 PHE A 267      78.480  78.160  53.610  1.00  0.00           H
ATOM   4120  CZ  PHE A 267      78.660  75.970  53.560  1.00  0.00           C
ATOM   4121  HZ  PHE A 267      77.910  75.820  54.320  1.00  0.00           H
ATOM   4122  CE2 PHE A 267      79.350  74.910  53.050  1.00  0.00           C
ATOM   4123  HE2 PHE A 267      78.950  73.930  53.230  1.00  0.00           H
ATOM   4124  CD2 PHE A 267      80.440  75.090  52.170  1.00  0.00           C
ATOM   4125  HD2 PHE A 267      80.890  74.260  51.650  1.00  0.00           H
ATOM   4126  C   PHE A 267      84.680  77.080  50.900  1.00  0.00           C
ATOM   4127  O   PHE A 267      84.480  77.450  49.750  1.00  0.00           O
ATOM   4128  N   PRO A 268      85.960  76.920  51.360  1.00  0.00           N
ATOM   4129  CD  PRO A 268      86.380  76.760  52.730  1.00  0.00           C
ATOM   4130  HD1 PRO A 268      86.310  75.710  53.020  1.00  0.00           H
ATOM   4131  HD2 PRO A 268      85.850  77.450  53.390  1.00  0.00           H
ATOM   4132  CG  PRO A 268      87.810  77.220  52.760  1.00  0.00           C
ATOM   4133  HG1 PRO A 268      88.340  76.960  53.680  1.00  0.00           H
ATOM   4134  HG2 PRO A 268      87.920  78.300  52.690  1.00  0.00           H
ATOM   4135  CB  PRO A 268      88.340  76.570  51.460  1.00  0.00           C
ATOM   4136  HB1 PRO A 268      88.500  75.530  51.710  1.00  0.00           H
ATOM   4137  HB2 PRO A 268      89.310  76.950  51.130  1.00  0.00           H
ATOM   4138  CA  PRO A 268      87.200  76.790  50.510  1.00  0.00           C
ATOM   4139  HA  PRO A 268      87.380  77.700  49.950  1.00  0.00           H
ATOM   4140  C   PRO A 268      87.190  75.660  49.500  1.00  0.00           C
ATOM   4141  O   PRO A 268      87.010  74.480  49.790  1.00  0.00           O
ATOM   4142  N   LEU A 269      87.390  75.990  48.260  1.00  0.00           N
ATOM   4143  H   LEU A 269      87.390  76.990  48.100  1.00  0.00           H
ATOM   4144  CA  LEU A 269      87.750  75.010  47.160  1.00  0.00           C
ATOM   4145  HA  LEU A 269      86.960  74.270  47.120  1.00  0.00           H
ATOM   4146  CB  LEU A 269      87.890  75.800  45.840  1.00  0.00           C
ATOM   4147  HB1 LEU A 269      88.740  76.460  45.980  1.00  0.00           H
ATOM   4148  HB2 LEU A 269      86.950  76.340  45.750  1.00  0.00           H
ATOM   4149  CG  LEU A 269      87.940  74.920  44.570  1.00  0.00           C
ATOM   4150  HG  LEU A 269      88.780  74.260  44.780  1.00  0.00           H
ATOM   4151  CD1 LEU A 269      86.730  74.010  44.440  1.00  0.00           C
ATOM   4152 1HD1 LEU A 269      85.750  74.470  44.560  1.00  0.00           H
ATOM   4153 2HD1 LEU A 269      86.730  73.560  43.450  1.00  0.00           H
ATOM   4154 3HD1 LEU A 269      86.870  73.180  45.130  1.00  0.00           H
ATOM   4155  CD2 LEU A 269      88.170  75.700  43.330  1.00  0.00           C
ATOM   4156 1HD2 LEU A 269      87.750  75.230  42.440  1.00  0.00           H
ATOM   4157 2HD2 LEU A 269      87.680  76.670  43.460  1.00  0.00           H
ATOM   4158 3HD2 LEU A 269      89.230  75.760  43.120  1.00  0.00           H
ATOM   4159  C   LEU A 269      89.050  74.250  47.450  1.00  0.00           C
ATOM   4160  O   LEU A 269      90.040  74.940  47.820  1.00  0.00           O
ATOM   4161  N   ALA A 270      89.100  72.960  47.260  1.00  0.00           N
ATOM   4162  H   ALA A 270      88.280  72.420  47.020  1.00  0.00           H
ATOM   4163  CA  ALA A 270      90.400  72.270  47.200  1.00  0.00           C
ATOM   4164  HA  ALA A 270      91.250  72.940  47.240  1.00  0.00           H
ATOM   4165  CB  ALA A 270      90.450  71.160  48.280  1.00  0.00           C
ATOM   4166  HB1 ALA A 270      90.290  71.530  49.300  1.00  0.00           H
ATOM   4167  HB2 ALA A 270      89.600  70.500  48.110  1.00  0.00           H
ATOM   4168  HB3 ALA A 270      91.400  70.620  48.220  1.00  0.00           H
ATOM   4169  C   ALA A 270      90.810  71.760  45.770  1.00  0.00           C
ATOM   4170  O   ALA A 270      89.950  71.360  45.000  1.00  0.00           O
ATOM   4171  N   THR A 271      92.110  71.780  45.510  1.00  0.00           N
ATOM   4172  H   THR A 271      92.750  72.140  46.200  1.00  0.00           H
ATOM   4173  CA  THR A 271      92.700  71.240  44.270  1.00  0.00           C
ATOM   4174  HA  THR A 271      91.990  70.580  43.760  1.00  0.00           H
ATOM   4175  CB  THR A 271      92.920  72.380  43.260  1.00  0.00           C
ATOM   4176  HB  THR A 271      93.760  72.980  43.640  1.00  0.00           H
ATOM   4177  CG2 THR A 271      93.170  71.950  41.840  1.00  0.00           C
ATOM   4178 1HG2 THR A 271      92.290  71.400  41.500  1.00  0.00           H
ATOM   4179 2HG2 THR A 271      93.410  72.740  41.140  1.00  0.00           H
ATOM   4180 3HG2 THR A 271      94.050  71.310  41.800  1.00  0.00           H
ATOM   4181  OG1 THR A 271      91.810  73.230  43.230  1.00  0.00           O
ATOM   4182  HG1 THR A 271      91.660  73.560  44.110  1.00  0.00           H
ATOM   4183  C   THR A 271      93.990  70.490  44.680  1.00  0.00           C
ATOM   4184  O   THR A 271      94.780  71.090  45.470  1.00  0.00           O
ATOM   4185  N   TYR A 272      94.190  69.270  44.240  1.00  0.00           N
ATOM   4186  H   TYR A 272      93.410  68.840  43.770  1.00  0.00           H
ATOM   4187  CA  TYR A 272      95.290  68.400  44.680  1.00  0.00           C
ATOM   4188  HA  TYR A 272      96.000  69.020  45.240  1.00  0.00           H
ATOM   4189  CB  TYR A 272      94.750  67.290  45.640  1.00  0.00           C
ATOM   4190  HB1 TYR A 272      93.930  66.780  45.140  1.00  0.00           H
ATOM   4191  HB2 TYR A 272      94.260  67.720  46.510  1.00  0.00           H
ATOM   4192  CG  TYR A 272      95.850  66.350  46.170  1.00  0.00           C
ATOM   4193  CD1 TYR A 272      96.410  66.500  47.430  1.00  0.00           C
ATOM   4194  HD1 TYR A 272      96.090  67.360  48.010  1.00  0.00           H
ATOM   4195  CE1 TYR A 272      97.520  65.740  47.780  1.00  0.00           C
ATOM   4196  HE1 TYR A 272      98.010  65.970  48.720  1.00  0.00           H
ATOM   4197  CZ  TYR A 272      97.950  64.600  47.070  1.00  0.00           C
ATOM   4198  OH  TYR A 272      98.870  63.670  47.580  1.00  0.00           O
ATOM   4199  HH  TYR A 272      99.220  63.080  46.910  1.00  0.00           H
ATOM   4200  CE2 TYR A 272      97.310  64.390  45.820  1.00  0.00           C
ATOM   4201  HE2 TYR A 272      97.560  63.530  45.210  1.00  0.00           H
ATOM   4202  CD2 TYR A 272      96.320  65.280  45.380  1.00  0.00           C
ATOM   4203  HD2 TYR A 272      95.800  65.070  44.450  1.00  0.00           H
ATOM   4204  C   TYR A 272      96.050  67.820  43.470  1.00  0.00           C
ATOM   4205  O   TYR A 272      95.430  67.460  42.450  1.00  0.00           O
ATOM   4206  N   ALA A 273      97.380  67.810  43.530  1.00  0.00           N
ATOM   4207  H   ALA A 273      97.780  68.320  44.310  1.00  0.00           H
ATOM   4208  CA  ALA A 273      98.230  67.340  42.460  1.00  0.00           C
ATOM   4209  HA  ALA A 273      97.790  66.460  42.000  1.00  0.00           H
ATOM   4210  CB  ALA A 273      98.310  68.480  41.400  1.00  0.00           C
ATOM   4211  HB1 ALA A 273      97.350  68.940  41.170  1.00  0.00           H
ATOM   4212  HB2 ALA A 273      98.990  69.270  41.710  1.00  0.00           H
ATOM   4213  HB3 ALA A 273      98.840  68.130  40.510  1.00  0.00           H
ATOM   4214  C   ALA A 273      99.590  66.920  43.030  1.00  0.00           C
ATOM   4215  O   ALA A 273     100.080  67.620  43.910  1.00  0.00           O
ATOM   4216  N   PRO A 274     100.180  65.830  42.570  1.00  0.00           N
ATOM   4217  CD  PRO A 274     101.580  65.460  42.840  1.00  0.00           C
ATOM   4218  HD1 PRO A 274     101.680  64.870  43.750  1.00  0.00           H
ATOM   4219  HD2 PRO A 274     102.140  66.400  42.880  1.00  0.00           H
ATOM   4220  CG  PRO A 274     102.120  64.660  41.630  1.00  0.00           C
ATOM   4221  HG1 PRO A 274     102.180  63.600  41.870  1.00  0.00           H
ATOM   4222  HG2 PRO A 274     103.070  65.030  41.240  1.00  0.00           H
ATOM   4223  CB  PRO A 274     101.000  64.930  40.660  1.00  0.00           C
ATOM   4224  HB1 PRO A 274     101.000  64.180  39.870  1.00  0.00           H
ATOM   4225  HB2 PRO A 274     101.340  65.870  40.220  1.00  0.00           H
ATOM   4226  CA  PRO A 274      99.720  65.010  41.490  1.00  0.00           C
ATOM   4227  HA  PRO A 274      99.020  65.510  40.830  1.00  0.00           H
ATOM   4228  C   PRO A 274      99.000  63.670  41.730  1.00  0.00           C
ATOM   4229  O   PRO A 274      99.280  62.990  42.720  1.00  0.00           O
ATOM   4230  N   VAL A 275      98.090  63.300  40.880  1.00  0.00           N
ATOM   4231  H   VAL A 275      98.050  63.840  40.030  1.00  0.00           H
ATOM   4232  CA  VAL A 275      97.290  62.060  41.060  1.00  0.00           C
ATOM   4233  HA  VAL A 275      97.580  61.550  41.970  1.00  0.00           H
ATOM   4234  CB  VAL A 275      95.780  62.370  41.160  1.00  0.00           C
ATOM   4235  HB  VAL A 275      95.540  62.970  40.280  1.00  0.00           H
ATOM   4236  CG1 VAL A 275      94.850  61.120  40.960  1.00  0.00           C
ATOM   4237 1HG1 VAL A 275      93.800  61.440  40.960  1.00  0.00           H
ATOM   4238 2HG1 VAL A 275      95.050  60.530  40.070  1.00  0.00           H
ATOM   4239 3HG1 VAL A 275      94.850  60.530  41.880  1.00  0.00           H
ATOM   4240  CG2 VAL A 275      95.310  63.230  42.380  1.00  0.00           C
ATOM   4241 1HG2 VAL A 275      94.230  63.230  42.480  1.00  0.00           H
ATOM   4242 2HG2 VAL A 275      95.800  62.880  43.290  1.00  0.00           H
ATOM   4243 3HG2 VAL A 275      95.650  64.260  42.290  1.00  0.00           H
ATOM   4244  C   VAL A 275      97.700  61.250  39.860  1.00  0.00           C
ATOM   4245  O   VAL A 275      97.370  61.670  38.720  1.00  0.00           O
ATOM   4246  N   ILE A 276      98.470  60.170  40.070  1.00  0.00           N
ATOM   4247  H   ILE A 276      98.640  59.810  40.990  1.00  0.00           H
ATOM   4248  CA  ILE A 276      99.270  59.530  39.090  1.00  0.00           C
ATOM   4249  HA  ILE A 276      98.850  59.770  38.110  1.00  0.00           H
ATOM   4250  CB  ILE A 276     100.640  60.160  39.340  1.00  0.00           C
ATOM   4251  HB  ILE A 276     100.760  60.370  40.410  1.00  0.00           H
ATOM   4252  CG2 ILE A 276     101.810  59.210  38.880  1.00  0.00           C
ATOM   4253 1HG2 ILE A 276     102.760  59.530  39.310  1.00  0.00           H
ATOM   4254 2HG2 ILE A 276     101.740  58.250  39.400  1.00  0.00           H
ATOM   4255 3HG2 ILE A 276     101.870  59.020  37.810  1.00  0.00           H
ATOM   4256  CG1 ILE A 276     100.820  61.470  38.530  1.00  0.00           C
ATOM   4257 1HG1 ILE A 276     100.140  62.170  39.030  1.00  0.00           H
ATOM   4258 2HG1 ILE A 276     100.550  61.210  37.510  1.00  0.00           H
ATOM   4259  CD  ILE A 276     102.220  62.020  38.330  1.00  0.00           C
ATOM   4260  HD1 ILE A 276     102.040  62.910  37.730  1.00  0.00           H
ATOM   4261  HD2 ILE A 276     102.520  62.240  39.360  1.00  0.00           H
ATOM   4262  HD3 ILE A 276     102.810  61.300  37.760  1.00  0.00           H
ATOM   4263  C   ILE A 276      99.230  58.000  39.190  1.00  0.00           C
ATOM   4264  O   ILE A 276      99.130  57.440  40.260  1.00  0.00           O
ATOM   4265  N   SER A 277      99.490  57.340  38.030  1.00  0.00           N
ATOM   4266  H   SER A 277      99.770  57.920  37.260  1.00  0.00           H
ATOM   4267  CA  SER A 277      99.650  55.910  37.910  1.00  0.00           C
ATOM   4268  HA  SER A 277      99.200  55.460  38.790  1.00  0.00           H
ATOM   4269  CB  SER A 277      98.950  55.400  36.660  1.00  0.00           C
ATOM   4270  HB1 SER A 277      99.410  55.580  35.690  1.00  0.00           H
ATOM   4271  HB2 SER A 277      97.940  55.790  36.680  1.00  0.00           H
ATOM   4272  OG  SER A 277      98.960  54.010  36.710  1.00  0.00           O
ATOM   4273  HG  SER A 277      98.180  53.750  37.200  1.00  0.00           H
ATOM   4274  C   SER A 277     101.140  55.510  37.940  1.00  0.00           C
ATOM   4275  O   SER A 277     101.360  54.520  38.650  1.00  0.00           O
ATOM   4276  N   ALA A 278     102.100  56.110  37.190  1.00  0.00           N
ATOM   4277  H   ALA A 278     101.820  56.810  36.520  1.00  0.00           H
ATOM   4278  CA  ALA A 278     103.540  55.990  37.540  1.00  0.00           C
ATOM   4279  HA  ALA A 278     103.710  55.990  38.620  1.00  0.00           H
ATOM   4280  CB  ALA A 278     103.950  54.640  36.920  1.00  0.00           C
ATOM   4281  HB1 ALA A 278     103.360  53.840  37.360  1.00  0.00           H
ATOM   4282  HB2 ALA A 278     103.740  54.560  35.860  1.00  0.00           H
ATOM   4283  HB3 ALA A 278     105.010  54.420  37.100  1.00  0.00           H
ATOM   4284  C   ALA A 278     104.500  57.020  36.830  1.00  0.00           C
ATOM   4285  O   ALA A 278     105.340  56.680  36.030  1.00  0.00           O
ATOM   4286  N   GLU A 284     104.490  58.330  37.210  1.00  0.00           N
ATOM   4287  H   GLU A 284     103.980  58.520  38.050  1.00  0.00           H
ATOM   4288  CA  GLU A 284     105.600  59.240  36.830  1.00  0.00           C
ATOM   4289  HA  GLU A 284     106.550  58.710  36.920  1.00  0.00           H
ATOM   4290  CB  GLU A 284     105.510  59.830  35.360  1.00  0.00           C
ATOM   4291  HB1 GLU A 284     104.820  60.670  35.360  1.00  0.00           H
ATOM   4292  HB2 GLU A 284     105.120  59.010  34.740  1.00  0.00           H
ATOM   4293  CG  GLU A 284     106.920  60.240  34.760  1.00  0.00           C
ATOM   4294  HG1 GLU A 284     107.600  59.420  34.960  1.00  0.00           H
ATOM   4295  HG2 GLU A 284     107.300  61.120  35.280  1.00  0.00           H
ATOM   4296  CD  GLU A 284     106.820  60.570  33.290  1.00  0.00           C
ATOM   4297  OE1 GLU A 284     106.700  61.680  32.830  1.00  0.00           O
ATOM   4298  OE2 GLU A 284     106.890  59.570  32.490  1.00  0.00           O
ATOM   4299  C   GLU A 284     105.890  60.310  37.910  1.00  0.00           C
ATOM   4300  O   GLU A 284     105.130  60.270  38.930  1.00  0.00           O
ATOM   4301  N   GLN A 285     106.930  61.110  37.760  1.00  0.00           N
ATOM   4302  H   GLN A 285     107.620  60.770  37.100  1.00  0.00           H
ATOM   4303  CA  GLN A 285     107.280  62.240  38.700  1.00  0.00           C
ATOM   4304  HA  GLN A 285     106.550  62.280  39.510  1.00  0.00           H
ATOM   4305  CB  GLN A 285     108.710  62.070  39.280  1.00  0.00           C
ATOM   4306  HB1 GLN A 285     109.060  62.980  39.770  1.00  0.00           H
ATOM   4307  HB2 GLN A 285     109.400  61.990  38.440  1.00  0.00           H
ATOM   4308  CG  GLN A 285     108.750  60.710  40.090  1.00  0.00           C
ATOM   4309  HG1 GLN A 285     109.730  60.610  40.560  1.00  0.00           H
ATOM   4310  HG2 GLN A 285     108.670  59.880  39.380  1.00  0.00           H
ATOM   4311  CD  GLN A 285     107.670  60.490  41.140  1.00  0.00           C
ATOM   4312  OE1 GLN A 285     107.510  61.200  42.080  1.00  0.00           O
ATOM   4313  NE2 GLN A 285     106.930  59.410  41.060  1.00  0.00           N
ATOM   4314 1HE2 GLN A 285     106.890  58.810  40.250  1.00  0.00           H
ATOM   4315 2HE2 GLN A 285     106.240  59.370  41.800  1.00  0.00           H
ATOM   4316  C   GLN A 285     107.150  63.640  38.130  1.00  0.00           C
ATOM   4317  O   GLN A 285     107.530  63.840  37.030  1.00  0.00           O
ATOM   4318  N   LEU A 286     106.740  64.640  38.890  1.00  0.00           N
ATOM   4319  H   LEU A 286     106.600  64.390  39.860  1.00  0.00           H
ATOM   4320  CA  LEU A 286     106.630  66.020  38.530  1.00  0.00           C
ATOM   4321  HA  LEU A 286     107.110  66.170  37.560  1.00  0.00           H
ATOM   4322  CB  LEU A 286     105.170  66.440  38.460  1.00  0.00           C
ATOM   4323  HB1 LEU A 286     105.140  67.500  38.710  1.00  0.00           H
ATOM   4324  HB2 LEU A 286     104.600  65.850  39.180  1.00  0.00           H
ATOM   4325  CG  LEU A 286     104.530  66.320  37.130  1.00  0.00           C
ATOM   4326  HG  LEU A 286     105.190  66.780  36.400  1.00  0.00           H
ATOM   4327  CD1 LEU A 286     104.360  64.920  36.590  1.00  0.00           C
ATOM   4328 1HD1 LEU A 286     103.940  64.960  35.580  1.00  0.00           H
ATOM   4329 2HD1 LEU A 286     105.340  64.480  36.420  1.00  0.00           H
ATOM   4330 3HD1 LEU A 286     103.750  64.210  37.150  1.00  0.00           H
ATOM   4331  CD2 LEU A 286     103.190  67.100  37.050  1.00  0.00           C
ATOM   4332 1HD2 LEU A 286     102.790  67.140  36.040  1.00  0.00           H
ATOM   4333 2HD2 LEU A 286     102.460  66.530  37.640  1.00  0.00           H
ATOM   4334 3HD2 LEU A 286     103.340  68.080  37.510  1.00  0.00           H
ATOM   4335  C   LEU A 286     107.470  66.950  39.490  1.00  0.00           C
ATOM   4336  O   LEU A 286     107.860  66.650  40.650  1.00  0.00           O
ATOM   4337  N   SER A 287     107.680  68.150  39.040  1.00  0.00           N
ATOM   4338  H   SER A 287     107.210  68.400  38.180  1.00  0.00           H
ATOM   4339  CA  SER A 287     108.570  69.200  39.680  1.00  0.00           C
ATOM   4340  HA  SER A 287     109.360  68.790  40.320  1.00  0.00           H
ATOM   4341  CB  SER A 287     109.390  69.870  38.600  1.00  0.00           C
ATOM   4342  HB1 SER A 287     109.700  69.120  37.880  1.00  0.00           H
ATOM   4343  HB2 SER A 287     110.260  70.360  39.050  1.00  0.00           H
ATOM   4344  OG  SER A 287     108.650  70.790  37.900  1.00  0.00           O
ATOM   4345  HG  SER A 287     109.140  71.020  37.110  1.00  0.00           H
ATOM   4346  C   SER A 287     107.700  70.180  40.550  1.00  0.00           C
ATOM   4347  O   SER A 287     106.450  70.170  40.370  1.00  0.00           O
ATOM   4348  N   VAL A 288     108.300  71.050  41.320  1.00  0.00           N
ATOM   4349  H   VAL A 288     109.310  71.120  41.380  1.00  0.00           H
ATOM   4350  CA  VAL A 288     107.490  72.050  42.130  1.00  0.00           C
ATOM   4351  HA  VAL A 288     106.740  71.510  42.720  1.00  0.00           H
ATOM   4352  CB  VAL A 288     108.330  72.840  43.130  1.00  0.00           C
ATOM   4353  HB  VAL A 288     109.070  73.400  42.550  1.00  0.00           H
ATOM   4354  CG1 VAL A 288     107.480  73.760  43.910  1.00  0.00           C
ATOM   4355 1HG1 VAL A 288     106.930  74.400  43.210  1.00  0.00           H
ATOM   4356 2HG1 VAL A 288     106.820  73.200  44.560  1.00  0.00           H
ATOM   4357 3HG1 VAL A 288     108.070  74.370  44.600  1.00  0.00           H
ATOM   4358  CG2 VAL A 288     109.030  71.910  44.130  1.00  0.00           C
ATOM   4359 1HG2 VAL A 288     108.310  71.360  44.730  1.00  0.00           H
ATOM   4360 2HG2 VAL A 288     109.680  71.230  43.580  1.00  0.00           H
ATOM   4361 3HG2 VAL A 288     109.580  72.490  44.880  1.00  0.00           H
ATOM   4362  C   VAL A 288     106.670  72.930  41.210  1.00  0.00           C
ATOM   4363  O   VAL A 288     105.480  73.160  41.420  1.00  0.00           O
ATOM   4364  N   ALA A 289     107.220  73.400  40.090  1.00  0.00           N
ATOM   4365  H   ALA A 289     108.140  73.120  39.790  1.00  0.00           H
ATOM   4366  CA  ALA A 289     106.620  74.210  39.060  1.00  0.00           C
ATOM   4367  HA  ALA A 289     106.150  75.070  39.540  1.00  0.00           H
ATOM   4368  CB  ALA A 289     107.660  74.740  38.050  1.00  0.00           C
ATOM   4369  HB1 ALA A 289     108.040  73.950  37.410  1.00  0.00           H
ATOM   4370  HB2 ALA A 289     107.170  75.430  37.360  1.00  0.00           H
ATOM   4371  HB3 ALA A 289     108.450  75.330  38.530  1.00  0.00           H
ATOM   4372  C   ALA A 289     105.440  73.580  38.340  1.00  0.00           C
ATOM   4373  O   ALA A 289     104.410  74.270  38.180  1.00  0.00           O
ATOM   4374  N   GLU A 290     105.580  72.280  38.100  1.00  0.00           N
ATOM   4375  H   GLU A 290     106.490  71.860  38.250  1.00  0.00           H
ATOM   4376  CA  GLU A 290     104.550  71.490  37.380  1.00  0.00           C
ATOM   4377  HA  GLU A 290     104.150  72.090  36.560  1.00  0.00           H
ATOM   4378  CB  GLU A 290     105.150  70.250  36.820  1.00  0.00           C
ATOM   4379  HB1 GLU A 290     104.340  69.580  36.530  1.00  0.00           H
ATOM   4380  HB2 GLU A 290     105.830  69.810  37.550  1.00  0.00           H
ATOM   4381  CG  GLU A 290     105.960  70.690  35.510  1.00  0.00           C
ATOM   4382  HG1 GLU A 290     106.530  71.590  35.750  1.00  0.00           H
ATOM   4383  HG2 GLU A 290     105.310  70.860  34.660  1.00  0.00           H
ATOM   4384  CD  GLU A 290     106.880  69.600  35.110  1.00  0.00           C
ATOM   4385  OE1 GLU A 290     106.320  68.480  34.860  1.00  0.00           O
ATOM   4386  OE2 GLU A 290     108.130  69.800  34.980  1.00  0.00           O
ATOM   4387  C   GLU A 290     103.340  71.210  38.370  1.00  0.00           C
ATOM   4388  O   GLU A 290     102.260  71.450  38.010  1.00  0.00           O
ATOM   4389  N   ILE A 291     103.590  70.720  39.590  1.00  0.00           N
ATOM   4390  H   ILE A 291     104.510  70.360  39.820  1.00  0.00           H
ATOM   4391  CA  ILE A 291     102.540  70.520  40.560  1.00  0.00           C
ATOM   4392  HA  ILE A 291     101.780  69.860  40.140  1.00  0.00           H
ATOM   4393  CB  ILE A 291     102.960  69.700  41.770  1.00  0.00           C
ATOM   4394  HB  ILE A 291     102.050  69.310  42.240  1.00  0.00           H
ATOM   4395  CG2 ILE A 291     103.750  68.380  41.320  1.00  0.00           C
ATOM   4396 1HG2 ILE A 291     103.280  67.910  40.460  1.00  0.00           H
ATOM   4397 2HG2 ILE A 291     104.790  68.670  41.160  1.00  0.00           H
ATOM   4398 3HG2 ILE A 291     103.740  67.610  42.090  1.00  0.00           H
ATOM   4399  CG1 ILE A 291     103.730  70.510  42.850  1.00  0.00           C
ATOM   4400 1HG1 ILE A 291     103.070  71.300  43.200  1.00  0.00           H
ATOM   4401 2HG1 ILE A 291     104.560  70.970  42.310  1.00  0.00           H
ATOM   4402  CD  ILE A 291     104.150  69.740  44.160  1.00  0.00           C
ATOM   4403  HD1 ILE A 291     104.450  70.450  44.920  1.00  0.00           H
ATOM   4404  HD2 ILE A 291     103.370  69.110  44.590  1.00  0.00           H
ATOM   4405  HD3 ILE A 291     104.990  69.100  43.880  1.00  0.00           H
ATOM   4406  C   ILE A 291     101.900  71.880  40.950  1.00  0.00           C
ATOM   4407  O   ILE A 291     100.690  71.920  41.090  1.00  0.00           O
ATOM   4408  N   THR A 292     102.610  73.050  41.100  1.00  0.00           N
ATOM   4409  H   THR A 292     103.600  73.070  40.860  1.00  0.00           H
ATOM   4410  CA  THR A 292     101.970  74.290  41.540  1.00  0.00           C
ATOM   4411  HA  THR A 292     101.260  74.160  42.360  1.00  0.00           H
ATOM   4412  CB  THR A 292     103.070  75.180  42.060  1.00  0.00           C
ATOM   4413  HB  THR A 292     103.810  75.320  41.270  1.00  0.00           H
ATOM   4414  CG2 THR A 292     102.650  76.590  42.620  1.00  0.00           C
ATOM   4415 1HG2 THR A 292     103.560  77.160  42.770  1.00  0.00           H
ATOM   4416 2HG2 THR A 292     101.960  77.140  41.970  1.00  0.00           H
ATOM   4417 3HG2 THR A 292     102.110  76.400  43.550  1.00  0.00           H
ATOM   4418  OG1 THR A 292     103.810  74.540  43.140  1.00  0.00           O
ATOM   4419  HG1 THR A 292     104.480  74.050  42.660  1.00  0.00           H
ATOM   4420  C   THR A 292     101.190  74.890  40.330  1.00  0.00           C
ATOM   4421  O   THR A 292     100.200  75.620  40.440  1.00  0.00           O
ATOM   4422  N   ASN A 293     101.580  74.480  39.100  1.00  0.00           N
ATOM   4423  H   ASN A 293     102.370  73.920  38.820  1.00  0.00           H
ATOM   4424  CA  ASN A 293     100.790  74.890  37.960  1.00  0.00           C
ATOM   4425  HA  ASN A 293     100.460  75.920  37.970  1.00  0.00           H
ATOM   4426  CB  ASN A 293     101.670  74.780  36.670  1.00  0.00           C
ATOM   4427  HB1 ASN A 293     102.080  73.780  36.530  1.00  0.00           H
ATOM   4428  HB2 ASN A 293     102.550  75.420  36.690  1.00  0.00           H
ATOM   4429  CG  ASN A 293     100.820  75.000  35.440  1.00  0.00           C
ATOM   4430  OD1 ASN A 293     100.080  75.980  35.430  1.00  0.00           O
ATOM   4431  ND2 ASN A 293     100.870  74.120  34.470  1.00  0.00           N
ATOM   4432 1HD2 ASN A 293     101.530  73.370  34.610  1.00  0.00           H
ATOM   4433 2HD2 ASN A 293     100.520  74.370  33.560  1.00  0.00           H
ATOM   4434  C   ASN A 293      99.400  74.150  37.930  1.00  0.00           C
ATOM   4435  O   ASN A 293      98.380  74.810  37.680  1.00  0.00           O
ATOM   4436  N   ALA A 294      99.430  72.830  38.110  1.00  0.00           N
ATOM   4437  H   ALA A 294     100.290  72.380  38.370  1.00  0.00           H
ATOM   4438  CA  ALA A 294      98.230  72.000  38.110  1.00  0.00           C
ATOM   4439  HA  ALA A 294      97.720  71.950  37.150  1.00  0.00           H
ATOM   4440  CB  ALA A 294      98.650  70.650  38.550  1.00  0.00           C
ATOM   4441  HB1 ALA A 294      98.780  70.610  39.630  1.00  0.00           H
ATOM   4442  HB2 ALA A 294      97.860  69.900  38.540  1.00  0.00           H
ATOM   4443  HB3 ALA A 294      99.560  70.370  38.020  1.00  0.00           H
ATOM   4444  C   ALA A 294      97.130  72.500  39.120  1.00  0.00           C
ATOM   4445  O   ALA A 294      95.920  72.480  38.830  1.00  0.00           O
ATOM   4446  N   CYS A 295      97.550  73.170  40.170  1.00  0.00           N
ATOM   4447  H   CYS A 295      98.550  73.280  40.220  1.00  0.00           H
ATOM   4448  CA  CYS A 295      96.740  73.740  41.270  1.00  0.00           C
ATOM   4449  HA  CYS A 295      96.280  72.850  41.690  1.00  0.00           H
ATOM   4450  CB  CYS A 295      97.590  74.390  42.420  1.00  0.00           C
ATOM   4451  HB1 CYS A 295      96.950  74.760  43.220  1.00  0.00           H
ATOM   4452  HB2 CYS A 295      98.140  75.250  42.040  1.00  0.00           H
ATOM   4453  SG  CYS A 295      98.770  73.250  43.180  1.00  0.00           S
ATOM   4454  HG  CYS A 295      99.490  72.900  42.110  1.00  0.00           H
ATOM   4455  C   CYS A 295      95.560  74.760  40.900  1.00  0.00           C
ATOM   4456  O   CYS A 295      94.640  74.960  41.720  1.00  0.00           O
ATOM   4457  N   PHE A 296      95.650  75.290  39.690  1.00  0.00           N
ATOM   4458  H   PHE A 296      96.440  75.010  39.130  1.00  0.00           H
ATOM   4459  CA  PHE A 296      94.710  76.290  39.230  1.00  0.00           C
ATOM   4460  HA  PHE A 296      93.990  76.560  40.000  1.00  0.00           H
ATOM   4461  CB  PHE A 296      95.550  77.580  38.980  1.00  0.00           C
ATOM   4462  HB1 PHE A 296      94.880  78.370  38.650  1.00  0.00           H
ATOM   4463  HB2 PHE A 296      96.160  77.380  38.100  1.00  0.00           H
ATOM   4464  CG  PHE A 296      96.260  78.130  40.240  1.00  0.00           C
ATOM   4465  CD1 PHE A 296      95.710  79.220  40.880  1.00  0.00           C
ATOM   4466  HD1 PHE A 296      94.770  79.630  40.560  1.00  0.00           H
ATOM   4467  CE1 PHE A 296      96.340  79.740  42.000  1.00  0.00           C
ATOM   4468  HE1 PHE A 296      95.910  80.580  42.530  1.00  0.00           H
ATOM   4469  CZ  PHE A 296      97.630  79.350  42.390  1.00  0.00           C
ATOM   4470  HZ  PHE A 296      98.030  79.890  43.240  1.00  0.00           H
ATOM   4471  CE2 PHE A 296      98.210  78.240  41.720  1.00  0.00           C
ATOM   4472  HE2 PHE A 296      99.220  77.930  41.930  1.00  0.00           H
ATOM   4473  CD2 PHE A 296      97.500  77.640  40.670  1.00  0.00           C
ATOM   4474  HD2 PHE A 296      98.040  76.920  40.080  1.00  0.00           H
ATOM   4475  C   PHE A 296      93.880  75.790  38.000  1.00  0.00           C
ATOM   4476  O   PHE A 296      93.020  76.530  37.470  1.00  0.00           O
ATOM   4477  N   GLU A 297      94.120  74.570  37.460  1.00  0.00           N
ATOM   4478  H   GLU A 297      94.620  73.960  38.080  1.00  0.00           H
ATOM   4479  CA  GLU A 297      93.350  73.970  36.410  1.00  0.00           C
ATOM   4480  HA  GLU A 297      93.110  74.700  35.630  1.00  0.00           H
ATOM   4481  CB  GLU A 297      94.270  72.900  35.840  1.00  0.00           C
ATOM   4482  HB1 GLU A 297      94.140  71.950  36.370  1.00  0.00           H
ATOM   4483  HB2 GLU A 297      95.320  73.120  36.030  1.00  0.00           H
ATOM   4484  CG  GLU A 297      94.080  72.700  34.360  1.00  0.00           C
ATOM   4485  HG1 GLU A 297      93.010  72.630  34.150  1.00  0.00           H
ATOM   4486  HG2 GLU A 297      94.390  71.670  34.210  1.00  0.00           H
ATOM   4487  CD  GLU A 297      94.810  73.830  33.610  1.00  0.00           C
ATOM   4488  OE1 GLU A 297      94.240  74.950  33.430  1.00  0.00           O
ATOM   4489  OE2 GLU A 297      95.970  73.660  33.410  1.00  0.00           O
ATOM   4490  C   GLU A 297      92.010  73.230  36.820  1.00  0.00           C
ATOM   4491  O   GLU A 297      92.090  72.330  37.680  1.00  0.00           O
ATOM   4492  N   PRO A 298      90.870  73.560  36.160  1.00  0.00           N
ATOM   4493  CD  PRO A 298      90.640  74.750  35.310  1.00  0.00           C
ATOM   4494  HD1 PRO A 298      90.890  74.590  34.270  1.00  0.00           H
ATOM   4495  HD2 PRO A 298      91.050  75.660  35.760  1.00  0.00           H
ATOM   4496  CG  PRO A 298      89.120  74.940  35.360  1.00  0.00           C
ATOM   4497  HG1 PRO A 298      88.820  75.350  34.400  1.00  0.00           H
ATOM   4498  HG2 PRO A 298      88.830  75.680  36.110  1.00  0.00           H
ATOM   4499  CB  PRO A 298      88.510  73.530  35.690  1.00  0.00           C
ATOM   4500  HB1 PRO A 298      88.550  72.930  34.780  1.00  0.00           H
ATOM   4501  HB2 PRO A 298      87.540  73.600  36.170  1.00  0.00           H
ATOM   4502  CA  PRO A 298      89.600  72.980  36.610  1.00  0.00           C
ATOM   4503  HA  PRO A 298      89.250  73.330  37.580  1.00  0.00           H
ATOM   4504  C   PRO A 298      89.560  71.510  36.610  1.00  0.00           C
ATOM   4505  O   PRO A 298      88.830  70.880  37.380  1.00  0.00           O
ATOM   4506  N   ALA A 299      90.250  70.820  35.720  1.00  0.00           N
ATOM   4507  H   ALA A 299      90.500  71.330  34.880  1.00  0.00           H
ATOM   4508  CA  ALA A 299      90.330  69.360  35.640  1.00  0.00           C
ATOM   4509  HA  ALA A 299      89.310  69.000  35.450  1.00  0.00           H
ATOM   4510  CB  ALA A 299      91.310  69.110  34.470  1.00  0.00           C
ATOM   4511  HB1 ALA A 299      92.320  69.460  34.720  1.00  0.00           H
ATOM   4512  HB2 ALA A 299      91.390  68.050  34.260  1.00  0.00           H
ATOM   4513  HB3 ALA A 299      91.050  69.650  33.560  1.00  0.00           H
ATOM   4514  C   ALA A 299      90.750  68.620  36.870  1.00  0.00           C
ATOM   4515  O   ALA A 299      90.520  67.390  37.010  1.00  0.00           O
ATOM   4516  N   ASN A 300      91.440  69.280  37.820  1.00  0.00           N
ATOM   4517  H   ASN A 300      91.640  70.230  37.550  1.00  0.00           H
ATOM   4518  CA  ASN A 300      92.000  68.780  39.060  1.00  0.00           C
ATOM   4519  HA  ASN A 300      92.010  67.690  39.050  1.00  0.00           H
ATOM   4520  CB  ASN A 300      93.410  69.270  39.140  1.00  0.00           C
ATOM   4521  HB1 ASN A 300      93.840  68.960  40.100  1.00  0.00           H
ATOM   4522  HB2 ASN A 300      93.380  70.350  39.280  1.00  0.00           H
ATOM   4523  CG  ASN A 300      94.410  68.800  38.090  1.00  0.00           C
ATOM   4524  OD1 ASN A 300      94.460  67.660  37.690  1.00  0.00           O
ATOM   4525  ND2 ASN A 300      95.360  69.630  37.740  1.00  0.00           N
ATOM   4526 1HD2 ASN A 300      95.450  70.550  38.140  1.00  0.00           H
ATOM   4527 2HD2 ASN A 300      95.970  69.440  36.960  1.00  0.00           H
ATOM   4528  C   ASN A 300      91.230  69.190  40.340  1.00  0.00           C
ATOM   4529  O   ASN A 300      91.680  68.920  41.470  1.00  0.00           O
ATOM   4530  N   GLN A 301      90.040  69.860  40.180  1.00  0.00           N
ATOM   4531  H   GLN A 301      89.790  70.160  39.250  1.00  0.00           H
ATOM   4532  CA  GLN A 301      89.330  70.470  41.270  1.00  0.00           C
ATOM   4533  HA  GLN A 301      90.060  70.900  41.950  1.00  0.00           H
ATOM   4534  CB  GLN A 301      88.410  71.560  40.790  1.00  0.00           C
ATOM   4535  HB1 GLN A 301      87.630  71.820  41.510  1.00  0.00           H
ATOM   4536  HB2 GLN A 301      87.870  71.400  39.860  1.00  0.00           H
ATOM   4537  CG  GLN A 301      89.280  72.810  40.620  1.00  0.00           C
ATOM   4538  HG1 GLN A 301      90.150  72.500  40.040  1.00  0.00           H
ATOM   4539  HG2 GLN A 301      89.660  73.040  41.620  1.00  0.00           H
ATOM   4540  CD  GLN A 301      88.630  74.020  39.940  1.00  0.00           C
ATOM   4541  OE1 GLN A 301      87.540  73.900  39.420  1.00  0.00           O
ATOM   4542  NE2 GLN A 301      89.190  75.150  39.800  1.00  0.00           N
ATOM   4543 1HE2 GLN A 301      90.060  75.420  40.220  1.00  0.00           H
ATOM   4544 2HE2 GLN A 301      88.570  75.690  39.210  1.00  0.00           H
ATOM   4545  C   GLN A 301      88.510  69.410  42.070  1.00  0.00           C
ATOM   4546  O   GLN A 301      88.000  68.470  41.460  1.00  0.00           O
ATOM   4547  N   MET A 302      88.340  69.530  43.430  1.00  0.00           N
ATOM   4548  H   MET A 302      88.650  70.370  43.890  1.00  0.00           H
ATOM   4549  CA  MET A 302      87.260  68.810  44.200  1.00  0.00           C
ATOM   4550  HA  MET A 302      87.330  67.760  43.890  1.00  0.00           H
ATOM   4551  CB  MET A 302      87.520  68.860  45.760  1.00  0.00           C
ATOM   4552  HB1 MET A 302      86.680  68.340  46.230  1.00  0.00           H
ATOM   4553  HB2 MET A 302      87.460  69.930  45.970  1.00  0.00           H
ATOM   4554  CG  MET A 302      88.850  68.260  46.170  1.00  0.00           C
ATOM   4555  HG1 MET A 302      88.830  68.340  47.260  1.00  0.00           H
ATOM   4556  HG2 MET A 302      89.690  68.840  45.800  1.00  0.00           H
ATOM   4557  SD  MET A 302      89.110  66.490  45.910  1.00  0.00           S
ATOM   4558  CE  MET A 302      89.910  66.630  44.300  1.00  0.00           C
ATOM   4559  HE1 MET A 302      90.830  67.210  44.370  1.00  0.00           H
ATOM   4560  HE2 MET A 302      90.100  65.600  43.980  1.00  0.00           H
ATOM   4561  HE3 MET A 302      89.230  67.140  43.620  1.00  0.00           H
ATOM   4562  C   MET A 302      85.800  69.180  43.880  1.00  0.00           C
ATOM   4563  O   MET A 302      84.890  68.390  44.020  1.00  0.00           O
ATOM   4564  N   VAL A 303      85.580  70.430  43.360  1.00  0.00           N
ATOM   4565  H   VAL A 303      86.370  71.050  43.450  1.00  0.00           H
ATOM   4566  CA  VAL A 303      84.270  71.010  42.940  1.00  0.00           C
ATOM   4567  HA  VAL A 303      83.600  70.220  42.580  1.00  0.00           H
ATOM   4568  CB  VAL A 303      83.600  71.850  44.030  1.00  0.00           C
ATOM   4569  HB  VAL A 303      84.250  72.680  44.300  1.00  0.00           H
ATOM   4570  CG1 VAL A 303      82.250  72.420  43.550  1.00  0.00           C
ATOM   4571 1HG1 VAL A 303      82.470  73.060  42.690  1.00  0.00           H
ATOM   4572 2HG1 VAL A 303      81.530  71.650  43.270  1.00  0.00           H
ATOM   4573 3HG1 VAL A 303      81.800  73.040  44.310  1.00  0.00           H
ATOM   4574  CG2 VAL A 303      83.310  71.030  45.320  1.00  0.00           C
ATOM   4575 1HG2 VAL A 303      84.190  71.080  45.960  1.00  0.00           H
ATOM   4576 2HG2 VAL A 303      82.510  71.400  45.960  1.00  0.00           H
ATOM   4577 3HG2 VAL A 303      83.100  69.970  45.190  1.00  0.00           H
ATOM   4578  C   VAL A 303      84.560  71.750  41.630  1.00  0.00           C
ATOM   4579  O   VAL A 303      85.070  72.860  41.710  1.00  0.00           O
ATOM   4580  N   LYS A 304      84.150  71.240  40.410  1.00  0.00           N
ATOM   4581  H   LYS A 304      83.610  70.390  40.350  1.00  0.00           H
ATOM   4582  CA  LYS A 304      84.530  71.960  39.210  1.00  0.00           C
ATOM   4583  HA  LYS A 304      85.600  72.190  39.250  1.00  0.00           H
ATOM   4584  CB  LYS A 304      84.300  71.060  38.040  1.00  0.00           C
ATOM   4585  HB1 LYS A 304      84.620  71.560  37.120  1.00  0.00           H
ATOM   4586  HB2 LYS A 304      83.240  70.900  37.860  1.00  0.00           H
ATOM   4587  CG  LYS A 304      85.000  69.770  38.040  1.00  0.00           C
ATOM   4588  HG1 LYS A 304      84.430  68.970  38.520  1.00  0.00           H
ATOM   4589  HG2 LYS A 304      85.930  69.970  38.570  1.00  0.00           H
ATOM   4590  CD  LYS A 304      85.290  69.190  36.630  1.00  0.00           C
ATOM   4591  HD1 LYS A 304      86.180  69.700  36.250  1.00  0.00           H
ATOM   4592  HD2 LYS A 304      84.470  69.440  35.960  1.00  0.00           H
ATOM   4593  CE  LYS A 304      85.650  67.680  36.700  1.00  0.00           C
ATOM   4594  HE1 LYS A 304      84.900  67.170  37.310  1.00  0.00           H
ATOM   4595  HE2 LYS A 304      86.600  67.460  37.190  1.00  0.00           H
ATOM   4596  NZ  LYS A 304      85.610  67.080  35.330  1.00  0.00           N
ATOM   4597  HZ1 LYS A 304      86.330  67.530  34.780  1.00  0.00           H
ATOM   4598  HZ2 LYS A 304      85.850  66.100  35.290  1.00  0.00           H
ATOM   4599  HZ3 LYS A 304      84.680  67.110  34.940  1.00  0.00           H
ATOM   4600  C   LYS A 304      83.820  73.290  39.080  1.00  0.00           C
ATOM   4601  O   LYS A 304      82.610  73.300  39.270  1.00  0.00           O
ATOM   4602  N   CYS A 305      84.640  74.340  38.830  1.00  0.00           N
ATOM   4603  H   CYS A 305      85.640  74.200  38.700  1.00  0.00           H
ATOM   4604  CA  CYS A 305      84.270  75.770  38.740  1.00  0.00           C
ATOM   4605  HA  CYS A 305      83.250  75.680  38.350  1.00  0.00           H
ATOM   4606  CB  CYS A 305      84.180  76.400  40.140  1.00  0.00           C
ATOM   4607  HB1 CYS A 305      83.230  76.140  40.610  1.00  0.00           H
ATOM   4608  HB2 CYS A 305      84.060  77.470  39.960  1.00  0.00           H
ATOM   4609  SG  CYS A 305      85.590  76.140  41.290  1.00  0.00           S
ATOM   4610  HG  CYS A 305      85.550  74.810  41.250  1.00  0.00           H
ATOM   4611  C   CYS A 305      85.220  76.450  37.720  1.00  0.00           C
ATOM   4612  O   CYS A 305      86.110  75.740  37.120  1.00  0.00           O
ATOM   4613  N   ASP A 306      85.100  77.800  37.620  1.00  0.00           N
ATOM   4614  H   ASP A 306      84.210  78.230  37.830  1.00  0.00           H
ATOM   4615  CA  ASP A 306      86.100  78.620  36.850  1.00  0.00           C
ATOM   4616  HA  ASP A 306      87.000  78.030  36.700  1.00  0.00           H
ATOM   4617  CB  ASP A 306      85.480  78.970  35.510  1.00  0.00           C
ATOM   4618  HB1 ASP A 306      84.680  79.690  35.690  1.00  0.00           H
ATOM   4619  HB2 ASP A 306      84.990  78.080  35.130  1.00  0.00           H
ATOM   4620  CG  ASP A 306      86.620  79.380  34.480  1.00  0.00           C
ATOM   4621  OD1 ASP A 306      87.820  79.480  34.870  1.00  0.00           O
ATOM   4622  OD2 ASP A 306      86.340  79.350  33.250  1.00  0.00           O
ATOM   4623  C   ASP A 306      86.540  79.830  37.700  1.00  0.00           C
ATOM   4624  O   ASP A 306      86.100  80.980  37.560  1.00  0.00           O
ATOM   4625  N   PRO A 307      87.520  79.600  38.610  1.00  0.00           N
ATOM   4626  CD  PRO A 307      87.980  78.300  39.120  1.00  0.00           C
ATOM   4627  HD1 PRO A 307      88.910  77.950  38.660  1.00  0.00           H
ATOM   4628  HD2 PRO A 307      87.210  77.530  39.150  1.00  0.00           H
ATOM   4629  CG  PRO A 307      88.420  78.570  40.550  1.00  0.00           C
ATOM   4630  HG1 PRO A 307      89.130  77.780  40.800  1.00  0.00           H
ATOM   4631  HG2 PRO A 307      87.470  78.470  41.060  1.00  0.00           H
ATOM   4632  CB  PRO A 307      89.000  79.970  40.520  1.00  0.00           C
ATOM   4633  HB1 PRO A 307      90.080  79.940  40.320  1.00  0.00           H
ATOM   4634  HB2 PRO A 307      88.870  80.370  41.520  1.00  0.00           H
ATOM   4635  CA  PRO A 307      88.100  80.660  39.430  1.00  0.00           C
ATOM   4636  HA  PRO A 307      87.280  81.180  39.920  1.00  0.00           H
ATOM   4637  C   PRO A 307      88.890  81.760  38.670  1.00  0.00           C
ATOM   4638  O   PRO A 307      89.510  82.620  39.310  1.00  0.00           O
ATOM   4639  N   ARG A 308      88.940  81.730  37.350  1.00  0.00           N
ATOM   4640  H   ARG A 308      88.380  80.990  36.950  1.00  0.00           H
ATOM   4641  CA  ARG A 308      89.430  82.810  36.520  1.00  0.00           C
ATOM   4642  HA  ARG A 308      90.330  83.350  36.800  1.00  0.00           H
ATOM   4643  CB  ARG A 308      89.640  82.360  35.080  1.00  0.00           C
ATOM   4644  HB1 ARG A 308      89.860  83.250  34.490  1.00  0.00           H
ATOM   4645  HB2 ARG A 308      88.650  82.140  34.670  1.00  0.00           H
ATOM   4646  CG  ARG A 308      90.660  81.300  34.770  1.00  0.00           C
ATOM   4647  HG1 ARG A 308      90.370  80.400  35.310  1.00  0.00           H
ATOM   4648  HG2 ARG A 308      91.600  81.710  35.150  1.00  0.00           H
ATOM   4649  CD  ARG A 308      90.790  80.920  33.290  1.00  0.00           C
ATOM   4650  HD1 ARG A 308      91.590  80.180  33.240  1.00  0.00           H
ATOM   4651  HD2 ARG A 308      91.050  81.780  32.680  1.00  0.00           H
ATOM   4652  NE  ARG A 308      89.500  80.430  32.710  1.00  0.00           N
ATOM   4653  HE  ARG A 308      88.790  80.160  33.380  1.00  0.00           H
ATOM   4654  CZ  ARG A 308      89.240  80.190  31.470  1.00  0.00           C
ATOM   4655  NH1 ARG A 308      90.020  80.510  30.450  1.00  0.00           N
ATOM   4656 1HH1 ARG A 308      90.870  81.000  30.700  1.00  0.00           H
ATOM   4657 2HH1 ARG A 308      89.750  80.600  29.480  1.00  0.00           H
ATOM   4658  NH2 ARG A 308      88.090  79.640  31.170  1.00  0.00           N
ATOM   4659 1HH2 ARG A 308      87.450  79.490  31.940  1.00  0.00           H
ATOM   4660 2HH2 ARG A 308      87.720  79.500  30.240  1.00  0.00           H
ATOM   4661  C   ARG A 308      88.440  83.990  36.510  1.00  0.00           C
ATOM   4662  O   ARG A 308      88.920  85.110  36.390  1.00  0.00           O
ATOM   4663  N   HIS A 309      87.130  83.740  36.560  1.00  0.00           N
ATOM   4664  H   HIS A 309      86.860  82.780  36.370  1.00  0.00           H
ATOM   4665  CA  HIS A 309      85.970  84.730  36.570  1.00  0.00           C
ATOM   4666  HA  HIS A 309      86.310  85.650  36.080  1.00  0.00           H
ATOM   4667  CB  HIS A 309      84.870  84.250  35.560  1.00  0.00           C
ATOM   4668  HB1 HIS A 309      83.970  84.860  35.600  1.00  0.00           H
ATOM   4669  HB2 HIS A 309      84.570  83.250  35.870  1.00  0.00           H
ATOM   4670  CG  HIS A 309      85.320  84.130  34.100  1.00  0.00           C
ATOM   4671  ND1 HIS A 309      86.040  83.060  33.630  1.00  0.00           N
ATOM   4672  CE1 HIS A 309      86.060  83.190  32.320  1.00  0.00           C
ATOM   4673  HE1 HIS A 309      86.640  82.570  31.650  1.00  0.00           H
ATOM   4674  NE2 HIS A 309      85.540  84.390  31.980  1.00  0.00           N
ATOM   4675  HE2 HIS A 309      85.360  84.780  31.060  1.00  0.00           H
ATOM   4676  CD2 HIS A 309      85.090  85.010  33.130  1.00  0.00           C
ATOM   4677  HD2 HIS A 309      84.580  85.960  33.220  1.00  0.00           H
ATOM   4678  C   HIS A 309      85.410  85.010  37.970  1.00  0.00           C
ATOM   4679  O   HIS A 309      84.410  85.710  38.080  1.00  0.00           O
ATOM   4680  N   GLY A 310      86.110  84.550  39.050  1.00  0.00           N
ATOM   4681  H   GLY A 310      86.870  83.890  38.960  1.00  0.00           H
ATOM   4682  CA  GLY A 310      85.820  84.910  40.430  1.00  0.00           C
ATOM   4683  HA1 GLY A 310      85.700  84.010  41.030  1.00  0.00           H
ATOM   4684  HA2 GLY A 310      84.890  85.490  40.390  1.00  0.00           H
ATOM   4685  C   GLY A 310      86.960  85.740  41.120  1.00  0.00           C
ATOM   4686  O   GLY A 310      88.040  86.010  40.530  1.00  0.00           O
ATOM   4687  N   LYS A 311      86.800  86.120  42.370  1.00  0.00           N
ATOM   4688  H   LYS A 311      85.960  85.810  42.830  1.00  0.00           H
ATOM   4689  CA  LYS A 311      87.790  86.680  43.260  1.00  0.00           C
ATOM   4690  HA  LYS A 311      88.650  86.840  42.600  1.00  0.00           H
ATOM   4691  CB  LYS A 311      87.370  88.080  43.760  1.00  0.00           C
ATOM   4692  HB1 LYS A 311      88.170  88.520  44.350  1.00  0.00           H
ATOM   4693  HB2 LYS A 311      86.570  87.930  44.490  1.00  0.00           H
ATOM   4694  CG  LYS A 311      86.930  89.020  42.650  1.00  0.00           C
ATOM   4695  HG1 LYS A 311      86.020  88.740  42.110  1.00  0.00           H
ATOM   4696  HG2 LYS A 311      87.780  89.110  41.980  1.00  0.00           H
ATOM   4697  CD  LYS A 311      86.720  90.420  43.200  1.00  0.00           C
ATOM   4698  HD1 LYS A 311      87.500  90.700  43.900  1.00  0.00           H
ATOM   4699  HD2 LYS A 311      85.850  90.470  43.860  1.00  0.00           H
ATOM   4700  CE  LYS A 311      86.510  91.550  42.150  1.00  0.00           C
ATOM   4701  HE1 LYS A 311      87.490  91.610  41.670  1.00  0.00           H
ATOM   4702  HE2 LYS A 311      86.320  92.530  42.590  1.00  0.00           H
ATOM   4703  NZ  LYS A 311      85.360  91.260  41.170  1.00  0.00           N
ATOM   4704  HZ1 LYS A 311      84.500  91.240  41.710  1.00  0.00           H
ATOM   4705  HZ2 LYS A 311      85.210  92.060  40.560  1.00  0.00           H
ATOM   4706  HZ3 LYS A 311      85.440  90.360  40.730  1.00  0.00           H
ATOM   4707  C   LYS A 311      88.100  85.660  44.420  1.00  0.00           C
ATOM   4708  O   LYS A 311      87.190  84.920  44.900  1.00  0.00           O
ATOM   4709  N   TYR A 312      89.320  85.760  44.850  1.00  0.00           N
ATOM   4710  H   TYR A 312      89.960  86.320  44.310  1.00  0.00           H
ATOM   4711  CA  TYR A 312      89.840  85.020  45.970  1.00  0.00           C
ATOM   4712  HA  TYR A 312      89.330  84.070  46.100  1.00  0.00           H
ATOM   4713  CB  TYR A 312      91.360  84.600  45.700  1.00  0.00           C
ATOM   4714  HB1 TYR A 312      91.710  84.130  46.620  1.00  0.00           H
ATOM   4715  HB2 TYR A 312      92.000  85.470  45.590  1.00  0.00           H
ATOM   4716  CG  TYR A 312      91.650  83.480  44.660  1.00  0.00           C
ATOM   4717  CD1 TYR A 312      91.880  82.120  45.040  1.00  0.00           C
ATOM   4718  HD1 TYR A 312      92.060  81.970  46.090  1.00  0.00           H
ATOM   4719  CE1 TYR A 312      92.160  81.080  44.070  1.00  0.00           C
ATOM   4720  HE1 TYR A 312      92.570  80.150  44.460  1.00  0.00           H
ATOM   4721  CZ  TYR A 312      92.060  81.470  42.720  1.00  0.00           C
ATOM   4722  OH  TYR A 312      92.090  80.510  41.830  1.00  0.00           O
ATOM   4723  HH  TYR A 312      92.360  80.820  40.970  1.00  0.00           H
ATOM   4724  CE2 TYR A 312      91.820  82.810  42.310  1.00  0.00           C
ATOM   4725  HE2 TYR A 312      91.710  83.050  41.260  1.00  0.00           H
ATOM   4726  CD2 TYR A 312      91.640  83.820  43.290  1.00  0.00           C
ATOM   4727  HD2 TYR A 312      91.400  84.840  43.040  1.00  0.00           H
ATOM   4728  C   TYR A 312      89.780  85.840  47.170  1.00  0.00           C
ATOM   4729  O   TYR A 312      89.960  87.050  47.170  1.00  0.00           O
ATOM   4730  N   MET A 313      89.390  85.220  48.290  1.00  0.00           N
ATOM   4731  H   MET A 313      88.970  84.300  48.230  1.00  0.00           H
ATOM   4732  CA  MET A 313      89.440  85.850  49.600  1.00  0.00           C
ATOM   4733  HA  MET A 313      89.440  86.940  49.520  1.00  0.00           H
ATOM   4734  CB  MET A 313      88.230  85.520  50.450  1.00  0.00           C
ATOM   4735  HB1 MET A 313      88.320  85.740  51.520  1.00  0.00           H
ATOM   4736  HB2 MET A 313      88.170  84.430  50.400  1.00  0.00           H
ATOM   4737  CG  MET A 313      86.940  86.160  49.920  1.00  0.00           C
ATOM   4738  HG1 MET A 313      87.050  86.210  48.830  1.00  0.00           H
ATOM   4739  HG2 MET A 313      86.740  87.150  50.330  1.00  0.00           H
ATOM   4740  SD  MET A 313      85.490  85.210  50.290  1.00  0.00           S
ATOM   4741  CE  MET A 313      85.650  84.070  48.910  1.00  0.00           C
ATOM   4742  HE1 MET A 313      86.590  83.510  48.850  1.00  0.00           H
ATOM   4743  HE2 MET A 313      84.860  83.320  48.800  1.00  0.00           H
ATOM   4744  HE3 MET A 313      85.500  84.550  47.940  1.00  0.00           H
ATOM   4745  C   MET A 313      90.710  85.490  50.380  1.00  0.00           C
ATOM   4746  O   MET A 313      91.280  86.380  51.010  1.00  0.00           O
ATOM   4747  N   ALA A 314      91.210  84.270  50.220  1.00  0.00           N
ATOM   4748  H   ALA A 314      90.620  83.700  49.640  1.00  0.00           H
ATOM   4749  CA  ALA A 314      92.390  83.640  50.720  1.00  0.00           C
ATOM   4750  HA  ALA A 314      93.200  84.370  50.640  1.00  0.00           H
ATOM   4751  CB  ALA A 314      92.320  83.240  52.190  1.00  0.00           C
ATOM   4752  HB1 ALA A 314      93.290  82.910  52.540  1.00  0.00           H
ATOM   4753  HB2 ALA A 314      91.950  84.120  52.730  1.00  0.00           H
ATOM   4754  HB3 ALA A 314      91.590  82.450  52.360  1.00  0.00           H
ATOM   4755  C   ALA A 314      92.820  82.380  49.890  1.00  0.00           C
ATOM   4756  O   ALA A 314      92.000  81.760  49.180  1.00  0.00           O
ATOM   4757  N   CYS A 315      94.130  81.920  49.910  1.00  0.00           N
ATOM   4758  H   CYS A 315      94.790  82.500  50.400  1.00  0.00           H
ATOM   4759  CA  CYS A 315      94.760  80.750  49.340  1.00  0.00           C
ATOM   4760  HA  CYS A 315      94.000  79.970  49.390  1.00  0.00           H
ATOM   4761  CB  CYS A 315      94.980  81.040  47.860  1.00  0.00           C
ATOM   4762  HB1 CYS A 315      95.720  81.830  47.800  1.00  0.00           H
ATOM   4763  HB2 CYS A 315      94.070  81.460  47.440  1.00  0.00           H
ATOM   4764  SG  CYS A 315      95.440  79.500  47.130  1.00  0.00           S
ATOM   4765  HG  CYS A 315      95.760  79.770  45.860  1.00  0.00           H
ATOM   4766  C   CYS A 315      95.970  80.310  50.150  1.00  0.00           C
ATOM   4767  O   CYS A 315      96.890  81.050  50.460  1.00  0.00           O
ATOM   4768  N   CYS A 316      95.930  79.010  50.530  1.00  0.00           N
ATOM   4769  H   CYS A 316      95.110  78.540  50.180  1.00  0.00           H
ATOM   4770  CA  CYS A 316      96.840  78.320  51.400  1.00  0.00           C
ATOM   4771  HA  CYS A 316      97.670  78.950  51.710  1.00  0.00           H
ATOM   4772  CB  CYS A 316      96.000  77.910  52.640  1.00  0.00           C
ATOM   4773  HB1 CYS A 316      96.670  77.320  53.270  1.00  0.00           H
ATOM   4774  HB2 CYS A 316      95.150  77.300  52.340  1.00  0.00           H
ATOM   4775  SG  CYS A 316      95.580  79.310  53.720  1.00  0.00           S
ATOM   4776  HG  CYS A 316      95.300  80.160  52.730  1.00  0.00           H
ATOM   4777  C   CYS A 316      97.410  77.060  50.610  1.00  0.00           C
ATOM   4778  O   CYS A 316      96.630  76.140  50.320  1.00  0.00           O
ATOM   4779  N   LEU A 317      98.720  77.060  50.290  1.00  0.00           N
ATOM   4780  H   LEU A 317      99.280  77.860  50.520  1.00  0.00           H
ATOM   4781  CA  LEU A 317      99.490  75.890  49.790  1.00  0.00           C
ATOM   4782  HA  LEU A 317      98.890  75.250  49.130  1.00  0.00           H
ATOM   4783  CB  LEU A 317     100.660  76.330  48.910  1.00  0.00           C
ATOM   4784  HB1 LEU A 317     101.460  75.580  48.880  1.00  0.00           H
ATOM   4785  HB2 LEU A 317     101.100  77.120  49.510  1.00  0.00           H
ATOM   4786  CG  LEU A 317     100.280  76.890  47.520  1.00  0.00           C
ATOM   4787  HG  LEU A 317      99.390  77.490  47.700  1.00  0.00           H
ATOM   4788  CD1 LEU A 317     101.280  77.870  46.930  1.00  0.00           C
ATOM   4789 1HD1 LEU A 317     100.980  78.200  45.940  1.00  0.00           H
ATOM   4790 2HD1 LEU A 317     101.400  78.680  47.650  1.00  0.00           H
ATOM   4791 3HD1 LEU A 317     102.260  77.390  46.890  1.00  0.00           H
ATOM   4792  CD2 LEU A 317      99.900  75.840  46.500  1.00  0.00           C
ATOM   4793 1HD2 LEU A 317      99.300  75.090  47.030  1.00  0.00           H
ATOM   4794 2HD2 LEU A 317      99.320  76.430  45.790  1.00  0.00           H
ATOM   4795 3HD2 LEU A 317     100.820  75.390  46.130  1.00  0.00           H
ATOM   4796  C   LEU A 317     100.060  74.950  50.950  1.00  0.00           C
ATOM   4797  O   LEU A 317     100.750  75.460  51.860  1.00  0.00           O
ATOM   4798  N   LEU A 318      99.880  73.620  50.770  1.00  0.00           N
ATOM   4799  H   LEU A 318      99.460  73.360  49.890  1.00  0.00           H
ATOM   4800  CA  LEU A 318     100.160  72.670  51.710  1.00  0.00           C
ATOM   4801  HA  LEU A 318     100.840  73.060  52.470  1.00  0.00           H
ATOM   4802  CB  LEU A 318      98.920  72.220  52.500  1.00  0.00           C
ATOM   4803  HB1 LEU A 318      99.180  71.390  53.160  1.00  0.00           H
ATOM   4804  HB2 LEU A 318      98.230  71.700  51.830  1.00  0.00           H
ATOM   4805  CG  LEU A 318      98.100  73.340  53.230  1.00  0.00           C
ATOM   4806  HG  LEU A 318      97.760  74.120  52.550  1.00  0.00           H
ATOM   4807  CD1 LEU A 318      96.830  72.640  53.670  1.00  0.00           C
ATOM   4808 1HD1 LEU A 318      96.240  73.320  54.280  1.00  0.00           H
ATOM   4809 2HD1 LEU A 318      96.260  72.360  52.790  1.00  0.00           H
ATOM   4810 3HD1 LEU A 318      96.960  71.710  54.210  1.00  0.00           H
ATOM   4811  CD2 LEU A 318      98.760  74.030  54.450  1.00  0.00           C
ATOM   4812 1HD2 LEU A 318      99.620  74.650  54.200  1.00  0.00           H
ATOM   4813 2HD2 LEU A 318      98.110  74.690  55.020  1.00  0.00           H
ATOM   4814 3HD2 LEU A 318      99.060  73.230  55.120  1.00  0.00           H
ATOM   4815  C   LEU A 318     100.930  71.470  51.100  1.00  0.00           C
ATOM   4816  O   LEU A 318     100.200  70.600  50.520  1.00  0.00           O
ATOM   4817  N   TYR A 319     102.280  71.430  51.060  1.00  0.00           N
ATOM   4818  H   TYR A 319     102.790  72.140  51.570  1.00  0.00           H
ATOM   4819  CA  TYR A 319     103.090  70.470  50.390  1.00  0.00           C
ATOM   4820  HA  TYR A 319     102.570  70.070  49.520  1.00  0.00           H
ATOM   4821  CB  TYR A 319     104.370  71.240  49.850  1.00  0.00           C
ATOM   4822  HB1 TYR A 319     105.010  70.520  49.340  1.00  0.00           H
ATOM   4823  HB2 TYR A 319     104.980  71.690  50.630  1.00  0.00           H
ATOM   4824  CG  TYR A 319     104.130  72.290  48.850  1.00  0.00           C
ATOM   4825  CD1 TYR A 319     103.890  73.650  49.250  1.00  0.00           C
ATOM   4826  HD1 TYR A 319     103.750  73.880  50.300  1.00  0.00           H
ATOM   4827  CE1 TYR A 319     103.850  74.620  48.220  1.00  0.00           C
ATOM   4828  HE1 TYR A 319     103.770  75.680  48.420  1.00  0.00           H
ATOM   4829  CZ  TYR A 319     103.990  74.330  46.850  1.00  0.00           C
ATOM   4830  OH  TYR A 319     103.730  75.300  45.930  1.00  0.00           O
ATOM   4831  HH  TYR A 319     103.640  74.870  45.080  1.00  0.00           H
ATOM   4832  CE2 TYR A 319     104.200  73.010  46.490  1.00  0.00           C
ATOM   4833  HE2 TYR A 319     104.360  72.800  45.440  1.00  0.00           H
ATOM   4834  CD2 TYR A 319     104.250  72.000  47.500  1.00  0.00           C
ATOM   4835  HD2 TYR A 319     104.550  71.020  47.170  1.00  0.00           H
ATOM   4836  C   TYR A 319     103.460  69.270  51.210  1.00  0.00           C
ATOM   4837  O   TYR A 319     103.500  69.410  52.400  1.00  0.00           O
ATOM   4838  N   ARG A 320     103.750  68.160  50.600  1.00  0.00           N
ATOM   4839  H   ARG A 320     103.610  68.070  49.610  1.00  0.00           H
ATOM   4840  CA  ARG A 320     104.250  66.930  51.230  1.00  0.00           C
ATOM   4841  HA  ARG A 320     104.630  67.090  52.240  1.00  0.00           H
ATOM   4842  CB  ARG A 320     103.120  65.870  51.310  1.00  0.00           C
ATOM   4843  HB1 ARG A 320     103.570  64.970  51.750  1.00  0.00           H
ATOM   4844  HB2 ARG A 320     102.800  65.650  50.290  1.00  0.00           H
ATOM   4845  CG  ARG A 320     101.860  66.340  52.030  1.00  0.00           C
ATOM   4846  HG1 ARG A 320     101.480  67.130  51.390  1.00  0.00           H
ATOM   4847  HG2 ARG A 320     102.020  66.850  52.980  1.00  0.00           H
ATOM   4848  CD  ARG A 320     100.680  65.340  52.280  1.00  0.00           C
ATOM   4849  HD1 ARG A 320     100.320  65.060  51.290  1.00  0.00           H
ATOM   4850  HD2 ARG A 320      99.920  65.910  52.820  1.00  0.00           H
ATOM   4851  NE  ARG A 320     101.250  64.260  53.140  1.00  0.00           N
ATOM   4852  HE  ARG A 320     102.250  64.260  53.330  1.00  0.00           H
ATOM   4853  CZ  ARG A 320     100.540  63.550  53.950  1.00  0.00           C
ATOM   4854  NH1 ARG A 320      99.250  63.380  53.840  1.00  0.00           N
ATOM   4855 1HH1 ARG A 320      98.860  63.480  52.920  1.00  0.00           H
ATOM   4856 2HH1 ARG A 320      98.780  62.650  54.360  1.00  0.00           H
ATOM   4857  NH2 ARG A 320     101.100  63.000  55.010  1.00  0.00           N
ATOM   4858 1HH2 ARG A 320     102.110  62.940  55.050  1.00  0.00           H
ATOM   4859 2HH2 ARG A 320     100.560  62.440  55.660  1.00  0.00           H
ATOM   4860  C   ARG A 320     105.410  66.430  50.350  1.00  0.00           C
ATOM   4861  O   ARG A 320     105.240  66.300  49.180  1.00  0.00           O
ATOM   4862  N   GLY A 321     106.540  66.140  50.990  1.00  0.00           N
ATOM   4863  H   GLY A 321     106.780  66.510  51.900  1.00  0.00           H
ATOM   4864  CA  GLY A 321     107.650  65.530  50.310  1.00  0.00           C
ATOM   4865  HA1 GLY A 321     107.400  65.120  49.330  1.00  0.00           H
ATOM   4866  HA2 GLY A 321     108.160  64.710  50.800  1.00  0.00           H
ATOM   4867  C   GLY A 321     108.810  66.500  50.070  1.00  0.00           C
ATOM   4868  O   GLY A 321     109.100  67.400  50.870  1.00  0.00           O
ATOM   4869  N   ASP A 322     109.540  66.250  48.990  1.00  0.00           N
ATOM   4870  H   ASP A 322     109.310  65.590  48.260  1.00  0.00           H
ATOM   4871  CA  ASP A 322     110.740  67.050  48.650  1.00  0.00           C
ATOM   4872  HA  ASP A 322     111.300  67.210  49.570  1.00  0.00           H
ATOM   4873  CB  ASP A 322     111.670  66.130  47.740  1.00  0.00           C
ATOM   4874  HB1 ASP A 322     111.200  65.780  46.820  1.00  0.00           H
ATOM   4875  HB2 ASP A 322     112.080  65.240  48.210  1.00  0.00           H
ATOM   4876  CG  ASP A 322     112.860  67.000  47.330  1.00  0.00           C
ATOM   4877  OD1 ASP A 322     113.760  67.330  48.180  1.00  0.00           O
ATOM   4878  OD2 ASP A 322     112.960  67.480  46.140  1.00  0.00           O
ATOM   4879  C   ASP A 322     110.390  68.340  47.940  1.00  0.00           C
ATOM   4880  O   ASP A 322     110.030  68.300  46.760  1.00  0.00           O
ATOM   4881  N   VAL A 323     110.270  69.440  48.700  1.00  0.00           N
ATOM   4882  H   VAL A 323     110.450  69.400  49.700  1.00  0.00           H
ATOM   4883  CA  VAL A 323     109.990  70.800  48.260  1.00  0.00           C
ATOM   4884  HA  VAL A 323     110.220  70.940  47.210  1.00  0.00           H
ATOM   4885  CB  VAL A 323     108.490  71.190  48.510  1.00  0.00           C
ATOM   4886  HB  VAL A 323     108.240  70.960  49.550  1.00  0.00           H
ATOM   4887  CG1 VAL A 323     108.230  72.670  48.170  1.00  0.00           C
ATOM   4888 1HG1 VAL A 323     108.770  73.420  48.740  1.00  0.00           H
ATOM   4889 2HG1 VAL A 323     108.350  72.790  47.090  1.00  0.00           H
ATOM   4890 3HG1 VAL A 323     107.250  73.030  48.480  1.00  0.00           H
ATOM   4891  CG2 VAL A 323     107.630  70.260  47.630  1.00  0.00           C
ATOM   4892 1HG2 VAL A 323     107.400  69.270  48.040  1.00  0.00           H
ATOM   4893 2HG2 VAL A 323     106.740  70.800  47.310  1.00  0.00           H
ATOM   4894 3HG2 VAL A 323     108.130  70.000  46.700  1.00  0.00           H
ATOM   4895  C   VAL A 323     110.910  71.780  49.110  1.00  0.00           C
ATOM   4896  O   VAL A 323     111.070  71.530  50.330  1.00  0.00           O
ATOM   4897  N   VAL A 324     111.420  72.940  48.620  1.00  0.00           N
ATOM   4898  H   VAL A 324     111.160  73.270  47.700  1.00  0.00           H
ATOM   4899  CA  VAL A 324     111.880  74.090  49.490  1.00  0.00           C
ATOM   4900  HA  VAL A 324     111.540  73.790  50.480  1.00  0.00           H
ATOM   4901  CB  VAL A 324     113.410  74.270  49.460  1.00  0.00           C
ATOM   4902  HB  VAL A 324     113.720  75.010  50.200  1.00  0.00           H
ATOM   4903  CG1 VAL A 324     114.070  72.990  50.070  1.00  0.00           C
ATOM   4904 1HG1 VAL A 324     113.740  72.900  51.110  1.00  0.00           H
ATOM   4905 2HG1 VAL A 324     113.750  72.120  49.500  1.00  0.00           H
ATOM   4906 3HG1 VAL A 324     115.160  73.020  50.030  1.00  0.00           H
ATOM   4907  CG2 VAL A 324     114.000  74.680  48.170  1.00  0.00           C
ATOM   4908 1HG2 VAL A 324     113.630  73.990  47.410  1.00  0.00           H
ATOM   4909 2HG2 VAL A 324     113.820  75.730  47.940  1.00  0.00           H
ATOM   4910 3HG2 VAL A 324     115.080  74.560  48.230  1.00  0.00           H
ATOM   4911  C   VAL A 324     111.290  75.420  49.050  1.00  0.00           C
ATOM   4912  O   VAL A 324     111.060  75.590  47.840  1.00  0.00           O
ATOM   4913  N   PRO A 325     111.160  76.410  49.940  1.00  0.00           N
ATOM   4914  CD  PRO A 325     111.310  76.280  51.420  1.00  0.00           C
ATOM   4915  HD1 PRO A 325     112.360  76.480  51.650  1.00  0.00           H
ATOM   4916  HD2 PRO A 325     110.870  75.400  51.880  1.00  0.00           H
ATOM   4917  CG  PRO A 325     110.530  77.520  52.000  1.00  0.00           C
ATOM   4918  HG1 PRO A 325     110.900  77.880  52.960  1.00  0.00           H
ATOM   4919  HG2 PRO A 325     109.460  77.330  52.120  1.00  0.00           H
ATOM   4920  CB  PRO A 325     110.840  78.500  50.870  1.00  0.00           C
ATOM   4921  HB1 PRO A 325     111.880  78.820  50.930  1.00  0.00           H
ATOM   4922  HB2 PRO A 325     110.300  79.440  50.950  1.00  0.00           H
ATOM   4923  CA  PRO A 325     110.520  77.710  49.650  1.00  0.00           C
ATOM   4924  HA  PRO A 325     109.460  77.510  49.480  1.00  0.00           H
ATOM   4925  C   PRO A 325     111.120  78.520  48.490  1.00  0.00           C
ATOM   4926  O   PRO A 325     110.310  79.130  47.910  1.00  0.00           O
ATOM   4927  N   LYS A 326     112.380  78.420  48.150  1.00  0.00           N
ATOM   4928  H   LYS A 326     112.900  77.910  48.850  1.00  0.00           H
ATOM   4929  CA  LYS A 326     112.980  79.050  47.000  1.00  0.00           C
ATOM   4930  HA  LYS A 326     112.720  80.100  47.080  1.00  0.00           H
ATOM   4931  CB  LYS A 326     114.470  78.860  47.100  1.00  0.00           C
ATOM   4932  HB1 LYS A 326     114.780  77.840  46.860  1.00  0.00           H
ATOM   4933  HB2 LYS A 326     114.800  79.050  48.120  1.00  0.00           H
ATOM   4934  CG  LYS A 326     115.200  79.820  46.110  1.00  0.00           C
ATOM   4935  HG1 LYS A 326     114.870  80.830  46.340  1.00  0.00           H
ATOM   4936  HG2 LYS A 326     114.840  79.510  45.130  1.00  0.00           H
ATOM   4937  CD  LYS A 326     116.720  79.830  46.280  1.00  0.00           C
ATOM   4938  HD1 LYS A 326     117.030  78.790  46.170  1.00  0.00           H
ATOM   4939  HD2 LYS A 326     117.060  80.140  47.270  1.00  0.00           H
ATOM   4940  CE  LYS A 326     117.360  80.700  45.240  1.00  0.00           C
ATOM   4941  HE1 LYS A 326     117.350  81.760  45.460  1.00  0.00           H
ATOM   4942  HE2 LYS A 326     116.830  80.670  44.290  1.00  0.00           H
ATOM   4943  NZ  LYS A 326     118.760  80.340  45.150  1.00  0.00           N
ATOM   4944  HZ1 LYS A 326     118.740  79.420  44.730  1.00  0.00           H
ATOM   4945  HZ2 LYS A 326     119.340  81.010  44.670  1.00  0.00           H
ATOM   4946  HZ3 LYS A 326     119.070  80.220  46.100  1.00  0.00           H
ATOM   4947  C   LYS A 326     112.430  78.560  45.680  1.00  0.00           C
ATOM   4948  O   LYS A 326     112.280  79.350  44.750  1.00  0.00           O
ATOM   4949  N   ASP A 327     112.030  77.300  45.590  1.00  0.00           N
ATOM   4950  H   ASP A 327     112.300  76.610  46.270  1.00  0.00           H
ATOM   4951  CA  ASP A 327     111.400  76.730  44.450  1.00  0.00           C
ATOM   4952  HA  ASP A 327     111.960  77.150  43.620  1.00  0.00           H
ATOM   4953  CB  ASP A 327     111.630  75.200  44.320  1.00  0.00           C
ATOM   4954  HB1 ASP A 327     111.090  74.840  43.440  1.00  0.00           H
ATOM   4955  HB2 ASP A 327     111.150  74.720  45.170  1.00  0.00           H
ATOM   4956  CG  ASP A 327     113.130  74.830  44.120  1.00  0.00           C
ATOM   4957  OD1 ASP A 327     113.850  75.600  43.410  1.00  0.00           O
ATOM   4958  OD2 ASP A 327     113.640  73.790  44.650  1.00  0.00           O
ATOM   4959  C   ASP A 327     109.920  77.000  44.430  1.00  0.00           C
ATOM   4960  O   ASP A 327     109.350  77.330  43.360  1.00  0.00           O
ATOM   4961  N   VAL A 328     109.310  77.000  45.650  1.00  0.00           N
ATOM   4962  H   VAL A 328     109.840  76.610  46.420  1.00  0.00           H
ATOM   4963  CA  VAL A 328     107.910  77.400  45.790  1.00  0.00           C
ATOM   4964  HA  VAL A 328     107.220  76.820  45.170  1.00  0.00           H
ATOM   4965  CB  VAL A 328     107.380  77.370  47.240  1.00  0.00           C
ATOM   4966  HB  VAL A 328     108.070  77.790  47.980  1.00  0.00           H
ATOM   4967  CG1 VAL A 328     105.930  77.880  47.360  1.00  0.00           C
ATOM   4968 1HG1 VAL A 328     105.320  77.420  46.590  1.00  0.00           H
ATOM   4969 2HG1 VAL A 328     105.460  77.580  48.290  1.00  0.00           H
ATOM   4970 3HG1 VAL A 328     105.900  78.960  47.250  1.00  0.00           H
ATOM   4971  CG2 VAL A 328     107.420  75.870  47.660  1.00  0.00           C
ATOM   4972 1HG2 VAL A 328     106.670  75.670  48.430  1.00  0.00           H
ATOM   4973 2HG2 VAL A 328     107.130  75.190  46.860  1.00  0.00           H
ATOM   4974 3HG2 VAL A 328     108.390  75.640  48.090  1.00  0.00           H
ATOM   4975  C   VAL A 328     107.770  78.830  45.240  1.00  0.00           C
ATOM   4976  O   VAL A 328     106.970  79.120  44.350  1.00  0.00           O
ATOM   4977  N   ASN A 329     108.570  79.730  45.800  1.00  0.00           N
ATOM   4978  H   ASN A 329     109.170  79.460  46.560  1.00  0.00           H
ATOM   4979  CA  ASN A 329     108.330  81.150  45.460  1.00  0.00           C
ATOM   4980  HA  ASN A 329     107.250  81.290  45.540  1.00  0.00           H
ATOM   4981  CB  ASN A 329     109.150  82.090  46.440  1.00  0.00           C
ATOM   4982  HB1 ASN A 329     109.220  83.050  45.920  1.00  0.00           H
ATOM   4983  HB2 ASN A 329     110.190  81.760  46.490  1.00  0.00           H
ATOM   4984  CG  ASN A 329     108.700  82.310  47.900  1.00  0.00           C
ATOM   4985  OD1 ASN A 329     108.360  83.420  48.240  1.00  0.00           O
ATOM   4986  ND2 ASN A 329     108.730  81.310  48.730  1.00  0.00           N
ATOM   4987 1HD2 ASN A 329     108.930  80.360  48.460  1.00  0.00           H
ATOM   4988 2HD2 ASN A 329     108.770  81.520  49.720  1.00  0.00           H
ATOM   4989  C   ASN A 329     108.680  81.470  43.960  1.00  0.00           C
ATOM   4990  O   ASN A 329     108.010  82.310  43.340  1.00  0.00           O
ATOM   4991  N   ALA A 330     109.700  80.790  43.360  1.00  0.00           N
ATOM   4992  H   ALA A 330     110.180  80.140  43.970  1.00  0.00           H
ATOM   4993  CA  ALA A 330     109.830  80.880  41.850  1.00  0.00           C
ATOM   4994  HA  ALA A 330     109.990  81.930  41.640  1.00  0.00           H
ATOM   4995  CB  ALA A 330     111.140  80.220  41.590  1.00  0.00           C
ATOM   4996  HB1 ALA A 330     111.300  80.110  40.520  1.00  0.00           H
ATOM   4997  HB2 ALA A 330     111.870  80.680  42.260  1.00  0.00           H
ATOM   4998  HB3 ALA A 330     111.080  79.240  42.070  1.00  0.00           H
ATOM   4999  C   ALA A 330     108.610  80.410  41.090  1.00  0.00           C
ATOM   5000  O   ALA A 330     108.220  81.060  40.160  1.00  0.00           O
ATOM   5001  N   ALA A 331     107.990  79.270  41.460  1.00  0.00           N
ATOM   5002  H   ALA A 331     108.490  78.800  42.190  1.00  0.00           H
ATOM   5003  CA  ALA A 331     106.790  78.690  40.840  1.00  0.00           C
ATOM   5004  HA  ALA A 331     107.040  78.460  39.810  1.00  0.00           H
ATOM   5005  CB  ALA A 331     106.400  77.350  41.550  1.00  0.00           C
ATOM   5006  HB1 ALA A 331     105.570  76.880  41.020  1.00  0.00           H
ATOM   5007  HB2 ALA A 331     107.190  76.620  41.390  1.00  0.00           H
ATOM   5008  HB3 ALA A 331     106.200  77.400  42.620  1.00  0.00           H
ATOM   5009  C   ALA A 331     105.620  79.710  40.850  1.00  0.00           C
ATOM   5010  O   ALA A 331     105.120  80.060  39.780  1.00  0.00           O
ATOM   5011  N   ILE A 332     105.290  80.240  42.070  1.00  0.00           N
ATOM   5012  H   ILE A 332     105.870  79.840  42.800  1.00  0.00           H
ATOM   5013  CA  ILE A 332     104.180  81.170  42.380  1.00  0.00           C
ATOM   5014  HA  ILE A 332     103.190  80.790  42.110  1.00  0.00           H
ATOM   5015  CB  ILE A 332     104.070  81.530  43.890  1.00  0.00           C
ATOM   5016  HB  ILE A 332     105.070  81.860  44.170  1.00  0.00           H
ATOM   5017  CG2 ILE A 332     103.190  82.730  44.340  1.00  0.00           C
ATOM   5018 1HG2 ILE A 332     103.500  83.140  45.300  1.00  0.00           H
ATOM   5019 2HG2 ILE A 332     103.260  83.570  43.640  1.00  0.00           H
ATOM   5020 3HG2 ILE A 332     102.140  82.470  44.310  1.00  0.00           H
ATOM   5021  CG1 ILE A 332     103.830  80.240  44.720  1.00  0.00           C
ATOM   5022 1HG1 ILE A 332     104.670  79.580  44.520  1.00  0.00           H
ATOM   5023 2HG1 ILE A 332     103.010  79.600  44.400  1.00  0.00           H
ATOM   5024  CD  ILE A 332     103.660  80.430  46.210  1.00  0.00           C
ATOM   5025  HD1 ILE A 332     103.590  79.460  46.700  1.00  0.00           H
ATOM   5026  HD2 ILE A 332     104.520  80.990  46.580  1.00  0.00           H
ATOM   5027  HD3 ILE A 332     102.790  81.060  46.360  1.00  0.00           H
ATOM   5028  C   ILE A 332     104.330  82.430  41.580  1.00  0.00           C
ATOM   5029  O   ILE A 332     103.320  83.030  41.140  1.00  0.00           O
ATOM   5030  N   ALA A 333     105.550  82.890  41.340  1.00  0.00           N
ATOM   5031  H   ALA A 333     106.370  82.440  41.710  1.00  0.00           H
ATOM   5032  CA  ALA A 333     105.790  84.080  40.520  1.00  0.00           C
ATOM   5033  HA  ALA A 333     105.080  84.820  40.900  1.00  0.00           H
ATOM   5034  CB  ALA A 333     107.190  84.600  40.730  1.00  0.00           C
ATOM   5035  HB1 ALA A 333     107.410  84.810  41.780  1.00  0.00           H
ATOM   5036  HB2 ALA A 333     107.880  83.790  40.470  1.00  0.00           H
ATOM   5037  HB3 ALA A 333     107.310  85.470  40.090  1.00  0.00           H
ATOM   5038  C   ALA A 333     105.470  83.890  38.970  1.00  0.00           C
ATOM   5039  O   ALA A 333     104.800  84.750  38.390  1.00  0.00           O
ATOM   5040  N   THR A 334     105.700  82.630  38.480  1.00  0.00           N
ATOM   5041  H   THR A 334     106.090  82.020  39.180  1.00  0.00           H
ATOM   5042  CA  THR A 334     105.480  82.220  37.050  1.00  0.00           C
ATOM   5043  HA  THR A 334     105.870  83.030  36.430  1.00  0.00           H
ATOM   5044  CB  THR A 334     106.190  80.900  36.720  1.00  0.00           C
ATOM   5045  HB  THR A 334     105.790  80.060  37.290  1.00  0.00           H
ATOM   5046  CG2 THR A 334     106.070  80.530  35.200  1.00  0.00           C
ATOM   5047 1HG2 THR A 334     106.900  79.850  35.050  1.00  0.00           H
ATOM   5048 2HG2 THR A 334     105.070  80.200  34.940  1.00  0.00           H
ATOM   5049 3HG2 THR A 334     106.220  81.470  34.670  1.00  0.00           H
ATOM   5050  OG1 THR A 334     107.510  81.000  37.120  1.00  0.00           O
ATOM   5051  HG1 THR A 334     107.940  80.150  37.030  1.00  0.00           H
ATOM   5052  C   THR A 334     103.980  81.950  36.860  1.00  0.00           C
ATOM   5053  O   THR A 334     103.450  82.340  35.800  1.00  0.00           O
ATOM   5054  N   ILE A 335     103.190  81.410  37.830  1.00  0.00           N
ATOM   5055  H   ILE A 335     103.630  81.210  38.720  1.00  0.00           H
ATOM   5056  CA  ILE A 335     101.720  81.300  37.740  1.00  0.00           C
ATOM   5057  HA  ILE A 335     101.410  80.950  36.760  1.00  0.00           H
ATOM   5058  CB  ILE A 335     101.110  80.360  38.870  1.00  0.00           C
ATOM   5059  HB  ILE A 335     101.200  80.930  39.800  1.00  0.00           H
ATOM   5060  CG2 ILE A 335      99.660  80.130  38.600  1.00  0.00           C
[truncated: 718,754 more chars]
