# Supplementary material for: Identification and validation of novel microtubule suppressors with an imidazopyridine scaffold through structure-based virtual screening and docking
Source: RSC Med Chem. 2022 May 18;13(8):929–43. doi: 10.1039/d1md00392e (PMC9384815; doi:10.1039/d1md00392e)
Supplement: MD-013-D1MD00392E-s018 [file MD-013-D1MD00392E-s018.pdb]

REMARK    GENERATED BY TRJCONV
TITLE     TUBULIN ALPHA-1B CHAIN t= 500000.00000 step= 250000000
REMARK    THIS IS A SIMULATION BOX
CRYST1  135.483  109.846   96.307  90.00  90.00  90.00 P 1           1
MODEL        1
ATOM      1  N   MET A   1     -21.950  89.510 -43.940  1.00  0.00           N
ATOM      2  H1  MET A   1     -21.740  90.460 -44.190  1.00  0.00           H
ATOM      3  H2  MET A   1     -21.400  89.290 -43.120  1.00  0.00           H
ATOM      4  H3  MET A   1     -21.670  88.870 -44.670  1.00  0.00           H
ATOM      5  CA  MET A   1     -23.380  89.240 -43.600  1.00  0.00           C
ATOM      6  HA  MET A   1     -23.610  90.040 -42.900  1.00  0.00           H
ATOM      7  CB  MET A   1     -24.290  89.220 -44.800  1.00  0.00           C
ATOM      8  HB1 MET A   1     -25.270  88.820 -44.540  1.00  0.00           H
ATOM      9  HB2 MET A   1     -24.020  88.440 -45.510  1.00  0.00           H
ATOM     10  CG  MET A   1     -24.450  90.570 -45.450  1.00  0.00           C
ATOM     11  HG1 MET A   1     -25.050  90.410 -46.340  1.00  0.00           H
ATOM     12  HG2 MET A   1     -23.480  90.930 -45.800  1.00  0.00           H
ATOM     13  SD  MET A   1     -25.140  91.860 -44.420  1.00  0.00           S
ATOM     14  CE  MET A   1     -25.080  93.090 -45.700  1.00  0.00           C
ATOM     15  HE1 MET A   1     -24.050  93.450 -45.740  1.00  0.00           H
ATOM     16  HE2 MET A   1     -25.300  92.630 -46.660  1.00  0.00           H
ATOM     17  HE3 MET A   1     -25.800  93.860 -45.420  1.00  0.00           H
ATOM     18  C   MET A   1     -23.470  87.960 -42.860  1.00  0.00           C
ATOM     19  O   MET A   1     -22.610  87.140 -43.080  1.00  0.00           O
ATOM     20  N   ARG A   2     -24.540  87.830 -42.110  1.00  0.00           N
ATOM     21  H   ARG A   2     -25.180  88.610 -42.210  1.00  0.00           H
ATOM     22  CA  ARG A   2     -25.000  86.550 -41.480  1.00  0.00           C
ATOM     23  HA  ARG A   2     -25.810  86.900 -40.840  1.00  0.00           H
ATOM     24  CB  ARG A   2     -25.630  85.620 -42.550  1.00  0.00           C
ATOM     25  HB1 ARG A   2     -24.870  85.030 -43.050  1.00  0.00           H
ATOM     26  HB2 ARG A   2     -26.070  86.300 -43.280  1.00  0.00           H
ATOM     27  CG  ARG A   2     -26.650  84.610 -41.920  1.00  0.00           C
ATOM     28  HG1 ARG A   2     -26.240  83.890 -41.210  1.00  0.00           H
ATOM     29  HG2 ARG A   2     -27.060  84.010 -42.740  1.00  0.00           H
ATOM     30  CD  ARG A   2     -27.840  85.280 -41.320  1.00  0.00           C
ATOM     31  HD1 ARG A   2     -28.080  86.160 -41.930  1.00  0.00           H
ATOM     32  HD2 ARG A   2     -27.650  85.630 -40.310  1.00  0.00           H
ATOM     33  NE  ARG A   2     -29.040  84.480 -41.090  1.00  0.00           N
ATOM     34  HE  ARG A   2     -28.990  83.520 -41.410  1.00  0.00           H
ATOM     35  CZ  ARG A   2     -30.020  84.690 -40.240  1.00  0.00           C
ATOM     36  NH1 ARG A   2     -30.190  85.770 -39.510  1.00  0.00           N
ATOM     37 1HH1 ARG A   2     -29.790  86.610 -39.900  1.00  0.00           H
ATOM     38 2HH1 ARG A   2     -30.980  85.920 -38.900  1.00  0.00           H
ATOM     39  NH2 ARG A   2     -30.810  83.720 -39.890  1.00  0.00           N
ATOM     40 1HH2 ARG A   2     -30.680  82.790 -40.260  1.00  0.00           H
ATOM     41 2HH2 ARG A   2     -31.550  83.910 -39.230  1.00  0.00           H
ATOM     42  C   ARG A   2     -24.000  85.930 -40.480  1.00  0.00           C
ATOM     43  O   ARG A   2     -23.910  84.730 -40.340  1.00  0.00           O
ATOM     44  N   GLU A   3     -23.170  86.740 -39.830  1.00  0.00           N
ATOM     45  H   GLU A   3     -23.270  87.720 -40.010  1.00  0.00           H
ATOM     46  CA  GLU A   3     -22.000  86.440 -39.010  1.00  0.00           C
ATOM     47  HA  GLU A   3     -21.280  85.810 -39.530  1.00  0.00           H
ATOM     48  CB  GLU A   3     -21.330  87.800 -38.600  1.00  0.00           C
ATOM     49  HB1 GLU A   3     -20.700  87.630 -37.720  1.00  0.00           H
ATOM     50  HB2 GLU A   3     -22.140  88.430 -38.250  1.00  0.00           H
ATOM     51  CG  GLU A   3     -20.440  88.570 -39.640  1.00  0.00           C
ATOM     52  HG1 GLU A   3     -19.790  87.830 -40.110  1.00  0.00           H
ATOM     53  HG2 GLU A   3     -19.820  89.250 -39.070  1.00  0.00           H
ATOM     54  CD  GLU A   3     -21.170  89.480 -40.630  1.00  0.00           C
ATOM     55  OE1 GLU A   3     -20.590  89.860 -41.690  1.00  0.00           O
ATOM     56  OE2 GLU A   3     -22.360  89.730 -40.460  1.00  0.00           O
ATOM     57  C   GLU A   3     -22.460  85.690 -37.800  1.00  0.00           C
ATOM     58  O   GLU A   3     -23.490  85.930 -37.180  1.00  0.00           O
ATOM     59  N   CYS A   4     -21.680  84.730 -37.280  1.00  0.00           N
ATOM     60  H   CYS A   4     -20.810  84.590 -37.770  1.00  0.00           H
ATOM     61  CA  CYS A   4     -21.880  84.060 -36.010  1.00  0.00           C
ATOM     62  HA  CYS A   4     -22.780  84.470 -35.550  1.00  0.00           H
ATOM     63  CB  CYS A   4     -22.070  82.550 -36.180  1.00  0.00           C
ATOM     64  HB1 CYS A   4     -21.110  82.050 -36.290  1.00  0.00           H
ATOM     65  HB2 CYS A   4     -22.620  82.390 -37.100  1.00  0.00           H
ATOM     66  SG  CYS A   4     -22.970  81.760 -34.790  1.00  0.00           S
ATOM     67  HG  CYS A   4     -23.540  82.860 -34.280  1.00  0.00           H
ATOM     68  C   CYS A   4     -20.720  84.440 -35.120  1.00  0.00           C
ATOM     69  O   CYS A   4     -19.570  84.460 -35.600  1.00  0.00           O
ATOM     70  N   ILE A   5     -20.870  84.960 -33.930  1.00  0.00           N
ATOM     71  H   ILE A   5     -21.850  85.070 -33.730  1.00  0.00           H
ATOM     72  CA  ILE A   5     -19.870  85.060 -32.880  1.00  0.00           C
ATOM     73  HA  ILE A   5     -18.900  85.010 -33.370  1.00  0.00           H
ATOM     74  CB  ILE A   5     -19.970  86.350 -32.040  1.00  0.00           C
ATOM     75  HB  ILE A   5     -20.920  86.380 -31.490  1.00  0.00           H
ATOM     76  CG2 ILE A   5     -18.880  86.570 -30.970  1.00  0.00           C
ATOM     77 1HG2 ILE A   5     -19.100  87.570 -30.600  1.00  0.00           H
ATOM     78 2HG2 ILE A   5     -19.160  85.890 -30.160  1.00  0.00           H
ATOM     79 3HG2 ILE A   5     -17.880  86.470 -31.380  1.00  0.00           H
ATOM     80  CG1 ILE A   5     -19.720  87.600 -32.980  1.00  0.00           C
ATOM     81 1HG1 ILE A   5     -20.190  87.410 -33.940  1.00  0.00           H
ATOM     82 2HG1 ILE A   5     -18.660  87.710 -33.230  1.00  0.00           H
ATOM     83  CD  ILE A   5     -20.260  88.940 -32.480  1.00  0.00           C
ATOM     84  HD1 ILE A   5     -21.210  88.860 -31.940  1.00  0.00           H
ATOM     85  HD2 ILE A   5     -19.550  89.460 -31.820  1.00  0.00           H
ATOM     86  HD3 ILE A   5     -20.370  89.550 -33.380  1.00  0.00           H
ATOM     87  C   ILE A   5     -19.730  83.730 -32.100  1.00  0.00           C
ATOM     88  O   ILE A   5     -20.690  82.980 -31.840  1.00  0.00           O
ATOM     89  N   SER A   6     -18.500  83.380 -31.710  1.00  0.00           N
ATOM     90  H   SER A   6     -17.790  84.000 -32.080  1.00  0.00           H
ATOM     91  CA  SER A   6     -18.160  82.210 -30.890  1.00  0.00           C
ATOM     92  HA  SER A   6     -19.040  81.630 -30.640  1.00  0.00           H
ATOM     93  CB  SER A   6     -17.140  81.160 -31.520  1.00  0.00           C
ATOM     94  HB1 SER A   6     -16.990  80.330 -30.830  1.00  0.00           H
ATOM     95  HB2 SER A   6     -16.200  81.710 -31.570  1.00  0.00           H
ATOM     96  OG  SER A   6     -17.520  80.760 -32.740  1.00  0.00           O
ATOM     97  HG  SER A   6     -17.780  81.550 -33.210  1.00  0.00           H
ATOM     98  C   SER A   6     -17.560  82.600 -29.480  1.00  0.00           C
ATOM     99  O   SER A   6     -16.540  83.280 -29.390  1.00  0.00           O
ATOM    100  N   ILE A   7     -18.130  82.060 -28.430  1.00  0.00           N
ATOM    101  H   ILE A   7     -18.890  81.430 -28.640  1.00  0.00           H
ATOM    102  CA  ILE A   7     -17.590  82.080 -27.080  1.00  0.00           C
ATOM    103  HA  ILE A   7     -16.730  82.710 -27.280  1.00  0.00           H
ATOM    104  CB  ILE A   7     -18.550  82.750 -26.050  1.00  0.00           C
ATOM    105  HB  ILE A   7     -19.250  82.050 -25.610  1.00  0.00           H
ATOM    106  CG2 ILE A   7     -17.820  83.260 -24.780  1.00  0.00           C
ATOM    107 1HG2 ILE A   7     -17.280  82.390 -24.390  1.00  0.00           H
ATOM    108 2HG2 ILE A   7     -17.110  84.060 -25.010  1.00  0.00           H
ATOM    109 3HG2 ILE A   7     -18.470  83.620 -23.980  1.00  0.00           H
ATOM    110  CG1 ILE A   7     -19.370  83.910 -26.570  1.00  0.00           C
ATOM    111 1HG1 ILE A   7     -20.110  84.280 -25.870  1.00  0.00           H
ATOM    112 2HG1 ILE A   7     -20.050  83.520 -27.330  1.00  0.00           H
ATOM    113  CD  ILE A   7     -18.690  85.110 -27.230  1.00  0.00           C
ATOM    114  HD1 ILE A   7     -19.380  85.940 -27.340  1.00  0.00           H
ATOM    115  HD2 ILE A   7     -17.910  85.470 -26.550  1.00  0.00           H
ATOM    116  HD3 ILE A   7     -18.310  84.970 -28.240  1.00  0.00           H
ATOM    117  C   ILE A   7     -17.110  80.700 -26.590  1.00  0.00           C
ATOM    118  O   ILE A   7     -17.900  79.800 -26.410  1.00  0.00           O
ATOM    119  N   HIS A   8     -15.870  80.530 -26.250  1.00  0.00           N
ATOM    120  H   HIS A   8     -15.230  81.280 -26.460  1.00  0.00           H
ATOM    121  CA  HIS A   8     -15.340  79.250 -25.810  1.00  0.00           C
ATOM    122  HA  HIS A   8     -16.110  78.490 -25.880  1.00  0.00           H
ATOM    123  CB  HIS A   8     -14.090  79.000 -26.640  1.00  0.00           C
ATOM    124  HB1 HIS A   8     -13.380  78.280 -26.250  1.00  0.00           H
ATOM    125  HB2 HIS A   8     -13.460  79.890 -26.640  1.00  0.00           H
ATOM    126  CG  HIS A   8     -14.490  78.600 -28.030  1.00  0.00           C
ATOM    127  ND1 HIS A   8     -14.600  79.490 -29.160  1.00  0.00           N
ATOM    128  CE1 HIS A   8     -14.940  78.760 -30.250  1.00  0.00           C
ATOM    129  HE1 HIS A   8     -15.200  79.140 -31.230  1.00  0.00           H
ATOM    130  NE2 HIS A   8     -15.120  77.470 -29.920  1.00  0.00           N
ATOM    131  HE2 HIS A   8     -15.490  76.770 -30.540  1.00  0.00           H
ATOM    132  CD2 HIS A   8     -14.770  77.350 -28.590  1.00  0.00           C
ATOM    133  HD2 HIS A   8     -14.610  76.400 -28.110  1.00  0.00           H
ATOM    134  C   HIS A   8     -14.990  79.480 -24.300  1.00  0.00           C
ATOM    135  O   HIS A   8     -14.270  80.460 -24.000  1.00  0.00           O
ATOM    136  N   VAL A   9     -15.490  78.600 -23.420  1.00  0.00           N
ATOM    137  H   VAL A   9     -16.000  77.800 -23.760  1.00  0.00           H
ATOM    138  CA  VAL A   9     -15.560  78.770 -22.000  1.00  0.00           C
ATOM    139  HA  VAL A   9     -15.100  79.730 -21.750  1.00  0.00           H
ATOM    140  CB  VAL A   9     -17.020  78.900 -21.510  1.00  0.00           C
ATOM    141  HB  VAL A   9     -17.510  77.950 -21.750  1.00  0.00           H
ATOM    142  CG1 VAL A   9     -17.180  79.170 -20.040  1.00  0.00           C
ATOM    143 1HG1 VAL A   9     -17.160  78.210 -19.530  1.00  0.00           H
ATOM    144 2HG1 VAL A   9     -16.420  79.840 -19.650  1.00  0.00           H
ATOM    145 3HG1 VAL A   9     -18.090  79.740 -19.860  1.00  0.00           H
ATOM    146  CG2 VAL A   9     -17.680  80.060 -22.220  1.00  0.00           C
ATOM    147 1HG2 VAL A   9     -16.960  80.880 -22.210  1.00  0.00           H
ATOM    148 2HG2 VAL A   9     -17.800  79.730 -23.250  1.00  0.00           H
ATOM    149 3HG2 VAL A   9     -18.610  80.410 -21.760  1.00  0.00           H
ATOM    150  C   VAL A   9     -14.810  77.620 -21.270  1.00  0.00           C
ATOM    151  O   VAL A   9     -15.140  76.450 -21.480  1.00  0.00           O
ATOM    152  N   GLY A  10     -13.900  78.030 -20.390  1.00  0.00           N
ATOM    153  H   GLY A  10     -13.690  79.020 -20.320  1.00  0.00           H
ATOM    154  CA  GLY A  10     -13.170  77.090 -19.500  1.00  0.00           C
ATOM    155  HA1 GLY A  10     -13.830  76.600 -18.780  1.00  0.00           H
ATOM    156  HA2 GLY A  10     -12.450  77.710 -18.960  1.00  0.00           H
ATOM    157  C   GLY A  10     -12.410  76.050 -20.330  1.00  0.00           C
ATOM    158  O   GLY A  10     -12.110  76.220 -21.530  1.00  0.00           O
ATOM    159  N   GLN A  11     -12.140  74.850 -19.810  1.00  0.00           N
ATOM    160  H   GLN A  11     -12.700  74.460 -19.070  1.00  0.00           H
ATOM    161  CA  GLN A  11     -11.290  73.870 -20.500  1.00  0.00           C
ATOM    162  HA  GLN A  11     -10.400  74.420 -20.810  1.00  0.00           H
ATOM    163  CB  GLN A  11     -10.870  72.740 -19.600  1.00  0.00           C
ATOM    164  HB1 GLN A  11     -11.670  72.070 -19.310  1.00  0.00           H
ATOM    165  HB2 GLN A  11     -10.460  73.090 -18.640  1.00  0.00           H
ATOM    166  CG  GLN A  11      -9.810  71.770 -20.230  1.00  0.00           C
ATOM    167  HG1 GLN A  11      -8.950  72.320 -20.630  1.00  0.00           H
ATOM    168  HG2 GLN A  11     -10.190  71.380 -21.180  1.00  0.00           H
ATOM    169  CD  GLN A  11      -9.380  70.560 -19.360  1.00  0.00           C
ATOM    170  OE1 GLN A  11      -9.590  70.500 -18.130  1.00  0.00           O
ATOM    171  NE2 GLN A  11      -8.730  69.620 -20.020  1.00  0.00           N
ATOM    172 1HE2 GLN A  11      -8.520  69.840 -20.990  1.00  0.00           H
ATOM    173 2HE2 GLN A  11      -8.490  68.780 -19.520  1.00  0.00           H
ATOM    174  C   GLN A  11     -12.000  73.240 -21.720  1.00  0.00           C
ATOM    175  O   GLN A  11     -11.540  73.230 -22.860  1.00  0.00           O
ATOM    176  N   ALA A  12     -13.250  72.790 -21.540  1.00  0.00           N
ATOM    177  H   ALA A  12     -13.510  72.800 -20.570  1.00  0.00           H
ATOM    178  CA  ALA A  12     -14.160  72.150 -22.460  1.00  0.00           C
ATOM    179  HA  ALA A  12     -13.760  71.210 -22.830  1.00  0.00           H
ATOM    180  CB  ALA A  12     -15.410  71.780 -21.650  1.00  0.00           C
ATOM    181  HB1 ALA A  12     -15.160  71.210 -20.760  1.00  0.00           H
ATOM    182  HB2 ALA A  12     -15.830  72.710 -21.280  1.00  0.00           H
ATOM    183  HB3 ALA A  12     -16.060  71.140 -22.260  1.00  0.00           H
ATOM    184  C   ALA A  12     -14.530  73.080 -23.670  1.00  0.00           C
ATOM    185  O   ALA A  12     -15.150  72.610 -24.610  1.00  0.00           O
ATOM    186  N   GLY A  13     -14.300  74.440 -23.580  1.00  0.00           N
ATOM    187  H   GLY A  13     -14.000  74.730 -22.660  1.00  0.00           H
ATOM    188  CA  GLY A  13     -14.280  75.300 -24.740  1.00  0.00           C
ATOM    189  HA1 GLY A  13     -14.700  76.220 -24.330  1.00  0.00           H
ATOM    190  HA2 GLY A  13     -14.970  74.950 -25.500  1.00  0.00           H
ATOM    191  C   GLY A  13     -12.930  75.530 -25.320  1.00  0.00           C
ATOM    192  O   GLY A  13     -12.860  75.500 -26.490  1.00  0.00           O
ATOM    193  N   VAL A  14     -11.910  75.780 -24.540  1.00  0.00           N
ATOM    194  H   VAL A  14     -12.140  75.800 -23.560  1.00  0.00           H
ATOM    195  CA  VAL A  14     -10.690  76.340 -25.000  1.00  0.00           C
ATOM    196  HA  VAL A  14     -10.940  77.170 -25.670  1.00  0.00           H
ATOM    197  CB  VAL A  14      -9.870  76.960 -23.850  1.00  0.00           C
ATOM    198  HB  VAL A  14      -9.910  76.240 -23.030  1.00  0.00           H
ATOM    199  CG1 VAL A  14      -8.410  77.110 -24.180  1.00  0.00           C
ATOM    200 1HG1 VAL A  14      -7.950  77.870 -23.540  1.00  0.00           H
ATOM    201 2HG1 VAL A  14      -7.920  76.140 -24.240  1.00  0.00           H
ATOM    202 3HG1 VAL A  14      -8.440  77.560 -25.180  1.00  0.00           H
ATOM    203  CG2 VAL A  14     -10.410  78.310 -23.460  1.00  0.00           C
ATOM    204 1HG2 VAL A  14     -10.130  79.120 -24.130  1.00  0.00           H
ATOM    205 2HG2 VAL A  14     -11.500  78.290 -23.570  1.00  0.00           H
ATOM    206 3HG2 VAL A  14     -10.190  78.510 -22.410  1.00  0.00           H
ATOM    207  C   VAL A  14      -9.930  75.230 -25.720  1.00  0.00           C
ATOM    208  O   VAL A  14      -9.480  75.520 -26.810  1.00  0.00           O
ATOM    209  N   GLN A  15      -9.730  73.980 -25.250  1.00  0.00           N
ATOM    210  H   GLN A  15     -10.170  73.770 -24.360  1.00  0.00           H
ATOM    211  CA  GLN A  15      -8.890  73.030 -25.920  1.00  0.00           C
ATOM    212  HA  GLN A  15      -7.980  73.520 -26.260  1.00  0.00           H
ATOM    213  CB  GLN A  15      -8.660  71.900 -24.900  1.00  0.00           C
ATOM    214  HB1 GLN A  15      -8.270  70.950 -25.290  1.00  0.00           H
ATOM    215  HB2 GLN A  15      -9.560  71.750 -24.310  1.00  0.00           H
ATOM    216  CG  GLN A  15      -7.530  72.270 -24.020  1.00  0.00           C
ATOM    217  HG1 GLN A  15      -7.650  73.270 -23.600  1.00  0.00           H
ATOM    218  HG2 GLN A  15      -6.610  72.340 -24.600  1.00  0.00           H
ATOM    219  CD  GLN A  15      -7.190  71.200 -22.980  1.00  0.00           C
ATOM    220  OE1 GLN A  15      -7.880  70.260 -22.650  1.00  0.00           O
ATOM    221  NE2 GLN A  15      -5.980  71.160 -22.570  1.00  0.00           N
ATOM    222 1HE2 GLN A  15      -5.370  71.930 -22.810  1.00  0.00           H
ATOM    223 2HE2 GLN A  15      -5.760  70.420 -21.920  1.00  0.00           H
ATOM    224  C   GLN A  15      -9.600  72.470 -27.170  1.00  0.00           C
ATOM    225  O   GLN A  15      -8.930  72.260 -28.160  1.00  0.00           O
ATOM    226  N   ILE A  16     -10.880  72.260 -27.190  1.00  0.00           N
ATOM    227  H   ILE A  16     -11.390  72.440 -26.340  1.00  0.00           H
ATOM    228  CA  ILE A  16     -11.650  71.960 -28.410  1.00  0.00           C
ATOM    229  HA  ILE A  16     -11.040  71.240 -28.960  1.00  0.00           H
ATOM    230  CB  ILE A  16     -13.110  71.410 -28.210  1.00  0.00           C
ATOM    231  HB  ILE A  16     -13.500  71.010 -29.150  1.00  0.00           H
ATOM    232  CG2 ILE A  16     -12.990  70.340 -27.090  1.00  0.00           C
ATOM    233 1HG2 ILE A  16     -12.150  69.670 -27.280  1.00  0.00           H
ATOM    234 2HG2 ILE A  16     -12.790  70.740 -26.100  1.00  0.00           H
ATOM    235 3HG2 ILE A  16     -13.910  69.750 -27.030  1.00  0.00           H
ATOM    236  CG1 ILE A  16     -14.080  72.520 -27.820  1.00  0.00           C
ATOM    237 1HG1 ILE A  16     -13.870  73.420 -28.400  1.00  0.00           H
ATOM    238 2HG1 ILE A  16     -13.810  72.880 -26.820  1.00  0.00           H
ATOM    239  CD  ILE A  16     -15.590  72.320 -27.830  1.00  0.00           C
ATOM    240  HD1 ILE A  16     -16.100  73.160 -27.360  1.00  0.00           H
ATOM    241  HD2 ILE A  16     -15.930  72.150 -28.850  1.00  0.00           H
ATOM    242  HD3 ILE A  16     -15.960  71.440 -27.310  1.00  0.00           H
ATOM    243  C   ILE A  16     -11.690  73.170 -29.410  1.00  0.00           C
ATOM    244  O   ILE A  16     -11.540  72.910 -30.620  1.00  0.00           O
ATOM    245  N   GLY A  17     -11.600  74.400 -28.870  1.00  0.00           N
ATOM    246  H   GLY A  17     -11.820  74.530 -27.890  1.00  0.00           H
ATOM    247  CA  GLY A  17     -11.510  75.610 -29.650  1.00  0.00           C
ATOM    248  HA1 GLY A  17     -11.560  76.500 -29.030  1.00  0.00           H
ATOM    249  HA2 GLY A  17     -12.350  75.780 -30.330  1.00  0.00           H
ATOM    250  C   GLY A  17     -10.140  75.700 -30.330  1.00  0.00           C
ATOM    251  O   GLY A  17      -9.990  76.050 -31.530  1.00  0.00           O
ATOM    252  N   ASN A  18      -9.020  75.370 -29.700  1.00  0.00           N
ATOM    253  H   ASN A  18      -9.080  75.460 -28.690  1.00  0.00           H
ATOM    254  CA  ASN A  18      -7.700  75.300 -30.310  1.00  0.00           C
ATOM    255  HA  ASN A  18      -7.560  76.200 -30.890  1.00  0.00           H
ATOM    256  CB  ASN A  18      -6.590  75.210 -29.190  1.00  0.00           C
ATOM    257  HB1 ASN A  18      -6.690  74.260 -28.670  1.00  0.00           H
ATOM    258  HB2 ASN A  18      -6.690  75.970 -28.410  1.00  0.00           H
ATOM    259  CG  ASN A  18      -5.180  75.370 -29.790  1.00  0.00           C
ATOM    260  OD1 ASN A  18      -4.780  76.390 -30.240  1.00  0.00           O
ATOM    261  ND2 ASN A  18      -4.500  74.260 -29.830  1.00  0.00           N
ATOM    262 1HD2 ASN A  18      -4.840  73.320 -29.650  1.00  0.00           H
ATOM    263 2HD2 ASN A  18      -3.560  74.270 -30.210  1.00  0.00           H
ATOM    264  C   ASN A  18      -7.550  74.080 -31.300  1.00  0.00           C
ATOM    265  O   ASN A  18      -6.770  74.180 -32.310  1.00  0.00           O
ATOM    266  N   ALA A  19      -8.210  73.010 -31.070  1.00  0.00           N
ATOM    267  H   ALA A  19      -8.720  72.930 -30.200  1.00  0.00           H
ATOM    268  CA  ALA A  19      -8.470  71.930 -32.060  1.00  0.00           C
ATOM    269  HA  ALA A  19      -7.530  71.780 -32.590  1.00  0.00           H
ATOM    270  CB  ALA A  19      -8.780  70.620 -31.330  1.00  0.00           C
ATOM    271  HB1 ALA A  19      -9.660  70.670 -30.680  1.00  0.00           H
ATOM    272  HB2 ALA A  19      -9.010  69.760 -31.950  1.00  0.00           H
ATOM    273  HB3 ALA A  19      -7.910  70.380 -30.710  1.00  0.00           H
ATOM    274  C   ALA A  19      -9.480  72.320 -33.210  1.00  0.00           C
ATOM    275  O   ALA A  19      -9.460  71.610 -34.170  1.00  0.00           O
ATOM    276  N   CYS A  20     -10.300  73.310 -33.100  1.00  0.00           N
ATOM    277  H   CYS A  20     -10.270  73.760 -32.200  1.00  0.00           H
ATOM    278  CA  CYS A  20     -11.310  73.770 -34.090  1.00  0.00           C
ATOM    279  HA  CYS A  20     -11.410  72.880 -34.720  1.00  0.00           H
ATOM    280  CB  CYS A  20     -12.570  74.350 -33.550  1.00  0.00           C
ATOM    281  HB1 CYS A  20     -13.240  74.870 -34.240  1.00  0.00           H
ATOM    282  HB2 CYS A  20     -12.370  75.090 -32.780  1.00  0.00           H
ATOM    283  SG  CYS A  20     -13.600  73.100 -32.800  1.00  0.00           S
ATOM    284  HG  CYS A  20     -12.670  72.420 -32.140  1.00  0.00           H
ATOM    285  C   CYS A  20     -10.790  74.890 -35.030  1.00  0.00           C
ATOM    286  O   CYS A  20     -10.800  74.620 -36.200  1.00  0.00           O
ATOM    287  N   TRP A  21     -10.220  75.960 -34.490  1.00  0.00           N
ATOM    288  H   TRP A  21     -10.390  76.120 -33.510  1.00  0.00           H
ATOM    289  CA  TRP A  21      -9.610  77.040 -35.320  1.00  0.00           C
ATOM    290  HA  TRP A  21     -10.310  77.280 -36.110  1.00  0.00           H
ATOM    291  CB  TRP A  21      -9.320  78.250 -34.320  1.00  0.00           C
ATOM    292  HB1 TRP A  21      -8.810  79.000 -34.920  1.00  0.00           H
ATOM    293  HB2 TRP A  21      -8.630  77.960 -33.530  1.00  0.00           H
ATOM    294  CG  TRP A  21     -10.580  79.020 -33.850  1.00  0.00           C
ATOM    295  CD1 TRP A  21     -10.960  79.170 -32.540  1.00  0.00           C
ATOM    296  HD1 TRP A  21     -10.460  78.630 -31.750  1.00  0.00           H
ATOM    297  NE1 TRP A  21     -12.130  79.930 -32.430  1.00  0.00           N
ATOM    298  HE1 TRP A  21     -12.490  80.150 -31.520  1.00  0.00           H
ATOM    299  CE2 TRP A  21     -12.630  80.270 -33.730  1.00  0.00           C
ATOM    300  CZ2 TRP A  21     -13.800  80.930 -34.170  1.00  0.00           C
ATOM    301  HZ2 TRP A  21     -14.580  81.100 -33.450  1.00  0.00           H
ATOM    302  CH2 TRP A  21     -13.970  81.250 -35.500  1.00  0.00           C
ATOM    303  HH2 TRP A  21     -14.840  81.800 -35.820  1.00  0.00           H
ATOM    304  CZ3 TRP A  21     -13.020  80.800 -36.450  1.00  0.00           C
ATOM    305  HZ3 TRP A  21     -13.030  81.130 -37.480  1.00  0.00           H
ATOM    306  CE3 TRP A  21     -11.870  80.170 -35.950  1.00  0.00           C
ATOM    307  HE3 TRP A  21     -11.110  79.910 -36.670  1.00  0.00           H
ATOM    308  CD2 TRP A  21     -11.590  79.820 -34.610  1.00  0.00           C
ATOM    309  C   TRP A  21      -8.380  76.460 -35.980  1.00  0.00           C
ATOM    310  O   TRP A  21      -8.150  76.900 -37.070  1.00  0.00           O
ATOM    311  N   GLU A  22      -7.680  75.490 -35.390  1.00  0.00           N
ATOM    312  H   GLU A  22      -7.870  75.210 -34.440  1.00  0.00           H
ATOM    313  CA  GLU A  22      -6.720  74.630 -36.160  1.00  0.00           C
ATOM    314  HA  GLU A  22      -5.880  75.260 -36.440  1.00  0.00           H
ATOM    315  CB  GLU A  22      -6.060  73.470 -35.360  1.00  0.00           C
ATOM    316  HB1 GLU A  22      -6.850  73.030 -34.760  1.00  0.00           H
ATOM    317  HB2 GLU A  22      -5.420  73.790 -34.530  1.00  0.00           H
ATOM    318  CG  GLU A  22      -5.320  72.340 -36.150  1.00  0.00           C
ATOM    319  HG1 GLU A  22      -4.580  72.860 -36.750  1.00  0.00           H
ATOM    320  HG2 GLU A  22      -5.970  71.860 -36.870  1.00  0.00           H
ATOM    321  CD  GLU A  22      -4.630  71.370 -35.190  1.00  0.00           C
ATOM    322  OE1 GLU A  22      -5.330  70.700 -34.420  1.00  0.00           O
ATOM    323  OE2 GLU A  22      -3.400  71.180 -35.140  1.00  0.00           O
ATOM    324  C   GLU A  22      -7.340  74.110 -37.440  1.00  0.00           C
ATOM    325  O   GLU A  22      -6.850  74.490 -38.540  1.00  0.00           O
ATOM    326  N   LEU A  23      -8.410  73.320 -37.400  1.00  0.00           N
ATOM    327  H   LEU A  23      -8.750  73.170 -36.460  1.00  0.00           H
ATOM    328  CA  LEU A  23      -9.040  72.650 -38.580  1.00  0.00           C
ATOM    329  HA  LEU A  23      -8.190  72.380 -39.210  1.00  0.00           H
ATOM    330  CB  LEU A  23      -9.810  71.470 -38.030  1.00  0.00           C
ATOM    331  HB1 LEU A  23     -10.480  71.910 -37.290  1.00  0.00           H
ATOM    332  HB2 LEU A  23      -9.030  70.870 -37.560  1.00  0.00           H
ATOM    333  CG  LEU A  23     -10.640  70.670 -39.050  1.00  0.00           C
ATOM    334  HG  LEU A  23     -11.350  71.270 -39.610  1.00  0.00           H
ATOM    335  CD1 LEU A  23      -9.770  69.960 -40.060  1.00  0.00           C
ATOM    336 1HD1 LEU A  23      -8.950  69.380 -39.630  1.00  0.00           H
ATOM    337 2HD1 LEU A  23     -10.510  69.420 -40.650  1.00  0.00           H
ATOM    338 3HD1 LEU A  23      -9.300  70.730 -40.670  1.00  0.00           H
ATOM    339  CD2 LEU A  23     -11.410  69.520 -38.370  1.00  0.00           C
ATOM    340 1HD2 LEU A  23     -12.220  69.060 -38.940  1.00  0.00           H
ATOM    341 2HD2 LEU A  23     -10.700  68.830 -37.900  1.00  0.00           H
ATOM    342 3HD2 LEU A  23     -11.910  70.000 -37.520  1.00  0.00           H
ATOM    343  C   LEU A  23      -9.860  73.510 -39.570  1.00  0.00           C
ATOM    344  O   LEU A  23      -9.950  73.200 -40.780  1.00  0.00           O
ATOM    345  N   TYR A  24     -10.410  74.660 -39.090  1.00  0.00           N
ATOM    346  H   TYR A  24     -10.250  74.810 -38.100  1.00  0.00           H
ATOM    347  CA  TYR A  24     -11.050  75.770 -39.840  1.00  0.00           C
ATOM    348  HA  TYR A  24     -11.890  75.470 -40.470  1.00  0.00           H
ATOM    349  CB  TYR A  24     -11.670  76.780 -38.860  1.00  0.00           C
ATOM    350  HB1 TYR A  24     -11.710  77.670 -39.480  1.00  0.00           H
ATOM    351  HB2 TYR A  24     -11.020  77.060 -38.030  1.00  0.00           H
ATOM    352  CG  TYR A  24     -13.080  76.540 -38.310  1.00  0.00           C
ATOM    353  CD1 TYR A  24     -13.470  75.210 -37.980  1.00  0.00           C
ATOM    354  HD1 TYR A  24     -12.890  74.380 -38.340  1.00  0.00           H
ATOM    355  CE1 TYR A  24     -14.530  75.020 -37.100  1.00  0.00           C
ATOM    356  HE1 TYR A  24     -14.750  74.010 -36.780  1.00  0.00           H
ATOM    357  CZ  TYR A  24     -15.350  76.120 -36.620  1.00  0.00           C
ATOM    358  OH  TYR A  24     -16.030  75.920 -35.480  1.00  0.00           O
ATOM    359  HH  TYR A  24     -16.520  76.720 -35.230  1.00  0.00           H
ATOM    360  CE2 TYR A  24     -15.110  77.450 -37.090  1.00  0.00           C
ATOM    361  HE2 TYR A  24     -15.640  78.310 -36.710  1.00  0.00           H
ATOM    362  CD2 TYR A  24     -13.990  77.610 -37.980  1.00  0.00           C
ATOM    363  HD2 TYR A  24     -13.670  78.640 -38.080  1.00  0.00           H
ATOM    364  C   TYR A  24     -10.070  76.440 -40.760  1.00  0.00           C
ATOM    365  O   TYR A  24     -10.330  76.840 -41.870  1.00  0.00           O
ATOM    366  N   CYS A  25      -8.830  76.610 -40.290  1.00  0.00           N
ATOM    367  H   CYS A  25      -8.610  76.270 -39.360  1.00  0.00           H
ATOM    368  CA  CYS A  25      -7.670  77.050 -41.110  1.00  0.00           C
ATOM    369  HA  CYS A  25      -8.020  77.850 -41.760  1.00  0.00           H
ATOM    370  CB  CYS A  25      -6.580  77.670 -40.240  1.00  0.00           C
ATOM    371  HB1 CYS A  25      -5.690  77.760 -40.860  1.00  0.00           H
ATOM    372  HB2 CYS A  25      -6.320  77.040 -39.390  1.00  0.00           H
ATOM    373  SG  CYS A  25      -7.130  79.240 -39.520  1.00  0.00           S
ATOM    374  HG  CYS A  25      -8.080  78.640 -38.800  1.00  0.00           H
ATOM    375  C   CYS A  25      -7.130  75.980 -42.030  1.00  0.00           C
ATOM    376  O   CYS A  25      -6.870  76.340 -43.150  1.00  0.00           O
ATOM    377  N   LEU A  26      -6.820  74.760 -41.630  1.00  0.00           N
ATOM    378  H   LEU A  26      -7.000  74.540 -40.660  1.00  0.00           H
ATOM    379  CA  LEU A  26      -6.580  73.680 -42.600  1.00  0.00           C
ATOM    380  HA  LEU A  26      -5.560  73.840 -42.940  1.00  0.00           H
ATOM    381  CB  LEU A  26      -6.510  72.320 -41.880  1.00  0.00           C
ATOM    382  HB1 LEU A  26      -6.540  71.570 -42.680  1.00  0.00           H
ATOM    383  HB2 LEU A  26      -7.430  72.190 -41.320  1.00  0.00           H
ATOM    384  CG  LEU A  26      -5.330  71.970 -41.020  1.00  0.00           C
ATOM    385  HG  LEU A  26      -5.180  72.740 -40.260  1.00  0.00           H
ATOM    386  CD1 LEU A  26      -5.520  70.680 -40.150  1.00  0.00           C
ATOM    387 1HD1 LEU A  26      -6.510  70.690 -39.700  1.00  0.00           H
ATOM    388 2HD1 LEU A  26      -5.360  69.820 -40.800  1.00  0.00           H
ATOM    389 3HD1 LEU A  26      -4.860  70.680 -39.280  1.00  0.00           H
ATOM    390  CD2 LEU A  26      -4.140  71.920 -41.890  1.00  0.00           C
ATOM    391 1HD2 LEU A  26      -3.240  71.580 -41.370  1.00  0.00           H
ATOM    392 2HD2 LEU A  26      -4.390  71.240 -42.710  1.00  0.00           H
ATOM    393 3HD2 LEU A  26      -3.920  72.870 -42.370  1.00  0.00           H
ATOM    394  C   LEU A  26      -7.550  73.500 -43.740  1.00  0.00           C
ATOM    395  O   LEU A  26      -7.200  73.210 -44.900  1.00  0.00           O
ATOM    396  N   GLU A  27      -8.830  73.670 -43.430  1.00  0.00           N
ATOM    397  H   GLU A  27      -9.020  73.620 -42.440  1.00  0.00           H
ATOM    398  CA  GLU A  27      -9.920  73.450 -44.400  1.00  0.00           C
ATOM    399  HA  GLU A  27      -9.770  72.470 -44.850  1.00  0.00           H
ATOM    400  CB  GLU A  27     -11.290  73.490 -43.650  1.00  0.00           C
ATOM    401  HB1 GLU A  27     -12.100  73.750 -44.330  1.00  0.00           H
ATOM    402  HB2 GLU A  27     -11.140  74.190 -42.830  1.00  0.00           H
ATOM    403  CG  GLU A  27     -11.580  72.000 -43.260  1.00  0.00           C
ATOM    404  HG1 GLU A  27     -10.700  71.510 -42.840  1.00  0.00           H
ATOM    405  HG2 GLU A  27     -11.780  71.400 -44.150  1.00  0.00           H
ATOM    406  CD  GLU A  27     -12.820  71.890 -42.460  1.00  0.00           C
ATOM    407  OE1 GLU A  27     -12.940  70.890 -41.740  1.00  0.00           O
ATOM    408  OE2 GLU A  27     -13.820  72.670 -42.660  1.00  0.00           O
ATOM    409  C   GLU A  27      -9.990  74.510 -45.450  1.00  0.00           C
ATOM    410  O   GLU A  27     -10.590  74.280 -46.500  1.00  0.00           O
ATOM    411  N   HIS A  28      -9.280  75.680 -45.330  1.00  0.00           N
ATOM    412  H   HIS A  28      -8.820  75.950 -44.480  1.00  0.00           H
ATOM    413  CA  HIS A  28      -9.210  76.730 -46.380  1.00  0.00           C
ATOM    414  HA  HIS A  28      -9.770  76.400 -47.260  1.00  0.00           H
ATOM    415  CB  HIS A  28     -10.040  77.970 -45.880  1.00  0.00           C
ATOM    416  HB1 HIS A  28      -9.640  78.860 -46.350  1.00  0.00           H
ATOM    417  HB2 HIS A  28      -9.970  78.080 -44.800  1.00  0.00           H
ATOM    418  CG  HIS A  28     -11.480  77.710 -46.160  1.00  0.00           C
ATOM    419  ND1 HIS A  28     -12.520  77.420 -45.310  1.00  0.00           N
ATOM    420  CE1 HIS A  28     -13.620  77.270 -46.080  1.00  0.00           C
ATOM    421  HE1 HIS A  28     -14.570  76.910 -45.710  1.00  0.00           H
ATOM    422  NE2 HIS A  28     -13.250  77.300 -47.360  1.00  0.00           N
ATOM    423  HE2 HIS A  28     -13.870  77.180 -48.150  1.00  0.00           H
ATOM    424  CD2 HIS A  28     -11.910  77.610 -47.420  1.00  0.00           C
ATOM    425  HD2 HIS A  28     -11.380  77.700 -48.360  1.00  0.00           H
ATOM    426  C   HIS A  28      -7.800  77.050 -46.930  1.00  0.00           C
ATOM    427  O   HIS A  28      -7.680  77.940 -47.800  1.00  0.00           O
ATOM    428  N   GLY A  29      -6.790  76.490 -46.340  1.00  0.00           N
ATOM    429  H   GLY A  29      -6.980  75.830 -45.600  1.00  0.00           H
ATOM    430  CA  GLY A  29      -5.360  76.850 -46.490  1.00  0.00           C
ATOM    431  HA1 GLY A  29      -5.160  76.790 -47.560  1.00  0.00           H
ATOM    432  HA2 GLY A  29      -4.700  76.210 -45.900  1.00  0.00           H
ATOM    433  C   GLY A  29      -5.110  78.280 -45.990  1.00  0.00           C
ATOM    434  O   GLY A  29      -4.330  78.960 -46.670  1.00  0.00           O
ATOM    435  N   ILE A  30      -5.630  78.570 -44.780  1.00  0.00           N
ATOM    436  H   ILE A  30      -6.160  77.830 -44.360  1.00  0.00           H
ATOM    437  CA  ILE A  30      -5.260  79.720 -43.980  1.00  0.00           C
ATOM    438  HA  ILE A  30      -5.010  80.560 -44.630  1.00  0.00           H
ATOM    439  CB  ILE A  30      -6.470  80.200 -43.080  1.00  0.00           C
ATOM    440  HB  ILE A  30      -6.530  79.540 -42.220  1.00  0.00           H
ATOM    441  CG2 ILE A  30      -6.160  81.550 -42.510  1.00  0.00           C
ATOM    442 1HG2 ILE A  30      -6.980  81.910 -41.880  1.00  0.00           H
ATOM    443 2HG2 ILE A  30      -5.280  81.410 -41.890  1.00  0.00           H
ATOM    444 3HG2 ILE A  30      -5.940  82.290 -43.280  1.00  0.00           H
ATOM    445  CG1 ILE A  30      -7.830  80.230 -43.790  1.00  0.00           C
ATOM    446 1HG1 ILE A  30      -8.540  80.160 -42.960  1.00  0.00           H
ATOM    447 2HG1 ILE A  30      -7.970  79.290 -44.330  1.00  0.00           H
ATOM    448  CD  ILE A  30      -8.210  81.390 -44.750  1.00  0.00           C
ATOM    449  HD1 ILE A  30      -9.270  81.280 -45.000  1.00  0.00           H
ATOM    450  HD2 ILE A  30      -8.140  82.310 -44.180  1.00  0.00           H
ATOM    451  HD3 ILE A  30      -7.530  81.520 -45.590  1.00  0.00           H
ATOM    452  C   ILE A  30      -4.040  79.470 -43.130  1.00  0.00           C
ATOM    453  O   ILE A  30      -3.940  78.490 -42.370  1.00  0.00           O
ATOM    454  N   GLN A  31      -3.060  80.320 -43.270  1.00  0.00           N
ATOM    455  H   GLN A  31      -3.250  81.180 -43.770  1.00  0.00           H
ATOM    456  CA  GLN A  31      -1.760  80.120 -42.650  1.00  0.00           C
ATOM    457  HA  GLN A  31      -1.380  79.110 -42.810  1.00  0.00           H
ATOM    458  CB  GLN A  31      -0.790  81.180 -43.320  1.00  0.00           C
ATOM    459  HB1 GLN A  31      -1.200  82.160 -43.060  1.00  0.00           H
ATOM    460  HB2 GLN A  31      -0.890  81.030 -44.390  1.00  0.00           H
ATOM    461  CG  GLN A  31       0.650  80.950 -42.820  1.00  0.00           C
ATOM    462  HG1 GLN A  31       0.860  79.880 -42.840  1.00  0.00           H
ATOM    463  HG2 GLN A  31       0.650  81.310 -41.800  1.00  0.00           H
ATOM    464  CD  GLN A  31       1.680  81.810 -43.560  1.00  0.00           C
ATOM    465  OE1 GLN A  31       2.190  81.390 -44.590  1.00  0.00           O
ATOM    466  NE2 GLN A  31       1.870  82.980 -43.040  1.00  0.00           N
ATOM    467 1HE2 GLN A  31       1.380  83.350 -42.240  1.00  0.00           H
ATOM    468 2HE2 GLN A  31       2.200  83.700 -43.670  1.00  0.00           H
ATOM    469  C   GLN A  31      -1.940  80.310 -41.180  1.00  0.00           C
ATOM    470  O   GLN A  31      -2.650  81.260 -40.820  1.00  0.00           O
ATOM    471  N   PRO A  32      -1.280  79.660 -40.200  1.00  0.00           N
ATOM    472  CD  PRO A  32      -0.440  78.500 -40.500  1.00  0.00           C
ATOM    473  HD1 PRO A  32       0.470  78.840 -40.980  1.00  0.00           H
ATOM    474  HD2 PRO A  32      -0.990  77.880 -41.210  1.00  0.00           H
ATOM    475  CG  PRO A  32      -0.220  77.770 -39.180  1.00  0.00           C
ATOM    476  HG1 PRO A  32       0.690  77.170 -39.180  1.00  0.00           H
ATOM    477  HG2 PRO A  32      -1.040  77.110 -38.890  1.00  0.00           H
ATOM    478  CB  PRO A  32      -0.340  78.890 -38.180  1.00  0.00           C
ATOM    479  HB1 PRO A  32       0.610  79.400 -38.090  1.00  0.00           H
ATOM    480  HB2 PRO A  32      -0.610  78.520 -37.180  1.00  0.00           H
ATOM    481  CA  PRO A  32      -1.380  79.820 -38.750  1.00  0.00           C
ATOM    482  HA  PRO A  32      -2.390  79.460 -38.550  1.00  0.00           H
ATOM    483  C   PRO A  32      -1.290  81.250 -38.140  1.00  0.00           C
ATOM    484  O   PRO A  32      -1.490  81.370 -36.920  1.00  0.00           O
ATOM    485  N   ASP A  33      -0.920  82.290 -38.860  1.00  0.00           N
ATOM    486  H   ASP A  33      -0.620  82.050 -39.800  1.00  0.00           H
ATOM    487  CA  ASP A  33      -1.000  83.710 -38.510  1.00  0.00           C
ATOM    488  HA  ASP A  33      -1.220  83.760 -37.450  1.00  0.00           H
ATOM    489  CB  ASP A  33       0.430  84.290 -38.800  1.00  0.00           C
ATOM    490  HB1 ASP A  33       1.180  83.750 -38.210  1.00  0.00           H
ATOM    491  HB2 ASP A  33       0.420  85.340 -38.530  1.00  0.00           H
ATOM    492  CG  ASP A  33       0.820  84.260 -40.260  1.00  0.00           C
ATOM    493  OD1 ASP A  33       1.990  84.500 -40.570  1.00  0.00           O
ATOM    494  OD2 ASP A  33      -0.020  83.970 -41.100  1.00  0.00           O
ATOM    495  C   ASP A  33      -2.200  84.440 -39.200  1.00  0.00           C
ATOM    496  O   ASP A  33      -2.250  85.690 -39.160  1.00  0.00           O
ATOM    497  N   GLY A  34      -3.210  83.690 -39.730  1.00  0.00           N
ATOM    498  H   GLY A  34      -3.240  82.690 -39.860  1.00  0.00           H
ATOM    499  CA  GLY A  34      -4.350  84.310 -40.510  1.00  0.00           C
ATOM    500  HA1 GLY A  34      -4.650  85.200 -39.940  1.00  0.00           H
ATOM    501  HA2 GLY A  34      -5.180  83.610 -40.540  1.00  0.00           H
ATOM    502  C   GLY A  34      -4.110  84.690 -41.940  1.00  0.00           C
ATOM    503  O   GLY A  34      -5.010  85.220 -42.670  1.00  0.00           O
ATOM    504  N   GLN A  35      -2.910  84.460 -42.410  1.00  0.00           N
ATOM    505  H   GLN A  35      -2.210  83.980 -41.870  1.00  0.00           H
ATOM    506  CA  GLN A  35      -2.550  84.820 -43.780  1.00  0.00           C
ATOM    507  HA  GLN A  35      -2.940  85.820 -43.950  1.00  0.00           H
ATOM    508  CB  GLN A  35      -0.980  84.850 -43.990  1.00  0.00           C
ATOM    509  HB1 GLN A  35      -0.560  83.850 -44.120  1.00  0.00           H
ATOM    510  HB2 GLN A  35      -0.540  85.270 -43.090  1.00  0.00           H
ATOM    511  CG  GLN A  35      -0.620  85.680 -45.200  1.00  0.00           C
ATOM    512  HG1 GLN A  35      -1.060  86.670 -45.260  1.00  0.00           H
ATOM    513  HG2 GLN A  35      -0.920  85.100 -46.080  1.00  0.00           H
ATOM    514  CD  GLN A  35       0.920  85.860 -45.330  1.00  0.00           C
ATOM    515  OE1 GLN A  35       1.610  86.750 -44.860  1.00  0.00           O
ATOM    516  NE2 GLN A  35       1.680  84.830 -45.790  1.00  0.00           N
ATOM    517 1HE2 GLN A  35       1.250  83.990 -46.140  1.00  0.00           H
ATOM    518 2HE2 GLN A  35       2.680  84.930 -45.750  1.00  0.00           H
ATOM    519  C   GLN A  35      -3.320  83.930 -44.750  1.00  0.00           C
ATOM    520  O   GLN A  35      -3.590  82.770 -44.510  1.00  0.00           O
ATOM    521  N   MET A  36      -3.650  84.480 -45.920  1.00  0.00           N
ATOM    522  H   MET A  36      -3.600  85.480 -46.080  1.00  0.00           H
ATOM    523  CA  MET A  36      -4.430  83.750 -46.970  1.00  0.00           C
ATOM    524  HA  MET A  36      -4.340  82.680 -46.760  1.00  0.00           H
ATOM    525  CB  MET A  36      -5.890  84.100 -46.710  1.00  0.00           C
ATOM    526  HB1 MET A  36      -6.040  85.180 -46.770  1.00  0.00           H
ATOM    527  HB2 MET A  36      -6.160  83.880 -45.680  1.00  0.00           H
ATOM    528  CG  MET A  36      -6.870  83.530 -47.710  1.00  0.00           C
ATOM    529  HG1 MET A  36      -6.930  84.030 -48.680  1.00  0.00           H
ATOM    530  HG2 MET A  36      -7.870  83.570 -47.290  1.00  0.00           H
ATOM    531  SD  MET A  36      -6.620  81.810 -48.140  1.00  0.00           S
ATOM    532  CE  MET A  36      -8.200  81.430 -48.880  1.00  0.00           C
ATOM    533  HE1 MET A  36      -9.020  81.780 -48.250  1.00  0.00           H
ATOM    534  HE2 MET A  36      -8.370  82.060 -49.760  1.00  0.00           H
ATOM    535  HE3 MET A  36      -8.320  80.380 -49.150  1.00  0.00           H
ATOM    536  C   MET A  36      -3.920  84.140 -48.440  1.00  0.00           C
ATOM    537  O   MET A  36      -4.460  85.160 -48.940  1.00  0.00           O
ATOM    538  N   PRO A  37      -2.980  83.370 -49.050  1.00  0.00           N
ATOM    539  CD  PRO A  37      -2.510  82.150 -48.430  1.00  0.00           C
ATOM    540  HD1 PRO A  37      -3.410  81.570 -48.250  1.00  0.00           H
ATOM    541  HD2 PRO A  37      -1.910  82.350 -47.540  1.00  0.00           H
ATOM    542  CG  PRO A  37      -1.630  81.480 -49.490  1.00  0.00           C
ATOM    543  HG1 PRO A  37      -2.160  80.630 -49.910  1.00  0.00           H
ATOM    544  HG2 PRO A  37      -0.680  81.060 -49.130  1.00  0.00           H
ATOM    545  CB  PRO A  37      -1.400  82.590 -50.530  1.00  0.00           C
ATOM    546  HB1 PRO A  37      -1.630  82.170 -51.510  1.00  0.00           H
ATOM    547  HB2 PRO A  37      -0.410  83.040 -50.490  1.00  0.00           H
ATOM    548  CA  PRO A  37      -2.460  83.730 -50.350  1.00  0.00           C
ATOM    549  HA  PRO A  37      -1.960  84.700 -50.330  1.00  0.00           H
ATOM    550  C   PRO A  37      -3.480  83.620 -51.480  1.00  0.00           C
ATOM    551  O   PRO A  37      -3.350  84.200 -52.550  1.00  0.00           O
ATOM    552  N   SER A  38      -4.490  82.830 -51.280  1.00  0.00           N
ATOM    553  H   SER A  38      -4.600  82.530 -50.320  1.00  0.00           H
ATOM    554  CA  SER A  38      -5.390  82.290 -52.390  1.00  0.00           C
ATOM    555  HA  SER A  38      -4.950  82.310 -53.390  1.00  0.00           H
ATOM    556  CB  SER A  38      -5.890  80.800 -52.180  1.00  0.00           C
ATOM    557  HB1 SER A  38      -6.530  80.500 -53.010  1.00  0.00           H
ATOM    558  HB2 SER A  38      -6.450  80.820 -51.240  1.00  0.00           H
ATOM    559  OG  SER A  38      -4.760  79.970 -52.220  1.00  0.00           O
ATOM    560  HG  SER A  38      -4.990  79.280 -51.580  1.00  0.00           H
ATOM    561  C   SER A  38      -6.640  83.140 -52.530  1.00  0.00           C
ATOM    562  O   SER A  38      -7.760  82.670 -52.670  1.00  0.00           O
ATOM    563  N   ASP A  39      -6.450  84.420 -52.270  1.00  0.00           N
ATOM    564  H   ASP A  39      -5.490  84.750 -52.300  1.00  0.00           H
ATOM    565  CA  ASP A  39      -7.500  85.490 -52.210  1.00  0.00           C
ATOM    566  HA  ASP A  39      -8.390  85.260 -52.780  1.00  0.00           H
ATOM    567  CB  ASP A  39      -7.820  85.630 -50.740  1.00  0.00           C
ATOM    568  HB1 ASP A  39      -6.960  85.810 -50.080  1.00  0.00           H
ATOM    569  HB2 ASP A  39      -8.290  84.700 -50.420  1.00  0.00           H
ATOM    570  CG  ASP A  39      -8.850  86.740 -50.550  1.00  0.00           C
ATOM    571  OD1 ASP A  39      -9.450  87.210 -51.530  1.00  0.00           O
ATOM    572  OD2 ASP A  39      -9.230  86.950 -49.430  1.00  0.00           O
ATOM    573  C   ASP A  39      -6.940  86.790 -52.780  1.00  0.00           C
ATOM    574  O   ASP A  39      -6.050  87.360 -52.170  1.00  0.00           O
ATOM    575  N   LYS A  40      -7.440  87.240 -53.880  1.00  0.00           N
ATOM    576  H   LYS A  40      -8.080  86.610 -54.340  1.00  0.00           H
ATOM    577  CA  LYS A  40      -6.970  88.470 -54.560  1.00  0.00           C
ATOM    578  HA  LYS A  40      -6.130  88.920 -54.030  1.00  0.00           H
ATOM    579  CB  LYS A  40      -6.660  88.040 -56.030  1.00  0.00           C
ATOM    580  HB1 LYS A  40      -5.970  87.200 -55.990  1.00  0.00           H
ATOM    581  HB2 LYS A  40      -6.110  88.870 -56.470  1.00  0.00           H
ATOM    582  CG  LYS A  40      -7.760  87.470 -56.970  1.00  0.00           C
ATOM    583  HG1 LYS A  40      -8.160  86.550 -56.530  1.00  0.00           H
ATOM    584  HG2 LYS A  40      -7.330  87.270 -57.950  1.00  0.00           H
ATOM    585  CD  LYS A  40      -8.950  88.350 -57.250  1.00  0.00           C
ATOM    586  HD1 LYS A  40      -8.510  89.330 -57.440  1.00  0.00           H
ATOM    587  HD2 LYS A  40      -9.580  88.460 -56.370  1.00  0.00           H
ATOM    588  CE  LYS A  40      -9.790  87.860 -58.430  1.00  0.00           C
ATOM    589  HE1 LYS A  40     -10.450  87.080 -58.030  1.00  0.00           H
ATOM    590  HE2 LYS A  40      -9.030  87.490 -59.120  1.00  0.00           H
ATOM    591  NZ  LYS A  40     -10.610  88.920 -59.070  1.00  0.00           N
ATOM    592  HZ1 LYS A  40     -10.010  89.660 -59.400  1.00  0.00           H
ATOM    593  HZ2 LYS A  40     -11.230  88.560 -59.780  1.00  0.00           H
ATOM    594  HZ3 LYS A  40     -11.240  89.450 -58.500  1.00  0.00           H
ATOM    595  C   LYS A  40      -8.030  89.530 -54.490  1.00  0.00           C
ATOM    596  O   LYS A  40      -7.970  90.460 -55.280  1.00  0.00           O
ATOM    597  N   THR A  41      -8.950  89.450 -53.570  1.00  0.00           N
ATOM    598  H   THR A  41      -8.890  88.680 -52.910  1.00  0.00           H
ATOM    599  CA  THR A  41      -9.940  90.500 -53.230  1.00  0.00           C
ATOM    600  HA  THR A  41      -9.810  91.380 -53.850  1.00  0.00           H
ATOM    601  CB  THR A  41     -11.440  90.120 -53.440  1.00  0.00           C
ATOM    602  HB  THR A  41     -12.050  90.920 -53.030  1.00  0.00           H
ATOM    603  CG2 THR A  41     -11.770  89.900 -54.880  1.00  0.00           C
ATOM    604 1HG2 THR A  41     -11.310  88.980 -55.240  1.00  0.00           H
ATOM    605 2HG2 THR A  41     -12.860  89.800 -54.950  1.00  0.00           H
ATOM    606 3HG2 THR A  41     -11.490  90.780 -55.460  1.00  0.00           H
ATOM    607  OG1 THR A  41     -11.760  88.930 -52.670  1.00  0.00           O
ATOM    608  HG1 THR A  41     -12.710  88.860 -52.800  1.00  0.00           H
ATOM    609  C   THR A  41      -9.780  90.910 -51.780  1.00  0.00           C
ATOM    610  O   THR A  41     -10.050  90.120 -50.850  1.00  0.00           O
ATOM    611  N   ILE A  42      -9.320  92.140 -51.650  1.00  0.00           N
ATOM    612  H   ILE A  42      -9.100  92.650 -52.490  1.00  0.00           H
ATOM    613  CA  ILE A  42      -8.760  92.590 -50.430  1.00  0.00           C
ATOM    614  HA  ILE A  42      -8.900  91.790 -49.700  1.00  0.00           H
ATOM    615  CB  ILE A  42      -7.250  92.930 -50.670  1.00  0.00           C
ATOM    616  HB  ILE A  42      -7.190  93.860 -51.240  1.00  0.00           H
ATOM    617  CG2 ILE A  42      -6.570  93.260 -49.280  1.00  0.00           C
ATOM    618 1HG2 ILE A  42      -7.170  94.090 -48.920  1.00  0.00           H
ATOM    619 2HG2 ILE A  42      -6.570  92.370 -48.660  1.00  0.00           H
ATOM    620 3HG2 ILE A  42      -5.500  93.470 -49.370  1.00  0.00           H
ATOM    621  CG1 ILE A  42      -6.390  91.950 -51.460  1.00  0.00           C
ATOM    622 1HG1 ILE A  42      -5.350  92.250 -51.450  1.00  0.00           H
ATOM    623 2HG1 ILE A  42      -6.700  91.780 -52.490  1.00  0.00           H
ATOM    624  CD  ILE A  42      -6.370  90.520 -50.850  1.00  0.00           C
ATOM    625  HD1 ILE A  42      -5.490  89.980 -51.200  1.00  0.00           H
ATOM    626  HD2 ILE A  42      -6.480  90.550 -49.760  1.00  0.00           H
ATOM    627  HD3 ILE A  42      -7.280  90.000 -51.150  1.00  0.00           H
ATOM    628  C   ILE A  42      -9.530  93.780 -49.880  1.00  0.00           C
ATOM    629  O   ILE A  42      -9.590  94.790 -50.540  1.00  0.00           O
ATOM    630  N   GLY A  43     -10.080  93.640 -48.690  1.00  0.00           N
ATOM    631  H   GLY A  43     -10.170  92.730 -48.260  1.00  0.00           H
ATOM    632  CA  GLY A  43     -10.600  94.750 -47.930  1.00  0.00           C
ATOM    633  HA1 GLY A  43     -10.060  95.660 -48.190  1.00  0.00           H
ATOM    634  HA2 GLY A  43     -10.660  94.490 -46.870  1.00  0.00           H
ATOM    635  C   GLY A  43     -12.110  95.060 -48.160  1.00  0.00           C
ATOM    636  O   GLY A  43     -12.510  96.210 -48.390  1.00  0.00           O
ATOM    637  N   GLY A  44     -12.950  94.020 -47.890  1.00  0.00           N
ATOM    638  H   GLY A  44     -12.580  93.110 -47.650  1.00  0.00           H
ATOM    639  CA  GLY A  44     -14.420  93.980 -47.700  1.00  0.00           C
ATOM    640  HA1 GLY A  44     -14.970  94.390 -48.550  1.00  0.00           H
ATOM    641  HA2 GLY A  44     -14.560  94.710 -46.890  1.00  0.00           H
ATOM    642  C   GLY A  44     -15.030  92.620 -47.210  1.00  0.00           C
ATOM    643  O   GLY A  44     -16.240  92.600 -47.160  1.00  0.00           O
ATOM    644  N   GLY A  45     -14.230  91.600 -47.000  1.00  0.00           N
ATOM    645  H   GLY A  45     -13.240  91.750 -47.060  1.00  0.00           H
ATOM    646  CA  GLY A  45     -14.720  90.330 -46.450  1.00  0.00           C
ATOM    647  HA1 GLY A  45     -15.250  90.530 -45.510  1.00  0.00           H
ATOM    648  HA2 GLY A  45     -13.870  89.660 -46.360  1.00  0.00           H
ATOM    649  C   GLY A  45     -15.770  89.660 -47.320  1.00  0.00           C
ATOM    650  O   GLY A  45     -16.900  89.350 -46.890  1.00  0.00           O
ATOM    651  N   ASP A  46     -15.390  89.380 -48.550  1.00  0.00           N
ATOM    652  H   ASP A  46     -14.430  89.620 -48.790  1.00  0.00           H
ATOM    653  CA  ASP A  46     -16.250  88.720 -49.600  1.00  0.00           C
ATOM    654  HA  ASP A  46     -17.290  89.030 -49.460  1.00  0.00           H
ATOM    655  CB  ASP A  46     -15.930  89.340 -51.000  1.00  0.00           C
ATOM    656  HB1 ASP A  46     -15.820  90.430 -51.030  1.00  0.00           H
ATOM    657  HB2 ASP A  46     -16.750  89.060 -51.660  1.00  0.00           H
ATOM    658  CG  ASP A  46     -14.650  88.730 -51.580  1.00  0.00           C
ATOM    659  OD1 ASP A  46     -14.430  88.950 -52.750  1.00  0.00           O
ATOM    660  OD2 ASP A  46     -13.810  88.050 -50.910  1.00  0.00           O
ATOM    661  C   ASP A  46     -16.210  87.200 -49.530  1.00  0.00           C
ATOM    662  O   ASP A  46     -16.870  86.660 -50.350  1.00  0.00           O
ATOM    663  N   ASP A  47     -15.460  86.550 -48.710  1.00  0.00           N
ATOM    664  H   ASP A  47     -14.990  87.090 -47.990  1.00  0.00           H
ATOM    665  CA  ASP A  47     -15.390  85.060 -48.620  1.00  0.00           C
ATOM    666  HA  ASP A  47     -15.440  84.550 -49.590  1.00  0.00           H
ATOM    667  CB  ASP A  47     -14.010  84.640 -47.940  1.00  0.00           C
ATOM    668  HB1 ASP A  47     -13.700  83.630 -48.240  1.00  0.00           H
ATOM    669  HB2 ASP A  47     -14.110  84.670 -46.850  1.00  0.00           H
ATOM    670  CG  ASP A  47     -12.870  85.610 -48.200  1.00  0.00           C
ATOM    671  OD1 ASP A  47     -12.760  86.700 -47.590  1.00  0.00           O
ATOM    672  OD2 ASP A  47     -12.170  85.440 -49.190  1.00  0.00           O
ATOM    673  C   ASP A  47     -16.650  84.440 -47.960  1.00  0.00           C
ATOM    674  O   ASP A  47     -17.440  85.160 -47.340  1.00  0.00           O
ATOM    675  N   SER A  48     -16.930  83.130 -48.110  1.00  0.00           N
ATOM    676  H   SER A  48     -16.390  82.530 -48.710  1.00  0.00           H
ATOM    677  CA  SER A  48     -18.060  82.450 -47.370  1.00  0.00           C
ATOM    678  HA  SER A  48     -19.010  82.980 -47.390  1.00  0.00           H
ATOM    679  CB  SER A  48     -18.280  81.120 -48.040  1.00  0.00           C
ATOM    680  HB1 SER A  48     -18.990  80.600 -47.400  1.00  0.00           H
ATOM    681  HB2 SER A  48     -17.360  80.550 -48.080  1.00  0.00           H
ATOM    682  OG  SER A  48     -18.890  81.170 -49.330  1.00  0.00           O
ATOM    683  HG  SER A  48     -18.770  80.280 -49.660  1.00  0.00           H
ATOM    684  C   SER A  48     -17.640  82.270 -45.870  1.00  0.00           C
ATOM    685  O   SER A  48     -18.460  82.090 -45.010  1.00  0.00           O
ATOM    686  N   PHE A  49     -16.360  82.180 -45.530  1.00  0.00           N
ATOM    687  H   PHE A  49     -15.680  82.280 -46.270  1.00  0.00           H
ATOM    688  CA  PHE A  49     -15.900  82.100 -44.190  1.00  0.00           C
ATOM    689  HA  PHE A  49     -16.610  81.580 -43.530  1.00  0.00           H
ATOM    690  CB  PHE A  49     -14.590  81.340 -44.150  1.00  0.00           C
ATOM    691  HB1 PHE A  49     -14.800  80.320 -44.470  1.00  0.00           H
ATOM    692  HB2 PHE A  49     -14.180  81.320 -43.140  1.00  0.00           H
ATOM    693  CG  PHE A  49     -13.490  81.990 -45.020  1.00  0.00           C
ATOM    694  CD1 PHE A  49     -13.120  81.270 -46.180  1.00  0.00           C
ATOM    695  HD1 PHE A  49     -13.640  80.360 -46.460  1.00  0.00           H
ATOM    696  CE1 PHE A  49     -11.990  81.690 -46.940  1.00  0.00           C
ATOM    697  HE1 PHE A  49     -11.690  81.110 -47.800  1.00  0.00           H
ATOM    698  CZ  PHE A  49     -11.300  82.900 -46.590  1.00  0.00           C
ATOM    699  HZ  PHE A  49     -10.420  83.280 -47.090  1.00  0.00           H
ATOM    700  CE2 PHE A  49     -11.730  83.630 -45.450  1.00  0.00           C
ATOM    701  HE2 PHE A  49     -11.120  84.460 -45.110  1.00  0.00           H
ATOM    702  CD2 PHE A  49     -12.800  83.130 -44.700  1.00  0.00           C
ATOM    703  HD2 PHE A  49     -13.080  83.630 -43.780  1.00  0.00           H
ATOM    704  C   PHE A  49     -15.870  83.400 -43.390  1.00  0.00           C
ATOM    705  O   PHE A  49     -15.600  83.370 -42.190  1.00  0.00           O
ATOM    706  N   ASN A  50     -16.300  84.530 -43.960  1.00  0.00           N
ATOM    707  H   ASN A  50     -16.610  84.530 -44.920  1.00  0.00           H
ATOM    708  CA  ASN A  50     -16.490  85.820 -43.340  1.00  0.00           C
ATOM    709  HA  ASN A  50     -15.600  86.060 -42.770  1.00  0.00           H
ATOM    710  CB  ASN A  50     -16.700  86.930 -44.350  1.00  0.00           C
ATOM    711  HB1 ASN A  50     -17.670  86.820 -44.830  1.00  0.00           H
ATOM    712  HB2 ASN A  50     -15.960  86.760 -45.130  1.00  0.00           H
ATOM    713  CG  ASN A  50     -16.380  88.280 -43.770  1.00  0.00           C
ATOM    714  OD1 ASN A  50     -17.270  89.040 -43.290  1.00  0.00           O
ATOM    715  ND2 ASN A  50     -15.130  88.610 -43.580  1.00  0.00           N
ATOM    716 1HD2 ASN A  50     -14.510  88.000 -44.100  1.00  0.00           H
ATOM    717 2HD2 ASN A  50     -14.910  89.570 -43.390  1.00  0.00           H
ATOM    718  C   ASN A  50     -17.560  85.740 -42.230  1.00  0.00           C
ATOM    719  O   ASN A  50     -17.720  86.680 -41.450  1.00  0.00           O
ATOM    720  N   THR A  51     -18.330  84.720 -42.220  1.00  0.00           N
ATOM    721  H   THR A  51     -18.160  83.980 -42.890  1.00  0.00           H
ATOM    722  CA  THR A  51     -19.350  84.450 -41.220  1.00  0.00           C
ATOM    723  HA  THR A  51     -19.880  85.400 -41.150  1.00  0.00           H
ATOM    724  CB  THR A  51     -20.260  83.290 -41.790  1.00  0.00           C
ATOM    725  HB  THR A  51     -21.020  83.000 -41.060  1.00  0.00           H
ATOM    726  CG2 THR A  51     -21.030  83.820 -43.010  1.00  0.00           C
ATOM    727 1HG2 THR A  51     -20.450  83.520 -43.890  1.00  0.00           H
ATOM    728 2HG2 THR A  51     -22.010  83.370 -42.980  1.00  0.00           H
ATOM    729 3HG2 THR A  51     -21.090  84.910 -42.980  1.00  0.00           H
ATOM    730  OG1 THR A  51     -19.440  82.230 -42.140  1.00  0.00           O
ATOM    731  HG1 THR A  51     -20.020  81.560 -42.510  1.00  0.00           H
ATOM    732  C   THR A  51     -18.710  84.120 -39.950  1.00  0.00           C
ATOM    733  O   THR A  51     -19.340  84.310 -38.930  1.00  0.00           O
ATOM    734  N   PHE A  52     -17.470  83.640 -39.920  1.00  0.00           N
ATOM    735  H   PHE A  52     -17.100  83.530 -40.850  1.00  0.00           H
ATOM    736  CA  PHE A  52     -16.700  83.170 -38.740  1.00  0.00           C
ATOM    737  HA  PHE A  52     -17.300  83.500 -37.900  1.00  0.00           H
ATOM    738  CB  PHE A  52     -16.680  81.650 -38.700  1.00  0.00           C
ATOM    739  HB1 PHE A  52     -15.920  81.370 -37.980  1.00  0.00           H
ATOM    740  HB2 PHE A  52     -16.390  81.240 -39.660  1.00  0.00           H
ATOM    741  CG  PHE A  52     -18.000  81.010 -38.260  1.00  0.00           C
ATOM    742  CD1 PHE A  52     -19.000  80.820 -39.230  1.00  0.00           C
ATOM    743  HD1 PHE A  52     -18.820  80.960 -40.290  1.00  0.00           H
ATOM    744  CE1 PHE A  52     -20.230  80.240 -38.780  1.00  0.00           C
ATOM    745  HE1 PHE A  52     -21.080  80.270 -39.450  1.00  0.00           H
ATOM    746  CZ  PHE A  52     -20.410  79.810 -37.420  1.00  0.00           C
ATOM    747  HZ  PHE A  52     -21.370  79.500 -37.040  1.00  0.00           H
ATOM    748  CE2 PHE A  52     -19.330  79.940 -36.550  1.00  0.00           C
ATOM    749  HE2 PHE A  52     -19.400  79.720 -35.490  1.00  0.00           H
ATOM    750  CD2 PHE A  52     -18.150  80.590 -36.930  1.00  0.00           C
ATOM    751  HD2 PHE A  52     -17.370  80.770 -36.200  1.00  0.00           H
ATOM    752  C   PHE A  52     -15.310  83.800 -38.640  1.00  0.00           C
ATOM    753  O   PHE A  52     -14.690  83.760 -37.530  1.00  0.00           O
ATOM    754  N   PHE A  53     -14.830  84.590 -39.620  1.00  0.00           N
ATOM    755  H   PHE A  53     -15.310  84.700 -40.500  1.00  0.00           H
ATOM    756  CA  PHE A  53     -13.560  85.410 -39.600  1.00  0.00           C
ATOM    757  HA  PHE A  53     -13.130  85.440 -38.600  1.00  0.00           H
ATOM    758  CB  PHE A  53     -12.550  84.770 -40.560  1.00  0.00           C
ATOM    759  HB1 PHE A  53     -11.690  85.440 -40.580  1.00  0.00           H
ATOM    760  HB2 PHE A  53     -13.050  84.670 -41.520  1.00  0.00           H
ATOM    761  CG  PHE A  53     -12.000  83.380 -40.210  1.00  0.00           C
ATOM    762  CD1 PHE A  53     -12.740  82.220 -40.430  1.00  0.00           C
ATOM    763  HD1 PHE A  53     -13.750  82.430 -40.760  1.00  0.00           H
ATOM    764  CE1 PHE A  53     -12.290  80.920 -40.160  1.00  0.00           C
ATOM    765  HE1 PHE A  53     -12.900  80.030 -40.280  1.00  0.00           H
ATOM    766  CZ  PHE A  53     -11.030  80.810 -39.590  1.00  0.00           C
ATOM    767  HZ  PHE A  53     -10.550  79.880 -39.340  1.00  0.00           H
ATOM    768  CE2 PHE A  53     -10.270  81.950 -39.310  1.00  0.00           C
ATOM    769  HE2 PHE A  53      -9.260  81.840 -38.960  1.00  0.00           H
ATOM    770  CD2 PHE A  53     -10.710  83.230 -39.740  1.00  0.00           C
ATOM    771  HD2 PHE A  53     -10.020  84.060 -39.680  1.00  0.00           H
ATOM    772  C   PHE A  53     -13.900  86.810 -40.120  1.00  0.00           C
ATOM    773  O   PHE A  53     -14.890  86.990 -40.810  1.00  0.00           O
ATOM    774  N   SER A  54     -13.120  87.810 -39.740  1.00  0.00           N
ATOM    775  H   SER A  54     -12.300  87.580 -39.190  1.00  0.00           H
ATOM    776  CA  SER A  54     -13.190  89.130 -40.320  1.00  0.00           C
ATOM    777  HA  SER A  54     -14.050  89.210 -40.980  1.00  0.00           H
ATOM    778  CB  SER A  54     -13.210  90.240 -39.290  1.00  0.00           C
ATOM    779  HB1 SER A  54     -12.220  90.610 -39.010  1.00  0.00           H
ATOM    780  HB2 SER A  54     -13.760  89.920 -38.410  1.00  0.00           H
ATOM    781  OG  SER A  54     -13.920  91.340 -39.800  1.00  0.00           O
ATOM    782  HG  SER A  54     -13.280  92.030 -40.020  1.00  0.00           H
ATOM    783  C   SER A  54     -11.940  89.280 -41.230  1.00  0.00           C
ATOM    784  O   SER A  54     -10.910  88.730 -40.800  1.00  0.00           O
ATOM    785  N   GLU A  55     -12.070  90.120 -42.230  1.00  0.00           N
ATOM    786  H   GLU A  55     -12.950  90.560 -42.430  1.00  0.00           H
ATOM    787  CA  GLU A  55     -10.950  90.390 -43.170  1.00  0.00           C
ATOM    788  HA  GLU A  55     -10.280  89.540 -43.070  1.00  0.00           H
ATOM    789  CB  GLU A  55     -11.540  90.370 -44.630  1.00  0.00           C
ATOM    790  HB1 GLU A  55     -12.310  91.110 -44.830  1.00  0.00           H
ATOM    791  HB2 GLU A  55     -12.110  89.470 -44.840  1.00  0.00           H
ATOM    792  CG  GLU A  55     -10.400  90.470 -45.650  1.00  0.00           C
ATOM    793  HG1 GLU A  55      -9.720  89.630 -45.510  1.00  0.00           H
ATOM    794  HG2 GLU A  55      -9.860  91.370 -45.360  1.00  0.00           H
ATOM    795  CD  GLU A  55     -10.850  90.500 -47.100  1.00  0.00           C
ATOM    796  OE1 GLU A  55     -11.520  91.500 -47.510  1.00  0.00           O
ATOM    797  OE2 GLU A  55     -10.390  89.640 -47.940  1.00  0.00           O
ATOM    798  C   GLU A  55     -10.270  91.710 -42.730  1.00  0.00           C
ATOM    799  O   GLU A  55     -10.770  92.840 -42.930  1.00  0.00           O
ATOM    800  N   THR A  56      -9.090  91.540 -42.020  1.00  0.00           N
ATOM    801  H   THR A  56      -8.680  90.620 -41.950  1.00  0.00           H
ATOM    802  CA  THR A  56      -8.400  92.560 -41.180  1.00  0.00           C
ATOM    803  HA  THR A  56      -9.110  93.270 -40.770  1.00  0.00           H
ATOM    804  CB  THR A  56      -7.630  91.900 -39.990  1.00  0.00           C
ATOM    805  HB  THR A  56      -6.850  92.520 -39.530  1.00  0.00           H
ATOM    806  CG2 THR A  56      -8.650  91.700 -38.860  1.00  0.00           C
ATOM    807 1HG2 THR A  56      -8.310  90.960 -38.140  1.00  0.00           H
ATOM    808 2HG2 THR A  56      -8.830  92.580 -38.250  1.00  0.00           H
ATOM    809 3HG2 THR A  56      -9.600  91.310 -39.240  1.00  0.00           H
ATOM    810  OG1 THR A  56      -7.030  90.720 -40.380  1.00  0.00           O
ATOM    811  HG1 THR A  56      -6.340  90.570 -39.740  1.00  0.00           H
ATOM    812  C   THR A  56      -7.360  93.450 -41.970  1.00  0.00           C
ATOM    813  O   THR A  56      -6.640  94.290 -41.410  1.00  0.00           O
ATOM    814  N   GLY A  57      -7.500  93.350 -43.320  1.00  0.00           N
ATOM    815  H   GLY A  57      -8.280  92.870 -43.730  1.00  0.00           H
ATOM    816  CA  GLY A  57      -6.570  93.960 -44.260  1.00  0.00           C
ATOM    817  HA1 GLY A  57      -6.560  95.010 -43.960  1.00  0.00           H
ATOM    818  HA2 GLY A  57      -6.980  93.790 -45.250  1.00  0.00           H
ATOM    819  C   GLY A  57      -5.190  93.350 -44.320  1.00  0.00           C
ATOM    820  O   GLY A  57      -4.800  92.480 -43.560  1.00  0.00           O
ATOM    821  N   ALA A  58      -4.450  93.830 -45.340  1.00  0.00           N
ATOM    822  H   ALA A  58      -4.850  94.670 -45.740  1.00  0.00           H
ATOM    823  CA  ALA A  58      -3.150  93.380 -45.780  1.00  0.00           C
ATOM    824  HA  ALA A  58      -2.910  94.000 -46.640  1.00  0.00           H
ATOM    825  CB  ALA A  58      -2.040  93.720 -44.680  1.00  0.00           C
ATOM    826  HB1 ALA A  58      -2.170  94.790 -44.530  1.00  0.00           H
ATOM    827  HB2 ALA A  58      -2.260  93.150 -43.780  1.00  0.00           H
ATOM    828  HB3 ALA A  58      -1.030  93.470 -45.020  1.00  0.00           H
ATOM    829  C   ALA A  58      -3.100  91.870 -46.220  1.00  0.00           C
ATOM    830  O   ALA A  58      -2.040  91.290 -46.410  1.00  0.00           O
ATOM    831  N   GLY A  59      -4.250  91.280 -46.360  1.00  0.00           N
ATOM    832  H   GLY A  59      -5.050  91.820 -46.060  1.00  0.00           H
ATOM    833  CA  GLY A  59      -4.460  89.930 -46.800  1.00  0.00           C
ATOM    834  HA1 GLY A  59      -3.720  89.670 -47.560  1.00  0.00           H
ATOM    835  HA2 GLY A  59      -5.410  89.900 -47.350  1.00  0.00           H
ATOM    836  C   GLY A  59      -4.320  88.940 -45.700  1.00  0.00           C
ATOM    837  O   GLY A  59      -3.850  87.830 -45.860  1.00  0.00           O
ATOM    838  N   LYS A  60      -4.720  89.370 -44.520  1.00  0.00           N
ATOM    839  H   LYS A  60      -5.190  90.260 -44.520  1.00  0.00           H
ATOM    840  CA  LYS A  60      -4.980  88.550 -43.450  1.00  0.00           C
ATOM    841  HA  LYS A  60      -4.810  87.500 -43.670  1.00  0.00           H
ATOM    842  CB  LYS A  60      -4.030  88.920 -42.210  1.00  0.00           C
ATOM    843  HB1 LYS A  60      -4.560  88.960 -41.260  1.00  0.00           H
ATOM    844  HB2 LYS A  60      -3.640  89.910 -42.430  1.00  0.00           H
ATOM    845  CG  LYS A  60      -2.750  88.060 -42.140  1.00  0.00           C
ATOM    846  HG1 LYS A  60      -2.090  88.270 -42.980  1.00  0.00           H
ATOM    847  HG2 LYS A  60      -2.920  86.990 -42.110  1.00  0.00           H
ATOM    848  CD  LYS A  60      -1.970  88.560 -40.910  1.00  0.00           C
ATOM    849  HD1 LYS A  60      -2.290  88.060 -39.990  1.00  0.00           H
ATOM    850  HD2 LYS A  60      -2.060  89.640 -40.850  1.00  0.00           H
ATOM    851  CE  LYS A  60      -0.540  88.050 -41.140  1.00  0.00           C
ATOM    852  HE1 LYS A  60      -0.170  88.380 -42.110  1.00  0.00           H
ATOM    853  HE2 LYS A  60      -0.740  86.990 -41.280  1.00  0.00           H
ATOM    854  NZ  LYS A  60       0.380  88.250 -39.980  1.00  0.00           N
ATOM    855  HZ1 LYS A  60       0.560  89.230 -39.830  1.00  0.00           H
ATOM    856  HZ2 LYS A  60      -0.090  87.890 -39.170  1.00  0.00           H
ATOM    857  HZ3 LYS A  60       1.200  87.710 -40.200  1.00  0.00           H
ATOM    858  C   LYS A  60      -6.450  88.590 -42.970  1.00  0.00           C
ATOM    859  O   LYS A  60      -7.140  89.480 -43.320  1.00  0.00           O
ATOM    860  N   HIS A  61      -6.840  87.560 -42.220  1.00  0.00           N
ATOM    861  H   HIS A  61      -6.180  86.800 -42.080  1.00  0.00           H
ATOM    862  CA  HIS A  61      -8.190  87.250 -41.670  1.00  0.00           C
ATOM    863  HA  HIS A  61      -8.780  88.150 -41.840  1.00  0.00           H
ATOM    864  CB  HIS A  61      -8.900  86.170 -42.510  1.00  0.00           C
ATOM    865  HB1 HIS A  61      -9.830  85.920 -42.000  1.00  0.00           H
ATOM    866  HB2 HIS A  61      -8.250  85.290 -42.500  1.00  0.00           H
ATOM    867  CG  HIS A  61      -9.320  86.540 -43.910  1.00  0.00           C
ATOM    868  ND1 HIS A  61     -10.550  86.840 -44.450  1.00  0.00           N
ATOM    869  CE1 HIS A  61     -10.320  87.090 -45.750  1.00  0.00           C
ATOM    870  HE1 HIS A  61     -11.010  87.430 -46.520  1.00  0.00           H
ATOM    871  NE2 HIS A  61      -9.080  86.850 -46.070  1.00  0.00           N
ATOM    872  HE2 HIS A  61      -8.590  87.250 -46.860  1.00  0.00           H
ATOM    873  CD2 HIS A  61      -8.380  86.590 -44.910  1.00  0.00           C
ATOM    874  HD2 HIS A  61      -7.330  86.360 -44.880  1.00  0.00           H
ATOM    875  C   HIS A  61      -8.100  86.840 -40.240  1.00  0.00           C
ATOM    876  O   HIS A  61      -7.180  86.080 -39.870  1.00  0.00           O
ATOM    877  N   VAL A  62      -9.040  87.290 -39.370  1.00  0.00           N
ATOM    878  H   VAL A  62      -9.730  87.900 -39.780  1.00  0.00           H
ATOM    879  CA  VAL A  62      -8.920  86.970 -37.910  1.00  0.00           C
ATOM    880  HA  VAL A  62      -8.170  86.200 -37.760  1.00  0.00           H
ATOM    881  CB  VAL A  62      -8.480  88.230 -37.110  1.00  0.00           C
ATOM    882  HB  VAL A  62      -9.140  89.050 -37.410  1.00  0.00           H
ATOM    883  CG1 VAL A  62      -8.640  88.190 -35.620  1.00  0.00           C
ATOM    884 1HG1 VAL A  62      -9.690  88.130 -35.320  1.00  0.00           H
ATOM    885 2HG1 VAL A  62      -8.150  87.360 -35.120  1.00  0.00           H
ATOM    886 3HG1 VAL A  62      -8.290  89.150 -35.240  1.00  0.00           H
ATOM    887  CG2 VAL A  62      -6.970  88.600 -37.360  1.00  0.00           C
ATOM    888 1HG2 VAL A  62      -6.770  88.800 -38.410  1.00  0.00           H
ATOM    889 2HG2 VAL A  62      -6.800  89.530 -36.800  1.00  0.00           H
ATOM    890 3HG2 VAL A  62      -6.480  87.740 -36.910  1.00  0.00           H
ATOM    891  C   VAL A  62     -10.240  86.520 -37.390  1.00  0.00           C
ATOM    892  O   VAL A  62     -11.290  87.110 -37.750  1.00  0.00           O
ATOM    893  N   PRO A  63     -10.300  85.380 -36.670  1.00  0.00           N
ATOM    894  CD  PRO A  63      -9.160  84.480 -36.360  1.00  0.00           C
ATOM    895  HD1 PRO A  63      -8.570  84.960 -35.580  1.00  0.00           H
ATOM    896  HD2 PRO A  63      -8.510  84.180 -37.180  1.00  0.00           H
ATOM    897  CG  PRO A  63      -9.790  83.140 -35.850  1.00  0.00           C
ATOM    898  HG1 PRO A  63      -9.130  82.600 -35.170  1.00  0.00           H
ATOM    899  HG2 PRO A  63      -9.990  82.480 -36.700  1.00  0.00           H
ATOM    900  CB  PRO A  63     -11.120  83.640 -35.220  1.00  0.00           C
ATOM    901  HB1 PRO A  63     -10.950  84.080 -34.230  1.00  0.00           H
ATOM    902  HB2 PRO A  63     -11.830  82.810 -35.140  1.00  0.00           H
ATOM    903  CA  PRO A  63     -11.530  84.780 -36.140  1.00  0.00           C
ATOM    904  HA  PRO A  63     -12.080  84.280 -36.950  1.00  0.00           H
ATOM    905  C   PRO A  63     -12.420  85.780 -35.390  1.00  0.00           C
ATOM    906  O   PRO A  63     -11.960  86.600 -34.570  1.00  0.00           O
ATOM    907  N   ARG A  64     -13.720  85.700 -35.600  1.00  0.00           N
ATOM    908  H   ARG A  64     -14.040  85.060 -36.310  1.00  0.00           H
ATOM    909  CA  ARG A  64     -14.740  86.360 -34.750  1.00  0.00           C
ATOM    910  HA  ARG A  64     -14.350  87.340 -34.460  1.00  0.00           H
ATOM    911  CB  ARG A  64     -15.990  86.610 -35.580  1.00  0.00           C
ATOM    912  HB1 ARG A  64     -16.710  87.010 -34.850  1.00  0.00           H
ATOM    913  HB2 ARG A  64     -16.420  85.670 -35.910  1.00  0.00           H
ATOM    914  CG  ARG A  64     -15.910  87.440 -36.840  1.00  0.00           C
ATOM    915  HG1 ARG A  64     -15.240  86.940 -37.530  1.00  0.00           H
ATOM    916  HG2 ARG A  64     -15.580  88.460 -36.640  1.00  0.00           H
ATOM    917  CD  ARG A  64     -17.240  87.470 -37.620  1.00  0.00           C
ATOM    918  HD1 ARG A  64     -18.010  87.990 -37.060  1.00  0.00           H
ATOM    919  HD2 ARG A  64     -17.530  86.420 -37.670  1.00  0.00           H
ATOM    920  NE  ARG A  64     -17.150  88.060 -38.950  1.00  0.00           N
ATOM    921  HE  ARG A  64     -17.340  87.540 -39.790  1.00  0.00           H
ATOM    922  CZ  ARG A  64     -16.850  89.310 -39.310  1.00  0.00           C
ATOM    923  NH1 ARG A  64     -16.490  90.210 -38.500  1.00  0.00           N
ATOM    924 1HH1 ARG A  64     -16.350  89.910 -37.540  1.00  0.00           H
ATOM    925 2HH1 ARG A  64     -16.090  91.030 -38.950  1.00  0.00           H
ATOM    926  NH2 ARG A  64     -16.950  89.630 -40.550  1.00  0.00           N
ATOM    927 1HH2 ARG A  64     -17.070  88.920 -41.260  1.00  0.00           H
ATOM    928 2HH2 ARG A  64     -16.680  90.550 -40.880  1.00  0.00           H
ATOM    929  C   ARG A  64     -15.030  85.510 -33.500  1.00  0.00           C
ATOM    930  O   ARG A  64     -15.920  84.690 -33.460  1.00  0.00           O
ATOM    931  N   ALA A  65     -14.100  85.540 -32.580  1.00  0.00           N
ATOM    932  H   ALA A  65     -13.380  86.160 -32.940  1.00  0.00           H
ATOM    933  CA  ALA A  65     -13.880  84.480 -31.550  1.00  0.00           C
ATOM    934  HA  ALA A  65     -14.800  83.910 -31.440  1.00  0.00           H
ATOM    935  CB  ALA A  65     -12.740  83.510 -32.000  1.00  0.00           C
ATOM    936  HB1 ALA A  65     -11.770  84.020 -31.990  1.00  0.00           H
ATOM    937  HB2 ALA A  65     -12.720  82.630 -31.370  1.00  0.00           H
ATOM    938  HB3 ALA A  65     -12.790  83.210 -33.050  1.00  0.00           H
ATOM    939  C   ALA A  65     -13.640  85.200 -30.200  1.00  0.00           C
ATOM    940  O   ALA A  65     -13.100  86.310 -30.220  1.00  0.00           O
ATOM    941  N   VAL A  66     -14.060  84.640 -29.080  1.00  0.00           N
ATOM    942  H   VAL A  66     -14.540  83.750 -29.110  1.00  0.00           H
ATOM    943  CA  VAL A  66     -13.650  85.040 -27.740  1.00  0.00           C
ATOM    944  HA  VAL A  66     -12.770  85.700 -27.760  1.00  0.00           H
ATOM    945  CB  VAL A  66     -14.750  85.920 -27.020  1.00  0.00           C
ATOM    946  HB  VAL A  66     -15.560  85.320 -26.590  1.00  0.00           H
ATOM    947  CG1 VAL A  66     -14.220  86.610 -25.750  1.00  0.00           C
ATOM    948 1HG1 VAL A  66     -13.790  85.890 -25.050  1.00  0.00           H
ATOM    949 2HG1 VAL A  66     -13.440  87.310 -26.070  1.00  0.00           H
ATOM    950 3HG1 VAL A  66     -15.020  87.080 -25.190  1.00  0.00           H
ATOM    951  CG2 VAL A  66     -15.310  87.060 -27.950  1.00  0.00           C
ATOM    952 1HG2 VAL A  66     -14.460  87.620 -28.340  1.00  0.00           H
ATOM    953 2HG2 VAL A  66     -15.910  86.660 -28.770  1.00  0.00           H
ATOM    954 3HG2 VAL A  66     -15.920  87.740 -27.350  1.00  0.00           H
ATOM    955  C   VAL A  66     -13.350  83.790 -26.990  1.00  0.00           C
ATOM    956  O   VAL A  66     -14.270  83.050 -26.680  1.00  0.00           O
ATOM    957  N   PHE A  67     -12.080  83.620 -26.580  1.00  0.00           N
ATOM    958  H   PHE A  67     -11.380  84.290 -26.870  1.00  0.00           H
ATOM    959  CA  PHE A  67     -11.740  82.530 -25.470  1.00  0.00           C
ATOM    960  HA  PHE A  67     -12.430  81.690 -25.460  1.00  0.00           H
ATOM    961  CB  PHE A  67     -10.320  81.970 -25.790  1.00  0.00           C
ATOM    962  HB1 PHE A  67     -10.000  81.280 -25.010  1.00  0.00           H
ATOM    963  HB2 PHE A  67      -9.520  82.700 -25.690  1.00  0.00           H
ATOM    964  CG  PHE A  67     -10.090  81.140 -27.070  1.00  0.00           C
ATOM    965  CD1 PHE A  67     -10.160  79.790 -27.110  1.00  0.00           C
ATOM    966  HD1 PHE A  67     -10.670  79.270 -26.310  1.00  0.00           H
ATOM    967  CE1 PHE A  67      -9.770  79.060 -28.260  1.00  0.00           C
ATOM    968  HE1 PHE A  67      -9.760  77.980 -28.160  1.00  0.00           H
ATOM    969  CZ  PHE A  67      -9.180  79.640 -29.420  1.00  0.00           C
ATOM    970  HZ  PHE A  67      -8.760  79.000 -30.180  1.00  0.00           H
ATOM    971  CE2 PHE A  67      -9.100  81.060 -29.370  1.00  0.00           C
ATOM    972  HE2 PHE A  67      -8.710  81.640 -30.190  1.00  0.00           H
ATOM    973  CD2 PHE A  67      -9.550  81.810 -28.230  1.00  0.00           C
ATOM    974  HD2 PHE A  67      -9.390  82.870 -28.170  1.00  0.00           H
ATOM    975  C   PHE A  67     -11.800  83.120 -24.040  1.00  0.00           C
ATOM    976  O   PHE A  67     -10.970  84.050 -23.780  1.00  0.00           O
ATOM    977  N   VAL A  68     -12.680  82.690 -23.160  1.00  0.00           N
ATOM    978  H   VAL A  68     -13.300  81.920 -23.390  1.00  0.00           H
ATOM    979  CA  VAL A  68     -12.630  83.020 -21.720  1.00  0.00           C
ATOM    980  HA  VAL A  68     -11.850  83.770 -21.610  1.00  0.00           H
ATOM    981  CB  VAL A  68     -13.870  83.920 -21.410  1.00  0.00           C
ATOM    982  HB  VAL A  68     -13.810  84.790 -22.070  1.00  0.00           H
ATOM    983  CG1 VAL A  68     -15.260  83.370 -21.670  1.00  0.00           C
ATOM    984 1HG1 VAL A  68     -15.400  82.420 -21.170  1.00  0.00           H
ATOM    985 2HG1 VAL A  68     -15.970  84.090 -21.250  1.00  0.00           H
ATOM    986 3HG1 VAL A  68     -15.330  83.260 -22.750  1.00  0.00           H
ATOM    987  CG2 VAL A  68     -13.720  84.360 -19.970  1.00  0.00           C
ATOM    988 1HG2 VAL A  68     -13.550  83.630 -19.180  1.00  0.00           H
ATOM    989 2HG2 VAL A  68     -12.880  85.050 -19.840  1.00  0.00           H
ATOM    990 3HG2 VAL A  68     -14.600  84.960 -19.730  1.00  0.00           H
ATOM    991  C   VAL A  68     -12.530  81.830 -20.760  1.00  0.00           C
ATOM    992  O   VAL A  68     -13.310  80.890 -20.790  1.00  0.00           O
ATOM    993  N   ASP A  69     -11.610  81.930 -19.840  1.00  0.00           N
ATOM    994  H   ASP A  69     -10.890  82.640 -19.910  1.00  0.00           H
ATOM    995  CA  ASP A  69     -11.490  81.120 -18.620  1.00  0.00           C
ATOM    996  HA  ASP A  69     -12.450  80.650 -18.380  1.00  0.00           H
ATOM    997  CB  ASP A  69     -10.490  80.060 -18.930  1.00  0.00           C
ATOM    998  HB1 ASP A  69      -9.530  80.570 -18.990  1.00  0.00           H
ATOM    999  HB2 ASP A  69     -10.720  79.500 -19.840  1.00  0.00           H
ATOM   1000  CG  ASP A  69     -10.390  78.990 -17.850  1.00  0.00           C
ATOM   1001  OD1 ASP A  69      -9.420  78.220 -17.790  1.00  0.00           O
ATOM   1002  OD2 ASP A  69     -11.360  78.860 -17.120  1.00  0.00           O
ATOM   1003  C   ASP A  69     -11.220  82.040 -17.410  1.00  0.00           C
ATOM   1004  O   ASP A  69     -10.850  83.190 -17.530  1.00  0.00           O
ATOM   1005  N   LEU A  70     -11.370  81.410 -16.220  1.00  0.00           N
ATOM   1006  H   LEU A  70     -11.780  80.500 -16.100  1.00  0.00           H
ATOM   1007  CA  LEU A  70     -11.190  82.120 -14.940  1.00  0.00           C
ATOM   1008  HA  LEU A  70     -10.900  83.150 -15.130  1.00  0.00           H
ATOM   1009  CB  LEU A  70     -12.370  81.900 -13.950  1.00  0.00           C
ATOM   1010  HB1 LEU A  70     -12.230  82.420 -13.010  1.00  0.00           H
ATOM   1011  HB2 LEU A  70     -12.450  80.820 -13.820  1.00  0.00           H
ATOM   1012  CG  LEU A  70     -13.740  82.280 -14.650  1.00  0.00           C
ATOM   1013  HG  LEU A  70     -13.910  81.650 -15.510  1.00  0.00           H
ATOM   1014  CD1 LEU A  70     -15.060  82.150 -13.790  1.00  0.00           C
ATOM   1015 1HD1 LEU A  70     -15.080  82.880 -12.980  1.00  0.00           H
ATOM   1016 2HD1 LEU A  70     -15.950  82.380 -14.370  1.00  0.00           H
ATOM   1017 3HD1 LEU A  70     -15.160  81.160 -13.360  1.00  0.00           H
ATOM   1018  CD2 LEU A  70     -13.850  83.810 -15.030  1.00  0.00           C
ATOM   1019 1HD2 LEU A  70     -13.050  84.100 -15.710  1.00  0.00           H
ATOM   1020 2HD2 LEU A  70     -14.760  84.010 -15.600  1.00  0.00           H
ATOM   1021 3HD2 LEU A  70     -13.780  84.470 -14.160  1.00  0.00           H
ATOM   1022  C   LEU A  70      -9.790  81.710 -14.380  1.00  0.00           C
ATOM   1023  O   LEU A  70      -9.340  82.330 -13.450  1.00  0.00           O
ATOM   1024  N   GLU A  71      -8.930  80.850 -15.000  1.00  0.00           N
ATOM   1025  H   GLU A  71      -9.340  80.350 -15.770  1.00  0.00           H
ATOM   1026  CA  GLU A  71      -7.500  80.770 -14.770  1.00  0.00           C
ATOM   1027  HA  GLU A  71      -7.200  81.500 -14.010  1.00  0.00           H
ATOM   1028  CB  GLU A  71      -7.220  79.340 -14.210  1.00  0.00           C
ATOM   1029  HB1 GLU A  71      -7.770  79.350 -13.270  1.00  0.00           H
ATOM   1030  HB2 GLU A  71      -6.140  79.210 -14.090  1.00  0.00           H
ATOM   1031  CG  GLU A  71      -7.790  78.170 -15.050  1.00  0.00           C
ATOM   1032  HG1 GLU A  71      -7.570  78.280 -16.110  1.00  0.00           H
ATOM   1033  HG2 GLU A  71      -8.870  78.240 -14.990  1.00  0.00           H
ATOM   1034  CD  GLU A  71      -7.520  76.710 -14.580  1.00  0.00           C
ATOM   1035  OE1 GLU A  71      -8.420  76.090 -13.930  1.00  0.00           O
ATOM   1036  OE2 GLU A  71      -6.580  76.070 -15.040  1.00  0.00           O
ATOM   1037  C   GLU A  71      -6.760  81.040 -16.090  1.00  0.00           C
ATOM   1038  O   GLU A  71      -7.300  81.020 -17.170  1.00  0.00           O
ATOM   1039  N   PRO A  72      -5.430  81.240 -16.090  1.00  0.00           N
ATOM   1040  CD  PRO A  72      -4.580  81.420 -14.840  1.00  0.00           C
ATOM   1041  HD1 PRO A  72      -4.460  80.500 -14.270  1.00  0.00           H
ATOM   1042  HD2 PRO A  72      -4.920  82.320 -14.320  1.00  0.00           H
ATOM   1043  CG  PRO A  72      -3.130  81.660 -15.310  1.00  0.00           C
ATOM   1044  HG1 PRO A  72      -2.620  80.700 -15.230  1.00  0.00           H
ATOM   1045  HG2 PRO A  72      -2.660  82.420 -14.700  1.00  0.00           H
ATOM   1046  CB  PRO A  72      -3.230  82.090 -16.800  1.00  0.00           C
ATOM   1047  HB1 PRO A  72      -2.340  81.710 -17.290  1.00  0.00           H
ATOM   1048  HB2 PRO A  72      -3.250  83.180 -16.840  1.00  0.00           H
ATOM   1049  CA  PRO A  72      -4.540  81.440 -17.260  1.00  0.00           C
ATOM   1050  HA  PRO A  72      -5.030  82.140 -17.940  1.00  0.00           H
ATOM   1051  C   PRO A  72      -4.260  80.080 -18.040  1.00  0.00           C
ATOM   1052  O   PRO A  72      -3.810  80.220 -19.150  1.00  0.00           O
ATOM   1053  N   THR A  73      -4.460  78.880 -17.510  1.00  0.00           N
ATOM   1054  H   THR A  73      -4.810  78.910 -16.570  1.00  0.00           H
ATOM   1055  CA  THR A  73      -3.600  77.660 -17.780  1.00  0.00           C
ATOM   1056  HA  THR A  73      -2.560  77.920 -17.560  1.00  0.00           H
ATOM   1057  CB  THR A  73      -3.930  76.540 -16.780  1.00  0.00           C
ATOM   1058  HB  THR A  73      -4.830  76.150 -17.240  1.00  0.00           H
ATOM   1059  CG2 THR A  73      -2.950  75.340 -16.610  1.00  0.00           C
ATOM   1060 1HG2 THR A  73      -2.570  75.000 -17.580  1.00  0.00           H
ATOM   1061 2HG2 THR A  73      -2.180  75.570 -15.880  1.00  0.00           H
ATOM   1062 3HG2 THR A  73      -3.630  74.570 -16.250  1.00  0.00           H
ATOM   1063  OG1 THR A  73      -4.080  77.020 -15.460  1.00  0.00           O
ATOM   1064  HG1 THR A  73      -5.010  76.890 -15.250  1.00  0.00           H
ATOM   1065  C   THR A  73      -3.750  77.020 -19.170  1.00  0.00           C
ATOM   1066  O   THR A  73      -2.670  76.630 -19.700  1.00  0.00           O
ATOM   1067  N   VAL A  74      -4.950  76.940 -19.800  1.00  0.00           N
ATOM   1068  H   VAL A  74      -5.660  77.420 -19.270  1.00  0.00           H
ATOM   1069  CA  VAL A  74      -5.230  76.390 -21.190  1.00  0.00           C
ATOM   1070  HA  VAL A  74      -4.330  75.860 -21.520  1.00  0.00           H
ATOM   1071  CB  VAL A  74      -6.210  75.200 -21.290  1.00  0.00           C
ATOM   1072  HB  VAL A  74      -6.260  74.820 -22.310  1.00  0.00           H
ATOM   1073  CG1 VAL A  74      -5.740  74.050 -20.450  1.00  0.00           C
ATOM   1074 1HG1 VAL A  74      -4.820  73.680 -20.900  1.00  0.00           H
ATOM   1075 2HG1 VAL A  74      -5.720  74.410 -19.420  1.00  0.00           H
ATOM   1076 3HG1 VAL A  74      -6.470  73.250 -20.510  1.00  0.00           H
ATOM   1077  CG2 VAL A  74      -7.580  75.630 -20.780  1.00  0.00           C
ATOM   1078 1HG2 VAL A  74      -8.040  76.380 -21.430  1.00  0.00           H
ATOM   1079 2HG2 VAL A  74      -8.270  74.790 -20.830  1.00  0.00           H
ATOM   1080 3HG2 VAL A  74      -7.570  76.050 -19.780  1.00  0.00           H
ATOM   1081  C   VAL A  74      -5.510  77.460 -22.190  1.00  0.00           C
ATOM   1082  O   VAL A  74      -5.210  77.240 -23.350  1.00  0.00           O
ATOM   1083  N   ILE A  75      -5.850  78.660 -21.790  1.00  0.00           N
ATOM   1084  H   ILE A  75      -5.940  78.850 -20.810  1.00  0.00           H
ATOM   1085  CA  ILE A  75      -5.560  79.800 -22.710  1.00  0.00           C
ATOM   1086  HA  ILE A  75      -5.910  79.570 -23.720  1.00  0.00           H
ATOM   1087  CB  ILE A  75      -6.400  81.070 -22.280  1.00  0.00           C
ATOM   1088  HB  ILE A  75      -5.980  81.500 -21.370  1.00  0.00           H
ATOM   1089  CG2 ILE A  75      -6.340  82.000 -23.480  1.00  0.00           C
ATOM   1090 1HG2 ILE A  75      -5.300  82.290 -23.640  1.00  0.00           H
ATOM   1091 2HG2 ILE A  75      -6.870  81.550 -24.320  1.00  0.00           H
ATOM   1092 3HG2 ILE A  75      -6.810  82.950 -23.220  1.00  0.00           H
ATOM   1093  CG1 ILE A  75      -7.830  80.620 -22.160  1.00  0.00           C
ATOM   1094 1HG1 ILE A  75      -7.810  80.100 -21.200  1.00  0.00           H
ATOM   1095 2HG1 ILE A  75      -8.110  79.930 -22.960  1.00  0.00           H
ATOM   1096  CD  ILE A  75      -8.900  81.710 -21.940  1.00  0.00           C
ATOM   1097  HD1 ILE A  75      -8.910  82.540 -22.650  1.00  0.00           H
ATOM   1098  HD2 ILE A  75      -9.900  81.270 -21.920  1.00  0.00           H
ATOM   1099  HD3 ILE A  75      -8.780  82.140 -20.950  1.00  0.00           H
ATOM   1100  C   ILE A  75      -4.090  80.150 -22.910  1.00  0.00           C
ATOM   1101  O   ILE A  75      -3.690  80.370 -24.020  1.00  0.00           O
ATOM   1102  N   ASP A  76      -3.220  79.800 -21.980  1.00  0.00           N
ATOM   1103  H   ASP A  76      -3.550  79.350 -21.140  1.00  0.00           H
ATOM   1104  CA  ASP A  76      -1.810  79.570 -22.270  1.00  0.00           C
ATOM   1105  HA  ASP A  76      -1.360  80.480 -22.660  1.00  0.00           H
ATOM   1106  CB  ASP A  76      -0.970  79.400 -20.970  1.00  0.00           C
ATOM   1107  HB1 ASP A  76      -1.030  78.350 -20.670  1.00  0.00           H
ATOM   1108  HB2 ASP A  76      -1.290  80.130 -20.230  1.00  0.00           H
ATOM   1109  CG  ASP A  76       0.490  79.680 -21.210  1.00  0.00           C
ATOM   1110  OD1 ASP A  76       1.250  78.720 -21.380  1.00  0.00           O
ATOM   1111  OD2 ASP A  76       0.940  80.860 -21.110  1.00  0.00           O
ATOM   1112  C   ASP A  76      -1.490  78.470 -23.270  1.00  0.00           C
ATOM   1113  O   ASP A  76      -0.500  78.600 -24.010  1.00  0.00           O
ATOM   1114  N   GLU A  77      -2.380  77.480 -23.420  1.00  0.00           N
ATOM   1115  H   GLU A  77      -3.290  77.540 -22.970  1.00  0.00           H
ATOM   1116  CA  GLU A  77      -2.190  76.520 -24.530  1.00  0.00           C
ATOM   1117  HA  GLU A  77      -1.140  76.270 -24.410  1.00  0.00           H
ATOM   1118  CB  GLU A  77      -3.010  75.290 -24.230  1.00  0.00           C
ATOM   1119  HB1 GLU A  77      -4.050  75.430 -24.550  1.00  0.00           H
ATOM   1120  HB2 GLU A  77      -3.120  75.010 -23.190  1.00  0.00           H
ATOM   1121  CG  GLU A  77      -2.650  74.010 -25.050  1.00  0.00           C
ATOM   1122  HG1 GLU A  77      -1.670  73.720 -24.680  1.00  0.00           H
ATOM   1123  HG2 GLU A  77      -2.630  74.130 -26.140  1.00  0.00           H
ATOM   1124  CD  GLU A  77      -3.510  72.770 -24.760  1.00  0.00           C
ATOM   1125  OE1 GLU A  77      -3.740  72.500 -23.510  1.00  0.00           O
ATOM   1126  OE2 GLU A  77      -4.070  72.130 -25.680  1.00  0.00           O
ATOM   1127  C   GLU A  77      -2.510  77.150 -25.950  1.00  0.00           C
ATOM   1128  O   GLU A  77      -1.710  76.930 -26.800  1.00  0.00           O
ATOM   1129  N   VAL A  78      -3.600  77.940 -26.070  1.00  0.00           N
ATOM   1130  H   VAL A  78      -4.310  77.880 -25.360  1.00  0.00           H
ATOM   1131  CA  VAL A  78      -3.980  78.640 -27.290  1.00  0.00           C
ATOM   1132  HA  VAL A  78      -4.110  77.900 -28.080  1.00  0.00           H
ATOM   1133  CB  VAL A  78      -5.340  79.380 -27.030  1.00  0.00           C
ATOM   1134  HB  VAL A  78      -5.120  79.970 -26.150  1.00  0.00           H
ATOM   1135  CG1 VAL A  78      -5.750  80.300 -28.180  1.00  0.00           C
ATOM   1136 1HG1 VAL A  78      -5.960  79.750 -29.100  1.00  0.00           H
ATOM   1137 2HG1 VAL A  78      -6.680  80.840 -28.010  1.00  0.00           H
ATOM   1138 3HG1 VAL A  78      -4.930  80.970 -28.450  1.00  0.00           H
ATOM   1139  CG2 VAL A  78      -6.500  78.450 -26.660  1.00  0.00           C
ATOM   1140 1HG2 VAL A  78      -6.830  77.890 -27.530  1.00  0.00           H
ATOM   1141 2HG2 VAL A  78      -6.140  77.820 -25.850  1.00  0.00           H
ATOM   1142 3HG2 VAL A  78      -7.330  79.050 -26.270  1.00  0.00           H
ATOM   1143  C   VAL A  78      -2.850  79.570 -27.750  1.00  0.00           C
ATOM   1144  O   VAL A  78      -2.450  79.600 -28.890  1.00  0.00           O
ATOM   1145  N   ARG A  79      -2.360  80.380 -26.800  1.00  0.00           N
ATOM   1146  H   ARG A  79      -2.720  80.330 -25.860  1.00  0.00           H
ATOM   1147  CA  ARG A  79      -1.320  81.390 -27.100  1.00  0.00           C
ATOM   1148  HA  ARG A  79      -1.540  81.850 -28.060  1.00  0.00           H
ATOM   1149  CB  ARG A  79      -1.340  82.390 -25.920  1.00  0.00           C
ATOM   1150  HB1 ARG A  79      -0.830  81.950 -25.060  1.00  0.00           H
ATOM   1151  HB2 ARG A  79      -2.390  82.540 -25.650  1.00  0.00           H
ATOM   1152  CG  ARG A  79      -0.620  83.720 -26.260  1.00  0.00           C
ATOM   1153  HG1 ARG A  79      -1.240  84.270 -26.980  1.00  0.00           H
ATOM   1154  HG2 ARG A  79       0.240  83.480 -26.890  1.00  0.00           H
ATOM   1155  CD  ARG A  79      -0.260  84.500 -25.000  1.00  0.00           C
ATOM   1156  HD1 ARG A  79       0.050  85.510 -25.290  1.00  0.00           H
ATOM   1157  HD2 ARG A  79       0.550  83.980 -24.490  1.00  0.00           H
ATOM   1158  NE  ARG A  79      -1.460  84.670 -24.070  1.00  0.00           N
ATOM   1159  HE  ARG A  79      -1.600  84.030 -23.300  1.00  0.00           H
ATOM   1160  CZ  ARG A  79      -2.280  85.730 -24.100  1.00  0.00           C
ATOM   1161  NH1 ARG A  79      -2.310  86.590 -25.050  1.00  0.00           N
ATOM   1162 1HH1 ARG A  79      -1.880  86.470 -25.960  1.00  0.00           H
ATOM   1163 2HH1 ARG A  79      -2.890  87.390 -24.880  1.00  0.00           H
ATOM   1164  NH2 ARG A  79      -3.060  86.020 -23.040  1.00  0.00           N
ATOM   1165 1HH2 ARG A  79      -3.050  85.440 -22.210  1.00  0.00           H
ATOM   1166 2HH2 ARG A  79      -3.610  86.860 -23.060  1.00  0.00           H
ATOM   1167  C   ARG A  79       0.070  80.750 -27.260  1.00  0.00           C
ATOM   1168  O   ARG A  79       0.940  81.420 -27.860  1.00  0.00           O
ATOM   1169  N   THR A  80       0.240  79.450 -27.020  1.00  0.00           N
ATOM   1170  H   THR A  80      -0.470  78.880 -26.580  1.00  0.00           H
ATOM   1171  CA  THR A  80       1.480  78.680 -27.240  1.00  0.00           C
ATOM   1172  HA  THR A  80       2.240  79.390 -27.570  1.00  0.00           H
ATOM   1173  CB  THR A  80       1.880  77.970 -25.950  1.00  0.00           C
ATOM   1174  HB  THR A  80       1.120  77.210 -25.750  1.00  0.00           H
ATOM   1175  CG2 THR A  80       3.290  77.320 -26.010  1.00  0.00           C
ATOM   1176 1HG2 THR A  80       3.970  78.140 -26.260  1.00  0.00           H
ATOM   1177 2HG2 THR A  80       3.580  76.950 -25.030  1.00  0.00           H
ATOM   1178 3HG2 THR A  80       3.300  76.570 -26.800  1.00  0.00           H
ATOM   1179  OG1 THR A  80       1.920  78.770 -24.730  1.00  0.00           O
ATOM   1180  HG1 THR A  80       0.990  78.840 -24.490  1.00  0.00           H
ATOM   1181  C   THR A  80       1.340  77.650 -28.350  1.00  0.00           C
ATOM   1182  O   THR A  80       2.390  77.420 -28.960  1.00  0.00           O
ATOM   1183  N   GLY A  81       0.170  77.110 -28.640  1.00  0.00           N
ATOM   1184  H   GLY A  81      -0.620  77.530 -28.180  1.00  0.00           H
ATOM   1185  CA  GLY A  81      -0.190  76.360 -29.800  1.00  0.00           C
ATOM   1186  HA1 GLY A  81      -1.240  76.080 -29.800  1.00  0.00           H
ATOM   1187  HA2 GLY A  81       0.400  75.450 -29.830  1.00  0.00           H
ATOM   1188  C   GLY A  81       0.150  77.060 -31.120  1.00  0.00           C
ATOM   1189  O   GLY A  81       0.660  78.200 -31.140  1.00  0.00           O
ATOM   1190  N   THR A  82      -0.110  76.350 -32.220  1.00  0.00           N
ATOM   1191  H   THR A  82      -0.640  75.510 -32.040  1.00  0.00           H
ATOM   1192  CA  THR A  82       0.430  76.610 -33.630  1.00  0.00           C
ATOM   1193  HA  THR A  82       1.460  76.910 -33.420  1.00  0.00           H
ATOM   1194  CB  THR A  82       0.370  75.490 -34.520  1.00  0.00           C
ATOM   1195  HB  THR A  82      -0.660  75.150 -34.540  1.00  0.00           H
ATOM   1196  CG2 THR A  82       0.940  75.610 -35.910  1.00  0.00           C
ATOM   1197 1HG2 THR A  82       0.320  76.400 -36.350  1.00  0.00           H
ATOM   1198 2HG2 THR A  82       1.960  76.000 -35.900  1.00  0.00           H
ATOM   1199 3HG2 THR A  82       0.850  74.680 -36.460  1.00  0.00           H
ATOM   1200  OG1 THR A  82       1.120  74.420 -33.930  1.00  0.00           O
ATOM   1201  HG1 THR A  82       0.950  73.600 -34.400  1.00  0.00           H
ATOM   1202  C   THR A  82      -0.230  77.870 -34.190  1.00  0.00           C
ATOM   1203  O   THR A  82       0.310  78.640 -34.950  1.00  0.00           O
ATOM   1204  N   TYR A  83      -1.390  78.290 -33.660  1.00  0.00           N
ATOM   1205  H   TYR A  83      -1.750  77.620 -33.000  1.00  0.00           H
ATOM   1206  CA  TYR A  83      -2.230  79.290 -34.190  1.00  0.00           C
ATOM   1207  HA  TYR A  83      -1.790  79.650 -35.120  1.00  0.00           H
ATOM   1208  CB  TYR A  83      -3.600  78.670 -34.350  1.00  0.00           C
ATOM   1209  HB1 TYR A  83      -4.250  79.500 -34.630  1.00  0.00           H
ATOM   1210  HB2 TYR A  83      -4.000  78.190 -33.450  1.00  0.00           H
ATOM   1211  CG  TYR A  83      -3.550  77.620 -35.460  1.00  0.00           C
ATOM   1212  CD1 TYR A  83      -3.130  76.270 -35.190  1.00  0.00           C
ATOM   1213  HD1 TYR A  83      -2.970  75.950 -34.170  1.00  0.00           H
ATOM   1214  CE1 TYR A  83      -3.070  75.350 -36.260  1.00  0.00           C
ATOM   1215  HE1 TYR A  83      -2.810  74.320 -36.100  1.00  0.00           H
ATOM   1216  CZ  TYR A  83      -3.330  75.800 -37.600  1.00  0.00           C
ATOM   1217  OH  TYR A  83      -3.210  74.850 -38.600  1.00  0.00           O
ATOM   1218  HH  TYR A  83      -3.570  75.140 -39.440  1.00  0.00           H
ATOM   1219  CE2 TYR A  83      -3.680  77.110 -37.870  1.00  0.00           C
ATOM   1220  HE2 TYR A  83      -4.160  77.510 -38.760  1.00  0.00           H
ATOM   1221  CD2 TYR A  83      -3.760  78.050 -36.820  1.00  0.00           C
ATOM   1222  HD2 TYR A  83      -4.090  79.080 -36.930  1.00  0.00           H
ATOM   1223  C   TYR A  83      -2.330  80.520 -33.290  1.00  0.00           C
ATOM   1224  O   TYR A  83      -3.110  81.390 -33.610  1.00  0.00           O
ATOM   1225  N   ARG A  84      -1.420  80.710 -32.330  1.00  0.00           N
ATOM   1226  H   ARG A  84      -0.780  79.930 -32.180  1.00  0.00           H
ATOM   1227  CA  ARG A  84      -1.200  81.830 -31.450  1.00  0.00           C
ATOM   1228  HA  ARG A  84      -2.010  81.950 -30.720  1.00  0.00           H
ATOM   1229  CB  ARG A  84       0.160  81.780 -30.710  1.00  0.00           C
ATOM   1230  HB1 ARG A  84       0.240  80.930 -30.040  1.00  0.00           H
ATOM   1231  HB2 ARG A  84       0.300  82.700 -30.150  1.00  0.00           H
ATOM   1232  CG  ARG A  84       1.350  81.620 -31.680  1.00  0.00           C
ATOM   1233  HG1 ARG A  84       1.600  82.380 -32.420  1.00  0.00           H
ATOM   1234  HG2 ARG A  84       1.120  80.750 -32.290  1.00  0.00           H
ATOM   1235  CD  ARG A  84       2.590  81.310 -30.880  1.00  0.00           C
ATOM   1236  HD1 ARG A  84       2.450  80.340 -30.410  1.00  0.00           H
ATOM   1237  HD2 ARG A  84       2.830  82.090 -30.150  1.00  0.00           H
ATOM   1238  NE  ARG A  84       3.800  81.020 -31.720  1.00  0.00           N
ATOM   1239  HE  ARG A  84       4.380  81.820 -31.910  1.00  0.00           H
ATOM   1240  CZ  ARG A  84       4.090  79.820 -32.210  1.00  0.00           C
ATOM   1241  NH1 ARG A  84       3.220  78.820 -32.190  1.00  0.00           N
ATOM   1242 1HH1 ARG A  84       2.330  78.890 -31.730  1.00  0.00           H
ATOM   1243 2HH1 ARG A  84       3.550  77.910 -32.480  1.00  0.00           H
ATOM   1244  NH2 ARG A  84       5.270  79.640 -32.710  1.00  0.00           N
ATOM   1245 1HH2 ARG A  84       5.930  80.390 -32.560  1.00  0.00           H
ATOM   1246 2HH2 ARG A  84       5.510  78.730 -33.060  1.00  0.00           H
ATOM   1247  C   ARG A  84      -1.340  83.190 -32.120  1.00  0.00           C
ATOM   1248  O   ARG A  84      -1.950  84.130 -31.560  1.00  0.00           O
ATOM   1249  N   GLN A  85      -0.800  83.410 -33.360  1.00  0.00           N
ATOM   1250  H   GLN A  85      -0.340  82.600 -33.730  1.00  0.00           H
ATOM   1251  CA  GLN A  85      -0.800  84.690 -34.140  1.00  0.00           C
ATOM   1252  HA  GLN A  85      -0.660  85.460 -33.380  1.00  0.00           H
ATOM   1253  CB  GLN A  85       0.480  84.780 -35.010  1.00  0.00           C
ATOM   1254  HB1 GLN A  85       0.420  85.580 -35.760  1.00  0.00           H
ATOM   1255  HB2 GLN A  85       0.500  83.880 -35.620  1.00  0.00           H
ATOM   1256  CG  GLN A  85       1.730  84.860 -34.070  1.00  0.00           C
ATOM   1257  HG1 GLN A  85       1.530  84.330 -33.140  1.00  0.00           H
ATOM   1258  HG2 GLN A  85       1.860  85.920 -33.830  1.00  0.00           H
ATOM   1259  CD  GLN A  85       2.930  84.210 -34.680  1.00  0.00           C
ATOM   1260  OE1 GLN A  85       3.920  84.840 -34.980  1.00  0.00           O
ATOM   1261  NE2 GLN A  85       2.920  82.900 -34.920  1.00  0.00           N
ATOM   1262 1HE2 GLN A  85       2.020  82.450 -34.890  1.00  0.00           H
ATOM   1263 2HE2 GLN A  85       3.740  82.580 -35.420  1.00  0.00           H
ATOM   1264  C   GLN A  85      -2.070  84.890 -35.010  1.00  0.00           C
ATOM   1265  O   GLN A  85      -2.300  86.030 -35.480  1.00  0.00           O
ATOM   1266  N   LEU A  86      -2.940  83.940 -35.190  1.00  0.00           N
ATOM   1267  H   LEU A  86      -2.660  82.990 -34.970  1.00  0.00           H
ATOM   1268  CA  LEU A  86      -4.260  83.960 -35.910  1.00  0.00           C
ATOM   1269  HA  LEU A  86      -4.070  84.230 -36.950  1.00  0.00           H
ATOM   1270  CB  LEU A  86      -4.870  82.580 -35.880  1.00  0.00           C
ATOM   1271  HB1 LEU A  86      -4.960  82.250 -34.840  1.00  0.00           H
ATOM   1272  HB2 LEU A  86      -4.150  81.890 -36.320  1.00  0.00           H
ATOM   1273  CG  LEU A  86      -6.260  82.330 -36.550  1.00  0.00           C
ATOM   1274  HG  LEU A  86      -7.000  83.010 -36.120  1.00  0.00           H
ATOM   1275  CD1 LEU A  86      -6.190  82.740 -38.020  1.00  0.00           C
ATOM   1276 1HD1 LEU A  86      -5.470  82.100 -38.550  1.00  0.00           H
ATOM   1277 2HD1 LEU A  86      -7.200  82.660 -38.410  1.00  0.00           H
ATOM   1278 3HD1 LEU A  86      -5.940  83.790 -38.180  1.00  0.00           H
ATOM   1279  CD2 LEU A  86      -6.830  80.940 -36.300  1.00  0.00           C
ATOM   1280 1HD2 LEU A  86      -7.840  80.980 -36.690  1.00  0.00           H
ATOM   1281 2HD2 LEU A  86      -6.170  80.230 -36.800  1.00  0.00           H
ATOM   1282 3HD2 LEU A  86      -6.930  80.680 -35.250  1.00  0.00           H
ATOM   1283  C   LEU A  86      -5.250  84.930 -35.350  1.00  0.00           C
ATOM   1284  O   LEU A  86      -6.060  85.530 -36.060  1.00  0.00           O
ATOM   1285  N   PHE A  87      -5.260  84.990 -34.000  1.00  0.00           N
ATOM   1286  H   PHE A  87      -4.480  84.500 -33.580  1.00  0.00           H
ATOM   1287  CA  PHE A  87      -6.110  85.760 -33.030  1.00  0.00           C
ATOM   1288  HA  PHE A  87      -7.080  85.930 -33.500  1.00  0.00           H
ATOM   1289  CB  PHE A  87      -6.600  84.940 -31.800  1.00  0.00           C
ATOM   1290  HB1 PHE A  87      -7.590  85.330 -31.560  1.00  0.00           H
ATOM   1291  HB2 PHE A  87      -5.940  85.210 -30.980  1.00  0.00           H
ATOM   1292  CG  PHE A  87      -6.740  83.440 -32.000  1.00  0.00           C
ATOM   1293  CD1 PHE A  87      -7.900  82.900 -32.490  1.00  0.00           C
ATOM   1294  HD1 PHE A  87      -8.800  83.430 -32.750  1.00  0.00           H
ATOM   1295  CE1 PHE A  87      -8.000  81.520 -32.560  1.00  0.00           C
ATOM   1296  HE1 PHE A  87      -8.930  81.130 -32.950  1.00  0.00           H
ATOM   1297  CZ  PHE A  87      -6.970  80.620 -32.220  1.00  0.00           C
ATOM   1298  HZ  PHE A  87      -7.090  79.560 -32.380  1.00  0.00           H
ATOM   1299  CE2 PHE A  87      -5.780  81.220 -31.780  1.00  0.00           C
ATOM   1300  HE2 PHE A  87      -4.970  80.590 -31.460  1.00  0.00           H
ATOM   1301  CD2 PHE A  87      -5.620  82.620 -31.720  1.00  0.00           C
ATOM   1302  HD2 PHE A  87      -4.640  83.020 -31.470  1.00  0.00           H
ATOM   1303  C   PHE A  87      -5.460  87.060 -32.620  1.00  0.00           C
ATOM   1304  O   PHE A  87      -4.220  87.130 -32.370  1.00  0.00           O
ATOM   1305  N   HIS A  88      -6.200  88.180 -32.520  1.00  0.00           N
ATOM   1306  H   HIS A  88      -7.200  88.140 -32.580  1.00  0.00           H
ATOM   1307  CA  HIS A  88      -5.780  89.400 -31.930  1.00  0.00           C
ATOM   1308  HA  HIS A  88      -4.730  89.530 -32.200  1.00  0.00           H
ATOM   1309  CB  HIS A  88      -6.520  90.550 -32.610  1.00  0.00           C
ATOM   1310  HB1 HIS A  88      -7.590  90.440 -32.440  1.00  0.00           H
ATOM   1311  HB2 HIS A  88      -6.380  90.410 -33.680  1.00  0.00           H
ATOM   1312  CG  HIS A  88      -6.040  91.950 -32.230  1.00  0.00           C
ATOM   1313  ND1 HIS A  88      -6.750  92.800 -31.400  1.00  0.00           N
ATOM   1314  HD1 HIS A  88      -7.750  92.830 -31.240  1.00  0.00           H
ATOM   1315  CE1 HIS A  88      -5.910  93.760 -31.070  1.00  0.00           C
ATOM   1316  HE1 HIS A  88      -6.190  94.710 -30.630  1.00  0.00           H
ATOM   1317  NE2 HIS A  88      -4.730  93.520 -31.620  1.00  0.00           N
ATOM   1318  CD2 HIS A  88      -4.780  92.390 -32.420  1.00  0.00           C
ATOM   1319  HD2 HIS A  88      -4.090  91.940 -33.120  1.00  0.00           H
ATOM   1320  C   HIS A  88      -5.850  89.350 -30.410  1.00  0.00           C
ATOM   1321  O   HIS A  88      -6.850  88.820 -29.880  1.00  0.00           O
ATOM   1322  N   PRO A  89      -4.730  89.700 -29.700  1.00  0.00           N
ATOM   1323  CD  PRO A  89      -3.470  90.300 -30.170  1.00  0.00           C
ATOM   1324  HD1 PRO A  89      -3.650  91.370 -30.260  1.00  0.00           H
ATOM   1325  HD2 PRO A  89      -3.170  89.860 -31.130  1.00  0.00           H
ATOM   1326  CG  PRO A  89      -2.440  90.070 -29.090  1.00  0.00           C
ATOM   1327  HG1 PRO A  89      -1.760  90.910 -28.920  1.00  0.00           H
ATOM   1328  HG2 PRO A  89      -2.030  89.130 -29.460  1.00  0.00           H
ATOM   1329  CB  PRO A  89      -3.230  89.860 -27.780  1.00  0.00           C
ATOM   1330  HB1 PRO A  89      -3.380  90.760 -27.190  1.00  0.00           H
ATOM   1331  HB2 PRO A  89      -2.720  89.060 -27.240  1.00  0.00           H
ATOM   1332  CA  PRO A  89      -4.530  89.270 -28.280  1.00  0.00           C
ATOM   1333  HA  PRO A  89      -4.470  88.180 -28.230  1.00  0.00           H
ATOM   1334  C   PRO A  89      -5.620  89.780 -27.370  1.00  0.00           C
ATOM   1335  O   PRO A  89      -5.850  89.180 -26.310  1.00  0.00           O
ATOM   1336  N   GLU A  90      -6.290  90.840 -27.710  1.00  0.00           N
ATOM   1337  H   GLU A  90      -5.990  91.370 -28.510  1.00  0.00           H
ATOM   1338  CA  GLU A  90      -7.490  91.230 -26.900  1.00  0.00           C
ATOM   1339  HA  GLU A  90      -7.170  91.460 -25.880  1.00  0.00           H
ATOM   1340  CB  GLU A  90      -8.140  92.480 -27.520  1.00  0.00           C
ATOM   1341  HB1 GLU A  90      -7.330  93.190 -27.650  1.00  0.00           H
ATOM   1342  HB2 GLU A  90      -8.920  92.810 -26.820  1.00  0.00           H
ATOM   1343  CG  GLU A  90      -8.870  92.170 -28.870  1.00  0.00           C
ATOM   1344  HG1 GLU A  90      -9.840  91.690 -28.740  1.00  0.00           H
ATOM   1345  HG2 GLU A  90      -8.210  91.560 -29.500  1.00  0.00           H
ATOM   1346  CD  GLU A  90      -9.270  93.490 -29.530  1.00  0.00           C
ATOM   1347  OE1 GLU A  90      -9.310  93.470 -30.750  1.00  0.00           O
ATOM   1348  OE2 GLU A  90      -9.630  94.540 -28.850  1.00  0.00           O
ATOM   1349  C   GLU A  90      -8.550  90.110 -26.740  1.00  0.00           C
ATOM   1350  O   GLU A  90      -9.340  90.040 -25.760  1.00  0.00           O
ATOM   1351  N   GLN A  91      -8.750  89.280 -27.790  1.00  0.00           N
ATOM   1352  H   GLN A  91      -8.130  89.420 -28.570  1.00  0.00           H
ATOM   1353  CA  GLN A  91      -9.820  88.190 -27.850  1.00  0.00           C
ATOM   1354  HA  GLN A  91     -10.830  88.570 -27.740  1.00  0.00           H
ATOM   1355  CB  GLN A  91      -9.860  87.580 -29.250  1.00  0.00           C
ATOM   1356  HB1 GLN A  91     -10.700  86.890 -29.330  1.00  0.00           H
ATOM   1357  HB2 GLN A  91      -8.890  87.090 -29.380  1.00  0.00           H
ATOM   1358  CG  GLN A  91     -10.080  88.650 -30.310  1.00  0.00           C
ATOM   1359  HG1 GLN A  91      -9.300  89.410 -30.270  1.00  0.00           H
ATOM   1360  HG2 GLN A  91     -11.050  89.130 -30.170  1.00  0.00           H
ATOM   1361  CD  GLN A  91     -10.070  88.000 -31.690  1.00  0.00           C
ATOM   1362  OE1 GLN A  91      -9.110  88.130 -32.440  1.00  0.00           O
ATOM   1363  NE2 GLN A  91     -11.060  87.160 -32.020  1.00  0.00           N
ATOM   1364 1HE2 GLN A  91     -11.710  87.040 -31.260  1.00  0.00           H
ATOM   1365 2HE2 GLN A  91     -11.110  86.760 -32.950  1.00  0.00           H
ATOM   1366  C   GLN A  91      -9.520  87.110 -26.860  1.00  0.00           C
ATOM   1367  O   GLN A  91     -10.230  86.100 -26.760  1.00  0.00           O
ATOM   1368  N   LEU A  92      -8.410  87.200 -26.110  1.00  0.00           N
ATOM   1369  H   LEU A  92      -7.870  88.050 -26.160  1.00  0.00           H
ATOM   1370  CA  LEU A  92      -8.000  86.110 -25.170  1.00  0.00           C
ATOM   1371  HA  LEU A  92      -8.640  85.250 -25.370  1.00  0.00           H
ATOM   1372  CB  LEU A  92      -6.520  85.570 -25.540  1.00  0.00           C
ATOM   1373  HB1 LEU A  92      -6.250  84.930 -24.700  1.00  0.00           H
ATOM   1374  HB2 LEU A  92      -5.780  86.370 -25.450  1.00  0.00           H
ATOM   1375  CG  LEU A  92      -6.170  84.880 -26.840  1.00  0.00           C
ATOM   1376  HG  LEU A  92      -6.630  85.420 -27.670  1.00  0.00           H
ATOM   1377  CD1 LEU A  92      -4.660  84.680 -27.030  1.00  0.00           C
ATOM   1378 1HD1 LEU A  92      -4.560  84.190 -27.990  1.00  0.00           H
ATOM   1379 2HD1 LEU A  92      -4.260  85.690 -27.160  1.00  0.00           H
ATOM   1380 3HD1 LEU A  92      -4.250  84.280 -26.100  1.00  0.00           H
ATOM   1381  CD2 LEU A  92      -6.700  83.470 -26.930  1.00  0.00           C
ATOM   1382 1HD2 LEU A  92      -7.780  83.580 -26.750  1.00  0.00           H
ATOM   1383 2HD2 LEU A  92      -6.630  83.000 -27.910  1.00  0.00           H
ATOM   1384 3HD2 LEU A  92      -6.390  82.760 -26.170  1.00  0.00           H
ATOM   1385  C   LEU A  92      -8.190  86.540 -23.710  1.00  0.00           C
ATOM   1386  O   LEU A  92      -7.420  87.300 -23.200  1.00  0.00           O
ATOM   1387  N   ILE A  93      -9.200  86.010 -23.000  1.00  0.00           N
ATOM   1388  H   ILE A  93      -9.740  85.260 -23.410  1.00  0.00           H
ATOM   1389  CA  ILE A  93      -9.640  86.550 -21.680  1.00  0.00           C
ATOM   1390  HA  ILE A  93      -9.100  87.470 -21.500  1.00  0.00           H
ATOM   1391  CB  ILE A  93     -11.110  87.110 -21.700  1.00  0.00           C
ATOM   1392  HB  ILE A  93     -11.710  86.210 -21.860  1.00  0.00           H
ATOM   1393  CG2 ILE A  93     -11.510  87.820 -20.390  1.00  0.00           C
ATOM   1394 1HG2 ILE A  93     -11.150  88.830 -20.190  1.00  0.00           H
ATOM   1395 2HG2 ILE A  93     -12.590  87.950 -20.400  1.00  0.00           H
ATOM   1396 3HG2 ILE A  93     -11.320  87.240 -19.480  1.00  0.00           H
ATOM   1397  CG1 ILE A  93     -11.380  88.090 -22.940  1.00  0.00           C
ATOM   1398 1HG1 ILE A  93     -11.200  87.630 -23.910  1.00  0.00           H
ATOM   1399 2HG1 ILE A  93     -10.680  88.920 -22.870  1.00  0.00           H
ATOM   1400  CD  ILE A  93     -12.760  88.660 -22.910  1.00  0.00           C
ATOM   1401  HD1 ILE A  93     -12.950  89.320 -22.060  1.00  0.00           H
ATOM   1402  HD2 ILE A  93     -12.840  89.350 -23.760  1.00  0.00           H
ATOM   1403  HD3 ILE A  93     -13.470  87.830 -22.900  1.00  0.00           H
ATOM   1404  C   ILE A  93      -9.350  85.600 -20.500  1.00  0.00           C
ATOM   1405  O   ILE A  93      -9.890  84.500 -20.460  1.00  0.00           O
ATOM   1406  N   THR A  94      -8.560  86.060 -19.530  1.00  0.00           N
ATOM   1407  H   THR A  94      -8.050  86.900 -19.750  1.00  0.00           H
ATOM   1408  CA  THR A  94      -8.260  85.210 -18.340  1.00  0.00           C
ATOM   1409  HA  THR A  94      -8.800  84.260 -18.330  1.00  0.00           H
ATOM   1410  CB  THR A  94      -6.800  84.720 -18.420  1.00  0.00           C
ATOM   1411  HB  THR A  94      -6.660  84.130 -17.520  1.00  0.00           H
ATOM   1412  CG2 THR A  94      -6.630  83.800 -19.600  1.00  0.00           C
ATOM   1413 1HG2 THR A  94      -5.620  83.400 -19.550  1.00  0.00           H
ATOM   1414 2HG2 THR A  94      -7.380  83.010 -19.520  1.00  0.00           H
ATOM   1415 3HG2 THR A  94      -6.800  84.280 -20.560  1.00  0.00           H
ATOM   1416  OG1 THR A  94      -5.790  85.830 -18.430  1.00  0.00           O
ATOM   1417  HG1 THR A  94      -5.830  86.260 -17.570  1.00  0.00           H
ATOM   1418  C   THR A  94      -8.530  85.920 -16.980  1.00  0.00           C
ATOM   1419  O   THR A  94      -8.170  87.090 -16.740  1.00  0.00           O
ATOM   1420  N   GLY A  95      -9.050  85.160 -16.030  1.00  0.00           N
ATOM   1421  H   GLY A  95      -9.410  84.260 -16.290  1.00  0.00           H
ATOM   1422  CA  GLY A  95      -8.950  85.490 -14.600  1.00  0.00           C
ATOM   1423  HA1 GLY A  95      -9.840  85.100 -14.110  1.00  0.00           H
ATOM   1424  HA2 GLY A  95      -8.930  86.550 -14.330  1.00  0.00           H
ATOM   1425  C   GLY A  95      -7.700  84.860 -13.920  1.00  0.00           C
ATOM   1426  O   GLY A  95      -6.860  84.160 -14.490  1.00  0.00           O
ATOM   1427  N   LYS A  96      -7.490  85.190 -12.630  1.00  0.00           N
ATOM   1428  H   LYS A  96      -8.100  85.870 -12.210  1.00  0.00           H
ATOM   1429  CA  LYS A  96      -6.310  84.760 -11.930  1.00  0.00           C
ATOM   1430  HA  LYS A  96      -5.430  84.550 -12.550  1.00  0.00           H
ATOM   1431  CB  LYS A  96      -5.970  85.860 -10.970  1.00  0.00           C
ATOM   1432  HB1 LYS A  96      -6.790  86.000 -10.260  1.00  0.00           H
ATOM   1433  HB2 LYS A  96      -5.830  86.810 -11.490  1.00  0.00           H
ATOM   1434  CG  LYS A  96      -4.670  85.650 -10.190  1.00  0.00           C
ATOM   1435  HG1 LYS A  96      -3.970  85.370 -10.980  1.00  0.00           H
ATOM   1436  HG2 LYS A  96      -4.870  85.000  -9.340  1.00  0.00           H
ATOM   1437  CD  LYS A  96      -4.210  87.030  -9.570  1.00  0.00           C
ATOM   1438  HD1 LYS A  96      -4.940  87.240  -8.790  1.00  0.00           H
ATOM   1439  HD2 LYS A  96      -4.060  87.810 -10.310  1.00  0.00           H
ATOM   1440  CE  LYS A  96      -2.830  86.890  -8.960  1.00  0.00           C
ATOM   1441  HE1 LYS A  96      -2.870  86.090  -8.230  1.00  0.00           H
ATOM   1442  HE2 LYS A  96      -2.650  87.870  -8.510  1.00  0.00           H
ATOM   1443  NZ  LYS A  96      -1.790  86.650 -10.020  1.00  0.00           N
ATOM   1444  HZ1 LYS A  96      -1.940  85.740 -10.430  1.00  0.00           H
ATOM   1445  HZ2 LYS A  96      -1.960  87.310 -10.770  1.00  0.00           H
ATOM   1446  HZ3 LYS A  96      -0.840  86.720  -9.690  1.00  0.00           H
ATOM   1447  C   LYS A  96      -6.550  83.450 -11.110  1.00  0.00           C
ATOM   1448  O   LYS A  96      -5.600  82.670 -10.860  1.00  0.00           O
ATOM   1449  N   GLU A  97      -7.860  83.130 -10.820  1.00  0.00           N
ATOM   1450  H   GLU A  97      -8.560  83.680 -11.310  1.00  0.00           H
ATOM   1451  CA  GLU A  97      -8.320  82.030 -10.030  1.00  0.00           C
ATOM   1452  HA  GLU A  97      -7.690  81.170 -10.250  1.00  0.00           H
ATOM   1453  CB  GLU A  97      -8.220  82.440  -8.490  1.00  0.00           C
ATOM   1454  HB1 GLU A  97      -8.950  83.210  -8.250  1.00  0.00           H
ATOM   1455  HB2 GLU A  97      -7.230  82.810  -8.230  1.00  0.00           H
ATOM   1456  CG  GLU A  97      -8.560  81.240  -7.600  1.00  0.00           C
ATOM   1457  HG1 GLU A  97      -7.960  80.370  -7.880  1.00  0.00           H
ATOM   1458  HG2 GLU A  97      -9.530  80.820  -7.880  1.00  0.00           H
ATOM   1459  CD  GLU A  97      -8.380  81.540  -6.110  1.00  0.00           C
ATOM   1460  OE1 GLU A  97      -7.480  81.070  -5.410  1.00  0.00           O
ATOM   1461  OE2 GLU A  97      -9.240  82.270  -5.630  1.00  0.00           O
ATOM   1462  C   GLU A  97      -9.780  81.700 -10.340  1.00  0.00           C
ATOM   1463  O   GLU A  97     -10.560  82.570 -10.680  1.00  0.00           O
ATOM   1464  N   ASP A  98     -10.160  80.430 -10.240  1.00  0.00           N
ATOM   1465  H   ASP A  98      -9.580  79.770  -9.740  1.00  0.00           H
ATOM   1466  CA  ASP A  98     -11.320  79.850 -10.910  1.00  0.00           C
ATOM   1467  HA  ASP A  98     -11.850  80.540 -11.560  1.00  0.00           H
ATOM   1468  CB  ASP A  98     -10.740  78.690 -11.760  1.00  0.00           C
ATOM   1469  HB1 ASP A  98      -9.870  79.090 -12.280  1.00  0.00           H
ATOM   1470  HB2 ASP A  98     -11.570  78.380 -12.390  1.00  0.00           H
ATOM   1471  CG  ASP A  98     -10.150  77.600 -10.850  1.00  0.00           C
ATOM   1472  OD1 ASP A  98      -9.250  77.820 -10.020  1.00  0.00           O
ATOM   1473  OD2 ASP A  98     -10.640  76.440 -10.860  1.00  0.00           O
ATOM   1474  C   ASP A  98     -12.370  79.330  -9.860  1.00  0.00           C
ATOM   1475  O   ASP A  98     -12.400  79.590  -8.670  1.00  0.00           O
ATOM   1476  N   ALA A  99     -13.380  78.670 -10.470  1.00  0.00           N
ATOM   1477  H   ALA A  99     -13.340  78.450 -11.460  1.00  0.00           H
ATOM   1478  CA  ALA A  99     -14.690  78.460  -9.880  1.00  0.00           C
ATOM   1479  HA  ALA A  99     -14.740  79.240  -9.120  1.00  0.00           H
ATOM   1480  CB  ALA A  99     -15.730  78.570 -10.990  1.00  0.00           C
ATOM   1481  HB1 ALA A  99     -15.470  77.960 -11.860  1.00  0.00           H
ATOM   1482  HB2 ALA A  99     -16.680  78.220 -10.590  1.00  0.00           H
ATOM   1483  HB3 ALA A  99     -15.870  79.600 -11.310  1.00  0.00           H
ATOM   1484  C   ALA A  99     -14.820  77.150  -9.140  1.00  0.00           C
ATOM   1485  O   ALA A  99     -15.840  76.910  -8.420  1.00  0.00           O
ATOM   1486  N   ALA A 100     -13.760  76.360  -9.120  1.00  0.00           N
ATOM   1487  H   ALA A 100     -13.000  76.720  -9.680  1.00  0.00           H
ATOM   1488  CA  ALA A 100     -13.570  75.240  -8.220  1.00  0.00           C
ATOM   1489  HA  ALA A 100     -12.780  74.600  -8.610  1.00  0.00           H
ATOM   1490  CB  ALA A 100     -13.120  75.720  -6.850  1.00  0.00           C
ATOM   1491  HB1 ALA A 100     -13.860  76.240  -6.240  1.00  0.00           H
ATOM   1492  HB2 ALA A 100     -12.790  74.790  -6.390  1.00  0.00           H
ATOM   1493  HB3 ALA A 100     -12.340  76.470  -6.960  1.00  0.00           H
ATOM   1494  C   ALA A 100     -14.760  74.330  -8.160  1.00  0.00           C
ATOM   1495  O   ALA A 100     -15.250  74.030  -7.030  1.00  0.00           O
ATOM   1496  N   ASN A 101     -15.340  73.920  -9.310  1.00  0.00           N
ATOM   1497  H   ASN A 101     -14.990  74.370 -10.140  1.00  0.00           H
ATOM   1498  CA  ASN A 101     -16.450  72.990  -9.420  1.00  0.00           C
ATOM   1499  HA  ASN A 101     -16.690  72.830 -10.470  1.00  0.00           H
ATOM   1500  CB  ASN A 101     -16.180  71.650  -8.750  1.00  0.00           C
ATOM   1501  HB1 ASN A 101     -17.080  71.080  -8.960  1.00  0.00           H
ATOM   1502  HB2 ASN A 101     -16.210  71.680  -7.670  1.00  0.00           H
ATOM   1503  CG  ASN A 101     -15.000  70.850  -9.160  1.00  0.00           C
ATOM   1504  OD1 ASN A 101     -13.980  70.870  -8.430  1.00  0.00           O
ATOM   1505  ND2 ASN A 101     -14.890  70.170 -10.250  1.00  0.00           N
ATOM   1506 1HD2 ASN A 101     -15.650  70.130 -10.920  1.00  0.00           H
ATOM   1507 2HD2 ASN A 101     -14.070  69.590 -10.340  1.00  0.00           H
ATOM   1508  C   ASN A 101     -17.780  73.510  -8.880  1.00  0.00           C
ATOM   1509  O   ASN A 101     -18.730  72.780  -8.770  1.00  0.00           O
ATOM   1510  N   ASN A 102     -17.970  74.790  -8.650  1.00  0.00           N
ATOM   1511  H   ASN A 102     -17.200  75.430  -8.780  1.00  0.00           H
ATOM   1512  CA  ASN A 102     -19.130  75.300  -7.920  1.00  0.00           C
ATOM   1513  HA  ASN A 102     -19.830  74.470  -7.750  1.00  0.00           H
ATOM   1514  CB  ASN A 102     -18.600  75.790  -6.490  1.00  0.00           C
ATOM   1515  HB1 ASN A 102     -17.830  76.540  -6.690  1.00  0.00           H
ATOM   1516  HB2 ASN A 102     -18.220  75.030  -5.810  1.00  0.00           H
ATOM   1517  CG  ASN A 102     -19.600  76.550  -5.760  1.00  0.00           C
ATOM   1518  OD1 ASN A 102     -20.780  76.460  -5.930  1.00  0.00           O
ATOM   1519  ND2 ASN A 102     -19.250  77.390  -4.760  1.00  0.00           N
ATOM   1520 1HD2 ASN A 102     -18.280  77.380  -4.480  1.00  0.00           H
ATOM   1521 2HD2 ASN A 102     -19.920  77.620  -4.040  1.00  0.00           H
ATOM   1522  C   ASN A 102     -19.860  76.400  -8.710  1.00  0.00           C
ATOM   1523  O   ASN A 102     -19.370  77.560  -9.020  1.00  0.00           O
ATOM   1524  N   TYR A 103     -21.130  76.170  -9.090  1.00  0.00           N
ATOM   1525  H   TYR A 103     -21.440  75.210  -9.160  1.00  0.00           H
ATOM   1526  CA  TYR A 103     -21.960  77.160  -9.820  1.00  0.00           C
ATOM   1527  HA  TYR A 103     -21.640  77.250 -10.860  1.00  0.00           H
ATOM   1528  CB  TYR A 103     -23.440  76.710  -9.720  1.00  0.00           C
ATOM   1529  HB1 TYR A 103     -23.760  76.540  -8.690  1.00  0.00           H
ATOM   1530  HB2 TYR A 103     -23.450  75.780 -10.290  1.00  0.00           H
ATOM   1531  CG  TYR A 103     -24.420  77.620 -10.390  1.00  0.00           C
ATOM   1532  CD1 TYR A 103     -25.050  78.710  -9.720  1.00  0.00           C
ATOM   1533  HD1 TYR A 103     -24.820  78.950  -8.690  1.00  0.00           H
ATOM   1534  CE1 TYR A 103     -25.890  79.600 -10.450  1.00  0.00           C
ATOM   1535  HE1 TYR A 103     -26.310  80.530 -10.110  1.00  0.00           H
ATOM   1536  CZ  TYR A 103     -26.240  79.300 -11.820  1.00  0.00           C
ATOM   1537  OH  TYR A 103     -27.110  80.180 -12.430  1.00  0.00           O
ATOM   1538  HH  TYR A 103     -27.410  80.830 -11.780  1.00  0.00           H
ATOM   1539  CE2 TYR A 103     -25.710  78.180 -12.410  1.00  0.00           C
ATOM   1540  HE2 TYR A 103     -25.980  77.990 -13.440  1.00  0.00           H
ATOM   1541  CD2 TYR A 103     -24.780  77.350 -11.750  1.00  0.00           C
ATOM   1542  HD2 TYR A 103     -24.360  76.520 -12.300  1.00  0.00           H
ATOM   1543  C   TYR A 103     -21.950  78.480  -9.110  1.00  0.00           C
ATOM   1544  O   TYR A 103     -21.870  79.520  -9.750  1.00  0.00           O
ATOM   1545  N   ALA A 104     -22.110  78.430  -7.770  1.00  0.00           N
ATOM   1546  H   ALA A 104     -22.150  77.560  -7.270  1.00  0.00           H
ATOM   1547  CA  ALA A 104     -22.340  79.680  -7.100  1.00  0.00           C
ATOM   1548  HA  ALA A 104     -23.180  80.260  -7.480  1.00  0.00           H
ATOM   1549  CB  ALA A 104     -22.840  79.300  -5.720  1.00  0.00           C
ATOM   1550  HB1 ALA A 104     -23.720  78.650  -5.810  1.00  0.00           H
ATOM   1551  HB2 ALA A 104     -22.080  78.820  -5.100  1.00  0.00           H
ATOM   1552  HB3 ALA A 104     -23.010  80.250  -5.230  1.00  0.00           H
ATOM   1553  C   ALA A 104     -21.110  80.580  -7.080  1.00  0.00           C
ATOM   1554  O   ALA A 104     -21.310  81.810  -7.270  1.00  0.00           O
ATOM   1555  N   ARG A 105     -19.910  79.950  -7.020  1.00  0.00           N
ATOM   1556  H   ARG A 105     -19.890  78.950  -6.900  1.00  0.00           H
ATOM   1557  CA  ARG A 105     -18.670  80.780  -7.080  1.00  0.00           C
ATOM   1558  HA  ARG A 105     -18.890  81.580  -6.390  1.00  0.00           H
ATOM   1559  CB  ARG A 105     -17.520  79.790  -6.560  1.00  0.00           C
ATOM   1560  HB1 ARG A 105     -17.500  78.880  -7.150  1.00  0.00           H
ATOM   1561  HB2 ARG A 105     -17.580  79.580  -5.490  1.00  0.00           H
ATOM   1562  CG  ARG A 105     -16.140  80.490  -6.730  1.00  0.00           C
ATOM   1563  HG1 ARG A 105     -16.260  81.520  -6.400  1.00  0.00           H
ATOM   1564  HG2 ARG A 105     -15.880  80.420  -7.790  1.00  0.00           H
ATOM   1565  CD  ARG A 105     -15.090  79.840  -5.830  1.00  0.00           C
ATOM   1566  HD1 ARG A 105     -15.210  78.760  -5.940  1.00  0.00           H
ATOM   1567  HD2 ARG A 105     -15.240  80.230  -4.830  1.00  0.00           H
ATOM   1568  NE  ARG A 105     -13.720  80.180  -6.260  1.00  0.00           N
ATOM   1569  HE  ARG A 105     -13.440  79.860  -7.180  1.00  0.00           H
ATOM   1570  CZ  ARG A 105     -12.830  80.990  -5.760  1.00  0.00           C
ATOM   1571  NH1 ARG A 105     -13.150  81.830  -4.840  1.00  0.00           N
ATOM   1572 1HH1 ARG A 105     -14.030  81.780  -4.360  1.00  0.00           H
ATOM   1573 2HH1 ARG A 105     -12.490  82.480  -4.410  1.00  0.00           H
ATOM   1574  NH2 ARG A 105     -11.650  81.090  -6.310  1.00  0.00           N
ATOM   1575 1HH2 ARG A 105     -11.550  80.440  -7.070  1.00  0.00           H
ATOM   1576 2HH2 ARG A 105     -10.940  81.780  -6.110  1.00  0.00           H
ATOM   1577  C   ARG A 105     -18.370  81.380  -8.410  1.00  0.00           C
ATOM   1578  O   ARG A 105     -17.810  82.480  -8.520  1.00  0.00           O
ATOM   1579  N   GLY A 106     -18.770  80.670  -9.510  1.00  0.00           N
ATOM   1580  H   GLY A 106     -19.220  79.770  -9.400  1.00  0.00           H
ATOM   1581  CA  GLY A 106     -18.600  81.180 -10.890  1.00  0.00           C
ATOM   1582  HA1 GLY A 106     -18.460  80.470 -11.700  1.00  0.00           H
ATOM   1583  HA2 GLY A 106     -17.630  81.670 -10.910  1.00  0.00           H
ATOM   1584  C   GLY A 106     -19.750  82.160 -11.270  1.00  0.00           C
ATOM   1585  O   GLY A 106     -19.580  82.810 -12.270  1.00  0.00           O
ATOM   1586  N   HIS A 107     -20.860  82.270 -10.530  1.00  0.00           N
ATOM   1587  H   HIS A 107     -21.030  81.520  -9.880  1.00  0.00           H
ATOM   1588  CA  HIS A 107     -21.950  83.140 -10.810  1.00  0.00           C
ATOM   1589  HA  HIS A 107     -21.980  83.360 -11.880  1.00  0.00           H
ATOM   1590  CB  HIS A 107     -23.290  82.370 -10.680  1.00  0.00           C
ATOM   1591  HB1 HIS A 107     -23.670  82.450  -9.660  1.00  0.00           H
ATOM   1592  HB2 HIS A 107     -23.180  81.360 -11.090  1.00  0.00           H
ATOM   1593  CG  HIS A 107     -24.340  83.090 -11.450  1.00  0.00           C
ATOM   1594  ND1 HIS A 107     -24.760  82.840 -12.740  1.00  0.00           N
ATOM   1595  HD1 HIS A 107     -24.220  82.390 -13.460  1.00  0.00           H
ATOM   1596  CE1 HIS A 107     -25.850  83.570 -12.950  1.00  0.00           C
ATOM   1597  HE1 HIS A 107     -26.450  83.550 -13.850  1.00  0.00           H
ATOM   1598  NE2 HIS A 107     -26.190  84.280 -11.860  1.00  0.00           N
ATOM   1599  CD2 HIS A 107     -25.220  83.960 -10.880  1.00  0.00           C
ATOM   1600  HD2 HIS A 107     -25.150  84.370  -9.880  1.00  0.00           H
ATOM   1601  C   HIS A 107     -21.850  84.400  -9.970  1.00  0.00           C
ATOM   1602  O   HIS A 107     -21.860  85.460 -10.550  1.00  0.00           O
ATOM   1603  N   TYR A 108     -21.530  84.320  -8.690  1.00  0.00           N
ATOM   1604  H   TYR A 108     -21.340  83.400  -8.310  1.00  0.00           H
ATOM   1605  CA  TYR A 108     -21.570  85.470  -7.780  1.00  0.00           C
ATOM   1606  HA  TYR A 108     -22.190  86.300  -8.120  1.00  0.00           H
ATOM   1607  CB  TYR A 108     -22.280  84.920  -6.500  1.00  0.00           C
ATOM   1608  HB1 TYR A 108     -22.280  85.750  -5.790  1.00  0.00           H
ATOM   1609  HB2 TYR A 108     -21.680  84.110  -6.090  1.00  0.00           H
ATOM   1610  CG  TYR A 108     -23.680  84.430  -6.740  1.00  0.00           C
ATOM   1611  CD1 TYR A 108     -24.660  85.350  -7.170  1.00  0.00           C
ATOM   1612  HD1 TYR A 108     -24.360  86.370  -7.370  1.00  0.00           H
ATOM   1613  CE1 TYR A 108     -25.970  84.820  -7.420  1.00  0.00           C
ATOM   1614  HE1 TYR A 108     -26.760  85.500  -7.690  1.00  0.00           H
ATOM   1615  CZ  TYR A 108     -26.210  83.450  -7.430  1.00  0.00           C
ATOM   1616  OH  TYR A 108     -27.410  82.930  -7.680  1.00  0.00           O
ATOM   1617  HH  TYR A 108     -28.080  83.610  -7.680  1.00  0.00           H
ATOM   1618  CE2 TYR A 108     -25.200  82.570  -6.980  1.00  0.00           C
ATOM   1619  HE2 TYR A 108     -25.370  81.500  -6.990  1.00  0.00           H
ATOM   1620  CD2 TYR A 108     -24.000  83.090  -6.510  1.00  0.00           C
ATOM   1621  HD2 TYR A 108     -23.340  82.350  -6.100  1.00  0.00           H
ATOM   1622  C   TYR A 108     -20.240  86.090  -7.400  1.00  0.00           C
ATOM   1623  O   TYR A 108     -20.250  87.250  -7.000  1.00  0.00           O
ATOM   1624  N   THR A 109     -19.130  85.380  -7.560  1.00  0.00           N
ATOM   1625  H   THR A 109     -19.260  84.410  -7.800  1.00  0.00           H
ATOM   1626  CA  THR A 109     -17.800  85.720  -6.890  1.00  0.00           C
ATOM   1627  HA  THR A 109     -17.890  86.710  -6.420  1.00  0.00           H
ATOM   1628  CB  THR A 109     -17.540  84.680  -5.810  1.00  0.00           C
ATOM   1629  HB  THR A 109     -17.290  83.680  -6.160  1.00  0.00           H
ATOM   1630  CG2 THR A 109     -16.230  85.080  -4.990  1.00  0.00           C
ATOM   1631 1HG2 THR A 109     -16.370  86.050  -4.530  1.00  0.00           H
ATOM   1632 2HG2 THR A 109     -16.160  84.370  -4.160  1.00  0.00           H
ATOM   1633 3HG2 THR A 109     -15.330  84.990  -5.610  1.00  0.00           H
ATOM   1634  OG1 THR A 109     -18.510  84.680  -4.830  1.00  0.00           O
ATOM   1635  HG1 THR A 109     -18.360  83.910  -4.290  1.00  0.00           H
ATOM   1636  C   THR A 109     -16.570  85.850  -7.800  1.00  0.00           C
ATOM   1637  O   THR A 109     -15.960  86.900  -7.710  1.00  0.00           O
ATOM   1638  N   ILE A 110     -16.200  84.930  -8.660  1.00  0.00           N
ATOM   1639  H   ILE A 110     -16.840  84.160  -8.770  1.00  0.00           H
ATOM   1640  CA  ILE A 110     -14.780  84.900  -9.210  1.00  0.00           C
ATOM   1641  HA  ILE A 110     -14.250  85.780  -8.830  1.00  0.00           H
ATOM   1642  CB  ILE A 110     -13.910  83.760  -8.590  1.00  0.00           C
ATOM   1643  HB  ILE A 110     -14.330  83.480  -7.620  1.00  0.00           H
ATOM   1644  CG2 ILE A 110     -14.000  82.530  -9.470  1.00  0.00           C
ATOM   1645 1HG2 ILE A 110     -13.300  82.580 -10.310  1.00  0.00           H
ATOM   1646 2HG2 ILE A 110     -13.760  81.620  -8.920  1.00  0.00           H
ATOM   1647 3HG2 ILE A 110     -15.010  82.330  -9.820  1.00  0.00           H
ATOM   1648  CG1 ILE A 110     -12.440  84.200  -8.280  1.00  0.00           C
ATOM   1649 1HG1 ILE A 110     -12.140  84.860  -9.100  1.00  0.00           H
ATOM   1650 2HG1 ILE A 110     -11.720  83.390  -8.260  1.00  0.00           H
ATOM   1651  CD  ILE A 110     -12.280  85.030  -6.970  1.00  0.00           C
ATOM   1652  HD1 ILE A 110     -12.620  86.060  -7.120  1.00  0.00           H
ATOM   1653  HD2 ILE A 110     -12.800  84.640  -6.100  1.00  0.00           H
ATOM   1654  HD3 ILE A 110     -11.210  85.120  -6.740  1.00  0.00           H
ATOM   1655  C   ILE A 110     -14.720  85.020 -10.740  1.00  0.00           C
ATOM   1656  O   ILE A 110     -13.660  85.040 -11.310  1.00  0.00           O
ATOM   1657  N   GLY A 111     -15.890  85.260 -11.470  1.00  0.00           N
ATOM   1658  H   GLY A 111     -16.800  85.150 -11.060  1.00  0.00           H
ATOM   1659  CA  GLY A 111     -16.000  85.800 -12.770  1.00  0.00           C
ATOM   1660  HA1 GLY A 111     -16.690  85.140 -13.290  1.00  0.00           H
ATOM   1661  HA2 GLY A 111     -15.070  85.980 -13.310  1.00  0.00           H
ATOM   1662  C   GLY A 111     -16.720  87.210 -12.800  1.00  0.00           C
ATOM   1663  O   GLY A 111     -16.890  87.760 -13.860  1.00  0.00           O
ATOM   1664  N   LYS A 112     -17.200  87.800 -11.700  1.00  0.00           N
ATOM   1665  H   LYS A 112     -17.010  87.310 -10.830  1.00  0.00           H
ATOM   1666  CA  LYS A 112     -18.000  89.030 -11.600  1.00  0.00           C
ATOM   1667  HA  LYS A 112     -18.780  88.830 -12.330  1.00  0.00           H
ATOM   1668  CB  LYS A 112     -18.710  89.060 -10.160  1.00  0.00           C
ATOM   1669  HB1 LYS A 112     -17.930  88.940  -9.420  1.00  0.00           H
ATOM   1670  HB2 LYS A 112     -19.340  88.170 -10.250  1.00  0.00           H
ATOM   1671  CG  LYS A 112     -19.690  90.180  -9.800  1.00  0.00           C
ATOM   1672  HG1 LYS A 112     -20.300  89.720  -9.030  1.00  0.00           H
ATOM   1673  HG2 LYS A 112     -20.280  90.430 -10.680  1.00  0.00           H
ATOM   1674  CD  LYS A 112     -18.930  91.360  -9.180  1.00  0.00           C
ATOM   1675  HD1 LYS A 112     -18.160  91.640  -9.900  1.00  0.00           H
ATOM   1676  HD2 LYS A 112     -18.530  90.960  -8.250  1.00  0.00           H
ATOM   1677  CE  LYS A 112     -19.880  92.500  -8.870  1.00  0.00           C
ATOM   1678  HE1 LYS A 112     -20.520  92.080  -8.090  1.00  0.00           H
ATOM   1679  HE2 LYS A 112     -20.490  92.770  -9.730  1.00  0.00           H
ATOM   1680  NZ  LYS A 112     -19.130  93.650  -8.380  1.00  0.00           N
ATOM   1681  HZ1 LYS A 112     -19.720  94.410  -8.080  1.00  0.00           H
ATOM   1682  HZ2 LYS A 112     -18.510  93.510  -7.590  1.00  0.00           H
ATOM   1683  HZ3 LYS A 112     -18.580  94.070  -9.130  1.00  0.00           H
ATOM   1684  C   LYS A 112     -17.260  90.270 -12.040  1.00  0.00           C
ATOM   1685  O   LYS A 112     -17.930  91.280 -12.330  1.00  0.00           O
ATOM   1686  N   GLU A 113     -15.920  90.230 -12.170  1.00  0.00           N
ATOM   1687  H   GLU A 113     -15.530  89.330 -11.910  1.00  0.00           H
ATOM   1688  CA  GLU A 113     -15.170  91.200 -12.930  1.00  0.00           C
ATOM   1689  HA  GLU A 113     -15.730  92.130 -13.040  1.00  0.00           H
ATOM   1690  CB  GLU A 113     -13.880  91.360 -12.190  1.00  0.00           C
ATOM   1691  HB1 GLU A 113     -13.180  92.020 -12.710  1.00  0.00           H
ATOM   1692  HB2 GLU A 113     -13.290  90.460 -12.060  1.00  0.00           H
ATOM   1693  CG  GLU A 113     -14.060  92.110 -10.850  1.00  0.00           C
ATOM   1694  HG1 GLU A 113     -14.730  91.550 -10.210  1.00  0.00           H
ATOM   1695  HG2 GLU A 113     -14.430  93.110 -11.090  1.00  0.00           H
ATOM   1696  CD  GLU A 113     -12.800  92.260  -9.990  1.00  0.00           C
ATOM   1697  OE1 GLU A 113     -12.660  93.320  -9.310  1.00  0.00           O
ATOM   1698  OE2 GLU A 113     -11.920  91.390  -9.890  1.00  0.00           O
ATOM   1699  C   GLU A 113     -14.940  90.770 -14.380  1.00  0.00           C
ATOM   1700  O   GLU A 113     -15.030  91.610 -15.320  1.00  0.00           O
ATOM   1701  N   ILE A 114     -14.600  89.510 -14.600  1.00  0.00           N
ATOM   1702  H   ILE A 114     -14.680  88.810 -13.880  1.00  0.00           H
ATOM   1703  CA  ILE A 114     -14.080  89.030 -15.900  1.00  0.00           C
ATOM   1704  HA  ILE A 114     -13.270  89.720 -16.120  1.00  0.00           H
ATOM   1705  CB  ILE A 114     -13.610  87.540 -15.700  1.00  0.00           C
ATOM   1706  HB  ILE A 114     -14.380  86.980 -15.180  1.00  0.00           H
ATOM   1707  CG2 ILE A 114     -13.410  86.980 -17.130  1.00  0.00           C
ATOM   1708 1HG2 ILE A 114     -12.970  85.990 -17.010  1.00  0.00           H
ATOM   1709 2HG2 ILE A 114     -14.400  86.850 -17.580  1.00  0.00           H
ATOM   1710 3HG2 ILE A 114     -12.700  87.600 -17.680  1.00  0.00           H
ATOM   1711  CG1 ILE A 114     -12.270  87.360 -14.870  1.00  0.00           C
ATOM   1712 1HG1 ILE A 114     -12.090  86.300 -15.040  1.00  0.00           H
ATOM   1713 2HG1 ILE A 114     -12.700  87.490 -13.870  1.00  0.00           H
ATOM   1714  CD  ILE A 114     -11.070  88.220 -15.200  1.00  0.00           C
ATOM   1715  HD1 ILE A 114     -10.420  88.140 -14.330  1.00  0.00           H
ATOM   1716  HD2 ILE A 114     -10.540  87.810 -16.060  1.00  0.00           H
ATOM   1717  HD3 ILE A 114     -11.360  89.260 -15.330  1.00  0.00           H
ATOM   1718  C   ILE A 114     -15.160  89.190 -17.000  1.00  0.00           C
ATOM   1719  O   ILE A 114     -14.820  89.390 -18.140  1.00  0.00           O
ATOM   1720  N   ILE A 115     -16.420  89.060 -16.590  1.00  0.00           N
ATOM   1721  H   ILE A 115     -16.560  88.860 -15.610  1.00  0.00           H
ATOM   1722  CA  ILE A 115     -17.630  89.150 -17.510  1.00  0.00           C
ATOM   1723  HA  ILE A 115     -17.460  88.410 -18.290  1.00  0.00           H
ATOM   1724  CB  ILE A 115     -18.970  88.850 -16.800  1.00  0.00           C
ATOM   1725  HB  ILE A 115     -18.870  87.890 -16.300  1.00  0.00           H
ATOM   1726  CG2 ILE A 115     -19.170  89.780 -15.570  1.00  0.00           C
ATOM   1727 1HG2 ILE A 115     -18.430  89.600 -14.800  1.00  0.00           H
ATOM   1728 2HG2 ILE A 115     -19.140  90.820 -15.900  1.00  0.00           H
ATOM   1729 3HG2 ILE A 115     -20.150  89.570 -15.150  1.00  0.00           H
ATOM   1730  CG1 ILE A 115     -20.170  88.690 -17.640  1.00  0.00           C
ATOM   1731 1HG1 ILE A 115     -20.450  89.600 -18.170  1.00  0.00           H
ATOM   1732 2HG1 ILE A 115     -21.080  88.470 -17.070  1.00  0.00           H
ATOM   1733  CD  ILE A 115     -20.080  87.570 -18.680  1.00  0.00           C
ATOM   1734  HD1 ILE A 115     -19.470  87.940 -19.500  1.00  0.00           H
ATOM   1735  HD2 ILE A 115     -19.640  86.720 -18.170  1.00  0.00           H
ATOM   1736  HD3 ILE A 115     -21.100  87.370 -19.020  1.00  0.00           H
ATOM   1737  C   ILE A 115     -17.830  90.500 -18.290  1.00  0.00           C
ATOM   1738  O   ILE A 115     -18.430  90.490 -19.380  1.00  0.00           O
ATOM   1739  N   ASP A 116     -17.370  91.590 -17.740  1.00  0.00           N
ATOM   1740  H   ASP A 116     -16.900  91.600 -16.850  1.00  0.00           H
ATOM   1741  CA  ASP A 116     -17.450  92.820 -18.480  1.00  0.00           C
ATOM   1742  HA  ASP A 116     -18.380  92.860 -19.050  1.00  0.00           H
ATOM   1743  CB  ASP A 116     -17.490  94.040 -17.530  1.00  0.00           C
ATOM   1744  HB1 ASP A 116     -17.540  95.000 -18.040  1.00  0.00           H
ATOM   1745  HB2 ASP A 116     -16.510  94.200 -17.070  1.00  0.00           H
ATOM   1746  CG  ASP A 116     -18.620  93.760 -16.480  1.00  0.00           C
ATOM   1747  OD1 ASP A 116     -18.410  93.730 -15.230  1.00  0.00           O
ATOM   1748  OD2 ASP A 116     -19.810  93.860 -16.880  1.00  0.00           O
ATOM   1749  C   ASP A 116     -16.330  92.930 -19.540  1.00  0.00           C
ATOM   1750  O   ASP A 116     -16.530  93.870 -20.360  1.00  0.00           O
ATOM   1751  N   LEU A 117     -15.340  92.050 -19.550  1.00  0.00           N
ATOM   1752  H   LEU A 117     -15.140  91.590 -18.670  1.00  0.00           H
ATOM   1753  CA  LEU A 117     -14.310  92.070 -20.580  1.00  0.00           C
ATOM   1754  HA  LEU A 117     -14.240  93.090 -20.960  1.00  0.00           H
ATOM   1755  CB  LEU A 117     -13.020  91.570 -19.960  1.00  0.00           C
ATOM   1756  HB1 LEU A 117     -12.320  91.330 -20.760  1.00  0.00           H
ATOM   1757  HB2 LEU A 117     -13.010  90.550 -19.570  1.00  0.00           H
ATOM   1758  CG  LEU A 117     -12.400  92.520 -18.930  1.00  0.00           C
ATOM   1759  HG  LEU A 117     -13.180  92.800 -18.220  1.00  0.00           H
ATOM   1760  CD1 LEU A 117     -11.280  91.850 -18.200  1.00  0.00           C
ATOM   1761 1HD1 LEU A 117     -11.590  90.890 -17.780  1.00  0.00           H
ATOM   1762 2HD1 LEU A 117     -10.500  91.640 -18.940  1.00  0.00           H
ATOM   1763 3HD1 LEU A 117     -10.990  92.470 -17.360  1.00  0.00           H
ATOM   1764  CD2 LEU A 117     -11.820  93.720 -19.650  1.00  0.00           C
ATOM   1765 1HD2 LEU A 117     -11.230  93.390 -20.510  1.00  0.00           H
ATOM   1766 2HD2 LEU A 117     -12.460  94.460 -20.130  1.00  0.00           H
ATOM   1767 3HD2 LEU A 117     -11.120  94.250 -19.000  1.00  0.00           H
ATOM   1768  C   LEU A 117     -14.760  91.130 -21.710  1.00  0.00           C
ATOM   1769  O   LEU A 117     -14.280  91.280 -22.800  1.00  0.00           O
ATOM   1770  N   VAL A 118     -15.670  90.190 -21.380  1.00  0.00           N
ATOM   1771  H   VAL A 118     -16.000  90.250 -20.430  1.00  0.00           H
ATOM   1772  CA  VAL A 118     -16.240  89.280 -22.370  1.00  0.00           C
ATOM   1773  HA  VAL A 118     -15.400  88.970 -22.980  1.00  0.00           H
ATOM   1774  CB  VAL A 118     -16.900  88.040 -21.770  1.00  0.00           C
ATOM   1775  HB  VAL A 118     -17.780  88.280 -21.180  1.00  0.00           H
ATOM   1776  CG1 VAL A 118     -17.240  87.010 -22.790  1.00  0.00           C
ATOM   1777 1HG1 VAL A 118     -16.380  86.590 -23.310  1.00  0.00           H
ATOM   1778 2HG1 VAL A 118     -17.650  86.120 -22.330  1.00  0.00           H
ATOM   1779 3HG1 VAL A 118     -17.860  87.530 -23.530  1.00  0.00           H
ATOM   1780  CG2 VAL A 118     -15.950  87.330 -20.810  1.00  0.00           C
ATOM   1781 1HG2 VAL A 118     -15.590  87.930 -19.980  1.00  0.00           H
ATOM   1782 2HG2 VAL A 118     -16.500  86.490 -20.380  1.00  0.00           H
ATOM   1783 3HG2 VAL A 118     -15.090  86.950 -21.370  1.00  0.00           H
ATOM   1784  C   VAL A 118     -17.190  90.150 -23.160  1.00  0.00           C
ATOM   1785  O   VAL A 118     -17.040  90.130 -24.370  1.00  0.00           O
ATOM   1786  N   LEU A 119     -18.110  90.920 -22.530  1.00  0.00           N
ATOM   1787  H   LEU A 119     -18.220  90.880 -21.520  1.00  0.00           H
ATOM   1788  CA  LEU A 119     -19.080  91.730 -23.270  1.00  0.00           C
ATOM   1789  HA  LEU A 119     -19.480  91.090 -24.060  1.00  0.00           H
ATOM   1790  CB  LEU A 119     -20.220  92.090 -22.380  1.00  0.00           C
ATOM   1791  HB1 LEU A 119     -20.680  93.010 -22.720  1.00  0.00           H
ATOM   1792  HB2 LEU A 119     -19.850  92.260 -21.360  1.00  0.00           H
ATOM   1793  CG  LEU A 119     -21.360  91.080 -22.170  1.00  0.00           C
ATOM   1794  HG  LEU A 119     -21.870  91.420 -21.270  1.00  0.00           H
ATOM   1795  CD1 LEU A 119     -22.290  91.070 -23.400  1.00  0.00           C
ATOM   1796 1HD1 LEU A 119     -22.520  92.110 -23.600  1.00  0.00           H
ATOM   1797 2HD1 LEU A 119     -21.760  90.600 -24.220  1.00  0.00           H
ATOM   1798 3HD1 LEU A 119     -23.220  90.530 -23.210  1.00  0.00           H
ATOM   1799  CD2 LEU A 119     -20.840  89.680 -21.820  1.00  0.00           C
ATOM   1800 1HD2 LEU A 119     -21.650  88.950 -21.820  1.00  0.00           H
ATOM   1801 2HD2 LEU A 119     -20.080  89.340 -22.530  1.00  0.00           H
ATOM   1802 3HD2 LEU A 119     -20.370  89.750 -20.840  1.00  0.00           H
ATOM   1803  C   LEU A 119     -18.300  92.900 -24.000  1.00  0.00           C
ATOM   1804  O   LEU A 119     -18.710  93.320 -25.090  1.00  0.00           O
ATOM   1805  N   ASP A 120     -17.100  93.410 -23.580  1.00  0.00           N
ATOM   1806  H   ASP A 120     -16.810  93.210 -22.630  1.00  0.00           H
ATOM   1807  CA  ASP A 120     -16.390  94.560 -24.280  1.00  0.00           C
ATOM   1808  HA  ASP A 120     -17.050  95.390 -24.530  1.00  0.00           H
ATOM   1809  CB  ASP A 120     -15.240  95.040 -23.360  1.00  0.00           C
ATOM   1810  HB1 ASP A 120     -14.790  94.200 -22.840  1.00  0.00           H
ATOM   1811  HB2 ASP A 120     -15.640  95.650 -22.550  1.00  0.00           H
ATOM   1812  CG  ASP A 120     -14.180  95.920 -24.030  1.00  0.00           C
ATOM   1813  OD1 ASP A 120     -14.540  96.970 -24.560  1.00  0.00           O
ATOM   1814  OD2 ASP A 120     -13.010  95.530 -24.080  1.00  0.00           O
ATOM   1815  C   ASP A 120     -15.760  94.010 -25.550  1.00  0.00           C
ATOM   1816  O   ASP A 120     -15.820  94.750 -26.590  1.00  0.00           O
ATOM   1817  N   ARG A 121     -15.230  92.740 -25.520  1.00  0.00           N
ATOM   1818  H   ARG A 121     -15.290  92.200 -24.670  1.00  0.00           H
ATOM   1819  CA  ARG A 121     -14.650  92.040 -26.670  1.00  0.00           C
ATOM   1820  HA  ARG A 121     -14.050  92.800 -27.170  1.00  0.00           H
ATOM   1821  CB  ARG A 121     -13.760  90.840 -26.320  1.00  0.00           C
ATOM   1822  HB1 ARG A 121     -13.940  90.070 -27.070  1.00  0.00           H
ATOM   1823  HB2 ARG A 121     -14.120  90.420 -25.380  1.00  0.00           H
ATOM   1824  CG  ARG A 121     -12.220  91.010 -26.200  1.00  0.00           C
ATOM   1825  HG1 ARG A 121     -11.790  91.220 -27.170  1.00  0.00           H
ATOM   1826  HG2 ARG A 121     -11.860  90.060 -25.800  1.00  0.00           H
ATOM   1827  CD  ARG A 121     -11.930  92.160 -25.260  1.00  0.00           C
ATOM   1828  HD1 ARG A 121     -12.680  92.440 -24.520  1.00  0.00           H
ATOM   1829  HD2 ARG A 121     -11.830  93.040 -25.890  1.00  0.00           H
ATOM   1830  NE  ARG A 121     -10.770  91.850 -24.470  1.00  0.00           N
ATOM   1831  HE  ARG A 121     -10.190  91.070 -24.730  1.00  0.00           H
ATOM   1832  CZ  ARG A 121     -10.270  92.740 -23.550  1.00  0.00           C
ATOM   1833  NH1 ARG A 121     -10.780  93.810 -23.140  1.00  0.00           N
ATOM   1834 1HH1 ARG A 121     -11.600  94.190 -23.600  1.00  0.00           H
ATOM   1835 2HH1 ARG A 121     -10.250  94.460 -22.570  1.00  0.00           H
ATOM   1836  NH2 ARG A 121      -9.130  92.480 -22.970  1.00  0.00           N
ATOM   1837 1HH2 ARG A 121      -8.650  91.650 -23.280  1.00  0.00           H
ATOM   1838 2HH2 ARG A 121      -8.740  92.820 -22.100  1.00  0.00           H
ATOM   1839  C   ARG A 121     -15.790  91.640 -27.670  1.00  0.00           C
ATOM   1840  O   ARG A 121     -15.660  91.680 -28.860  1.00  0.00           O
ATOM   1841  N   ILE A 122     -16.950  91.230 -27.110  1.00  0.00           N
ATOM   1842  H   ILE A 122     -17.030  91.230 -26.110  1.00  0.00           H
ATOM   1843  CA  ILE A 122     -18.130  90.970 -27.970  1.00  0.00           C
ATOM   1844  HA  ILE A 122     -17.880  90.290 -28.790  1.00  0.00           H
ATOM   1845  CB  ILE A 122     -19.160  90.290 -27.060  1.00  0.00           C
ATOM   1846  HB  ILE A 122     -19.470  90.830 -26.170  1.00  0.00           H
ATOM   1847  CG2 ILE A 122     -20.610  90.260 -27.810  1.00  0.00           C
ATOM   1848 1HG2 ILE A 122     -21.400  89.720 -27.270  1.00  0.00           H
ATOM   1849 2HG2 ILE A 122     -20.950  91.280 -27.990  1.00  0.00           H
ATOM   1850 3HG2 ILE A 122     -20.540  89.790 -28.790  1.00  0.00           H
ATOM   1851  CG1 ILE A 122     -18.710  88.840 -26.750  1.00  0.00           C
ATOM   1852 1HG1 ILE A 122     -17.660  88.870 -26.470  1.00  0.00           H
ATOM   1853 2HG1 ILE A 122     -18.830  88.190 -27.620  1.00  0.00           H
ATOM   1854  CD  ILE A 122     -19.530  88.170 -25.630  1.00  0.00           C
ATOM   1855  HD1 ILE A 122     -20.550  88.100 -26.010  1.00  0.00           H
ATOM   1856  HD2 ILE A 122     -19.150  87.170 -25.410  1.00  0.00           H
ATOM   1857  HD3 ILE A 122     -19.490  88.720 -24.690  1.00  0.00           H
ATOM   1858  C   ILE A 122     -18.600  92.290 -28.600  1.00  0.00           C
ATOM   1859  O   ILE A 122     -18.940  92.300 -29.740  1.00  0.00           O
ATOM   1860  N   ARG A 123     -18.470  93.510 -27.940  1.00  0.00           N
ATOM   1861  H   ARG A 123     -18.070  93.550 -27.020  1.00  0.00           H
ATOM   1862  CA  ARG A 123     -19.010  94.790 -28.510  1.00  0.00           C
ATOM   1863  HA  ARG A 123     -20.040  94.580 -28.780  1.00  0.00           H
ATOM   1864  CB  ARG A 123     -18.940  95.920 -27.400  1.00  0.00           C
ATOM   1865  HB1 ARG A 123     -18.050  95.780 -26.780  1.00  0.00           H
ATOM   1866  HB2 ARG A 123     -19.710  95.820 -26.640  1.00  0.00           H
ATOM   1867  CG  ARG A 123     -18.790  97.350 -27.880  1.00  0.00           C
ATOM   1868  HG1 ARG A 123     -18.090  97.530 -28.690  1.00  0.00           H
ATOM   1869  HG2 ARG A 123     -18.300  97.840 -27.040  1.00  0.00           H
ATOM   1870  CD  ARG A 123     -20.070  98.160 -28.080  1.00  0.00           C
ATOM   1871  HD1 ARG A 123     -19.720  99.180 -28.280  1.00  0.00           H
ATOM   1872  HD2 ARG A 123     -20.700  98.240 -27.190  1.00  0.00           H
ATOM   1873  NE  ARG A 123     -20.760  97.610 -29.210  1.00  0.00           N
ATOM   1874  HE  ARG A 123     -20.390  97.860 -30.120  1.00  0.00           H
ATOM   1875  CZ  ARG A 123     -21.920  96.940 -29.260  1.00  0.00           C
ATOM   1876  NH1 ARG A 123     -22.620  96.580 -28.220  1.00  0.00           N
ATOM   1877 1HH1 ARG A 123     -22.410  96.880 -27.280  1.00  0.00           H
ATOM   1878 2HH1 ARG A 123     -23.500  96.100 -28.340  1.00  0.00           H
ATOM   1879  NH2 ARG A 123     -22.410  96.550 -30.320  1.00  0.00           N
ATOM   1880 1HH2 ARG A 123     -22.010  96.810 -31.210  1.00  0.00           H
ATOM   1881 2HH2 ARG A 123     -23.290  96.060 -30.190  1.00  0.00           H
ATOM   1882  C   ARG A 123     -18.190  95.260 -29.740  1.00  0.00           C
ATOM   1883  O   ARG A 123     -18.700  95.630 -30.790  1.00  0.00           O
ATOM   1884  N   LYS A 124     -16.870  95.010 -29.670  1.00  0.00           N
ATOM   1885  H   LYS A 124     -16.470  94.500 -28.900  1.00  0.00           H
ATOM   1886  CA  LYS A 124     -15.950  95.320 -30.790  1.00  0.00           C
ATOM   1887  HA  LYS A 124     -16.090  96.350 -31.110  1.00  0.00           H
ATOM   1888  CB  LYS A 124     -14.520  95.250 -30.260  1.00  0.00           C
ATOM   1889  HB1 LYS A 124     -14.280  94.240 -29.950  1.00  0.00           H
ATOM   1890  HB2 LYS A 124     -14.390  96.030 -29.510  1.00  0.00           H
ATOM   1891  CG  LYS A 124     -13.520  95.670 -31.450  1.00  0.00           C
ATOM   1892  HG1 LYS A 124     -13.750  96.710 -31.710  1.00  0.00           H
ATOM   1893  HG2 LYS A 124     -13.770  94.990 -32.260  1.00  0.00           H
ATOM   1894  CD  LYS A 124     -12.030  95.540 -31.080  1.00  0.00           C
ATOM   1895  HD1 LYS A 124     -11.840  94.480 -30.920  1.00  0.00           H
ATOM   1896  HD2 LYS A 124     -11.940  96.190 -30.210  1.00  0.00           H
ATOM   1897  CE  LYS A 124     -11.160  96.060 -32.240  1.00  0.00           C
ATOM   1898  HE1 LYS A 124     -11.460  97.110 -32.310  1.00  0.00           H
ATOM   1899  HE2 LYS A 124     -11.330  95.560 -33.180  1.00  0.00           H
ATOM   1900  NZ  LYS A 124      -9.740  96.000 -31.880  1.00  0.00           N
ATOM   1901  HZ1 LYS A 124      -9.290  95.100 -31.800  1.00  0.00           H
ATOM   1902  HZ2 LYS A 124      -9.280  96.550 -32.590  1.00  0.00           H
ATOM   1903  HZ3 LYS A 124      -9.650  96.320 -30.930  1.00  0.00           H
ATOM   1904  C   LYS A 124     -16.150  94.440 -32.010  1.00  0.00           C
ATOM   1905  O   LYS A 124     -16.320  94.980 -33.080  1.00  0.00           O
ATOM   1906  N   LEU A 125     -16.300  93.150 -31.800  1.00  0.00           N
ATOM   1907  H   LEU A 125     -16.340  92.830 -30.840  1.00  0.00           H
ATOM   1908  CA  LEU A 125     -16.750  92.150 -32.810  1.00  0.00           C
ATOM   1909  HA  LEU A 125     -16.120  92.210 -33.700  1.00  0.00           H
ATOM   1910  CB  LEU A 125     -16.720  90.670 -32.310  1.00  0.00           C
ATOM   1911  HB1 LEU A 125     -17.110  89.980 -33.060  1.00  0.00           H
ATOM   1912  HB2 LEU A 125     -17.400  90.560 -31.470  1.00  0.00           H
ATOM   1913  CG  LEU A 125     -15.340  90.120 -31.870  1.00  0.00           C
ATOM   1914  HG  LEU A 125     -14.830  90.790 -31.180  1.00  0.00           H
ATOM   1915  CD1 LEU A 125     -15.250  88.770 -31.210  1.00  0.00           C
ATOM   1916 1HD1 LEU A 125     -15.870  88.720 -30.320  1.00  0.00           H
ATOM   1917 2HD1 LEU A 125     -15.560  88.040 -31.970  1.00  0.00           H
ATOM   1918 3HD1 LEU A 125     -14.220  88.490 -30.990  1.00  0.00           H
ATOM   1919  CD2 LEU A 125     -14.470  90.050 -33.170  1.00  0.00           C
ATOM   1920 1HD2 LEU A 125     -14.980  89.370 -33.850  1.00  0.00           H
ATOM   1921 2HD2 LEU A 125     -14.300  91.060 -33.550  1.00  0.00           H
ATOM   1922 3HD2 LEU A 125     -13.500  89.600 -32.970  1.00  0.00           H
ATOM   1923  C   LEU A 125     -18.190  92.430 -33.330  1.00  0.00           C
ATOM   1924  O   LEU A 125     -18.340  92.290 -34.570  1.00  0.00           O
ATOM   1925  N   ALA A 126     -19.140  92.670 -32.470  1.00  0.00           N
ATOM   1926  H   ALA A 126     -19.010  92.560 -31.480  1.00  0.00           H
ATOM   1927  CA  ALA A 126     -20.520  92.950 -32.910  1.00  0.00           C
ATOM   1928  HA  ALA A 126     -20.870  92.120 -33.530  1.00  0.00           H
ATOM   1929  CB  ALA A 126     -21.400  93.120 -31.620  1.00  0.00           C
ATOM   1930  HB1 ALA A 126     -21.110  93.960 -31.000  1.00  0.00           H
ATOM   1931  HB2 ALA A 126     -22.460  93.270 -31.810  1.00  0.00           H
ATOM   1932  HB3 ALA A 126     -21.310  92.200 -31.030  1.00  0.00           H
ATOM   1933  C   ALA A 126     -20.680  94.190 -33.800  1.00  0.00           C
ATOM   1934  O   ALA A 126     -21.500  94.130 -34.680  1.00  0.00           O
ATOM   1935  N   ASP A 127     -19.780  95.180 -33.670  1.00  0.00           N
ATOM   1936  H   ASP A 127     -19.200  95.090 -32.840  1.00  0.00           H
ATOM   1937  CA  ASP A 127     -19.690  96.380 -34.600  1.00  0.00           C
ATOM   1938  HA  ASP A 127     -20.670  96.590 -35.040  1.00  0.00           H
ATOM   1939  CB  ASP A 127     -19.300  97.620 -33.830  1.00  0.00           C
ATOM   1940  HB1 ASP A 127     -19.380  98.430 -34.550  1.00  0.00           H
ATOM   1941  HB2 ASP A 127     -18.280  97.560 -33.470  1.00  0.00           H
ATOM   1942  CG  ASP A 127     -20.250  97.860 -32.670  1.00  0.00           C
ATOM   1943  OD1 ASP A 127     -21.450  97.460 -32.860  1.00  0.00           O
ATOM   1944  OD2 ASP A 127     -19.870  98.490 -31.680  1.00  0.00           O
ATOM   1945  C   ASP A 127     -18.840  96.210 -35.860  1.00  0.00           C
ATOM   1946  O   ASP A 127     -19.140  96.870 -36.870  1.00  0.00           O
ATOM   1947  N   GLN A 128     -17.960  95.180 -35.840  1.00  0.00           N
ATOM   1948  H   GLN A 128     -17.840  94.720 -34.950  1.00  0.00           H
ATOM   1949  CA  GLN A 128     -17.300  94.610 -36.970  1.00  0.00           C
ATOM   1950  HA  GLN A 128     -16.760  95.390 -37.510  1.00  0.00           H
ATOM   1951  CB  GLN A 128     -16.110  93.850 -36.350  1.00  0.00           C
ATOM   1952  HB1 GLN A 128     -16.640  92.970 -35.980  1.00  0.00           H
ATOM   1953  HB2 GLN A 128     -15.600  94.330 -35.520  1.00  0.00           H
ATOM   1954  CG  GLN A 128     -14.970  93.370 -37.310  1.00  0.00           C
ATOM   1955  HG1 GLN A 128     -14.330  94.220 -37.540  1.00  0.00           H
ATOM   1956  HG2 GLN A 128     -15.410  92.960 -38.220  1.00  0.00           H
ATOM   1957  CD  GLN A 128     -14.170  92.240 -36.650  1.00  0.00           C
ATOM   1958  OE1 GLN A 128     -14.700  91.200 -36.280  1.00  0.00           O
ATOM   1959  NE2 GLN A 128     -12.890  92.380 -36.540  1.00  0.00           N
ATOM   1960 1HE2 GLN A 128     -12.360  93.230 -36.710  1.00  0.00           H
ATOM   1961 2HE2 GLN A 128     -12.380  91.580 -36.200  1.00  0.00           H
ATOM   1962  C   GLN A 128     -18.190  93.820 -37.970  1.00  0.00           C
ATOM   1963  O   GLN A 128     -17.890  93.740 -39.190  1.00  0.00           O
ATOM   1964  N   CYS A 129     -19.320  93.310 -37.470  1.00  0.00           N
ATOM   1965  H   CYS A 129     -19.560  93.530 -36.520  1.00  0.00           H
ATOM   1966  CA  CYS A 129     -20.190  92.510 -38.320  1.00  0.00           C
ATOM   1967  HA  CYS A 129     -19.670  91.910 -39.060  1.00  0.00           H
ATOM   1968  CB  CYS A 129     -21.030  91.610 -37.360  1.00  0.00           C
ATOM   1969  HB1 CYS A 129     -21.630  90.960 -38.000  1.00  0.00           H
ATOM   1970  HB2 CYS A 129     -21.780  92.160 -36.780  1.00  0.00           H
ATOM   1971  SG  CYS A 129     -19.980  90.520 -36.350  1.00  0.00           S
ATOM   1972  HG  CYS A 129     -19.450  91.470 -35.570  1.00  0.00           H
ATOM   1973  C   CYS A 129     -21.160  93.360 -39.170  1.00  0.00           C
ATOM   1974  O   CYS A 129     -21.380  94.540 -38.880  1.00  0.00           O
ATOM   1975  N   THR A 130     -21.680  92.840 -40.290  1.00  0.00           N
ATOM   1976  H   THR A 130     -21.490  91.890 -40.590  1.00  0.00           H
ATOM   1977  CA  THR A 130     -22.790  93.460 -41.010  1.00  0.00           C
ATOM   1978  HA  THR A 130     -22.890  94.480 -40.650  1.00  0.00           H
ATOM   1979  CB  THR A 130     -22.410  93.590 -42.520  1.00  0.00           C
ATOM   1980  HB  THR A 130     -23.260  94.000 -43.070  1.00  0.00           H
ATOM   1981  CG2 THR A 130     -21.290  94.630 -42.740  1.00  0.00           C
ATOM   1982 1HG2 THR A 130     -21.560  95.660 -42.500  1.00  0.00           H
ATOM   1983 2HG2 THR A 130     -20.470  94.400 -42.060  1.00  0.00           H
ATOM   1984 3HG2 THR A 130     -20.950  94.700 -43.770  1.00  0.00           H
ATOM   1985  OG1 THR A 130     -21.950  92.410 -43.110  1.00  0.00           O
ATOM   1986  HG1 THR A 130     -22.030  92.510 -44.060  1.00  0.00           H
ATOM   1987  C   THR A 130     -24.200  92.840 -40.880  1.00  0.00           C
ATOM   1988  O   THR A 130     -25.180  93.460 -41.300  1.00  0.00           O
ATOM   1989  N   GLY A 131     -24.310  91.700 -40.140  1.00  0.00           N
ATOM   1990  H   GLY A 131     -23.450  91.240 -39.880  1.00  0.00           H
ATOM   1991  CA  GLY A 131     -25.610  91.100 -39.660  1.00  0.00           C
ATOM   1992  HA1 GLY A 131     -26.260  90.860 -40.500  1.00  0.00           H
ATOM   1993  HA2 GLY A 131     -26.060  91.890 -39.060  1.00  0.00           H
ATOM   1994  C   GLY A 131     -25.480  89.830 -38.820  1.00  0.00           C
ATOM   1995  O   GLY A 131     -26.040  88.730 -39.160  1.00  0.00           O
ATOM   1996  N   LEU A 132     -24.790  89.930 -37.690  1.00  0.00           N
ATOM   1997  H   LEU A 132     -24.410  90.820 -37.390  1.00  0.00           H
ATOM   1998  CA  LEU A 132     -24.810  88.930 -36.650  1.00  0.00           C
ATOM   1999  HA  LEU A 132     -24.030  88.200 -36.830  1.00  0.00           H
ATOM   2000  CB  LEU A 132     -24.400  89.670 -35.380  1.00  0.00           C
ATOM   2001  HB1 LEU A 132     -25.060  90.490 -35.100  1.00  0.00           H
ATOM   2002  HB2 LEU A 132     -23.420  90.120 -35.560  1.00  0.00           H
ATOM   2003  CG  LEU A 132     -24.410  88.710 -34.150  1.00  0.00           C
ATOM   2004  HG  LEU A 132     -25.310  88.140 -33.930  1.00  0.00           H
ATOM   2005  CD1 LEU A 132     -23.350  87.660 -34.030  1.00  0.00           C
ATOM   2006 1HD1 LEU A 132     -23.230  87.210 -33.040  1.00  0.00           H
ATOM   2007 2HD1 LEU A 132     -23.570  86.790 -34.650  1.00  0.00           H
ATOM   2008 3HD1 LEU A 132     -22.370  88.020 -34.330  1.00  0.00           H
ATOM   2009  CD2 LEU A 132     -24.130  89.680 -32.960  1.00  0.00           C
ATOM   2010 1HD2 LEU A 132     -24.090  89.060 -32.070  1.00  0.00           H
ATOM   2011 2HD2 LEU A 132     -23.160  90.150 -33.120  1.00  0.00           H
ATOM   2012 3HD2 LEU A 132     -24.830  90.500 -32.840  1.00  0.00           H
ATOM   2013  C   LEU A 132     -26.190  88.120 -36.580  1.00  0.00           C
ATOM   2014  O   LEU A 132     -27.210  88.670 -36.300  1.00  0.00           O
ATOM   2015  N   GLN A 133     -26.190  86.770 -36.680  1.00  0.00           N
ATOM   2016  H   GLN A 133     -25.310  86.300 -36.860  1.00  0.00           H
ATOM   2017  CA  GLN A 133     -27.390  85.920 -36.500  1.00  0.00           C
ATOM   2018  HA  GLN A 133     -28.260  86.530 -36.710  1.00  0.00           H
ATOM   2019  CB  GLN A 133     -27.410  84.840 -37.540  1.00  0.00           C
ATOM   2020  HB1 GLN A 133     -27.610  85.360 -38.490  1.00  0.00           H
ATOM   2021  HB2 GLN A 133     -28.350  84.330 -37.320  1.00  0.00           H
ATOM   2022  CG  GLN A 133     -26.200  83.950 -37.790  1.00  0.00           C
ATOM   2023  HG1 GLN A 133     -25.880  83.560 -36.820  1.00  0.00           H
ATOM   2024  HG2 GLN A 133     -25.430  84.620 -38.160  1.00  0.00           H
ATOM   2025  CD  GLN A 133     -26.420  82.770 -38.740  1.00  0.00           C
ATOM   2026  OE1 GLN A 133     -27.460  82.200 -38.910  1.00  0.00           O
ATOM   2027  NE2 GLN A 133     -25.430  82.390 -39.450  1.00  0.00           N
ATOM   2028 1HE2 GLN A 133     -24.610  82.980 -39.500  1.00  0.00           H
ATOM   2029 2HE2 GLN A 133     -25.560  81.640 -40.120  1.00  0.00           H
ATOM   2030  C   GLN A 133     -27.470  85.470 -35.030  1.00  0.00           C
ATOM   2031  O   GLN A 133     -28.500  85.540 -34.360  1.00  0.00           O
ATOM   2032  N   GLY A 134     -26.260  85.100 -34.430  1.00  0.00           N
ATOM   2033  H   GLY A 134     -25.420  85.110 -35.000  1.00  0.00           H
ATOM   2034  CA  GLY A 134     -26.230  84.650 -32.980  1.00  0.00           C
ATOM   2035  HA1 GLY A 134     -26.990  83.910 -32.720  1.00  0.00           H
ATOM   2036  HA2 GLY A 134     -26.540  85.530 -32.410  1.00  0.00           H
ATOM   2037  C   GLY A 134     -24.840  84.170 -32.530  1.00  0.00           C
ATOM   2038  O   GLY A 134     -23.820  84.500 -33.130  1.00  0.00           O
ATOM   2039  N   PHE A 135     -24.890  83.400 -31.420  1.00  0.00           N
ATOM   2040  H   PHE A 135     -25.790  83.150 -31.040  1.00  0.00           H
ATOM   2041  CA  PHE A 135     -23.700  82.980 -30.740  1.00  0.00           C
ATOM   2042  HA  PHE A 135     -22.770  83.350 -31.170  1.00  0.00           H
ATOM   2043  CB  PHE A 135     -23.810  83.600 -29.330  1.00  0.00           C
ATOM   2044  HB1 PHE A 135     -22.980  83.190 -28.770  1.00  0.00           H
ATOM   2045  HB2 PHE A 135     -24.670  83.200 -28.800  1.00  0.00           H
ATOM   2046  CG  PHE A 135     -23.570  85.110 -29.170  1.00  0.00           C
ATOM   2047  CD1 PHE A 135     -22.320  85.700 -29.300  1.00  0.00           C
ATOM   2048  HD1 PHE A 135     -21.450  85.070 -29.290  1.00  0.00           H
ATOM   2049  CE1 PHE A 135     -22.150  87.070 -29.170  1.00  0.00           C
ATOM   2050  HE1 PHE A 135     -21.150  87.480 -29.170  1.00  0.00           H
ATOM   2051  CZ  PHE A 135     -23.240  87.910 -29.130  1.00  0.00           C
ATOM   2052  HZ  PHE A 135     -22.990  88.970 -29.160  1.00  0.00           H
ATOM   2053  CE2 PHE A 135     -24.560  87.360 -29.050  1.00  0.00           C
ATOM   2054  HE2 PHE A 135     -25.470  87.940 -29.120  1.00  0.00           H
ATOM   2055  CD2 PHE A 135     -24.700  85.980 -29.100  1.00  0.00           C
ATOM   2056  HD2 PHE A 135     -25.670  85.500 -29.110  1.00  0.00           H
ATOM   2057  C   PHE A 135     -23.740  81.460 -30.670  1.00  0.00           C
ATOM   2058  O   PHE A 135     -24.740  80.910 -30.320  1.00  0.00           O
ATOM   2059  N   LEU A 136     -22.580  80.860 -30.870  1.00  0.00           N
ATOM   2060  H   LEU A 136     -21.810  81.420 -31.230  1.00  0.00           H
ATOM   2061  CA  LEU A 136     -22.260  79.580 -30.240  1.00  0.00           C
ATOM   2062  HA  LEU A 136     -23.190  79.070 -29.980  1.00  0.00           H
ATOM   2063  CB  LEU A 136     -21.560  78.730 -31.340  1.00  0.00           C
ATOM   2064  HB1 LEU A 136     -21.110  77.890 -30.830  1.00  0.00           H
ATOM   2065  HB2 LEU A 136     -20.800  79.300 -31.880  1.00  0.00           H
ATOM   2066  CG  LEU A 136     -22.510  78.110 -32.320  1.00  0.00           C
ATOM   2067  HG  LEU A 136     -23.300  78.770 -32.690  1.00  0.00           H
ATOM   2068  CD1 LEU A 136     -21.670  77.620 -33.470  1.00  0.00           C
ATOM   2069 1HD1 LEU A 136     -22.330  77.170 -34.220  1.00  0.00           H
ATOM   2070 2HD1 LEU A 136     -20.920  78.310 -33.860  1.00  0.00           H
ATOM   2071 3HD1 LEU A 136     -20.970  76.880 -33.090  1.00  0.00           H
ATOM   2072  CD2 LEU A 136     -23.220  76.890 -31.750  1.00  0.00           C
ATOM   2073 1HD2 LEU A 136     -22.550  76.070 -31.520  1.00  0.00           H
ATOM   2074 2HD2 LEU A 136     -23.720  77.140 -30.810  1.00  0.00           H
ATOM   2075 3HD2 LEU A 136     -23.990  76.550 -32.440  1.00  0.00           H
ATOM   2076  C   LEU A 136     -21.420  79.630 -29.000  1.00  0.00           C
ATOM   2077  O   LEU A 136     -20.460  80.410 -28.910  1.00  0.00           O
ATOM   2078  N   VAL A 137     -21.740  78.950 -27.930  1.00  0.00           N
ATOM   2079  H   VAL A 137     -22.590  78.410 -27.940  1.00  0.00           H
ATOM   2080  CA  VAL A 137     -21.020  78.950 -26.570  1.00  0.00           C
ATOM   2081  HA  VAL A 137     -20.180  79.640 -26.530  1.00  0.00           H
ATOM   2082  CB  VAL A 137     -22.100  79.330 -25.520  1.00  0.00           C
ATOM   2083  HB  VAL A 137     -22.940  78.630 -25.550  1.00  0.00           H
ATOM   2084  CG1 VAL A 137     -21.460  79.350 -24.170  1.00  0.00           C
ATOM   2085 1HG1 VAL A 137     -22.190  79.660 -23.420  1.00  0.00           H
ATOM   2086 2HG1 VAL A 137     -21.180  78.350 -23.840  1.00  0.00           H
ATOM   2087 3HG1 VAL A 137     -20.620  80.040 -24.050  1.00  0.00           H
ATOM   2088  CG2 VAL A 137     -22.630  80.720 -25.780  1.00  0.00           C
ATOM   2089 1HG2 VAL A 137     -23.180  80.820 -26.720  1.00  0.00           H
ATOM   2090 2HG2 VAL A 137     -23.230  81.090 -24.950  1.00  0.00           H
ATOM   2091 3HG2 VAL A 137     -21.800  81.420 -25.830  1.00  0.00           H
ATOM   2092  C   VAL A 137     -20.570  77.520 -26.270  1.00  0.00           C
ATOM   2093  O   VAL A 137     -21.280  76.540 -26.400  1.00  0.00           O
ATOM   2094  N   PHE A 138     -19.240  77.360 -26.080  1.00  0.00           N
ATOM   2095  H   PHE A 138     -18.740  78.210 -25.890  1.00  0.00           H
ATOM   2096  CA  PHE A 138     -18.600  76.040 -25.990  1.00  0.00           C
ATOM   2097  HA  PHE A 138     -19.240  75.230 -26.340  1.00  0.00           H
ATOM   2098  CB  PHE A 138     -17.490  75.970 -27.010  1.00  0.00           C
ATOM   2099  HB1 PHE A 138     -16.930  75.080 -26.730  1.00  0.00           H
ATOM   2100  HB2 PHE A 138     -16.870  76.840 -26.830  1.00  0.00           H
ATOM   2101  CG  PHE A 138     -17.960  76.000 -28.460  1.00  0.00           C
ATOM   2102  CD1 PHE A 138     -18.200  77.260 -29.080  1.00  0.00           C
ATOM   2103  HD1 PHE A 138     -18.010  78.190 -28.570  1.00  0.00           H
ATOM   2104  CE1 PHE A 138     -18.450  77.320 -30.440  1.00  0.00           C
ATOM   2105  HE1 PHE A 138     -18.640  78.310 -30.820  1.00  0.00           H
ATOM   2106  CZ  PHE A 138     -18.550  76.130 -31.160  1.00  0.00           C
ATOM   2107  HZ  PHE A 138     -18.880  76.230 -32.180  1.00  0.00           H
ATOM   2108  CE2 PHE A 138     -18.420  74.830 -30.510  1.00  0.00           C
ATOM   2109  HE2 PHE A 138     -18.550  73.880 -31.000  1.00  0.00           H
ATOM   2110  CD2 PHE A 138     -18.130  74.790 -29.160  1.00  0.00           C
ATOM   2111  HD2 PHE A 138     -17.980  73.830 -28.690  1.00  0.00           H
ATOM   2112  C   PHE A 138     -18.170  75.820 -24.580  1.00  0.00           C
ATOM   2113  O   PHE A 138     -17.220  76.540 -24.120  1.00  0.00           O
ATOM   2114  N   HIS A 139     -18.740  74.940 -23.770  1.00  0.00           N
ATOM   2115  H   HIS A 139     -19.310  74.220 -24.200  1.00  0.00           H
ATOM   2116  CA  HIS A 139     -18.580  74.910 -22.270  1.00  0.00           C
ATOM   2117  HA  HIS A 139     -17.560  75.180 -21.980  1.00  0.00           H
ATOM   2118  CB  HIS A 139     -19.580  75.830 -21.480  1.00  0.00           C
ATOM   2119  HB1 HIS A 139     -19.410  76.860 -21.790  1.00  0.00           H
ATOM   2120  HB2 HIS A 139     -19.350  75.780 -20.410  1.00  0.00           H
ATOM   2121  CG  HIS A 139     -21.040  75.500 -21.620  1.00  0.00           C
ATOM   2122  ND1 HIS A 139     -21.850  75.010 -20.580  1.00  0.00           N
ATOM   2123  HD1 HIS A 139     -21.560  74.860 -19.620  1.00  0.00           H
ATOM   2124  CE1 HIS A 139     -23.060  74.750 -21.090  1.00  0.00           C
ATOM   2125  HE1 HIS A 139     -23.930  74.390 -20.560  1.00  0.00           H
ATOM   2126  NE2 HIS A 139     -23.090  75.040 -22.400  1.00  0.00           N
ATOM   2127  HE2 HIS A 139     -23.930  74.950 -22.950  1.00  0.00           H
ATOM   2128  CD2 HIS A 139     -21.870  75.610 -22.710  1.00  0.00           C
ATOM   2129  HD2 HIS A 139     -21.530  75.840 -23.710  1.00  0.00           H
ATOM   2130  C   HIS A 139     -18.760  73.470 -21.770  1.00  0.00           C
ATOM   2131  O   HIS A 139     -19.260  72.600 -22.440  1.00  0.00           O
ATOM   2132  N   SER A 140     -18.550  73.240 -20.480  1.00  0.00           N
ATOM   2133  H   SER A 140     -18.120  73.980 -19.940  1.00  0.00           H
ATOM   2134  CA  SER A 140     -18.910  71.930 -19.830  1.00  0.00           C
ATOM   2135  HA  SER A 140     -18.960  71.090 -20.530  1.00  0.00           H
ATOM   2136  CB  SER A 140     -17.960  71.520 -18.690  1.00  0.00           C
ATOM   2137  HB1 SER A 140     -16.960  71.490 -19.120  1.00  0.00           H
ATOM   2138  HB2 SER A 140     -18.170  70.490 -18.400  1.00  0.00           H
ATOM   2139  OG  SER A 140     -17.980  72.310 -17.560  1.00  0.00           O
ATOM   2140  HG  SER A 140     -17.250  72.940 -17.590  1.00  0.00           H
ATOM   2141  C   SER A 140     -20.280  72.030 -19.180  1.00  0.00           C
ATOM   2142  O   SER A 140     -20.770  73.120 -18.960  1.00  0.00           O
ATOM   2143  N   PHE A 141     -20.860  70.860 -19.080  1.00  0.00           N
ATOM   2144  H   PHE A 141     -20.380  69.990 -19.270  1.00  0.00           H
ATOM   2145  CA  PHE A 141     -22.250  70.870 -18.570  1.00  0.00           C
ATOM   2146  HA  PHE A 141     -22.760  71.690 -19.070  1.00  0.00           H
ATOM   2147  CB  PHE A 141     -22.900  69.510 -18.990  1.00  0.00           C
ATOM   2148  HB1 PHE A 141     -22.330  68.760 -18.440  1.00  0.00           H
ATOM   2149  HB2 PHE A 141     -22.830  69.430 -20.070  1.00  0.00           H
ATOM   2150  CG  PHE A 141     -24.390  69.340 -18.740  1.00  0.00           C
ATOM   2151  CD1 PHE A 141     -24.820  68.110 -18.080  1.00  0.00           C
ATOM   2152  HD1 PHE A 141     -24.210  67.240 -17.860  1.00  0.00           H
ATOM   2153  CE1 PHE A 141     -26.170  67.860 -17.890  1.00  0.00           C
ATOM   2154  HE1 PHE A 141     -26.480  66.860 -17.600  1.00  0.00           H
ATOM   2155  CZ  PHE A 141     -27.080  68.790 -18.230  1.00  0.00           C
ATOM   2156  HZ  PHE A 141     -28.130  68.620 -18.060  1.00  0.00           H
ATOM   2157  CE2 PHE A 141     -26.720  70.010 -18.730  1.00  0.00           C
ATOM   2158  HE2 PHE A 141     -27.490  70.680 -19.100  1.00  0.00           H
ATOM   2159  CD2 PHE A 141     -25.440  70.360 -18.870  1.00  0.00           C
ATOM   2160  HD2 PHE A 141     -25.150  71.290 -19.340  1.00  0.00           H
ATOM   2161  C   PHE A 141     -22.350  71.110 -17.080  1.00  0.00           C
ATOM   2162  O   PHE A 141     -23.220  71.780 -16.540  1.00  0.00           O
ATOM   2163  N   GLY A 142     -21.420  70.550 -16.310  1.00  0.00           N
ATOM   2164  H   GLY A 142     -20.790  69.970 -16.850  1.00  0.00           H
ATOM   2165  CA  GLY A 142     -21.350  70.330 -14.850  1.00  0.00           C
ATOM   2166  HA1 GLY A 142     -21.380  69.250 -14.690  1.00  0.00           H
ATOM   2167  HA2 GLY A 142     -22.210  70.820 -14.370  1.00  0.00           H
ATOM   2168  C   GLY A 142     -20.250  71.020 -14.070  1.00  0.00           C
ATOM   2169  O   GLY A 142     -20.130  70.880 -12.840  1.00  0.00           O
ATOM   2170  N   GLY A 143     -19.410  71.720 -14.850  1.00  0.00           N
ATOM   2171  H   GLY A 143     -19.560  71.740 -15.850  1.00  0.00           H
ATOM   2172  CA  GLY A 143     -18.280  72.610 -14.310  1.00  0.00           C
ATOM   2173  HA1 GLY A 143     -17.730  72.970 -15.180  1.00  0.00           H
ATOM   2174  HA2 GLY A 143     -17.590  72.070 -13.650  1.00  0.00           H
ATOM   2175  C   GLY A 143     -18.730  73.800 -13.460  1.00  0.00           C
ATOM   2176  O   GLY A 143     -19.860  74.280 -13.650  1.00  0.00           O
ATOM   2177  N   GLY A 144     -17.810  74.330 -12.620  1.00  0.00           N
ATOM   2178  H   GLY A 144     -16.910  73.890 -12.660  1.00  0.00           H
ATOM   2179  CA  GLY A 144     -17.930  75.560 -11.920  1.00  0.00           C
ATOM   2180  HA1 GLY A 144     -17.070  75.780 -11.300  1.00  0.00           H
ATOM   2181  HA2 GLY A 144     -18.800  75.400 -11.290  1.00  0.00           H
ATOM   2182  C   GLY A 144     -18.180  76.750 -12.770  1.00  0.00           C
ATOM   2183  O   GLY A 144     -19.260  77.330 -12.810  1.00  0.00           O
ATOM   2184  N   THR A 145     -17.130  76.980 -13.590  1.00  0.00           N
ATOM   2185  H   THR A 145     -16.260  76.500 -13.390  1.00  0.00           H
ATOM   2186  CA  THR A 145     -17.070  77.920 -14.690  1.00  0.00           C
ATOM   2187  HA  THR A 145     -17.450  78.900 -14.400  1.00  0.00           H
ATOM   2188  CB  THR A 145     -15.670  78.060 -15.260  1.00  0.00           C
ATOM   2189  HB  THR A 145     -15.290  77.100 -15.610  1.00  0.00           H
ATOM   2190  CG2 THR A 145     -15.610  78.960 -16.450  1.00  0.00           C
ATOM   2191 1HG2 THR A 145     -14.590  79.200 -16.760  1.00  0.00           H
ATOM   2192 2HG2 THR A 145     -16.150  78.470 -17.250  1.00  0.00           H
ATOM   2193 3HG2 THR A 145     -16.120  79.900 -16.230  1.00  0.00           H
ATOM   2194  OG1 THR A 145     -14.700  78.560 -14.350  1.00  0.00           O
ATOM   2195  HG1 THR A 145     -14.540  77.920 -13.660  1.00  0.00           H
ATOM   2196  C   THR A 145     -18.120  77.370 -15.680  1.00  0.00           C
ATOM   2197  O   THR A 145     -18.940  78.170 -16.140  1.00  0.00           O
ATOM   2198  N   GLY A 146     -18.070  76.150 -16.180  1.00  0.00           N
ATOM   2199  H   GLY A 146     -17.330  75.550 -15.850  1.00  0.00           H
ATOM   2200  CA  GLY A 146     -18.960  75.540 -17.170  1.00  0.00           C
ATOM   2201  HA1 GLY A 146     -18.700  74.480 -17.160  1.00  0.00           H
ATOM   2202  HA2 GLY A 146     -18.680  75.980 -18.130  1.00  0.00           H
ATOM   2203  C   GLY A 146     -20.460  75.710 -16.880  1.00  0.00           C
ATOM   2204  O   GLY A 146     -21.160  75.810 -17.870  1.00  0.00           O
ATOM   2205  N   SER A 147     -20.940  75.740 -15.660  1.00  0.00           N
ATOM   2206  H   SER A 147     -20.210  75.420 -15.030  1.00  0.00           H
ATOM   2207  CA  SER A 147     -22.350  75.900 -15.330  1.00  0.00           C
ATOM   2208  HA  SER A 147     -22.980  75.730 -16.200  1.00  0.00           H
ATOM   2209  CB  SER A 147     -22.770  74.890 -14.240  1.00  0.00           C
ATOM   2210  HB1 SER A 147     -22.630  73.860 -14.560  1.00  0.00           H
ATOM   2211  HB2 SER A 147     -23.840  75.040 -14.140  1.00  0.00           H
ATOM   2212  OG  SER A 147     -22.190  75.120 -12.950  1.00  0.00           O
ATOM   2213  HG  SER A 147     -21.270  74.880 -13.080  1.00  0.00           H
ATOM   2214  C   SER A 147     -22.620  77.320 -14.770  1.00  0.00           C
ATOM   2215  O   SER A 147     -23.340  77.970 -15.490  1.00  0.00           O
ATOM   2216  N   GLY A 148     -21.950  77.920 -13.730  1.00  0.00           N
ATOM   2217  H   GLY A 148     -21.390  77.350 -13.110  1.00  0.00           H
ATOM   2218  CA  GLY A 148     -22.510  79.220 -13.300  1.00  0.00           C
ATOM   2219  HA1 GLY A 148     -22.160  79.230 -12.270  1.00  0.00           H
ATOM   2220  HA2 GLY A 148     -23.600  79.230 -13.270  1.00  0.00           H
ATOM   2221  C   GLY A 148     -21.980  80.460 -14.040  1.00  0.00           C
ATOM   2222  O   GLY A 148     -22.790  81.390 -14.100  1.00  0.00           O
ATOM   2223  N   PHE A 149     -20.810  80.460 -14.580  1.00  0.00           N
ATOM   2224  H   PHE A 149     -20.170  79.690 -14.490  1.00  0.00           H
ATOM   2225  CA  PHE A 149     -20.290  81.540 -15.490  1.00  0.00           C
ATOM   2226  HA  PHE A 149     -20.450  82.530 -15.070  1.00  0.00           H
ATOM   2227  CB  PHE A 149     -18.820  81.390 -15.800  1.00  0.00           C
ATOM   2228  HB1 PHE A 149     -18.630  80.530 -16.440  1.00  0.00           H
ATOM   2229  HB2 PHE A 149     -18.380  81.140 -14.830  1.00  0.00           H
ATOM   2230  CG  PHE A 149     -18.120  82.670 -16.300  1.00  0.00           C
ATOM   2231  CD1 PHE A 149     -18.150  83.870 -15.570  1.00  0.00           C
ATOM   2232  HD1 PHE A 149     -18.490  83.960 -14.550  1.00  0.00           H
ATOM   2233  CE1 PHE A 149     -17.530  84.990 -16.100  1.00  0.00           C
ATOM   2234  HE1 PHE A 149     -17.510  85.910 -15.540  1.00  0.00           H
ATOM   2235  CZ  PHE A 149     -16.970  85.010 -17.390  1.00  0.00           C
ATOM   2236  HZ  PHE A 149     -16.450  85.880 -17.770  1.00  0.00           H
ATOM   2237  CE2 PHE A 149     -16.930  83.800 -18.080  1.00  0.00           C
ATOM   2238  HE2 PHE A 149     -16.390  83.730 -19.010  1.00  0.00           H
ATOM   2239  CD2 PHE A 149     -17.430  82.650 -17.550  1.00  0.00           C
ATOM   2240  HD2 PHE A 149     -17.280  81.710 -18.060  1.00  0.00           H
ATOM   2241  C   PHE A 149     -21.030  81.530 -16.790  1.00  0.00           C
ATOM   2242  O   PHE A 149     -21.580  82.590 -17.140  1.00  0.00           O
ATOM   2243  N   THR A 150     -21.090  80.410 -17.490  1.00  0.00           N
ATOM   2244  H   THR A 150     -20.560  79.610 -17.180  1.00  0.00           H
ATOM   2245  CA  THR A 150     -21.920  80.320 -18.710  1.00  0.00           C
ATOM   2246  HA  THR A 150     -21.560  81.070 -19.420  1.00  0.00           H
ATOM   2247  CB  THR A 150     -22.020  78.900 -19.240  1.00  0.00           C
ATOM   2248  HB  THR A 150     -22.660  78.360 -18.540  1.00  0.00           H
ATOM   2249  CG2 THR A 150     -22.330  78.730 -20.710  1.00  0.00           C
ATOM   2250 1HG2 THR A 150     -21.450  78.930 -21.320  1.00  0.00           H
ATOM   2251 2HG2 THR A 150     -22.600  77.700 -20.920  1.00  0.00           H
ATOM   2252 3HG2 THR A 150     -23.270  79.210 -20.970  1.00  0.00           H
ATOM   2253  OG1 THR A 150     -20.740  78.250 -19.170  1.00  0.00           O
ATOM   2254  HG1 THR A 150     -20.930  77.310 -19.230  1.00  0.00           H
ATOM   2255  C   THR A 150     -23.410  80.650 -18.440  1.00  0.00           C
ATOM   2256  O   THR A 150     -24.060  81.340 -19.190  1.00  0.00           O
ATOM   2257  N   SER A 151     -23.990  80.310 -17.320  1.00  0.00           N
ATOM   2258  H   SER A 151     -23.450  79.660 -16.760  1.00  0.00           H
ATOM   2259  CA  SER A 151     -25.390  80.710 -16.870  1.00  0.00           C
ATOM   2260  HA  SER A 151     -26.110  80.530 -17.670  1.00  0.00           H
ATOM   2261  CB  SER A 151     -25.890  79.910 -15.750  1.00  0.00           C
ATOM   2262  HB1 SER A 151     -26.870  80.250 -15.410  1.00  0.00           H
ATOM   2263  HB2 SER A 151     -25.170  80.040 -14.940  1.00  0.00           H
ATOM   2264  OG  SER A 151     -25.980  78.510 -16.070  1.00  0.00           O
ATOM   2265  HG  SER A 151     -25.110  78.140 -15.910  1.00  0.00           H
ATOM   2266  C   SER A 151     -25.440  82.230 -16.560  1.00  0.00           C
ATOM   2267  O   SER A 151     -26.620  82.690 -16.520  1.00  0.00           O
ATOM   2268  N   LEU A 152     -24.330  82.980 -16.360  1.00  0.00           N
ATOM   2269  H   LEU A 152     -23.430  82.520 -16.370  1.00  0.00           H
ATOM   2270  CA  LEU A 152     -24.350  84.430 -16.300  1.00  0.00           C
ATOM   2271  HA  LEU A 152     -25.320  84.850 -16.040  1.00  0.00           H
ATOM   2272  CB  LEU A 152     -23.220  84.900 -15.410  1.00  0.00           C
ATOM   2273  HB1 LEU A 152     -22.360  84.470 -15.920  1.00  0.00           H
ATOM   2274  HB2 LEU A 152     -23.260  84.520 -14.380  1.00  0.00           H
ATOM   2275  CG  LEU A 152     -22.960  86.450 -15.380  1.00  0.00           C
ATOM   2276  HG  LEU A 152     -22.980  86.880 -16.380  1.00  0.00           H
ATOM   2277  CD1 LEU A 152     -24.020  87.110 -14.490  1.00  0.00           C
ATOM   2278 1HD1 LEU A 152     -25.000  86.680 -14.680  1.00  0.00           H
ATOM   2279 2HD1 LEU A 152     -23.710  86.820 -13.490  1.00  0.00           H
ATOM   2280 3HD1 LEU A 152     -23.900  88.190 -14.580  1.00  0.00           H
ATOM   2281  CD2 LEU A 152     -21.610  86.660 -14.810  1.00  0.00           C
ATOM   2282 1HD2 LEU A 152     -21.600  86.390 -13.750  1.00  0.00           H
ATOM   2283 2HD2 LEU A 152     -20.880  86.110 -15.400  1.00  0.00           H
ATOM   2284 3HD2 LEU A 152     -21.260  87.690 -14.750  1.00  0.00           H
ATOM   2285  C   LEU A 152     -24.190  84.920 -17.720  1.00  0.00           C
ATOM   2286  O   LEU A 152     -24.880  85.860 -18.110  1.00  0.00           O
ATOM   2287  N   LEU A 153     -23.260  84.360 -18.490  1.00  0.00           N
ATOM   2288  H   LEU A 153     -22.750  83.630 -18.020  1.00  0.00           H
ATOM   2289  CA  LEU A 153     -23.040  84.780 -19.930  1.00  0.00           C
ATOM   2290  HA  LEU A 153     -22.720  85.820 -19.990  1.00  0.00           H
ATOM   2291  CB  LEU A 153     -21.850  83.870 -20.340  1.00  0.00           C
ATOM   2292  HB1 LEU A 153     -22.140  82.840 -20.150  1.00  0.00           H
ATOM   2293  HB2 LEU A 153     -20.980  84.080 -19.730  1.00  0.00           H
ATOM   2294  CG  LEU A 153     -21.280  83.960 -21.760  1.00  0.00           C
ATOM   2295  HG  LEU A 153     -20.310  83.460 -21.830  1.00  0.00           H
ATOM   2296  CD1 LEU A 153     -22.180  83.230 -22.740  1.00  0.00           C
ATOM   2297 1HD1 LEU A 153     -21.680  83.280 -23.710  1.00  0.00           H
ATOM   2298 2HD1 LEU A 153     -22.510  82.270 -22.340  1.00  0.00           H
ATOM   2299 3HD1 LEU A 153     -23.050  83.860 -22.940  1.00  0.00           H
ATOM   2300  CD2 LEU A 153     -21.150  85.450 -22.190  1.00  0.00           C
ATOM   2301 1HD2 LEU A 153     -22.130  85.840 -22.460  1.00  0.00           H
ATOM   2302 2HD2 LEU A 153     -20.720  86.060 -21.390  1.00  0.00           H
ATOM   2303 3HD2 LEU A 153     -20.450  85.510 -23.020  1.00  0.00           H
ATOM   2304  C   LEU A 153     -24.330  84.670 -20.770  1.00  0.00           C
ATOM   2305  O   LEU A 153     -24.690  85.610 -21.420  1.00  0.00           O
ATOM   2306  N   MET A 154     -25.190  83.590 -20.620  1.00  0.00           N
ATOM   2307  H   MET A 154     -24.830  82.800 -20.090  1.00  0.00           H
ATOM   2308  CA  MET A 154     -26.530  83.490 -21.230  1.00  0.00           C
ATOM   2309  HA  MET A 154     -26.340  83.610 -22.290  1.00  0.00           H
ATOM   2310  CB  MET A 154     -27.090  82.040 -20.950  1.00  0.00           C
ATOM   2311  HB1 MET A 154     -28.160  82.200 -21.010  1.00  0.00           H
ATOM   2312  HB2 MET A 154     -26.970  81.710 -19.920  1.00  0.00           H
ATOM   2313  CG  MET A 154     -26.480  81.040 -21.970  1.00  0.00           C
ATOM   2314  HG1 MET A 154     -26.870  80.080 -21.660  1.00  0.00           H
ATOM   2315  HG2 MET A 154     -25.400  81.080 -21.810  1.00  0.00           H
ATOM   2316  SD  MET A 154     -27.020  81.330 -23.680  1.00  0.00           S
ATOM   2317  CE  MET A 154     -26.150  79.880 -24.480  1.00  0.00           C
ATOM   2318  HE1 MET A 154     -26.170  79.940 -25.570  1.00  0.00           H
ATOM   2319  HE2 MET A 154     -25.110  79.780 -24.170  1.00  0.00           H
ATOM   2320  HE3 MET A 154     -26.510  78.950 -24.050  1.00  0.00           H
ATOM   2321  C   MET A 154     -27.520  84.610 -20.820  1.00  0.00           C
ATOM   2322  O   MET A 154     -28.370  85.070 -21.640  1.00  0.00           O
ATOM   2323  N   GLU A 155     -27.420  85.070 -19.590  1.00  0.00           N
ATOM   2324  H   GLU A 155     -26.830  84.580 -18.940  1.00  0.00           H
ATOM   2325  CA  GLU A 155     -28.270  86.180 -18.980  1.00  0.00           C
ATOM   2326  HA  GLU A 155     -29.320  86.000 -19.210  1.00  0.00           H
ATOM   2327  CB  GLU A 155     -28.100  86.080 -17.400  1.00  0.00           C
ATOM   2328  HB1 GLU A 155     -27.080  86.410 -17.200  1.00  0.00           H
ATOM   2329  HB2 GLU A 155     -28.190  85.020 -17.150  1.00  0.00           H
ATOM   2330  CG  GLU A 155     -29.180  86.830 -16.540  1.00  0.00           C
ATOM   2331  HG1 GLU A 155     -29.320  87.890 -16.750  1.00  0.00           H
ATOM   2332  HG2 GLU A 155     -28.850  86.760 -15.500  1.00  0.00           H
ATOM   2333  CD  GLU A 155     -30.620  86.260 -16.500  1.00  0.00           C
ATOM   2334  OE1 GLU A 155     -31.470  86.900 -17.250  1.00  0.00           O
ATOM   2335  OE2 GLU A 155     -31.050  85.260 -15.790  1.00  0.00           O
ATOM   2336  C   GLU A 155     -27.830  87.540 -19.560  1.00  0.00           C
ATOM   2337  O   GLU A 155     -28.590  88.320 -20.140  1.00  0.00           O
ATOM   2338  N   ARG A 156     -26.530  87.670 -19.660  1.00  0.00           N
ATOM   2339  H   ARG A 156     -26.000  86.890 -19.290  1.00  0.00           H
ATOM   2340  CA  ARG A 156     -25.810  88.810 -20.200  1.00  0.00           C
ATOM   2341  HA  ARG A 156     -26.150  89.790 -19.860  1.00  0.00           H
ATOM   2342  CB  ARG A 156     -24.250  88.740 -19.880  1.00  0.00           C
ATOM   2343  HB1 ARG A 156     -23.670  89.400 -20.520  1.00  0.00           H
ATOM   2344  HB2 ARG A 156     -23.750  87.770 -19.970  1.00  0.00           H
ATOM   2345  CG  ARG A 156     -23.990  88.910 -18.400  1.00  0.00           C
ATOM   2346  HG1 ARG A 156     -22.940  88.710 -18.170  1.00  0.00           H
ATOM   2347  HG2 ARG A 156     -24.570  88.280 -17.720  1.00  0.00           H
ATOM   2348  CD  ARG A 156     -24.140  90.350 -17.940  1.00  0.00           C
ATOM   2349  HD1 ARG A 156     -23.920  90.330 -16.870  1.00  0.00           H
ATOM   2350  HD2 ARG A 156     -25.130  90.730 -18.180  1.00  0.00           H
ATOM   2351  NE  ARG A 156     -23.220  91.310 -18.600  1.00  0.00           N
ATOM   2352  HE  ARG A 156     -23.390  91.550 -19.560  1.00  0.00           H
ATOM   2353  CZ  ARG A 156     -22.290  92.090 -18.040  1.00  0.00           C
ATOM   2354  NH1 ARG A 156     -21.830  91.930 -16.870  1.00  0.00           N
ATOM   2355 1HH1 ARG A 156     -22.350  91.310 -16.260  1.00  0.00           H
ATOM   2356 2HH1 ARG A 156     -21.170  92.630 -16.550  1.00  0.00           H
ATOM   2357  NH2 ARG A 156     -21.730  92.970 -18.820  1.00  0.00           N
ATOM   2358 1HH2 ARG A 156     -22.090  93.230 -19.730  1.00  0.00           H
ATOM   2359 2HH2 ARG A 156     -20.990  93.510 -18.410  1.00  0.00           H
ATOM   2360  C   ARG A 156     -26.180  88.900 -21.690  1.00  0.00           C
ATOM   2361  O   ARG A 156     -26.660  89.970 -22.070  1.00  0.00           O
ATOM   2362  N   LEU A 157     -26.080  87.820 -22.480  1.00  0.00           N
ATOM   2363  H   LEU A 157     -25.450  87.100 -22.150  1.00  0.00           H
ATOM   2364  CA  LEU A 157     -26.480  87.940 -23.890  1.00  0.00           C
ATOM   2365  HA  LEU A 157     -26.100  88.870 -24.320  1.00  0.00           H
ATOM   2366  CB  LEU A 157     -25.850  86.810 -24.680  1.00  0.00           C
ATOM   2367  HB1 LEU A 157     -26.080  87.020 -25.720  1.00  0.00           H
ATOM   2368  HB2 LEU A 157     -26.400  85.890 -24.480  1.00  0.00           H
ATOM   2369  CG  LEU A 157     -24.350  86.480 -24.610  1.00  0.00           C
ATOM   2370  HG  LEU A 157     -24.080  86.420 -23.560  1.00  0.00           H
ATOM   2371  CD1 LEU A 157     -24.140  85.210 -25.380  1.00  0.00           C
ATOM   2372 1HD1 LEU A 157     -23.090  84.910 -25.360  1.00  0.00           H
ATOM   2373 2HD1 LEU A 157     -24.640  84.360 -24.920  1.00  0.00           H
ATOM   2374 3HD1 LEU A 157     -24.410  85.240 -26.430  1.00  0.00           H
ATOM   2375  CD2 LEU A 157     -23.500  87.550 -25.390  1.00  0.00           C
ATOM   2376 1HD2 LEU A 157     -23.850  87.830 -26.380  1.00  0.00           H
ATOM   2377 2HD2 LEU A 157     -23.440  88.480 -24.820  1.00  0.00           H
ATOM   2378 3HD2 LEU A 157     -22.430  87.340 -25.440  1.00  0.00           H
ATOM   2379  C   LEU A 157     -27.980  88.160 -24.030  1.00  0.00           C
ATOM   2380  O   LEU A 157     -28.380  88.790 -25.010  1.00  0.00           O
ATOM   2381  N   SER A 158     -28.850  87.720 -23.120  1.00  0.00           N
ATOM   2382  H   SER A 158     -28.510  87.290 -22.280  1.00  0.00           H
ATOM   2383  CA  SER A 158     -30.360  87.800 -23.190  1.00  0.00           C
ATOM   2384  HA  SER A 158     -30.600  87.630 -24.240  1.00  0.00           H
ATOM   2385  CB  SER A 158     -31.010  86.880 -22.180  1.00  0.00           C
ATOM   2386  HB1 SER A 158     -32.090  86.930 -22.320  1.00  0.00           H
ATOM   2387  HB2 SER A 158     -30.720  87.240 -21.190  1.00  0.00           H
ATOM   2388  OG  SER A 158     -30.780  85.560 -22.450  1.00  0.00           O
ATOM   2389  HG  SER A 158     -29.860  85.400 -22.240  1.00  0.00           H
ATOM   2390  C   SER A 158     -30.830  89.220 -22.960  1.00  0.00           C
ATOM   2391  O   SER A 158     -31.860  89.570 -23.450  1.00  0.00           O
ATOM   2392  N   VAL A 159     -30.030  90.190 -22.470  1.00  0.00           N
ATOM   2393  H   VAL A 159     -29.050  89.960 -22.330  1.00  0.00           H
ATOM   2394  CA  VAL A 159     -30.490  91.550 -22.260  1.00  0.00           C
ATOM   2395  HA  VAL A 159     -31.580  91.540 -22.360  1.00  0.00           H
ATOM   2396  CB  VAL A 159     -30.200  92.070 -20.830  1.00  0.00           C
ATOM   2397  HB  VAL A 159     -30.780  92.980 -20.710  1.00  0.00           H
ATOM   2398  CG1 VAL A 159     -30.900  91.150 -19.820  1.00  0.00           C
ATOM   2399 1HG1 VAL A 159     -30.850  91.510 -18.800  1.00  0.00           H
ATOM   2400 2HG1 VAL A 159     -31.960  91.040 -20.070  1.00  0.00           H
ATOM   2401 3HG1 VAL A 159     -30.500  90.140 -19.710  1.00  0.00           H
ATOM   2402  CG2 VAL A 159     -28.810  92.260 -20.310  1.00  0.00           C
ATOM   2403 1HG2 VAL A 159     -28.380  93.150 -20.770  1.00  0.00           H
ATOM   2404 2HG2 VAL A 159     -28.840  92.510 -19.240  1.00  0.00           H
ATOM   2405 3HG2 VAL A 159     -28.220  91.400 -20.620  1.00  0.00           H
ATOM   2406  C   VAL A 159     -29.970  92.530 -23.330  1.00  0.00           C
ATOM   2407  O   VAL A 159     -30.770  93.360 -23.800  1.00  0.00           O
ATOM   2408  N   ASP A 160     -28.710  92.370 -23.720  1.00  0.00           N
ATOM   2409  H   ASP A 160     -28.090  91.780 -23.170  1.00  0.00           H
ATOM   2410  CA  ASP A 160     -28.070  93.200 -24.730  1.00  0.00           C
ATOM   2411  HA  ASP A 160     -28.390  94.240 -24.670  1.00  0.00           H
ATOM   2412  CB  ASP A 160     -26.530  93.010 -24.530  1.00  0.00           C
ATOM   2413  HB1 ASP A 160     -26.000  93.390 -25.400  1.00  0.00           H
ATOM   2414  HB2 ASP A 160     -26.290  91.950 -24.430  1.00  0.00           H
ATOM   2415  CG  ASP A 160     -25.890  93.730 -23.270  1.00  0.00           C
ATOM   2416  OD1 ASP A 160     -24.780  93.400 -23.000  1.00  0.00           O
ATOM   2417  OD2 ASP A 160     -26.520  94.660 -22.690  1.00  0.00           O
ATOM   2418  C   ASP A 160     -28.260  92.770 -26.180  1.00  0.00           C
ATOM   2419  O   ASP A 160     -28.290  93.580 -27.100  1.00  0.00           O
ATOM   2420  N   TYR A 161     -28.640  91.520 -26.370  1.00  0.00           N
ATOM   2421  H   TYR A 161     -28.770  90.990 -25.530  1.00  0.00           H
ATOM   2422  CA  TYR A 161     -28.950  90.910 -27.670  1.00  0.00           C
ATOM   2423  HA  TYR A 161     -29.300  91.740 -28.290  1.00  0.00           H
ATOM   2424  CB  TYR A 161     -27.610  90.310 -28.290  1.00  0.00           C
ATOM   2425  HB1 TYR A 161     -27.860  89.940 -29.280  1.00  0.00           H
ATOM   2426  HB2 TYR A 161     -27.260  89.450 -27.710  1.00  0.00           H
ATOM   2427  CG  TYR A 161     -26.380  91.180 -28.370  1.00  0.00           C
ATOM   2428  CD1 TYR A 161     -26.240  92.120 -29.390  1.00  0.00           C
ATOM   2429  HD1 TYR A 161     -27.000  92.200 -30.150  1.00  0.00           H
ATOM   2430  CE1 TYR A 161     -25.050  92.870 -29.450  1.00  0.00           C
ATOM   2431  HE1 TYR A 161     -24.990  93.510 -30.320  1.00  0.00           H
ATOM   2432  CZ  TYR A 161     -24.040  92.670 -28.570  1.00  0.00           C
ATOM   2433  OH  TYR A 161     -22.880  93.340 -28.700  1.00  0.00           O
ATOM   2434  HH  TYR A 161     -22.300  93.140 -27.960  1.00  0.00           H
ATOM   2435  CE2 TYR A 161     -24.130  91.790 -27.470  1.00  0.00           C
ATOM   2436  HE2 TYR A 161     -23.350  91.650 -26.750  1.00  0.00           H
ATOM   2437  CD2 TYR A 161     -25.330  91.040 -27.370  1.00  0.00           C
ATOM   2438  HD2 TYR A 161     -25.530  90.240 -26.670  1.00  0.00           H
ATOM   2439  C   TYR A 161     -30.150  89.980 -27.580  1.00  0.00           C
ATOM   2440  O   TYR A 161     -30.080  88.770 -27.890  1.00  0.00           O
ATOM   2441  N   GLY A 162     -31.280  90.460 -27.000  1.00  0.00           N
ATOM   2442  H   GLY A 162     -31.270  91.380 -26.590  1.00  0.00           H
ATOM   2443  CA  GLY A 162     -32.440  89.570 -26.560  1.00  0.00           C
ATOM   2444  HA1 GLY A 162     -33.050  90.060 -25.800  1.00  0.00           H
ATOM   2445  HA2 GLY A 162     -32.000  88.760 -25.970  1.00  0.00           H
ATOM   2446  C   GLY A 162     -33.270  88.910 -27.710  1.00  0.00           C
ATOM   2447  O   GLY A 162     -34.140  88.140 -27.470  1.00  0.00           O
ATOM   2448  N   LYS A 163     -32.960  89.310 -28.960  1.00  0.00           N
ATOM   2449  H   LYS A 163     -32.310  90.090 -29.010  1.00  0.00           H
ATOM   2450  CA  LYS A 163     -33.560  88.770 -30.170  1.00  0.00           C
ATOM   2451  HA  LYS A 163     -34.340  88.040 -29.930  1.00  0.00           H
ATOM   2452  CB  LYS A 163     -34.180  89.940 -30.950  1.00  0.00           C
ATOM   2453  HB1 LYS A 163     -34.350  89.530 -31.950  1.00  0.00           H
ATOM   2454  HB2 LYS A 163     -33.550  90.820 -31.050  1.00  0.00           H
ATOM   2455  CG  LYS A 163     -35.530  90.450 -30.420  1.00  0.00           C
ATOM   2456  HG1 LYS A 163     -35.280  90.910 -29.460  1.00  0.00           H
ATOM   2457  HG2 LYS A 163     -36.050  89.520 -30.200  1.00  0.00           H
ATOM   2458  CD  LYS A 163     -36.220  91.480 -31.320  1.00  0.00           C
ATOM   2459  HD1 LYS A 163     -36.820  91.000 -32.090  1.00  0.00           H
ATOM   2460  HD2 LYS A 163     -35.520  92.120 -31.850  1.00  0.00           H
ATOM   2461  CE  LYS A 163     -37.320  92.180 -30.470  1.00  0.00           C
ATOM   2462  HE1 LYS A 163     -36.990  92.320 -29.440  1.00  0.00           H
ATOM   2463  HE2 LYS A 163     -38.160  91.510 -30.310  1.00  0.00           H
ATOM   2464  NZ  LYS A 163     -37.780  93.500 -31.000  1.00  0.00           N
ATOM   2465  HZ1 LYS A 163     -38.110  93.500 -31.960  1.00  0.00           H
ATOM   2466  HZ2 LYS A 163     -38.500  94.030 -30.540  1.00  0.00           H
ATOM   2467  HZ3 LYS A 163     -36.950  94.080 -30.980  1.00  0.00           H
ATOM   2468  C   LYS A 163     -32.600  87.880 -30.920  1.00  0.00           C
ATOM   2469  O   LYS A 163     -32.990  86.940 -31.620  1.00  0.00           O
ATOM   2470  N   LYS A 164     -31.270  88.030 -30.810  1.00  0.00           N
ATOM   2471  H   LYS A 164     -30.920  88.840 -30.320  1.00  0.00           H
ATOM   2472  CA  LYS A 164     -30.220  87.130 -31.350  1.00  0.00           C
ATOM   2473  HA  LYS A 164     -30.360  87.210 -32.430  1.00  0.00           H
ATOM   2474  CB  LYS A 164     -28.850  87.660 -31.170  1.00  0.00           C
ATOM   2475  HB1 LYS A 164     -28.260  87.000 -31.790  1.00  0.00           H
ATOM   2476  HB2 LYS A 164     -28.600  87.600 -30.110  1.00  0.00           H
ATOM   2477  CG  LYS A 164     -28.560  89.010 -31.780  1.00  0.00           C
ATOM   2478  HG1 LYS A 164     -27.510  89.190 -31.520  1.00  0.00           H
ATOM   2479  HG2 LYS A 164     -29.150  89.830 -31.350  1.00  0.00           H
ATOM   2480  CD  LYS A 164     -28.760  89.070 -33.240  1.00  0.00           C
ATOM   2481  HD1 LYS A 164     -29.830  88.960 -33.440  1.00  0.00           H
ATOM   2482  HD2 LYS A 164     -28.160  88.300 -33.720  1.00  0.00           H
ATOM   2483  CE  LYS A 164     -28.230  90.460 -33.610  1.00  0.00           C
ATOM   2484  HE1 LYS A 164     -27.150  90.530 -33.520  1.00  0.00           H
ATOM   2485  HE2 LYS A 164     -28.730  91.250 -33.040  1.00  0.00           H
ATOM   2486  NZ  LYS A 164     -28.580  90.720 -34.990  1.00  0.00           N
ATOM   2487  HZ1 LYS A 164     -29.590  90.820 -34.980  1.00  0.00           H
ATOM   2488  HZ2 LYS A 164     -28.230  91.630 -35.270  1.00  0.00           H
ATOM   2489  HZ3 LYS A 164     -28.230  90.110 -35.710  1.00  0.00           H
ATOM   2490  C   LYS A 164     -30.290  85.720 -30.800  1.00  0.00           C
ATOM   2491  O   LYS A 164     -30.620  85.470 -29.630  1.00  0.00           O
ATOM   2492  N   SER A 165     -29.890  84.740 -31.580  1.00  0.00           N
ATOM   2493  H   SER A 165     -29.490  85.000 -32.470  1.00  0.00           H
ATOM   2494  CA  SER A 165     -29.810  83.380 -31.260  1.00  0.00           C
ATOM   2495  HA  SER A 165     -30.700  83.130 -30.670  1.00  0.00           H
ATOM   2496  CB  SER A 165     -29.850  82.520 -32.530  1.00  0.00           C
ATOM   2497  HB1 SER A 165     -29.750  81.460 -32.300  1.00  0.00           H
ATOM   2498  HB2 SER A 165     -29.120  82.860 -33.260  1.00  0.00           H
ATOM   2499  OG  SER A 165     -31.090  82.590 -33.090  1.00  0.00           O
ATOM   2500  HG  SER A 165     -31.170  83.450 -33.500  1.00  0.00           H
ATOM   2501  C   SER A 165     -28.710  83.070 -30.300  1.00  0.00           C
ATOM   2502  O   SER A 165     -27.710  83.770 -30.240  1.00  0.00           O
ATOM   2503  N   LYS A 166     -28.830  82.070 -29.430  1.00  0.00           N
ATOM   2504  H   LYS A 166     -29.690  81.550 -29.390  1.00  0.00           H
ATOM   2505  CA  LYS A 166     -27.820  81.640 -28.440  1.00  0.00           C
ATOM   2506  HA  LYS A 166     -26.850  81.930 -28.850  1.00  0.00           H
ATOM   2507  CB  LYS A 166     -28.100  82.230 -27.000  1.00  0.00           C
ATOM   2508  HB1 LYS A 166     -27.280  82.030 -26.310  1.00  0.00           H
ATOM   2509  HB2 LYS A 166     -29.060  81.880 -26.630  1.00  0.00           H
ATOM   2510  CG  LYS A 166     -28.250  83.720 -26.990  1.00  0.00           C
ATOM   2511  HG1 LYS A 166     -29.180  84.070 -27.420  1.00  0.00           H
ATOM   2512  HG2 LYS A 166     -27.490  84.240 -27.580  1.00  0.00           H
ATOM   2513  CD  LYS A 166     -28.320  84.270 -25.600  1.00  0.00           C
ATOM   2514  HD1 LYS A 166     -28.330  85.340 -25.780  1.00  0.00           H
ATOM   2515  HD2 LYS A 166     -27.400  83.960 -25.090  1.00  0.00           H
ATOM   2516  CE  LYS A 166     -29.480  83.820 -24.730  1.00  0.00           C
ATOM   2517  HE1 LYS A 166     -29.330  84.400 -23.820  1.00  0.00           H
ATOM   2518  HE2 LYS A 166     -29.460  82.740 -24.600  1.00  0.00           H
ATOM   2519  NZ  LYS A 166     -30.860  84.050 -25.270  1.00  0.00           N
ATOM   2520  HZ1 LYS A 166     -31.070  83.590 -26.140  1.00  0.00           H
ATOM   2521  HZ2 LYS A 166     -31.630  83.770 -24.670  1.00  0.00           H
ATOM   2522  HZ3 LYS A 166     -30.990  85.020 -25.540  1.00  0.00           H
ATOM   2523  C   LYS A 166     -27.820  80.100 -28.470  1.00  0.00           C
ATOM   2524  O   LYS A 166     -28.660  79.510 -27.770  1.00  0.00           O
ATOM   2525  N   LEU A 167     -27.030  79.460 -29.280  1.00  0.00           N
ATOM   2526  H   LEU A 167     -26.270  80.040 -29.600  1.00  0.00           H
ATOM   2527  CA  LEU A 167     -26.780  78.020 -29.350  1.00  0.00           C
ATOM   2528  HA  LEU A 167     -27.720  77.550 -29.040  1.00  0.00           H
ATOM   2529  CB  LEU A 167     -26.440  77.580 -30.730  1.00  0.00           C
ATOM   2530  HB1 LEU A 167     -26.090  76.540 -30.680  1.00  0.00           H
ATOM   2531  HB2 LEU A 167     -25.650  78.210 -31.150  1.00  0.00           H
ATOM   2532  CG  LEU A 167     -27.660  77.470 -31.720  1.00  0.00           C
ATOM   2533  HG  LEU A 167     -28.490  76.940 -31.270  1.00  0.00           H
ATOM   2534  CD1 LEU A 167     -28.170  78.830 -32.240  1.00  0.00           C
ATOM   2535 1HD1 LEU A 167     -27.280  79.420 -32.460  1.00  0.00           H
ATOM   2536 2HD1 LEU A 167     -28.840  78.650 -33.070  1.00  0.00           H
ATOM   2537 3HD1 LEU A 167     -28.730  79.300 -31.430  1.00  0.00           H
ATOM   2538  CD2 LEU A 167     -27.150  76.630 -32.930  1.00  0.00           C
ATOM   2539 1HD2 LEU A 167     -27.690  76.490 -33.870  1.00  0.00           H
ATOM   2540 2HD2 LEU A 167     -26.150  77.010 -33.170  1.00  0.00           H
ATOM   2541 3HD2 LEU A 167     -27.000  75.640 -32.500  1.00  0.00           H
ATOM   2542  C   LEU A 167     -25.510  77.690 -28.420  1.00  0.00           C
ATOM   2543  O   LEU A 167     -24.710  78.570 -28.030  1.00  0.00           O
ATOM   2544  N   GLU A 168     -25.320  76.470 -28.090  1.00  0.00           N
ATOM   2545  H   GLU A 168     -25.990  75.770 -28.390  1.00  0.00           H
ATOM   2546  CA  GLU A 168     -24.210  75.970 -27.400  1.00  0.00           C
ATOM   2547  HA  GLU A 168     -23.400  76.640 -27.650  1.00  0.00           H
ATOM   2548  CB  GLU A 168     -24.590  76.050 -25.890  1.00  0.00           C
ATOM   2549  HB1 GLU A 168     -24.900  77.060 -25.610  1.00  0.00           H
ATOM   2550  HB2 GLU A 168     -23.790  75.690 -25.250  1.00  0.00           H
ATOM   2551  CG  GLU A 168     -25.770  75.060 -25.640  1.00  0.00           C
ATOM   2552  HG1 GLU A 168     -25.580  74.090 -26.110  1.00  0.00           H
ATOM   2553  HG2 GLU A 168     -26.630  75.620 -26.010  1.00  0.00           H
ATOM   2554  CD  GLU A 168     -25.960  74.890 -24.150  1.00  0.00           C
ATOM   2555  OE1 GLU A 168     -26.560  75.850 -23.610  1.00  0.00           O
ATOM   2556  OE2 GLU A 168     -25.390  73.900 -23.600  1.00  0.00           O
ATOM   2557  C   GLU A 168     -23.840  74.540 -27.850  1.00  0.00           C
ATOM   2558  O   GLU A 168     -24.650  73.860 -28.530  1.00  0.00           O
ATOM   2559  N   PHE A 169     -22.610  74.140 -27.440  1.00  0.00           N
ATOM   2560  H   PHE A 169     -22.200  74.820 -26.830  1.00  0.00           H
ATOM   2561  CA  PHE A 169     -21.920  72.820 -27.460  1.00  0.00           C
ATOM   2562  HA  PHE A 169     -22.590  72.040 -27.810  1.00  0.00           H
ATOM   2563  CB  PHE A 169     -20.740  72.980 -28.430  1.00  0.00           C
ATOM   2564  HB1 PHE A 169     -19.990  73.610 -27.940  1.00  0.00           H
ATOM   2565  HB2 PHE A 169     -21.060  73.470 -29.350  1.00  0.00           H
ATOM   2566  CG  PHE A 169     -20.060  71.660 -28.760  1.00  0.00           C
ATOM   2567  CD1 PHE A 169     -19.070  71.080 -27.950  1.00  0.00           C
ATOM   2568  HD1 PHE A 169     -18.720  71.680 -27.120  1.00  0.00           H
ATOM   2569  CE1 PHE A 169     -18.490  69.840 -28.270  1.00  0.00           C
ATOM   2570  HE1 PHE A 169     -17.820  69.390 -27.560  1.00  0.00           H
ATOM   2571  CZ  PHE A 169     -19.020  69.100 -29.340  1.00  0.00           C
ATOM   2572  HZ  PHE A 169     -18.600  68.120 -29.510  1.00  0.00           H
ATOM   2573  CE2 PHE A 169     -20.010  69.650 -30.140  1.00  0.00           C
ATOM   2574  HE2 PHE A 169     -20.490  69.130 -30.950  1.00  0.00           H
ATOM   2575  CD2 PHE A 169     -20.520  70.930 -29.860  1.00  0.00           C
ATOM   2576  HD2 PHE A 169     -21.250  71.370 -30.520  1.00  0.00           H
ATOM   2577  C   PHE A 169     -21.380  72.480 -26.060  1.00  0.00           C
ATOM   2578  O   PHE A 169     -20.800  73.350 -25.400  1.00  0.00           O
ATOM   2579  N   SER A 170     -21.830  71.370 -25.570  1.00  0.00           N
ATOM   2580  H   SER A 170     -22.320  70.750 -26.200  1.00  0.00           H
ATOM   2581  CA  SER A 170     -21.630  71.010 -24.190  1.00  0.00           C
ATOM   2582  HA  SER A 170     -20.980  71.780 -23.790  1.00  0.00           H
ATOM   2583  CB  SER A 170     -22.950  70.970 -23.470  1.00  0.00           C
ATOM   2584  HB1 SER A 170     -23.410  70.020 -23.760  1.00  0.00           H
ATOM   2585  HB2 SER A 170     -23.550  71.870 -23.610  1.00  0.00           H
ATOM   2586  OG  SER A 170     -22.860  71.020 -22.060  1.00  0.00           O
ATOM   2587  HG  SER A 170     -23.750  71.190 -21.750  1.00  0.00           H
ATOM   2588  C   SER A 170     -21.000  69.610 -24.110  1.00  0.00           C
ATOM   2589  O   SER A 170     -21.100  68.800 -25.090  1.00  0.00           O
ATOM   2590  N   ILE A 171     -20.330  69.310 -22.990  1.00  0.00           N
ATOM   2591  H   ILE A 171     -20.410  69.930 -22.190  1.00  0.00           H
ATOM   2592  CA  ILE A 171     -19.760  68.020 -22.700  1.00  0.00           C
ATOM   2593  HA  ILE A 171     -20.150  67.310 -23.430  1.00  0.00           H
ATOM   2594  CB  ILE A 171     -18.200  68.030 -22.780  1.00  0.00           C
ATOM   2595  HB  ILE A 171     -17.800  68.560 -21.910  1.00  0.00           H
ATOM   2596  CG2 ILE A 171     -17.690  66.610 -22.720  1.00  0.00           C
ATOM   2597 1HG2 ILE A 171     -18.280  66.030 -22.000  1.00  0.00           H
ATOM   2598 2HG2 ILE A 171     -17.740  66.110 -23.690  1.00  0.00           H
ATOM   2599 3HG2 ILE A 171     -16.630  66.540 -22.510  1.00  0.00           H
ATOM   2600  CG1 ILE A 171     -17.700  68.820 -24.080  1.00  0.00           C
ATOM   2601 1HG1 ILE A 171     -18.080  69.830 -23.950  1.00  0.00           H
ATOM   2602 2HG1 ILE A 171     -18.200  68.460 -24.980  1.00  0.00           H
ATOM   2603  CD  ILE A 171     -16.190  68.960 -24.360  1.00  0.00           C
ATOM   2604  HD1 ILE A 171     -15.890  68.060 -24.880  1.00  0.00           H
ATOM   2605  HD2 ILE A 171     -16.220  69.780 -25.080  1.00  0.00           H
ATOM   2606  HD3 ILE A 171     -15.620  69.160 -23.450  1.00  0.00           H
ATOM   2607  C   ILE A 171     -20.390  67.530 -21.420  1.00  0.00           C
ATOM   2608  O   ILE A 171     -20.410  68.160 -20.330  1.00  0.00           O
ATOM   2609  N   TYR A 172     -21.050  66.340 -21.500  1.00  0.00           N
ATOM   2610  H   TYR A 172     -21.110  65.860 -22.390  1.00  0.00           H
ATOM   2611  CA  TYR A 172     -21.560  65.540 -20.430  1.00  0.00           C
ATOM   2612  HA  TYR A 172     -22.010  66.210 -19.690  1.00  0.00           H
ATOM   2613  CB  TYR A 172     -22.520  64.610 -20.990  1.00  0.00           C
ATOM   2614  HB1 TYR A 172     -22.060  64.010 -21.780  1.00  0.00           H
ATOM   2615  HB2 TYR A 172     -23.310  65.110 -21.550  1.00  0.00           H
ATOM   2616  CG  TYR A 172     -23.240  63.740 -19.910  1.00  0.00           C
ATOM   2617  CD1 TYR A 172     -22.710  62.470 -19.630  1.00  0.00           C
ATOM   2618  HD1 TYR A 172     -21.760  62.180 -20.040  1.00  0.00           H
ATOM   2619  CE1 TYR A 172     -23.340  61.590 -18.740  1.00  0.00           C
ATOM   2620  HE1 TYR A 172     -22.890  60.640 -18.480  1.00  0.00           H
ATOM   2621  CZ  TYR A 172     -24.620  61.950 -18.210  1.00  0.00           C
ATOM   2622  OH  TYR A 172     -25.340  61.140 -17.330  1.00  0.00           O
ATOM   2623  HH  TYR A 172     -26.200  61.480 -17.080  1.00  0.00           H
ATOM   2624  CE2 TYR A 172     -25.140  63.230 -18.460  1.00  0.00           C
ATOM   2625  HE2 TYR A 172     -26.050  63.530 -17.950  1.00  0.00           H
ATOM   2626  CD2 TYR A 172     -24.490  64.110 -19.350  1.00  0.00           C
ATOM   2627  HD2 TYR A 172     -24.820  65.090 -19.670  1.00  0.00           H
ATOM   2628  C   TYR A 172     -20.480  64.840 -19.670  1.00  0.00           C
ATOM   2629  O   TYR A 172     -19.510  64.460 -20.290  1.00  0.00           O
ATOM   2630  N   PRO A 173     -20.470  64.790 -18.290  1.00  0.00           N
ATOM   2631  CD  PRO A 173     -21.480  65.410 -17.340  1.00  0.00           C
ATOM   2632  HD1 PRO A 173     -22.500  65.100 -17.560  1.00  0.00           H
ATOM   2633  HD2 PRO A 173     -21.320  66.460 -17.600  1.00  0.00           H
ATOM   2634  CG  PRO A 173     -21.040  65.140 -15.910  1.00  0.00           C
ATOM   2635  HG1 PRO A 173     -21.500  64.170 -15.700  1.00  0.00           H
ATOM   2636  HG2 PRO A 173     -21.360  65.910 -15.210  1.00  0.00           H
ATOM   2637  CB  PRO A 173     -19.560  64.940 -16.160  1.00  0.00           C
ATOM   2638  HB1 PRO A 173     -19.140  64.240 -15.430  1.00  0.00           H
ATOM   2639  HB2 PRO A 173     -18.990  65.860 -16.110  1.00  0.00           H
ATOM   2640  CA  PRO A 173     -19.390  64.270 -17.530  1.00  0.00           C
ATOM   2641  HA  PRO A 173     -18.440  64.530 -18.010  1.00  0.00           H
ATOM   2642  C   PRO A 173     -19.300  62.730 -17.380  1.00  0.00           C
ATOM   2643  O   PRO A 173     -20.240  62.020 -17.650  1.00  0.00           O
ATOM   2644  N   ALA A 174     -18.140  62.320 -16.770  1.00  0.00           N
ATOM   2645  H   ALA A 174     -17.550  63.080 -16.470  1.00  0.00           H
ATOM   2646  CA  ALA A 174     -17.750  60.900 -16.350  1.00  0.00           C
ATOM   2647  HA  ALA A 174     -18.670  60.350 -16.190  1.00  0.00           H
ATOM   2648  CB  ALA A 174     -17.100  60.190 -17.540  1.00  0.00           C
ATOM   2649  HB1 ALA A 174     -17.730  60.240 -18.430  1.00  0.00           H
ATOM   2650  HB2 ALA A 174     -16.180  60.670 -17.870  1.00  0.00           H
ATOM   2651  HB3 ALA A 174     -17.000  59.150 -17.260  1.00  0.00           H
ATOM   2652  C   ALA A 174     -16.920  60.670 -15.060  1.00  0.00           C
ATOM   2653  O   ALA A 174     -16.060  61.470 -14.760  1.00  0.00           O
ATOM   2654  N   PRO A 175     -16.980  59.500 -14.450  1.00  0.00           N
ATOM   2655  CD  PRO A 175     -18.010  58.480 -14.680  1.00  0.00           C
ATOM   2656  HD1 PRO A 175     -17.960  57.830 -15.550  1.00  0.00           H
ATOM   2657  HD2 PRO A 175     -19.040  58.840 -14.680  1.00  0.00           H
ATOM   2658  CG  PRO A 175     -17.850  57.570 -13.460  1.00  0.00           C
ATOM   2659  HG1 PRO A 175     -18.230  56.580 -13.710  1.00  0.00           H
ATOM   2660  HG2 PRO A 175     -18.380  57.940 -12.580  1.00  0.00           H
ATOM   2661  CB  PRO A 175     -16.430  57.600 -13.070  1.00  0.00           C
ATOM   2662  HB1 PRO A 175     -15.900  56.940 -13.760  1.00  0.00           H
ATOM   2663  HB2 PRO A 175     -16.290  57.330 -12.020  1.00  0.00           H
ATOM   2664  CA  PRO A 175     -16.030  59.060 -13.350  1.00  0.00           C
ATOM   2665  HA  PRO A 175     -16.130  59.750 -12.510  1.00  0.00           H
ATOM   2666  C   PRO A 175     -14.530  59.280 -13.670  1.00  0.00           C
ATOM   2667  O   PRO A 175     -13.850  59.980 -12.910  1.00  0.00           O
ATOM   2668  N   GLN A 176     -14.120  58.740 -14.850  1.00  0.00           N
ATOM   2669  H   GLN A 176     -14.760  58.080 -15.290  1.00  0.00           H
ATOM   2670  CA  GLN A 176     -12.750  58.840 -15.390  1.00  0.00           C
ATOM   2671  HA  GLN A 176     -12.070  58.440 -14.640  1.00  0.00           H
ATOM   2672  CB  GLN A 176     -12.500  57.930 -16.600  1.00  0.00           C
ATOM   2673  HB1 GLN A 176     -12.790  56.910 -16.350  1.00  0.00           H
ATOM   2674  HB2 GLN A 176     -11.420  57.880 -16.670  1.00  0.00           H
ATOM   2675  CG  GLN A 176     -13.020  58.500 -17.910  1.00  0.00           C
ATOM   2676  HG1 GLN A 176     -12.600  59.470 -18.160  1.00  0.00           H
ATOM   2677  HG2 GLN A 176     -14.090  58.650 -17.740  1.00  0.00           H
ATOM   2678  CD  GLN A 176     -12.780  57.600 -19.050  1.00  0.00           C
ATOM   2679  OE1 GLN A 176     -13.640  56.910 -19.590  1.00  0.00           O
ATOM   2680  NE2 GLN A 176     -11.540  57.510 -19.420  1.00  0.00           N
ATOM   2681 1HE2 GLN A 176     -10.960  58.240 -19.030  1.00  0.00           H
ATOM   2682 2HE2 GLN A 176     -11.300  56.950 -20.220  1.00  0.00           H
ATOM   2683  C   GLN A 176     -12.180  60.270 -15.650  1.00  0.00           C
ATOM   2684  O   GLN A 176     -10.970  60.400 -15.960  1.00  0.00           O
ATOM   2685  N   VAL A 177     -12.990  61.290 -15.420  1.00  0.00           N
ATOM   2686  H   VAL A 177     -13.940  61.070 -15.160  1.00  0.00           H
ATOM   2687  CA  VAL A 177     -12.560  62.750 -15.460  1.00  0.00           C
ATOM   2688  HA  VAL A 177     -11.480  62.620 -15.370  1.00  0.00           H
ATOM   2689  CB  VAL A 177     -12.940  63.500 -16.810  1.00  0.00           C
ATOM   2690  HB  VAL A 177     -12.600  64.530 -16.700  1.00  0.00           H
ATOM   2691  CG1 VAL A 177     -12.140  62.850 -17.970  1.00  0.00           C
ATOM   2692 1HG1 VAL A 177     -11.090  62.880 -17.680  1.00  0.00           H
ATOM   2693 2HG1 VAL A 177     -12.460  61.840 -18.210  1.00  0.00           H
ATOM   2694 3HG1 VAL A 177     -12.220  63.450 -18.870  1.00  0.00           H
ATOM   2695  CG2 VAL A 177     -14.400  63.510 -17.200  1.00  0.00           C
ATOM   2696 1HG2 VAL A 177     -14.420  63.980 -18.180  1.00  0.00           H
ATOM   2697 2HG2 VAL A 177     -14.810  62.510 -17.090  1.00  0.00           H
ATOM   2698 3HG2 VAL A 177     -14.940  64.190 -16.540  1.00  0.00           H
ATOM   2699  C   VAL A 177     -13.020  63.660 -14.310  1.00  0.00           C
ATOM   2700  O   VAL A 177     -12.320  64.600 -14.090  1.00  0.00           O
ATOM   2701  N   SER A 178     -14.130  63.370 -13.570  1.00  0.00           N
ATOM   2702  H   SER A 178     -14.600  62.500 -13.740  1.00  0.00           H
ATOM   2703  CA  SER A 178     -14.760  64.360 -12.720  1.00  0.00           C
ATOM   2704  HA  SER A 178     -14.850  65.310 -13.260  1.00  0.00           H
ATOM   2705  CB  SER A 178     -16.160  63.970 -12.350  1.00  0.00           C
ATOM   2706  HB1 SER A 178     -16.620  64.570 -11.570  1.00  0.00           H
ATOM   2707  HB2 SER A 178     -16.100  63.000 -11.860  1.00  0.00           H
ATOM   2708  OG  SER A 178     -16.980  64.090 -13.510  1.00  0.00           O
ATOM   2709  HG  SER A 178     -17.570  64.830 -13.370  1.00  0.00           H
ATOM   2710  C   SER A 178     -13.860  64.510 -11.470  1.00  0.00           C
ATOM   2711  O   SER A 178     -13.090  63.630 -11.090  1.00  0.00           O
ATOM   2712  N   THR A 179     -13.880  65.710 -10.880  1.00  0.00           N
ATOM   2713  H   THR A 179     -14.410  66.430 -11.350  1.00  0.00           H
ATOM   2714  CA  THR A 179     -13.090  66.120  -9.720  1.00  0.00           C
ATOM   2715  HA  THR A 179     -12.510  65.260  -9.380  1.00  0.00           H
ATOM   2716  CB  THR A 179     -12.100  67.240 -10.160  1.00  0.00           C
ATOM   2717  HB  THR A 179     -11.450  67.500  -9.330  1.00  0.00           H
ATOM   2718  CG2 THR A 179     -11.190  66.860 -11.360  1.00  0.00           C
ATOM   2719 1HG2 THR A 179     -10.720  65.910 -11.130  1.00  0.00           H
ATOM   2720 2HG2 THR A 179     -11.780  66.580 -12.240  1.00  0.00           H
ATOM   2721 3HG2 THR A 179     -10.450  67.630 -11.600  1.00  0.00           H
ATOM   2722  OG1 THR A 179     -12.730  68.400 -10.650  1.00  0.00           O
ATOM   2723  HG1 THR A 179     -13.130  68.240 -11.510  1.00  0.00           H
ATOM   2724  C   THR A 179     -13.950  66.510  -8.470  1.00  0.00           C
ATOM   2725  O   THR A 179     -13.360  66.580  -7.370  1.00  0.00           O
ATOM   2726  N   ALA A 180     -15.290  66.730  -8.570  1.00  0.00           N
ATOM   2727  H   ALA A 180     -15.690  66.620  -9.490  1.00  0.00           H
ATOM   2728  CA  ALA A 180     -16.160  66.890  -7.410  1.00  0.00           C
ATOM   2729  HA  ALA A 180     -15.730  66.550  -6.470  1.00  0.00           H
ATOM   2730  CB  ALA A 180     -16.460  68.340  -7.280  1.00  0.00           C
ATOM   2731  HB1 ALA A 180     -17.280  68.600  -7.950  1.00  0.00           H
ATOM   2732  HB2 ALA A 180     -16.940  68.440  -6.300  1.00  0.00           H
ATOM   2733  HB3 ALA A 180     -15.650  69.050  -7.380  1.00  0.00           H
ATOM   2734  C   ALA A 180     -17.460  66.030  -7.470  1.00  0.00           C
ATOM   2735  O   ALA A 180     -18.030  65.820  -8.570  1.00  0.00           O
ATOM   2736  N   VAL A 181     -17.990  65.660  -6.270  1.00  0.00           N
ATOM   2737  H   VAL A 181     -17.320  65.560  -5.530  1.00  0.00           H
ATOM   2738  CA  VAL A 181     -19.300  64.890  -6.120  1.00  0.00           C
ATOM   2739  HA  VAL A 181     -19.350  64.270  -7.010  1.00  0.00           H
ATOM   2740  CB  VAL A 181     -19.460  64.040  -4.870  1.00  0.00           C
ATOM   2741  HB  VAL A 181     -20.440  63.550  -4.870  1.00  0.00           H
ATOM   2742  CG1 VAL A 181     -18.440  62.940  -4.980  1.00  0.00           C
ATOM   2743 1HG1 VAL A 181     -17.430  63.340  -4.980  1.00  0.00           H
ATOM   2744 2HG1 VAL A 181     -18.420  62.230  -4.150  1.00  0.00           H
ATOM   2745 3HG1 VAL A 181     -18.690  62.260  -5.790  1.00  0.00           H
ATOM   2746  CG2 VAL A 181     -19.390  64.820  -3.530  1.00  0.00           C
ATOM   2747 1HG2 VAL A 181     -20.320  65.380  -3.440  1.00  0.00           H
ATOM   2748 2HG2 VAL A 181     -19.260  64.120  -2.700  1.00  0.00           H
ATOM   2749 3HG2 VAL A 181     -18.610  65.570  -3.420  1.00  0.00           H
ATOM   2750  C   VAL A 181     -20.540  65.760  -6.170  1.00  0.00           C
ATOM   2751  O   VAL A 181     -21.670  65.290  -6.250  1.00  0.00           O
ATOM   2752  N   VAL A 182     -20.350  67.130  -6.120  1.00  0.00           N
ATOM   2753  H   VAL A 182     -19.440  67.480  -5.850  1.00  0.00           H
ATOM   2754  CA  VAL A 182     -21.410  68.190  -6.120  1.00  0.00           C
ATOM   2755  HA  VAL A 182     -22.230  67.660  -5.630  1.00  0.00           H
ATOM   2756  CB  VAL A 182     -20.960  69.490  -5.430  1.00  0.00           C
ATOM   2757  HB  VAL A 182     -21.860  70.100  -5.390  1.00  0.00           H
ATOM   2758  CG1 VAL A 182     -20.350  69.260  -4.100  1.00  0.00           C
ATOM   2759 1HG1 VAL A 182     -20.910  68.630  -3.420  1.00  0.00           H
ATOM   2760 2HG1 VAL A 182     -19.390  68.740  -4.130  1.00  0.00           H
ATOM   2761 3HG1 VAL A 182     -20.080  70.240  -3.680  1.00  0.00           H
ATOM   2762  CG2 VAL A 182     -19.870  70.300  -6.260  1.00  0.00           C
ATOM   2763 1HG2 VAL A 182     -19.030  69.640  -6.490  1.00  0.00           H
ATOM   2764 2HG2 VAL A 182     -20.450  70.740  -7.070  1.00  0.00           H
ATOM   2765 3HG2 VAL A 182     -19.480  71.040  -5.560  1.00  0.00           H
ATOM   2766  C   VAL A 182     -21.930  68.490  -7.570  1.00  0.00           C
ATOM   2767  O   VAL A 182     -22.890  69.220  -7.760  1.00  0.00           O
ATOM   2768  N   GLU A 183     -21.270  67.920  -8.540  1.00  0.00           N
ATOM   2769  H   GLU A 183     -20.460  67.350  -8.390  1.00  0.00           H
ATOM   2770  CA  GLU A 183     -21.640  68.230  -9.970  1.00  0.00           C
ATOM   2771  HA  GLU A 183     -21.460  69.290 -10.090  1.00  0.00           H
ATOM   2772  CB  GLU A 183     -20.610  67.530 -10.870  1.00  0.00           C
ATOM   2773  HB1 GLU A 183     -19.660  67.650 -10.360  1.00  0.00           H
ATOM   2774  HB2 GLU A 183     -20.540  68.100 -11.800  1.00  0.00           H
ATOM   2775  CG  GLU A 183     -20.850  66.070 -11.120  1.00  0.00           C
ATOM   2776  HG1 GLU A 183     -21.830  65.870 -11.550  1.00  0.00           H
ATOM   2777  HG2 GLU A 183     -20.820  65.630 -10.130  1.00  0.00           H
ATOM   2778  CD  GLU A 183     -19.680  65.290 -11.790  1.00  0.00           C
ATOM   2779  OE1 GLU A 183     -18.910  65.870 -12.590  1.00  0.00           O
ATOM   2780  OE2 GLU A 183     -19.580  64.080 -11.530  1.00  0.00           O
ATOM   2781  C   GLU A 183     -23.060  68.040 -10.490  1.00  0.00           C
ATOM   2782  O   GLU A 183     -23.440  68.720 -11.430  1.00  0.00           O
ATOM   2783  N   PRO A 184     -23.900  67.150  -9.930  1.00  0.00           N
ATOM   2784  CD  PRO A 184     -23.590  66.100  -9.000  1.00  0.00           C
ATOM   2785  HD1 PRO A 184     -23.530  66.450  -7.970  1.00  0.00           H
ATOM   2786  HD2 PRO A 184     -22.600  65.680  -9.200  1.00  0.00           H
ATOM   2787  CG  PRO A 184     -24.650  64.980  -9.090  1.00  0.00           C
ATOM   2788  HG1 PRO A 184     -24.810  64.480  -8.140  1.00  0.00           H
ATOM   2789  HG2 PRO A 184     -24.400  64.280  -9.890  1.00  0.00           H
ATOM   2790  CB  PRO A 184     -25.880  65.910  -9.430  1.00  0.00           C
ATOM   2791  HB1 PRO A 184     -26.380  66.340  -8.560  1.00  0.00           H
ATOM   2792  HB2 PRO A 184     -26.610  65.410 -10.070  1.00  0.00           H
ATOM   2793  CA  PRO A 184     -25.320  67.150 -10.220  1.00  0.00           C
ATOM   2794  HA  PRO A 184     -25.450  67.020 -11.290  1.00  0.00           H
ATOM   2795  C   PRO A 184     -26.010  68.440  -9.790  1.00  0.00           C
ATOM   2796  O   PRO A 184     -26.930  68.750 -10.500  1.00  0.00           O
ATOM   2797  N   TYR A 185     -25.620  69.270  -8.840  1.00  0.00           N
ATOM   2798  H   TYR A 185     -24.820  68.980  -8.290  1.00  0.00           H
ATOM   2799  CA  TYR A 185     -26.290  70.600  -8.670  1.00  0.00           C
ATOM   2800  HA  TYR A 185     -27.360  70.380  -8.700  1.00  0.00           H
ATOM   2801  CB  TYR A 185     -25.860  71.350  -7.380  1.00  0.00           C
ATOM   2802  HB1 TYR A 185     -26.460  72.240  -7.150  1.00  0.00           H
ATOM   2803  HB2 TYR A 185     -24.820  71.670  -7.420  1.00  0.00           H
ATOM   2804  CG  TYR A 185     -26.100  70.560  -6.100  1.00  0.00           C
ATOM   2805  CD1 TYR A 185     -27.360  70.060  -5.770  1.00  0.00           C
ATOM   2806  HD1 TYR A 185     -28.210  70.280  -6.400  1.00  0.00           H
ATOM   2807  CE1 TYR A 185     -27.470  69.430  -4.490  1.00  0.00           C
ATOM   2808  HE1 TYR A 185     -28.400  69.090  -4.050  1.00  0.00           H
ATOM   2809  CZ  TYR A 185     -26.380  69.330  -3.620  1.00  0.00           C
ATOM   2810  OH  TYR A 185     -26.580  68.700  -2.410  1.00  0.00           O
ATOM   2811  HH  TYR A 185     -25.770  68.640  -1.890  1.00  0.00           H
ATOM   2812  CE2 TYR A 185     -25.100  69.730  -4.050  1.00  0.00           C
ATOM   2813  HE2 TYR A 185     -24.270  69.610  -3.370  1.00  0.00           H
ATOM   2814  CD2 TYR A 185     -24.970  70.410  -5.280  1.00  0.00           C
ATOM   2815  HD2 TYR A 185     -24.030  70.840  -5.610  1.00  0.00           H
ATOM   2816  C   TYR A 185     -26.060  71.420  -9.900  1.00  0.00           C
ATOM   2817  O   TYR A 185     -27.010  71.720 -10.700  1.00  0.00           O
ATOM   2818  N   ASN A 186     -24.790  71.590 -10.280  1.00  0.00           N
ATOM   2819  H   ASN A 186     -24.080  71.190  -9.690  1.00  0.00           H
ATOM   2820  CA  ASN A 186     -24.380  72.430 -11.520  1.00  0.00           C
ATOM   2821  HA  ASN A 186     -24.530  73.500 -11.360  1.00  0.00           H
ATOM   2822  CB  ASN A 186     -22.860  72.190 -11.710  1.00  0.00           C
ATOM   2823  HB1 ASN A 186     -22.460  72.510 -12.670  1.00  0.00           H
ATOM   2824  HB2 ASN A 186     -22.710  71.110 -11.760  1.00  0.00           H
ATOM   2825  CG  ASN A 186     -22.120  72.780 -10.600  1.00  0.00           C
ATOM   2826  OD1 ASN A 186     -22.600  73.560  -9.750  1.00  0.00           O
ATOM   2827  ND2 ASN A 186     -20.850  72.420 -10.630  1.00  0.00           N
ATOM   2828 1HD2 ASN A 186     -20.500  71.810 -11.350  1.00  0.00           H
ATOM   2829 2HD2 ASN A 186     -20.290  72.770  -9.870  1.00  0.00           H
ATOM   2830  C   ASN A 186     -25.120  71.960 -12.750  1.00  0.00           C
ATOM   2831  O   ASN A 186     -25.670  72.770 -13.450  1.00  0.00           O
ATOM   2832  N   SER A 187     -25.220  70.640 -12.950  1.00  0.00           N
ATOM   2833  H   SER A 187     -24.690  70.050 -12.320  1.00  0.00           H
ATOM   2834  CA  SER A 187     -25.870  70.090 -14.060  1.00  0.00           C
ATOM   2835  HA  SER A 187     -25.320  70.300 -14.980  1.00  0.00           H
ATOM   2836  CB  SER A 187     -25.750  68.590 -14.110  1.00  0.00           C
ATOM   2837  HB1 SER A 187     -26.020  68.310 -15.130  1.00  0.00           H
ATOM   2838  HB2 SER A 187     -26.360  68.170 -13.320  1.00  0.00           H
ATOM   2839  OG  SER A 187     -24.350  68.200 -14.060  1.00  0.00           O
ATOM   2840  HG  SER A 187     -24.010  68.360 -13.170  1.00  0.00           H
ATOM   2841  C   SER A 187     -27.350  70.370 -14.190  1.00  0.00           C
ATOM   2842  O   SER A 187     -27.860  70.650 -15.270  1.00  0.00           O
ATOM   2843  N   ILE A 188     -28.090  70.200 -13.090  1.00  0.00           N
ATOM   2844  H   ILE A 188     -27.640  69.840 -12.250  1.00  0.00           H
ATOM   2845  CA  ILE A 188     -29.520  70.620 -13.030  1.00  0.00           C
ATOM   2846  HA  ILE A 188     -30.050  70.270 -13.920  1.00  0.00           H
ATOM   2847  CB  ILE A 188     -30.160  70.030 -11.790  1.00  0.00           C
ATOM   2848  HB  ILE A 188     -29.590  70.450 -10.950  1.00  0.00           H
ATOM   2849  CG2 ILE A 188     -31.650  70.440 -11.640  1.00  0.00           C
ATOM   2850 1HG2 ILE A 188     -31.730  71.520 -11.480  1.00  0.00           H
ATOM   2851 2HG2 ILE A 188     -32.160  70.330 -12.590  1.00  0.00           H
ATOM   2852 3HG2 ILE A 188     -32.020  69.850 -10.800  1.00  0.00           H
ATOM   2853  CG1 ILE A 188     -30.040  68.490 -11.710  1.00  0.00           C
ATOM   2854 1HG1 ILE A 188     -30.450  68.020 -10.820  1.00  0.00           H
ATOM   2855 2HG1 ILE A 188     -28.980  68.250 -11.770  1.00  0.00           H
ATOM   2856  CD  ILE A 188     -30.560  67.800 -12.960  1.00  0.00           C
ATOM   2857  HD1 ILE A 188     -30.110  68.140 -13.890  1.00  0.00           H
ATOM   2858  HD2 ILE A 188     -30.400  66.720 -12.930  1.00  0.00           H
ATOM   2859  HD3 ILE A 188     -31.610  68.070 -13.070  1.00  0.00           H
ATOM   2860  C   ILE A 188     -29.680  72.110 -13.240  1.00  0.00           C
ATOM   2861  O   ILE A 188     -30.460  72.470 -14.050  1.00  0.00           O
ATOM   2862  N   LEU A 189     -28.880  72.940 -12.630  1.00  0.00           N
ATOM   2863  H   LEU A 189     -28.250  72.400 -12.050  1.00  0.00           H
ATOM   2864  CA  LEU A 189     -28.770  74.350 -12.780  1.00  0.00           C
ATOM   2865  HA  LEU A 189     -29.780  74.740 -12.670  1.00  0.00           H
ATOM   2866  CB  LEU A 189     -27.810  75.050 -11.820  1.00  0.00           C
ATOM   2867  HB1 LEU A 189     -27.660  76.100 -12.090  1.00  0.00           H
ATOM   2868  HB2 LEU A 189     -26.820  74.600 -11.910  1.00  0.00           H
ATOM   2869  CG  LEU A 189     -28.090  74.960 -10.250  1.00  0.00           C
ATOM   2870  HG  LEU A 189     -28.560  73.990 -10.070  1.00  0.00           H
ATOM   2871  CD1 LEU A 189     -26.850  75.100  -9.440  1.00  0.00           C
ATOM   2872 1HD1 LEU A 189     -27.050  75.010  -8.370  1.00  0.00           H
ATOM   2873 2HD1 LEU A 189     -26.200  74.250  -9.670  1.00  0.00           H
ATOM   2874 3HD1 LEU A 189     -26.420  76.070  -9.690  1.00  0.00           H
ATOM   2875  CD2 LEU A 189     -29.130  76.030  -9.860  1.00  0.00           C
ATOM   2876 1HD2 LEU A 189     -28.530  76.910  -9.610  1.00  0.00           H
ATOM   2877 2HD2 LEU A 189     -29.780  76.210 -10.720  1.00  0.00           H
ATOM   2878 3HD2 LEU A 189     -29.630  75.560  -9.010  1.00  0.00           H
ATOM   2879  C   LEU A 189     -28.600  74.670 -14.240  1.00  0.00           C
ATOM   2880  O   LEU A 189     -29.460  75.300 -14.830  1.00  0.00           O
ATOM   2881  N   THR A 190     -27.560  74.100 -14.850  1.00  0.00           N
ATOM   2882  H   THR A 190     -26.900  73.590 -14.280  1.00  0.00           H
ATOM   2883  CA  THR A 190     -27.220  74.340 -16.310  1.00  0.00           C
ATOM   2884  HA  THR A 190     -27.040  75.390 -16.530  1.00  0.00           H
ATOM   2885  CB  THR A 190     -26.040  73.390 -16.660  1.00  0.00           C
ATOM   2886  HB  THR A 190     -26.400  72.370 -16.500  1.00  0.00           H
ATOM   2887  CG2 THR A 190     -25.580  73.560 -18.080  1.00  0.00           C
ATOM   2888 1HG2 THR A 190     -25.310  74.590 -18.320  1.00  0.00           H
ATOM   2889 2HG2 THR A 190     -24.630  73.120 -18.370  1.00  0.00           H
ATOM   2890 3HG2 THR A 190     -26.260  73.230 -18.860  1.00  0.00           H
ATOM   2891  OG1 THR A 190     -24.860  73.640 -15.960  1.00  0.00           O
ATOM   2892  HG1 THR A 190     -24.270  72.970 -16.320  1.00  0.00           H
ATOM   2893  C   THR A 190     -28.440  73.950 -17.170  1.00  0.00           C
ATOM   2894  O   THR A 190     -28.750  74.690 -18.070  1.00  0.00           O
ATOM   2895  N   THR A 191     -28.970  72.800 -16.950  1.00  0.00           N
ATOM   2896  H   THR A 191     -28.550  72.200 -16.260  1.00  0.00           H
ATOM   2897  CA  THR A 191     -30.220  72.320 -17.610  1.00  0.00           C
ATOM   2898  HA  THR A 191     -30.070  72.160 -18.680  1.00  0.00           H
ATOM   2899  CB  THR A 191     -30.820  71.100 -16.910  1.00  0.00           C
ATOM   2900  HB  THR A 191     -30.990  71.300 -15.850  1.00  0.00           H
ATOM   2901  CG2 THR A 191     -32.170  70.690 -17.540  1.00  0.00           C
ATOM   2902 1HG2 THR A 191     -32.210  70.840 -18.620  1.00  0.00           H
ATOM   2903 2HG2 THR A 191     -32.420  69.650 -17.330  1.00  0.00           H
ATOM   2904 3HG2 THR A 191     -32.970  71.290 -17.120  1.00  0.00           H
ATOM   2905  OG1 THR A 191     -29.920  70.100 -17.090  1.00  0.00           O
ATOM   2906  HG1 THR A 191     -29.180  70.360 -16.530  1.00  0.00           H
ATOM   2907  C   THR A 191     -31.260  73.410 -17.570  1.00  0.00           C
ATOM   2908  O   THR A 191     -31.780  73.800 -18.630  1.00  0.00           O
ATOM   2909  N   HIS A 192     -31.640  74.020 -16.450  1.00  0.00           N
ATOM   2910  H   HIS A 192     -31.270  73.750 -15.550  1.00  0.00           H
ATOM   2911  CA  HIS A 192     -32.580  75.140 -16.370  1.00  0.00           C
ATOM   2912  HA  HIS A 192     -33.470  74.910 -16.960  1.00  0.00           H
ATOM   2913  CB  HIS A 192     -33.000  75.350 -14.890  1.00  0.00           C
ATOM   2914  HB1 HIS A 192     -32.090  75.540 -14.320  1.00  0.00           H
ATOM   2915  HB2 HIS A 192     -33.550  74.470 -14.540  1.00  0.00           H
ATOM   2916  CG  HIS A 192     -33.910  76.550 -14.640  1.00  0.00           C
ATOM   2917  ND1 HIS A 192     -35.210  76.810 -15.120  1.00  0.00           N
ATOM   2918  HD1 HIS A 192     -35.810  76.120 -15.540  1.00  0.00           H
ATOM   2919  CE1 HIS A 192     -35.650  77.890 -14.380  1.00  0.00           C
ATOM   2920  HE1 HIS A 192     -36.680  78.230 -14.380  1.00  0.00           H
ATOM   2921  NE2 HIS A 192     -34.810  78.270 -13.470  1.00  0.00           N
ATOM   2922  HE2 HIS A 192     -35.030  78.970 -12.790  1.00  0.00           H
ATOM   2923  CD2 HIS A 192     -33.670  77.460 -13.660  1.00  0.00           C
ATOM   2924  HD2 HIS A 192     -32.850  77.390 -12.960  1.00  0.00           H
ATOM   2925  C   HIS A 192     -32.160  76.430 -17.100  1.00  0.00           C
ATOM   2926  O   HIS A 192     -32.970  77.100 -17.590  1.00  0.00           O
ATOM   2927  N   THR A 193     -30.870  76.600 -17.330  1.00  0.00           N
ATOM   2928  H   THR A 193     -30.220  76.010 -16.820  1.00  0.00           H
ATOM   2929  CA  THR A 193     -30.350  77.700 -18.160  1.00  0.00           C
ATOM   2930  HA  THR A 193     -30.860  78.620 -17.890  1.00  0.00           H
ATOM   2931  CB  THR A 193     -28.840  78.060 -17.840  1.00  0.00           C
ATOM   2932  HB  THR A 193     -28.190  77.260 -18.200  1.00  0.00           H
ATOM   2933  CG2 THR A 193     -28.600  79.380 -18.600  1.00  0.00           C
ATOM   2934 1HG2 THR A 193     -29.150  80.220 -18.190  1.00  0.00           H
ATOM   2935 2HG2 THR A 193     -27.520  79.570 -18.530  1.00  0.00           H
ATOM   2936 3HG2 THR A 193     -28.750  79.350 -19.680  1.00  0.00           H
ATOM   2937  OG1 THR A 193     -28.580  78.290 -16.550  1.00  0.00           O
ATOM   2938  HG1 THR A 193     -27.630  78.440 -16.450  1.00  0.00           H
ATOM   2939  C   THR A 193     -30.640  77.390 -19.660  1.00  0.00           C
ATOM   2940  O   THR A 193     -31.180  78.280 -20.330  1.00  0.00           O
ATOM   2941  N   THR A 194     -30.420  76.130 -20.090  1.00  0.00           N
ATOM   2942  H   THR A 194     -30.120  75.400 -19.450  1.00  0.00           H
ATOM   2943  CA  THR A 194     -30.800  75.660 -21.440  1.00  0.00           C
ATOM   2944  HA  THR A 194     -30.230  76.230 -22.170  1.00  0.00           H
ATOM   2945  CB  THR A 194     -30.460  74.180 -21.660  1.00  0.00           C
ATOM   2946  HB  THR A 194     -31.190  73.550 -21.150  1.00  0.00           H
ATOM   2947  CG2 THR A 194     -30.420  73.680 -23.070  1.00  0.00           C
ATOM   2948 1HG2 THR A 194     -30.220  72.610 -23.070  1.00  0.00           H
ATOM   2949 2HG2 THR A 194     -31.210  74.010 -23.750  1.00  0.00           H
ATOM   2950 3HG2 THR A 194     -29.550  74.170 -23.490  1.00  0.00           H
ATOM   2951  OG1 THR A 194     -29.170  73.910 -21.100  1.00  0.00           O
ATOM   2952  HG1 THR A 194     -29.040  72.960 -21.180  1.00  0.00           H
ATOM   2953  C   THR A 194     -32.250  75.930 -21.740  1.00  0.00           C
ATOM   2954  O   THR A 194     -32.550  76.590 -22.710  1.00  0.00           O
ATOM   2955  N   LEU A 195     -33.030  75.490 -20.790  1.00  0.00           N
ATOM   2956  H   LEU A 195     -32.640  74.860 -20.100  1.00  0.00           H
ATOM   2957  CA  LEU A 195     -34.500  75.560 -20.780  1.00  0.00           C
ATOM   2958  HA  LEU A 195     -34.910  75.420 -21.780  1.00  0.00           H
ATOM   2959  CB  LEU A 195     -35.050  74.420 -19.870  1.00  0.00           C
ATOM   2960  HB1 LEU A 195     -36.090  74.610 -19.580  1.00  0.00           H
ATOM   2961  HB2 LEU A 195     -34.470  74.420 -18.950  1.00  0.00           H
ATOM   2962  CG  LEU A 195     -34.980  72.960 -20.470  1.00  0.00           C
ATOM   2963  HG  LEU A 195     -33.960  72.820 -20.840  1.00  0.00           H
ATOM   2964  CD1 LEU A 195     -35.340  72.040 -19.300  1.00  0.00           C
ATOM   2965 1HD1 LEU A 195     -36.390  72.140 -19.030  1.00  0.00           H
ATOM   2966 2HD1 LEU A 195     -35.010  71.070 -19.670  1.00  0.00           H
ATOM   2967 3HD1 LEU A 195     -34.760  72.350 -18.440  1.00  0.00           H
ATOM   2968  CD2 LEU A 195     -35.930  72.740 -21.620  1.00  0.00           C
ATOM   2969 1HD2 LEU A 195     -35.840  71.690 -21.920  1.00  0.00           H
ATOM   2970 2HD2 LEU A 195     -36.920  72.960 -21.240  1.00  0.00           H
ATOM   2971 3HD2 LEU A 195     -35.630  73.420 -22.420  1.00  0.00           H
ATOM   2972  C   LEU A 195     -35.050  77.010 -20.440  1.00  0.00           C
ATOM   2973  O   LEU A 195     -36.270  77.070 -20.270  1.00  0.00           O
ATOM   2974  N   GLU A 196     -34.300  78.110 -20.360  1.00  0.00           N
ATOM   2975  H   GLU A 196     -33.300  77.980 -20.410  1.00  0.00           H
ATOM   2976  CA  GLU A 196     -34.710  79.550 -20.420  1.00  0.00           C
ATOM   2977  HA  GLU A 196     -35.710  79.680 -20.830  1.00  0.00           H
ATOM   2978  CB  GLU A 196     -34.740  80.100 -18.930  1.00  0.00           C
ATOM   2979  HB1 GLU A 196     -34.860  81.180 -18.920  1.00  0.00           H
ATOM   2980  HB2 GLU A 196     -33.740  80.070 -18.490  1.00  0.00           H
ATOM   2981  CG  GLU A 196     -35.840  79.390 -18.130  1.00  0.00           C
ATOM   2982  HG1 GLU A 196     -35.370  78.440 -17.890  1.00  0.00           H
ATOM   2983  HG2 GLU A 196     -36.710  79.280 -18.770  1.00  0.00           H
ATOM   2984  CD  GLU A 196     -36.220  80.110 -16.870  1.00  0.00           C
ATOM   2985  OE1 GLU A 196     -35.320  80.630 -16.130  1.00  0.00           O
ATOM   2986  OE2 GLU A 196     -37.450  80.210 -16.670  1.00  0.00           O
ATOM   2987  C   GLU A 196     -33.810  80.500 -21.270  1.00  0.00           C
ATOM   2988  O   GLU A 196     -34.340  81.550 -21.670  1.00  0.00           O
ATOM   2989  N   HIS A 197     -32.590  80.080 -21.750  1.00  0.00           N
ATOM   2990  H   HIS A 197     -32.180  79.190 -21.510  1.00  0.00           H
ATOM   2991  CA  HIS A 197     -31.770  81.020 -22.590  1.00  0.00           C
ATOM   2992  HA  HIS A 197     -32.490  81.710 -23.040  1.00  0.00           H
ATOM   2993  CB  HIS A 197     -30.700  81.650 -21.690  1.00  0.00           C
ATOM   2994  HB1 HIS A 197     -30.130  82.340 -22.320  1.00  0.00           H
ATOM   2995  HB2 HIS A 197     -30.000  80.850 -21.450  1.00  0.00           H
ATOM   2996  CG  HIS A 197     -31.230  82.250 -20.500  1.00  0.00           C
ATOM   2997  ND1 HIS A 197     -31.480  83.590 -20.400  1.00  0.00           N
ATOM   2998  HD1 HIS A 197     -31.320  84.380 -21.010  1.00  0.00           H
ATOM   2999  CE1 HIS A 197     -31.820  83.830 -19.090  1.00  0.00           C
ATOM   3000  HE1 HIS A 197     -31.910  84.790 -18.600  1.00  0.00           H
ATOM   3001  NE2 HIS A 197     -31.990  82.660 -18.440  1.00  0.00           N
ATOM   3002  CD2 HIS A 197     -31.570  81.690 -19.310  1.00  0.00           C
ATOM   3003  HD2 HIS A 197     -31.520  80.620 -19.150  1.00  0.00           H
ATOM   3004  C   HIS A 197     -31.130  80.400 -23.910  1.00  0.00           C
ATOM   3005  O   HIS A 197     -30.960  81.140 -24.900  1.00  0.00           O
ATOM   3006  N   SER A 198     -30.860  79.050 -23.980  1.00  0.00           N
ATOM   3007  H   SER A 198     -30.960  78.410 -23.210  1.00  0.00           H
ATOM   3008  CA  SER A 198     -30.280  78.450 -25.150  1.00  0.00           C
ATOM   3009  HA  SER A 198     -29.580  79.160 -25.590  1.00  0.00           H
ATOM   3010  CB  SER A 198     -29.510  77.170 -24.730  1.00  0.00           C
ATOM   3011  HB1 SER A 198     -28.990  76.890 -25.640  1.00  0.00           H
ATOM   3012  HB2 SER A 198     -30.130  76.320 -24.440  1.00  0.00           H
ATOM   3013  OG  SER A 198     -28.570  77.510 -23.720  1.00  0.00           O
ATOM   3014  HG  SER A 198     -28.000  76.760 -23.520  1.00  0.00           H
ATOM   3015  C   SER A 198     -31.350  78.110 -26.160  1.00  0.00           C
ATOM   3016  O   SER A 198     -32.430  77.640 -25.910  1.00  0.00           O
ATOM   3017  N   ASP A 199     -30.930  78.070 -27.460  1.00  0.00           N
ATOM   3018  H   ASP A 199     -29.950  78.280 -27.610  1.00  0.00           H
ATOM   3019  CA  ASP A 199     -31.640  77.410 -28.580  1.00  0.00           C
ATOM   3020  HA  ASP A 199     -32.710  77.250 -28.410  1.00  0.00           H
ATOM   3021  CB  ASP A 199     -31.790  78.330 -29.760  1.00  0.00           C
ATOM   3022  HB1 ASP A 199     -32.470  77.850 -30.470  1.00  0.00           H
ATOM   3023  HB2 ASP A 199     -30.820  78.410 -30.250  1.00  0.00           H
ATOM   3024  CG  ASP A 199     -32.290  79.750 -29.390  1.00  0.00           C
ATOM   3025  OD1 ASP A 199     -33.200  79.940 -28.560  1.00  0.00           O
ATOM   3026  OD2 ASP A 199     -31.670  80.700 -29.950  1.00  0.00           O
ATOM   3027  C   ASP A 199     -31.090  75.980 -28.850  1.00  0.00           C
ATOM   3028  O   ASP A 199     -30.980  75.170 -27.910  1.00  0.00           O
ATOM   3029  N   CYS A 200     -30.830  75.610 -30.110  1.00  0.00           N
ATOM   3030  H   CYS A 200     -30.960  76.220 -30.900  1.00  0.00           H
ATOM   3031  CA  CYS A 200     -30.170  74.330 -30.340  1.00  0.00           C
ATOM   3032  HA  CYS A 200     -30.870  73.540 -30.090  1.00  0.00           H
ATOM   3033  CB  CYS A 200     -29.930  74.140 -31.950  1.00  0.00           C
ATOM   3034  HB1 CYS A 200     -29.230  74.910 -32.270  1.00  0.00           H
ATOM   3035  HB2 CYS A 200     -30.850  74.390 -32.480  1.00  0.00           H
ATOM   3036  SG  CYS A 200     -29.300  72.470 -32.420  1.00  0.00           S
ATOM   3037  HG  CYS A 200     -28.110  72.410 -31.820  1.00  0.00           H
ATOM   3038  C   CYS A 200     -28.850  74.140 -29.610  1.00  0.00           C
ATOM   3039  O   CYS A 200     -27.880  74.800 -29.860  1.00  0.00           O
ATOM   3040  N   ALA A 201     -28.890  73.210 -28.680  1.00  0.00           N
ATOM   3041  H   ALA A 201     -29.760  72.730 -28.500  1.00  0.00           H
ATOM   3042  CA  ALA A 201     -27.850  73.070 -27.710  1.00  0.00           C
ATOM   3043  HA  ALA A 201     -27.040  73.800 -27.770  1.00  0.00           H
ATOM   3044  CB  ALA A 201     -28.480  73.320 -26.300  1.00  0.00           C
ATOM   3045  HB1 ALA A 201     -29.490  72.890 -26.250  1.00  0.00           H
ATOM   3046  HB2 ALA A 201     -27.850  72.720 -25.640  1.00  0.00           H
ATOM   3047  HB3 ALA A 201     -28.520  74.390 -26.120  1.00  0.00           H
ATOM   3048  C   ALA A 201     -27.240  71.690 -27.940  1.00  0.00           C
ATOM   3049  O   ALA A 201     -27.960  70.790 -27.560  1.00  0.00           O
ATOM   3050  N   PHE A 202     -26.070  71.530 -28.590  1.00  0.00           N
ATOM   3051  H   PHE A 202     -25.590  72.390 -28.830  1.00  0.00           H
ATOM   3052  CA  PHE A 202     -25.360  70.270 -28.770  1.00  0.00           C
ATOM   3053  HA  PHE A 202     -26.140  69.570 -29.070  1.00  0.00           H
ATOM   3054  CB  PHE A 202     -24.330  70.440 -29.910  1.00  0.00           C
ATOM   3055  HB1 PHE A 202     -23.750  69.520 -29.910  1.00  0.00           H
ATOM   3056  HB2 PHE A 202     -23.730  71.280 -29.550  1.00  0.00           H
ATOM   3057  CG  PHE A 202     -25.050  70.720 -31.240  1.00  0.00           C
ATOM   3058  CD1 PHE A 202     -25.490  69.630 -32.030  1.00  0.00           C
ATOM   3059  HD1 PHE A 202     -25.380  68.620 -31.650  1.00  0.00           H
ATOM   3060  CE1 PHE A 202     -26.140  69.880 -33.250  1.00  0.00           C
ATOM   3061  HE1 PHE A 202     -26.470  69.100 -33.910  1.00  0.00           H
ATOM   3062  CZ  PHE A 202     -26.450  71.250 -33.600  1.00  0.00           C
ATOM   3063  HZ  PHE A 202     -27.090  71.480 -34.430  1.00  0.00           H
ATOM   3064  CE2 PHE A 202     -25.910  72.340 -32.830  1.00  0.00           C
ATOM   3065  HE2 PHE A 202     -26.080  73.380 -33.050  1.00  0.00           H
ATOM   3066  CD2 PHE A 202     -25.240  72.040 -31.650  1.00  0.00           C
ATOM   3067  HD2 PHE A 202     -24.920  72.830 -30.980  1.00  0.00           H
ATOM   3068  C   PHE A 202     -24.680  69.700 -27.510  1.00  0.00           C
ATOM   3069  O   PHE A 202     -24.180  70.450 -26.690  1.00  0.00           O
ATOM   3070  N   MET A 203     -24.720  68.360 -27.280  1.00  0.00           N
ATOM   3071  H   MET A 203     -25.370  67.870 -27.870  1.00  0.00           H
ATOM   3072  CA  MET A 203     -23.920  67.680 -26.210  1.00  0.00           C
ATOM   3073  HA  MET A 203     -23.210  68.380 -25.750  1.00  0.00           H
ATOM   3074  CB  MET A 203     -24.820  67.400 -25.050  1.00  0.00           C
ATOM   3075  HB1 MET A 203     -25.560  66.660 -25.330  1.00  0.00           H
ATOM   3076  HB2 MET A 203     -25.440  68.290 -24.930  1.00  0.00           H
ATOM   3077  CG  MET A 203     -24.180  66.950 -23.770  1.00  0.00           C
ATOM   3078  HG1 MET A 203     -23.450  67.680 -23.400  1.00  0.00           H
ATOM   3079  HG2 MET A 203     -23.640  66.010 -23.890  1.00  0.00           H
ATOM   3080  SD  MET A 203     -25.160  66.700 -22.310  1.00  0.00           S
ATOM   3081  CE  MET A 203     -25.630  68.510 -22.060  1.00  0.00           C
ATOM   3082  HE1 MET A 203     -26.470  68.530 -21.360  1.00  0.00           H
ATOM   3083  HE2 MET A 203     -24.790  69.090 -21.680  1.00  0.00           H
ATOM   3084  HE3 MET A 203     -25.970  68.900 -23.010  1.00  0.00           H
ATOM   3085  C   MET A 203     -23.290  66.370 -26.670  1.00  0.00           C
ATOM   3086  O   MET A 203     -23.920  65.490 -27.200  1.00  0.00           O
ATOM   3087  N   VAL A 204     -22.020  66.220 -26.380  1.00  0.00           N
ATOM   3088  H   VAL A 204     -21.550  67.030 -26.010  1.00  0.00           H
ATOM   3089  CA  VAL A 204     -21.290  64.950 -26.470  1.00  0.00           C
ATOM   3090  HA  VAL A 204     -21.960  64.320 -27.050  1.00  0.00           H
ATOM   3091  CB  VAL A 204     -20.090  65.090 -27.450  1.00  0.00           C
ATOM   3092  HB  VAL A 204     -19.610  64.120 -27.490  1.00  0.00           H
ATOM   3093  CG1 VAL A 204     -20.510  65.440 -28.950  1.00  0.00           C
ATOM   3094 1HG1 VAL A 204     -20.980  66.420 -28.910  1.00  0.00           H
ATOM   3095 2HG1 VAL A 204     -19.720  65.570 -29.700  1.00  0.00           H
ATOM   3096 3HG1 VAL A 204     -21.220  64.670 -29.250  1.00  0.00           H
ATOM   3097  CG2 VAL A 204     -19.040  66.030 -26.940  1.00  0.00           C
ATOM   3098 1HG2 VAL A 204     -19.370  67.050 -26.740  1.00  0.00           H
ATOM   3099 2HG2 VAL A 204     -18.660  65.670 -25.980  1.00  0.00           H
ATOM   3100 3HG2 VAL A 204     -18.160  66.130 -27.570  1.00  0.00           H
ATOM   3101  C   VAL A 204     -20.910  64.350 -25.080  1.00  0.00           C
ATOM   3102  O   VAL A 204     -20.790  65.110 -24.110  1.00  0.00           O
ATOM   3103  N   ASP A 205     -20.880  63.030 -24.850  1.00  0.00           N
ATOM   3104  H   ASP A 205     -21.220  62.460 -25.610  1.00  0.00           H
ATOM   3105  CA  ASP A 205     -20.220  62.390 -23.680  1.00  0.00           C
ATOM   3106  HA  ASP A 205     -20.100  63.050 -22.820  1.00  0.00           H
ATOM   3107  CB  ASP A 205     -21.010  61.160 -23.160  1.00  0.00           C
ATOM   3108  HB1 ASP A 205     -21.260  60.580 -24.050  1.00  0.00           H
ATOM   3109  HB2 ASP A 205     -21.930  61.510 -22.700  1.00  0.00           H
ATOM   3110  CG  ASP A 205     -20.220  60.370 -22.150  1.00  0.00           C
ATOM   3111  OD1 ASP A 205     -19.840  59.210 -22.420  1.00  0.00           O
ATOM   3112  OD2 ASP A 205     -19.890  60.910 -21.110  1.00  0.00           O
ATOM   3113  C   ASP A 205     -18.660  62.010 -24.080  1.00  0.00           C
ATOM   3114  O   ASP A 205     -18.370  61.260 -25.020  1.00  0.00           O
ATOM   3115  N   ASN A 206     -17.740  62.450 -23.220  1.00  0.00           N
ATOM   3116  H   ASN A 206     -18.070  63.110 -22.520  1.00  0.00           H
ATOM   3117  CA  ASN A 206     -16.290  62.100 -23.300  1.00  0.00           C
ATOM   3118  HA  ASN A 206     -16.000  62.340 -24.320  1.00  0.00           H
ATOM   3119  CB  ASN A 206     -15.480  63.150 -22.470  1.00  0.00           C
ATOM   3120  HB1 ASN A 206     -16.170  63.690 -21.820  1.00  0.00           H
ATOM   3121  HB2 ASN A 206     -15.120  63.930 -23.130  1.00  0.00           H
ATOM   3122  CG  ASN A 206     -14.280  62.620 -21.640  1.00  0.00           C
ATOM   3123  OD1 ASN A 206     -13.200  62.470 -22.190  1.00  0.00           O
ATOM   3124  ND2 ASN A 206     -14.450  62.290 -20.370  1.00  0.00           N
ATOM   3125 1HD2 ASN A 206     -15.390  62.360 -20.000  1.00  0.00           H
ATOM   3126 2HD2 ASN A 206     -13.660  62.160 -19.760  1.00  0.00           H
ATOM   3127  C   ASN A 206     -15.890  60.740 -23.080  1.00  0.00           C
ATOM   3128  O   ASN A 206     -15.090  60.240 -23.830  1.00  0.00           O
ATOM   3129  N   GLU A 207     -16.440  60.080 -22.100  1.00  0.00           N
ATOM   3130  H   GLU A 207     -17.210  60.510 -21.600  1.00  0.00           H
ATOM   3131  CA  GLU A 207     -16.250  58.630 -21.920  1.00  0.00           C
ATOM   3132  HA  GLU A 207     -15.230  58.370 -21.640  1.00  0.00           H
ATOM   3133  CB  GLU A 207     -17.120  58.010 -20.840  1.00  0.00           C
ATOM   3134  HB1 GLU A 207     -18.180  58.200 -21.030  1.00  0.00           H
ATOM   3135  HB2 GLU A 207     -16.820  58.540 -19.940  1.00  0.00           H
ATOM   3136  CG  GLU A 207     -16.790  56.500 -20.600  1.00  0.00           C
ATOM   3137  HG1 GLU A 207     -15.770  56.460 -20.230  1.00  0.00           H
ATOM   3138  HG2 GLU A 207     -16.910  55.980 -21.550  1.00  0.00           H
ATOM   3139  CD  GLU A 207     -17.770  55.810 -19.620  1.00  0.00           C
ATOM   3140  OE1 GLU A 207     -18.860  55.430 -20.110  1.00  0.00           O
ATOM   3141  OE2 GLU A 207     -17.510  55.680 -18.410  1.00  0.00           O
ATOM   3142  C   GLU A 207     -16.450  57.920 -23.260  1.00  0.00           C
ATOM   3143  O   GLU A 207     -15.670  57.060 -23.640  1.00  0.00           O
ATOM   3144  N   ALA A 208     -17.480  58.300 -24.030  1.00  0.00           N
ATOM   3145  H   ALA A 208     -18.120  58.970 -23.640  1.00  0.00           H
ATOM   3146  CA  ALA A 208     -17.920  57.670 -25.260  1.00  0.00           C
ATOM   3147  HA  ALA A 208     -18.030  56.600 -25.090  1.00  0.00           H
ATOM   3148  CB  ALA A 208     -19.330  58.140 -25.670  1.00  0.00           C
ATOM   3149  HB1 ALA A 208     -19.520  57.630 -26.610  1.00  0.00           H
ATOM   3150  HB2 ALA A 208     -20.050  57.820 -24.930  1.00  0.00           H
ATOM   3151  HB3 ALA A 208     -19.360  59.230 -25.690  1.00  0.00           H
ATOM   3152  C   ALA A 208     -16.850  57.900 -26.310  1.00  0.00           C
ATOM   3153  O   ALA A 208     -16.510  56.940 -27.040  1.00  0.00           O
ATOM   3154  N   ILE A 209     -16.240  59.140 -26.350  1.00  0.00           N
ATOM   3155  H   ILE A 209     -16.500  59.830 -25.670  1.00  0.00           H
ATOM   3156  CA  ILE A 209     -15.110  59.420 -27.290  1.00  0.00           C
ATOM   3157  HA  ILE A 209     -15.400  59.050 -28.270  1.00  0.00           H
ATOM   3158  CB  ILE A 209     -14.940  60.970 -27.550  1.00  0.00           C
ATOM   3159  HB  ILE A 209     -14.470  61.400 -26.660  1.00  0.00           H
ATOM   3160  CG2 ILE A 209     -13.920  61.110 -28.670  1.00  0.00           C
ATOM   3161 1HG2 ILE A 209     -14.140  60.490 -29.550  1.00  0.00           H
ATOM   3162 2HG2 ILE A 209     -13.790  62.130 -29.010  1.00  0.00           H
ATOM   3163 3HG2 ILE A 209     -12.930  60.800 -28.350  1.00  0.00           H
ATOM   3164  CG1 ILE A 209     -16.300  61.740 -27.920  1.00  0.00           C
ATOM   3165 1HG1 ILE A 209     -16.980  61.530 -27.090  1.00  0.00           H
ATOM   3166 2HG1 ILE A 209     -16.760  61.380 -28.840  1.00  0.00           H
ATOM   3167  CD  ILE A 209     -16.270  63.310 -27.870  1.00  0.00           C
ATOM   3168  HD1 ILE A 209     -17.240  63.760 -28.100  1.00  0.00           H
ATOM   3169  HD2 ILE A 209     -15.780  63.620 -26.940  1.00  0.00           H
ATOM   3170  HD3 ILE A 209     -15.640  63.680 -28.670  1.00  0.00           H
ATOM   3171  C   ILE A 209     -13.850  58.680 -26.820  1.00  0.00           C
ATOM   3172  O   ILE A 209     -13.020  58.350 -27.680  1.00  0.00           O
ATOM   3173  N   TYR A 210     -13.660  58.560 -25.490  1.00  0.00           N
ATOM   3174  H   TYR A 210     -14.290  58.940 -24.800  1.00  0.00           H
ATOM   3175  CA  TYR A 210     -12.510  57.750 -25.030  1.00  0.00           C
ATOM   3176  HA  TYR A 210     -11.630  58.200 -25.490  1.00  0.00           H
ATOM   3177  CB  TYR A 210     -12.390  57.890 -23.550  1.00  0.00           C
ATOM   3178  HB1 TYR A 210     -13.290  57.460 -23.100  1.00  0.00           H
ATOM   3179  HB2 TYR A 210     -12.660  58.920 -23.330  1.00  0.00           H
ATOM   3180  CG  TYR A 210     -11.100  57.480 -22.770  1.00  0.00           C
ATOM   3181  CD1 TYR A 210     -10.350  58.580 -22.300  1.00  0.00           C
ATOM   3182  HD1 TYR A 210     -10.760  59.580 -22.360  1.00  0.00           H
ATOM   3183  CE1 TYR A 210      -9.120  58.370 -21.620  1.00  0.00           C
ATOM   3184  HE1 TYR A 210      -8.600  59.200 -21.170  1.00  0.00           H
ATOM   3185  CZ  TYR A 210      -8.650  56.990 -21.470  1.00  0.00           C
ATOM   3186  OH  TYR A 210      -7.480  56.720 -20.940  1.00  0.00           O
ATOM   3187  HH  TYR A 210      -6.960  57.530 -20.860  1.00  0.00           H
ATOM   3188  CE2 TYR A 210      -9.490  55.920 -21.860  1.00  0.00           C
ATOM   3189  HE2 TYR A 210      -9.190  54.900 -21.680  1.00  0.00           H
ATOM   3190  CD2 TYR A 210     -10.740  56.170 -22.500  1.00  0.00           C
ATOM   3191  HD2 TYR A 210     -11.460  55.390 -22.700  1.00  0.00           H
ATOM   3192  C   TYR A 210     -12.600  56.320 -25.400  1.00  0.00           C
ATOM   3193  O   TYR A 210     -11.650  55.720 -25.790  1.00  0.00           O
ATOM   3194  N   ASP A 211     -13.760  55.650 -25.310  1.00  0.00           N
ATOM   3195  H   ASP A 211     -14.510  56.150 -24.880  1.00  0.00           H
ATOM   3196  CA  ASP A 211     -13.960  54.310 -25.880  1.00  0.00           C
ATOM   3197  HA  ASP A 211     -13.290  53.660 -25.310  1.00  0.00           H
ATOM   3198  CB  ASP A 211     -15.390  53.920 -25.460  1.00  0.00           C
ATOM   3199  HB1 ASP A 211     -16.080  54.620 -25.920  1.00  0.00           H
ATOM   3200  HB2 ASP A 211     -15.480  54.010 -24.370  1.00  0.00           H
ATOM   3201  CG  ASP A 211     -15.660  52.480 -26.020  1.00  0.00           C
ATOM   3202  OD1 ASP A 211     -16.140  52.400 -27.170  1.00  0.00           O
ATOM   3203  OD2 ASP A 211     -15.260  51.480 -25.380  1.00  0.00           O
ATOM   3204  C   ASP A 211     -13.720  54.190 -27.390  1.00  0.00           C
ATOM   3205  O   ASP A 211     -13.240  53.170 -27.820  1.00  0.00           O
ATOM   3206  N   ILE A 212     -14.140  55.200 -28.160  1.00  0.00           N
ATOM   3207  H   ILE A 212     -14.650  56.000 -27.800  1.00  0.00           H
ATOM   3208  CA  ILE A 212     -13.990  55.190 -29.600  1.00  0.00           C
ATOM   3209  HA  ILE A 212     -14.270  54.180 -29.900  1.00  0.00           H
ATOM   3210  CB  ILE A 212     -14.970  56.130 -30.300  1.00  0.00           C
ATOM   3211  HB  ILE A 212     -14.980  57.110 -29.830  1.00  0.00           H
ATOM   3212  CG2 ILE A 212     -14.600  56.430 -31.760  1.00  0.00           C
ATOM   3213 1HG2 ILE A 212     -13.690  57.020 -31.850  1.00  0.00           H
ATOM   3214 2HG2 ILE A 212     -14.520  55.460 -32.240  1.00  0.00           H
ATOM   3215 3HG2 ILE A 212     -15.420  56.880 -32.330  1.00  0.00           H
ATOM   3216  CG1 ILE A 212     -16.430  55.510 -30.300  1.00  0.00           C
ATOM   3217 1HG1 ILE A 212     -16.490  54.850 -29.440  1.00  0.00           H
ATOM   3218 2HG1 ILE A 212     -16.470  54.800 -31.120  1.00  0.00           H
ATOM   3219  CD  ILE A 212     -17.710  56.440 -30.360  1.00  0.00           C
ATOM   3220  HD1 ILE A 212     -17.680  57.390 -29.820  1.00  0.00           H
ATOM   3221  HD2 ILE A 212     -17.740  56.840 -31.370  1.00  0.00           H
ATOM   3222  HD3 ILE A 212     -18.570  55.890 -30.010  1.00  0.00           H
ATOM   3223  C   ILE A 212     -12.520  55.380 -29.940  1.00  0.00           C
ATOM   3224  O   ILE A 212     -12.010  54.550 -30.750  1.00  0.00           O
ATOM   3225  N   CYS A 213     -11.810  56.300 -29.300  1.00  0.00           N
ATOM   3226  H   CYS A 213     -12.280  56.750 -28.530  1.00  0.00           H
ATOM   3227  CA  CYS A 213     -10.380  56.470 -29.450  1.00  0.00           C
ATOM   3228  HA  CYS A 213     -10.050  56.650 -30.470  1.00  0.00           H
ATOM   3229  CB  CYS A 213      -9.880  57.740 -28.710  1.00  0.00           C
ATOM   3230  HB1 CYS A 213      -8.800  57.710 -28.730  1.00  0.00           H
ATOM   3231  HB2 CYS A 213     -10.280  57.690 -27.700  1.00  0.00           H
ATOM   3232  SG  CYS A 213     -10.400  59.340 -29.530  1.00  0.00           S
ATOM   3233  HG  CYS A 213     -11.690  58.990 -29.640  1.00  0.00           H
ATOM   3234  C   CYS A 213      -9.550  55.270 -28.960  1.00  0.00           C
ATOM   3235  O   CYS A 213      -8.620  54.950 -29.700  1.00  0.00           O
ATOM   3236  N   ARG A 214      -9.930  54.600 -27.910  1.00  0.00           N
ATOM   3237  H   ARG A 214     -10.610  55.040 -27.310  1.00  0.00           H
ATOM   3238  CA  ARG A 214      -9.230  53.490 -27.390  1.00  0.00           C
ATOM   3239  HA  ARG A 214      -8.160  53.640 -27.230  1.00  0.00           H
ATOM   3240  CB  ARG A 214      -9.880  53.000 -26.030  1.00  0.00           C
ATOM   3241  HB1 ARG A 214     -10.940  52.800 -26.210  1.00  0.00           H
ATOM   3242  HB2 ARG A 214      -9.840  53.830 -25.320  1.00  0.00           H
ATOM   3243  CG  ARG A 214      -9.280  51.710 -25.480  1.00  0.00           C
ATOM   3244  HG1 ARG A 214      -8.220  51.900 -25.310  1.00  0.00           H
ATOM   3245  HG2 ARG A 214      -9.360  50.910 -26.210  1.00  0.00           H
ATOM   3246  CD  ARG A 214     -10.080  51.410 -24.190  1.00  0.00           C
ATOM   3247  HD1 ARG A 214     -10.210  52.360 -23.690  1.00  0.00           H
ATOM   3248  HD2 ARG A 214      -9.550  50.730 -23.520  1.00  0.00           H
ATOM   3249  NE  ARG A 214     -11.490  51.030 -24.530  1.00  0.00           N
ATOM   3250  HE  ARG A 214     -12.220  51.560 -24.080  1.00  0.00           H
ATOM   3251  CZ  ARG A 214     -11.900  49.870 -25.040  1.00  0.00           C
ATOM   3252  NH1 ARG A 214     -11.160  48.800 -25.140  1.00  0.00           N
ATOM   3253 1HH1 ARG A 214     -10.260  48.810 -24.680  1.00  0.00           H
ATOM   3254 2HH1 ARG A 214     -11.500  48.010 -25.670  1.00  0.00           H
ATOM   3255  NH2 ARG A 214     -13.100  49.770 -25.500  1.00  0.00           N
ATOM   3256 1HH2 ARG A 214     -13.770  50.520 -25.480  1.00  0.00           H
ATOM   3257 2HH2 ARG A 214     -13.440  48.830 -25.680  1.00  0.00           H
ATOM   3258  C   ARG A 214      -9.140  52.350 -28.420  1.00  0.00           C
ATOM   3259  O   ARG A 214      -8.060  51.720 -28.630  1.00  0.00           O
ATOM   3260  N   ARG A 215     -10.280  51.910 -28.970  1.00  0.00           N
ATOM   3261  H   ARG A 215     -11.090  52.450 -28.680  1.00  0.00           H
ATOM   3262  CA  ARG A 215     -10.410  50.740 -29.820  1.00  0.00           C
ATOM   3263  HA  ARG A 215      -9.880  49.890 -29.380  1.00  0.00           H
ATOM   3264  CB  ARG A 215     -11.880  50.350 -29.950  1.00  0.00           C
ATOM   3265  HB1 ARG A 215     -11.800  49.550 -30.680  1.00  0.00           H
ATOM   3266  HB2 ARG A 215     -12.410  51.180 -30.430  1.00  0.00           H
ATOM   3267  CG  ARG A 215     -12.470  49.920 -28.670  1.00  0.00           C
ATOM   3268  HG1 ARG A 215     -12.420  50.720 -27.930  1.00  0.00           H
ATOM   3269  HG2 ARG A 215     -11.900  49.080 -28.280  1.00  0.00           H
ATOM   3270  CD  ARG A 215     -13.890  49.440 -28.850  1.00  0.00           C
ATOM   3271  HD1 ARG A 215     -14.230  48.860 -28.000  1.00  0.00           H
ATOM   3272  HD2 ARG A 215     -13.960  48.890 -29.790  1.00  0.00           H
ATOM   3273  NE  ARG A 215     -14.870  50.580 -28.970  1.00  0.00           N
ATOM   3274  HE  ARG A 215     -15.210  51.070 -28.150  1.00  0.00           H
ATOM   3275  CZ  ARG A 215     -15.430  51.080 -30.030  1.00  0.00           C
ATOM   3276  NH1 ARG A 215     -15.240  50.610 -31.230  1.00  0.00           N
ATOM   3277 1HH1 ARG A 215     -14.880  49.680 -31.310  1.00  0.00           H
ATOM   3278 2HH1 ARG A 215     -15.610  51.010 -32.080  1.00  0.00           H
ATOM   3279  NH2 ARG A 215     -16.190  52.080 -29.830  1.00  0.00           N
ATOM   3280 1HH2 ARG A 215     -16.230  52.420 -28.880  1.00  0.00           H
ATOM   3281 2HH2 ARG A 215     -16.760  52.430 -30.590  1.00  0.00           H
ATOM   3282  C   ARG A 215      -9.830  50.920 -31.220  1.00  0.00           C
ATOM   3283  O   ARG A 215      -8.990  50.070 -31.700  1.00  0.00           O
ATOM   3284  N   ASN A 216     -10.070  52.020 -31.910  1.00  0.00           N
ATOM   3285  H   ASN A 216     -10.780  52.610 -31.500  1.00  0.00           H
ATOM   3286  CA  ASN A 216      -9.630  52.250 -33.300  1.00  0.00           C
ATOM   3287  HA  ASN A 216      -9.500  51.270 -33.740  1.00  0.00           H
ATOM   3288  CB  ASN A 216     -10.820  52.880 -34.040  1.00  0.00           C
ATOM   3289  HB1 ASN A 216     -10.570  52.970 -35.100  1.00  0.00           H
ATOM   3290  HB2 ASN A 216     -11.000  53.900 -33.700  1.00  0.00           H
ATOM   3291  CG  ASN A 216     -12.080  52.060 -33.780  1.00  0.00           C
ATOM   3292  OD1 ASN A 216     -12.100  50.890 -34.140  1.00  0.00           O
ATOM   3293  ND2 ASN A 216     -13.080  52.500 -33.050  1.00  0.00           N
ATOM   3294 1HD2 ASN A 216     -12.910  53.450 -32.740  1.00  0.00           H
ATOM   3295 2HD2 ASN A 216     -13.980  52.060 -33.070  1.00  0.00           H
ATOM   3296  C   ASN A 216      -8.260  52.910 -33.490  1.00  0.00           C
ATOM   3297  O   ASN A 216      -7.830  53.110 -34.610  1.00  0.00           O
ATOM   3298  N   LEU A 217      -7.570  53.280 -32.390  1.00  0.00           N
ATOM   3299  H   LEU A 217      -7.970  53.120 -31.470  1.00  0.00           H
ATOM   3300  CA  LEU A 217      -6.280  54.070 -32.370  1.00  0.00           C
ATOM   3301  HA  LEU A 217      -5.960  54.300 -33.390  1.00  0.00           H
ATOM   3302  CB  LEU A 217      -6.340  55.450 -31.720  1.00  0.00           C
ATOM   3303  HB1 LEU A 217      -5.370  55.950 -31.750  1.00  0.00           H
ATOM   3304  HB2 LEU A 217      -6.570  55.330 -30.670  1.00  0.00           H
ATOM   3305  CG  LEU A 217      -7.400  56.410 -32.230  1.00  0.00           C
ATOM   3306  HG  LEU A 217      -8.390  55.950 -32.180  1.00  0.00           H
ATOM   3307  CD1 LEU A 217      -7.440  57.650 -31.360  1.00  0.00           C
ATOM   3308 1HD1 LEU A 217      -6.570  58.290 -31.470  1.00  0.00           H
ATOM   3309 2HD1 LEU A 217      -8.380  58.170 -31.550  1.00  0.00           H
ATOM   3310 3HD1 LEU A 217      -7.480  57.430 -30.300  1.00  0.00           H
ATOM   3311  CD2 LEU A 217      -7.170  56.790 -33.730  1.00  0.00           C
ATOM   3312 1HD2 LEU A 217      -8.000  57.360 -34.140  1.00  0.00           H
ATOM   3313 2HD2 LEU A 217      -6.360  57.510 -33.800  1.00  0.00           H
ATOM   3314 3HD2 LEU A 217      -6.910  55.890 -34.280  1.00  0.00           H
ATOM   3315  C   LEU A 217      -4.970  53.310 -31.840  1.00  0.00           C
ATOM   3316  O   LEU A 217      -3.880  53.950 -31.890  1.00  0.00           O
ATOM   3317  N   ASP A 218      -5.060  52.050 -31.460  1.00  0.00           N
ATOM   3318  H   ASP A 218      -5.900  51.500 -31.540  1.00  0.00           H
ATOM   3319  CA  ASP A 218      -4.040  51.310 -30.710  1.00  0.00           C
ATOM   3320  HA  ASP A 218      -4.480  50.390 -30.340  1.00  0.00           H
ATOM   3321  CB  ASP A 218      -2.970  50.700 -31.690  1.00  0.00           C
ATOM   3322  HB1 ASP A 218      -2.350  51.500 -32.080  1.00  0.00           H
ATOM   3323  HB2 ASP A 218      -3.510  50.090 -32.410  1.00  0.00           H
ATOM   3324  CG  ASP A 218      -2.090  49.680 -31.050  1.00  0.00           C
ATOM   3325  OD1 ASP A 218      -1.140  49.300 -31.750  1.00  0.00           O
ATOM   3326  OD2 ASP A 218      -2.260  49.220 -29.890  1.00  0.00           O
ATOM   3327  C   ASP A 218      -3.420  52.090 -29.520  1.00  0.00           C
ATOM   3328  O   ASP A 218      -2.170  52.310 -29.450  1.00  0.00           O
ATOM   3329  N   ILE A 219      -4.310  52.580 -28.630  1.00  0.00           N
ATOM   3330  H   ILE A 219      -5.300  52.560 -28.830  1.00  0.00           H
ATOM   3331  CA  ILE A 219      -3.960  53.090 -27.310  1.00  0.00           C
ATOM   3332  HA  ILE A 219      -2.920  52.910 -27.040  1.00  0.00           H
ATOM   3333  CB  ILE A 219      -4.150  54.620 -27.430  1.00  0.00           C
ATOM   3334  HB  ILE A 219      -5.200  54.890 -27.520  1.00  0.00           H
ATOM   3335  CG2 ILE A 219      -3.610  55.370 -26.150  1.00  0.00           C
ATOM   3336 1HG2 ILE A 219      -3.890  56.420 -26.240  1.00  0.00           H
ATOM   3337 2HG2 ILE A 219      -4.010  54.980 -25.220  1.00  0.00           H
ATOM   3338 3HG2 ILE A 219      -2.540  55.180 -26.080  1.00  0.00           H
ATOM   3339  CG1 ILE A 219      -3.590  55.180 -28.750  1.00  0.00           C
ATOM   3340 1HG1 ILE A 219      -4.080  54.770 -29.640  1.00  0.00           H
ATOM   3341 2HG1 ILE A 219      -2.590  54.780 -28.900  1.00  0.00           H
ATOM   3342  CD  ILE A 219      -3.600  56.690 -28.940  1.00  0.00           C
ATOM   3343  HD1 ILE A 219      -4.630  57.030 -29.000  1.00  0.00           H
ATOM   3344  HD2 ILE A 219      -3.030  57.130 -28.120  1.00  0.00           H
ATOM   3345  HD3 ILE A 219      -3.080  56.830 -29.890  1.00  0.00           H
ATOM   3346  C   ILE A 219      -4.880  52.510 -26.250  1.00  0.00           C
ATOM   3347  O   ILE A 219      -6.080  52.520 -26.420  1.00  0.00           O
ATOM   3348  N   GLU A 220      -4.300  52.060 -25.150  1.00  0.00           N
ATOM   3349  H   GLU A 220      -3.300  52.200 -25.150  1.00  0.00           H
ATOM   3350  CA  GLU A 220      -4.990  51.460 -23.990  1.00  0.00           C
ATOM   3351  HA  GLU A 220      -5.810  50.850 -24.360  1.00  0.00           H
ATOM   3352  CB  GLU A 220      -4.090  50.530 -23.160  1.00  0.00           C
ATOM   3353  HB1 GLU A 220      -3.220  51.110 -22.840  1.00  0.00           H
ATOM   3354  HB2 GLU A 220      -3.630  49.770 -23.790  1.00  0.00           H
ATOM   3355  CG  GLU A 220      -4.760  49.840 -21.880  1.00  0.00           C
ATOM   3356  HG1 GLU A 220      -5.520  49.160 -22.270  1.00  0.00           H
ATOM   3357  HG2 GLU A 220      -5.180  50.530 -21.160  1.00  0.00           H
ATOM   3358  CD  GLU A 220      -3.730  48.890 -21.260  1.00  0.00           C
ATOM   3359  OE1 GLU A 220      -3.420  48.880 -20.010  1.00  0.00           O
ATOM   3360  OE2 GLU A 220      -3.200  48.070 -21.970  1.00  0.00           O
ATOM   3361  C   GLU A 220      -5.660  52.560 -23.200  1.00  0.00           C
ATOM   3362  O   GLU A 220      -6.830  52.480 -22.890  1.00  0.00           O
ATOM   3363  N   ARG A 221      -4.930  53.670 -23.070  1.00  0.00           N
ATOM   3364  H   ARG A 221      -3.970  53.480 -23.310  1.00  0.00           H
ATOM   3365  CA  ARG A 221      -5.270  54.810 -22.210  1.00  0.00           C
ATOM   3366  HA  ARG A 221      -6.330  54.930 -21.980  1.00  0.00           H
ATOM   3367  CB  ARG A 221      -4.520  54.710 -20.890  1.00  0.00           C
ATOM   3368  HB1 ARG A 221      -4.630  55.730 -20.510  1.00  0.00           H
ATOM   3369  HB2 ARG A 221      -3.510  54.360 -21.090  1.00  0.00           H
ATOM   3370  CG  ARG A 221      -5.250  53.780 -19.900  1.00  0.00           C
ATOM   3371  HG1 ARG A 221      -5.480  52.880 -20.470  1.00  0.00           H
ATOM   3372  HG2 ARG A 221      -6.180  54.210 -19.550  1.00  0.00           H
ATOM   3373  CD  ARG A 221      -4.380  53.480 -18.680  1.00  0.00           C
ATOM   3374  HD1 ARG A 221      -4.330  54.390 -18.080  1.00  0.00           H
ATOM   3375  HD2 ARG A 221      -3.360  53.320 -19.020  1.00  0.00           H
ATOM   3376  NE  ARG A 221      -4.930  52.370 -17.890  1.00  0.00           N
ATOM   3377  HE  ARG A 221      -5.000  51.480 -18.360  1.00  0.00           H
ATOM   3378  CZ  ARG A 221      -5.470  52.440 -16.700  1.00  0.00           C
ATOM   3379  NH1 ARG A 221      -5.710  53.600 -16.120  1.00  0.00           N
ATOM   3380 1HH1 ARG A 221      -5.600  54.460 -16.640  1.00  0.00           H
ATOM   3381 2HH1 ARG A 221      -6.350  53.580 -15.340  1.00  0.00           H
ATOM   3382  NH2 ARG A 221      -5.870  51.410 -16.090  1.00  0.00           N
ATOM   3383 1HH2 ARG A 221      -5.700  50.500 -16.510  1.00  0.00           H
ATOM   3384 2HH2 ARG A 221      -6.090  51.450 -15.100  1.00  0.00           H
ATOM   3385  C   ARG A 221      -4.930  56.110 -23.040  1.00  0.00           C
ATOM   3386  O   ARG A 221      -3.920  56.760 -22.760  1.00  0.00           O
ATOM   3387  N   PRO A 222      -5.770  56.600 -23.940  1.00  0.00           N
ATOM   3388  CD  PRO A 222      -6.950  55.950 -24.520  1.00  0.00           C
ATOM   3389  HD1 PRO A 222      -7.610  55.520 -23.770  1.00  0.00           H
ATOM   3390  HD2 PRO A 222      -6.680  55.080 -25.130  1.00  0.00           H
ATOM   3391  CG  PRO A 222      -7.700  56.980 -25.280  1.00  0.00           C
ATOM   3392  HG1 PRO A 222      -8.190  57.700 -24.620  1.00  0.00           H
ATOM   3393  HG2 PRO A 222      -8.380  56.510 -25.990  1.00  0.00           H
ATOM   3394  CB  PRO A 222      -6.530  57.800 -25.810  1.00  0.00           C
ATOM   3395  HB1 PRO A 222      -6.900  58.780 -26.110  1.00  0.00           H
ATOM   3396  HB2 PRO A 222      -6.150  57.250 -26.680  1.00  0.00           H
ATOM   3397  CA  PRO A 222      -5.570  57.900 -24.600  1.00  0.00           C
ATOM   3398  HA  PRO A 222      -4.580  58.020 -25.040  1.00  0.00           H
ATOM   3399  C   PRO A 222      -5.860  59.160 -23.770  1.00  0.00           C
ATOM   3400  O   PRO A 222      -6.190  58.970 -22.590  1.00  0.00           O
ATOM   3401  N   THR A 223      -5.820  60.390 -24.330  1.00  0.00           N
ATOM   3402  H   THR A 223      -5.530  60.520 -25.290  1.00  0.00           H
ATOM   3403  CA  THR A 223      -6.020  61.700 -23.610  1.00  0.00           C
ATOM   3404  HA  THR A 223      -6.660  61.490 -22.750  1.00  0.00           H
ATOM   3405  CB  THR A 223      -4.680  62.240 -23.010  1.00  0.00           C
ATOM   3406  HB  THR A 223      -4.950  63.060 -22.350  1.00  0.00           H
ATOM   3407  CG2 THR A 223      -3.910  61.210 -22.160  1.00  0.00           C
ATOM   3408 1HG2 THR A 223      -3.710  60.320 -22.760  1.00  0.00           H
ATOM   3409 2HG2 THR A 223      -2.960  61.620 -21.810  1.00  0.00           H
ATOM   3410 3HG2 THR A 223      -4.560  60.860 -21.360  1.00  0.00           H
ATOM   3411  OG1 THR A 223      -3.710  62.600 -24.000  1.00  0.00           O
ATOM   3412  HG1 THR A 223      -3.060  63.140 -23.540  1.00  0.00           H
ATOM   3413  C   THR A 223      -6.610  62.790 -24.480  1.00  0.00           C
ATOM   3414  O   THR A 223      -6.630  62.530 -25.700  1.00  0.00           O
ATOM   3415  N   TYR A 224      -7.050  63.900 -23.950  1.00  0.00           N
ATOM   3416  H   TYR A 224      -6.870  64.150 -22.980  1.00  0.00           H
ATOM   3417  CA  TYR A 224      -7.790  64.850 -24.790  1.00  0.00           C
ATOM   3418  HA  TYR A 224      -8.650  64.240 -25.070  1.00  0.00           H
ATOM   3419  CB  TYR A 224      -8.180  66.110 -24.060  1.00  0.00           C
ATOM   3420  HB1 TYR A 224      -8.660  66.870 -24.680  1.00  0.00           H
ATOM   3421  HB2 TYR A 224      -7.230  66.620 -23.880  1.00  0.00           H
ATOM   3422  CG  TYR A 224      -9.030  65.990 -22.820  1.00  0.00           C
ATOM   3423  CD1 TYR A 224     -10.220  65.240 -22.950  1.00  0.00           C
ATOM   3424  HD1 TYR A 224     -10.610  64.890 -23.890  1.00  0.00           H
ATOM   3425  CE1 TYR A 224     -11.180  65.210 -21.920  1.00  0.00           C
ATOM   3426  HE1 TYR A 224     -12.140  64.740 -22.050  1.00  0.00           H
ATOM   3427  CZ  TYR A 224     -10.850  65.790 -20.720  1.00  0.00           C
ATOM   3428  OH  TYR A 224     -11.780  65.860 -19.760  1.00  0.00           O
ATOM   3429  HH  TYR A 224     -11.500  66.130 -18.880  1.00  0.00           H
ATOM   3430  CE2 TYR A 224      -9.610  66.400 -20.500  1.00  0.00           C
ATOM   3431  HE2 TYR A 224      -9.510  66.870 -19.540  1.00  0.00           H
ATOM   3432  CD2 TYR A 224      -8.680  66.560 -21.610  1.00  0.00           C
ATOM   3433  HD2 TYR A 224      -7.750  67.090 -21.490  1.00  0.00           H
ATOM   3434  C   TYR A 224      -7.050  65.200 -26.120  1.00  0.00           C
ATOM   3435  O   TYR A 224      -7.710  65.450 -27.170  1.00  0.00           O
ATOM   3436  N   THR A 225      -5.740  65.250 -26.170  1.00  0.00           N
ATOM   3437  H   THR A 225      -5.220  65.040 -25.330  1.00  0.00           H
ATOM   3438  CA  THR A 225      -4.990  65.510 -27.440  1.00  0.00           C
ATOM   3439  HA  THR A 225      -5.520  66.340 -27.910  1.00  0.00           H
ATOM   3440  CB  THR A 225      -3.510  65.840 -27.170  1.00  0.00           C
ATOM   3441  HB  THR A 225      -2.930  66.050 -28.070  1.00  0.00           H
ATOM   3442  CG2 THR A 225      -3.380  67.080 -26.300  1.00  0.00           C
ATOM   3443 1HG2 THR A 225      -2.540  67.700 -26.580  1.00  0.00           H
ATOM   3444 2HG2 THR A 225      -4.320  67.640 -26.290  1.00  0.00           H
ATOM   3445 3HG2 THR A 225      -3.170  66.760 -25.270  1.00  0.00           H
ATOM   3446  OG1 THR A 225      -2.680  64.750 -26.560  1.00  0.00           O
ATOM   3447  HG1 THR A 225      -1.810  65.030 -26.830  1.00  0.00           H
ATOM   3448  C   THR A 225      -5.180  64.440 -28.550  1.00  0.00           C
ATOM   3449  O   THR A 225      -4.930  64.740 -29.720  1.00  0.00           O
ATOM   3450  N   ASN A 226      -5.670  63.260 -28.200  1.00  0.00           N
ATOM   3451  H   ASN A 226      -5.880  63.140 -27.220  1.00  0.00           H
ATOM   3452  CA  ASN A 226      -6.210  62.270 -29.080  1.00  0.00           C
ATOM   3453  HA  ASN A 226      -5.580  62.220 -29.970  1.00  0.00           H
ATOM   3454  CB  ASN A 226      -6.110  60.800 -28.440  1.00  0.00           C
ATOM   3455  HB1 ASN A 226      -6.670  60.180 -29.130  1.00  0.00           H
ATOM   3456  HB2 ASN A 226      -6.590  60.740 -27.460  1.00  0.00           H
ATOM   3457  CG  ASN A 226      -4.710  60.340 -28.200  1.00  0.00           C
ATOM   3458  OD1 ASN A 226      -4.350  60.100 -27.040  1.00  0.00           O
ATOM   3459  ND2 ASN A 226      -3.780  60.190 -29.160  1.00  0.00           N
ATOM   3460 1HD2 ASN A 226      -3.910  60.300 -30.160  1.00  0.00           H
ATOM   3461 2HD2 ASN A 226      -2.840  60.340 -28.810  1.00  0.00           H
ATOM   3462  C   ASN A 226      -7.650  62.540 -29.360  1.00  0.00           C
ATOM   3463  O   ASN A 226      -7.980  62.850 -30.540  1.00  0.00           O
ATOM   3464  N   LEU A 227      -8.440  62.720 -28.320  1.00  0.00           N
ATOM   3465  H   LEU A 227      -8.050  62.660 -27.390  1.00  0.00           H
ATOM   3466  CA  LEU A 227      -9.880  62.790 -28.450  1.00  0.00           C
ATOM   3467  HA  LEU A 227     -10.170  61.920 -29.040  1.00  0.00           H
ATOM   3468  CB  LEU A 227     -10.520  62.800 -27.030  1.00  0.00           C
ATOM   3469  HB1 LEU A 227     -11.480  63.270 -27.220  1.00  0.00           H
ATOM   3470  HB2 LEU A 227      -9.860  63.470 -26.480  1.00  0.00           H
ATOM   3471  CG  LEU A 227     -10.750  61.500 -26.270  1.00  0.00           C
ATOM   3472  HG  LEU A 227     -11.140  60.800 -27.000  1.00  0.00           H
ATOM   3473  CD1 LEU A 227      -9.420  60.760 -25.920  1.00  0.00           C
ATOM   3474 1HD1 LEU A 227      -8.850  60.670 -26.850  1.00  0.00           H
ATOM   3475 2HD1 LEU A 227      -8.800  61.370 -25.250  1.00  0.00           H
ATOM   3476 3HD1 LEU A 227      -9.640  59.790 -25.500  1.00  0.00           H
ATOM   3477  CD2 LEU A 227     -11.680  61.680 -25.060  1.00  0.00           C
ATOM   3478 1HD2 LEU A 227     -11.680  60.730 -24.540  1.00  0.00           H
ATOM   3479 2HD2 LEU A 227     -11.280  62.470 -24.430  1.00  0.00           H
ATOM   3480 3HD2 LEU A 227     -12.700  61.960 -25.320  1.00  0.00           H
ATOM   3481  C   LEU A 227     -10.370  64.000 -29.270  1.00  0.00           C
ATOM   3482  O   LEU A 227     -11.170  63.840 -30.110  1.00  0.00           O
ATOM   3483  N   ASN A 228      -9.720  65.130 -29.050  1.00  0.00           N
ATOM   3484  H   ASN A 228      -9.370  65.160 -28.110  1.00  0.00           H
ATOM   3485  CA  ASN A 228     -10.120  66.420 -29.660  1.00  0.00           C
ATOM   3486  HA  ASN A 228     -11.190  66.460 -29.450  1.00  0.00           H
ATOM   3487  CB  ASN A 228      -9.380  67.600 -29.000  1.00  0.00           C
ATOM   3488  HB1 ASN A 228      -9.520  68.560 -29.500  1.00  0.00           H
ATOM   3489  HB2 ASN A 228      -8.320  67.370 -28.990  1.00  0.00           H
ATOM   3490  CG  ASN A 228      -9.710  67.790 -27.550  1.00  0.00           C
ATOM   3491  OD1 ASN A 228     -10.660  67.290 -27.010  1.00  0.00           O
ATOM   3492  ND2 ASN A 228      -9.200  68.840 -26.950  1.00  0.00           N
ATOM   3493 1HD2 ASN A 228      -8.310  69.180 -27.290  1.00  0.00           H
ATOM   3494 2HD2 ASN A 228      -9.380  68.930 -25.960  1.00  0.00           H
ATOM   3495  C   ASN A 228     -10.040  66.390 -31.170  1.00  0.00           C
ATOM   3496  O   ASN A 228     -10.730  67.190 -31.800  1.00  0.00           O
ATOM   3497  N   ARG A 229      -9.180  65.570 -31.800  1.00  0.00           N
ATOM   3498  H   ARG A 229      -8.720  64.870 -31.230  1.00  0.00           H
ATOM   3499  CA  ARG A 229      -9.020  65.340 -33.260  1.00  0.00           C
ATOM   3500  HA  ARG A 229      -9.040  66.250 -33.850  1.00  0.00           H
ATOM   3501  CB  ARG A 229      -7.600  64.880 -33.570  1.00  0.00           C
ATOM   3502  HB1 ARG A 229      -7.580  63.960 -34.150  1.00  0.00           H
ATOM   3503  HB2 ARG A 229      -7.120  64.530 -32.660  1.00  0.00           H
ATOM   3504  CG  ARG A 229      -6.550  65.830 -34.130  1.00  0.00           C
ATOM   3505  HG1 ARG A 229      -6.820  66.340 -35.050  1.00  0.00           H
ATOM   3506  HG2 ARG A 229      -5.640  65.290 -34.410  1.00  0.00           H
ATOM   3507  CD  ARG A 229      -6.220  66.950 -33.090  1.00  0.00           C
ATOM   3508  HD1 ARG A 229      -5.900  66.400 -32.210  1.00  0.00           H
ATOM   3509  HD2 ARG A 229      -7.100  67.510 -32.760  1.00  0.00           H
ATOM   3510  NE  ARG A 229      -5.240  67.900 -33.490  1.00  0.00           N
ATOM   3511  HE  ARG A 229      -5.480  68.880 -33.420  1.00  0.00           H
ATOM   3512  CZ  ARG A 229      -3.920  67.640 -33.660  1.00  0.00           C
ATOM   3513  NH1 ARG A 229      -3.400  66.430 -33.430  1.00  0.00           N
ATOM   3514 1HH1 ARG A 229      -3.980  65.630 -33.220  1.00  0.00           H
ATOM   3515 2HH1 ARG A 229      -2.400  66.310 -33.450  1.00  0.00           H
ATOM   3516  NH2 ARG A 229      -3.110  68.590 -34.040  1.00  0.00           N
ATOM   3517 1HH2 ARG A 229      -3.430  69.540 -34.190  1.00  0.00           H
ATOM   3518 2HH2 ARG A 229      -2.110  68.440 -33.980  1.00  0.00           H
ATOM   3519  C   ARG A 229     -10.070  64.410 -33.810  1.00  0.00           C
ATOM   3520  O   ARG A 229     -10.000  64.220 -35.030  1.00  0.00           O
ATOM   3521  N   LEU A 230     -11.060  63.940 -32.980  1.00  0.00           N
ATOM   3522  H   LEU A 230     -10.890  64.100 -32.000  1.00  0.00           H
ATOM   3523  CA  LEU A 230     -12.380  63.520 -33.450  1.00  0.00           C
ATOM   3524  HA  LEU A 230     -12.280  63.400 -34.530  1.00  0.00           H
ATOM   3525  CB  LEU A 230     -12.750  62.130 -33.000  1.00  0.00           C
ATOM   3526  HB1 LEU A 230     -13.740  61.950 -33.400  1.00  0.00           H
ATOM   3527  HB2 LEU A 230     -12.780  62.040 -31.910  1.00  0.00           H
ATOM   3528  CG  LEU A 230     -12.000  60.820 -33.470  1.00  0.00           C
ATOM   3529  HG  LEU A 230     -12.090  60.770 -34.550  1.00  0.00           H
ATOM   3530  CD1 LEU A 230     -10.460  60.840 -33.100  1.00  0.00           C
ATOM   3531 1HD1 LEU A 230     -10.140  59.810 -33.260  1.00  0.00           H
ATOM   3532 2HD1 LEU A 230      -9.860  61.560 -33.660  1.00  0.00           H
ATOM   3533 3HD1 LEU A 230     -10.390  61.100 -32.040  1.00  0.00           H
ATOM   3534  CD2 LEU A 230     -12.570  59.540 -32.930  1.00  0.00           C
ATOM   3535 1HD2 LEU A 230     -12.150  58.680 -33.450  1.00  0.00           H
ATOM   3536 2HD2 LEU A 230     -12.340  59.360 -31.880  1.00  0.00           H
ATOM   3537 3HD2 LEU A 230     -13.640  59.580 -33.090  1.00  0.00           H
ATOM   3538  C   LEU A 230     -13.340  64.700 -33.180  1.00  0.00           C
ATOM   3539  O   LEU A 230     -14.100  64.930 -34.140  1.00  0.00           O
ATOM   3540  N   ILE A 231     -13.220  65.510 -32.110  1.00  0.00           N
ATOM   3541  H   ILE A 231     -12.500  65.250 -31.440  1.00  0.00           H
ATOM   3542  CA  ILE A 231     -14.150  66.590 -31.760  1.00  0.00           C
ATOM   3543  HA  ILE A 231     -15.130  66.130 -31.870  1.00  0.00           H
ATOM   3544  CB  ILE A 231     -13.980  67.130 -30.270  1.00  0.00           C
ATOM   3545  HB  ILE A 231     -13.030  67.620 -30.030  1.00  0.00           H
ATOM   3546  CG2 ILE A 231     -15.080  68.270 -30.110  1.00  0.00           C
ATOM   3547 1HG2 ILE A 231     -16.050  67.930 -30.460  1.00  0.00           H
ATOM   3548 2HG2 ILE A 231     -15.040  68.620 -29.080  1.00  0.00           H
ATOM   3549 3HG2 ILE A 231     -14.780  69.130 -30.710  1.00  0.00           H
ATOM   3550  CG1 ILE A 231     -14.240  66.000 -29.300  1.00  0.00           C
ATOM   3551 1HG1 ILE A 231     -13.450  65.260 -29.430  1.00  0.00           H
ATOM   3552 2HG1 ILE A 231     -15.230  65.600 -29.500  1.00  0.00           H
ATOM   3553  CD  ILE A 231     -14.280  66.450 -27.850  1.00  0.00           C
ATOM   3554  HD1 ILE A 231     -15.090  67.140 -27.610  1.00  0.00           H
ATOM   3555  HD2 ILE A 231     -14.130  65.520 -27.310  1.00  0.00           H
ATOM   3556  HD3 ILE A 231     -13.380  66.940 -27.460  1.00  0.00           H
ATOM   3557  C   ILE A 231     -14.150  67.700 -32.790  1.00  0.00           C
ATOM   3558  O   ILE A 231     -15.190  68.370 -33.020  1.00  0.00           O
ATOM   3559  N   SER A 232     -12.970  67.930 -33.340  1.00  0.00           N
ATOM   3560  H   SER A 232     -12.110  67.490 -33.060  1.00  0.00           H
ATOM   3561  CA  SER A 232     -12.810  69.050 -34.330  1.00  0.00           C
ATOM   3562  HA  SER A 232     -13.240  69.910 -33.820  1.00  0.00           H
ATOM   3563  CB  SER A 232     -11.340  69.310 -34.500  1.00  0.00           C
ATOM   3564  HB1 SER A 232     -10.970  69.570 -33.510  1.00  0.00           H
ATOM   3565  HB2 SER A 232     -11.160  70.020 -35.310  1.00  0.00           H
ATOM   3566  OG  SER A 232     -10.620  68.170 -34.920  1.00  0.00           O
ATOM   3567  HG  SER A 232      -9.710  68.380 -34.690  1.00  0.00           H
ATOM   3568  C   SER A 232     -13.500  68.680 -35.650  1.00  0.00           C
ATOM   3569  O   SER A 232     -14.150  69.550 -36.250  1.00  0.00           O
ATOM   3570  N   GLN A 233     -13.350  67.430 -36.110  1.00  0.00           N
ATOM   3571  H   GLN A 233     -12.680  66.810 -35.670  1.00  0.00           H
ATOM   3572  CA  GLN A 233     -14.070  66.870 -37.290  1.00  0.00           C
ATOM   3573  HA  GLN A 233     -13.770  67.380 -38.200  1.00  0.00           H
ATOM   3574  CB  GLN A 233     -13.630  65.420 -37.470  1.00  0.00           C
ATOM   3575  HB1 GLN A 233     -14.050  65.060 -38.410  1.00  0.00           H
ATOM   3576  HB2 GLN A 233     -14.090  64.760 -36.740  1.00  0.00           H
ATOM   3577  CG  GLN A 233     -12.120  65.220 -37.530  1.00  0.00           C
ATOM   3578  HG1 GLN A 233     -11.940  64.160 -37.750  1.00  0.00           H
ATOM   3579  HG2 GLN A 233     -11.570  65.500 -36.630  1.00  0.00           H
ATOM   3580  CD  GLN A 233     -11.450  65.920 -38.760  1.00  0.00           C
ATOM   3581  OE1 GLN A 233     -12.050  66.530 -39.660  1.00  0.00           O
ATOM   3582  NE2 GLN A 233     -10.160  65.890 -38.890  1.00  0.00           N
ATOM   3583 1HE2 GLN A 233      -9.590  65.420 -38.210  1.00  0.00           H
ATOM   3584 2HE2 GLN A 233      -9.780  66.310 -39.740  1.00  0.00           H
ATOM   3585  C   GLN A 233     -15.600  67.140 -37.140  1.00  0.00           C
ATOM   3586  O   GLN A 233     -16.200  67.570 -38.080  1.00  0.00           O
ATOM   3587  N   ILE A 234     -16.230  66.940 -35.960  1.00  0.00           N
ATOM   3588  H   ILE A 234     -15.680  66.640 -35.170  1.00  0.00           H
ATOM   3589  CA  ILE A 234     -17.640  67.080 -35.770  1.00  0.00           C
ATOM   3590  HA  ILE A 234     -18.210  66.570 -36.550  1.00  0.00           H
ATOM   3591  CB  ILE A 234     -17.980  66.520 -34.410  1.00  0.00           C
ATOM   3592  HB  ILE A 234     -17.260  66.950 -33.710  1.00  0.00           H
ATOM   3593  CG2 ILE A 234     -19.390  66.770 -33.930  1.00  0.00           C
ATOM   3594 1HG2 ILE A 234     -20.070  65.990 -34.280  1.00  0.00           H
ATOM   3595 2HG2 ILE A 234     -19.410  66.650 -32.850  1.00  0.00           H
ATOM   3596 3HG2 ILE A 234     -19.800  67.750 -34.200  1.00  0.00           H
ATOM   3597  CG1 ILE A 234     -17.730  65.000 -34.520  1.00  0.00           C
ATOM   3598 1HG1 ILE A 234     -16.770  64.820 -34.990  1.00  0.00           H
ATOM   3599 2HG1 ILE A 234     -18.540  64.550 -35.100  1.00  0.00           H
ATOM   3600  CD  ILE A 234     -17.700  64.300 -33.190  1.00  0.00           C
ATOM   3601  HD1 ILE A 234     -18.680  64.280 -32.730  1.00  0.00           H
ATOM   3602  HD2 ILE A 234     -17.400  63.280 -33.460  1.00  0.00           H
ATOM   3603  HD3 ILE A 234     -16.940  64.740 -32.540  1.00  0.00           H
ATOM   3604  C   ILE A 234     -18.030  68.570 -35.770  1.00  0.00           C
ATOM   3605  O   ILE A 234     -18.820  68.950 -36.650  1.00  0.00           O
ATOM   3606  N   VAL A 235     -17.470  69.460 -34.940  1.00  0.00           N
ATOM   3607  H   VAL A 235     -16.760  69.030 -34.360  1.00  0.00           H
ATOM   3608  CA  VAL A 235     -17.700  70.890 -34.900  1.00  0.00           C
ATOM   3609  HA  VAL A 235     -18.780  70.930 -34.750  1.00  0.00           H
ATOM   3610  CB  VAL A 235     -16.990  71.440 -33.700  1.00  0.00           C
ATOM   3611  HB  VAL A 235     -15.950  71.130 -33.700  1.00  0.00           H
ATOM   3612  CG1 VAL A 235     -16.990  72.980 -33.770  1.00  0.00           C
ATOM   3613 1HG1 VAL A 235     -16.500  73.360 -32.860  1.00  0.00           H
ATOM   3614 2HG1 VAL A 235     -16.370  73.300 -34.610  1.00  0.00           H
ATOM   3615 3HG1 VAL A 235     -18.020  73.280 -33.930  1.00  0.00           H
ATOM   3616  CG2 VAL A 235     -17.590  71.050 -32.450  1.00  0.00           C
ATOM   3617 1HG2 VAL A 235     -17.460  69.980 -32.310  1.00  0.00           H
ATOM   3618 2HG2 VAL A 235     -17.050  71.460 -31.590  1.00  0.00           H
ATOM   3619 3HG2 VAL A 235     -18.600  71.450 -32.360  1.00  0.00           H
ATOM   3620  C   VAL A 235     -17.420  71.510 -36.310  1.00  0.00           C
ATOM   3621  O   VAL A 235     -18.140  72.380 -36.830  1.00  0.00           O
ATOM   3622  N   SER A 236     -16.350  71.050 -36.990  1.00  0.00           N
ATOM   3623  H   SER A 236     -15.700  70.410 -36.570  1.00  0.00           H
ATOM   3624  CA  SER A 236     -15.970  71.530 -38.330  1.00  0.00           C
ATOM   3625  HA  SER A 236     -16.010  72.620 -38.300  1.00  0.00           H
ATOM   3626  CB  SER A 236     -14.560  71.150 -38.820  1.00  0.00           C
ATOM   3627  HB1 SER A 236     -14.670  70.140 -39.200  1.00  0.00           H
ATOM   3628  HB2 SER A 236     -13.890  71.240 -37.970  1.00  0.00           H
ATOM   3629  OG  SER A 236     -14.180  72.010 -39.840  1.00  0.00           O
ATOM   3630  HG  SER A 236     -13.650  71.570 -40.510  1.00  0.00           H
ATOM   3631  C   SER A 236     -17.010  71.090 -39.370  1.00  0.00           C
ATOM   3632  O   SER A 236     -17.350  71.870 -40.260  1.00  0.00           O
ATOM   3633  N   SER A 237     -17.660  69.950 -39.170  1.00  0.00           N
ATOM   3634  H   SER A 237     -17.360  69.330 -38.420  1.00  0.00           H
ATOM   3635  CA  SER A 237     -18.850  69.620 -39.950  1.00  0.00           C
ATOM   3636  HA  SER A 237     -18.580  69.920 -40.960  1.00  0.00           H
ATOM   3637  CB  SER A 237     -19.070  68.040 -39.740  1.00  0.00           C
ATOM   3638  HB1 SER A 237     -19.910  67.750 -40.380  1.00  0.00           H
ATOM   3639  HB2 SER A 237     -19.320  67.680 -38.740  1.00  0.00           H
ATOM   3640  OG  SER A 237     -17.960  67.390 -40.160  1.00  0.00           O
ATOM   3641  HG  SER A 237     -17.290  67.460 -39.480  1.00  0.00           H
ATOM   3642  C   SER A 237     -20.110  70.470 -39.610  1.00  0.00           C
ATOM   3643  O   SER A 237     -20.810  70.960 -40.480  1.00  0.00           O
ATOM   3644  N   ILE A 238     -20.330  70.790 -38.270  1.00  0.00           N
ATOM   3645  H   ILE A 238     -19.720  70.270 -37.650  1.00  0.00           H
ATOM   3646  CA  ILE A 238     -21.480  71.570 -37.830  1.00  0.00           C
ATOM   3647  HA  ILE A 238     -22.350  71.140 -38.310  1.00  0.00           H
ATOM   3648  CB  ILE A 238     -21.720  71.620 -36.300  1.00  0.00           C
ATOM   3649  HB  ILE A 238     -20.850  72.040 -35.800  1.00  0.00           H
ATOM   3650  CG2 ILE A 238     -22.980  72.480 -35.820  1.00  0.00           C
ATOM   3651 1HG2 ILE A 238     -22.980  72.510 -34.730  1.00  0.00           H
ATOM   3652 2HG2 ILE A 238     -22.820  73.530 -36.070  1.00  0.00           H
ATOM   3653 3HG2 ILE A 238     -23.970  72.090 -36.040  1.00  0.00           H
ATOM   3654  CG1 ILE A 238     -21.990  70.150 -35.740  1.00  0.00           C
ATOM   3655 1HG1 ILE A 238     -21.240  69.490 -36.160  1.00  0.00           H
ATOM   3656 2HG1 ILE A 238     -22.980  69.820 -36.060  1.00  0.00           H
ATOM   3657  CD  ILE A 238     -21.870  70.080 -34.210  1.00  0.00           C
ATOM   3658  HD1 ILE A 238     -20.930  70.400 -33.770  1.00  0.00           H
ATOM   3659  HD2 ILE A 238     -22.650  70.660 -33.710  1.00  0.00           H
ATOM   3660  HD3 ILE A 238     -21.990  69.030 -33.940  1.00  0.00           H
ATOM   3661  C   ILE A 238     -21.480  73.020 -38.450  1.00  0.00           C
ATOM   3662  O   ILE A 238     -22.500  73.650 -38.740  1.00  0.00           O
ATOM   3663  N   THR A 239     -20.310  73.570 -38.710  1.00  0.00           N
ATOM   3664  H   THR A 239     -19.470  73.020 -38.610  1.00  0.00           H
ATOM   3665  CA  THR A 239     -20.170  74.870 -39.430  1.00  0.00           C
ATOM   3666  HA  THR A 239     -21.140  75.370 -39.500  1.00  0.00           H
ATOM   3667  CB  THR A 239     -19.190  75.770 -38.650  1.00  0.00           C
ATOM   3668  HB  THR A 239     -19.090  76.760 -39.100  1.00  0.00           H
ATOM   3669  CG2 THR A 239     -19.620  75.880 -37.240  1.00  0.00           C
ATOM   3670 1HG2 THR A 239     -19.020  76.570 -36.660  1.00  0.00           H
ATOM   3671 2HG2 THR A 239     -20.630  76.280 -37.110  1.00  0.00           H
ATOM   3672 3HG2 THR A 239     -19.640  74.930 -36.710  1.00  0.00           H
ATOM   3673  OG1 THR A 239     -17.890  75.280 -38.660  1.00  0.00           O
ATOM   3674  HG1 THR A 239     -17.810  74.680 -37.920  1.00  0.00           H
ATOM   3675  C   THR A 239     -19.680  74.810 -40.910  1.00  0.00           C
ATOM   3676  O   THR A 239     -19.220  75.810 -41.470  1.00  0.00           O
ATOM   3677  N   ALA A 240     -19.670  73.580 -41.470  1.00  0.00           N
ATOM   3678  H   ALA A 240     -19.930  72.760 -40.930  1.00  0.00           H
ATOM   3679  CA  ALA A 240     -19.270  73.440 -42.850  1.00  0.00           C
ATOM   3680  HA  ALA A 240     -18.310  73.930 -42.970  1.00  0.00           H
ATOM   3681  CB  ALA A 240     -19.070  71.900 -43.220  1.00  0.00           C
ATOM   3682  HB1 ALA A 240     -18.330  71.460 -42.560  1.00  0.00           H
ATOM   3683  HB2 ALA A 240     -20.000  71.330 -43.290  1.00  0.00           H
ATOM   3684  HB3 ALA A 240     -18.770  71.800 -44.260  1.00  0.00           H
ATOM   3685  C   ALA A 240     -20.260  74.220 -43.730  1.00  0.00           C
ATOM   3686  O   ALA A 240     -19.870  75.090 -44.530  1.00  0.00           O
ATOM   3687  N   SER A 241     -21.560  73.910 -43.590  1.00  0.00           N
ATOM   3688  H   SER A 241     -21.810  73.370 -42.770  1.00  0.00           H
ATOM   3689  CA  SER A 241     -22.630  74.670 -44.290  1.00  0.00           C
ATOM   3690  HA  SER A 241     -22.300  74.770 -45.330  1.00  0.00           H
ATOM   3691  CB  SER A 241     -24.070  74.110 -44.270  1.00  0.00           C
ATOM   3692  HB1 SER A 241     -24.650  74.470 -45.110  1.00  0.00           H
ATOM   3693  HB2 SER A 241     -24.510  74.280 -43.290  1.00  0.00           H
ATOM   3694  OG  SER A 241     -23.850  72.720 -44.390  1.00  0.00           O
ATOM   3695  HG  SER A 241     -24.680  72.380 -44.050  1.00  0.00           H
ATOM   3696  C   SER A 241     -22.710  76.150 -43.840  1.00  0.00           C
ATOM   3697  O   SER A 241     -23.490  76.870 -44.470  1.00  0.00           O
ATOM   3698  N   LEU A 242     -21.870  76.600 -42.900  1.00  0.00           N
ATOM   3699  H   LEU A 242     -21.300  75.920 -42.420  1.00  0.00           H
ATOM   3700  CA  LEU A 242     -21.720  78.040 -42.580  1.00  0.00           C
ATOM   3701  HA  LEU A 242     -22.640  78.510 -42.930  1.00  0.00           H
ATOM   3702  CB  LEU A 242     -21.910  78.200 -41.030  1.00  0.00           C
ATOM   3703  HB1 LEU A 242     -22.040  79.270 -40.880  1.00  0.00           H
ATOM   3704  HB2 LEU A 242     -20.960  77.880 -40.590  1.00  0.00           H
ATOM   3705  CG  LEU A 242     -23.100  77.530 -40.250  1.00  0.00           C
ATOM   3706  HG  LEU A 242     -23.190  76.490 -40.590  1.00  0.00           H
ATOM   3707  CD1 LEU A 242     -23.010  77.350 -38.680  1.00  0.00           C
ATOM   3708 1HD1 LEU A 242     -23.250  78.220 -38.070  1.00  0.00           H
ATOM   3709 2HD1 LEU A 242     -23.770  76.650 -38.360  1.00  0.00           H
ATOM   3710 3HD1 LEU A 242     -21.990  77.060 -38.450  1.00  0.00           H
ATOM   3711  CD2 LEU A 242     -24.450  78.120 -40.550  1.00  0.00           C
ATOM   3712 1HD2 LEU A 242     -24.550  79.080 -40.060  1.00  0.00           H
ATOM   3713 2HD2 LEU A 242     -24.510  78.190 -41.640  1.00  0.00           H
ATOM   3714 3HD2 LEU A 242     -25.210  77.430 -40.190  1.00  0.00           H
ATOM   3715  C   LEU A 242     -20.510  78.760 -43.150  1.00  0.00           C
ATOM   3716  O   LEU A 242     -20.500  79.990 -43.420  1.00  0.00           O
ATOM   3717  N   ARG A 243     -19.440  78.000 -43.370  1.00  0.00           N
ATOM   3718  H   ARG A 243     -19.430  77.110 -42.900  1.00  0.00           H
ATOM   3719  CA  ARG A 243     -18.150  78.580 -43.920  1.00  0.00           C
ATOM   3720  HA  ARG A 243     -18.030  79.640 -43.700  1.00  0.00           H
ATOM   3721  CB  ARG A 243     -17.010  77.900 -43.140  1.00  0.00           C
ATOM   3722  HB1 ARG A 243     -16.050  78.070 -43.630  1.00  0.00           H
ATOM   3723  HB2 ARG A 243     -17.190  76.820 -43.170  1.00  0.00           H
ATOM   3724  CG  ARG A 243     -16.910  78.380 -41.720  1.00  0.00           C
ATOM   3725  HG1 ARG A 243     -17.850  78.310 -41.170  1.00  0.00           H
ATOM   3726  HG2 ARG A 243     -16.690  79.450 -41.680  1.00  0.00           H
ATOM   3727  CD  ARG A 243     -15.820  77.680 -40.920  1.00  0.00           C
ATOM   3728  HD1 ARG A 243     -15.830  78.100 -39.910  1.00  0.00           H
ATOM   3729  HD2 ARG A 243     -14.830  77.860 -41.330  1.00  0.00           H
ATOM   3730  NE  ARG A 243     -16.060  76.250 -40.880  1.00  0.00           N
ATOM   3731  HE  ARG A 243     -16.850  75.940 -40.330  1.00  0.00           H
ATOM   3732  CZ  ARG A 243     -15.370  75.280 -41.440  1.00  0.00           C
ATOM   3733  NH1 ARG A 243     -14.270  75.530 -42.050  1.00  0.00           N
ATOM   3734 1HH1 ARG A 243     -13.900  76.470 -42.100  1.00  0.00           H
ATOM   3735 2HH1 ARG A 243     -13.630  74.830 -42.410  1.00  0.00           H
ATOM   3736  NH2 ARG A 243     -15.760  74.080 -41.460  1.00  0.00           N
ATOM   3737 1HH2 ARG A 243     -16.480  73.690 -40.860  1.00  0.00           H
ATOM   3738 2HH2 ARG A 243     -15.130  73.390 -41.830  1.00  0.00           H
ATOM   3739  C   ARG A 243     -17.910  78.290 -45.440  1.00  0.00           C
ATOM   3740  O   ARG A 243     -17.020  78.890 -46.120  1.00  0.00           O
ATOM   3741  N   PHE A 244     -18.630  77.260 -45.900  1.00  0.00           N
ATOM   3742  H   PHE A 244     -19.160  76.760 -45.200  1.00  0.00           H
ATOM   3743  CA  PHE A 244     -18.940  76.920 -47.290  1.00  0.00           C
ATOM   3744  HA  PHE A 244     -18.240  77.420 -47.960  1.00  0.00           H
ATOM   3745  CB  PHE A 244     -18.680  75.510 -47.620  1.00  0.00           C
ATOM   3746  HB1 PHE A 244     -18.870  75.370 -48.680  1.00  0.00           H
ATOM   3747  HB2 PHE A 244     -19.380  74.830 -47.140  1.00  0.00           H
ATOM   3748  CG  PHE A 244     -17.280  74.980 -47.370  1.00  0.00           C
ATOM   3749  CD1 PHE A 244     -16.330  75.040 -48.440  1.00  0.00           C
ATOM   3750  HD1 PHE A 244     -16.700  75.270 -49.430  1.00  0.00           H
ATOM   3751  CE1 PHE A 244     -15.080  74.470 -48.210  1.00  0.00           C
ATOM   3752  HE1 PHE A 244     -14.360  74.410 -49.010  1.00  0.00           H
ATOM   3753  CZ  PHE A 244     -14.590  74.100 -46.900  1.00  0.00           C
ATOM   3754  HZ  PHE A 244     -13.590  73.830 -46.610  1.00  0.00           H
ATOM   3755  CE2 PHE A 244     -15.530  74.000 -45.850  1.00  0.00           C
ATOM   3756  HE2 PHE A 244     -15.190  73.640 -44.890  1.00  0.00           H
ATOM   3757  CD2 PHE A 244     -16.870  74.440 -46.060  1.00  0.00           C
ATOM   3758  HD2 PHE A 244     -17.600  74.390 -45.270  1.00  0.00           H
ATOM   3759  C   PHE A 244     -20.360  77.310 -47.720  1.00  0.00           C
ATOM   3760  O   PHE A 244     -21.150  77.770 -46.940  1.00  0.00           O
ATOM   3761  N   ASP A 245     -20.660  77.260 -48.980  1.00  0.00           N
ATOM   3762  H   ASP A 245     -19.990  76.810 -49.580  1.00  0.00           H
ATOM   3763  CA  ASP A 245     -21.950  77.290 -49.610  1.00  0.00           C
ATOM   3764  HA  ASP A 245     -22.670  77.940 -49.110  1.00  0.00           H
ATOM   3765  CB  ASP A 245     -21.870  77.810 -50.990  1.00  0.00           C
ATOM   3766  HB1 ASP A 245     -21.530  78.840 -50.970  1.00  0.00           H
ATOM   3767  HB2 ASP A 245     -22.910  77.690 -51.300  1.00  0.00           H
ATOM   3768  CG  ASP A 245     -20.910  76.930 -51.910  1.00  0.00           C
ATOM   3769  OD1 ASP A 245     -21.350  76.340 -52.900  1.00  0.00           O
ATOM   3770  OD2 ASP A 245     -19.670  76.830 -51.600  1.00  0.00           O
ATOM   3771  C   ASP A 245     -22.440  75.770 -49.580  1.00  0.00           C
ATOM   3772  O   ASP A 245     -21.600  74.910 -49.530  1.00  0.00           O
ATOM   3773  N   GLY A 246     -23.740  75.520 -49.480  1.00  0.00           N
ATOM   3774  H   GLY A 246     -24.360  76.320 -49.580  1.00  0.00           H
ATOM   3775  CA  GLY A 246     -24.310  74.180 -49.070  1.00  0.00           C
ATOM   3776  HA1 GLY A 246     -24.110  73.970 -48.020  1.00  0.00           H
ATOM   3777  HA2 GLY A 246     -23.830  73.410 -49.680  1.00  0.00           H
ATOM   3778  C   GLY A 246     -25.840  74.050 -49.310  1.00  0.00           C
ATOM   3779  O   GLY A 246     -26.460  74.900 -49.920  1.00  0.00           O
ATOM   3780  N   ALA A 247     -26.420  72.880 -48.750  1.00  0.00           N
ATOM   3781  H   ALA A 247     -25.940  72.210 -48.160  1.00  0.00           H
ATOM   3782  CA  ALA A 247     -27.820  72.480 -48.990  1.00  0.00           C
ATOM   3783  HA  ALA A 247     -28.400  73.280 -49.450  1.00  0.00           H
ATOM   3784  CB  ALA A 247     -27.690  71.390 -50.070  1.00  0.00           C
ATOM   3785  HB1 ALA A 247     -28.670  71.040 -50.400  1.00  0.00           H
ATOM   3786  HB2 ALA A 247     -27.130  71.850 -50.890  1.00  0.00           H
ATOM   3787  HB3 ALA A 247     -27.160  70.540 -49.640  1.00  0.00           H
ATOM   3788  C   ALA A 247     -28.450  71.870 -47.730  1.00  0.00           C
ATOM   3789  O   ALA A 247     -29.630  71.500 -47.820  1.00  0.00           O
ATOM   3790  N   LEU A 248     -27.770  71.740 -46.610  1.00  0.00           N
ATOM   3791  H   LEU A 248     -26.760  71.820 -46.610  1.00  0.00           H
ATOM   3792  CA  LEU A 248     -28.440  71.460 -45.300  1.00  0.00           C
ATOM   3793  HA  LEU A 248     -29.490  71.760 -45.320  1.00  0.00           H
ATOM   3794  CB  LEU A 248     -28.390  69.930 -45.040  1.00  0.00           C
ATOM   3795  HB1 LEU A 248     -27.360  69.580 -45.150  1.00  0.00           H
ATOM   3796  HB2 LEU A 248     -28.980  69.570 -45.880  1.00  0.00           H
ATOM   3797  CG  LEU A 248     -28.990  69.470 -43.730  1.00  0.00           C
ATOM   3798  HG  LEU A 248     -28.350  69.810 -42.920  1.00  0.00           H
ATOM   3799  CD1 LEU A 248     -30.510  69.900 -43.730  1.00  0.00           C
ATOM   3800 1HD1 LEU A 248     -30.990  69.360 -42.910  1.00  0.00           H
ATOM   3801 2HD1 LEU A 248     -30.690  70.970 -43.690  1.00  0.00           H
ATOM   3802 3HD1 LEU A 248     -30.910  69.590 -44.700  1.00  0.00           H
ATOM   3803  CD2 LEU A 248     -28.960  67.930 -43.570  1.00  0.00           C
ATOM   3804 1HD2 LEU A 248     -29.370  67.450 -44.460  1.00  0.00           H
ATOM   3805 2HD2 LEU A 248     -27.920  67.600 -43.610  1.00  0.00           H
ATOM   3806 3HD2 LEU A 248     -29.470  67.650 -42.640  1.00  0.00           H
ATOM   3807  C   LEU A 248     -27.780  72.200 -44.140  1.00  0.00           C
ATOM   3808  O   LEU A 248     -26.550  72.170 -44.080  1.00  0.00           O
ATOM   3809  N   ASN A 249     -28.640  72.810 -43.290  1.00  0.00           N
ATOM   3810  H   ASN A 249     -29.630  72.640 -43.310  1.00  0.00           H
ATOM   3811  CA  ASN A 249     -28.180  73.600 -42.150  1.00  0.00           C
ATOM   3812  HA  ASN A 249     -29.050  74.150 -41.780  1.00  0.00           H
ATOM   3813  CB  ASN A 249     -27.720  72.580 -41.060  1.00  0.00           C
ATOM   3814  HB1 ASN A 249     -27.330  73.170 -40.220  1.00  0.00           H
ATOM   3815  HB2 ASN A 249     -26.900  71.890 -41.280  1.00  0.00           H
ATOM   3816  CG  ASN A 249     -28.900  71.840 -40.480  1.00  0.00           C
ATOM   3817  OD1 ASN A 249     -29.960  72.390 -40.300  1.00  0.00           O
ATOM   3818  ND2 ASN A 249     -28.870  70.560 -40.280  1.00  0.00           N
ATOM   3819 1HD2 ASN A 249     -28.060  70.090 -40.650  1.00  0.00           H
ATOM   3820 2HD2 ASN A 249     -29.750  70.170 -39.970  1.00  0.00           H
ATOM   3821  C   ASN A 249     -27.290  74.860 -42.430  1.00  0.00           C
ATOM   3822  O   ASN A 249     -26.300  75.130 -41.710  1.00  0.00           O
ATOM   3823  N   VAL A 250     -27.670  75.610 -43.450  1.00  0.00           N
ATOM   3824  H   VAL A 250     -28.460  75.330 -44.000  1.00  0.00           H
ATOM   3825  CA  VAL A 250     -26.830  76.670 -43.960  1.00  0.00           C
ATOM   3826  HA  VAL A 250     -25.770  76.420 -43.910  1.00  0.00           H
ATOM   3827  CB  VAL A 250     -27.210  76.980 -45.440  1.00  0.00           C
ATOM   3828  HB  VAL A 250     -26.700  77.870 -45.810  1.00  0.00           H
ATOM   3829  CG1 VAL A 250     -26.870  75.840 -46.410  1.00  0.00           C
ATOM   3830 1HG1 VAL A 250     -25.800  75.770 -46.580  1.00  0.00           H
ATOM   3831 2HG1 VAL A 250     -27.190  74.850 -46.090  1.00  0.00           H
ATOM   3832 3HG1 VAL A 250     -27.220  76.110 -47.400  1.00  0.00           H
ATOM   3833  CG2 VAL A 250     -28.690  77.330 -45.570  1.00  0.00           C
ATOM   3834 1HG2 VAL A 250     -28.970  78.200 -44.960  1.00  0.00           H
ATOM   3835 2HG2 VAL A 250     -28.930  77.550 -46.610  1.00  0.00           H
ATOM   3836 3HG2 VAL A 250     -29.350  76.580 -45.130  1.00  0.00           H
ATOM   3837  C   VAL A 250     -26.830  77.960 -43.130  1.00  0.00           C
ATOM   3838  O   VAL A 250     -26.250  79.050 -43.470  1.00  0.00           O
ATOM   3839  N   ASP A 251     -27.600  77.890 -42.100  1.00  0.00           N
ATOM   3840  H   ASP A 251     -27.890  76.980 -41.780  1.00  0.00           H
ATOM   3841  CA  ASP A 251     -28.150  78.990 -41.330  1.00  0.00           C
ATOM   3842  HA  ASP A 251     -27.450  79.820 -41.260  1.00  0.00           H
ATOM   3843  CB  ASP A 251     -29.400  79.480 -42.070  1.00  0.00           C
ATOM   3844  HB1 ASP A 251     -30.220  78.800 -41.840  1.00  0.00           H
ATOM   3845  HB2 ASP A 251     -29.280  79.400 -43.150  1.00  0.00           H
ATOM   3846  CG  ASP A 251     -29.760  80.920 -41.730  1.00  0.00           C
ATOM   3847  OD1 ASP A 251     -29.320  81.850 -42.390  1.00  0.00           O
ATOM   3848  OD2 ASP A 251     -30.400  81.140 -40.680  1.00  0.00           O
ATOM   3849  C   ASP A 251     -28.570  78.610 -39.880  1.00  0.00           C
ATOM   3850  O   ASP A 251     -29.050  77.510 -39.660  1.00  0.00           O
ATOM   3851  N   LEU A 252     -28.590  79.510 -38.880  1.00  0.00           N
ATOM   3852  H   LEU A 252     -28.520  80.480 -39.170  1.00  0.00           H
ATOM   3853  CA  LEU A 252     -29.000  79.190 -37.490  1.00  0.00           C
ATOM   3854  HA  LEU A 252     -28.570  78.200 -37.330  1.00  0.00           H
ATOM   3855  CB  LEU A 252     -28.540  80.190 -36.420  1.00  0.00           C
ATOM   3856  HB1 LEU A 252     -28.940  79.910 -35.440  1.00  0.00           H
ATOM   3857  HB2 LEU A 252     -28.960  81.160 -36.710  1.00  0.00           H
ATOM   3858  CG  LEU A 252     -26.960  80.330 -36.340  1.00  0.00           C
ATOM   3859  HG  LEU A 252     -26.580  80.650 -37.300  1.00  0.00           H
ATOM   3860  CD1 LEU A 252     -26.620  81.430 -35.290  1.00  0.00           C
ATOM   3861 1HD1 LEU A 252     -26.720  80.980 -34.300  1.00  0.00           H
ATOM   3862 2HD1 LEU A 252     -25.580  81.650 -35.530  1.00  0.00           H
ATOM   3863 3HD1 LEU A 252     -27.280  82.290 -35.390  1.00  0.00           H
ATOM   3864  CD2 LEU A 252     -26.420  78.960 -35.870  1.00  0.00           C
ATOM   3865 1HD2 LEU A 252     -26.260  78.320 -36.740  1.00  0.00           H
ATOM   3866 2HD2 LEU A 252     -25.410  79.100 -35.480  1.00  0.00           H
ATOM   3867 3HD2 LEU A 252     -27.080  78.530 -35.110  1.00  0.00           H
ATOM   3868  C   LEU A 252     -30.540  78.990 -37.450  1.00  0.00           C
ATOM   3869  O   LEU A 252     -30.920  78.250 -36.540  1.00  0.00           O
ATOM   3870  N   THR A 253     -31.350  79.590 -38.280  1.00  0.00           N
ATOM   3871  H   THR A 253     -30.890  80.140 -38.990  1.00  0.00           H
ATOM   3872  CA  THR A 253     -32.770  79.300 -38.450  1.00  0.00           C
ATOM   3873  HA  THR A 253     -33.210  79.420 -37.450  1.00  0.00           H
ATOM   3874  CB  THR A 253     -33.520  80.260 -39.410  1.00  0.00           C
ATOM   3875  HB  THR A 253     -34.550  79.930 -39.530  1.00  0.00           H
ATOM   3876  CG2 THR A 253     -33.640  81.650 -38.790  1.00  0.00           C
ATOM   3877 1HG2 THR A 253     -32.650  82.120 -38.760  1.00  0.00           H
ATOM   3878 2HG2 THR A 253     -34.300  82.310 -39.340  1.00  0.00           H
ATOM   3879 3HG2 THR A 253     -34.050  81.640 -37.780  1.00  0.00           H
ATOM   3880  OG1 THR A 253     -32.800  80.220 -40.660  1.00  0.00           O
ATOM   3881  HG1 THR A 253     -31.890  80.520 -40.530  1.00  0.00           H
ATOM   3882  C   THR A 253     -33.080  77.940 -39.040  1.00  0.00           C
ATOM   3883  O   THR A 253     -34.200  77.440 -38.800  1.00  0.00           O
ATOM   3884  N   GLU A 254     -32.130  77.300 -39.740  1.00  0.00           N
ATOM   3885  H   GLU A 254     -31.260  77.800 -39.890  1.00  0.00           H
ATOM   3886  CA  GLU A 254     -32.330  76.040 -40.430  1.00  0.00           C
ATOM   3887  HA  GLU A 254     -33.340  76.110 -40.840  1.00  0.00           H
ATOM   3888  CB  GLU A 254     -31.310  75.920 -41.620  1.00  0.00           C
ATOM   3889  HB1 GLU A 254     -31.380  74.900 -42.000  1.00  0.00           H
ATOM   3890  HB2 GLU A 254     -30.330  76.300 -41.330  1.00  0.00           H
ATOM   3891  CG  GLU A 254     -31.740  76.820 -42.830  1.00  0.00           C
ATOM   3892  HG1 GLU A 254     -30.810  77.090 -43.320  1.00  0.00           H
ATOM   3893  HG2 GLU A 254     -32.060  77.800 -42.490  1.00  0.00           H
ATOM   3894  CD  GLU A 254     -32.890  76.150 -43.640  1.00  0.00           C
ATOM   3895  OE1 GLU A 254     -32.600  75.530 -44.660  1.00  0.00           O
ATOM   3896  OE2 GLU A 254     -34.090  76.410 -43.390  1.00  0.00           O
ATOM   3897  C   GLU A 254     -32.150  74.810 -39.490  1.00  0.00           C
ATOM   3898  O   GLU A 254     -33.030  74.000 -39.420  1.00  0.00           O
ATOM   3899  N   PHE A 255     -31.100  74.870 -38.690  1.00  0.00           N
ATOM   3900  H   PHE A 255     -30.400  75.580 -38.870  1.00  0.00           H
ATOM   3901  CA  PHE A 255     -30.990  73.990 -37.520  1.00  0.00           C
ATOM   3902  HA  PHE A 255     -30.990  72.950 -37.850  1.00  0.00           H
ATOM   3903  CB  PHE A 255     -29.840  74.340 -36.610  1.00  0.00           C
ATOM   3904  HB1 PHE A 255     -29.890  73.770 -35.690  1.00  0.00           H
ATOM   3905  HB2 PHE A 255     -29.920  75.420 -36.450  1.00  0.00           H
ATOM   3906  CG  PHE A 255     -28.430  74.050 -37.110  1.00  0.00           C
ATOM   3907  CD1 PHE A 255     -28.050  72.710 -37.290  1.00  0.00           C
ATOM   3908  HD1 PHE A 255     -28.780  71.980 -36.990  1.00  0.00           H
ATOM   3909  CE1 PHE A 255     -26.700  72.330 -37.670  1.00  0.00           C
ATOM   3910  HE1 PHE A 255     -26.380  71.320 -37.890  1.00  0.00           H
ATOM   3911  CZ  PHE A 255     -25.810  73.370 -38.020  1.00  0.00           C
ATOM   3912  HZ  PHE A 255     -24.890  73.090 -38.510  1.00  0.00           H
ATOM   3913  CE2 PHE A 255     -26.210  74.750 -37.950  1.00  0.00           C
ATOM   3914  HE2 PHE A 255     -25.590  75.550 -38.320  1.00  0.00           H
ATOM   3915  CD2 PHE A 255     -27.530  75.090 -37.440  1.00  0.00           C
ATOM   3916  HD2 PHE A 255     -27.790  76.130 -37.330  1.00  0.00           H
ATOM   3917  C   PHE A 255     -32.180  74.150 -36.630  1.00  0.00           C
ATOM   3918  O   PHE A 255     -32.710  73.140 -36.120  1.00  0.00           O
ATOM   3919  N   GLN A 256     -32.680  75.410 -36.440  1.00  0.00           N
ATOM   3920  H   GLN A 256     -32.230  76.210 -36.870  1.00  0.00           H
ATOM   3921  CA  GLN A 256     -33.910  75.700 -35.660  1.00  0.00           C
ATOM   3922  HA  GLN A 256     -33.930  74.970 -34.850  1.00  0.00           H
ATOM   3923  CB  GLN A 256     -33.860  77.120 -35.020  1.00  0.00           C
ATOM   3924  HB1 GLN A 256     -34.870  77.270 -34.650  1.00  0.00           H
ATOM   3925  HB2 GLN A 256     -33.690  77.880 -35.780  1.00  0.00           H
ATOM   3926  CG  GLN A 256     -32.860  77.220 -33.900  1.00  0.00           C
ATOM   3927  HG1 GLN A 256     -31.880  76.920 -34.250  1.00  0.00           H
ATOM   3928  HG2 GLN A 256     -33.270  76.570 -33.120  1.00  0.00           H
ATOM   3929  CD  GLN A 256     -32.700  78.690 -33.490  1.00  0.00           C
ATOM   3930  OE1 GLN A 256     -33.370  79.110 -32.590  1.00  0.00           O
ATOM   3931  NE2 GLN A 256     -31.890  79.510 -34.120  1.00  0.00           N
ATOM   3932 1HE2 GLN A 256     -31.310  79.090 -34.840  1.00  0.00           H
ATOM   3933 2HE2 GLN A 256     -31.730  80.450 -33.800  1.00  0.00           H
ATOM   3934  C   GLN A 256     -35.280  75.300 -36.260  1.00  0.00           C
ATOM   3935  O   GLN A 256     -36.290  75.490 -35.620  1.00  0.00           O
ATOM   3936  N   THR A 257     -35.300  74.690 -37.480  1.00  0.00           N
ATOM   3937  H   THR A 257     -34.420  74.500 -37.940  1.00  0.00           H
ATOM   3938  CA  THR A 257     -36.450  74.230 -38.150  1.00  0.00           C
ATOM   3939  HA  THR A 257     -37.280  74.250 -37.450  1.00  0.00           H
ATOM   3940  CB  THR A 257     -36.930  75.100 -39.300  1.00  0.00           C
ATOM   3941  HB  THR A 257     -37.560  74.670 -40.080  1.00  0.00           H
ATOM   3942  CG2 THR A 257     -37.510  76.390 -38.790  1.00  0.00           C
ATOM   3943 1HG2 THR A 257     -37.480  77.230 -39.490  1.00  0.00           H
ATOM   3944 2HG2 THR A 257     -38.590  76.320 -38.650  1.00  0.00           H
ATOM   3945 3HG2 THR A 257     -37.000  76.790 -37.910  1.00  0.00           H
ATOM   3946  OG1 THR A 257     -35.780  75.450 -39.970  1.00  0.00           O
ATOM   3947  HG1 THR A 257     -35.520  76.210 -39.440  1.00  0.00           H
ATOM   3948  C   THR A 257     -36.340  72.780 -38.650  1.00  0.00           C
ATOM   3949  O   THR A 257     -37.390  72.070 -38.760  1.00  0.00           O
ATOM   3950  N   ASN A 258     -35.190  72.330 -39.010  1.00  0.00           N
ATOM   3951  H   ASN A 258     -34.420  72.980 -38.950  1.00  0.00           H
ATOM   3952  CA  ASN A 258     -35.050  70.950 -39.750  1.00  0.00           C
ATOM   3953  HA  ASN A 258     -35.950  70.400 -40.010  1.00  0.00           H
ATOM   3954  CB  ASN A 258     -34.160  71.170 -40.960  1.00  0.00           C
ATOM   3955  HB1 ASN A 258     -33.850  70.190 -41.320  1.00  0.00           H
ATOM   3956  HB2 ASN A 258     -33.260  71.670 -40.590  1.00  0.00           H
ATOM   3957  CG  ASN A 258     -34.770  72.090 -42.030  1.00  0.00           C
ATOM   3958  OD1 ASN A 258     -35.480  71.600 -42.940  1.00  0.00           O
ATOM   3959  ND2 ASN A 258     -34.690  73.390 -41.920  1.00  0.00           N
ATOM   3960 1HD2 ASN A 258     -34.090  73.710 -41.180  1.00  0.00           H
ATOM   3961 2HD2 ASN A 258     -35.010  74.010 -42.650  1.00  0.00           H
ATOM   3962  C   ASN A 258     -34.330  69.900 -38.850  1.00  0.00           C
ATOM   3963  O   ASN A 258     -34.340  68.710 -39.110  1.00  0.00           O
ATOM   3964  N   LEU A 259     -33.730  70.380 -37.760  1.00  0.00           N
ATOM   3965  H   LEU A 259     -33.850  71.380 -37.650  1.00  0.00           H
ATOM   3966  CA  LEU A 259     -33.270  69.630 -36.590  1.00  0.00           C
ATOM   3967  HA  LEU A 259     -33.410  68.570 -36.800  1.00  0.00           H
ATOM   3968  CB  LEU A 259     -31.730  69.890 -36.400  1.00  0.00           C
ATOM   3969  HB1 LEU A 259     -31.700  70.900 -35.990  1.00  0.00           H
ATOM   3970  HB2 LEU A 259     -31.250  69.940 -37.380  1.00  0.00           H
ATOM   3971  CG  LEU A 259     -31.020  69.010 -35.360  1.00  0.00           C
ATOM   3972  HG  LEU A 259     -31.570  69.170 -34.430  1.00  0.00           H
ATOM   3973  CD1 LEU A 259     -31.030  67.570 -35.780  1.00  0.00           C
ATOM   3974 1HD1 LEU A 259     -32.030  67.130 -35.810  1.00  0.00           H
ATOM   3975 2HD1 LEU A 259     -30.470  67.450 -36.700  1.00  0.00           H
ATOM   3976 3HD1 LEU A 259     -30.540  67.040 -34.960  1.00  0.00           H
ATOM   3977  CD2 LEU A 259     -29.570  69.540 -35.260  1.00  0.00           C
ATOM   3978 1HD2 LEU A 259     -29.000  68.950 -34.540  1.00  0.00           H
ATOM   3979 2HD2 LEU A 259     -29.210  69.510 -36.290  1.00  0.00           H
ATOM   3980 3HD2 LEU A 259     -29.740  70.590 -35.030  1.00  0.00           H
ATOM   3981  C   LEU A 259     -34.180  69.960 -35.380  1.00  0.00           C
ATOM   3982  O   LEU A 259     -34.330  69.010 -34.600  1.00  0.00           O
ATOM   3983  N   VAL A 260     -34.770  71.150 -35.290  1.00  0.00           N
ATOM   3984  H   VAL A 260     -34.500  71.960 -35.830  1.00  0.00           H
ATOM   3985  CA  VAL A 260     -35.810  71.380 -34.270  1.00  0.00           C
ATOM   3986  HA  VAL A 260     -35.820  70.440 -33.720  1.00  0.00           H
ATOM   3987  CB  VAL A 260     -35.430  72.440 -33.220  1.00  0.00           C
ATOM   3988  HB  VAL A 260     -35.230  73.380 -33.740  1.00  0.00           H
ATOM   3989  CG1 VAL A 260     -36.610  72.610 -32.280  1.00  0.00           C
ATOM   3990 1HG1 VAL A 260     -36.280  73.260 -31.460  1.00  0.00           H
ATOM   3991 2HG1 VAL A 260     -37.430  73.130 -32.760  1.00  0.00           H
ATOM   3992 3HG1 VAL A 260     -36.910  71.680 -31.800  1.00  0.00           H
ATOM   3993  CG2 VAL A 260     -34.100  72.160 -32.540  1.00  0.00           C
ATOM   3994 1HG2 VAL A 260     -33.910  72.940 -31.800  1.00  0.00           H
ATOM   3995 2HG2 VAL A 260     -34.090  71.180 -32.070  1.00  0.00           H
ATOM   3996 3HG2 VAL A 260     -33.250  72.180 -33.220  1.00  0.00           H
ATOM   3997  C   VAL A 260     -37.130  71.650 -35.000  1.00  0.00           C
ATOM   3998  O   VAL A 260     -37.410  72.750 -35.450  1.00  0.00           O
ATOM   3999  N   PRO A 261     -37.930  70.650 -35.410  1.00  0.00           N
ATOM   4000  CD  PRO A 261     -37.530  69.260 -35.610  1.00  0.00           C
ATOM   4001  HD1 PRO A 261     -37.000  68.920 -34.720  1.00  0.00           H
ATOM   4002  HD2 PRO A 261     -36.880  69.310 -36.490  1.00  0.00           H
ATOM   4003  CG  PRO A 261     -38.850  68.470 -35.870  1.00  0.00           C
ATOM   4004  HG1 PRO A 261     -39.300  68.290 -34.890  1.00  0.00           H
ATOM   4005  HG2 PRO A 261     -38.590  67.490 -36.250  1.00  0.00           H
ATOM   4006  CB  PRO A 261     -39.600  69.460 -36.860  1.00  0.00           C
ATOM   4007  HB1 PRO A 261     -40.620  69.080 -36.930  1.00  0.00           H
ATOM   4008  HB2 PRO A 261     -39.110  69.550 -37.830  1.00  0.00           H
ATOM   4009  CA  PRO A 261     -39.320  70.790 -35.980  1.00  0.00           C
ATOM   4010  HA  PRO A 261     -39.290  71.680 -36.610  1.00  0.00           H
ATOM   4011  C   PRO A 261     -40.360  70.930 -34.900  1.00  0.00           C
ATOM   4012  O   PRO A 261     -41.500  71.240 -35.240  1.00  0.00           O
ATOM   4013  N   TYR A 262     -40.020  70.620 -33.620  1.00  0.00           N
ATOM   4014  H   TYR A 262     -39.090  70.250 -33.440  1.00  0.00           H
ATOM   4015  CA  TYR A 262     -40.920  70.750 -32.430  1.00  0.00           C
ATOM   4016  HA  TYR A 262     -41.900  71.180 -32.650  1.00  0.00           H
ATOM   4017  CB  TYR A 262     -41.430  69.320 -32.040  1.00  0.00           C
ATOM   4018  HB1 TYR A 262     -40.550  68.680 -32.170  1.00  0.00           H
ATOM   4019  HB2 TYR A 262     -42.090  68.980 -32.830  1.00  0.00           H
ATOM   4020  CG  TYR A 262     -42.060  69.030 -30.680  1.00  0.00           C
ATOM   4021  CD1 TYR A 262     -41.470  68.240 -29.720  1.00  0.00           C
ATOM   4022  HD1 TYR A 262     -40.530  67.800 -30.010  1.00  0.00           H
ATOM   4023  CE1 TYR A 262     -42.160  68.000 -28.560  1.00  0.00           C
ATOM   4024  HE1 TYR A 262     -41.700  67.410 -27.790  1.00  0.00           H
ATOM   4025  CZ  TYR A 262     -43.470  68.520 -28.380  1.00  0.00           C
ATOM   4026  OH  TYR A 262     -44.130  68.260 -27.220  1.00  0.00           O
ATOM   4027  HH  TYR A 262     -43.640  67.700 -26.610  1.00  0.00           H
ATOM   4028  CE2 TYR A 262     -44.040  69.310 -29.320  1.00  0.00           C
ATOM   4029  HE2 TYR A 262     -44.970  69.820 -29.090  1.00  0.00           H
ATOM   4030  CD2 TYR A 262     -43.340  69.620 -30.510  1.00  0.00           C
ATOM   4031  HD2 TYR A 262     -43.780  70.360 -31.160  1.00  0.00           H
ATOM   4032  C   TYR A 262     -40.130  71.320 -31.210  1.00  0.00           C
ATOM   4033  O   TYR A 262     -39.320  70.550 -30.710  1.00  0.00           O
ATOM   4034  N   PRO A 263     -40.300  72.560 -30.760  1.00  0.00           N
ATOM   4035  CD  PRO A 263     -41.430  73.520 -31.180  1.00  0.00           C
ATOM   4036  HD1 PRO A 263     -42.400  73.140 -30.850  1.00  0.00           H
ATOM   4037  HD2 PRO A 263     -41.380  73.620 -32.260  1.00  0.00           H
ATOM   4038  CG  PRO A 263     -41.110  74.840 -30.580  1.00  0.00           C
ATOM   4039  HG1 PRO A 263     -41.660  74.950 -29.650  1.00  0.00           H
ATOM   4040  HG2 PRO A 263     -41.370  75.750 -31.130  1.00  0.00           H
ATOM   4041  CB  PRO A 263     -39.660  74.730 -30.020  1.00  0.00           C
ATOM   4042  HB1 PRO A 263     -39.550  75.370 -29.150  1.00  0.00           H
ATOM   4043  HB2 PRO A 263     -39.050  75.080 -30.850  1.00  0.00           H
ATOM   4044  CA  PRO A 263     -39.400  73.230 -29.860  1.00  0.00           C
ATOM   4045  HA  PRO A 263     -38.380  73.060 -30.210  1.00  0.00           H
ATOM   4046  C   PRO A 263     -39.380  72.880 -28.420  1.00  0.00           C
ATOM   4047  O   PRO A 263     -38.540  73.370 -27.750  1.00  0.00           O
ATOM   4048  N   ARG A 264     -40.240  71.920 -28.000  1.00  0.00           N
ATOM   4049  H   ARG A 264     -40.960  71.570 -28.620  1.00  0.00           H
ATOM   4050  CA  ARG A 264     -40.100  71.440 -26.630  1.00  0.00           C
ATOM   4051  HA  ARG A 264     -39.820  72.330 -26.060  1.00  0.00           H
ATOM   4052  CB  ARG A 264     -41.430  70.820 -26.140  1.00  0.00           C
ATOM   4053  HB1 ARG A 264     -41.790  70.190 -26.960  1.00  0.00           H
ATOM   4054  HB2 ARG A 264     -42.080  71.670 -25.940  1.00  0.00           H
ATOM   4055  CG  ARG A 264     -41.370  70.090 -24.800  1.00  0.00           C
ATOM   4056  HG1 ARG A 264     -40.700  69.230 -24.770  1.00  0.00           H
ATOM   4057  HG2 ARG A 264     -42.370  69.700 -24.580  1.00  0.00           H
ATOM   4058  CD  ARG A 264     -41.040  71.130 -23.660  1.00  0.00           C
ATOM   4059  HD1 ARG A 264     -41.880  71.800 -23.490  1.00  0.00           H
ATOM   4060  HD2 ARG A 264     -40.130  71.690 -23.830  1.00  0.00           H
ATOM   4061  NE  ARG A 264     -40.860  70.360 -22.410  1.00  0.00           N
ATOM   4062  HE  ARG A 264     -41.260  69.450 -22.250  1.00  0.00           H
ATOM   4063  CZ  ARG A 264     -40.170  70.720 -21.370  1.00  0.00           C
ATOM   4064  NH1 ARG A 264     -39.490  71.770 -21.300  1.00  0.00           N
ATOM   4065 1HH1 ARG A 264     -39.390  72.320 -22.140  1.00  0.00           H
ATOM   4066 2HH1 ARG A 264     -39.180  72.070 -20.380  1.00  0.00           H
ATOM   4067  NH2 ARG A 264     -40.220  69.930 -20.290  1.00  0.00           N
ATOM   4068 1HH2 ARG A 264     -40.630  69.020 -20.450  1.00  0.00           H
ATOM   4069 2HH2 ARG A 264     -39.660  70.080 -19.470  1.00  0.00           H
ATOM   4070  C   ARG A 264     -38.910  70.590 -26.420  1.00  0.00           C
ATOM   4071  O   ARG A 264     -38.380  70.520 -25.320  1.00  0.00           O
ATOM   4072  N   ILE A 265     -38.330  69.920 -27.460  1.00  0.00           N
ATOM   4073  H   ILE A 265     -38.810  70.080 -28.330  1.00  0.00           H
ATOM   4074  CA  ILE A 265     -37.000  69.260 -27.530  1.00  0.00           C
ATOM   4075  HA  ILE A 265     -36.630  69.250 -26.510  1.00  0.00           H
ATOM   4076  CB  ILE A 265     -37.160  67.750 -28.040  1.00  0.00           C
ATOM   4077  HB  ILE A 265     -37.540  67.820 -29.060  1.00  0.00           H
ATOM   4078  CG2 ILE A 265     -35.780  67.110 -28.040  1.00  0.00           C
ATOM   4079 1HG2 ILE A 265     -35.960  66.070 -28.300  1.00  0.00           H
ATOM   4080 2HG2 ILE A 265     -35.170  67.660 -28.750  1.00  0.00           H
ATOM   4081 3HG2 ILE A 265     -35.340  67.060 -27.040  1.00  0.00           H
ATOM   4082  CG1 ILE A 265     -38.100  66.990 -27.150  1.00  0.00           C
ATOM   4083 1HG1 ILE A 265     -38.140  65.940 -27.430  1.00  0.00           H
ATOM   4084 2HG1 ILE A 265     -39.130  67.330 -27.320  1.00  0.00           H
ATOM   4085  CD  ILE A 265     -38.040  66.920 -25.620  1.00  0.00           C
ATOM   4086  HD1 ILE A 265     -37.090  66.650 -25.180  1.00  0.00           H
ATOM   4087  HD2 ILE A 265     -38.190  67.950 -25.290  1.00  0.00           H
ATOM   4088  HD3 ILE A 265     -38.870  66.320 -25.230  1.00  0.00           H
ATOM   4089  C   ILE A 265     -36.090  70.040 -28.520  1.00  0.00           C
ATOM   4090  O   ILE A 265     -36.130  69.830 -29.780  1.00  0.00           O
ATOM   4091  N   HIS A 266     -35.250  70.930 -27.920  1.00  0.00           N
ATOM   4092  H   HIS A 266     -35.290  71.160 -26.940  1.00  0.00           H
ATOM   4093  CA  HIS A 266     -34.300  71.720 -28.710  1.00  0.00           C
ATOM   4094  HA  HIS A 266     -34.310  71.520 -29.780  1.00  0.00           H
ATOM   4095  CB  HIS A 266     -34.700  73.190 -28.660  1.00  0.00           C
ATOM   4096  HB1 HIS A 266     -35.740  73.380 -28.900  1.00  0.00           H
ATOM   4097  HB2 HIS A 266     -34.140  73.770 -29.390  1.00  0.00           H
ATOM   4098  CG  HIS A 266     -34.470  73.740 -27.320  1.00  0.00           C
ATOM   4099  ND1 HIS A 266     -33.270  73.970 -26.770  1.00  0.00           N
ATOM   4100  HD1 HIS A 266     -32.410  73.840 -27.290  1.00  0.00           H
ATOM   4101  CE1 HIS A 266     -33.430  74.400 -25.510  1.00  0.00           C
ATOM   4102  HE1 HIS A 266     -32.610  74.770 -24.920  1.00  0.00           H
ATOM   4103  NE2 HIS A 266     -34.780  74.440 -25.250  1.00  0.00           N
ATOM   4104  CD2 HIS A 266     -35.430  73.950 -26.420  1.00  0.00           C
ATOM   4105  HD2 HIS A 266     -36.480  73.760 -26.570  1.00  0.00           H
ATOM   4106  C   HIS A 266     -32.860  71.400 -28.320  1.00  0.00           C
ATOM   4107  O   HIS A 266     -31.990  72.240 -28.520  1.00  0.00           O
ATOM   4108  N   PHE A 267     -32.520  70.190 -27.860  1.00  0.00           N
ATOM   4109  H   PHE A 267     -33.250  69.590 -27.500  1.00  0.00           H
ATOM   4110  CA  PHE A 267     -31.120  69.920 -27.410  1.00  0.00           C
ATOM   4111  HA  PHE A 267     -30.330  70.650 -27.590  1.00  0.00           H
ATOM   4112  CB  PHE A 267     -31.160  69.900 -25.850  1.00  0.00           C
ATOM   4113  HB1 PHE A 267     -30.710  70.780 -25.390  1.00  0.00           H
ATOM   4114  HB2 PHE A 267     -30.510  69.120 -25.470  1.00  0.00           H
ATOM   4115  CG  PHE A 267     -32.530  69.640 -25.250  1.00  0.00           C
ATOM   4116  CD1 PHE A 267     -33.030  68.320 -25.150  1.00  0.00           C
ATOM   4117  HD1 PHE A 267     -32.440  67.500 -25.530  1.00  0.00           H
ATOM   4118  CE1 PHE A 267     -34.370  68.100 -24.600  1.00  0.00           C
ATOM   4119  HE1 PHE A 267     -34.780  67.110 -24.490  1.00  0.00           H
ATOM   4120  CZ  PHE A 267     -35.120  69.190 -24.090  1.00  0.00           C
ATOM   4121  HZ  PHE A 267     -36.120  69.130 -23.690  1.00  0.00           H
ATOM   4122  CE2 PHE A 267     -34.650  70.530 -24.300  1.00  0.00           C
ATOM   4123  HE2 PHE A 267     -35.170  71.440 -24.060  1.00  0.00           H
ATOM   4124  CD2 PHE A 267     -33.360  70.750 -24.930  1.00  0.00           C
ATOM   4125  HD2 PHE A 267     -32.950  71.740 -25.080  1.00  0.00           H
ATOM   4126  C   PHE A 267     -30.550  68.540 -28.080  1.00  0.00           C
ATOM   4127  O   PHE A 267     -30.630  67.500 -27.460  1.00  0.00           O
ATOM   4128  N   PRO A 268     -30.250  68.520 -29.380  1.00  0.00           N
ATOM   4129  CD  PRO A 268     -30.250  69.680 -30.330  1.00  0.00           C
ATOM   4130  HD1 PRO A 268     -29.740  70.550 -29.910  1.00  0.00           H
ATOM   4131  HD2 PRO A 268     -31.270  69.910 -30.650  1.00  0.00           H
ATOM   4132  CG  PRO A 268     -29.350  69.300 -31.510  1.00  0.00           C
ATOM   4133  HG1 PRO A 268     -28.290  69.530 -31.430  1.00  0.00           H
ATOM   4134  HG2 PRO A 268     -29.710  69.750 -32.430  1.00  0.00           H
ATOM   4135  CB  PRO A 268     -29.740  67.810 -31.710  1.00  0.00           C
ATOM   4136  HB1 PRO A 268     -29.020  67.360 -32.400  1.00  0.00           H
ATOM   4137  HB2 PRO A 268     -30.750  67.860 -32.130  1.00  0.00           H
ATOM   4138  CA  PRO A 268     -29.720  67.380 -30.230  1.00  0.00           C
ATOM   4139  HA  PRO A 268     -30.430  66.560 -30.070  1.00  0.00           H
ATOM   4140  C   PRO A 268     -28.370  66.790 -29.750  1.00  0.00           C
ATOM   4141  O   PRO A 268     -27.610  67.380 -28.930  1.00  0.00           O
ATOM   4142  N   LEU A 269     -27.980  65.650 -30.390  1.00  0.00           N
ATOM   4143  H   LEU A 269     -28.640  65.270 -31.050  1.00  0.00           H
ATOM   4144  CA  LEU A 269     -26.700  64.930 -30.200  1.00  0.00           C
ATOM   4145  HA  LEU A 269     -26.050  65.280 -29.390  1.00  0.00           H
ATOM   4146  CB  LEU A 269     -27.040  63.420 -30.060  1.00  0.00           C
ATOM   4147  HB1 LEU A 269     -26.150  62.890 -29.730  1.00  0.00           H
ATOM   4148  HB2 LEU A 269     -27.200  62.860 -30.980  1.00  0.00           H
ATOM   4149  CG  LEU A 269     -28.070  63.140 -28.950  1.00  0.00           C
ATOM   4150  HG  LEU A 269     -29.040  63.560 -29.210  1.00  0.00           H
ATOM   4151  CD1 LEU A 269     -28.180  61.620 -28.790  1.00  0.00           C
ATOM   4152 1HD1 LEU A 269     -27.210  61.240 -28.460  1.00  0.00           H
ATOM   4153 2HD1 LEU A 269     -28.910  61.370 -28.020  1.00  0.00           H
ATOM   4154 3HD1 LEU A 269     -28.530  61.120 -29.690  1.00  0.00           H
ATOM   4155  CD2 LEU A 269     -27.650  63.730 -27.580  1.00  0.00           C
ATOM   4156 1HD2 LEU A 269     -28.360  63.460 -26.800  1.00  0.00           H
ATOM   4157 2HD2 LEU A 269     -26.620  63.450 -27.370  1.00  0.00           H
ATOM   4158 3HD2 LEU A 269     -27.620  64.810 -27.700  1.00  0.00           H
ATOM   4159  C   LEU A 269     -25.790  65.020 -31.430  1.00  0.00           C
ATOM   4160  O   LEU A 269     -26.300  65.420 -32.480  1.00  0.00           O
ATOM   4161  N   ALA A 270     -24.500  64.600 -31.320  1.00  0.00           N
ATOM   4162  H   ALA A 270     -24.140  64.300 -30.430  1.00  0.00           H
ATOM   4163  CA  ALA A 270     -23.580  64.600 -32.400  1.00  0.00           C
ATOM   4164  HA  ALA A 270     -24.170  64.600 -33.320  1.00  0.00           H
ATOM   4165  CB  ALA A 270     -22.760  65.860 -32.180  1.00  0.00           C
ATOM   4166  HB1 ALA A 270     -22.520  66.080 -31.140  1.00  0.00           H
ATOM   4167  HB2 ALA A 270     -21.850  65.830 -32.780  1.00  0.00           H
ATOM   4168  HB3 ALA A 270     -23.270  66.730 -32.590  1.00  0.00           H
ATOM   4169  C   ALA A 270     -22.610  63.390 -32.500  1.00  0.00           C
ATOM   4170  O   ALA A 270     -22.000  63.040 -31.560  1.00  0.00           O
ATOM   4171  N   THR A 271     -22.380  62.750 -33.640  1.00  0.00           N
ATOM   4172  H   THR A 271     -23.070  62.970 -34.350  1.00  0.00           H
ATOM   4173  CA  THR A 271     -21.370  61.680 -33.910  1.00  0.00           C
ATOM   4174  HA  THR A 271     -20.490  61.720 -33.270  1.00  0.00           H
ATOM   4175  CB  THR A 271     -21.890  60.220 -33.750  1.00  0.00           C
ATOM   4176  HB  THR A 271     -22.410  60.120 -32.800  1.00  0.00           H
ATOM   4177  CG2 THR A 271     -22.940  59.780 -34.810  1.00  0.00           C
ATOM   4178 1HG2 THR A 271     -22.360  59.800 -35.730  1.00  0.00           H
ATOM   4179 2HG2 THR A 271     -23.290  58.770 -34.590  1.00  0.00           H
ATOM   4180 3HG2 THR A 271     -23.750  60.510 -34.850  1.00  0.00           H
ATOM   4181  OG1 THR A 271     -20.760  59.380 -33.800  1.00  0.00           O
ATOM   4182  HG1 THR A 271     -21.020  58.540 -33.420  1.00  0.00           H
ATOM   4183  C   THR A 271     -20.770  61.860 -35.260  1.00  0.00           C
ATOM   4184  O   THR A 271     -21.070  62.850 -35.900  1.00  0.00           O
ATOM   4185  N   TYR A 272     -19.760  61.040 -35.680  1.00  0.00           N
ATOM   4186  H   TYR A 272     -19.560  60.250 -35.090  1.00  0.00           H
ATOM   4187  CA  TYR A 272     -18.960  61.130 -36.890  1.00  0.00           C
ATOM   4188  HA  TYR A 272     -19.470  61.700 -37.670  1.00  0.00           H
ATOM   4189  CB  TYR A 272     -17.720  61.980 -36.540  1.00  0.00           C
ATOM   4190  HB1 TYR A 272     -17.030  61.350 -35.970  1.00  0.00           H
ATOM   4191  HB2 TYR A 272     -18.150  62.770 -35.930  1.00  0.00           H
ATOM   4192  CG  TYR A 272     -16.940  62.540 -37.740  1.00  0.00           C
ATOM   4193  CD1 TYR A 272     -17.180  63.820 -38.300  1.00  0.00           C
ATOM   4194  HD1 TYR A 272     -17.750  64.620 -37.860  1.00  0.00           H
ATOM   4195  CE1 TYR A 272     -16.400  64.230 -39.440  1.00  0.00           C
ATOM   4196  HE1 TYR A 272     -16.540  65.160 -39.970  1.00  0.00           H
ATOM   4197  CZ  TYR A 272     -15.410  63.350 -39.960  1.00  0.00           C
ATOM   4198  OH  TYR A 272     -14.700  63.610 -41.080  1.00  0.00           O
ATOM   4199  HH  TYR A 272     -13.970  62.990 -41.220  1.00  0.00           H
ATOM   4200  CE2 TYR A 272     -15.130  62.140 -39.270  1.00  0.00           C
ATOM   4201  HE2 TYR A 272     -14.290  61.550 -39.610  1.00  0.00           H
ATOM   4202  CD2 TYR A 272     -15.870  61.750 -38.200  1.00  0.00           C
ATOM   4203  HD2 TYR A 272     -15.780  60.720 -37.870  1.00  0.00           H
ATOM   4204  C   TYR A 272     -18.480  59.790 -37.520  1.00  0.00           C
ATOM   4205  O   TYR A 272     -18.330  58.930 -36.700  1.00  0.00           O
ATOM   4206  N   ALA A 273     -18.330  59.570 -38.860  1.00  0.00           N
ATOM   4207  H   ALA A 273     -18.640  60.300 -39.490  1.00  0.00           H
ATOM   4208  CA  ALA A 273     -17.670  58.390 -39.400  1.00  0.00           C
ATOM   4209  HA  ALA A 273     -17.000  58.030 -38.620  1.00  0.00           H
ATOM   4210  CB  ALA A 273     -18.820  57.340 -39.550  1.00  0.00           C
ATOM   4211  HB1 ALA A 273     -18.330  56.390 -39.740  1.00  0.00           H
ATOM   4212  HB2 ALA A 273     -19.370  57.190 -38.620  1.00  0.00           H
ATOM   4213  HB3 ALA A 273     -19.560  57.710 -40.270  1.00  0.00           H
ATOM   4214  C   ALA A 273     -16.970  58.680 -40.650  1.00  0.00           C
ATOM   4215  O   ALA A 273     -17.380  59.570 -41.380  1.00  0.00           O
ATOM   4216  N   PRO A 274     -15.800  58.090 -40.960  1.00  0.00           N
ATOM   4217  CD  PRO A 274     -15.000  58.230 -42.140  1.00  0.00           C
ATOM   4218  HD1 PRO A 274     -14.190  58.940 -42.060  1.00  0.00           H
ATOM   4219  HD2 PRO A 274     -15.670  58.460 -42.970  1.00  0.00           H
ATOM   4220  CG  PRO A 274     -14.360  56.870 -42.400  1.00  0.00           C
ATOM   4221  HG1 PRO A 274     -13.360  57.090 -42.770  1.00  0.00           H
ATOM   4222  HG2 PRO A 274     -14.850  56.420 -43.260  1.00  0.00           H
ATOM   4223  CB  PRO A 274     -14.410  56.110 -41.120  1.00  0.00           C
ATOM   4224  HB1 PRO A 274     -13.430  55.870 -40.700  1.00  0.00           H
ATOM   4225  HB2 PRO A 274     -14.930  55.170 -41.310  1.00  0.00           H
ATOM   4226  CA  PRO A 274     -15.290  56.940 -40.190  1.00  0.00           C
ATOM   4227  HA  PRO A 274     -16.110  56.350 -39.770  1.00  0.00           H
ATOM   4228  C   PRO A 274     -14.430  57.330 -38.970  1.00  0.00           C
ATOM   4229  O   PRO A 274     -13.590  58.200 -38.990  1.00  0.00           O
ATOM   4230  N   VAL A 275     -14.530  56.530 -37.900  1.00  0.00           N
ATOM   4231  H   VAL A 275     -15.200  55.780 -37.970  1.00  0.00           H
ATOM   4232  CA  VAL A 275     -13.640  56.520 -36.670  1.00  0.00           C
ATOM   4233  HA  VAL A 275     -13.080  57.450 -36.610  1.00  0.00           H
ATOM   4234  CB  VAL A 275     -14.430  56.370 -35.320  1.00  0.00           C
ATOM   4235  HB  VAL A 275     -13.750  56.440 -34.460  1.00  0.00           H
ATOM   4236  CG1 VAL A 275     -15.390  57.580 -35.230  1.00  0.00           C
ATOM   4237 1HG1 VAL A 275     -15.920  57.520 -34.280  1.00  0.00           H
ATOM   4238 2HG1 VAL A 275     -14.900  58.550 -35.260  1.00  0.00           H
ATOM   4239 3HG1 VAL A 275     -16.000  57.520 -36.140  1.00  0.00           H
ATOM   4240  CG2 VAL A 275     -15.030  54.920 -35.310  1.00  0.00           C
ATOM   4241 1HG2 VAL A 275     -15.640  54.880 -34.400  1.00  0.00           H
ATOM   4242 2HG2 VAL A 275     -15.570  54.770 -36.250  1.00  0.00           H
ATOM   4243 3HG2 VAL A 275     -14.240  54.180 -35.220  1.00  0.00           H
ATOM   4244  C   VAL A 275     -12.420  55.550 -36.660  1.00  0.00           C
ATOM   4245  O   VAL A 275     -11.810  55.320 -35.650  1.00  0.00           O
ATOM   4246  N   ILE A 276     -12.070  55.040 -37.860  1.00  0.00           N
ATOM   4247  H   ILE A 276     -12.420  55.580 -38.640  1.00  0.00           H
ATOM   4248  CA  ILE A 276     -11.120  54.030 -38.080  1.00  0.00           C
ATOM   4249  HA  ILE A 276     -10.360  54.100 -37.300  1.00  0.00           H
ATOM   4250  CB  ILE A 276     -11.670  52.580 -38.030  1.00  0.00           C
ATOM   4251  HB  ILE A 276     -12.250  52.400 -37.130  1.00  0.00           H
ATOM   4252  CG2 ILE A 276     -12.660  52.470 -39.210  1.00  0.00           C
ATOM   4253 1HG2 ILE A 276     -12.220  52.420 -40.200  1.00  0.00           H
ATOM   4254 2HG2 ILE A 276     -13.110  51.480 -39.110  1.00  0.00           H
ATOM   4255 3HG2 ILE A 276     -13.390  53.270 -39.150  1.00  0.00           H
ATOM   4256  CG1 ILE A 276     -10.500  51.560 -38.060  1.00  0.00           C
ATOM   4257 1HG1 ILE A 276      -9.600  51.920 -37.580  1.00  0.00           H
ATOM   4258 2HG1 ILE A 276     -10.080  51.310 -39.040  1.00  0.00           H
ATOM   4259  CD  ILE A 276     -10.950  50.160 -37.490  1.00  0.00           C
ATOM   4260  HD1 ILE A 276     -10.250  49.350 -37.680  1.00  0.00           H
ATOM   4261  HD2 ILE A 276     -11.230  50.220 -36.440  1.00  0.00           H
ATOM   4262  HD3 ILE A 276     -11.930  50.020 -37.950  1.00  0.00           H
ATOM   4263  C   ILE A 276     -10.360  54.400 -39.400  1.00  0.00           C
ATOM   4264  O   ILE A 276     -10.950  54.970 -40.330  1.00  0.00           O
ATOM   4265  N   SER A 277      -9.110  54.010 -39.470  1.00  0.00           N
ATOM   4266  H   SER A 277      -8.690  53.580 -38.660  1.00  0.00           H
ATOM   4267  CA  SER A 277      -8.270  54.130 -40.640  1.00  0.00           C
ATOM   4268  HA  SER A 277      -8.610  55.040 -41.130  1.00  0.00           H
ATOM   4269  CB  SER A 277      -6.790  54.250 -40.310  1.00  0.00           C
ATOM   4270  HB1 SER A 277      -6.120  54.190 -41.170  1.00  0.00           H
ATOM   4271  HB2 SER A 277      -6.500  53.470 -39.610  1.00  0.00           H
ATOM   4272  OG  SER A 277      -6.500  55.520 -39.620  1.00  0.00           O
ATOM   4273  HG  SER A 277      -5.550  55.540 -39.530  1.00  0.00           H
ATOM   4274  C   SER A 277      -8.560  52.930 -41.560  1.00  0.00           C
ATOM   4275  O   SER A 277      -7.870  51.870 -41.530  1.00  0.00           O
ATOM   4276  N   ALA A 278      -9.490  53.180 -42.460  1.00  0.00           N
ATOM   4277  H   ALA A 278     -10.030  54.030 -42.350  1.00  0.00           H
ATOM   4278  CA  ALA A 278      -9.910  52.300 -43.600  1.00  0.00           C
ATOM   4279  HA  ALA A 278      -9.150  51.540 -43.790  1.00  0.00           H
ATOM   4280  CB  ALA A 278     -11.020  51.490 -43.060  1.00  0.00           C
ATOM   4281  HB1 ALA A 278     -10.620  50.740 -42.380  1.00  0.00           H
ATOM   4282  HB2 ALA A 278     -11.660  52.140 -42.470  1.00  0.00           H
ATOM   4283  HB3 ALA A 278     -11.550  50.970 -43.860  1.00  0.00           H
ATOM   4284  C   ALA A 278     -10.210  53.130 -44.860  1.00  0.00           C
ATOM   4285  O   ALA A 278     -11.050  54.040 -44.810  1.00  0.00           O
ATOM   4286  N   GLU A 284      -9.650  52.740 -45.990  1.00  0.00           N
ATOM   4287  H   GLU A 284      -9.100  51.890 -46.030  1.00  0.00           H
ATOM   4288  CA  GLU A 284      -9.960  53.470 -47.230  1.00  0.00           C
ATOM   4289  HA  GLU A 284     -10.370  54.450 -46.980  1.00  0.00           H
ATOM   4290  CB  GLU A 284      -8.620  53.700 -48.060  1.00  0.00           C
ATOM   4291  HB1 GLU A 284      -7.830  54.120 -47.430  1.00  0.00           H
ATOM   4292  HB2 GLU A 284      -8.780  54.400 -48.880  1.00  0.00           H
ATOM   4293  CG  GLU A 284      -8.040  52.450 -48.680  1.00  0.00           C
ATOM   4294  HG1 GLU A 284      -8.870  52.030 -49.260  1.00  0.00           H
ATOM   4295  HG2 GLU A 284      -7.760  51.770 -47.870  1.00  0.00           H
ATOM   4296  CD  GLU A 284      -6.750  52.620 -49.540  1.00  0.00           C
ATOM   4297  OE1 GLU A 284      -5.840  51.720 -49.590  1.00  0.00           O
ATOM   4298  OE2 GLU A 284      -6.570  53.800 -50.060  1.00  0.00           O
ATOM   4299  C   GLU A 284     -11.060  52.830 -48.180  1.00  0.00           C
ATOM   4300  O   GLU A 284     -11.590  51.780 -47.830  1.00  0.00           O
ATOM   4301  N   GLN A 285     -11.360  53.430 -49.310  1.00  0.00           N
ATOM   4302  H   GLN A 285     -10.930  54.320 -49.540  1.00  0.00           H
ATOM   4303  CA  GLN A 285     -12.350  52.860 -50.300  1.00  0.00           C
ATOM   4304  HA  GLN A 285     -12.650  53.700 -50.920  1.00  0.00           H
ATOM   4305  CB  GLN A 285     -11.650  51.830 -51.210  1.00  0.00           C
ATOM   4306  HB1 GLN A 285     -12.430  51.450 -51.870  1.00  0.00           H
ATOM   4307  HB2 GLN A 285     -11.250  51.090 -50.520  1.00  0.00           H
ATOM   4308  CG  GLN A 285     -10.410  52.260 -52.000  1.00  0.00           C
ATOM   4309  HG1 GLN A 285      -9.670  52.430 -51.220  1.00  0.00           H
ATOM   4310  HG2 GLN A 285     -10.650  53.180 -52.530  1.00  0.00           H
ATOM   4311  CD  GLN A 285     -10.000  51.230 -52.970  1.00  0.00           C
ATOM   4312  OE1 GLN A 285      -9.170  50.360 -52.720  1.00  0.00           O
ATOM   4313  NE2 GLN A 285     -10.450  51.360 -54.180  1.00  0.00           N
ATOM   4314 1HE2 GLN A 285     -11.030  52.180 -54.250  1.00  0.00           H
ATOM   4315 2HE2 GLN A 285     -10.300  50.620 -54.850  1.00  0.00           H
ATOM   4316  C   GLN A 285     -13.680  52.280 -49.720  1.00  0.00           C
ATOM   4317  O   GLN A 285     -14.040  51.150 -50.010  1.00  0.00           O
ATOM   4318  N   LEU A 286     -14.310  53.070 -48.810  1.00  0.00           N
ATOM   4319  H   LEU A 286     -14.070  54.030 -48.590  1.00  0.00           H
ATOM   4320  CA  LEU A 286     -15.530  52.620 -48.090  1.00  0.00           C
ATOM   4321  HA  LEU A 286     -15.680  51.550 -48.210  1.00  0.00           H
ATOM   4322  CB  LEU A 286     -15.610  53.050 -46.620  1.00  0.00           C
ATOM   4323  HB1 LEU A 286     -16.500  52.700 -46.100  1.00  0.00           H
ATOM   4324  HB2 LEU A 286     -15.460  54.130 -46.640  1.00  0.00           H
ATOM   4325  CG  LEU A 286     -14.500  52.470 -45.740  1.00  0.00           C
ATOM   4326  HG  LEU A 286     -13.540  52.850 -46.090  1.00  0.00           H
ATOM   4327  CD1 LEU A 286     -14.650  52.890 -44.290  1.00  0.00           C
ATOM   4328 1HD1 LEU A 286     -13.700  52.730 -43.790  1.00  0.00           H
ATOM   4329 2HD1 LEU A 286     -14.920  53.940 -44.230  1.00  0.00           H
ATOM   4330 3HD1 LEU A 286     -15.570  52.460 -43.890  1.00  0.00           H
ATOM   4331  CD2 LEU A 286     -14.490  50.910 -45.810  1.00  0.00           C
ATOM   4332 1HD2 LEU A 286     -15.450  50.590 -45.410  1.00  0.00           H
ATOM   4333 2HD2 LEU A 286     -14.180  50.500 -46.780  1.00  0.00           H
ATOM   4334 3HD2 LEU A 286     -13.720  50.620 -45.100  1.00  0.00           H
ATOM   4335  C   LEU A 286     -16.770  53.250 -48.770  1.00  0.00           C
ATOM   4336  O   LEU A 286     -16.720  54.270 -49.470  1.00  0.00           O
ATOM   4337  N   SER A 287     -17.910  52.650 -48.660  1.00  0.00           N
ATOM   4338  H   SER A 287     -17.890  51.850 -48.040  1.00  0.00           H
ATOM   4339  CA  SER A 287     -19.150  53.130 -49.180  1.00  0.00           C
ATOM   4340  HA  SER A 287     -18.940  53.700 -50.080  1.00  0.00           H
ATOM   4341  CB  SER A 287     -20.120  52.080 -49.530  1.00  0.00           C
ATOM   4342  HB1 SER A 287     -19.590  51.330 -50.120  1.00  0.00           H
ATOM   4343  HB2 SER A 287     -21.040  52.490 -49.950  1.00  0.00           H
ATOM   4344  OG  SER A 287     -20.540  51.400 -48.370  1.00  0.00           O
ATOM   4345  HG  SER A 287     -21.050  50.660 -48.690  1.00  0.00           H
ATOM   4346  C   SER A 287     -19.840  54.040 -48.170  1.00  0.00           C
ATOM   4347  O   SER A 287     -19.570  54.030 -47.010  1.00  0.00           O
ATOM   4348  N   VAL A 288     -20.560  55.040 -48.710  1.00  0.00           N
ATOM   4349  H   VAL A 288     -20.680  55.150 -49.710  1.00  0.00           H
ATOM   4350  CA  VAL A 288     -21.260  56.040 -47.930  1.00  0.00           C
ATOM   4351  HA  VAL A 288     -20.630  56.360 -47.090  1.00  0.00           H
ATOM   4352  CB  VAL A 288     -21.710  57.300 -48.670  1.00  0.00           C
ATOM   4353  HB  VAL A 288     -22.790  57.270 -48.750  1.00  0.00           H
ATOM   4354  CG1 VAL A 288     -21.240  58.550 -48.050  1.00  0.00           C
ATOM   4355 1HG1 VAL A 288     -21.700  59.460 -48.450  1.00  0.00           H
ATOM   4356 2HG1 VAL A 288     -21.420  58.440 -46.980  1.00  0.00           H
ATOM   4357 3HG1 VAL A 288     -20.180  58.740 -48.200  1.00  0.00           H
ATOM   4358  CG2 VAL A 288     -21.160  57.460 -50.140  1.00  0.00           C
ATOM   4359 1HG2 VAL A 288     -21.440  58.430 -50.560  1.00  0.00           H
ATOM   4360 2HG2 VAL A 288     -20.080  57.430 -50.070  1.00  0.00           H
ATOM   4361 3HG2 VAL A 288     -21.520  56.690 -50.820  1.00  0.00           H
ATOM   4362  C   VAL A 288     -22.490  55.340 -47.270  1.00  0.00           C
ATOM   4363  O   VAL A 288     -22.800  55.680 -46.120  1.00  0.00           O
ATOM   4364  N   ALA A 289     -22.930  54.190 -47.760  1.00  0.00           N
ATOM   4365  H   ALA A 289     -22.740  53.990 -48.730  1.00  0.00           H
ATOM   4366  CA  ALA A 289     -23.810  53.260 -47.070  1.00  0.00           C
ATOM   4367  HA  ALA A 289     -24.760  53.760 -46.890  1.00  0.00           H
ATOM   4368  CB  ALA A 289     -23.940  52.120 -48.060  1.00  0.00           C
ATOM   4369  HB1 ALA A 289     -24.660  51.380 -47.710  1.00  0.00           H
ATOM   4370  HB2 ALA A 289     -24.290  52.410 -49.050  1.00  0.00           H
ATOM   4371  HB3 ALA A 289     -22.930  51.730 -48.180  1.00  0.00           H
ATOM   4372  C   ALA A 289     -23.200  52.730 -45.720  1.00  0.00           C
ATOM   4373  O   ALA A 289     -23.760  52.610 -44.610  1.00  0.00           O
ATOM   4374  N   GLU A 290     -21.940  52.340 -45.760  1.00  0.00           N
ATOM   4375  H   GLU A 290     -21.530  52.260 -46.680  1.00  0.00           H
ATOM   4376  CA  GLU A 290     -21.220  51.840 -44.550  1.00  0.00           C
ATOM   4377  HA  GLU A 290     -21.790  51.020 -44.110  1.00  0.00           H
ATOM   4378  CB  GLU A 290     -19.860  51.200 -45.010  1.00  0.00           C
ATOM   4379  HB1 GLU A 290     -19.270  51.800 -45.710  1.00  0.00           H
ATOM   4380  HB2 GLU A 290     -20.140  50.320 -45.590  1.00  0.00           H
ATOM   4381  CG  GLU A 290     -19.040  50.660 -43.750  1.00  0.00           C
ATOM   4382  HG1 GLU A 290     -18.930  51.400 -42.960  1.00  0.00           H
ATOM   4383  HG2 GLU A 290     -17.990  50.490 -44.000  1.00  0.00           H
ATOM   4384  CD  GLU A 290     -19.690  49.380 -43.150  1.00  0.00           C
ATOM   4385  OE1 GLU A 290     -19.040  48.320 -43.200  1.00  0.00           O
ATOM   4386  OE2 GLU A 290     -20.810  49.470 -42.600  1.00  0.00           O
ATOM   4387  C   GLU A 290     -21.060  52.810 -43.380  1.00  0.00           C
ATOM   4388  O   GLU A 290     -21.540  52.680 -42.250  1.00  0.00           O
ATOM   4389  N   ILE A 291     -20.460  53.930 -43.720  1.00  0.00           N
ATOM   4390  H   ILE A 291     -20.100  54.000 -44.660  1.00  0.00           H
ATOM   4391  CA  ILE A 291     -20.370  55.100 -42.800  1.00  0.00           C
ATOM   4392  HA  ILE A 291     -20.040  54.700 -41.850  1.00  0.00           H
ATOM   4393  CB  ILE A 291     -19.270  56.130 -43.190  1.00  0.00           C
ATOM   4394  HB  ILE A 291     -19.350  56.920 -42.440  1.00  0.00           H
ATOM   4395  CG2 ILE A 291     -17.880  55.450 -43.080  1.00  0.00           C
ATOM   4396 1HG2 ILE A 291     -17.760  54.860 -43.990  1.00  0.00           H
ATOM   4397 2HG2 ILE A 291     -17.220  56.310 -42.960  1.00  0.00           H
ATOM   4398 3HG2 ILE A 291     -17.830  54.780 -42.230  1.00  0.00           H
ATOM   4399  CG1 ILE A 291     -19.620  56.620 -44.580  1.00  0.00           C
ATOM   4400 1HG1 ILE A 291     -20.650  56.930 -44.730  1.00  0.00           H
ATOM   4401 2HG1 ILE A 291     -19.380  55.890 -45.360  1.00  0.00           H
ATOM   4402  CD  ILE A 291     -18.860  57.910 -44.890  1.00  0.00           C
ATOM   4403  HD1 ILE A 291     -19.200  58.320 -45.840  1.00  0.00           H
ATOM   4404  HD2 ILE A 291     -19.080  58.640 -44.110  1.00  0.00           H
ATOM   4405  HD3 ILE A 291     -17.800  57.670 -44.860  1.00  0.00           H
ATOM   4406  C   ILE A 291     -21.690  55.770 -42.360  1.00  0.00           C
ATOM   4407  O   ILE A 291     -21.740  56.250 -41.220  1.00  0.00           O
ATOM   4408  N   THR A 292     -22.820  55.520 -43.060  1.00  0.00           N
ATOM   4409  H   THR A 292     -22.670  54.840 -43.790  1.00  0.00           H
ATOM   4410  CA  THR A 292     -24.170  55.930 -42.640  1.00  0.00           C
ATOM   4411  HA  THR A 292     -24.070  56.840 -42.040  1.00  0.00           H
ATOM   4412  CB  THR A 292     -25.220  56.140 -43.770  1.00  0.00           C
ATOM   4413  HB  THR A 292     -25.460  55.150 -44.170  1.00  0.00           H
ATOM   4414  CG2 THR A 292     -26.420  57.010 -43.360  1.00  0.00           C
ATOM   4415 1HG2 THR A 292     -27.010  56.320 -42.750  1.00  0.00           H
ATOM   4416 2HG2 THR A 292     -26.040  57.890 -42.840  1.00  0.00           H
ATOM   4417 3HG2 THR A 292     -27.070  57.250 -44.200  1.00  0.00           H
ATOM   4418  OG1 THR A 292     -24.680  56.990 -44.660  1.00  0.00           O
ATOM   4419  HG1 THR A 292     -23.930  56.610 -45.130  1.00  0.00           H
ATOM   4420  C   THR A 292     -24.630  54.900 -41.590  1.00  0.00           C
ATOM   4421  O   THR A 292     -25.070  55.170 -40.500  1.00  0.00           O
ATOM   4422  N   ASN A 293     -24.460  53.610 -41.960  1.00  0.00           N
ATOM   4423  H   ASN A 293     -24.080  53.350 -42.860  1.00  0.00           H
ATOM   4424  CA  ASN A 293     -24.700  52.540 -40.950  1.00  0.00           C
ATOM   4425  HA  ASN A 293     -25.740  52.690 -40.670  1.00  0.00           H
ATOM   4426  CB  ASN A 293     -24.620  51.150 -41.600  1.00  0.00           C
ATOM   4427  HB1 ASN A 293     -23.620  50.710 -41.610  1.00  0.00           H
ATOM   4428  HB2 ASN A 293     -24.970  51.290 -42.630  1.00  0.00           H
ATOM   4429  CG  ASN A 293     -25.530  50.080 -41.010  1.00  0.00           C
ATOM   4430  OD1 ASN A 293     -26.660  50.320 -40.670  1.00  0.00           O
ATOM   4431  ND2 ASN A 293     -25.010  48.880 -40.880  1.00  0.00           N
ATOM   4432 1HD2 ASN A 293     -24.170  48.590 -41.370  1.00  0.00           H
ATOM   4433 2HD2 ASN A 293     -25.500  48.300 -40.210  1.00  0.00           H
ATOM   4434  C   ASN A 293     -23.810  52.680 -39.660  1.00  0.00           C
ATOM   4435  O   ASN A 293     -24.290  52.300 -38.640  1.00  0.00           O
ATOM   4436  N   ALA A 294     -22.610  53.220 -39.740  1.00  0.00           N
ATOM   4437  H   ALA A 294     -22.320  53.610 -40.630  1.00  0.00           H
ATOM   4438  CA  ALA A 294     -21.710  53.460 -38.640  1.00  0.00           C
ATOM   4439  HA  ALA A 294     -21.640  52.490 -38.150  1.00  0.00           H
ATOM   4440  CB  ALA A 294     -20.300  54.040 -39.090  1.00  0.00           C
ATOM   4441  HB1 ALA A 294     -19.560  54.110 -38.290  1.00  0.00           H
ATOM   4442  HB2 ALA A 294     -19.860  53.480 -39.910  1.00  0.00           H
ATOM   4443  HB3 ALA A 294     -20.420  55.100 -39.290  1.00  0.00           H
ATOM   4444  C   ALA A 294     -22.370  54.400 -37.590  1.00  0.00           C
ATOM   4445  O   ALA A 294     -22.000  54.350 -36.410  1.00  0.00           O
ATOM   4446  N   CYS A 295     -23.230  55.310 -37.960  1.00  0.00           N
ATOM   4447  H   CYS A 295     -23.740  55.110 -38.800  1.00  0.00           H
ATOM   4448  CA  CYS A 295     -23.840  56.240 -37.020  1.00  0.00           C
ATOM   4449  HA  CYS A 295     -23.070  56.590 -36.330  1.00  0.00           H
ATOM   4450  CB  CYS A 295     -24.250  57.500 -37.830  1.00  0.00           C
ATOM   4451  HB1 CYS A 295     -24.640  58.280 -37.180  1.00  0.00           H
ATOM   4452  HB2 CYS A 295     -25.070  57.250 -38.500  1.00  0.00           H
ATOM   4453  SG  CYS A 295     -22.840  58.190 -38.800  1.00  0.00           S
ATOM   4454  HG  CYS A 295     -22.500  57.120 -39.520  1.00  0.00           H
ATOM   4455  C   CYS A 295     -24.960  55.730 -36.030  1.00  0.00           C
ATOM   4456  O   CYS A 295     -25.480  56.400 -35.140  1.00  0.00           O
ATOM   4457  N   PHE A 296     -25.230  54.510 -36.190  1.00  0.00           N
ATOM   4458  H   PHE A 296     -24.730  54.020 -36.910  1.00  0.00           H
ATOM   4459  CA  PHE A 296     -26.300  53.710 -35.590  1.00  0.00           C
ATOM   4460  HA  PHE A 296     -26.670  54.260 -34.720  1.00  0.00           H
ATOM   4461  CB  PHE A 296     -27.400  53.440 -36.620  1.00  0.00           C
ATOM   4462  HB1 PHE A 296     -28.200  52.790 -36.280  1.00  0.00           H
ATOM   4463  HB2 PHE A 296     -26.860  52.990 -37.450  1.00  0.00           H
ATOM   4464  CG  PHE A 296     -28.140  54.640 -37.240  1.00  0.00           C
ATOM   4465  CD1 PHE A 296     -27.650  55.190 -38.430  1.00  0.00           C
ATOM   4466  HD1 PHE A 296     -26.820  54.760 -38.970  1.00  0.00           H
ATOM   4467  CE1 PHE A 296     -28.170  56.390 -38.920  1.00  0.00           C
ATOM   4468  HE1 PHE A 296     -27.960  56.770 -39.910  1.00  0.00           H
ATOM   4469  CZ  PHE A 296     -29.300  56.890 -38.250  1.00  0.00           C
ATOM   4470  HZ  PHE A 296     -29.780  57.720 -38.740  1.00  0.00           H
ATOM   4471  CE2 PHE A 296     -29.810  56.400 -37.060  1.00  0.00           C
ATOM   4472  HE2 PHE A 296     -30.710  56.790 -36.630  1.00  0.00           H
ATOM   4473  CD2 PHE A 296     -29.170  55.260 -36.540  1.00  0.00           C
ATOM   4474  HD2 PHE A 296     -29.550  54.780 -35.650  1.00  0.00           H
ATOM   4475  C   PHE A 296     -25.730  52.410 -34.960  1.00  0.00           C
ATOM   4476  O   PHE A 296     -26.420  51.430 -34.710  1.00  0.00           O
ATOM   4477  N   GLU A 297     -24.430  52.290 -34.760  1.00  0.00           N
ATOM   4478  H   GLU A 297     -23.840  53.110 -34.830  1.00  0.00           H
ATOM   4479  CA  GLU A 297     -23.820  51.080 -34.200  1.00  0.00           C
ATOM   4480  HA  GLU A 297     -24.420  50.180 -34.260  1.00  0.00           H
ATOM   4481  CB  GLU A 297     -22.500  50.840 -34.990  1.00  0.00           C
ATOM   4482  HB1 GLU A 297     -21.710  51.540 -34.720  1.00  0.00           H
ATOM   4483  HB2 GLU A 297     -22.740  50.840 -36.050  1.00  0.00           H
ATOM   4484  CG  GLU A 297     -21.770  49.550 -34.600  1.00  0.00           C
ATOM   4485  HG1 GLU A 297     -21.570  49.750 -33.540  1.00  0.00           H
ATOM   4486  HG2 GLU A 297     -20.790  49.540 -35.070  1.00  0.00           H
ATOM   4487  CD  GLU A 297     -22.550  48.260 -34.700  1.00  0.00           C
ATOM   4488  OE1 GLU A 297     -23.450  48.240 -35.590  1.00  0.00           O
ATOM   4489  OE2 GLU A 297     -22.480  47.360 -33.840  1.00  0.00           O
ATOM   4490  C   GLU A 297     -23.560  51.410 -32.650  1.00  0.00           C
ATOM   4491  O   GLU A 297     -22.890  52.390 -32.360  1.00  0.00           O
ATOM   4492  N   PRO A 298     -23.880  50.560 -31.660  1.00  0.00           N
ATOM   4493  CD  PRO A 298     -24.570  49.310 -31.840  1.00  0.00           C
ATOM   4494  HD1 PRO A 298     -24.410  48.690 -32.720  1.00  0.00           H
ATOM   4495  HD2 PRO A 298     -25.620  49.590 -31.850  1.00  0.00           H
ATOM   4496  CG  PRO A 298     -24.250  48.540 -30.590  1.00  0.00           C
ATOM   4497  HG1 PRO A 298     -23.240  48.140 -30.700  1.00  0.00           H
ATOM   4498  HG2 PRO A 298     -25.010  47.760 -30.500  1.00  0.00           H
ATOM   4499  CB  PRO A 298     -24.440  49.710 -29.550  1.00  0.00           C
ATOM   4500  HB1 PRO A 298     -23.890  49.440 -28.650  1.00  0.00           H
ATOM   4501  HB2 PRO A 298     -25.500  49.940 -29.480  1.00  0.00           H
ATOM   4502  CA  PRO A 298     -23.740  50.850 -30.270  1.00  0.00           C
ATOM   4503  HA  PRO A 298     -24.340  51.730 -30.040  1.00  0.00           H
ATOM   4504  C   PRO A 298     -22.300  51.160 -29.770  1.00  0.00           C
ATOM   4505  O   PRO A 298     -22.130  51.580 -28.630  1.00  0.00           O
ATOM   4506  N   ALA A 299     -21.320  51.010 -30.660  1.00  0.00           N
ATOM   4507  H   ALA A 299     -21.590  50.630 -31.560  1.00  0.00           H
ATOM   4508  CA  ALA A 299     -19.880  51.400 -30.510  1.00  0.00           C
ATOM   4509  HA  ALA A 299     -19.620  51.530 -29.460  1.00  0.00           H
ATOM   4510  CB  ALA A 299     -19.070  50.250 -31.120  1.00  0.00           C
ATOM   4511  HB1 ALA A 299     -18.090  50.250 -30.630  1.00  0.00           H
ATOM   4512  HB2 ALA A 299     -19.470  49.270 -30.890  1.00  0.00           H
ATOM   4513  HB3 ALA A 299     -18.990  50.310 -32.200  1.00  0.00           H
ATOM   4514  C   ALA A 299     -19.480  52.740 -31.170  1.00  0.00           C
ATOM   4515  O   ALA A 299     -18.270  52.980 -31.230  1.00  0.00           O
ATOM   4516  N   ASN A 300     -20.380  53.570 -31.690  1.00  0.00           N
ATOM   4517  H   ASN A 300     -21.350  53.290 -31.550  1.00  0.00           H
ATOM   4518  CA  ASN A 300     -20.030  54.740 -32.490  1.00  0.00           C
ATOM   4519  HA  ASN A 300     -19.000  55.080 -32.320  1.00  0.00           H
ATOM   4520  CB  ASN A 300     -20.280  54.300 -33.950  1.00  0.00           C
ATOM   4521  HB1 ASN A 300     -20.400  55.130 -34.650  1.00  0.00           H
ATOM   4522  HB2 ASN A 300     -21.260  53.850 -34.050  1.00  0.00           H
ATOM   4523  CG  ASN A 300     -19.180  53.340 -34.440  1.00  0.00           C
ATOM   4524  OD1 ASN A 300     -19.150  52.130 -34.220  1.00  0.00           O
ATOM   4525  ND2 ASN A 300     -18.270  53.920 -35.160  1.00  0.00           N
ATOM   4526 1HD2 ASN A 300     -18.340  54.910 -35.340  1.00  0.00           H
ATOM   4527 2HD2 ASN A 300     -17.530  53.320 -35.510  1.00  0.00           H
ATOM   4528  C   ASN A 300     -20.840  55.990 -32.040  1.00  0.00           C
ATOM   4529  O   ASN A 300     -21.080  56.740 -32.970  1.00  0.00           O
ATOM   4530  N   GLN A 301     -21.190  56.170 -30.770  1.00  0.00           N
ATOM   4531  H   GLN A 301     -21.000  55.400 -30.140  1.00  0.00           H
ATOM   4532  CA  GLN A 301     -22.280  57.140 -30.420  1.00  0.00           C
ATOM   4533  HA  GLN A 301     -22.500  57.810 -31.240  1.00  0.00           H
ATOM   4534  CB  GLN A 301     -23.630  56.470 -30.110  1.00  0.00           C
ATOM   4535  HB1 GLN A 301     -24.250  57.230 -29.640  1.00  0.00           H
ATOM   4536  HB2 GLN A 301     -23.280  55.740 -29.380  1.00  0.00           H
ATOM   4537  CG  GLN A 301     -24.340  55.820 -31.380  1.00  0.00           C
ATOM   4538  HG1 GLN A 301     -23.630  55.140 -31.840  1.00  0.00           H
ATOM   4539  HG2 GLN A 301     -24.530  56.620 -32.100  1.00  0.00           H
ATOM   4540  CD  GLN A 301     -25.650  55.050 -31.040  1.00  0.00           C
ATOM   4541  OE1 GLN A 301     -26.640  55.130 -31.780  1.00  0.00           O
ATOM   4542  NE2 GLN A 301     -25.670  54.220 -30.070  1.00  0.00           N
ATOM   4543 1HE2 GLN A 301     -24.900  54.070 -29.430  1.00  0.00           H
ATOM   4544 2HE2 GLN A 301     -26.490  53.630 -29.990  1.00  0.00           H
ATOM   4545  C   GLN A 301     -21.810  58.030 -29.260  1.00  0.00           C
ATOM   4546  O   GLN A 301     -21.510  57.510 -28.180  1.00  0.00           O
ATOM   4547  N   MET A 302     -21.620  59.320 -29.460  1.00  0.00           N
ATOM   4548  H   MET A 302     -22.140  59.720 -30.220  1.00  0.00           H
ATOM   4549  CA  MET A 302     -20.870  60.130 -28.570  1.00  0.00           C
ATOM   4550  HA  MET A 302     -20.290  59.480 -27.910  1.00  0.00           H
ATOM   4551  CB  MET A 302     -20.000  61.180 -29.280  1.00  0.00           C
ATOM   4552  HB1 MET A 302     -19.390  61.630 -28.490  1.00  0.00           H
ATOM   4553  HB2 MET A 302     -20.570  61.920 -29.830  1.00  0.00           H
ATOM   4554  CG  MET A 302     -19.120  60.530 -30.260  1.00  0.00           C
ATOM   4555  HG1 MET A 302     -19.780  60.080 -31.000  1.00  0.00           H
ATOM   4556  HG2 MET A 302     -18.530  59.760 -29.750  1.00  0.00           H
ATOM   4557  SD  MET A 302     -18.090  61.560 -31.340  1.00  0.00           S
ATOM   4558  CE  MET A 302     -17.230  60.410 -32.300  1.00  0.00           C
ATOM   4559  HE1 MET A 302     -17.960  59.890 -32.930  1.00  0.00           H
ATOM   4560  HE2 MET A 302     -16.680  60.960 -33.060  1.00  0.00           H
ATOM   4561  HE3 MET A 302     -16.550  59.870 -31.640  1.00  0.00           H
ATOM   4562  C   MET A 302     -21.840  60.720 -27.510  1.00  0.00           C
ATOM   4563  O   MET A 302     -22.050  61.910 -27.330  1.00  0.00           O
ATOM   4564  N   VAL A 303     -22.630  59.840 -26.990  1.00  0.00           N
ATOM   4565  H   VAL A 303     -22.460  58.860 -27.190  1.00  0.00           H
ATOM   4566  CA  VAL A 303     -23.740  60.020 -26.040  1.00  0.00           C
ATOM   4567  HA  VAL A 303     -23.530  60.920 -25.460  1.00  0.00           H
ATOM   4568  CB  VAL A 303     -25.150  60.140 -26.750  1.00  0.00           C
ATOM   4569  HB  VAL A 303     -25.020  61.110 -27.230  1.00  0.00           H
ATOM   4570  CG1 VAL A 303     -25.430  59.110 -27.910  1.00  0.00           C
ATOM   4571 1HG1 VAL A 303     -26.510  59.120 -28.080  1.00  0.00           H
ATOM   4572 2HG1 VAL A 303     -24.910  59.430 -28.820  1.00  0.00           H
ATOM   4573 3HG1 VAL A 303     -25.240  58.070 -27.670  1.00  0.00           H
ATOM   4574  CG2 VAL A 303     -26.380  60.320 -25.810  1.00  0.00           C
ATOM   4575 1HG2 VAL A 303     -26.690  59.380 -25.340  1.00  0.00           H
ATOM   4576 2HG2 VAL A 303     -26.230  61.090 -25.050  1.00  0.00           H
ATOM   4577 3HG2 VAL A 303     -27.230  60.720 -26.360  1.00  0.00           H
ATOM   4578  C   VAL A 303     -23.820  58.830 -25.010  1.00  0.00           C
ATOM   4579  O   VAL A 303     -23.460  57.710 -25.430  1.00  0.00           O
ATOM   4580  N   LYS A 304     -24.290  59.120 -23.750  1.00  0.00           N
ATOM   4581  H   LYS A 304     -24.550  60.060 -23.470  1.00  0.00           H
ATOM   4582  CA  LYS A 304     -24.290  58.120 -22.700  1.00  0.00           C
ATOM   4583  HA  LYS A 304     -23.400  57.490 -22.760  1.00  0.00           H
ATOM   4584  CB  LYS A 304     -24.200  58.920 -21.390  1.00  0.00           C
ATOM   4585  HB1 LYS A 304     -25.100  59.510 -21.270  1.00  0.00           H
ATOM   4586  HB2 LYS A 304     -23.320  59.560 -21.360  1.00  0.00           H
ATOM   4587  CG  LYS A 304     -24.000  57.950 -20.210  1.00  0.00           C
ATOM   4588  HG1 LYS A 304     -24.810  57.230 -20.220  1.00  0.00           H
ATOM   4589  HG2 LYS A 304     -24.040  58.580 -19.320  1.00  0.00           H
ATOM   4590  CD  LYS A 304     -22.620  57.220 -20.260  1.00  0.00           C
ATOM   4591  HD1 LYS A 304     -21.790  57.910 -20.410  1.00  0.00           H
ATOM   4592  HD2 LYS A 304     -22.690  56.440 -21.020  1.00  0.00           H
ATOM   4593  CE  LYS A 304     -22.420  56.380 -19.030  1.00  0.00           C
ATOM   4594  HE1 LYS A 304     -23.390  56.150 -18.600  1.00  0.00           H
ATOM   4595  HE2 LYS A 304     -21.800  56.900 -18.300  1.00  0.00           H
ATOM   4596  NZ  LYS A 304     -21.580  55.170 -19.190  1.00  0.00           N
ATOM   4597  HZ1 LYS A 304     -21.770  54.630 -18.360  1.00  0.00           H
ATOM   4598  HZ2 LYS A 304     -21.910  54.540 -19.900  1.00  0.00           H
ATOM   4599  HZ3 LYS A 304     -20.600  55.390 -19.310  1.00  0.00           H
ATOM   4600  C   LYS A 304     -25.460  57.220 -22.750  1.00  0.00           C
ATOM   4601  O   LYS A 304     -25.260  56.070 -22.480  1.00  0.00           O
ATOM   4602  N   CYS A 305     -26.700  57.660 -23.020  1.00  0.00           N
ATOM   4603  H   CYS A 305     -26.840  58.590 -23.380  1.00  0.00           H
ATOM   4604  CA  CYS A 305     -27.880  56.760 -23.100  1.00  0.00           C
ATOM   4605  HA  CYS A 305     -27.760  55.920 -22.410  1.00  0.00           H
ATOM   4606  CB  CYS A 305     -29.140  57.600 -22.730  1.00  0.00           C
ATOM   4607  HB1 CYS A 305     -28.990  57.930 -21.700  1.00  0.00           H
ATOM   4608  HB2 CYS A 305     -30.090  57.080 -22.810  1.00  0.00           H
ATOM   4609  SG  CYS A 305     -29.120  59.030 -23.880  1.00  0.00           S
ATOM   4610  HG  CYS A 305     -30.130  59.700 -23.310  1.00  0.00           H
ATOM   4611  C   CYS A 305     -27.970  56.080 -24.470  1.00  0.00           C
ATOM   4612  O   CYS A 305     -27.150  56.320 -25.360  1.00  0.00           O
ATOM   4613  N   ASP A 306     -29.130  55.430 -24.710  1.00  0.00           N
ATOM   4614  H   ASP A 306     -29.870  55.400 -24.030  1.00  0.00           H
ATOM   4615  CA  ASP A 306     -29.360  54.610 -25.970  1.00  0.00           C
ATOM   4616  HA  ASP A 306     -28.430  54.630 -26.540  1.00  0.00           H
ATOM   4617  CB  ASP A 306     -29.740  53.210 -25.580  1.00  0.00           C
ATOM   4618  HB1 ASP A 306     -30.700  53.140 -25.070  1.00  0.00           H
ATOM   4619  HB2 ASP A 306     -28.970  52.940 -24.850  1.00  0.00           H
ATOM   4620  CG  ASP A 306     -29.770  52.180 -26.760  1.00  0.00           C
ATOM   4621  OD1 ASP A 306     -29.690  52.620 -27.920  1.00  0.00           O
ATOM   4622  OD2 ASP A 306     -29.610  50.940 -26.570  1.00  0.00           O
ATOM   4623  C   ASP A 306     -30.400  55.300 -26.920  1.00  0.00           C
ATOM   4624  O   ASP A 306     -31.620  55.140 -26.730  1.00  0.00           O
ATOM   4625  N   PRO A 307     -29.970  55.780 -28.110  1.00  0.00           N
ATOM   4626  CD  PRO A 307     -28.540  56.200 -28.380  1.00  0.00           C
ATOM   4627  HD1 PRO A 307     -27.980  55.320 -28.690  1.00  0.00           H
ATOM   4628  HD2 PRO A 307     -28.050  56.680 -27.540  1.00  0.00           H
ATOM   4629  CG  PRO A 307     -28.550  57.170 -29.560  1.00  0.00           C
ATOM   4630  HG1 PRO A 307     -27.880  56.890 -30.380  1.00  0.00           H
ATOM   4631  HG2 PRO A 307     -28.420  58.200 -29.230  1.00  0.00           H
ATOM   4632  CB  PRO A 307     -29.990  57.000 -30.140  1.00  0.00           C
ATOM   4633  HB1 PRO A 307     -30.020  56.410 -31.050  1.00  0.00           H
ATOM   4634  HB2 PRO A 307     -30.270  58.000 -30.460  1.00  0.00           H
ATOM   4635  CA  PRO A 307     -30.820  56.440 -29.030  1.00  0.00           C
ATOM   4636  HA  PRO A 307     -31.380  57.230 -28.530  1.00  0.00           H
ATOM   4637  C   PRO A 307     -31.920  55.500 -29.590  1.00  0.00           C
ATOM   4638  O   PRO A 307     -33.000  56.010 -29.890  1.00  0.00           O
ATOM   4639  N   ARG A 308     -31.740  54.170 -29.500  1.00  0.00           N
ATOM   4640  H   ARG A 308     -30.930  53.800 -29.040  1.00  0.00           H
ATOM   4641  CA  ARG A 308     -32.730  53.130 -29.950  1.00  0.00           C
ATOM   4642  HA  ARG A 308     -33.120  53.360 -30.940  1.00  0.00           H
ATOM   4643  CB  ARG A 308     -31.990  51.760 -30.030  1.00  0.00           C
ATOM   4644  HB1 ARG A 308     -32.810  51.050 -30.180  1.00  0.00           H
ATOM   4645  HB2 ARG A 308     -31.560  51.500 -29.060  1.00  0.00           H
ATOM   4646  CG  ARG A 308     -30.920  51.650 -31.180  1.00  0.00           C
ATOM   4647  HG1 ARG A 308     -30.210  52.480 -31.200  1.00  0.00           H
ATOM   4648  HG2 ARG A 308     -31.460  51.420 -32.100  1.00  0.00           H
ATOM   4649  CD  ARG A 308     -30.120  50.390 -31.020  1.00  0.00           C
ATOM   4650  HD1 ARG A 308     -29.190  50.340 -31.600  1.00  0.00           H
ATOM   4651  HD2 ARG A 308     -30.790  49.570 -31.260  1.00  0.00           H
ATOM   4652  NE  ARG A 308     -29.620  50.110 -29.680  1.00  0.00           N
ATOM   4653  HE  ARG A 308     -29.680  50.810 -28.960  1.00  0.00           H
ATOM   4654  CZ  ARG A 308     -28.900  49.020 -29.330  1.00  0.00           C
ATOM   4655  NH1 ARG A 308     -28.820  47.900 -29.980  1.00  0.00           N
ATOM   4656 1HH1 ARG A 308     -29.040  47.820 -30.960  1.00  0.00           H
ATOM   4657 2HH1 ARG A 308     -28.290  47.140 -29.590  1.00  0.00           H
ATOM   4658  NH2 ARG A 308     -28.360  49.110 -28.180  1.00  0.00           N
ATOM   4659 1HH2 ARG A 308     -28.620  49.860 -27.560  1.00  0.00           H
ATOM   4660 2HH2 ARG A 308     -27.690  48.410 -27.870  1.00  0.00           H
ATOM   4661  C   ARG A 308     -33.870  53.080 -28.950  1.00  0.00           C
ATOM   4662  O   ARG A 308     -34.870  52.540 -29.350  1.00  0.00           O
ATOM   4663  N   HIS A 309     -33.650  53.560 -27.710  1.00  0.00           N
ATOM   4664  H   HIS A 309     -32.730  53.920 -27.520  1.00  0.00           H
ATOM   4665  CA  HIS A 309     -34.640  53.600 -26.650  1.00  0.00           C
ATOM   4666  HA  HIS A 309     -35.250  52.710 -26.770  1.00  0.00           H
ATOM   4667  CB  HIS A 309     -33.950  53.320 -25.280  1.00  0.00           C
ATOM   4668  HB1 HIS A 309     -33.370  54.200 -24.980  1.00  0.00           H
ATOM   4669  HB2 HIS A 309     -33.290  52.450 -25.380  1.00  0.00           H
ATOM   4670  CG  HIS A 309     -34.840  52.970 -24.120  1.00  0.00           C
ATOM   4671  ND1 HIS A 309     -36.040  52.280 -24.120  1.00  0.00           N
ATOM   4672  CE1 HIS A 309     -36.360  51.900 -22.870  1.00  0.00           C
ATOM   4673  HE1 HIS A 309     -37.290  51.410 -22.610  1.00  0.00           H
ATOM   4674  NE2 HIS A 309     -35.490  52.460 -22.060  1.00  0.00           N
ATOM   4675  HE2 HIS A 309     -35.470  52.310 -21.060  1.00  0.00           H
ATOM   4676  CD2 HIS A 309     -34.520  53.140 -22.840  1.00  0.00           C
ATOM   4677  HD2 HIS A 309     -33.660  53.610 -22.380  1.00  0.00           H
ATOM   4678  C   HIS A 309     -35.630  54.780 -26.580  1.00  0.00           C
ATOM   4679  O   HIS A 309     -36.820  54.610 -26.410  1.00  0.00           O
ATOM   4680  N   GLY A 310     -34.990  55.910 -26.770  1.00  0.00           N
ATOM   4681  H   GLY A 310     -34.000  55.830 -26.980  1.00  0.00           H
ATOM   4682  CA  GLY A 310     -35.680  57.250 -26.920  1.00  0.00           C
ATOM   4683  HA1 GLY A 310     -34.940  58.050 -26.990  1.00  0.00           H
ATOM   4684  HA2 GLY A 310     -36.410  57.370 -26.120  1.00  0.00           H
ATOM   4685  C   GLY A 310     -36.480  57.330 -28.240  1.00  0.00           C
ATOM   4686  O   GLY A 310     -36.410  56.420 -29.120  1.00  0.00           O
ATOM   4687  N   LYS A 311     -37.110  58.410 -28.460  1.00  0.00           N
ATOM   4688  H   LYS A 311     -37.280  59.090 -27.730  1.00  0.00           H
ATOM   4689  CA  LYS A 311     -37.870  58.750 -29.710  1.00  0.00           C
ATOM   4690  HA  LYS A 311     -37.640  57.980 -30.450  1.00  0.00           H
ATOM   4691  CB  LYS A 311     -39.370  58.890 -29.520  1.00  0.00           C
ATOM   4692  HB1 LYS A 311     -39.940  59.530 -30.200  1.00  0.00           H
ATOM   4693  HB2 LYS A 311     -39.490  59.350 -28.530  1.00  0.00           H
ATOM   4694  CG  LYS A 311     -40.010  57.460 -29.460  1.00  0.00           C
ATOM   4695  HG1 LYS A 311     -39.730  57.050 -28.490  1.00  0.00           H
ATOM   4696  HG2 LYS A 311     -39.720  56.850 -30.310  1.00  0.00           H
ATOM   4697  CD  LYS A 311     -41.540  57.400 -29.430  1.00  0.00           C
ATOM   4698  HD1 LYS A 311     -42.010  58.170 -30.030  1.00  0.00           H
ATOM   4699  HD2 LYS A 311     -41.960  57.530 -28.430  1.00  0.00           H
ATOM   4700  CE  LYS A 311     -42.100  56.110 -29.870  1.00  0.00           C
ATOM   4701  HE1 LYS A 311     -41.550  55.260 -29.470  1.00  0.00           H
ATOM   4702  HE2 LYS A 311     -42.100  56.000 -30.960  1.00  0.00           H
ATOM   4703  NZ  LYS A 311     -43.540  56.030 -29.390  1.00  0.00           N
ATOM   4704  HZ1 LYS A 311     -43.980  55.170 -29.660  1.00  0.00           H
ATOM   4705  HZ2 LYS A 311     -43.640  56.080 -28.380  1.00  0.00           H
ATOM   4706  HZ3 LYS A 311     -44.060  56.760 -29.850  1.00  0.00           H
ATOM   4707  C   LYS A 311     -37.210  59.970 -30.340  1.00  0.00           C
ATOM   4708  O   LYS A 311     -36.790  60.900 -29.640  1.00  0.00           O
ATOM   4709  N   TYR A 312     -37.100  59.980 -31.690  1.00  0.00           N
ATOM   4710  H   TYR A 312     -37.510  59.180 -32.150  1.00  0.00           H
ATOM   4711  CA  TYR A 312     -36.650  61.140 -32.440  1.00  0.00           C
ATOM   4712  HA  TYR A 312     -35.950  61.660 -31.780  1.00  0.00           H
ATOM   4713  CB  TYR A 312     -35.890  60.770 -33.710  1.00  0.00           C
ATOM   4714  HB1 TYR A 312     -35.710  61.690 -34.270  1.00  0.00           H
ATOM   4715  HB2 TYR A 312     -36.510  60.160 -34.360  1.00  0.00           H
ATOM   4716  CG  TYR A 312     -34.630  59.860 -33.570  1.00  0.00           C
ATOM   4717  CD1 TYR A 312     -34.560  58.460 -33.930  1.00  0.00           C
ATOM   4718  HD1 TYR A 312     -35.450  57.960 -34.290  1.00  0.00           H
ATOM   4719  CE1 TYR A 312     -33.390  57.710 -33.730  1.00  0.00           C
ATOM   4720  HE1 TYR A 312     -33.420  56.650 -33.930  1.00  0.00           H
ATOM   4721  CZ  TYR A 312     -32.210  58.470 -33.290  1.00  0.00           C
ATOM   4722  OH  TYR A 312     -31.080  57.710 -33.210  1.00  0.00           O
ATOM   4723  HH  TYR A 312     -31.210  56.820 -33.540  1.00  0.00           H
ATOM   4724  CE2 TYR A 312     -32.290  59.830 -33.050  1.00  0.00           C
ATOM   4725  HE2 TYR A 312     -31.540  60.330 -32.450  1.00  0.00           H
ATOM   4726  CD2 TYR A 312     -33.520  60.510 -33.050  1.00  0.00           C
ATOM   4727  HD2 TYR A 312     -33.690  61.550 -32.820  1.00  0.00           H
ATOM   4728  C   TYR A 312     -37.780  62.060 -32.820  1.00  0.00           C
ATOM   4729  O   TYR A 312     -39.000  61.750 -32.850  1.00  0.00           O
ATOM   4730  N   MET A 313     -37.340  63.360 -33.110  1.00  0.00           N
ATOM   4731  H   MET A 313     -36.420  63.550 -32.740  1.00  0.00           H
ATOM   4732  CA  MET A 313     -38.100  64.420 -33.830  1.00  0.00           C
ATOM   4733  HA  MET A 313     -39.110  64.040 -33.990  1.00  0.00           H
ATOM   4734  CB  MET A 313     -38.100  65.750 -33.090  1.00  0.00           C
ATOM   4735  HB1 MET A 313     -38.610  66.470 -33.730  1.00  0.00           H
ATOM   4736  HB2 MET A 313     -37.090  66.130 -32.900  1.00  0.00           H
ATOM   4737  CG  MET A 313     -38.800  65.740 -31.710  1.00  0.00           C
ATOM   4738  HG1 MET A 313     -39.570  64.970 -31.710  1.00  0.00           H
ATOM   4739  HG2 MET A 313     -39.170  66.730 -31.430  1.00  0.00           H
ATOM   4740  SD  MET A 313     -37.640  65.390 -30.500  1.00  0.00           S
ATOM   4741  CE  MET A 313     -38.410  63.880 -29.750  1.00  0.00           C
ATOM   4742  HE1 MET A 313     -37.630  63.560 -29.060  1.00  0.00           H
ATOM   4743  HE2 MET A 313     -39.290  64.220 -29.200  1.00  0.00           H
ATOM   4744  HE3 MET A 313     -38.650  63.130 -30.510  1.00  0.00           H
ATOM   4745  C   MET A 313     -37.390  64.630 -35.220  1.00  0.00           C
ATOM   4746  O   MET A 313     -38.100  64.980 -36.150  1.00  0.00           O
ATOM   4747  N   ALA A 314     -36.080  64.420 -35.380  1.00  0.00           N
ATOM   4748  H   ALA A 314     -35.530  64.060 -34.620  1.00  0.00           H
ATOM   4749  CA  ALA A 314     -35.380  64.930 -36.550  1.00  0.00           C
ATOM   4750  HA  ALA A 314     -35.980  64.800 -37.440  1.00  0.00           H
ATOM   4751  CB  ALA A 314     -35.210  66.480 -36.500  1.00  0.00           C
ATOM   4752  HB1 ALA A 314     -36.180  66.990 -36.410  1.00  0.00           H
ATOM   4753  HB2 ALA A 314     -34.610  66.720 -35.620  1.00  0.00           H
ATOM   4754  HB3 ALA A 314     -34.760  66.870 -37.410  1.00  0.00           H
ATOM   4755  C   ALA A 314     -34.060  64.180 -36.710  1.00  0.00           C
ATOM   4756  O   ALA A 314     -33.450  63.840 -35.700  1.00  0.00           O
ATOM   4757  N   CYS A 315     -33.660  63.990 -38.020  1.00  0.00           N
ATOM   4758  H   CYS A 315     -34.290  64.130 -38.790  1.00  0.00           H
ATOM   4759  CA  CYS A 315     -32.390  63.420 -38.310  1.00  0.00           C
ATOM   4760  HA  CYS A 315     -31.710  63.720 -37.510  1.00  0.00           H
ATOM   4761  CB  CYS A 315     -32.430  61.880 -38.460  1.00  0.00           C
ATOM   4762  HB1 CYS A 315     -33.020  61.560 -39.330  1.00  0.00           H
ATOM   4763  HB2 CYS A 315     -32.900  61.490 -37.560  1.00  0.00           H
ATOM   4764  SG  CYS A 315     -30.770  61.220 -38.620  1.00  0.00           S
ATOM   4765  HG  CYS A 315     -30.420  61.340 -37.340  1.00  0.00           H
ATOM   4766  C   CYS A 315     -31.800  64.180 -39.510  1.00  0.00           C
ATOM   4767  O   CYS A 315     -32.430  64.230 -40.600  1.00  0.00           O
ATOM   4768  N   CYS A 316     -30.610  64.700 -39.280  1.00  0.00           N
ATOM   4769  H   CYS A 316     -30.050  64.410 -38.490  1.00  0.00           H
ATOM   4770  CA  CYS A 316     -29.830  65.420 -40.340  1.00  0.00           C
ATOM   4771  HA  CYS A 316     -30.390  65.420 -41.280  1.00  0.00           H
ATOM   4772  CB  CYS A 316     -29.410  66.850 -39.860  1.00  0.00           C
ATOM   4773  HB1 CYS A 316     -28.580  67.270 -40.430  1.00  0.00           H
ATOM   4774  HB2 CYS A 316     -29.060  66.760 -38.830  1.00  0.00           H
ATOM   4775  SG  CYS A 316     -30.810  67.940 -39.980  1.00  0.00           S
ATOM   4776  HG  CYS A 316     -31.720  67.100 -39.490  1.00  0.00           H
ATOM   4777  C   CYS A 316     -28.530  64.660 -40.630  1.00  0.00           C
ATOM   4778  O   CYS A 316     -27.760  64.440 -39.700  1.00  0.00           O
ATOM   4779  N   LEU A 317     -28.110  64.360 -41.870  1.00  0.00           N
ATOM   4780  H   LEU A 317     -28.820  64.570 -42.550  1.00  0.00           H
ATOM   4781  CA  LEU A 317     -26.830  63.760 -42.320  1.00  0.00           C
ATOM   4782  HA  LEU A 317     -26.190  63.590 -41.460  1.00  0.00           H
ATOM   4783  CB  LEU A 317     -27.110  62.440 -42.940  1.00  0.00           C
ATOM   4784  HB1 LEU A 317     -26.180  62.020 -43.330  1.00  0.00           H
ATOM   4785  HB2 LEU A 317     -27.810  62.560 -43.760  1.00  0.00           H
ATOM   4786  CG  LEU A 317     -27.600  61.380 -41.870  1.00  0.00           C
ATOM   4787  HG  LEU A 317     -28.330  61.760 -41.160  1.00  0.00           H
ATOM   4788  CD1 LEU A 317     -28.310  60.250 -42.580  1.00  0.00           C
ATOM   4789 1HD1 LEU A 317     -27.630  59.730 -43.250  1.00  0.00           H
ATOM   4790 2HD1 LEU A 317     -28.820  59.610 -41.870  1.00  0.00           H
ATOM   4791 3HD1 LEU A 317     -29.080  60.650 -43.250  1.00  0.00           H
ATOM   4792  CD2 LEU A 317     -26.390  60.850 -41.170  1.00  0.00           C
ATOM   4793 1HD2 LEU A 317     -26.680  60.070 -40.480  1.00  0.00           H
ATOM   4794 2HD2 LEU A 317     -25.830  60.340 -41.950  1.00  0.00           H
ATOM   4795 3HD2 LEU A 317     -25.770  61.540 -40.600  1.00  0.00           H
ATOM   4796  C   LEU A 317     -26.010  64.680 -43.200  1.00  0.00           C
ATOM   4797  O   LEU A 317     -26.510  65.000 -44.270  1.00  0.00           O
ATOM   4798  N   LEU A 318     -24.870  65.260 -42.740  1.00  0.00           N
ATOM   4799  H   LEU A 318     -24.620  65.040 -41.780  1.00  0.00           H
ATOM   4800  CA  LEU A 318     -23.970  66.140 -43.520  1.00  0.00           C
ATOM   4801  HA  LEU A 318     -24.500  66.400 -44.440  1.00  0.00           H
ATOM   4802  CB  LEU A 318     -23.790  67.530 -42.760  1.00  0.00           C
ATOM   4803  HB1 LEU A 318     -23.290  67.350 -41.810  1.00  0.00           H
ATOM   4804  HB2 LEU A 318     -24.820  67.820 -42.580  1.00  0.00           H
ATOM   4805  CG  LEU A 318     -23.060  68.620 -43.540  1.00  0.00           C
ATOM   4806  HG  LEU A 318     -23.190  69.580 -43.040  1.00  0.00           H
ATOM   4807  CD1 LEU A 318     -21.540  68.480 -43.720  1.00  0.00           C
ATOM   4808 1HD1 LEU A 318     -21.000  69.290 -44.210  1.00  0.00           H
ATOM   4809 2HD1 LEU A 318     -21.010  68.350 -42.770  1.00  0.00           H
ATOM   4810 3HD1 LEU A 318     -21.340  67.610 -44.340  1.00  0.00           H
ATOM   4811  CD2 LEU A 318     -23.570  68.900 -44.990  1.00  0.00           C
ATOM   4812 1HD2 LEU A 318     -23.280  68.060 -45.620  1.00  0.00           H
ATOM   4813 2HD2 LEU A 318     -24.640  69.090 -44.890  1.00  0.00           H
ATOM   4814 3HD2 LEU A 318     -23.200  69.870 -45.330  1.00  0.00           H
ATOM   4815  C   LEU A 318     -22.670  65.460 -43.900  1.00  0.00           C
ATOM   4816  O   LEU A 318     -21.650  65.310 -43.250  1.00  0.00           O
ATOM   4817  N   TYR A 319     -22.700  65.040 -45.200  1.00  0.00           N
ATOM   4818  H   TYR A 319     -23.510  65.190 -45.790  1.00  0.00           H
ATOM   4819  CA  TYR A 319     -21.560  64.340 -45.880  1.00  0.00           C
ATOM   4820  HA  TYR A 319     -21.120  63.630 -45.180  1.00  0.00           H
ATOM   4821  CB  TYR A 319     -22.160  63.570 -47.060  1.00  0.00           C
ATOM   4822  HB1 TYR A 319     -21.310  63.180 -47.610  1.00  0.00           H
ATOM   4823  HB2 TYR A 319     -22.760  64.190 -47.720  1.00  0.00           H
ATOM   4824  CG  TYR A 319     -23.070  62.510 -46.580  1.00  0.00           C
ATOM   4825  CD1 TYR A 319     -24.460  62.710 -46.590  1.00  0.00           C
ATOM   4826  HD1 TYR A 319     -24.930  63.650 -46.850  1.00  0.00           H
ATOM   4827  CE1 TYR A 319     -25.270  61.710 -46.100  1.00  0.00           C
ATOM   4828  HE1 TYR A 319     -26.280  61.920 -45.760  1.00  0.00           H
ATOM   4829  CZ  TYR A 319     -24.800  60.480 -45.700  1.00  0.00           C
ATOM   4830  OH  TYR A 319     -25.680  59.590 -45.340  1.00  0.00           O
ATOM   4831  HH  TYR A 319     -25.310  58.740 -45.090  1.00  0.00           H
ATOM   4832  CE2 TYR A 319     -23.430  60.190 -45.760  1.00  0.00           C
ATOM   4833  HE2 TYR A 319     -23.060  59.220 -45.470  1.00  0.00           H
ATOM   4834  CD2 TYR A 319     -22.570  61.230 -46.170  1.00  0.00           C
ATOM   4835  HD2 TYR A 319     -21.500  61.090 -46.140  1.00  0.00           H
ATOM   4836  C   TYR A 319     -20.460  65.280 -46.360  1.00  0.00           C
ATOM   4837  O   TYR A 319     -20.710  66.380 -46.800  1.00  0.00           O
ATOM   4838  N   ARG A 320     -19.180  64.830 -46.290  1.00  0.00           N
ATOM   4839  H   ARG A 320     -19.040  63.870 -45.990  1.00  0.00           H
ATOM   4840  CA  ARG A 320     -18.020  65.620 -46.710  1.00  0.00           C
ATOM   4841  HA  ARG A 320     -18.430  66.550 -47.120  1.00  0.00           H
ATOM   4842  CB  ARG A 320     -17.020  66.020 -45.580  1.00  0.00           C
ATOM   4843  HB1 ARG A 320     -16.450  66.880 -45.920  1.00  0.00           H
ATOM   4844  HB2 ARG A 320     -16.230  65.310 -45.350  1.00  0.00           H
ATOM   4845  CG  ARG A 320     -17.620  66.300 -44.160  1.00  0.00           C
ATOM   4846  HG1 ARG A 320     -17.810  65.300 -43.750  1.00  0.00           H
ATOM   4847  HG2 ARG A 320     -18.530  66.890 -44.280  1.00  0.00           H
ATOM   4848  CD  ARG A 320     -16.690  67.130 -43.300  1.00  0.00           C
ATOM   4849  HD1 ARG A 320     -15.780  66.560 -43.130  1.00  0.00           H
ATOM   4850  HD2 ARG A 320     -17.190  67.270 -42.350  1.00  0.00           H
ATOM   4851  NE  ARG A 320     -16.420  68.450 -43.910  1.00  0.00           N
ATOM   4852  HE  ARG A 320     -17.030  68.820 -44.630  1.00  0.00           H
ATOM   4853  CZ  ARG A 320     -15.650  69.380 -43.380  1.00  0.00           C
ATOM   4854  NH1 ARG A 320     -14.830  69.160 -42.410  1.00  0.00           N
ATOM   4855 1HH1 ARG A 320     -14.900  68.240 -42.000  1.00  0.00           H
ATOM   4856 2HH1 ARG A 320     -14.100  69.760 -42.070  1.00  0.00           H
ATOM   4857  NH2 ARG A 320     -15.720  70.590 -43.860  1.00  0.00           N
ATOM   4858 1HH2 ARG A 320     -16.300  70.790 -44.660  1.00  0.00           H
ATOM   4859 2HH2 ARG A 320     -15.090  71.260 -43.440  1.00  0.00           H
ATOM   4860  C   ARG A 320     -17.280  64.960 -47.890  1.00  0.00           C
ATOM   4861  O   ARG A 320     -17.080  63.760 -48.030  1.00  0.00           O
ATOM   4862  N   GLY A 321     -16.790  65.850 -48.750  1.00  0.00           N
ATOM   4863  H   GLY A 321     -16.940  66.840 -48.630  1.00  0.00           H
ATOM   4864  CA  GLY A 321     -15.830  65.530 -49.800  1.00  0.00           C
ATOM   4865  HA1 GLY A 321     -15.060  64.920 -49.340  1.00  0.00           H
ATOM   4866  HA2 GLY A 321     -15.330  66.400 -50.250  1.00  0.00           H
ATOM   4867  C   GLY A 321     -16.350  64.590 -50.960  1.00  0.00           C
ATOM   4868  O   GLY A 321     -17.170  64.990 -51.720  1.00  0.00           O
ATOM   4869  N   ASP A 322     -15.690  63.450 -51.170  1.00  0.00           N
ATOM   4870  H   ASP A 322     -14.880  63.170 -50.630  1.00  0.00           H
ATOM   4871  CA  ASP A 322     -15.910  62.640 -52.380  1.00  0.00           C
ATOM   4872  HA  ASP A 322     -16.030  63.440 -53.100  1.00  0.00           H
ATOM   4873  CB  ASP A 322     -14.630  61.890 -52.660  1.00  0.00           C
ATOM   4874  HB1 ASP A 322     -14.400  61.160 -51.880  1.00  0.00           H
ATOM   4875  HB2 ASP A 322     -13.770  62.570 -52.660  1.00  0.00           H
ATOM   4876  CG  ASP A 322     -14.610  61.050 -53.950  1.00  0.00           C
ATOM   4877  OD1 ASP A 322     -14.040  59.910 -53.920  1.00  0.00           O
ATOM   4878  OD2 ASP A 322     -15.180  61.500 -54.970  1.00  0.00           O
ATOM   4879  C   ASP A 322     -17.220  61.890 -52.550  1.00  0.00           C
ATOM   4880  O   ASP A 322     -17.230  60.660 -52.520  1.00  0.00           O
ATOM   4881  N   VAL A 323     -18.310  62.640 -52.650  1.00  0.00           N
ATOM   4882  H   VAL A 323     -18.230  63.650 -52.570  1.00  0.00           H
ATOM   4883  CA  VAL A 323     -19.690  62.140 -52.800  1.00  0.00           C
ATOM   4884  HA  VAL A 323     -19.600  61.140 -53.220  1.00  0.00           H
ATOM   4885  CB  VAL A 323     -20.410  62.020 -51.400  1.00  0.00           C
ATOM   4886  HB  VAL A 323     -21.420  61.650 -51.540  1.00  0.00           H
ATOM   4887  CG1 VAL A 323     -19.810  61.210 -50.230  1.00  0.00           C
ATOM   4888 1HG1 VAL A 323     -20.320  61.180 -49.260  1.00  0.00           H
ATOM   4889 2HG1 VAL A 323     -19.740  60.180 -50.570  1.00  0.00           H
ATOM   4890 3HG1 VAL A 323     -18.790  61.540 -50.060  1.00  0.00           H
ATOM   4891  CG2 VAL A 323     -20.640  63.430 -50.760  1.00  0.00           C
ATOM   4892 1HG2 VAL A 323     -21.260  63.370 -49.870  1.00  0.00           H
ATOM   4893 2HG2 VAL A 323     -19.700  63.830 -50.370  1.00  0.00           H
ATOM   4894 3HG2 VAL A 323     -21.110  64.140 -51.440  1.00  0.00           H
ATOM   4895  C   VAL A 323     -20.490  63.130 -53.690  1.00  0.00           C
ATOM   4896  O   VAL A 323     -20.120  64.350 -53.750  1.00  0.00           O
ATOM   4897  N   VAL A 324     -21.560  62.660 -54.330  1.00  0.00           N
ATOM   4898  H   VAL A 324     -21.700  61.660 -54.320  1.00  0.00           H
ATOM   4899  CA  VAL A 324     -22.620  63.450 -54.940  1.00  0.00           C
ATOM   4900  HA  VAL A 324     -22.380  64.510 -54.800  1.00  0.00           H
ATOM   4901  CB  VAL A 324     -22.480  63.360 -56.460  1.00  0.00           C
ATOM   4902  HB  VAL A 324     -23.290  63.930 -56.920  1.00  0.00           H
ATOM   4903  CG1 VAL A 324     -21.210  64.040 -57.030  1.00  0.00           C
ATOM   4904 1HG1 VAL A 324     -20.310  63.490 -56.740  1.00  0.00           H
ATOM   4905 2HG1 VAL A 324     -21.270  64.060 -58.120  1.00  0.00           H
ATOM   4906 3HG1 VAL A 324     -21.170  65.080 -56.710  1.00  0.00           H
ATOM   4907  CG2 VAL A 324     -22.430  61.940 -57.100  1.00  0.00           C
ATOM   4908 1HG2 VAL A 324     -21.580  61.400 -56.690  1.00  0.00           H
ATOM   4909 2HG2 VAL A 324     -23.300  61.320 -56.870  1.00  0.00           H
ATOM   4910 3HG2 VAL A 324     -22.360  62.170 -58.170  1.00  0.00           H
ATOM   4911  C   VAL A 324     -24.110  63.180 -54.460  1.00  0.00           C
ATOM   4912  O   VAL A 324     -24.370  62.120 -53.880  1.00  0.00           O
ATOM   4913  N   PRO A 325     -25.050  64.090 -54.750  1.00  0.00           N
ATOM   4914  CD  PRO A 325     -24.840  65.360 -55.430  1.00  0.00           C
ATOM   4915  HD1 PRO A 325     -24.920  65.190 -56.510  1.00  0.00           H
ATOM   4916  HD2 PRO A 325     -23.970  65.960 -55.180  1.00  0.00           H
ATOM   4917  CG  PRO A 325     -26.140  66.110 -55.130  1.00  0.00           C
ATOM   4918  HG1 PRO A 325     -26.320  66.950 -55.800  1.00  0.00           H
ATOM   4919  HG2 PRO A 325     -26.120  66.500 -54.110  1.00  0.00           H
ATOM   4920  CB  PRO A 325     -27.200  65.000 -55.030  1.00  0.00           C
ATOM   4921  HB1 PRO A 325     -27.500  64.680 -56.020  1.00  0.00           H
ATOM   4922  HB2 PRO A 325     -28.100  65.240 -54.450  1.00  0.00           H
ATOM   4923  CA  PRO A 325     -26.420  63.910 -54.290  1.00  0.00           C
ATOM   4924  HA  PRO A 325     -26.460  64.270 -53.260  1.00  0.00           H
ATOM   4925  C   PRO A 325     -27.000  62.480 -54.520  1.00  0.00           C
ATOM   4926  O   PRO A 325     -27.540  61.880 -53.600  1.00  0.00           O
ATOM   4927  N   LYS A 326     -26.890  61.890 -55.730  1.00  0.00           N
ATOM   4928  H   LYS A 326     -26.480  62.470 -56.460  1.00  0.00           H
ATOM   4929  CA  LYS A 326     -27.210  60.470 -55.920  1.00  0.00           C
ATOM   4930  HA  LYS A 326     -28.270  60.390 -56.160  1.00  0.00           H
ATOM   4931  CB  LYS A 326     -26.530  60.190 -57.330  1.00  0.00           C
ATOM   4932  HB1 LYS A 326     -25.580  60.720 -57.350  1.00  0.00           H
ATOM   4933  HB2 LYS A 326     -27.210  60.590 -58.080  1.00  0.00           H
ATOM   4934  CG  LYS A 326     -26.440  58.740 -57.730  1.00  0.00           C
ATOM   4935  HG1 LYS A 326     -27.480  58.420 -57.660  1.00  0.00           H
ATOM   4936  HG2 LYS A 326     -25.880  58.160 -57.000  1.00  0.00           H
ATOM   4937  CD  LYS A 326     -25.940  58.610 -59.170  1.00  0.00           C
ATOM   4938  HD1 LYS A 326     -26.560  59.170 -59.870  1.00  0.00           H
ATOM   4939  HD2 LYS A 326     -25.850  57.560 -59.460  1.00  0.00           H
ATOM   4940  CE  LYS A 326     -24.440  59.030 -59.380  1.00  0.00           C
ATOM   4941  HE1 LYS A 326     -24.170  60.090 -59.310  1.00  0.00           H
ATOM   4942  HE2 LYS A 326     -24.390  58.860 -60.460  1.00  0.00           H
ATOM   4943  NZ  LYS A 326     -23.430  58.320 -58.590  1.00  0.00           N
ATOM   4944  HZ1 LYS A 326     -22.520  58.600 -58.920  1.00  0.00           H
ATOM   4945  HZ2 LYS A 326     -23.460  58.540 -57.610  1.00  0.00           H
ATOM   4946  HZ3 LYS A 326     -23.530  57.310 -58.660  1.00  0.00           H
ATOM   4947  C   LYS A 326     -26.690  59.490 -54.900  1.00  0.00           C
ATOM   4948  O   LYS A 326     -27.520  58.710 -54.370  1.00  0.00           O
ATOM   4949  N   ASP A 327     -25.460  59.500 -54.570  1.00  0.00           N
ATOM   4950  H   ASP A 327     -24.960  60.220 -55.080  1.00  0.00           H
ATOM   4951  CA  ASP A 327     -24.680  58.710 -53.630  1.00  0.00           C
ATOM   4952  HA  ASP A 327     -24.650  57.680 -53.970  1.00  0.00           H
ATOM   4953  CB  ASP A 327     -23.180  59.120 -53.510  1.00  0.00           C
ATOM   4954  HB1 ASP A 327     -22.670  58.470 -52.790  1.00  0.00           H
ATOM   4955  HB2 ASP A 327     -23.170  60.160 -53.200  1.00  0.00           H
ATOM   4956  CG  ASP A 327     -22.410  59.110 -54.890  1.00  0.00           C
ATOM   4957  OD1 ASP A 327     -22.960  58.750 -55.940  1.00  0.00           O
ATOM   4958  OD2 ASP A 327     -21.210  59.540 -54.910  1.00  0.00           O
ATOM   4959  C   ASP A 327     -25.310  58.840 -52.250  1.00  0.00           C
ATOM   4960  O   ASP A 327     -25.620  57.800 -51.640  1.00  0.00           O
ATOM   4961  N   VAL A 328     -25.520  60.070 -51.790  1.00  0.00           N
ATOM   4962  H   VAL A 328     -25.330  60.880 -52.360  1.00  0.00           H
ATOM   4963  CA  VAL A 328     -26.040  60.330 -50.400  1.00  0.00           C
ATOM   4964  HA  VAL A 328     -25.490  59.600 -49.810  1.00  0.00           H
ATOM   4965  CB  VAL A 328     -25.690  61.650 -49.900  1.00  0.00           C
ATOM   4966  HB  VAL A 328     -26.140  61.890 -48.930  1.00  0.00           H
ATOM   4967  CG1 VAL A 328     -24.210  61.670 -49.850  1.00  0.00           C
ATOM   4968 1HG1 VAL A 328     -23.790  61.620 -50.850  1.00  0.00           H
ATOM   4969 2HG1 VAL A 328     -23.990  62.560 -49.260  1.00  0.00           H
ATOM   4970 3HG1 VAL A 328     -23.690  60.850 -49.360  1.00  0.00           H
ATOM   4971  CG2 VAL A 328     -26.020  62.860 -50.790  1.00  0.00           C
ATOM   4972 1HG2 VAL A 328     -25.600  63.810 -50.450  1.00  0.00           H
ATOM   4973 2HG2 VAL A 328     -25.570  62.800 -51.780  1.00  0.00           H
ATOM   4974 3HG2 VAL A 328     -27.110  62.930 -50.750  1.00  0.00           H
ATOM   4975  C   VAL A 328     -27.500  60.040 -50.280  1.00  0.00           C
ATOM   4976  O   VAL A 328     -27.930  59.770 -49.160  1.00  0.00           O
ATOM   4977  N   ASN A 329     -28.380  60.140 -51.310  1.00  0.00           N
ATOM   4978  H   ASN A 329     -27.980  60.450 -52.190  1.00  0.00           H
ATOM   4979  CA  ASN A 329     -29.780  59.730 -51.260  1.00  0.00           C
ATOM   4980  HA  ASN A 329     -30.100  60.030 -50.260  1.00  0.00           H
ATOM   4981  CB  ASN A 329     -30.570  60.530 -52.350  1.00  0.00           C
ATOM   4982  HB1 ASN A 329     -31.520  60.010 -52.460  1.00  0.00           H
ATOM   4983  HB2 ASN A 329     -30.000  60.490 -53.270  1.00  0.00           H
ATOM   4984  CG  ASN A 329     -30.740  61.990 -51.870  1.00  0.00           C
ATOM   4985  OD1 ASN A 329     -31.720  62.400 -51.290  1.00  0.00           O
ATOM   4986  ND2 ASN A 329     -29.790  62.820 -52.050  1.00  0.00           N
ATOM   4987 1HD2 ASN A 329     -29.070  62.570 -52.720  1.00  0.00           H
ATOM   4988 2HD2 ASN A 329     -29.830  63.800 -51.810  1.00  0.00           H
ATOM   4989  C   ASN A 329     -29.930  58.150 -51.350  1.00  0.00           C
ATOM   4990  O   ASN A 329     -30.970  57.610 -50.990  1.00  0.00           O
ATOM   4991  N   ALA A 330     -28.900  57.440 -51.770  1.00  0.00           N
ATOM   4992  H   ALA A 330     -28.060  57.870 -52.110  1.00  0.00           H
ATOM   4993  CA  ALA A 330     -28.770  55.970 -51.880  1.00  0.00           C
ATOM   4994  HA  ALA A 330     -29.790  55.610 -51.990  1.00  0.00           H
ATOM   4995  CB  ALA A 330     -28.030  55.530 -53.120  1.00  0.00           C
ATOM   4996  HB1 ALA A 330     -27.170  56.190 -53.220  1.00  0.00           H
ATOM   4997  HB2 ALA A 330     -27.770  54.480 -53.030  1.00  0.00           H
ATOM   4998  HB3 ALA A 330     -28.730  55.650 -53.950  1.00  0.00           H
ATOM   4999  C   ALA A 330     -28.070  55.330 -50.620  1.00  0.00           C
ATOM   5000  O   ALA A 330     -28.190  54.130 -50.350  1.00  0.00           O
ATOM   5001  N   ALA A 331     -27.250  56.190 -49.980  1.00  0.00           N
ATOM   5002  H   ALA A 331     -27.000  57.000 -50.520  1.00  0.00           H
ATOM   5003  CA  ALA A 331     -26.550  55.950 -48.680  1.00  0.00           C
ATOM   5004  HA  ALA A 331     -25.850  55.120 -48.790  1.00  0.00           H
ATOM   5005  CB  ALA A 331     -25.730  57.150 -48.390  1.00  0.00           C
ATOM   5006  HB1 ALA A 331     -25.030  56.800 -47.640  1.00  0.00           H
ATOM   5007  HB2 ALA A 331     -25.220  57.500 -49.280  1.00  0.00           H
ATOM   5008  HB3 ALA A 331     -26.430  57.900 -48.020  1.00  0.00           H
ATOM   5009  C   ALA A 331     -27.550  55.680 -47.500  1.00  0.00           C
ATOM   5010  O   ALA A 331     -27.210  54.990 -46.600  1.00  0.00           O
ATOM   5011  N   ILE A 332     -28.850  56.160 -47.570  1.00  0.00           N
ATOM   5012  H   ILE A 332     -29.120  56.680 -48.390  1.00  0.00           H
ATOM   5013  CA  ILE A 332     -29.950  56.090 -46.610  1.00  0.00           C
ATOM   5014  HA  ILE A 332     -29.450  55.940 -45.650  1.00  0.00           H
ATOM   5015  CB  ILE A 332     -30.710  57.450 -46.510  1.00  0.00           C
ATOM   5016  HB  ILE A 332     -31.610  57.360 -45.890  1.00  0.00           H
ATOM   5017  CG2 ILE A 332     -29.680  58.490 -46.050  1.00  0.00           C
ATOM   5018 1HG2 ILE A 332     -30.230  59.410 -45.820  1.00  0.00           H
ATOM   5019 2HG2 ILE A 332     -29.240  58.210 -45.090  1.00  0.00           H
ATOM   5020 3HG2 ILE A 332     -28.960  58.770 -46.810  1.00  0.00           H
ATOM   5021  CG1 ILE A 332     -31.160  57.990 -47.890  1.00  0.00           C
ATOM   5022 1HG1 ILE A 332     -31.630  57.200 -48.470  1.00  0.00           H
ATOM   5023 2HG1 ILE A 332     -30.320  58.420 -48.430  1.00  0.00           H
ATOM   5024  CD  ILE A 332     -32.290  59.040 -47.740  1.00  0.00           C
ATOM   5025  HD1 ILE A 332     -33.000  58.660 -47.010  1.00  0.00           H
ATOM   5026  HD2 ILE A 332     -31.890  59.930 -47.270  1.00  0.00           H
ATOM   5027  HD3 ILE A 332     -32.660  59.340 -48.720  1.00  0.00           H
ATOM   5028  C   ILE A 332     -30.950  54.970 -46.950  1.00  0.00           C
ATOM   5029  O   ILE A 332     -31.710  54.520 -46.060  1.00  0.00           O
ATOM   5030  N   ALA A 333     -30.760  54.290 -48.110  1.00  0.00           N
ATOM   5031  H   ALA A 333     -30.080  54.700 -48.730  1.00  0.00           H
ATOM   5032  CA  ALA A 333     -31.710  53.350 -48.730  1.00  0.00           C
ATOM   5033  HA  ALA A 333     -32.710  53.780 -48.690  1.00  0.00           H
ATOM   5034  CB  ALA A 333     -31.270  53.060 -50.180  1.00  0.00           C
ATOM   5035  HB1 ALA A 333     -31.310  53.990 -50.750  1.00  0.00           H
ATOM   5036  HB2 ALA A 333     -30.240  52.700 -50.130  1.00  0.00           H
ATOM   5037  HB3 ALA A 333     -31.930  52.330 -50.660  1.00  0.00           H
ATOM   5038  C   ALA A 333     -31.940  52.060 -48.000  1.00  0.00           C
ATOM   5039  O   ALA A 333     -33.030  51.510 -48.180  1.00  0.00           O
ATOM   5040  N   THR A 334     -31.140  51.690 -47.000  1.00  0.00           N
ATOM   5041  H   THR A 334     -30.310  52.210 -46.750  1.00  0.00           H
ATOM   5042  CA  THR A 334     -31.420  50.500 -46.170  1.00  0.00           C
ATOM   5043  HA  THR A 334     -32.310  50.000 -46.540  1.00  0.00           H
ATOM   5044  CB  THR A 334     -30.360  49.450 -46.460  1.00  0.00           C
ATOM   5045  HB  THR A 334     -30.610  48.520 -45.940  1.00  0.00           H
ATOM   5046  CG2 THR A 334     -30.290  49.030 -47.940  1.00  0.00           C
ATOM   5047 1HG2 THR A 334     -30.970  48.190 -48.090  1.00  0.00           H
ATOM   5048 2HG2 THR A 334     -30.190  49.820 -48.690  1.00  0.00           H
ATOM   5049 3HG2 THR A 334     -29.340  48.530 -48.140  1.00  0.00           H
ATOM   5050  OG1 THR A 334     -29.170  49.930 -45.860  1.00  0.00           O
ATOM   5051  HG1 THR A 334     -28.810  50.750 -46.210  1.00  0.00           H
ATOM   5052  C   THR A 334     -31.460  50.730 -44.650  1.00  0.00           C
ATOM   5053  O   THR A 334     -31.640  49.740 -43.920  1.00  0.00           O
ATOM   5054  N   ILE A 335     -31.380  51.900 -44.120  1.00  0.00           N
ATOM   5055  H   ILE A 335     -31.350  52.720 -44.690  1.00  0.00           H
ATOM   5056  CA  ILE A 335     -31.130  52.150 -42.670  1.00  0.00           C
ATOM   5057  HA  ILE A 335     -30.310  51.520 -42.320  1.00  0.00           H
ATOM   5058  CB  ILE A 335     -30.670  53.600 -42.390  1.00  0.00           C
ATOM   5059  HB  ILE A 335     -31.550  54.180 -42.670  1.00  0.00           H
ATOM   5060  CG2 ILE A 335     -30.430  53.650 -40.840  1.00  0.00           C
[truncated: 718,754 more chars]
