# Supplementary material for: Identification and validation of novel microtubule suppressors with an imidazopyridine scaffold through structure-based virtual screening and docking
Source: RSC Med Chem. 2022 May 18;13(8):929–43. doi: 10.1039/d1md00392e (PMC9384815; doi:10.1039/d1md00392e)
Supplement: MD-013-D1MD00392E-s019 [file MD-013-D1MD00392E-s019.pdb]

REMARK    GENERATED BY TRJCONV
TITLE     TUBULIN ALPHA-1B CHAIN t= 500000.00000 step= 250000000
REMARK    THIS IS A SIMULATION BOX
CRYST1  135.658  109.988   96.431  90.00  90.00  90.00 P 1           1
MODEL        1
ATOM      1  N   MET A   1      28.100  60.140 113.650  1.00  0.00           N
ATOM      2  H1  MET A   1      28.340  60.330 112.680  1.00  0.00           H
ATOM      3  H2  MET A   1      27.100  60.050 113.650  1.00  0.00           H
ATOM      4  H3  MET A   1      28.450  60.940 114.170  1.00  0.00           H
ATOM      5  CA  MET A   1      28.630  58.800 114.120  1.00  0.00           C
ATOM      6  HA  MET A   1      28.600  58.680 115.200  1.00  0.00           H
ATOM      7  CB  MET A   1      27.780  57.680 113.610  1.00  0.00           C
ATOM      8  HB1 MET A   1      26.830  57.620 114.130  1.00  0.00           H
ATOM      9  HB2 MET A   1      28.340  56.790 113.910  1.00  0.00           H
ATOM     10  CG  MET A   1      27.560  57.540 112.130  1.00  0.00           C
ATOM     11  HG1 MET A   1      27.350  58.500 111.660  1.00  0.00           H
ATOM     12  HG2 MET A   1      26.640  56.950 112.040  1.00  0.00           H
ATOM     13  SD  MET A   1      28.950  56.990 111.200  1.00  0.00           S
ATOM     14  CE  MET A   1      28.000  56.780 109.710  1.00  0.00           C
ATOM     15  HE1 MET A   1      27.610  57.750 109.420  1.00  0.00           H
ATOM     16  HE2 MET A   1      28.710  56.540 108.920  1.00  0.00           H
ATOM     17  HE3 MET A   1      27.180  56.070 109.770  1.00  0.00           H
ATOM     18  C   MET A   1      30.110  58.650 113.850  1.00  0.00           C
ATOM     19  O   MET A   1      30.600  57.490 113.750  1.00  0.00           O
ATOM     20  N   ARG A   2      30.980  59.700 114.060  1.00  0.00           N
ATOM     21  H   ARG A   2      30.580  60.590 114.320  1.00  0.00           H
ATOM     22  CA  ARG A   2      32.460  59.650 113.920  1.00  0.00           C
ATOM     23  HA  ARG A   2      32.900  58.690 114.200  1.00  0.00           H
ATOM     24  CB  ARG A   2      32.950  59.860 112.460  1.00  0.00           C
ATOM     25  HB1 ARG A   2      34.020  60.030 112.350  1.00  0.00           H
ATOM     26  HB2 ARG A   2      32.560  60.860 112.250  1.00  0.00           H
ATOM     27  CG  ARG A   2      32.440  58.840 111.460  1.00  0.00           C
ATOM     28  HG1 ARG A   2      32.650  59.120 110.430  1.00  0.00           H
ATOM     29  HG2 ARG A   2      31.350  58.770 111.410  1.00  0.00           H
ATOM     30  CD  ARG A   2      33.050  57.450 111.750  1.00  0.00           C
ATOM     31  HD1 ARG A   2      32.510  56.800 111.060  1.00  0.00           H
ATOM     32  HD2 ARG A   2      32.780  57.120 112.750  1.00  0.00           H
ATOM     33  NE  ARG A   2      34.450  57.100 111.470  1.00  0.00           N
ATOM     34  HE  ARG A   2      35.110  57.790 111.130  1.00  0.00           H
ATOM     35  CZ  ARG A   2      34.940  55.860 111.450  1.00  0.00           C
ATOM     36  NH1 ARG A   2      34.180  54.920 111.810  1.00  0.00           N
ATOM     37 1HH1 ARG A   2      33.270  54.990 112.250  1.00  0.00           H
ATOM     38 2HH1 ARG A   2      34.620  54.010 111.770  1.00  0.00           H
ATOM     39  NH2 ARG A   2      36.180  55.720 111.050  1.00  0.00           N
ATOM     40 1HH2 ARG A   2      36.620  56.550 110.670  1.00  0.00           H
ATOM     41 2HH2 ARG A   2      36.470  54.790 110.770  1.00  0.00           H
ATOM     42  C   ARG A   2      32.970  60.710 114.940  1.00  0.00           C
ATOM     43  O   ARG A   2      33.860  61.610 114.650  1.00  0.00           O
ATOM     44  N   GLU A   3      32.400  60.730 116.080  1.00  0.00           N
ATOM     45  H   GLU A   3      31.830  59.940 116.350  1.00  0.00           H
ATOM     46  CA  GLU A   3      32.750  61.780 117.060  1.00  0.00           C
ATOM     47  HA  GLU A   3      32.740  62.680 116.450  1.00  0.00           H
ATOM     48  CB  GLU A   3      31.600  61.820 118.040  1.00  0.00           C
ATOM     49  HB1 GLU A   3      31.980  62.460 118.840  1.00  0.00           H
ATOM     50  HB2 GLU A   3      31.430  60.850 118.510  1.00  0.00           H
ATOM     51  CG  GLU A   3      30.260  62.350 117.520  1.00  0.00           C
ATOM     52  HG1 GLU A   3      30.430  63.350 117.120  1.00  0.00           H
ATOM     53  HG2 GLU A   3      29.740  62.470 118.470  1.00  0.00           H
ATOM     54  CD  GLU A   3      29.500  61.370 116.660  1.00  0.00           C
ATOM     55  OE1 GLU A   3      28.980  60.350 117.270  1.00  0.00           O
ATOM     56  OE2 GLU A   3      29.370  61.560 115.440  1.00  0.00           O
ATOM     57  C   GLU A   3      34.100  61.480 117.770  1.00  0.00           C
ATOM     58  O   GLU A   3      34.350  60.360 118.120  1.00  0.00           O
ATOM     59  N   CYS A   4      34.850  62.540 118.040  1.00  0.00           N
ATOM     60  H   CYS A   4      34.510  63.450 117.780  1.00  0.00           H
ATOM     61  CA  CYS A   4      35.990  62.580 118.930  1.00  0.00           C
ATOM     62  HA  CYS A   4      36.100  61.560 119.300  1.00  0.00           H
ATOM     63  CB  CYS A   4      37.270  63.010 118.110  1.00  0.00           C
ATOM     64  HB1 CYS A   4      37.010  63.960 117.640  1.00  0.00           H
ATOM     65  HB2 CYS A   4      37.320  62.240 117.330  1.00  0.00           H
ATOM     66  SG  CYS A   4      38.780  62.950 119.150  1.00  0.00           S
ATOM     67  HG  CYS A   4      39.660  62.900 118.150  1.00  0.00           H
ATOM     68  C   CYS A   4      35.780  63.560 120.150  1.00  0.00           C
ATOM     69  O   CYS A   4      35.250  64.670 119.940  1.00  0.00           O
ATOM     70  N   ILE A   5      36.310  63.230 121.300  1.00  0.00           N
ATOM     71  H   ILE A   5      36.720  62.310 121.380  1.00  0.00           H
ATOM     72  CA  ILE A   5      36.220  64.050 122.510  1.00  0.00           C
ATOM     73  HA  ILE A   5      35.520  64.860 122.310  1.00  0.00           H
ATOM     74  CB  ILE A   5      35.520  63.270 123.640  1.00  0.00           C
ATOM     75  HB  ILE A   5      35.880  62.240 123.610  1.00  0.00           H
ATOM     76  CG2 ILE A   5      35.740  63.800 125.040  1.00  0.00           C
ATOM     77 1HG2 ILE A   5      35.220  63.270 125.840  1.00  0.00           H
ATOM     78 2HG2 ILE A   5      36.800  63.800 125.310  1.00  0.00           H
ATOM     79 3HG2 ILE A   5      35.350  64.820 125.110  1.00  0.00           H
ATOM     80  CG1 ILE A   5      34.020  63.200 123.330  1.00  0.00           C
ATOM     81 1HG1 ILE A   5      33.800  62.840 122.330  1.00  0.00           H
ATOM     82 2HG1 ILE A   5      33.600  64.190 123.490  1.00  0.00           H
ATOM     83  CD  ILE A   5      33.150  62.410 124.340  1.00  0.00           C
ATOM     84  HD1 ILE A   5      33.040  62.910 125.310  1.00  0.00           H
ATOM     85  HD2 ILE A   5      32.160  62.280 123.920  1.00  0.00           H
ATOM     86  HD3 ILE A   5      33.540  61.420 124.560  1.00  0.00           H
ATOM     87  C   ILE A   5      37.460  64.660 122.930  1.00  0.00           C
ATOM     88  O   ILE A   5      38.490  64.060 123.180  1.00  0.00           O
ATOM     89  N   SER A   6      37.390  66.010 122.800  1.00  0.00           N
ATOM     90  H   SER A   6      36.480  66.390 122.560  1.00  0.00           H
ATOM     91  CA  SER A   6      38.600  66.840 122.880  1.00  0.00           C
ATOM     92  HA  SER A   6      39.430  66.210 122.550  1.00  0.00           H
ATOM     93  CB  SER A   6      38.590  67.860 121.700  1.00  0.00           C
ATOM     94  HB1 SER A   6      39.020  68.810 122.030  1.00  0.00           H
ATOM     95  HB2 SER A   6      37.550  68.030 121.410  1.00  0.00           H
ATOM     96  OG  SER A   6      39.340  67.400 120.640  1.00  0.00           O
ATOM     97  HG  SER A   6      38.660  67.060 120.060  1.00  0.00           H
ATOM     98  C   SER A   6      38.920  67.450 124.270  1.00  0.00           C
ATOM     99  O   SER A   6      38.220  68.290 124.800  1.00  0.00           O
ATOM    100  N   ILE A   7      40.040  67.010 124.800  1.00  0.00           N
ATOM    101  H   ILE A   7      40.600  66.270 124.400  1.00  0.00           H
ATOM    102  CA  ILE A   7      40.370  67.220 126.260  1.00  0.00           C
ATOM    103  HA  ILE A   7      39.530  67.770 126.680  1.00  0.00           H
ATOM    104  CB  ILE A   7      40.520  65.920 127.010  1.00  0.00           C
ATOM    105  HB  ILE A   7      41.330  65.390 126.520  1.00  0.00           H
ATOM    106  CG2 ILE A   7      40.790  65.970 128.520  1.00  0.00           C
ATOM    107 1HG2 ILE A   7      40.030  66.600 128.980  1.00  0.00           H
ATOM    108 2HG2 ILE A   7      40.820  64.950 128.900  1.00  0.00           H
ATOM    109 3HG2 ILE A   7      41.780  66.430 128.610  1.00  0.00           H
ATOM    110  CG1 ILE A   7      39.290  65.070 126.860  1.00  0.00           C
ATOM    111 1HG1 ILE A   7      38.640  65.340 126.030  1.00  0.00           H
ATOM    112 2HG1 ILE A   7      38.550  65.050 127.660  1.00  0.00           H
ATOM    113  CD  ILE A   7      39.740  63.620 126.640  1.00  0.00           C
ATOM    114  HD1 ILE A   7      38.940  62.880 126.680  1.00  0.00           H
ATOM    115  HD2 ILE A   7      40.200  63.670 125.650  1.00  0.00           H
ATOM    116  HD3 ILE A   7      40.460  63.310 127.400  1.00  0.00           H
ATOM    117  C   ILE A   7      41.620  68.120 126.420  1.00  0.00           C
ATOM    118  O   ILE A   7      42.580  67.940 125.670  1.00  0.00           O
ATOM    119  N   HIS A   8      41.520  68.980 127.410  1.00  0.00           N
ATOM    120  H   HIS A   8      40.660  69.040 127.940  1.00  0.00           H
ATOM    121  CA  HIS A   8      42.430  70.090 127.480  1.00  0.00           C
ATOM    122  HA  HIS A   8      43.190  69.990 126.700  1.00  0.00           H
ATOM    123  CB  HIS A   8      41.660  71.340 127.090  1.00  0.00           C
ATOM    124  HB1 HIS A   8      42.320  72.200 127.190  1.00  0.00           H
ATOM    125  HB2 HIS A   8      40.700  71.410 127.620  1.00  0.00           H
ATOM    126  CG  HIS A   8      41.240  71.240 125.610  1.00  0.00           C
ATOM    127  ND1 HIS A   8      42.090  71.350 124.520  1.00  0.00           N
ATOM    128  CE1 HIS A   8      41.290  71.150 123.500  1.00  0.00           C
ATOM    129  HE1 HIS A   8      41.610  71.040 122.480  1.00  0.00           H
ATOM    130  NE2 HIS A   8      39.960  71.100 123.830  1.00  0.00           N
ATOM    131  HE2 HIS A   8      39.190  70.820 123.250  1.00  0.00           H
ATOM    132  CD2 HIS A   8      39.940  71.170 125.200  1.00  0.00           C
ATOM    133  HD2 HIS A   8      39.040  71.080 125.800  1.00  0.00           H
ATOM    134  C   HIS A   8      42.960  70.210 128.870  1.00  0.00           C
ATOM    135  O   HIS A   8      42.300  70.760 129.720  1.00  0.00           O
ATOM    136  N   VAL A   9      44.250  69.840 129.030  1.00  0.00           N
ATOM    137  H   VAL A   9      44.840  69.640 128.240  1.00  0.00           H
ATOM    138  CA  VAL A   9      44.870  69.800 130.370  1.00  0.00           C
ATOM    139  HA  VAL A   9      44.050  69.890 131.080  1.00  0.00           H
ATOM    140  CB  VAL A   9      45.640  68.470 130.530  1.00  0.00           C
ATOM    141  HB  VAL A   9      46.320  68.400 129.690  1.00  0.00           H
ATOM    142  CG1 VAL A   9      46.520  68.450 131.800  1.00  0.00           C
ATOM    143 1HG1 VAL A   9      47.130  67.560 131.730  1.00  0.00           H
ATOM    144 2HG1 VAL A   9      47.130  69.360 131.780  1.00  0.00           H
ATOM    145 3HG1 VAL A   9      45.910  68.630 132.690  1.00  0.00           H
ATOM    146  CG2 VAL A   9      44.690  67.270 130.570  1.00  0.00           C
ATOM    147 1HG2 VAL A   9      45.240  66.380 130.830  1.00  0.00           H
ATOM    148 2HG2 VAL A   9      44.030  67.410 131.420  1.00  0.00           H
ATOM    149 3HG2 VAL A   9      44.140  67.170 129.630  1.00  0.00           H
ATOM    150  C   VAL A   9      45.780  71.070 130.550  1.00  0.00           C
ATOM    151  O   VAL A   9      46.540  71.480 129.660  1.00  0.00           O
ATOM    152  N   GLY A  10      45.820  71.630 131.780  1.00  0.00           N
ATOM    153  H   GLY A  10      45.100  71.530 132.480  1.00  0.00           H
ATOM    154  CA  GLY A  10      46.760  72.720 132.120  1.00  0.00           C
ATOM    155  HA1 GLY A  10      47.760  72.310 132.010  1.00  0.00           H
ATOM    156  HA2 GLY A  10      46.610  72.940 133.180  1.00  0.00           H
ATOM    157  C   GLY A  10      46.650  74.050 131.320  1.00  0.00           C
ATOM    158  O   GLY A  10      45.660  74.280 130.550  1.00  0.00           O
ATOM    159  N   GLN A  11      47.610  74.910 131.580  1.00  0.00           N
ATOM    160  H   GLN A  11      48.440  74.580 132.060  1.00  0.00           H
ATOM    161  CA  GLN A  11      47.600  76.150 130.830  1.00  0.00           C
ATOM    162  HA  GLN A  11      46.620  76.560 131.070  1.00  0.00           H
ATOM    163  CB  GLN A  11      48.740  77.060 131.390  1.00  0.00           C
ATOM    164  HB1 GLN A  11      49.650  76.570 131.060  1.00  0.00           H
ATOM    165  HB2 GLN A  11      48.790  77.150 132.480  1.00  0.00           H
ATOM    166  CG  GLN A  11      48.520  78.460 130.800  1.00  0.00           C
ATOM    167  HG1 GLN A  11      47.510  78.850 130.930  1.00  0.00           H
ATOM    168  HG2 GLN A  11      48.550  78.290 129.720  1.00  0.00           H
ATOM    169  CD  GLN A  11      49.670  79.400 131.050  1.00  0.00           C
ATOM    170  OE1 GLN A  11      50.720  79.160 131.620  1.00  0.00           O
ATOM    171  NE2 GLN A  11      49.500  80.650 130.650  1.00  0.00           N
ATOM    172 1HE2 GLN A  11      48.730  80.810 130.030  1.00  0.00           H
ATOM    173 2HE2 GLN A  11      50.220  81.310 130.910  1.00  0.00           H
ATOM    174  C   GLN A  11      47.690  75.930 129.350  1.00  0.00           C
ATOM    175  O   GLN A  11      46.890  76.570 128.680  1.00  0.00           O
ATOM    176  N   ALA A  12      48.410  74.900 128.790  1.00  0.00           N
ATOM    177  H   ALA A  12      49.000  74.350 129.400  1.00  0.00           H
ATOM    178  CA  ALA A  12      48.440  74.600 127.390  1.00  0.00           C
ATOM    179  HA  ALA A  12      48.970  75.340 126.800  1.00  0.00           H
ATOM    180  CB  ALA A  12      49.230  73.330 127.310  1.00  0.00           C
ATOM    181  HB1 ALA A  12      50.280  73.440 127.590  1.00  0.00           H
ATOM    182  HB2 ALA A  12      48.870  72.580 128.010  1.00  0.00           H
ATOM    183  HB3 ALA A  12      49.290  73.000 126.270  1.00  0.00           H
ATOM    184  C   ALA A  12      47.020  74.400 126.800  1.00  0.00           C
ATOM    185  O   ALA A  12      46.710  74.890 125.690  1.00  0.00           O
ATOM    186  N   GLY A  13      46.230  73.660 127.570  1.00  0.00           N
ATOM    187  H   GLY A  13      46.550  73.280 128.440  1.00  0.00           H
ATOM    188  CA  GLY A  13      44.890  73.220 127.300  1.00  0.00           C
ATOM    189  HA1 GLY A  13      44.630  72.470 128.030  1.00  0.00           H
ATOM    190  HA2 GLY A  13      44.830  72.840 126.280  1.00  0.00           H
ATOM    191  C   GLY A  13      43.970  74.390 127.390  1.00  0.00           C
ATOM    192  O   GLY A  13      43.320  74.750 126.420  1.00  0.00           O
ATOM    193  N   VAL A  14      43.790  74.970 128.570  1.00  0.00           N
ATOM    194  H   VAL A  14      44.380  74.600 129.310  1.00  0.00           H
ATOM    195  CA  VAL A  14      42.780  75.940 128.880  1.00  0.00           C
ATOM    196  HA  VAL A  14      41.840  75.570 128.470  1.00  0.00           H
ATOM    197  CB  VAL A  14      42.620  76.060 130.430  1.00  0.00           C
ATOM    198  HB  VAL A  14      41.620  76.460 130.630  1.00  0.00           H
ATOM    199  CG1 VAL A  14      42.360  74.620 131.020  1.00  0.00           C
ATOM    200 1HG1 VAL A  14      43.210  73.940 130.990  1.00  0.00           H
ATOM    201 2HG1 VAL A  14      41.850  74.690 131.980  1.00  0.00           H
ATOM    202 3HG1 VAL A  14      41.650  74.060 130.410  1.00  0.00           H
ATOM    203  CG2 VAL A  14      43.580  76.890 131.250  1.00  0.00           C
ATOM    204 1HG2 VAL A  14      43.850  77.830 130.750  1.00  0.00           H
ATOM    205 2HG2 VAL A  14      43.090  77.310 132.120  1.00  0.00           H
ATOM    206 3HG2 VAL A  14      44.470  76.310 131.480  1.00  0.00           H
ATOM    207  C   VAL A  14      43.120  77.290 128.250  1.00  0.00           C
ATOM    208  O   VAL A  14      42.230  78.100 128.280  1.00  0.00           O
ATOM    209  N   GLN A  15      44.300  77.490 127.630  1.00  0.00           N
ATOM    210  H   GLN A  15      44.970  76.740 127.670  1.00  0.00           H
ATOM    211  CA  GLN A  15      44.600  78.700 126.890  1.00  0.00           C
ATOM    212  HA  GLN A  15      43.720  79.330 126.960  1.00  0.00           H
ATOM    213  CB  GLN A  15      45.790  79.370 127.600  1.00  0.00           C
ATOM    214  HB1 GLN A  15      46.640  78.760 127.310  1.00  0.00           H
ATOM    215  HB2 GLN A  15      45.630  79.340 128.680  1.00  0.00           H
ATOM    216  CG  GLN A  15      46.090  80.780 127.150  1.00  0.00           C
ATOM    217  HG1 GLN A  15      45.150  81.340 127.130  1.00  0.00           H
ATOM    218  HG2 GLN A  15      46.460  80.780 126.120  1.00  0.00           H
ATOM    219  CD  GLN A  15      46.980  81.710 127.950  1.00  0.00           C
ATOM    220  OE1 GLN A  15      47.340  81.320 129.050  1.00  0.00           O
ATOM    221  NE2 GLN A  15      47.320  82.870 127.500  1.00  0.00           N
ATOM    222 1HE2 GLN A  15      46.860  83.290 126.710  1.00  0.00           H
ATOM    223 2HE2 GLN A  15      47.870  83.480 128.090  1.00  0.00           H
ATOM    224  C   GLN A  15      44.810  78.470 125.370  1.00  0.00           C
ATOM    225  O   GLN A  15      44.420  79.340 124.610  1.00  0.00           O
ATOM    226  N   ILE A  16      45.680  77.420 125.030  1.00  0.00           N
ATOM    227  H   ILE A  16      45.940  76.770 125.750  1.00  0.00           H
ATOM    228  CA  ILE A  16      45.860  77.170 123.610  1.00  0.00           C
ATOM    229  HA  ILE A  16      45.710  78.150 123.160  1.00  0.00           H
ATOM    230  CB  ILE A  16      47.240  76.590 123.180  1.00  0.00           C
ATOM    231  HB  ILE A  16      47.120  75.520 123.040  1.00  0.00           H
ATOM    232  CG2 ILE A  16      47.520  77.150 121.760  1.00  0.00           C
ATOM    233 1HG2 ILE A  16      47.770  78.210 121.790  1.00  0.00           H
ATOM    234 2HG2 ILE A  16      48.360  76.660 121.260  1.00  0.00           H
ATOM    235 3HG2 ILE A  16      46.700  76.880 121.100  1.00  0.00           H
ATOM    236  CG1 ILE A  16      48.400  76.960 124.090  1.00  0.00           C
ATOM    237 1HG1 ILE A  16      48.110  76.920 125.140  1.00  0.00           H
ATOM    238 2HG1 ILE A  16      48.790  77.940 123.840  1.00  0.00           H
ATOM    239  CD  ILE A  16      49.540  76.010 124.000  1.00  0.00           C
ATOM    240  HD1 ILE A  16      50.080  75.930 124.940  1.00  0.00           H
ATOM    241  HD2 ILE A  16      49.160  74.990 123.940  1.00  0.00           H
ATOM    242  HD3 ILE A  16      50.270  76.310 123.260  1.00  0.00           H
ATOM    243  C   ILE A  16      44.770  76.350 123.120  1.00  0.00           C
ATOM    244  O   ILE A  16      43.910  76.760 122.360  1.00  0.00           O
ATOM    245  N   GLY A  17      44.570  75.140 123.720  1.00  0.00           N
ATOM    246  H   GLY A  17      45.240  74.850 124.410  1.00  0.00           H
ATOM    247  CA  GLY A  17      43.400  74.230 123.450  1.00  0.00           C
ATOM    248  HA1 GLY A  17      43.300  73.440 124.200  1.00  0.00           H
ATOM    249  HA2 GLY A  17      43.640  73.710 122.530  1.00  0.00           H
ATOM    250  C   GLY A  17      42.090  74.900 123.320  1.00  0.00           C
ATOM    251  O   GLY A  17      41.440  74.790 122.260  1.00  0.00           O
ATOM    252  N   ASN A  18      41.680  75.740 124.290  1.00  0.00           N
ATOM    253  H   ASN A  18      42.110  75.790 125.200  1.00  0.00           H
ATOM    254  CA  ASN A  18      40.410  76.430 124.260  1.00  0.00           C
ATOM    255  HA  ASN A  18      39.680  75.670 123.960  1.00  0.00           H
ATOM    256  CB  ASN A  18      40.180  77.110 125.660  1.00  0.00           C
ATOM    257  HB1 ASN A  18      40.970  77.850 125.820  1.00  0.00           H
ATOM    258  HB2 ASN A  18      40.110  76.440 126.510  1.00  0.00           H
ATOM    259  CG  ASN A  18      38.930  77.930 125.580  1.00  0.00           C
ATOM    260  OD1 ASN A  18      39.000  79.120 125.530  1.00  0.00           O
ATOM    261  ND2 ASN A  18      37.760  77.340 125.670  1.00  0.00           N
ATOM    262 1HD2 ASN A  18      37.680  76.340 125.700  1.00  0.00           H
ATOM    263 2HD2 ASN A  18      36.910  77.870 125.480  1.00  0.00           H
ATOM    264  C   ASN A  18      40.330  77.490 123.150  1.00  0.00           C
ATOM    265  O   ASN A  18      39.220  77.660 122.580  1.00  0.00           O
ATOM    266  N   ALA A  19      41.490  78.100 122.820  1.00  0.00           N
ATOM    267  H   ALA A  19      42.350  77.900 123.310  1.00  0.00           H
ATOM    268  CA  ALA A  19      41.480  79.100 121.770  1.00  0.00           C
ATOM    269  HA  ALA A  19      40.460  79.500 121.750  1.00  0.00           H
ATOM    270  CB  ALA A  19      42.660  80.090 121.970  1.00  0.00           C
ATOM    271  HB1 ALA A  19      42.510  80.610 122.910  1.00  0.00           H
ATOM    272  HB2 ALA A  19      43.650  79.640 122.070  1.00  0.00           H
ATOM    273  HB3 ALA A  19      42.580  80.790 121.130  1.00  0.00           H
ATOM    274  C   ALA A  19      41.580  78.490 120.400  1.00  0.00           C
ATOM    275  O   ALA A  19      41.170  79.190 119.460  1.00  0.00           O
ATOM    276  N   CYS A  20      41.980  77.210 120.300  1.00  0.00           N
ATOM    277  H   CYS A  20      42.570  76.820 121.030  1.00  0.00           H
ATOM    278  CA  CYS A  20      41.730  76.420 119.070  1.00  0.00           C
ATOM    279  HA  CYS A  20      42.050  76.910 118.150  1.00  0.00           H
ATOM    280  CB  CYS A  20      42.480  75.060 119.180  1.00  0.00           C
ATOM    281  HB1 CYS A  20      42.400  74.610 118.190  1.00  0.00           H
ATOM    282  HB2 CYS A  20      41.960  74.420 119.890  1.00  0.00           H
ATOM    283  SG  CYS A  20      44.240  75.320 119.630  1.00  0.00           S
ATOM    284  HG  CYS A  20      44.080  76.400 120.400  1.00  0.00           H
ATOM    285  C   CYS A  20      40.290  76.120 118.870  1.00  0.00           C
ATOM    286  O   CYS A  20      39.760  76.110 117.800  1.00  0.00           O
ATOM    287  N   TRP A  21      39.590  75.800 119.930  1.00  0.00           N
ATOM    288  H   TRP A  21      40.080  75.790 120.820  1.00  0.00           H
ATOM    289  CA  TRP A  21      38.140  75.520 119.940  1.00  0.00           C
ATOM    290  HA  TRP A  21      37.760  74.950 119.100  1.00  0.00           H
ATOM    291  CB  TRP A  21      37.750  74.610 121.080  1.00  0.00           C
ATOM    292  HB1 TRP A  21      36.740  74.780 121.440  1.00  0.00           H
ATOM    293  HB2 TRP A  21      38.380  74.950 121.910  1.00  0.00           H
ATOM    294  CG  TRP A  21      37.910  73.180 120.820  1.00  0.00           C
ATOM    295  CD1 TRP A  21      39.100  72.510 120.840  1.00  0.00           C
ATOM    296  HD1 TRP A  21      40.050  73.020 120.870  1.00  0.00           H
ATOM    297  NE1 TRP A  21      38.850  71.170 120.500  1.00  0.00           N
ATOM    298  HE1 TRP A  21      39.570  70.470 120.390  1.00  0.00           H
ATOM    299  CE2 TRP A  21      37.540  70.960 120.160  1.00  0.00           C
ATOM    300  CZ2 TRP A  21      36.840  69.860 119.660  1.00  0.00           C
ATOM    301  HZ2 TRP A  21      37.320  68.900 119.530  1.00  0.00           H
ATOM    302  CH2 TRP A  21      35.480  69.990 119.390  1.00  0.00           C
ATOM    303  HH2 TRP A  21      34.960  69.090 119.090  1.00  0.00           H
ATOM    304  CZ3 TRP A  21      34.790  71.200 119.490  1.00  0.00           C
ATOM    305  HZ3 TRP A  21      33.730  71.330 119.350  1.00  0.00           H
ATOM    306  CE3 TRP A  21      35.520  72.330 120.000  1.00  0.00           C
ATOM    307  HE3 TRP A  21      35.100  73.330 120.060  1.00  0.00           H
ATOM    308  CD2 TRP A  21      36.920  72.240 120.350  1.00  0.00           C
ATOM    309  C   TRP A  21      37.250  76.800 119.800  1.00  0.00           C
ATOM    310  O   TRP A  21      36.150  76.770 119.340  1.00  0.00           O
ATOM    311  N   GLU A  22      37.890  77.950 120.090  1.00  0.00           N
ATOM    312  H   GLU A  22      38.830  77.940 120.440  1.00  0.00           H
ATOM    313  CA  GLU A  22      37.300  79.240 119.750  1.00  0.00           C
ATOM    314  HA  GLU A  22      36.260  79.270 120.070  1.00  0.00           H
ATOM    315  CB  GLU A  22      38.030  80.390 120.480  1.00  0.00           C
ATOM    316  HB1 GLU A  22      39.000  80.560 120.020  1.00  0.00           H
ATOM    317  HB2 GLU A  22      38.190  80.200 121.540  1.00  0.00           H
ATOM    318  CG  GLU A  22      37.240  81.760 120.430  1.00  0.00           C
ATOM    319  HG1 GLU A  22      36.300  81.710 120.970  1.00  0.00           H
ATOM    320  HG2 GLU A  22      36.960  81.980 119.400  1.00  0.00           H
ATOM    321  CD  GLU A  22      38.060  82.980 120.910  1.00  0.00           C
ATOM    322  OE1 GLU A  22      37.520  84.040 121.340  1.00  0.00           O
ATOM    323  OE2 GLU A  22      39.300  82.910 120.750  1.00  0.00           O
ATOM    324  C   GLU A  22      37.480  79.480 118.230  1.00  0.00           C
ATOM    325  O   GLU A  22      36.430  79.730 117.640  1.00  0.00           O
ATOM    326  N   LEU A  23      38.710  79.200 117.740  1.00  0.00           N
ATOM    327  H   LEU A  23      39.410  78.800 118.350  1.00  0.00           H
ATOM    328  CA  LEU A  23      39.080  79.260 116.350  1.00  0.00           C
ATOM    329  HA  LEU A  23      38.970  80.260 115.940  1.00  0.00           H
ATOM    330  CB  LEU A  23      40.540  78.930 116.170  1.00  0.00           C
ATOM    331  HB1 LEU A  23      40.710  77.960 116.650  1.00  0.00           H
ATOM    332  HB2 LEU A  23      41.180  79.610 116.730  1.00  0.00           H
ATOM    333  CG  LEU A  23      41.010  78.990 114.710  1.00  0.00           C
ATOM    334  HG  LEU A  23      40.440  78.290 114.080  1.00  0.00           H
ATOM    335  CD1 LEU A  23      40.890  80.360 114.070  1.00  0.00           C
ATOM    336 1HD1 LEU A  23      41.500  80.390 113.170  1.00  0.00           H
ATOM    337 2HD1 LEU A  23      39.820  80.530 113.900  1.00  0.00           H
ATOM    338 3HD1 LEU A  23      41.330  81.110 114.740  1.00  0.00           H
ATOM    339  CD2 LEU A  23      42.520  78.650 114.620  1.00  0.00           C
ATOM    340 1HD2 LEU A  23      43.280  79.290 115.070  1.00  0.00           H
ATOM    341 2HD2 LEU A  23      42.780  77.670 115.000  1.00  0.00           H
ATOM    342 3HD2 LEU A  23      42.790  78.520 113.580  1.00  0.00           H
ATOM    343  C   LEU A  23      38.180  78.380 115.490  1.00  0.00           C
ATOM    344  O   LEU A  23      37.660  78.840 114.450  1.00  0.00           O
ATOM    345  N   TYR A  24      37.700  77.180 115.970  1.00  0.00           N
ATOM    346  H   TYR A  24      38.260  76.770 116.700  1.00  0.00           H
ATOM    347  CA  TYR A  24      36.660  76.390 115.300  1.00  0.00           C
ATOM    348  HA  TYR A  24      37.010  76.300 114.280  1.00  0.00           H
ATOM    349  CB  TYR A  24      36.620  74.920 115.900  1.00  0.00           C
ATOM    350  HB1 TYR A  24      35.880  74.320 115.380  1.00  0.00           H
ATOM    351  HB2 TYR A  24      36.010  74.880 116.790  1.00  0.00           H
ATOM    352  CG  TYR A  24      37.790  74.010 116.020  1.00  0.00           C
ATOM    353  CD1 TYR A  24      38.920  74.230 115.170  1.00  0.00           C
ATOM    354  HD1 TYR A  24      38.940  75.090 114.510  1.00  0.00           H
ATOM    355  CE1 TYR A  24      40.040  73.370 115.220  1.00  0.00           C
ATOM    356  HE1 TYR A  24      40.890  73.450 114.560  1.00  0.00           H
ATOM    357  CZ  TYR A  24      39.960  72.240 116.140  1.00  0.00           C
ATOM    358  OH  TYR A  24      41.110  71.610 116.220  1.00  0.00           O
ATOM    359  HH  TYR A  24      41.050  70.750 116.640  1.00  0.00           H
ATOM    360  CE2 TYR A  24      38.820  71.960 116.900  1.00  0.00           C
ATOM    361  HE2 TYR A  24      38.850  71.230 117.690  1.00  0.00           H
ATOM    362  CD2 TYR A  24      37.720  72.850 116.840  1.00  0.00           C
ATOM    363  HD2 TYR A  24      36.820  72.690 117.400  1.00  0.00           H
ATOM    364  C   TYR A  24      35.250  76.890 115.280  1.00  0.00           C
ATOM    365  O   TYR A  24      34.520  76.620 114.320  1.00  0.00           O
ATOM    366  N   CYS A  25      34.910  77.720 116.220  1.00  0.00           N
ATOM    367  H   CYS A  25      35.600  78.060 116.880  1.00  0.00           H
ATOM    368  CA  CYS A  25      33.560  78.350 116.290  1.00  0.00           C
ATOM    369  HA  CYS A  25      32.770  77.710 115.880  1.00  0.00           H
ATOM    370  CB  CYS A  25      33.210  78.760 117.690  1.00  0.00           C
ATOM    371  HB1 CYS A  25      32.260  79.280 117.710  1.00  0.00           H
ATOM    372  HB2 CYS A  25      33.920  79.500 118.080  1.00  0.00           H
ATOM    373  SG  CYS A  25      32.900  77.360 118.800  1.00  0.00           S
ATOM    374  HG  CYS A  25      34.150  76.920 118.940  1.00  0.00           H
ATOM    375  C   CYS A  25      33.490  79.600 115.340  1.00  0.00           C
ATOM    376  O   CYS A  25      32.550  79.760 114.610  1.00  0.00           O
ATOM    377  N   LEU A  26      34.590  80.350 115.330  1.00  0.00           N
ATOM    378  H   LEU A  26      35.240  80.200 116.090  1.00  0.00           H
ATOM    379  CA  LEU A  26      34.890  81.360 114.360  1.00  0.00           C
ATOM    380  HA  LEU A  26      34.080  82.090 114.250  1.00  0.00           H
ATOM    381  CB  LEU A  26      36.100  82.080 114.740  1.00  0.00           C
ATOM    382  HB1 LEU A  26      36.240  82.760 113.900  1.00  0.00           H
ATOM    383  HB2 LEU A  26      36.870  81.330 114.900  1.00  0.00           H
ATOM    384  CG  LEU A  26      36.110  82.860 116.110  1.00  0.00           C
ATOM    385  HG  LEU A  26      35.690  82.240 116.900  1.00  0.00           H
ATOM    386  CD1 LEU A  26      37.490  83.350 116.520  1.00  0.00           C
ATOM    387 1HD1 LEU A  26      38.270  82.600 116.360  1.00  0.00           H
ATOM    388 2HD1 LEU A  26      37.770  84.180 115.870  1.00  0.00           H
ATOM    389 3HD1 LEU A  26      37.450  83.730 117.540  1.00  0.00           H
ATOM    390  CD2 LEU A  26      35.290  84.110 116.120  1.00  0.00           C
ATOM    391 1HD2 LEU A  26      35.650  84.830 115.390  1.00  0.00           H
ATOM    392 2HD2 LEU A  26      34.260  83.940 115.810  1.00  0.00           H
ATOM    393 3HD2 LEU A  26      35.390  84.540 117.120  1.00  0.00           H
ATOM    394  C   LEU A  26      34.970  80.770 112.920  1.00  0.00           C
ATOM    395  O   LEU A  26      34.450  81.530 112.060  1.00  0.00           O
ATOM    396  N   GLU A  27      35.570  79.610 112.610  1.00  0.00           N
ATOM    397  H   GLU A  27      35.990  79.140 113.400  1.00  0.00           H
ATOM    398  CA  GLU A  27      35.500  78.930 111.310  1.00  0.00           C
ATOM    399  HA  GLU A  27      35.990  79.580 110.580  1.00  0.00           H
ATOM    400  CB  GLU A  27      36.390  77.690 111.350  1.00  0.00           C
ATOM    401  HB1 GLU A  27      36.160  77.150 110.430  1.00  0.00           H
ATOM    402  HB2 GLU A  27      36.060  77.040 112.160  1.00  0.00           H
ATOM    403  CG  GLU A  27      37.900  77.880 111.290  1.00  0.00           C
ATOM    404  HG1 GLU A  27      38.330  77.310 112.120  1.00  0.00           H
ATOM    405  HG2 GLU A  27      38.180  78.900 111.560  1.00  0.00           H
ATOM    406  CD  GLU A  27      38.550  77.490 109.990  1.00  0.00           C
ATOM    407  OE1 GLU A  27      38.680  76.260 109.710  1.00  0.00           O
ATOM    408  OE2 GLU A  27      39.010  78.360 109.220  1.00  0.00           O
ATOM    409  C   GLU A  27      34.060  78.520 110.790  1.00  0.00           C
ATOM    410  O   GLU A  27      33.780  78.600 109.570  1.00  0.00           O
ATOM    411  N   HIS A  28      33.180  78.050 111.730  1.00  0.00           N
ATOM    412  H   HIS A  28      33.520  77.920 112.670  1.00  0.00           H
ATOM    413  CA  HIS A  28      31.860  77.530 111.340  1.00  0.00           C
ATOM    414  HA  HIS A  28      31.910  77.270 110.280  1.00  0.00           H
ATOM    415  CB  HIS A  28      31.540  76.210 112.020  1.00  0.00           C
ATOM    416  HB1 HIS A  28      30.480  76.200 112.250  1.00  0.00           H
ATOM    417  HB2 HIS A  28      32.120  76.130 112.940  1.00  0.00           H
ATOM    418  CG  HIS A  28      31.850  75.000 111.080  1.00  0.00           C
ATOM    419  ND1 HIS A  28      33.050  74.240 111.050  1.00  0.00           N
ATOM    420  CE1 HIS A  28      32.770  73.390 110.030  1.00  0.00           C
ATOM    421  HE1 HIS A  28      33.460  72.630 109.700  1.00  0.00           H
ATOM    422  NE2 HIS A  28      31.630  73.650 109.440  1.00  0.00           N
ATOM    423  HE2 HIS A  28      31.270  73.190 108.620  1.00  0.00           H
ATOM    424  CD2 HIS A  28      31.020  74.710 110.110  1.00  0.00           C
ATOM    425  HD2 HIS A  28      30.080  75.170 109.850  1.00  0.00           H
ATOM    426  C   HIS A  28      30.720  78.540 111.570  1.00  0.00           C
ATOM    427  O   HIS A  28      29.620  78.430 110.980  1.00  0.00           O
ATOM    428  N   GLY A  29      31.000  79.660 112.230  1.00  0.00           N
ATOM    429  H   GLY A  29      31.910  79.690 112.680  1.00  0.00           H
ATOM    430  CA  GLY A  29      30.140  80.830 112.390  1.00  0.00           C
ATOM    431  HA1 GLY A  29      29.650  81.000 111.430  1.00  0.00           H
ATOM    432  HA2 GLY A  29      30.670  81.770 112.570  1.00  0.00           H
ATOM    433  C   GLY A  29      29.150  80.620 113.470  1.00  0.00           C
ATOM    434  O   GLY A  29      27.970  80.540 113.260  1.00  0.00           O
ATOM    435  N   ILE A  30      29.640  80.540 114.730  1.00  0.00           N
ATOM    436  H   ILE A  30      30.640  80.620 114.880  1.00  0.00           H
ATOM    437  CA  ILE A  30      28.830  80.440 115.970  1.00  0.00           C
ATOM    438  HA  ILE A  30      27.810  80.240 115.650  1.00  0.00           H
ATOM    439  CB  ILE A  30      29.290  79.110 116.560  1.00  0.00           C
ATOM    440  HB  ILE A  30      30.370  79.010 116.560  1.00  0.00           H
ATOM    441  CG2 ILE A  30      28.780  78.880 118.000  1.00  0.00           C
ATOM    442 1HG2 ILE A  30      29.160  79.630 118.700  1.00  0.00           H
ATOM    443 2HG2 ILE A  30      27.690  78.850 118.010  1.00  0.00           H
ATOM    444 3HG2 ILE A  30      29.150  77.920 118.360  1.00  0.00           H
ATOM    445  CG1 ILE A  30      28.670  78.060 115.650  1.00  0.00           C
ATOM    446 1HG1 ILE A  30      28.690  78.270 114.580  1.00  0.00           H
ATOM    447 2HG1 ILE A  30      27.620  78.050 115.950  1.00  0.00           H
ATOM    448  CD  ILE A  30      29.330  76.670 115.780  1.00  0.00           C
ATOM    449  HD1 ILE A  30      30.320  76.810 115.350  1.00  0.00           H
ATOM    450  HD2 ILE A  30      29.280  76.350 116.820  1.00  0.00           H
ATOM    451  HD3 ILE A  30      28.890  75.930 115.120  1.00  0.00           H
ATOM    452  C   ILE A  30      28.880  81.630 116.770  1.00  0.00           C
ATOM    453  O   ILE A  30      29.910  82.290 116.900  1.00  0.00           O
ATOM    454  N   GLN A  31      27.700  81.940 117.390  1.00  0.00           N
ATOM    455  H   GLN A  31      26.880  81.430 117.090  1.00  0.00           H
ATOM    456  CA  GLN A  31      27.510  83.020 118.340  1.00  0.00           C
ATOM    457  HA  GLN A  31      28.030  83.870 117.890  1.00  0.00           H
ATOM    458  CB  GLN A  31      26.040  83.370 118.500  1.00  0.00           C
ATOM    459  HB1 GLN A  31      26.060  84.020 119.370  1.00  0.00           H
ATOM    460  HB2 GLN A  31      25.630  82.390 118.760  1.00  0.00           H
ATOM    461  CG  GLN A  31      25.410  84.090 117.190  1.00  0.00           C
ATOM    462  HG1 GLN A  31      24.350  84.240 117.410  1.00  0.00           H
ATOM    463  HG2 GLN A  31      25.490  83.390 116.360  1.00  0.00           H
ATOM    464  CD  GLN A  31      26.210  85.360 116.820  1.00  0.00           C
ATOM    465  OE1 GLN A  31      26.940  85.390 115.880  1.00  0.00           O
ATOM    466  NE2 GLN A  31      26.020  86.360 117.620  1.00  0.00           N
ATOM    467 1HE2 GLN A  31      25.470  86.260 118.460  1.00  0.00           H
ATOM    468 2HE2 GLN A  31      26.530  87.220 117.520  1.00  0.00           H
ATOM    469  C   GLN A  31      28.060  82.800 119.720  1.00  0.00           C
ATOM    470  O   GLN A  31      28.250  81.660 120.180  1.00  0.00           O
ATOM    471  N   PRO A  32      28.390  83.910 120.480  1.00  0.00           N
ATOM    472  CD  PRO A  32      28.420  85.300 119.990  1.00  0.00           C
ATOM    473  HD1 PRO A  32      27.390  85.630 119.990  1.00  0.00           H
ATOM    474  HD2 PRO A  32      28.830  85.480 118.990  1.00  0.00           H
ATOM    475  CG  PRO A  32      29.210  86.000 121.090  1.00  0.00           C
ATOM    476  HG1 PRO A  32      28.990  87.070 121.150  1.00  0.00           H
ATOM    477  HG2 PRO A  32      30.280  85.860 121.000  1.00  0.00           H
ATOM    478  CB  PRO A  32      28.740  85.230 122.360  1.00  0.00           C
ATOM    479  HB1 PRO A  32      27.740  85.550 122.640  1.00  0.00           H
ATOM    480  HB2 PRO A  32      29.380  85.320 123.240  1.00  0.00           H
ATOM    481  CA  PRO A  32      28.820  83.800 121.850  1.00  0.00           C
ATOM    482  HA  PRO A  32      29.860  83.480 121.940  1.00  0.00           H
ATOM    483  C   PRO A  32      28.130  82.870 122.870  1.00  0.00           C
ATOM    484  O   PRO A  32      28.760  82.370 123.830  1.00  0.00           O
ATOM    485  N   ASP A  33      26.780  82.690 122.770  1.00  0.00           N
ATOM    486  H   ASP A  33      26.290  83.340 122.180  1.00  0.00           H
ATOM    487  CA  ASP A  33      25.960  81.820 123.540  1.00  0.00           C
ATOM    488  HA  ASP A  33      26.420  81.770 124.530  1.00  0.00           H
ATOM    489  CB  ASP A  33      24.500  82.280 123.740  1.00  0.00           C
ATOM    490  HB1 ASP A  33      24.520  83.190 124.340  1.00  0.00           H
ATOM    491  HB2 ASP A  33      23.970  81.530 124.320  1.00  0.00           H
ATOM    492  CG  ASP A  33      23.790  82.500 122.350  1.00  0.00           C
ATOM    493  OD1 ASP A  33      22.550  82.550 122.470  1.00  0.00           O
ATOM    494  OD2 ASP A  33      24.410  82.630 121.290  1.00  0.00           O
ATOM    495  C   ASP A  33      26.030  80.420 122.950  1.00  0.00           C
ATOM    496  O   ASP A  33      25.720  79.460 123.660  1.00  0.00           O
ATOM    497  N   GLY A  34      26.250  80.260 121.680  1.00  0.00           N
ATOM    498  H   GLY A  34      26.550  81.050 121.120  1.00  0.00           H
ATOM    499  CA  GLY A  34      26.300  78.990 120.950  1.00  0.00           C
ATOM    500  HA1 GLY A  34      26.240  78.190 121.690  1.00  0.00           H
ATOM    501  HA2 GLY A  34      27.230  78.990 120.390  1.00  0.00           H
ATOM    502  C   GLY A  34      25.160  78.780 119.930  1.00  0.00           C
ATOM    503  O   GLY A  34      24.950  77.620 119.610  1.00  0.00           O
ATOM    504  N   GLN A  35      24.480  79.820 119.440  1.00  0.00           N
ATOM    505  H   GLN A  35      24.710  80.760 119.710  1.00  0.00           H
ATOM    506  CA  GLN A  35      23.660  79.780 118.260  1.00  0.00           C
ATOM    507  HA  GLN A  35      22.950  78.960 118.290  1.00  0.00           H
ATOM    508  CB  GLN A  35      22.970  81.110 118.060  1.00  0.00           C
ATOM    509  HB1 GLN A  35      22.580  81.170 117.040  1.00  0.00           H
ATOM    510  HB2 GLN A  35      23.750  81.870 118.110  1.00  0.00           H
ATOM    511  CG  GLN A  35      21.980  81.280 119.200  1.00  0.00           C
ATOM    512  HG1 GLN A  35      22.360  81.060 120.190  1.00  0.00           H
ATOM    513  HG2 GLN A  35      21.150  80.580 119.150  1.00  0.00           H
ATOM    514  CD  GLN A  35      21.420  82.750 119.300  1.00  0.00           C
ATOM    515  OE1 GLN A  35      20.230  82.970 118.990  1.00  0.00           O
ATOM    516  NE2 GLN A  35      22.190  83.750 119.560  1.00  0.00           N
ATOM    517 1HE2 GLN A  35      23.140  83.640 119.890  1.00  0.00           H
ATOM    518 2HE2 GLN A  35      21.860  84.590 119.110  1.00  0.00           H
ATOM    519  C   GLN A  35      24.550  79.480 117.040  1.00  0.00           C
ATOM    520  O   GLN A  35      25.750  79.840 117.130  1.00  0.00           O
ATOM    521  N   MET A  36      24.060  78.810 116.000  1.00  0.00           N
ATOM    522  H   MET A  36      23.130  78.440 116.140  1.00  0.00           H
ATOM    523  CA  MET A  36      24.740  78.520 114.760  1.00  0.00           C
ATOM    524  HA  MET A  36      25.590  79.210 114.740  1.00  0.00           H
ATOM    525  CB  MET A  36      25.270  77.020 114.840  1.00  0.00           C
ATOM    526  HB1 MET A  36      24.500  76.260 114.730  1.00  0.00           H
ATOM    527  HB2 MET A  36      25.700  76.820 115.830  1.00  0.00           H
ATOM    528  CG  MET A  36      26.290  76.570 113.740  1.00  0.00           C
ATOM    529  HG1 MET A  36      26.860  75.700 114.080  1.00  0.00           H
ATOM    530  HG2 MET A  36      27.000  77.350 113.480  1.00  0.00           H
ATOM    531  SD  MET A  36      25.500  76.110 112.190  1.00  0.00           S
ATOM    532  CE  MET A  36      27.060  75.790 111.290  1.00  0.00           C
ATOM    533  HE1 MET A  36      27.800  75.280 111.910  1.00  0.00           H
ATOM    534  HE2 MET A  36      26.840  75.040 110.520  1.00  0.00           H
ATOM    535  HE3 MET A  36      27.400  76.750 110.910  1.00  0.00           H
ATOM    536  C   MET A  36      23.760  78.880 113.620  1.00  0.00           C
ATOM    537  O   MET A  36      22.890  78.030 113.310  1.00  0.00           O
ATOM    538  N   PRO A  37      23.900  80.110 113.020  1.00  0.00           N
ATOM    539  CD  PRO A  37      24.740  81.220 113.500  1.00  0.00           C
ATOM    540  HD1 PRO A  37      25.770  81.010 113.210  1.00  0.00           H
ATOM    541  HD2 PRO A  37      24.700  81.300 114.590  1.00  0.00           H
ATOM    542  CG  PRO A  37      24.240  82.490 112.810  1.00  0.00           C
ATOM    543  HG1 PRO A  37      24.990  83.270 112.600  1.00  0.00           H
ATOM    544  HG2 PRO A  37      23.440  82.950 113.380  1.00  0.00           H
ATOM    545  CB  PRO A  37      23.540  82.060 111.580  1.00  0.00           C
ATOM    546  HB1 PRO A  37      24.370  81.950 110.870  1.00  0.00           H
ATOM    547  HB2 PRO A  37      22.880  82.780 111.110  1.00  0.00           H
ATOM    548  CA  PRO A  37      23.040  80.670 111.970  1.00  0.00           C
ATOM    549  HA  PRO A  37      22.070  80.810 112.440  1.00  0.00           H
ATOM    550  C   PRO A  37      22.970  79.820 110.760  1.00  0.00           C
ATOM    551  O   PRO A  37      22.000  79.940 110.060  1.00  0.00           O
ATOM    552  N   SER A  38      23.920  78.930 110.420  1.00  0.00           N
ATOM    553  H   SER A  38      24.660  78.750 111.090  1.00  0.00           H
ATOM    554  CA  SER A  38      23.820  77.970 109.250  1.00  0.00           C
ATOM    555  HA  SER A  38      23.370  78.390 108.340  1.00  0.00           H
ATOM    556  CB  SER A  38      25.170  77.650 108.660  1.00  0.00           C
ATOM    557  HB1 SER A  38      25.010  77.140 107.710  1.00  0.00           H
ATOM    558  HB2 SER A  38      25.850  76.980 109.200  1.00  0.00           H
ATOM    559  OG  SER A  38      25.890  78.890 108.600  1.00  0.00           O
ATOM    560  HG  SER A  38      26.500  78.910 109.330  1.00  0.00           H
ATOM    561  C   SER A  38      23.010  76.700 109.590  1.00  0.00           C
ATOM    562  O   SER A  38      22.890  75.850 108.680  1.00  0.00           O
ATOM    563  N   ASP A  39      22.390  76.540 110.780  1.00  0.00           N
ATOM    564  H   ASP A  39      22.440  77.260 111.490  1.00  0.00           H
ATOM    565  CA  ASP A  39      21.430  75.450 111.040  1.00  0.00           C
ATOM    566  HA  ASP A  39      20.790  75.180 110.200  1.00  0.00           H
ATOM    567  CB  ASP A  39      22.300  74.230 111.360  1.00  0.00           C
ATOM    568  HB1 ASP A  39      22.880  74.400 112.270  1.00  0.00           H
ATOM    569  HB2 ASP A  39      22.970  74.020 110.530  1.00  0.00           H
ATOM    570  CG  ASP A  39      21.390  73.020 111.530  1.00  0.00           C
ATOM    571  OD1 ASP A  39      20.110  73.150 111.590  1.00  0.00           O
ATOM    572  OD2 ASP A  39      21.930  71.860 111.650  1.00  0.00           O
ATOM    573  C   ASP A  39      20.520  75.880 112.190  1.00  0.00           C
ATOM    574  O   ASP A  39      20.980  75.930 113.310  1.00  0.00           O
ATOM    575  N   LYS A  40      19.240  76.100 111.920  1.00  0.00           N
ATOM    576  H   LYS A  40      19.000  75.980 110.940  1.00  0.00           H
ATOM    577  CA  LYS A  40      18.320  76.700 112.820  1.00  0.00           C
ATOM    578  HA  LYS A  40      18.830  76.900 113.760  1.00  0.00           H
ATOM    579  CB  LYS A  40      17.900  78.050 112.280  1.00  0.00           C
ATOM    580  HB1 LYS A  40      16.960  78.370 112.730  1.00  0.00           H
ATOM    581  HB2 LYS A  40      17.600  78.030 111.230  1.00  0.00           H
ATOM    582  CG  LYS A  40      18.920  79.110 112.730  1.00  0.00           C
ATOM    583  HG1 LYS A  40      19.930  78.830 112.440  1.00  0.00           H
ATOM    584  HG2 LYS A  40      19.040  79.060 113.810  1.00  0.00           H
ATOM    585  CD  LYS A  40      18.570  80.530 112.180  1.00  0.00           C
ATOM    586  HD1 LYS A  40      19.170  81.280 112.700  1.00  0.00           H
ATOM    587  HD2 LYS A  40      17.490  80.600 112.330  1.00  0.00           H
ATOM    588  CE  LYS A  40      18.850  80.460 110.670  1.00  0.00           C
ATOM    589  HE1 LYS A  40      18.200  79.630 110.400  1.00  0.00           H
ATOM    590  HE2 LYS A  40      19.920  80.280 110.570  1.00  0.00           H
ATOM    591  NZ  LYS A  40      18.410  81.680 110.040  1.00  0.00           N
ATOM    592  HZ1 LYS A  40      19.060  82.450 110.180  1.00  0.00           H
ATOM    593  HZ2 LYS A  40      18.380  81.590 109.030  1.00  0.00           H
ATOM    594  HZ3 LYS A  40      17.470  81.960 110.270  1.00  0.00           H
ATOM    595  C   LYS A  40      17.150  75.740 113.220  1.00  0.00           C
ATOM    596  O   LYS A  40      16.100  76.260 113.620  1.00  0.00           O
ATOM    597  N   THR A  41      17.220  74.490 112.890  1.00  0.00           N
ATOM    598  H   THR A  41      18.080  74.140 112.490  1.00  0.00           H
ATOM    599  CA  THR A  41      16.180  73.480 113.210  1.00  0.00           C
ATOM    600  HA  THR A  41      15.390  74.010 113.750  1.00  0.00           H
ATOM    601  CB  THR A  41      15.470  73.010 111.930  1.00  0.00           C
ATOM    602  HB  THR A  41      14.950  72.060 112.030  1.00  0.00           H
ATOM    603  CG2 THR A  41      14.450  74.060 111.500  1.00  0.00           C
ATOM    604 1HG2 THR A  41      14.780  75.090 111.460  1.00  0.00           H
ATOM    605 2HG2 THR A  41      14.030  73.710 110.550  1.00  0.00           H
ATOM    606 3HG2 THR A  41      13.660  74.120 112.240  1.00  0.00           H
ATOM    607  OG1 THR A  41      16.360  72.910 110.890  1.00  0.00           O
ATOM    608  HG1 THR A  41      16.640  73.790 110.650  1.00  0.00           H
ATOM    609  C   THR A  41      16.790  72.280 113.940  1.00  0.00           C
ATOM    610  O   THR A  41      17.810  71.770 113.580  1.00  0.00           O
ATOM    611  N   ILE A  42      16.070  71.820 114.990  1.00  0.00           N
ATOM    612  H   ILE A  42      15.230  72.300 115.280  1.00  0.00           H
ATOM    613  CA  ILE A  42      16.410  70.520 115.690  1.00  0.00           C
ATOM    614  HA  ILE A  42      17.470  70.550 115.940  1.00  0.00           H
ATOM    615  CB  ILE A  42      15.640  70.430 117.100  1.00  0.00           C
ATOM    616  HB  ILE A  42      15.890  71.360 117.620  1.00  0.00           H
ATOM    617  CG2 ILE A  42      14.150  70.450 116.780  1.00  0.00           C
ATOM    618 1HG2 ILE A  42      13.710  69.480 116.520  1.00  0.00           H
ATOM    619 2HG2 ILE A  42      13.730  70.880 117.690  1.00  0.00           H
ATOM    620 3HG2 ILE A  42      13.940  71.080 115.910  1.00  0.00           H
ATOM    621  CG1 ILE A  42      15.900  69.240 118.050  1.00  0.00           C
ATOM    622 1HG1 ILE A  42      15.600  68.290 117.610  1.00  0.00           H
ATOM    623 2HG1 ILE A  42      15.380  69.370 118.990  1.00  0.00           H
ATOM    624  CD  ILE A  42      17.410  69.160 118.370  1.00  0.00           C
ATOM    625  HD1 ILE A  42      17.600  68.410 119.140  1.00  0.00           H
ATOM    626  HD2 ILE A  42      18.060  68.990 117.510  1.00  0.00           H
ATOM    627  HD3 ILE A  42      17.650  70.070 118.920  1.00  0.00           H
ATOM    628  C   ILE A  42      16.190  69.210 114.900  1.00  0.00           C
ATOM    629  O   ILE A  42      15.110  69.000 114.360  1.00  0.00           O
ATOM    630  N   GLY A  43      17.190  68.360 115.010  1.00  0.00           N
ATOM    631  H   GLY A  43      17.910  68.510 115.700  1.00  0.00           H
ATOM    632  CA  GLY A  43      17.340  67.160 114.140  1.00  0.00           C
ATOM    633  HA1 GLY A  43      16.410  66.590 114.240  1.00  0.00           H
ATOM    634  HA2 GLY A  43      18.190  66.540 114.430  1.00  0.00           H
ATOM    635  C   GLY A  43      17.390  67.620 112.670  1.00  0.00           C
ATOM    636  O   GLY A  43      18.100  68.570 112.370  1.00  0.00           O
ATOM    637  N   GLY A  44      16.530  67.100 111.770  1.00  0.00           N
ATOM    638  H   GLY A  44      15.910  66.390 112.130  1.00  0.00           H
ATOM    639  CA  GLY A  44      16.620  67.480 110.290  1.00  0.00           C
ATOM    640  HA1 GLY A  44      16.310  68.520 110.250  1.00  0.00           H
ATOM    641  HA2 GLY A  44      15.960  66.810 109.750  1.00  0.00           H
ATOM    642  C   GLY A  44      18.010  67.210 109.700  1.00  0.00           C
ATOM    643  O   GLY A  44      18.650  66.140 109.890  1.00  0.00           O
ATOM    644  N   GLY A  45      18.390  68.050 108.750  1.00  0.00           N
ATOM    645  H   GLY A  45      17.840  68.870 108.530  1.00  0.00           H
ATOM    646  CA  GLY A  45      19.820  68.080 108.220  1.00  0.00           C
ATOM    647  HA1 GLY A  45      19.810  68.750 107.360  1.00  0.00           H
ATOM    648  HA2 GLY A  45      19.980  67.130 107.720  1.00  0.00           H
ATOM    649  C   GLY A  45      20.900  68.480 109.240  1.00  0.00           C
ATOM    650  O   GLY A  45      20.720  69.410 110.010  1.00  0.00           O
ATOM    651  N   ASP A  46      21.940  67.650 109.360  1.00  0.00           N
ATOM    652  H   ASP A  46      22.040  66.890 108.710  1.00  0.00           H
ATOM    653  CA  ASP A  46      23.040  67.950 110.210  1.00  0.00           C
ATOM    654  HA  ASP A  46      23.000  68.990 110.550  1.00  0.00           H
ATOM    655  CB  ASP A  46      23.050  67.100 111.500  1.00  0.00           C
ATOM    656  HB1 ASP A  46      24.000  67.290 112.000  1.00  0.00           H
ATOM    657  HB2 ASP A  46      22.910  66.060 111.180  1.00  0.00           H
ATOM    658  CG  ASP A  46      21.940  67.430 112.470  1.00  0.00           C
ATOM    659  OD1 ASP A  46      21.800  68.650 112.770  1.00  0.00           O
ATOM    660  OD2 ASP A  46      21.400  66.530 113.160  1.00  0.00           O
ATOM    661  C   ASP A  46      24.410  67.730 109.410  1.00  0.00           C
ATOM    662  O   ASP A  46      24.730  66.640 108.950  1.00  0.00           O
ATOM    663  N   ASP A  47      25.190  68.810 109.090  1.00  0.00           N
ATOM    664  H   ASP A  47      24.930  69.660 109.570  1.00  0.00           H
ATOM    665  CA  ASP A  47      26.420  68.730 108.290  1.00  0.00           C
ATOM    666  HA  ASP A  47      26.230  68.020 107.490  1.00  0.00           H
ATOM    667  CB  ASP A  47      26.550  70.060 107.570  1.00  0.00           C
ATOM    668  HB1 ASP A  47      27.310  69.880 106.800  1.00  0.00           H
ATOM    669  HB2 ASP A  47      26.900  70.890 108.180  1.00  0.00           H
ATOM    670  CG  ASP A  47      25.210  70.580 106.880  1.00  0.00           C
ATOM    671  OD1 ASP A  47      25.060  71.830 107.000  1.00  0.00           O
ATOM    672  OD2 ASP A  47      24.430  69.840 106.250  1.00  0.00           O
ATOM    673  C   ASP A  47      27.610  68.170 109.110  1.00  0.00           C
ATOM    674  O   ASP A  47      27.600  68.030 110.310  1.00  0.00           O
ATOM    675  N   SER A  48      28.650  67.810 108.330  1.00  0.00           N
ATOM    676  H   SER A  48      28.640  68.210 107.410  1.00  0.00           H
ATOM    677  CA  SER A  48      29.770  66.990 108.690  1.00  0.00           C
ATOM    678  HA  SER A  48      29.310  66.050 108.980  1.00  0.00           H
ATOM    679  CB  SER A  48      30.670  66.750 107.490  1.00  0.00           C
ATOM    680  HB1 SER A  48      30.030  66.370 106.690  1.00  0.00           H
ATOM    681  HB2 SER A  48      31.490  66.100 107.790  1.00  0.00           H
ATOM    682  OG  SER A  48      31.300  68.010 107.130  1.00  0.00           O
ATOM    683  HG  SER A  48      32.230  67.800 107.150  1.00  0.00           H
ATOM    684  C   SER A  48      30.610  67.360 109.880  1.00  0.00           C
ATOM    685  O   SER A  48      31.400  66.540 110.360  1.00  0.00           O
ATOM    686  N   PHE A  49      30.400  68.580 110.340  1.00  0.00           N
ATOM    687  H   PHE A  49      29.850  69.190 109.740  1.00  0.00           H
ATOM    688  CA  PHE A  49      30.960  69.110 111.580  1.00  0.00           C
ATOM    689  HA  PHE A  49      32.010  68.830 111.590  1.00  0.00           H
ATOM    690  CB  PHE A  49      30.860  70.650 111.550  1.00  0.00           C
ATOM    691  HB1 PHE A  49      31.340  71.000 110.640  1.00  0.00           H
ATOM    692  HB2 PHE A  49      31.480  71.050 112.360  1.00  0.00           H
ATOM    693  CG  PHE A  49      29.420  71.170 111.680  1.00  0.00           C
ATOM    694  CD1 PHE A  49      28.730  71.600 110.540  1.00  0.00           C
ATOM    695  HD1 PHE A  49      29.160  71.420 109.570  1.00  0.00           H
ATOM    696  CE1 PHE A  49      27.490  72.230 110.620  1.00  0.00           C
ATOM    697  HE1 PHE A  49      27.070  72.530 109.680  1.00  0.00           H
ATOM    698  CZ  PHE A  49      27.030  72.570 111.900  1.00  0.00           C
ATOM    699  HZ  PHE A  49      26.140  73.160 112.030  1.00  0.00           H
ATOM    700  CE2 PHE A  49      27.720  72.270 113.060  1.00  0.00           C
ATOM    701  HE2 PHE A  49      27.420  72.630 114.030  1.00  0.00           H
ATOM    702  CD2 PHE A  49      28.890  71.470 112.930  1.00  0.00           C
ATOM    703  HD2 PHE A  49      29.510  71.300 113.790  1.00  0.00           H
ATOM    704  C   PHE A  49      30.220  68.540 112.830  1.00  0.00           C
ATOM    705  O   PHE A  49      30.610  68.910 113.980  1.00  0.00           O
ATOM    706  N   ASN A  50      29.140  67.750 112.800  1.00  0.00           N
ATOM    707  H   ASN A  50      28.590  67.690 111.950  1.00  0.00           H
ATOM    708  CA  ASN A  50      28.530  67.200 114.020  1.00  0.00           C
ATOM    709  HA  ASN A  50      28.420  68.020 114.720  1.00  0.00           H
ATOM    710  CB  ASN A  50      27.090  66.710 113.610  1.00  0.00           C
ATOM    711  HB1 ASN A  50      27.180  65.910 112.880  1.00  0.00           H
ATOM    712  HB2 ASN A  50      26.520  67.520 113.150  1.00  0.00           H
ATOM    713  CG  ASN A  50      26.200  66.200 114.710  1.00  0.00           C
ATOM    714  OD1 ASN A  50      26.290  65.130 115.290  1.00  0.00           O
ATOM    715  ND2 ASN A  50      25.420  67.090 115.180  1.00  0.00           N
ATOM    716 1HD2 ASN A  50      25.530  68.060 114.900  1.00  0.00           H
ATOM    717 2HD2 ASN A  50      24.900  66.920 116.030  1.00  0.00           H
ATOM    718  C   ASN A  50      29.410  66.170 114.720  1.00  0.00           C
ATOM    719  O   ASN A  50      29.300  65.980 115.940  1.00  0.00           O
ATOM    720  N   THR A  51      30.490  65.750 114.120  1.00  0.00           N
ATOM    721  H   THR A  51      30.600  65.930 113.130  1.00  0.00           H
ATOM    722  CA  THR A  51      31.590  65.140 114.760  1.00  0.00           C
ATOM    723  HA  THR A  51      31.100  64.320 115.280  1.00  0.00           H
ATOM    724  CB  THR A  51      32.560  64.490 113.810  1.00  0.00           C
ATOM    725  HB  THR A  51      33.300  63.910 114.360  1.00  0.00           H
ATOM    726  CG2 THR A  51      31.800  63.630 112.790  1.00  0.00           C
ATOM    727 1HG2 THR A  51      31.040  64.260 112.320  1.00  0.00           H
ATOM    728 2HG2 THR A  51      32.500  63.260 112.040  1.00  0.00           H
ATOM    729 3HG2 THR A  51      31.280  62.870 113.360  1.00  0.00           H
ATOM    730  OG1 THR A  51      33.280  65.410 113.080  1.00  0.00           O
ATOM    731  HG1 THR A  51      34.010  64.900 112.720  1.00  0.00           H
ATOM    732  C   THR A  51      32.290  65.970 115.810  1.00  0.00           C
ATOM    733  O   THR A  51      33.040  65.460 116.690  1.00  0.00           O
ATOM    734  N   PHE A  52      32.130  67.340 115.940  1.00  0.00           N
ATOM    735  H   PHE A  52      31.460  67.840 115.380  1.00  0.00           H
ATOM    736  CA  PHE A  52      32.730  68.340 116.860  1.00  0.00           C
ATOM    737  HA  PHE A  52      33.470  67.810 117.460  1.00  0.00           H
ATOM    738  CB  PHE A  52      33.500  69.470 116.040  1.00  0.00           C
ATOM    739  HB1 PHE A  52      33.650  70.400 116.580  1.00  0.00           H
ATOM    740  HB2 PHE A  52      32.910  69.740 115.160  1.00  0.00           H
ATOM    741  CG  PHE A  52      34.860  69.050 115.570  1.00  0.00           C
ATOM    742  CD1 PHE A  52      36.040  69.520 116.130  1.00  0.00           C
ATOM    743  HD1 PHE A  52      36.010  70.250 116.920  1.00  0.00           H
ATOM    744  CE1 PHE A  52      37.240  69.050 115.720  1.00  0.00           C
ATOM    745  HE1 PHE A  52      38.170  69.420 116.140  1.00  0.00           H
ATOM    746  CZ  PHE A  52      37.290  68.170 114.580  1.00  0.00           C
ATOM    747  HZ  PHE A  52      38.220  67.750 114.230  1.00  0.00           H
ATOM    748  CE2 PHE A  52      36.150  67.770 113.920  1.00  0.00           C
ATOM    749  HE2 PHE A  52      36.190  67.160 113.030  1.00  0.00           H
ATOM    750  CD2 PHE A  52      34.940  68.240 114.450  1.00  0.00           C
ATOM    751  HD2 PHE A  52      34.040  67.980 113.910  1.00  0.00           H
ATOM    752  C   PHE A  52      31.720  68.920 117.790  1.00  0.00           C
ATOM    753  O   PHE A  52      32.050  69.560 118.810  1.00  0.00           O
ATOM    754  N   PHE A  53      30.440  68.780 117.390  1.00  0.00           N
ATOM    755  H   PHE A  53      30.320  68.240 116.550  1.00  0.00           H
ATOM    756  CA  PHE A  53      29.310  69.480 118.020  1.00  0.00           C
ATOM    757  HA  PHE A  53      29.650  69.670 119.040  1.00  0.00           H
ATOM    758  CB  PHE A  53      29.040  70.860 117.370  1.00  0.00           C
ATOM    759  HB1 PHE A  53      28.170  71.260 117.890  1.00  0.00           H
ATOM    760  HB2 PHE A  53      28.750  70.730 116.330  1.00  0.00           H
ATOM    761  CG  PHE A  53      30.160  71.900 117.380  1.00  0.00           C
ATOM    762  CD1 PHE A  53      30.980  71.900 116.280  1.00  0.00           C
ATOM    763  HD1 PHE A  53      30.900  71.120 115.540  1.00  0.00           H
ATOM    764  CE1 PHE A  53      31.970  72.910 116.180  1.00  0.00           C
ATOM    765  HE1 PHE A  53      32.640  73.050 115.340  1.00  0.00           H
ATOM    766  CZ  PHE A  53      32.150  73.890 117.210  1.00  0.00           C
ATOM    767  HZ  PHE A  53      32.850  74.710 117.150  1.00  0.00           H
ATOM    768  CE2 PHE A  53      31.280  73.860 118.320  1.00  0.00           C
ATOM    769  HE2 PHE A  53      31.450  74.520 119.150  1.00  0.00           H
ATOM    770  CD2 PHE A  53      30.300  72.850 118.420  1.00  0.00           C
ATOM    771  HD2 PHE A  53      29.600  72.880 119.250  1.00  0.00           H
ATOM    772  C   PHE A  53      27.970  68.690 118.030  1.00  0.00           C
ATOM    773  O   PHE A  53      27.750  67.860 117.190  1.00  0.00           O
ATOM    774  N   SER A  54      27.130  68.970 119.040  1.00  0.00           N
ATOM    775  H   SER A  54      27.510  69.550 119.770  1.00  0.00           H
ATOM    776  CA  SER A  54      25.780  68.380 119.250  1.00  0.00           C
ATOM    777  HA  SER A  54      25.550  67.790 118.360  1.00  0.00           H
ATOM    778  CB  SER A  54      25.630  67.460 120.490  1.00  0.00           C
ATOM    779  HB1 SER A  54      26.440  66.730 120.520  1.00  0.00           H
ATOM    780  HB2 SER A  54      24.670  66.950 120.450  1.00  0.00           H
ATOM    781  OG  SER A  54      25.870  68.200 121.620  1.00  0.00           O
ATOM    782  HG  SER A  54      25.050  68.630 121.870  1.00  0.00           H
ATOM    783  C   SER A  54      24.660  69.540 119.270  1.00  0.00           C
ATOM    784  O   SER A  54      24.880  70.640 119.810  1.00  0.00           O
ATOM    785  N   GLU A  55      23.540  69.290 118.600  1.00  0.00           N
ATOM    786  H   GLU A  55      23.320  68.340 118.350  1.00  0.00           H
ATOM    787  CA  GLU A  55      22.330  70.180 118.640  1.00  0.00           C
ATOM    788  HA  GLU A  55      22.640  71.220 118.490  1.00  0.00           H
ATOM    789  CB  GLU A  55      21.520  69.850 117.300  1.00  0.00           C
ATOM    790  HB1 GLU A  55      20.990  68.960 117.620  1.00  0.00           H
ATOM    791  HB2 GLU A  55      22.170  69.710 116.430  1.00  0.00           H
ATOM    792  CG  GLU A  55      20.440  70.950 117.020  1.00  0.00           C
ATOM    793  HG1 GLU A  55      20.790  71.970 117.180  1.00  0.00           H
ATOM    794  HG2 GLU A  55      19.560  70.790 117.640  1.00  0.00           H
ATOM    795  CD  GLU A  55      20.200  70.770 115.520  1.00  0.00           C
ATOM    796  OE1 GLU A  55      19.750  69.770 114.950  1.00  0.00           O
ATOM    797  OE2 GLU A  55      20.550  71.670 114.730  1.00  0.00           O
ATOM    798  C   GLU A  55      21.420  70.040 120.000  1.00  0.00           C
ATOM    799  O   GLU A  55      21.350  69.020 120.690  1.00  0.00           O
ATOM    800  N   THR A  56      20.730  71.100 120.390  1.00  0.00           N
ATOM    801  H   THR A  56      20.720  71.900 119.770  1.00  0.00           H
ATOM    802  CA  THR A  56      19.590  71.220 121.340  1.00  0.00           C
ATOM    803  HA  THR A  56      19.230  70.280 121.770  1.00  0.00           H
ATOM    804  CB  THR A  56      20.000  72.030 122.550  1.00  0.00           C
ATOM    805  HB  THR A  56      19.160  72.070 123.230  1.00  0.00           H
ATOM    806  CG2 THR A  56      21.270  71.520 123.200  1.00  0.00           C
ATOM    807 1HG2 THR A  56      21.140  70.460 123.420  1.00  0.00           H
ATOM    808 2HG2 THR A  56      22.170  71.750 122.640  1.00  0.00           H
ATOM    809 3HG2 THR A  56      21.360  72.060 124.140  1.00  0.00           H
ATOM    810  OG1 THR A  56      20.350  73.360 122.250  1.00  0.00           O
ATOM    811  HG1 THR A  56      21.150  73.240 121.730  1.00  0.00           H
ATOM    812  C   THR A  56      18.360  71.870 120.690  1.00  0.00           C
ATOM    813  O   THR A  56      18.470  72.600 119.680  1.00  0.00           O
ATOM    814  N   GLY A  57      17.180  71.590 121.210  1.00  0.00           N
ATOM    815  H   GLY A  57      17.130  70.940 121.990  1.00  0.00           H
ATOM    816  CA  GLY A  57      15.810  72.110 120.880  1.00  0.00           C
ATOM    817  HA1 GLY A  57      15.080  71.600 121.510  1.00  0.00           H
ATOM    818  HA2 GLY A  57      15.650  71.970 119.810  1.00  0.00           H
ATOM    819  C   GLY A  57      15.670  73.590 121.180  1.00  0.00           C
ATOM    820  O   GLY A  57      14.710  74.140 120.740  1.00  0.00           O
ATOM    821  N   ALA A  58      16.590  74.250 121.910  1.00  0.00           N
ATOM    822  H   ALA A  58      17.330  73.770 122.420  1.00  0.00           H
ATOM    823  CA  ALA A  58      16.510  75.750 122.030  1.00  0.00           C
ATOM    824  HA  ALA A  58      15.460  76.010 122.020  1.00  0.00           H
ATOM    825  CB  ALA A  58      17.010  76.180 123.470  1.00  0.00           C
ATOM    826  HB1 ALA A  58      16.750  75.460 124.250  1.00  0.00           H
ATOM    827  HB2 ALA A  58      18.090  76.150 123.550  1.00  0.00           H
ATOM    828  HB3 ALA A  58      16.650  77.190 123.660  1.00  0.00           H
ATOM    829  C   ALA A  58      17.240  76.600 120.940  1.00  0.00           C
ATOM    830  O   ALA A  58      17.360  77.800 121.210  1.00  0.00           O
ATOM    831  N   GLY A  59      17.800  76.020 119.810  1.00  0.00           N
ATOM    832  H   GLY A  59      17.650  75.060 119.530  1.00  0.00           H
ATOM    833  CA  GLY A  59      18.530  76.830 118.820  1.00  0.00           C
ATOM    834  HA1 GLY A  59      18.030  77.800 118.790  1.00  0.00           H
ATOM    835  HA2 GLY A  59      18.540  76.260 117.890  1.00  0.00           H
ATOM    836  C   GLY A  59      19.970  77.030 119.220  1.00  0.00           C
ATOM    837  O   GLY A  59      20.560  78.100 118.860  1.00  0.00           O
ATOM    838  N   LYS A  60      20.580  76.130 120.020  1.00  0.00           N
ATOM    839  H   LYS A  60      20.090  75.340 120.420  1.00  0.00           H
ATOM    840  CA  LYS A  60      21.960  76.300 120.500  1.00  0.00           C
ATOM    841  HA  LYS A  60      22.520  76.980 119.860  1.00  0.00           H
ATOM    842  CB  LYS A  60      21.980  76.810 121.960  1.00  0.00           C
ATOM    843  HB1 LYS A  60      23.010  77.000 122.260  1.00  0.00           H
ATOM    844  HB2 LYS A  60      21.450  76.040 122.540  1.00  0.00           H
ATOM    845  CG  LYS A  60      21.120  78.110 122.190  1.00  0.00           C
ATOM    846  HG1 LYS A  60      20.110  77.720 122.080  1.00  0.00           H
ATOM    847  HG2 LYS A  60      21.500  78.800 121.440  1.00  0.00           H
ATOM    848  CD  LYS A  60      21.310  78.830 123.540  1.00  0.00           C
ATOM    849  HD1 LYS A  60      22.330  79.230 123.560  1.00  0.00           H
ATOM    850  HD2 LYS A  60      21.360  78.120 124.360  1.00  0.00           H
ATOM    851  CE  LYS A  60      20.370  79.940 124.020  1.00  0.00           C
ATOM    852  HE1 LYS A  60      20.730  80.220 125.010  1.00  0.00           H
ATOM    853  HE2 LYS A  60      19.370  79.530 124.100  1.00  0.00           H
ATOM    854  NZ  LYS A  60      20.430  81.100 123.170  1.00  0.00           N
ATOM    855  HZ1 LYS A  60      20.050  81.910 123.640  1.00  0.00           H
ATOM    856  HZ2 LYS A  60      21.370  81.370 122.930  1.00  0.00           H
ATOM    857  HZ3 LYS A  60      19.880  80.960 122.330  1.00  0.00           H
ATOM    858  C   LYS A  60      22.720  75.030 120.350  1.00  0.00           C
ATOM    859  O   LYS A  60      22.110  73.940 120.300  1.00  0.00           O
ATOM    860  N   HIS A  61      24.000  75.060 120.300  1.00  0.00           N
ATOM    861  H   HIS A  61      24.450  75.970 120.210  1.00  0.00           H
ATOM    862  CA  HIS A  61      24.860  73.880 120.060  1.00  0.00           C
ATOM    863  HA  HIS A  61      24.310  72.940 120.160  1.00  0.00           H
ATOM    864  CB  HIS A  61      25.410  74.110 118.680  1.00  0.00           C
ATOM    865  HB1 HIS A  61      26.270  73.480 118.460  1.00  0.00           H
ATOM    866  HB2 HIS A  61      25.590  75.180 118.590  1.00  0.00           H
ATOM    867  CG  HIS A  61      24.380  73.760 117.580  1.00  0.00           C
ATOM    868  ND1 HIS A  61      23.380  74.570 117.080  1.00  0.00           N
ATOM    869  CE1 HIS A  61      22.750  73.850 116.160  1.00  0.00           C
ATOM    870  HE1 HIS A  61      21.900  74.180 115.580  1.00  0.00           H
ATOM    871  NE2 HIS A  61      23.440  72.670 115.940  1.00  0.00           N
ATOM    872  HE2 HIS A  61      23.310  71.940 115.250  1.00  0.00           H
ATOM    873  CD2 HIS A  61      24.380  72.610 116.900  1.00  0.00           C
ATOM    874  HD2 HIS A  61      25.040  71.770 117.070  1.00  0.00           H
ATOM    875  C   HIS A  61      25.920  73.780 121.130  1.00  0.00           C
ATOM    876  O   HIS A  61      26.380  74.780 121.660  1.00  0.00           O
ATOM    877  N   VAL A  62      26.380  72.560 121.390  1.00  0.00           N
ATOM    878  H   VAL A  62      25.970  71.790 120.880  1.00  0.00           H
ATOM    879  CA  VAL A  62      27.410  72.160 122.370  1.00  0.00           C
ATOM    880  HA  VAL A  62      27.760  73.010 122.960  1.00  0.00           H
ATOM    881  CB  VAL A  62      26.800  71.240 123.450  1.00  0.00           C
ATOM    882  HB  VAL A  62      26.450  70.330 122.960  1.00  0.00           H
ATOM    883  CG1 VAL A  62      27.850  70.850 124.530  1.00  0.00           C
ATOM    884 1HG1 VAL A  62      28.300  71.700 125.050  1.00  0.00           H
ATOM    885 2HG1 VAL A  62      27.420  70.290 125.360  1.00  0.00           H
ATOM    886 3HG1 VAL A  62      28.570  70.170 124.080  1.00  0.00           H
ATOM    887  CG2 VAL A  62      25.540  71.940 124.130  1.00  0.00           C
ATOM    888 1HG2 VAL A  62      24.690  72.030 123.460  1.00  0.00           H
ATOM    889 2HG2 VAL A  62      25.300  71.450 125.070  1.00  0.00           H
ATOM    890 3HG2 VAL A  62      25.850  72.940 124.420  1.00  0.00           H
ATOM    891  C   VAL A  62      28.660  71.540 121.790  1.00  0.00           C
ATOM    892  O   VAL A  62      28.510  70.580 121.030  1.00  0.00           O
ATOM    893  N   PRO A  63      29.860  72.100 122.050  1.00  0.00           N
ATOM    894  CD  PRO A  63      30.130  73.070 123.060  1.00  0.00           C
ATOM    895  HD1 PRO A  63      29.820  72.770 124.060  1.00  0.00           H
ATOM    896  HD2 PRO A  63      29.600  73.970 122.720  1.00  0.00           H
ATOM    897  CG  PRO A  63      31.660  73.300 123.150  1.00  0.00           C
ATOM    898  HG1 PRO A  63      32.000  72.800 124.060  1.00  0.00           H
ATOM    899  HG2 PRO A  63      31.820  74.380 123.190  1.00  0.00           H
ATOM    900  CB  PRO A  63      32.040  72.680 121.770  1.00  0.00           C
ATOM    901  HB1 PRO A  63      33.080  72.360 121.820  1.00  0.00           H
ATOM    902  HB2 PRO A  63      31.820  73.500 121.080  1.00  0.00           H
ATOM    903  CA  PRO A  63      31.090  71.520 121.540  1.00  0.00           C
ATOM    904  HA  PRO A  63      30.900  71.220 120.510  1.00  0.00           H
ATOM    905  C   PRO A  63      31.410  70.280 122.350  1.00  0.00           C
ATOM    906  O   PRO A  63      31.210  70.200 123.590  1.00  0.00           O
ATOM    907  N   ARG A  64      32.040  69.320 121.670  1.00  0.00           N
ATOM    908  H   ARG A  64      32.270  69.440 120.690  1.00  0.00           H
ATOM    909  CA  ARG A  64      32.500  68.000 122.220  1.00  0.00           C
ATOM    910  HA  ARG A  64      31.770  67.650 122.950  1.00  0.00           H
ATOM    911  CB  ARG A  64      32.290  66.840 121.170  1.00  0.00           C
ATOM    912  HB1 ARG A  64      32.480  65.890 121.660  1.00  0.00           H
ATOM    913  HB2 ARG A  64      33.070  66.920 120.410  1.00  0.00           H
ATOM    914  CG  ARG A  64      30.920  66.670 120.490  1.00  0.00           C
ATOM    915  HG1 ARG A  64      30.770  67.590 119.910  1.00  0.00           H
ATOM    916  HG2 ARG A  64      30.200  66.470 121.280  1.00  0.00           H
ATOM    917  CD  ARG A  64      30.800  65.510 119.550  1.00  0.00           C
ATOM    918  HD1 ARG A  64      30.930  64.520 120.000  1.00  0.00           H
ATOM    919  HD2 ARG A  64      31.670  65.650 118.900  1.00  0.00           H
ATOM    920  NE  ARG A  64      29.590  65.480 118.730  1.00  0.00           N
ATOM    921  HE  ARG A  64      29.670  65.960 117.840  1.00  0.00           H
ATOM    922  CZ  ARG A  64      28.400  64.930 118.940  1.00  0.00           C
ATOM    923  NH1 ARG A  64      28.170  64.260 119.990  1.00  0.00           N
ATOM    924 1HH1 ARG A  64      28.830  64.150 120.740  1.00  0.00           H
ATOM    925 2HH1 ARG A  64      27.310  63.740 120.110  1.00  0.00           H
ATOM    926  NH2 ARG A  64      27.500  64.920 118.010  1.00  0.00           N
ATOM    927 1HH2 ARG A  64      27.700  65.290 117.090  1.00  0.00           H
ATOM    928 2HH2 ARG A  64      26.710  64.290 118.020  1.00  0.00           H
ATOM    929  C   ARG A  64      33.910  68.070 122.850  1.00  0.00           C
ATOM    930  O   ARG A  64      34.720  67.220 122.530  1.00  0.00           O
ATOM    931  N   ALA A  65      34.170  69.130 123.610  1.00  0.00           N
ATOM    932  H   ALA A  65      33.420  69.720 123.950  1.00  0.00           H
ATOM    933  CA  ALA A  65      35.390  69.370 124.380  1.00  0.00           C
ATOM    934  HA  ALA A  65      36.000  68.470 124.370  1.00  0.00           H
ATOM    935  CB  ALA A  65      35.990  70.560 123.610  1.00  0.00           C
ATOM    936  HB1 ALA A  65      36.880  70.920 124.130  1.00  0.00           H
ATOM    937  HB2 ALA A  65      36.150  70.260 122.570  1.00  0.00           H
ATOM    938  HB3 ALA A  65      35.200  71.310 123.580  1.00  0.00           H
ATOM    939  C   ALA A  65      35.120  69.730 125.840  1.00  0.00           C
ATOM    940  O   ALA A  65      34.060  70.210 126.180  1.00  0.00           O
ATOM    941  N   VAL A  66      36.110  69.500 126.730  1.00  0.00           N
ATOM    942  H   VAL A  66      36.990  69.210 126.340  1.00  0.00           H
ATOM    943  CA  VAL A  66      36.070  69.710 128.160  1.00  0.00           C
ATOM    944  HA  VAL A  66      35.280  70.380 128.500  1.00  0.00           H
ATOM    945  CB  VAL A  66      35.820  68.360 128.750  1.00  0.00           C
ATOM    946  HB  VAL A  66      34.830  68.060 128.400  1.00  0.00           H
ATOM    947  CG1 VAL A  66      36.860  67.180 128.410  1.00  0.00           C
ATOM    948 1HG1 VAL A  66      37.810  67.510 128.820  1.00  0.00           H
ATOM    949 2HG1 VAL A  66      36.510  66.260 128.890  1.00  0.00           H
ATOM    950 3HG1 VAL A  66      36.960  67.040 127.340  1.00  0.00           H
ATOM    951  CG2 VAL A  66      35.790  68.380 130.290  1.00  0.00           C
ATOM    952 1HG2 VAL A  66      36.730  68.480 130.830  1.00  0.00           H
ATOM    953 2HG2 VAL A  66      35.060  69.160 130.500  1.00  0.00           H
ATOM    954 3HG2 VAL A  66      35.390  67.430 130.630  1.00  0.00           H
ATOM    955  C   VAL A  66      37.450  70.220 128.680  1.00  0.00           C
ATOM    956  O   VAL A  66      38.590  69.820 128.240  1.00  0.00           O
ATOM    957  N   PHE A  67      37.420  71.270 129.520  1.00  0.00           N
ATOM    958  H   PHE A  67      36.560  71.460 130.010  1.00  0.00           H
ATOM    959  CA  PHE A  67      38.500  72.160 129.860  1.00  0.00           C
ATOM    960  HA  PHE A  67      39.380  71.870 129.290  1.00  0.00           H
ATOM    961  CB  PHE A  67      38.220  73.620 129.460  1.00  0.00           C
ATOM    962  HB1 PHE A  67      39.090  74.250 129.660  1.00  0.00           H
ATOM    963  HB2 PHE A  67      37.430  74.030 130.080  1.00  0.00           H
ATOM    964  CG  PHE A  67      37.870  73.750 127.990  1.00  0.00           C
ATOM    965  CD1 PHE A  67      38.890  73.820 127.060  1.00  0.00           C
ATOM    966  HD1 PHE A  67      39.890  73.750 127.460  1.00  0.00           H
ATOM    967  CE1 PHE A  67      38.620  73.910 125.710  1.00  0.00           C
ATOM    968  HE1 PHE A  67      39.440  73.830 125.010  1.00  0.00           H
ATOM    969  CZ  PHE A  67      37.270  73.870 125.300  1.00  0.00           C
ATOM    970  HZ  PHE A  67      37.050  73.980 124.250  1.00  0.00           H
ATOM    971  CE2 PHE A  67      36.210  73.940 126.210  1.00  0.00           C
ATOM    972  HE2 PHE A  67      35.190  74.010 125.870  1.00  0.00           H
ATOM    973  CD2 PHE A  67      36.540  73.860 127.570  1.00  0.00           C
ATOM    974  HD2 PHE A  67      35.730  73.910 128.280  1.00  0.00           H
ATOM    975  C   PHE A  67      38.910  71.980 131.330  1.00  0.00           C
ATOM    976  O   PHE A  67      38.100  72.140 132.240  1.00  0.00           O
ATOM    977  N   VAL A  68      40.160  71.690 131.600  1.00  0.00           N
ATOM    978  H   VAL A  68      40.780  71.550 130.810  1.00  0.00           H
ATOM    979  CA  VAL A  68      40.710  71.350 132.980  1.00  0.00           C
ATOM    980  HA  VAL A  68      39.910  71.620 133.670  1.00  0.00           H
ATOM    981  CB  VAL A  68      40.600  69.790 133.150  1.00  0.00           C
ATOM    982  HB  VAL A  68      39.570  69.480 133.040  1.00  0.00           H
ATOM    983  CG1 VAL A  68      41.290  68.870 132.180  1.00  0.00           C
ATOM    984 1HG1 VAL A  68      42.360  68.970 132.330  1.00  0.00           H
ATOM    985 2HG1 VAL A  68      41.000  67.850 132.440  1.00  0.00           H
ATOM    986 3HG1 VAL A  68      41.010  69.120 131.160  1.00  0.00           H
ATOM    987  CG2 VAL A  68      41.050  69.230 134.560  1.00  0.00           C
ATOM    988 1HG2 VAL A  68      41.070  68.140 134.570  1.00  0.00           H
ATOM    989 2HG2 VAL A  68      42.010  69.600 134.900  1.00  0.00           H
ATOM    990 3HG2 VAL A  68      40.500  69.670 135.390  1.00  0.00           H
ATOM    991  C   VAL A  68      42.030  71.870 133.310  1.00  0.00           C
ATOM    992  O   VAL A  68      42.990  71.510 132.610  1.00  0.00           O
ATOM    993  N   ASP A  69      42.250  72.610 134.440  1.00  0.00           N
ATOM    994  H   ASP A  69      41.420  72.710 135.010  1.00  0.00           H
ATOM    995  CA  ASP A  69      43.550  72.830 135.110  1.00  0.00           C
ATOM    996  HA  ASP A  69      44.220  72.000 134.900  1.00  0.00           H
ATOM    997  CB  ASP A  69      44.190  74.190 134.600  1.00  0.00           C
ATOM    998  HB1 ASP A  69      43.410  74.920 134.770  1.00  0.00           H
ATOM    999  HB2 ASP A  69      44.380  74.020 133.540  1.00  0.00           H
ATOM   1000  CG  ASP A  69      45.440  74.580 135.360  1.00  0.00           C
ATOM   1001  OD1 ASP A  69      45.630  75.820 135.500  1.00  0.00           O
ATOM   1002  OD2 ASP A  69      46.310  73.730 135.750  1.00  0.00           O
ATOM   1003  C   ASP A  69      43.310  72.900 136.600  1.00  0.00           C
ATOM   1004  O   ASP A  69      42.150  73.140 137.080  1.00  0.00           O
ATOM   1005  N   LEU A  70      44.340  72.670 137.390  1.00  0.00           N
ATOM   1006  H   LEU A  70      45.260  72.480 137.030  1.00  0.00           H
ATOM   1007  CA  LEU A  70      44.190  72.510 138.890  1.00  0.00           C
ATOM   1008  HA  LEU A  70      43.180  72.150 139.060  1.00  0.00           H
ATOM   1009  CB  LEU A  70      45.240  71.360 139.370  1.00  0.00           C
ATOM   1010  HB1 LEU A  70      45.220  71.380 140.460  1.00  0.00           H
ATOM   1011  HB2 LEU A  70      46.240  71.760 139.200  1.00  0.00           H
ATOM   1012  CG  LEU A  70      45.040  69.950 138.720  1.00  0.00           C
ATOM   1013  HG  LEU A  70      45.050  70.130 137.650  1.00  0.00           H
ATOM   1014  CD1 LEU A  70      46.290  69.070 139.140  1.00  0.00           C
ATOM   1015 1HD1 LEU A  70      47.230  69.560 138.890  1.00  0.00           H
ATOM   1016 2HD1 LEU A  70      46.260  68.810 140.200  1.00  0.00           H
ATOM   1017 3HD1 LEU A  70      46.320  68.140 138.570  1.00  0.00           H
ATOM   1018  CD2 LEU A  70      43.750  69.270 139.110  1.00  0.00           C
ATOM   1019 1HD2 LEU A  70      43.770  68.900 140.130  1.00  0.00           H
ATOM   1020 2HD2 LEU A  70      42.880  69.910 138.940  1.00  0.00           H
ATOM   1021 3HD2 LEU A  70      43.700  68.420 138.430  1.00  0.00           H
ATOM   1022  C   LEU A  70      44.410  73.860 139.640  1.00  0.00           C
ATOM   1023  O   LEU A  70      43.800  74.160 140.640  1.00  0.00           O
ATOM   1024  N   GLU A  71      45.230  74.740 139.100  1.00  0.00           N
ATOM   1025  H   GLU A  71      45.570  74.490 138.180  1.00  0.00           H
ATOM   1026  CA  GLU A  71      45.480  76.080 139.580  1.00  0.00           C
ATOM   1027  HA  GLU A  71      45.670  75.900 140.640  1.00  0.00           H
ATOM   1028  CB  GLU A  71      46.780  76.580 138.810  1.00  0.00           C
ATOM   1029  HB1 GLU A  71      46.480  76.960 137.830  1.00  0.00           H
ATOM   1030  HB2 GLU A  71      47.460  75.750 138.620  1.00  0.00           H
ATOM   1031  CG  GLU A  71      47.540  77.690 139.600  1.00  0.00           C
ATOM   1032  HG1 GLU A  71      47.590  77.380 140.650  1.00  0.00           H
ATOM   1033  HG2 GLU A  71      46.890  78.560 139.570  1.00  0.00           H
ATOM   1034  CD  GLU A  71      48.910  78.060 138.970  1.00  0.00           C
ATOM   1035  OE1 GLU A  71      49.810  78.400 139.770  1.00  0.00           O
ATOM   1036  OE2 GLU A  71      49.060  77.790 137.760  1.00  0.00           O
ATOM   1037  C   GLU A  71      44.240  76.960 139.440  1.00  0.00           C
ATOM   1038  O   GLU A  71      43.520  76.810 138.460  1.00  0.00           O
ATOM   1039  N   PRO A  72      44.010  77.920 140.350  1.00  0.00           N
ATOM   1040  CD  PRO A  72      44.720  78.160 141.580  1.00  0.00           C
ATOM   1041  HD1 PRO A  72      45.740  78.520 141.470  1.00  0.00           H
ATOM   1042  HD2 PRO A  72      44.730  77.240 142.170  1.00  0.00           H
ATOM   1043  CG  PRO A  72      43.980  79.330 142.290  1.00  0.00           C
ATOM   1044  HG1 PRO A  72      44.430  80.290 142.040  1.00  0.00           H
ATOM   1045  HG2 PRO A  72      44.080  79.260 143.370  1.00  0.00           H
ATOM   1046  CB  PRO A  72      42.550  79.190 141.780  1.00  0.00           C
ATOM   1047  HB1 PRO A  72      42.050  80.150 141.860  1.00  0.00           H
ATOM   1048  HB2 PRO A  72      42.130  78.370 142.380  1.00  0.00           H
ATOM   1049  CA  PRO A  72      42.770  78.670 140.340  1.00  0.00           C
ATOM   1050  HA  PRO A  72      41.950  78.010 140.070  1.00  0.00           H
ATOM   1051  C   PRO A  72      42.640  79.760 139.310  1.00  0.00           C
ATOM   1052  O   PRO A  72      41.600  80.430 139.260  1.00  0.00           O
ATOM   1053  N   THR A  73      43.700  80.050 138.570  1.00  0.00           N
ATOM   1054  H   THR A  73      44.560  79.510 138.650  1.00  0.00           H
ATOM   1055  CA  THR A  73      43.820  81.290 137.850  1.00  0.00           C
ATOM   1056  HA  THR A  73      43.260  82.110 138.300  1.00  0.00           H
ATOM   1057  CB  THR A  73      45.270  81.940 137.950  1.00  0.00           C
ATOM   1058  HB  THR A  73      45.470  82.770 137.260  1.00  0.00           H
ATOM   1059  CG2 THR A  73      45.540  82.390 139.430  1.00  0.00           C
ATOM   1060 1HG2 THR A  73      46.410  83.050 139.460  1.00  0.00           H
ATOM   1061 2HG2 THR A  73      44.660  82.970 139.730  1.00  0.00           H
ATOM   1062 3HG2 THR A  73      45.730  81.530 140.060  1.00  0.00           H
ATOM   1063  OG1 THR A  73      46.220  80.880 137.680  1.00  0.00           O
ATOM   1064  HG1 THR A  73      47.110  81.250 137.660  1.00  0.00           H
ATOM   1065  C   THR A  73      43.320  81.310 136.400  1.00  0.00           C
ATOM   1066  O   THR A  73      42.240  81.700 136.110  1.00  0.00           O
ATOM   1067  N   VAL A  74      44.170  80.830 135.470  1.00  0.00           N
ATOM   1068  H   VAL A  74      45.010  80.420 135.860  1.00  0.00           H
ATOM   1069  CA  VAL A  74      43.940  80.790 134.020  1.00  0.00           C
ATOM   1070  HA  VAL A  74      43.790  81.830 133.760  1.00  0.00           H
ATOM   1071  CB  VAL A  74      45.160  80.280 133.260  1.00  0.00           C
ATOM   1072  HB  VAL A  74      44.900  80.270 132.210  1.00  0.00           H
ATOM   1073  CG1 VAL A  74      46.320  81.270 133.480  1.00  0.00           C
ATOM   1074 1HG1 VAL A  74      46.680  81.280 134.510  1.00  0.00           H
ATOM   1075 2HG1 VAL A  74      46.990  81.290 132.630  1.00  0.00           H
ATOM   1076 3HG1 VAL A  74      45.850  82.240 133.320  1.00  0.00           H
ATOM   1077  CG2 VAL A  74      45.660  78.840 133.590  1.00  0.00           C
ATOM   1078 1HG2 VAL A  74      46.560  78.570 133.040  1.00  0.00           H
ATOM   1079 2HG2 VAL A  74      45.870  78.630 134.640  1.00  0.00           H
ATOM   1080 3HG2 VAL A  74      44.870  78.170 133.260  1.00  0.00           H
ATOM   1081  C   VAL A  74      42.700  80.000 133.570  1.00  0.00           C
ATOM   1082  O   VAL A  74      42.230  80.350 132.480  1.00  0.00           O
ATOM   1083  N   ILE A  75      42.090  79.150 134.400  1.00  0.00           N
ATOM   1084  H   ILE A  75      42.540  78.920 135.280  1.00  0.00           H
ATOM   1085  CA  ILE A  75      40.790  78.510 134.110  1.00  0.00           C
ATOM   1086  HA  ILE A  75      40.820  78.000 133.150  1.00  0.00           H
ATOM   1087  CB  ILE A  75      40.440  77.490 135.180  1.00  0.00           C
ATOM   1088  HB  ILE A  75      41.330  76.860 135.260  1.00  0.00           H
ATOM   1089  CG2 ILE A  75      40.190  77.980 136.630  1.00  0.00           C
ATOM   1090 1HG2 ILE A  75      39.180  78.380 136.750  1.00  0.00           H
ATOM   1091 2HG2 ILE A  75      40.230  77.170 137.350  1.00  0.00           H
ATOM   1092 3HG2 ILE A  75      40.930  78.710 136.950  1.00  0.00           H
ATOM   1093  CG1 ILE A  75      39.230  76.570 134.940  1.00  0.00           C
ATOM   1094 1HG1 ILE A  75      38.290  77.130 135.030  1.00  0.00           H
ATOM   1095 2HG1 ILE A  75      39.280  75.800 135.710  1.00  0.00           H
ATOM   1096  CD  ILE A  75      39.170  75.800 133.670  1.00  0.00           C
ATOM   1097  HD1 ILE A  75      38.180  75.340 133.600  1.00  0.00           H
ATOM   1098  HD2 ILE A  75      39.450  76.310 132.750  1.00  0.00           H
ATOM   1099  HD3 ILE A  75      39.750  74.910 133.910  1.00  0.00           H
ATOM   1100  C   ILE A  75      39.650  79.560 133.910  1.00  0.00           C
ATOM   1101  O   ILE A  75      38.670  79.340 133.150  1.00  0.00           O
ATOM   1102  N   ASP A  76      39.830  80.630 134.710  1.00  0.00           N
ATOM   1103  H   ASP A  76      40.620  80.550 135.340  1.00  0.00           H
ATOM   1104  CA  ASP A  76      38.910  81.740 134.860  1.00  0.00           C
ATOM   1105  HA  ASP A  76      37.950  81.320 135.140  1.00  0.00           H
ATOM   1106  CB  ASP A  76      39.300  82.670 136.050  1.00  0.00           C
ATOM   1107  HB1 ASP A  76      40.100  83.380 135.830  1.00  0.00           H
ATOM   1108  HB2 ASP A  76      39.550  82.070 136.930  1.00  0.00           H
ATOM   1109  CG  ASP A  76      38.100  83.600 136.320  1.00  0.00           C
ATOM   1110  OD1 ASP A  76      37.220  83.270 137.150  1.00  0.00           O
ATOM   1111  OD2 ASP A  76      38.070  84.650 135.630  1.00  0.00           O
ATOM   1112  C   ASP A  76      38.750  82.560 133.580  1.00  0.00           C
ATOM   1113  O   ASP A  76      37.720  83.090 133.300  1.00  0.00           O
ATOM   1114  N   GLU A  77      39.870  82.610 132.860  1.00  0.00           N
ATOM   1115  H   GLU A  77      40.660  82.030 133.110  1.00  0.00           H
ATOM   1116  CA  GLU A  77      39.870  83.330 131.590  1.00  0.00           C
ATOM   1117  HA  GLU A  77      39.480  84.290 131.930  1.00  0.00           H
ATOM   1118  CB  GLU A  77      41.320  83.540 131.100  1.00  0.00           C
ATOM   1119  HB1 GLU A  77      41.160  84.190 130.230  1.00  0.00           H
ATOM   1120  HB2 GLU A  77      41.790  82.570 130.930  1.00  0.00           H
ATOM   1121  CG  GLU A  77      42.260  84.220 132.090  1.00  0.00           C
ATOM   1122  HG1 GLU A  77      43.230  84.490 131.660  1.00  0.00           H
ATOM   1123  HG2 GLU A  77      42.360  83.570 132.960  1.00  0.00           H
ATOM   1124  CD  GLU A  77      41.690  85.610 132.520  1.00  0.00           C
ATOM   1125  OE1 GLU A  77      41.150  86.450 131.720  1.00  0.00           O
ATOM   1126  OE2 GLU A  77      41.930  85.960 133.710  1.00  0.00           O
ATOM   1127  C   GLU A  77      38.960  82.670 130.490  1.00  0.00           C
ATOM   1128  O   GLU A  77      38.400  83.380 129.670  1.00  0.00           O
ATOM   1129  N   VAL A  78      38.690  81.360 130.610  1.00  0.00           N
ATOM   1130  H   VAL A  78      39.220  80.900 131.330  1.00  0.00           H
ATOM   1131  CA  VAL A  78      37.720  80.690 129.750  1.00  0.00           C
ATOM   1132  HA  VAL A  78      37.820  80.930 128.690  1.00  0.00           H
ATOM   1133  CB  VAL A  78      37.790  79.170 129.670  1.00  0.00           C
ATOM   1134  HB  VAL A  78      37.720  78.720 130.660  1.00  0.00           H
ATOM   1135  CG1 VAL A  78      36.690  78.540 128.760  1.00  0.00           C
ATOM   1136 1HG1 VAL A  78      35.750  78.830 129.220  1.00  0.00           H
ATOM   1137 2HG1 VAL A  78      36.770  78.920 127.740  1.00  0.00           H
ATOM   1138 3HG1 VAL A  78      36.600  77.450 128.700  1.00  0.00           H
ATOM   1139  CG2 VAL A  78      39.120  78.740 129.040  1.00  0.00           C
ATOM   1140 1HG2 VAL A  78      39.240  79.420 128.190  1.00  0.00           H
ATOM   1141 2HG2 VAL A  78      39.980  78.900 129.680  1.00  0.00           H
ATOM   1142 3HG2 VAL A  78      39.150  77.660 128.850  1.00  0.00           H
ATOM   1143  C   VAL A  78      36.250  80.960 130.260  1.00  0.00           C
ATOM   1144  O   VAL A  78      35.390  81.280 129.430  1.00  0.00           O
ATOM   1145  N   ARG A  79      36.040  80.900 131.580  1.00  0.00           N
ATOM   1146  H   ARG A  79      36.840  80.560 132.090  1.00  0.00           H
ATOM   1147  CA  ARG A  79      34.800  81.080 132.360  1.00  0.00           C
ATOM   1148  HA  ARG A  79      34.110  80.400 131.860  1.00  0.00           H
ATOM   1149  CB  ARG A  79      34.960  80.600 133.810  1.00  0.00           C
ATOM   1150  HB1 ARG A  79      35.530  81.320 134.400  1.00  0.00           H
ATOM   1151  HB2 ARG A  79      35.520  79.660 133.850  1.00  0.00           H
ATOM   1152  CG  ARG A  79      33.580  80.350 134.490  1.00  0.00           C
ATOM   1153  HG1 ARG A  79      33.120  79.570 133.900  1.00  0.00           H
ATOM   1154  HG2 ARG A  79      32.990  81.270 134.520  1.00  0.00           H
ATOM   1155  CD  ARG A  79      33.660  79.650 135.880  1.00  0.00           C
ATOM   1156  HD1 ARG A  79      33.980  78.620 135.730  1.00  0.00           H
ATOM   1157  HD2 ARG A  79      32.630  79.570 136.230  1.00  0.00           H
ATOM   1158  NE  ARG A  79      34.570  80.380 136.830  1.00  0.00           N
ATOM   1159  HE  ARG A  79      34.490  81.380 136.810  1.00  0.00           H
ATOM   1160  CZ  ARG A  79      35.390  79.960 137.700  1.00  0.00           C
ATOM   1161  NH1 ARG A  79      35.350  78.660 138.080  1.00  0.00           N
ATOM   1162 1HH1 ARG A  79      34.690  77.930 137.860  1.00  0.00           H
ATOM   1163 2HH1 ARG A  79      36.100  78.360 138.680  1.00  0.00           H
ATOM   1164  NH2 ARG A  79      36.280  80.710 138.240  1.00  0.00           N
ATOM   1165 1HH2 ARG A  79      36.360  81.690 138.020  1.00  0.00           H
ATOM   1166 2HH2 ARG A  79      37.060  80.280 138.720  1.00  0.00           H
ATOM   1167  C   ARG A  79      34.280  82.520 132.270  1.00  0.00           C
ATOM   1168  O   ARG A  79      33.080  82.750 132.570  1.00  0.00           O
ATOM   1169  N   THR A  80      35.170  83.500 132.050  1.00  0.00           N
ATOM   1170  H   THR A  80      36.140  83.250 132.190  1.00  0.00           H
ATOM   1171  CA  THR A  80      34.920  84.960 132.090  1.00  0.00           C
ATOM   1172  HA  THR A  80      33.940  85.210 132.510  1.00  0.00           H
ATOM   1173  CB  THR A  80      36.010  85.640 132.830  1.00  0.00           C
ATOM   1174  HB  THR A  80      36.960  85.390 132.360  1.00  0.00           H
ATOM   1175  CG2 THR A  80      35.860  87.220 132.840  1.00  0.00           C
ATOM   1176 1HG2 THR A  80      36.700  87.580 133.430  1.00  0.00           H
ATOM   1177 2HG2 THR A  80      36.000  87.610 131.830  1.00  0.00           H
ATOM   1178 3HG2 THR A  80      34.890  87.540 133.220  1.00  0.00           H
ATOM   1179  OG1 THR A  80      36.020  85.130 134.190  1.00  0.00           O
ATOM   1180  HG1 THR A  80      36.920  84.880 134.430  1.00  0.00           H
ATOM   1181  C   THR A  80      34.830  85.480 130.700  1.00  0.00           C
ATOM   1182  O   THR A  80      34.260  86.570 130.560  1.00  0.00           O
ATOM   1183  N   GLY A  81      35.320  84.820 129.660  1.00  0.00           N
ATOM   1184  H   GLY A  81      35.740  83.920 129.850  1.00  0.00           H
ATOM   1185  CA  GLY A  81      35.660  85.350 128.330  1.00  0.00           C
ATOM   1186  HA1 GLY A  81      36.380  84.730 127.800  1.00  0.00           H
ATOM   1187  HA2 GLY A  81      36.180  86.310 128.380  1.00  0.00           H
ATOM   1188  C   GLY A  81      34.430  85.670 127.410  1.00  0.00           C
ATOM   1189  O   GLY A  81      33.270  85.620 127.890  1.00  0.00           O
ATOM   1190  N   THR A  82      34.630  85.910 126.090  1.00  0.00           N
ATOM   1191  H   THR A  82      35.590  85.800 125.780  1.00  0.00           H
ATOM   1192  CA  THR A  82      33.490  86.110 125.140  1.00  0.00           C
ATOM   1193  HA  THR A  82      32.960  86.900 125.670  1.00  0.00           H
ATOM   1194  CB  THR A  82      34.110  86.500 123.830  1.00  0.00           C
ATOM   1195  HB  THR A  82      34.540  85.670 123.290  1.00  0.00           H
ATOM   1196  CG2 THR A  82      33.000  87.110 122.970  1.00  0.00           C
ATOM   1197 1HG2 THR A  82      33.440  87.500 122.050  1.00  0.00           H
ATOM   1198 2HG2 THR A  82      32.200  86.390 122.770  1.00  0.00           H
ATOM   1199 3HG2 THR A  82      32.590  88.000 123.450  1.00  0.00           H
ATOM   1200  OG1 THR A  82      35.150  87.440 123.910  1.00  0.00           O
ATOM   1201  HG1 THR A  82      35.700  87.300 123.130  1.00  0.00           H
ATOM   1202  C   THR A  82      32.540  84.920 124.950  1.00  0.00           C
ATOM   1203  O   THR A  82      31.330  84.980 125.240  1.00  0.00           O
ATOM   1204  N   TYR A  83      33.170  83.760 124.660  1.00  0.00           N
ATOM   1205  H   TYR A  83      34.170  83.810 124.490  1.00  0.00           H
ATOM   1206  CA  TYR A  83      32.340  82.560 124.360  1.00  0.00           C
ATOM   1207  HA  TYR A  83      31.370  82.870 123.980  1.00  0.00           H
ATOM   1208  CB  TYR A  83      33.020  81.690 123.300  1.00  0.00           C
ATOM   1209  HB1 TYR A  83      32.670  80.660 123.350  1.00  0.00           H
ATOM   1210  HB2 TYR A  83      34.110  81.690 123.320  1.00  0.00           H
ATOM   1211  CG  TYR A  83      32.760  82.130 121.860  1.00  0.00           C
ATOM   1212  CD1 TYR A  83      33.530  83.090 121.210  1.00  0.00           C
ATOM   1213  HD1 TYR A  83      34.380  83.490 121.730  1.00  0.00           H
ATOM   1214  CE1 TYR A  83      33.330  83.330 119.860  1.00  0.00           C
ATOM   1215  HE1 TYR A  83      34.020  83.970 119.340  1.00  0.00           H
ATOM   1216  CZ  TYR A  83      32.420  82.600 119.100  1.00  0.00           C
ATOM   1217  OH  TYR A  83      32.220  83.030 117.780  1.00  0.00           O
ATOM   1218  HH  TYR A  83      31.380  82.660 117.490  1.00  0.00           H
ATOM   1219  CE2 TYR A  83      31.590  81.690 119.750  1.00  0.00           C
ATOM   1220  HE2 TYR A  83      30.720  81.300 119.270  1.00  0.00           H
ATOM   1221  CD2 TYR A  83      31.730  81.520 121.160  1.00  0.00           C
ATOM   1222  HD2 TYR A  83      31.060  80.860 121.690  1.00  0.00           H
ATOM   1223  C   TYR A  83      31.940  81.730 125.660  1.00  0.00           C
ATOM   1224  O   TYR A  83      31.650  80.560 125.550  1.00  0.00           O
ATOM   1225  N   ARG A  84      32.030  82.340 126.890  1.00  0.00           N
ATOM   1226  H   ARG A  84      32.240  83.320 126.930  1.00  0.00           H
ATOM   1227  CA  ARG A  84      31.710  81.670 128.210  1.00  0.00           C
ATOM   1228  HA  ARG A  84      32.500  80.950 128.390  1.00  0.00           H
ATOM   1229  CB  ARG A  84      31.900  82.740 129.320  1.00  0.00           C
ATOM   1230  HB1 ARG A  84      32.840  83.230 129.090  1.00  0.00           H
ATOM   1231  HB2 ARG A  84      31.850  82.260 130.300  1.00  0.00           H
ATOM   1232  CG  ARG A  84      30.940  83.880 129.220  1.00  0.00           C
ATOM   1233  HG1 ARG A  84      29.920  83.490 129.320  1.00  0.00           H
ATOM   1234  HG2 ARG A  84      30.990  84.350 128.240  1.00  0.00           H
ATOM   1235  CD  ARG A  84      31.050  84.900 130.380  1.00  0.00           C
ATOM   1236  HD1 ARG A  84      32.030  85.360 130.370  1.00  0.00           H
ATOM   1237  HD2 ARG A  84      30.880  84.390 131.320  1.00  0.00           H
ATOM   1238  NE  ARG A  84      29.970  85.920 130.170  1.00  0.00           N
ATOM   1239  HE  ARG A  84      29.210  85.860 130.830  1.00  0.00           H
ATOM   1240  CZ  ARG A  84      30.050  87.000 129.440  1.00  0.00           C
ATOM   1241  NH1 ARG A  84      31.020  87.220 128.630  1.00  0.00           N
ATOM   1242 1HH1 ARG A  84      31.790  86.580 128.510  1.00  0.00           H
ATOM   1243 2HH1 ARG A  84      31.090  88.100 128.140  1.00  0.00           H
ATOM   1244  NH2 ARG A  84      29.040  87.780 129.340  1.00  0.00           N
ATOM   1245 1HH2 ARG A  84      28.280  87.500 129.950  1.00  0.00           H
ATOM   1246 2HH2 ARG A  84      28.980  88.510 128.640  1.00  0.00           H
ATOM   1247  C   ARG A  84      30.390  80.900 128.350  1.00  0.00           C
ATOM   1248  O   ARG A  84      30.200  80.070 129.250  1.00  0.00           O
ATOM   1249  N   GLN A  85      29.380  81.220 127.500  1.00  0.00           N
ATOM   1250  H   GLN A  85      29.530  81.970 126.840  1.00  0.00           H
ATOM   1251  CA  GLN A  85      28.060  80.540 127.460  1.00  0.00           C
ATOM   1252  HA  GLN A  85      27.960  80.010 128.410  1.00  0.00           H
ATOM   1253  CB  GLN A  85      26.860  81.620 127.420  1.00  0.00           C
ATOM   1254  HB1 GLN A  85      25.910  81.100 127.530  1.00  0.00           H
ATOM   1255  HB2 GLN A  85      26.970  82.110 126.450  1.00  0.00           H
ATOM   1256  CG  GLN A  85      26.960  82.690 128.560  1.00  0.00           C
ATOM   1257  HG1 GLN A  85      26.130  83.380 128.470  1.00  0.00           H
ATOM   1258  HG2 GLN A  85      27.790  83.400 128.520  1.00  0.00           H
ATOM   1259  CD  GLN A  85      26.960  82.090 129.920  1.00  0.00           C
ATOM   1260  OE1 GLN A  85      28.000  82.130 130.560  1.00  0.00           O
ATOM   1261  NE2 GLN A  85      25.810  81.790 130.490  1.00  0.00           N
ATOM   1262 1HE2 GLN A  85      24.910  81.850 130.030  1.00  0.00           H
ATOM   1263 2HE2 GLN A  85      25.800  81.530 131.460  1.00  0.00           H
ATOM   1264  C   GLN A  85      27.950  79.510 126.360  1.00  0.00           C
ATOM   1265  O   GLN A  85      27.010  78.710 126.370  1.00  0.00           O
ATOM   1266  N   LEU A  86      28.940  79.460 125.480  1.00  0.00           N
ATOM   1267  H   LEU A  86      29.580  80.240 125.370  1.00  0.00           H
ATOM   1268  CA  LEU A  86      29.220  78.280 124.630  1.00  0.00           C
ATOM   1269  HA  LEU A  86      28.250  77.830 124.440  1.00  0.00           H
ATOM   1270  CB  LEU A  86      29.850  78.800 123.300  1.00  0.00           C
ATOM   1271  HB1 LEU A  86      30.760  79.320 123.600  1.00  0.00           H
ATOM   1272  HB2 LEU A  86      29.110  79.490 122.910  1.00  0.00           H
ATOM   1273  CG  LEU A  86      30.120  77.810 122.160  1.00  0.00           C
ATOM   1274  HG  LEU A  86      30.170  78.440 121.270  1.00  0.00           H
ATOM   1275  CD1 LEU A  86      31.470  77.180 122.230  1.00  0.00           C
ATOM   1276 1HD1 LEU A  86      31.650  76.610 121.320  1.00  0.00           H
ATOM   1277 2HD1 LEU A  86      32.210  77.990 122.300  1.00  0.00           H
ATOM   1278 3HD1 LEU A  86      31.600  76.520 123.090  1.00  0.00           H
ATOM   1279  CD2 LEU A  86      29.050  76.680 121.920  1.00  0.00           C
ATOM   1280 1HD2 LEU A  86      28.090  77.160 122.120  1.00  0.00           H
ATOM   1281 2HD2 LEU A  86      29.050  76.230 120.930  1.00  0.00           H
ATOM   1282 3HD2 LEU A  86      28.920  76.050 122.800  1.00  0.00           H
ATOM   1283  C   LEU A  86      30.100  77.260 125.410  1.00  0.00           C
ATOM   1284  O   LEU A  86      29.810  76.040 125.450  1.00  0.00           O
ATOM   1285  N   PHE A  87      31.020  77.870 126.150  1.00  0.00           N
ATOM   1286  H   PHE A  87      31.170  78.860 125.990  1.00  0.00           H
ATOM   1287  CA  PHE A  87      31.940  77.270 127.140  1.00  0.00           C
ATOM   1288  HA  PHE A  87      32.120  76.200 126.990  1.00  0.00           H
ATOM   1289  CB  PHE A  87      33.290  77.950 127.050  1.00  0.00           C
ATOM   1290  HB1 PHE A  87      33.970  77.570 127.820  1.00  0.00           H
ATOM   1291  HB2 PHE A  87      33.160  79.020 127.180  1.00  0.00           H
ATOM   1292  CG  PHE A  87      34.040  77.730 125.770  1.00  0.00           C
ATOM   1293  CD1 PHE A  87      34.070  76.470 125.160  1.00  0.00           C
ATOM   1294  HD1 PHE A  87      33.580  75.640 125.640  1.00  0.00           H
ATOM   1295  CE1 PHE A  87      34.830  76.230 123.970  1.00  0.00           C
ATOM   1296  HE1 PHE A  87      34.820  75.200 123.640  1.00  0.00           H
ATOM   1297  CZ  PHE A  87      35.440  77.270 123.300  1.00  0.00           C
ATOM   1298  HZ  PHE A  87      35.930  77.070 122.350  1.00  0.00           H
ATOM   1299  CE2 PHE A  87      35.270  78.560 123.790  1.00  0.00           C
ATOM   1300  HE2 PHE A  87      35.650  79.370 123.180  1.00  0.00           H
ATOM   1301  CD2 PHE A  87      34.650  78.800 125.040  1.00  0.00           C
ATOM   1302  HD2 PHE A  87      34.560  79.850 125.300  1.00  0.00           H
ATOM   1303  C   PHE A  87      31.440  77.250 128.610  1.00  0.00           C
ATOM   1304  O   PHE A  87      32.190  77.530 129.520  1.00  0.00           O
ATOM   1305  N   HIS A  88      30.140  76.960 128.860  1.00  0.00           N
ATOM   1306  H   HIS A  88      29.640  76.710 128.020  1.00  0.00           H
ATOM   1307  CA  HIS A  88      29.430  77.060 130.160  1.00  0.00           C
ATOM   1308  HA  HIS A  88      29.480  78.090 130.500  1.00  0.00           H
ATOM   1309  CB  HIS A  88      27.980  76.670 129.890  1.00  0.00           C
ATOM   1310  HB1 HIS A  88      27.510  77.600 129.580  1.00  0.00           H
ATOM   1311  HB2 HIS A  88      27.600  76.260 130.830  1.00  0.00           H
ATOM   1312  CG  HIS A  88      27.810  75.580 128.850  1.00  0.00           C
ATOM   1313  ND1 HIS A  88      27.410  75.920 127.560  1.00  0.00           N
ATOM   1314  HD1 HIS A  88      27.420  76.840 127.160  1.00  0.00           H
ATOM   1315  CE1 HIS A  88      27.170  74.780 126.870  1.00  0.00           C
ATOM   1316  HE1 HIS A  88      26.750  74.730 125.880  1.00  0.00           H
ATOM   1317  NE2 HIS A  88      27.310  73.780 127.710  1.00  0.00           N
ATOM   1318  CD2 HIS A  88      27.590  74.240 129.030  1.00  0.00           C
ATOM   1319  HD2 HIS A  88      27.470  73.650 129.920  1.00  0.00           H
ATOM   1320  C   HIS A  88      30.100  76.140 131.270  1.00  0.00           C
ATOM   1321  O   HIS A  88      30.670  75.100 130.970  1.00  0.00           O
ATOM   1322  N   PRO A  89      29.900  76.430 132.560  1.00  0.00           N
ATOM   1323  CD  PRO A  89      28.920  77.390 133.030  1.00  0.00           C
ATOM   1324  HD1 PRO A  89      27.950  76.890 133.050  1.00  0.00           H
ATOM   1325  HD2 PRO A  89      28.770  78.250 132.380  1.00  0.00           H
ATOM   1326  CG  PRO A  89      29.480  77.820 134.410  1.00  0.00           C
ATOM   1327  HG1 PRO A  89      28.640  78.030 135.070  1.00  0.00           H
ATOM   1328  HG2 PRO A  89      30.170  78.650 134.280  1.00  0.00           H
ATOM   1329  CB  PRO A  89      30.390  76.660 134.880  1.00  0.00           C
ATOM   1330  HB1 PRO A  89      29.790  75.980 135.490  1.00  0.00           H
ATOM   1331  HB2 PRO A  89      31.220  77.070 135.450  1.00  0.00           H
ATOM   1332  CA  PRO A  89      30.780  75.940 133.590  1.00  0.00           C
ATOM   1333  HA  PRO A  89      31.790  76.300 133.360  1.00  0.00           H
ATOM   1334  C   PRO A  89      30.840  74.410 133.740  1.00  0.00           C
ATOM   1335  O   PRO A  89      31.790  73.910 134.350  1.00  0.00           O
ATOM   1336  N   GLU A  90      29.930  73.580 133.220  1.00  0.00           N
ATOM   1337  H   GLU A  90      29.250  73.970 132.580  1.00  0.00           H
ATOM   1338  CA  GLU A  90      29.960  72.100 133.320  1.00  0.00           C
ATOM   1339  HA  GLU A  90      30.260  71.880 134.340  1.00  0.00           H
ATOM   1340  CB  GLU A  90      28.450  71.510 133.260  1.00  0.00           C
ATOM   1341  HB1 GLU A  90      27.670  71.990 133.860  1.00  0.00           H
ATOM   1342  HB2 GLU A  90      28.460  70.490 133.660  1.00  0.00           H
ATOM   1343  CG  GLU A  90      27.840  71.560 131.800  1.00  0.00           C
ATOM   1344  HG1 GLU A  90      28.110  70.630 131.290  1.00  0.00           H
ATOM   1345  HG2 GLU A  90      28.260  72.410 131.260  1.00  0.00           H
ATOM   1346  CD  GLU A  90      26.290  71.640 131.830  1.00  0.00           C
ATOM   1347  OE1 GLU A  90      25.640  72.600 131.350  1.00  0.00           O
ATOM   1348  OE2 GLU A  90      25.730  70.700 132.470  1.00  0.00           O
ATOM   1349  C   GLU A  90      30.930  71.380 132.360  1.00  0.00           C
ATOM   1350  O   GLU A  90      31.350  70.210 132.510  1.00  0.00           O
ATOM   1351  N   GLN A  91      31.380  72.130 131.360  1.00  0.00           N
ATOM   1352  H   GLN A  91      31.110  73.100 131.250  1.00  0.00           H
ATOM   1353  CA  GLN A  91      32.560  71.850 130.580  1.00  0.00           C
ATOM   1354  HA  GLN A  91      32.600  70.870 130.110  1.00  0.00           H
ATOM   1355  CB  GLN A  91      32.560  72.850 129.370  1.00  0.00           C
ATOM   1356  HB1 GLN A  91      33.540  72.680 128.920  1.00  0.00           H
ATOM   1357  HB2 GLN A  91      32.500  73.900 129.660  1.00  0.00           H
ATOM   1358  CG  GLN A  91      31.350  72.560 128.410  1.00  0.00           C
ATOM   1359  HG1 GLN A  91      30.490  72.970 128.940  1.00  0.00           H
ATOM   1360  HG2 GLN A  91      31.150  71.490 128.380  1.00  0.00           H
ATOM   1361  CD  GLN A  91      31.530  73.210 127.040  1.00  0.00           C
ATOM   1362  OE1 GLN A  91      32.540  73.670 126.580  1.00  0.00           O
ATOM   1363  NE2 GLN A  91      30.350  73.510 126.430  1.00  0.00           N
ATOM   1364 1HE2 GLN A  91      29.480  73.400 126.930  1.00  0.00           H
ATOM   1365 2HE2 GLN A  91      30.320  74.360 125.890  1.00  0.00           H
ATOM   1366  C   GLN A  91      33.840  71.990 131.430  1.00  0.00           C
ATOM   1367  O   GLN A  91      34.900  71.510 130.940  1.00  0.00           O
ATOM   1368  N   LEU A  92      33.870  72.700 132.470  1.00  0.00           N
ATOM   1369  H   LEU A  92      33.030  73.100 132.870  1.00  0.00           H
ATOM   1370  CA  LEU A  92      35.090  73.180 133.120  1.00  0.00           C
ATOM   1371  HA  LEU A  92      35.960  73.020 132.480  1.00  0.00           H
ATOM   1372  CB  LEU A  92      34.950  74.720 133.350  1.00  0.00           C
ATOM   1373  HB1 LEU A  92      35.800  75.160 133.860  1.00  0.00           H
ATOM   1374  HB2 LEU A  92      34.200  74.810 134.130  1.00  0.00           H
ATOM   1375  CG  LEU A  92      34.520  75.650 132.150  1.00  0.00           C
ATOM   1376  HG  LEU A  92      33.480  75.460 131.890  1.00  0.00           H
ATOM   1377  CD1 LEU A  92      34.550  77.120 132.580  1.00  0.00           C
ATOM   1378 1HD1 LEU A  92      35.550  77.350 132.940  1.00  0.00           H
ATOM   1379 2HD1 LEU A  92      34.250  77.640 131.680  1.00  0.00           H
ATOM   1380 3HD1 LEU A  92      33.780  77.210 133.350  1.00  0.00           H
ATOM   1381  CD2 LEU A  92      35.380  75.460 130.910  1.00  0.00           C
ATOM   1382 1HD2 LEU A  92      35.010  76.030 130.060  1.00  0.00           H
ATOM   1383 2HD2 LEU A  92      36.360  75.910 131.070  1.00  0.00           H
ATOM   1384 3HD2 LEU A  92      35.420  74.450 130.510  1.00  0.00           H
ATOM   1385  C   LEU A  92      35.310  72.360 134.380  1.00  0.00           C
ATOM   1386  O   LEU A  92      34.400  72.330 135.190  1.00  0.00           O
ATOM   1387  N   ILE A  93      36.500  71.810 134.640  1.00  0.00           N
ATOM   1388  H   ILE A  93      37.240  71.810 133.960  1.00  0.00           H
ATOM   1389  CA  ILE A  93      36.790  71.080 135.900  1.00  0.00           C
ATOM   1390  HA  ILE A  93      35.940  71.080 136.580  1.00  0.00           H
ATOM   1391  CB  ILE A  93      37.140  69.560 135.650  1.00  0.00           C
ATOM   1392  HB  ILE A  93      37.900  69.430 134.870  1.00  0.00           H
ATOM   1393  CG2 ILE A  93      37.740  68.920 136.920  1.00  0.00           C
ATOM   1394 1HG2 ILE A  93      37.010  69.110 137.710  1.00  0.00           H
ATOM   1395 2HG2 ILE A  93      37.900  67.840 136.880  1.00  0.00           H
ATOM   1396 3HG2 ILE A  93      38.740  69.310 137.090  1.00  0.00           H
ATOM   1397  CG1 ILE A  93      35.940  68.750 135.150  1.00  0.00           C
ATOM   1398 1HG1 ILE A  93      34.960  68.900 135.610  1.00  0.00           H
ATOM   1399 2HG1 ILE A  93      35.970  67.690 135.390  1.00  0.00           H
ATOM   1400  CD  ILE A  93      35.670  68.760 133.680  1.00  0.00           C
ATOM   1401  HD1 ILE A  93      36.620  68.680 133.160  1.00  0.00           H
ATOM   1402  HD2 ILE A  93      35.230  67.820 133.350  1.00  0.00           H
ATOM   1403  HD3 ILE A  93      35.180  69.660 133.310  1.00  0.00           H
ATOM   1404  C   ILE A  93      37.960  71.860 136.580  1.00  0.00           C
ATOM   1405  O   ILE A  93      38.820  72.390 135.860  1.00  0.00           O
ATOM   1406  N   THR A  94      37.900  71.960 137.880  1.00  0.00           N
ATOM   1407  H   THR A  94      37.110  71.450 138.270  1.00  0.00           H
ATOM   1408  CA  THR A  94      38.780  72.730 138.680  1.00  0.00           C
ATOM   1409  HA  THR A  94      39.570  73.140 138.050  1.00  0.00           H
ATOM   1410  CB  THR A  94      37.920  73.870 139.200  1.00  0.00           C
ATOM   1411  HB  THR A  94      38.470  74.380 139.990  1.00  0.00           H
ATOM   1412  CG2 THR A  94      37.720  74.890 138.090  1.00  0.00           C
ATOM   1413 1HG2 THR A  94      36.860  75.540 138.270  1.00  0.00           H
ATOM   1414 2HG2 THR A  94      38.610  75.510 138.050  1.00  0.00           H
ATOM   1415 3HG2 THR A  94      37.520  74.460 137.110  1.00  0.00           H
ATOM   1416  OG1 THR A  94      36.670  73.570 139.720  1.00  0.00           O
ATOM   1417  HG1 THR A  94      36.190  73.160 138.990  1.00  0.00           H
ATOM   1418  C   THR A  94      39.390  71.940 139.880  1.00  0.00           C
ATOM   1419  O   THR A  94      38.700  71.180 140.620  1.00  0.00           O
ATOM   1420  N   GLY A  95      40.700  72.190 140.190  1.00  0.00           N
ATOM   1421  H   GLY A  95      41.280  72.870 139.730  1.00  0.00           H
ATOM   1422  CA  GLY A  95      41.280  71.530 141.320  1.00  0.00           C
ATOM   1423  HA1 GLY A  95      42.350  71.500 141.130  1.00  0.00           H
ATOM   1424  HA2 GLY A  95      40.930  70.500 141.360  1.00  0.00           H
ATOM   1425  C   GLY A  95      41.110  72.280 142.630  1.00  0.00           C
ATOM   1426  O   GLY A  95      40.250  73.180 142.730  1.00  0.00           O
ATOM   1427  N   LYS A  96      41.810  71.800 143.640  1.00  0.00           N
ATOM   1428  H   LYS A  96      42.440  71.040 143.420  1.00  0.00           H
ATOM   1429  CA  LYS A  96      41.880  72.320 145.020  1.00  0.00           C
ATOM   1430  HA  LYS A  96      41.490  73.330 145.150  1.00  0.00           H
ATOM   1431  CB  LYS A  96      41.250  71.350 146.050  1.00  0.00           C
ATOM   1432  HB1 LYS A  96      41.650  71.620 147.030  1.00  0.00           H
ATOM   1433  HB2 LYS A  96      41.600  70.350 145.800  1.00  0.00           H
ATOM   1434  CG  LYS A  96      39.780  71.630 146.000  1.00  0.00           C
ATOM   1435  HG1 LYS A  96      39.460  71.470 144.970  1.00  0.00           H
ATOM   1436  HG2 LYS A  96      39.500  72.580 146.450  1.00  0.00           H
ATOM   1437  CD  LYS A  96      38.930  70.460 146.590  1.00  0.00           C
ATOM   1438  HD1 LYS A  96      37.870  70.680 146.440  1.00  0.00           H
ATOM   1439  HD2 LYS A  96      39.060  70.430 147.670  1.00  0.00           H
ATOM   1440  CE  LYS A  96      39.120  69.090 146.030  1.00  0.00           C
ATOM   1441  HE1 LYS A  96      40.180  68.860 146.080  1.00  0.00           H
ATOM   1442  HE2 LYS A  96      38.800  69.110 144.990  1.00  0.00           H
ATOM   1443  NZ  LYS A  96      38.330  68.110 146.840  1.00  0.00           N
ATOM   1444  HZ1 LYS A  96      38.150  67.240 146.370  1.00  0.00           H
ATOM   1445  HZ2 LYS A  96      38.800  67.810 147.680  1.00  0.00           H
ATOM   1446  HZ3 LYS A  96      37.420  68.450 147.130  1.00  0.00           H
ATOM   1447  C   LYS A  96      43.390  72.540 145.420  1.00  0.00           C
ATOM   1448  O   LYS A  96      43.610  73.250 146.350  1.00  0.00           O
ATOM   1449  N   GLU A  97      44.300  71.880 144.690  1.00  0.00           N
ATOM   1450  H   GLU A  97      44.050  71.230 143.960  1.00  0.00           H
ATOM   1451  CA  GLU A  97      45.720  72.150 144.800  1.00  0.00           C
ATOM   1452  HA  GLU A  97      45.720  73.210 145.030  1.00  0.00           H
ATOM   1453  CB  GLU A  97      46.350  71.350 145.930  1.00  0.00           C
ATOM   1454  HB1 GLU A  97      46.060  70.310 145.800  1.00  0.00           H
ATOM   1455  HB2 GLU A  97      45.880  71.540 146.900  1.00  0.00           H
ATOM   1456  CG  GLU A  97      47.900  71.480 146.070  1.00  0.00           C
ATOM   1457  HG1 GLU A  97      48.140  72.510 145.820  1.00  0.00           H
ATOM   1458  HG2 GLU A  97      48.440  70.790 145.410  1.00  0.00           H
ATOM   1459  CD  GLU A  97      48.410  71.310 147.460  1.00  0.00           C
ATOM   1460  OE1 GLU A  97      48.430  70.200 148.000  1.00  0.00           O
ATOM   1461  OE2 GLU A  97      48.770  72.280 148.140  1.00  0.00           O
ATOM   1462  C   GLU A  97      46.330  71.870 143.440  1.00  0.00           C
ATOM   1463  O   GLU A  97      45.890  70.930 142.710  1.00  0.00           O
ATOM   1464  N   ASP A  98      47.310  72.700 143.100  1.00  0.00           N
ATOM   1465  H   ASP A  98      47.610  73.340 143.820  1.00  0.00           H
ATOM   1466  CA  ASP A  98      48.110  72.620 141.940  1.00  0.00           C
ATOM   1467  HA  ASP A  98      47.500  72.160 141.160  1.00  0.00           H
ATOM   1468  CB  ASP A  98      48.580  74.030 141.550  1.00  0.00           C
ATOM   1469  HB1 ASP A  98      47.840  74.350 140.810  1.00  0.00           H
ATOM   1470  HB2 ASP A  98      49.510  73.930 140.990  1.00  0.00           H
ATOM   1471  CG  ASP A  98      48.660  75.100 142.710  1.00  0.00           C
ATOM   1472  OD1 ASP A  98      47.700  75.880 142.920  1.00  0.00           O
ATOM   1473  OD2 ASP A  98      49.840  75.110 143.280  1.00  0.00           O
ATOM   1474  C   ASP A  98      49.260  71.670 142.080  1.00  0.00           C
ATOM   1475  O   ASP A  98      49.640  71.360 143.240  1.00  0.00           O
ATOM   1476  N   ALA A  99      49.850  71.110 140.990  1.00  0.00           N
ATOM   1477  H   ALA A  99      49.350  71.210 140.120  1.00  0.00           H
ATOM   1478  CA  ALA A  99      50.960  70.140 141.010  1.00  0.00           C
ATOM   1479  HA  ALA A  99      50.770  69.370 141.760  1.00  0.00           H
ATOM   1480  CB  ALA A  99      50.860  69.280 139.760  1.00  0.00           C
ATOM   1481  HB1 ALA A  99      49.910  68.770 139.610  1.00  0.00           H
ATOM   1482  HB2 ALA A  99      51.060  69.920 138.890  1.00  0.00           H
ATOM   1483  HB3 ALA A  99      51.630  68.500 139.800  1.00  0.00           H
ATOM   1484  C   ALA A  99      52.390  70.560 141.240  1.00  0.00           C
ATOM   1485  O   ALA A  99      53.260  69.710 141.430  1.00  0.00           O
ATOM   1486  N   ALA A 100      52.630  71.900 141.240  1.00  0.00           N
ATOM   1487  H   ALA A 100      51.870  72.470 140.910  1.00  0.00           H
ATOM   1488  CA  ALA A 100      53.920  72.550 141.510  1.00  0.00           C
ATOM   1489  HA  ALA A 100      53.830  73.580 141.140  1.00  0.00           H
ATOM   1490  CB  ALA A 100      54.130  72.670 142.910  1.00  0.00           C
ATOM   1491  HB1 ALA A 100      55.120  73.090 143.110  1.00  0.00           H
ATOM   1492  HB2 ALA A 100      53.330  73.200 143.430  1.00  0.00           H
ATOM   1493  HB3 ALA A 100      54.030  71.680 143.350  1.00  0.00           H
ATOM   1494  C   ALA A 100      55.100  71.880 140.710  1.00  0.00           C
ATOM   1495  O   ALA A 100      56.050  71.390 141.270  1.00  0.00           O
ATOM   1496  N   ASN A 101      55.090  71.970 139.360  1.00  0.00           N
ATOM   1497  H   ASN A 101      54.400  72.600 138.950  1.00  0.00           H
ATOM   1498  CA  ASN A 101      56.070  71.430 138.470  1.00  0.00           C
ATOM   1499  HA  ASN A 101      55.520  71.540 137.530  1.00  0.00           H
ATOM   1500  CB  ASN A 101      57.340  72.310 138.430  1.00  0.00           C
ATOM   1501  HB1 ASN A 101      57.950  71.890 137.630  1.00  0.00           H
ATOM   1502  HB2 ASN A 101      58.000  72.280 139.290  1.00  0.00           H
ATOM   1503  CG  ASN A 101      57.060  73.800 138.070  1.00  0.00           C
ATOM   1504  OD1 ASN A 101      57.580  74.720 138.720  1.00  0.00           O
ATOM   1505  ND2 ASN A 101      56.390  74.110 136.980  1.00  0.00           N
ATOM   1506 1HD2 ASN A 101      56.120  73.480 136.230  1.00  0.00           H
ATOM   1507 2HD2 ASN A 101      56.330  75.090 136.750  1.00  0.00           H
ATOM   1508  C   ASN A 101      56.350  69.860 138.490  1.00  0.00           C
ATOM   1509  O   ASN A 101      57.340  69.440 137.860  1.00  0.00           O
ATOM   1510  N   ASN A 102      55.500  69.010 139.120  1.00  0.00           N
ATOM   1511  H   ASN A 102      54.980  69.550 139.790  1.00  0.00           H
ATOM   1512  CA  ASN A 102      55.980  67.690 139.450  1.00  0.00           C
ATOM   1513  HA  ASN A 102      56.950  67.510 138.990  1.00  0.00           H
ATOM   1514  CB  ASN A 102      56.300  67.700 140.940  1.00  0.00           C
ATOM   1515  HB1 ASN A 102      55.420  68.200 141.320  1.00  0.00           H
ATOM   1516  HB2 ASN A 102      57.130  68.350 141.220  1.00  0.00           H
ATOM   1517  CG  ASN A 102      56.460  66.400 141.710  1.00  0.00           C
ATOM   1518  OD1 ASN A 102      56.320  65.310 141.200  1.00  0.00           O
ATOM   1519  ND2 ASN A 102      56.620  66.540 143.020  1.00  0.00           N
ATOM   1520 1HD2 ASN A 102      56.570  67.480 143.390  1.00  0.00           H
ATOM   1521 2HD2 ASN A 102      56.890  65.700 143.520  1.00  0.00           H
ATOM   1522  C   ASN A 102      54.970  66.650 139.070  1.00  0.00           C
ATOM   1523  O   ASN A 102      53.850  66.610 139.650  1.00  0.00           O
ATOM   1524  N   TYR A 103      55.370  65.750 138.150  1.00  0.00           N
ATOM   1525  H   TYR A 103      56.340  65.880 137.890  1.00  0.00           H
ATOM   1526  CA  TYR A 103      54.630  64.570 137.600  1.00  0.00           C
ATOM   1527  HA  TYR A 103      53.840  65.020 137.000  1.00  0.00           H
ATOM   1528  CB  TYR A 103      55.550  63.660 136.680  1.00  0.00           C
ATOM   1529  HB1 TYR A 103      56.540  63.570 137.120  1.00  0.00           H
ATOM   1530  HB2 TYR A 103      55.600  64.280 135.790  1.00  0.00           H
ATOM   1531  CG  TYR A 103      55.000  62.280 136.380  1.00  0.00           C
ATOM   1532  CD1 TYR A 103      55.210  61.250 137.260  1.00  0.00           C
ATOM   1533  HD1 TYR A 103      55.720  61.430 138.190  1.00  0.00           H
ATOM   1534  CE1 TYR A 103      54.810  59.940 136.900  1.00  0.00           C
ATOM   1535  HE1 TYR A 103      54.930  59.140 137.610  1.00  0.00           H
ATOM   1536  CZ  TYR A 103      54.240  59.750 135.570  1.00  0.00           C
ATOM   1537  OH  TYR A 103      53.900  58.540 135.070  1.00  0.00           O
ATOM   1538  HH  TYR A 103      54.020  57.840 135.720  1.00  0.00           H
ATOM   1539  CE2 TYR A 103      54.160  60.820 134.670  1.00  0.00           C
ATOM   1540  HE2 TYR A 103      53.740  60.650 133.690  1.00  0.00           H
ATOM   1541  CD2 TYR A 103      54.520  62.090 135.150  1.00  0.00           C
ATOM   1542  HD2 TYR A 103      54.450  62.960 134.520  1.00  0.00           H
ATOM   1543  C   TYR A 103      54.050  63.780 138.740  1.00  0.00           C
ATOM   1544  O   TYR A 103      52.830  63.580 138.670  1.00  0.00           O
ATOM   1545  N   ALA A 104      54.870  63.340 139.670  1.00  0.00           N
ATOM   1546  H   ALA A 104      55.850  63.500 139.530  1.00  0.00           H
ATOM   1547  CA  ALA A 104      54.510  62.350 140.740  1.00  0.00           C
ATOM   1548  HA  ALA A 104      54.030  61.460 140.350  1.00  0.00           H
ATOM   1549  CB  ALA A 104      55.800  61.920 141.490  1.00  0.00           C
ATOM   1550  HB1 ALA A 104      56.660  61.760 140.850  1.00  0.00           H
ATOM   1551  HB2 ALA A 104      56.050  62.680 142.230  1.00  0.00           H
ATOM   1552  HB3 ALA A 104      55.660  60.950 141.970  1.00  0.00           H
ATOM   1553  C   ALA A 104      53.430  63.000 141.630  1.00  0.00           C
ATOM   1554  O   ALA A 104      52.500  62.290 141.950  1.00  0.00           O
ATOM   1555  N   ARG A 105      53.500  64.270 141.950  1.00  0.00           N
ATOM   1556  H   ARG A 105      54.260  64.740 141.500  1.00  0.00           H
ATOM   1557  CA  ARG A 105      52.540  65.070 142.700  1.00  0.00           C
ATOM   1558  HA  ARG A 105      52.370  64.650 143.690  1.00  0.00           H
ATOM   1559  CB  ARG A 105      53.060  66.440 142.940  1.00  0.00           C
ATOM   1560  HB1 ARG A 105      53.110  66.870 141.940  1.00  0.00           H
ATOM   1561  HB2 ARG A 105      54.080  66.250 143.270  1.00  0.00           H
ATOM   1562  CG  ARG A 105      52.360  67.490 143.820  1.00  0.00           C
ATOM   1563  HG1 ARG A 105      51.330  67.630 143.480  1.00  0.00           H
ATOM   1564  HG2 ARG A 105      52.940  68.400 143.750  1.00  0.00           H
ATOM   1565  CD  ARG A 105      52.340  67.020 145.290  1.00  0.00           C
ATOM   1566  HD1 ARG A 105      53.350  66.850 145.660  1.00  0.00           H
ATOM   1567  HD2 ARG A 105      51.860  66.050 145.420  1.00  0.00           H
ATOM   1568  NE  ARG A 105      51.610  67.950 146.220  1.00  0.00           N
ATOM   1569  HE  ARG A 105      51.300  68.870 145.910  1.00  0.00           H
ATOM   1570  CZ  ARG A 105      51.380  67.720 147.480  1.00  0.00           C
ATOM   1571  NH1 ARG A 105      51.830  66.600 148.030  1.00  0.00           N
ATOM   1572 1HH1 ARG A 105      52.180  65.900 147.400  1.00  0.00           H
ATOM   1573 2HH1 ARG A 105      51.830  66.510 149.030  1.00  0.00           H
ATOM   1574  NH2 ARG A 105      50.700  68.540 148.210  1.00  0.00           N
ATOM   1575 1HH2 ARG A 105      50.020  69.140 147.760  1.00  0.00           H
ATOM   1576 2HH2 ARG A 105      50.520  68.340 149.180  1.00  0.00           H
ATOM   1577  C   ARG A 105      51.220  65.090 141.990  1.00  0.00           C
ATOM   1578  O   ARG A 105      50.210  64.690 142.510  1.00  0.00           O
ATOM   1579  N   GLY A 106      51.250  65.640 140.810  1.00  0.00           N
ATOM   1580  H   GLY A 106      52.060  66.060 140.380  1.00  0.00           H
ATOM   1581  CA  GLY A 106      50.070  65.630 139.880  1.00  0.00           C
ATOM   1582  HA1 GLY A 106      50.420  66.060 138.940  1.00  0.00           H
ATOM   1583  HA2 GLY A 106      49.300  66.230 140.360  1.00  0.00           H
ATOM   1584  C   GLY A 106      49.440  64.260 139.440  1.00  0.00           C
ATOM   1585  O   GLY A 106      48.590  64.200 138.600  1.00  0.00           O
ATOM   1586  N   HIS A 107      49.960  63.150 139.940  1.00  0.00           N
ATOM   1587  H   HIS A 107      50.750  63.180 140.570  1.00  0.00           H
ATOM   1588  CA  HIS A 107      49.440  61.800 139.600  1.00  0.00           C
ATOM   1589  HA  HIS A 107      48.580  61.950 138.950  1.00  0.00           H
ATOM   1590  CB  HIS A 107      50.570  61.120 138.780  1.00  0.00           C
ATOM   1591  HB1 HIS A 107      51.420  60.980 139.440  1.00  0.00           H
ATOM   1592  HB2 HIS A 107      50.860  61.840 138.020  1.00  0.00           H
ATOM   1593  CG  HIS A 107      50.250  59.840 138.070  1.00  0.00           C
ATOM   1594  ND1 HIS A 107      49.370  58.830 138.310  1.00  0.00           N
ATOM   1595  HD1 HIS A 107      48.880  58.760 139.190  1.00  0.00           H
ATOM   1596  CE1 HIS A 107      49.370  57.980 137.290  1.00  0.00           C
ATOM   1597  HE1 HIS A 107      48.930  56.990 137.270  1.00  0.00           H
ATOM   1598  NE2 HIS A 107      50.310  58.330 136.340  1.00  0.00           N
ATOM   1599  CD2 HIS A 107      50.730  59.590 136.770  1.00  0.00           C
ATOM   1600  HD2 HIS A 107      51.500  60.180 136.290  1.00  0.00           H
ATOM   1601  C   HIS A 107      48.960  60.940 140.830  1.00  0.00           C
ATOM   1602  O   HIS A 107      48.060  60.150 140.670  1.00  0.00           O
ATOM   1603  N   TYR A 108      49.660  61.020 141.980  1.00  0.00           N
ATOM   1604  H   TYR A 108      50.530  61.500 141.790  1.00  0.00           H
ATOM   1605  CA  TYR A 108      49.600  60.200 143.190  1.00  0.00           C
ATOM   1606  HA  TYR A 108      48.820  59.460 143.020  1.00  0.00           H
ATOM   1607  CB  TYR A 108      50.970  59.520 143.400  1.00  0.00           C
ATOM   1608  HB1 TYR A 108      50.860  58.740 144.150  1.00  0.00           H
ATOM   1609  HB2 TYR A 108      51.680  60.210 143.860  1.00  0.00           H
ATOM   1610  CG  TYR A 108      51.610  58.990 142.090  1.00  0.00           C
ATOM   1611  CD1 TYR A 108      50.910  58.020 141.350  1.00  0.00           C
ATOM   1612  HD1 TYR A 108      49.930  57.730 141.680  1.00  0.00           H
ATOM   1613  CE1 TYR A 108      51.510  57.440 140.170  1.00  0.00           C
ATOM   1614  HE1 TYR A 108      50.910  56.870 139.480  1.00  0.00           H
ATOM   1615  CZ  TYR A 108      52.850  57.710 139.870  1.00  0.00           C
ATOM   1616  OH  TYR A 108      53.550  57.300 138.820  1.00  0.00           O
ATOM   1617  HH  TYR A 108      53.020  56.800 138.190  1.00  0.00           H
ATOM   1618  CE2 TYR A 108      53.550  58.610 140.730  1.00  0.00           C
ATOM   1619  HE2 TYR A 108      54.530  58.920 140.390  1.00  0.00           H
ATOM   1620  CD2 TYR A 108      52.980  59.210 141.820  1.00  0.00           C
ATOM   1621  HD2 TYR A 108      53.600  59.880 142.400  1.00  0.00           H
ATOM   1622  C   TYR A 108      48.970  60.850 144.450  1.00  0.00           C
ATOM   1623  O   TYR A 108      48.450  60.120 145.280  1.00  0.00           O
ATOM   1624  N   THR A 109      48.890  62.160 144.520  1.00  0.00           N
ATOM   1625  H   THR A 109      49.290  62.780 143.830  1.00  0.00           H
ATOM   1626  CA  THR A 109      48.240  62.870 145.650  1.00  0.00           C
ATOM   1627  HA  THR A 109      47.570  62.200 146.200  1.00  0.00           H
ATOM   1628  CB  THR A 109      49.250  63.440 146.670  1.00  0.00           C
ATOM   1629  HB  THR A 109      48.700  64.040 147.390  1.00  0.00           H
ATOM   1630  CG2 THR A 109      50.130  62.400 147.370  1.00  0.00           C
ATOM   1631 1HG2 THR A 109      49.450  61.850 148.020  1.00  0.00           H
ATOM   1632 2HG2 THR A 109      50.670  61.740 146.690  1.00  0.00           H
ATOM   1633 3HG2 THR A 109      50.770  62.950 148.060  1.00  0.00           H
ATOM   1634  OG1 THR A 109      50.220  64.210 145.940  1.00  0.00           O
ATOM   1635  HG1 THR A 109      51.050  64.120 146.420  1.00  0.00           H
ATOM   1636  C   THR A 109      47.290  63.990 145.210  1.00  0.00           C
ATOM   1637  O   THR A 109      46.190  64.180 145.650  1.00  0.00           O
ATOM   1638  N   ILE A 110      47.780  64.790 144.250  1.00  0.00           N
ATOM   1639  H   ILE A 110      48.750  64.750 143.990  1.00  0.00           H
ATOM   1640  CA  ILE A 110      47.020  65.900 143.590  1.00  0.00           C
ATOM   1641  HA  ILE A 110      46.130  66.110 144.180  1.00  0.00           H
ATOM   1642  CB  ILE A 110      47.960  67.150 143.480  1.00  0.00           C
ATOM   1643  HB  ILE A 110      48.710  66.950 142.720  1.00  0.00           H
ATOM   1644  CG2 ILE A 110      47.340  68.470 143.050  1.00  0.00           C
ATOM   1645 1HG2 ILE A 110      46.360  68.630 143.490  1.00  0.00           H
ATOM   1646 2HG2 ILE A 110      47.940  69.370 143.170  1.00  0.00           H
ATOM   1647 3HG2 ILE A 110      47.470  68.400 141.970  1.00  0.00           H
ATOM   1648  CG1 ILE A 110      48.710  67.410 144.790  1.00  0.00           C
ATOM   1649 1HG1 ILE A 110      49.360  68.280 144.700  1.00  0.00           H
ATOM   1650 2HG1 ILE A 110      49.440  66.610 144.960  1.00  0.00           H
ATOM   1651  CD  ILE A 110      47.910  67.500 146.050  1.00  0.00           C
ATOM   1652  HD1 ILE A 110      47.030  68.080 145.790  1.00  0.00           H
ATOM   1653  HD2 ILE A 110      47.550  66.500 146.300  1.00  0.00           H
ATOM   1654  HD3 ILE A 110      48.450  67.850 146.930  1.00  0.00           H
ATOM   1655  C   ILE A 110      46.500  65.440 142.250  1.00  0.00           C
ATOM   1656  O   ILE A 110      46.950  64.470 141.640  1.00  0.00           O
ATOM   1657  N   GLY A 111      45.480  66.170 141.770  1.00  0.00           N
ATOM   1658  H   GLY A 111      45.070  66.760 142.480  1.00  0.00           H
ATOM   1659  CA  GLY A 111      44.690  65.650 140.640  1.00  0.00           C
ATOM   1660  HA1 GLY A 111      45.430  65.460 139.870  1.00  0.00           H
ATOM   1661  HA2 GLY A 111      44.000  66.420 140.270  1.00  0.00           H
ATOM   1662  C   GLY A 111      43.930  64.320 140.760  1.00  0.00           C
ATOM   1663  O   GLY A 111      42.940  64.080 140.050  1.00  0.00           O
ATOM   1664  N   LYS A 112      44.280  63.400 141.750  1.00  0.00           N
ATOM   1665  H   LYS A 112      45.130  63.590 142.260  1.00  0.00           H
ATOM   1666  CA  LYS A 112      43.740  62.010 141.950  1.00  0.00           C
ATOM   1667  HA  LYS A 112      43.770  61.480 141.000  1.00  0.00           H
ATOM   1668  CB  LYS A 112      44.680  61.250 142.940  1.00  0.00           C
ATOM   1669  HB1 LYS A 112      44.570  61.650 143.950  1.00  0.00           H
ATOM   1670  HB2 LYS A 112      45.720  61.480 142.710  1.00  0.00           H
ATOM   1671  CG  LYS A 112      44.470  59.750 142.930  1.00  0.00           C
ATOM   1672  HG1 LYS A 112      44.250  59.400 141.920  1.00  0.00           H
ATOM   1673  HG2 LYS A 112      43.500  59.500 143.350  1.00  0.00           H
ATOM   1674  CD  LYS A 112      45.600  58.890 143.600  1.00  0.00           C
ATOM   1675  HD1 LYS A 112      46.630  59.060 143.270  1.00  0.00           H
ATOM   1676  HD2 LYS A 112      45.410  57.870 143.290  1.00  0.00           H
ATOM   1677  CE  LYS A 112      45.530  58.940 145.150  1.00  0.00           C
ATOM   1678  HE1 LYS A 112      44.500  58.780 145.480  1.00  0.00           H
ATOM   1679  HE2 LYS A 112      45.850  59.960 145.340  1.00  0.00           H
ATOM   1680  NZ  LYS A 112      46.290  57.940 145.890  1.00  0.00           N
ATOM   1681  HZ1 LYS A 112      45.900  57.900 146.820  1.00  0.00           H
ATOM   1682  HZ2 LYS A 112      46.270  57.040 145.440  1.00  0.00           H
ATOM   1683  HZ3 LYS A 112      47.230  58.320 145.900  1.00  0.00           H
ATOM   1684  C   LYS A 112      42.260  62.050 142.350  1.00  0.00           C
ATOM   1685  O   LYS A 112      41.540  61.140 141.960  1.00  0.00           O
ATOM   1686  N   GLU A 113      41.700  63.060 142.970  1.00  0.00           N
ATOM   1687  H   GLU A 113      42.360  63.720 143.360  1.00  0.00           H
ATOM   1688  CA  GLU A 113      40.240  63.180 143.220  1.00  0.00           C
ATOM   1689  HA  GLU A 113      39.770  62.200 143.180  1.00  0.00           H
ATOM   1690  CB  GLU A 113      40.010  63.650 144.650  1.00  0.00           C
ATOM   1691  HB1 GLU A 113      40.740  63.170 145.300  1.00  0.00           H
ATOM   1692  HB2 GLU A 113      39.010  63.290 144.870  1.00  0.00           H
ATOM   1693  CG  GLU A 113      40.220  65.130 144.980  1.00  0.00           C
ATOM   1694  HG1 GLU A 113      39.500  65.690 144.380  1.00  0.00           H
ATOM   1695  HG2 GLU A 113      41.220  65.320 144.620  1.00  0.00           H
ATOM   1696  CD  GLU A 113      40.150  65.360 146.480  1.00  0.00           C
ATOM   1697  OE1 GLU A 113      39.090  65.250 147.140  1.00  0.00           O
ATOM   1698  OE2 GLU A 113      41.250  65.470 147.050  1.00  0.00           O
ATOM   1699  C   GLU A 113      39.400  63.990 142.240  1.00  0.00           C
ATOM   1700  O   GLU A 113      38.220  64.090 142.370  1.00  0.00           O
ATOM   1701  N   ILE A 114      40.120  64.540 141.310  1.00  0.00           N
ATOM   1702  H   ILE A 114      41.080  64.240 141.410  1.00  0.00           H
ATOM   1703  CA  ILE A 114      39.620  65.500 140.330  1.00  0.00           C
ATOM   1704  HA  ILE A 114      38.620  65.840 140.610  1.00  0.00           H
ATOM   1705  CB  ILE A 114      40.560  66.710 140.280  1.00  0.00           C
ATOM   1706  HB  ILE A 114      41.550  66.380 139.950  1.00  0.00           H
ATOM   1707  CG2 ILE A 114      40.230  67.910 139.310  1.00  0.00           C
ATOM   1708 1HG2 ILE A 114      40.570  67.630 138.310  1.00  0.00           H
ATOM   1709 2HG2 ILE A 114      39.170  68.150 139.230  1.00  0.00           H
ATOM   1710 3HG2 ILE A 114      40.750  68.830 139.580  1.00  0.00           H
ATOM   1711  CG1 ILE A 114      40.760  67.420 141.630  1.00  0.00           C
ATOM   1712 1HG1 ILE A 114      41.460  68.250 141.560  1.00  0.00           H
ATOM   1713 2HG1 ILE A 114      41.110  66.730 142.400  1.00  0.00           H
ATOM   1714  CD  ILE A 114      39.390  67.940 142.230  1.00  0.00           C
ATOM   1715  HD1 ILE A 114      38.800  67.150 142.700  1.00  0.00           H
ATOM   1716  HD2 ILE A 114      39.650  68.690 142.980  1.00  0.00           H
ATOM   1717  HD3 ILE A 114      38.790  68.410 141.450  1.00  0.00           H
ATOM   1718  C   ILE A 114      39.470  64.880 138.940  1.00  0.00           C
ATOM   1719  O   ILE A 114      38.450  65.180 138.290  1.00  0.00           O
ATOM   1720  N   ILE A 115      40.330  63.880 138.600  1.00  0.00           N
ATOM   1721  H   ILE A 115      41.150  63.720 139.170  1.00  0.00           H
ATOM   1722  CA  ILE A 115      40.220  63.060 137.390  1.00  0.00           C
ATOM   1723  HA  ILE A 115      40.480  63.650 136.510  1.00  0.00           H
ATOM   1724  CB  ILE A 115      41.340  62.020 137.360  1.00  0.00           C
ATOM   1725  HB  ILE A 115      42.310  62.520 137.350  1.00  0.00           H
ATOM   1726  CG2 ILE A 115      41.410  61.020 138.620  1.00  0.00           C
ATOM   1727 1HG2 ILE A 115      41.470  61.730 139.440  1.00  0.00           H
ATOM   1728 2HG2 ILE A 115      40.500  60.440 138.750  1.00  0.00           H
ATOM   1729 3HG2 ILE A 115      42.270  60.340 138.540  1.00  0.00           H
ATOM   1730  CG1 ILE A 115      41.310  61.100 136.110  1.00  0.00           C
ATOM   1731 1HG1 ILE A 115      40.350  60.590 136.000  1.00  0.00           H
ATOM   1732 2HG1 ILE A 115      42.070  60.330 136.200  1.00  0.00           H
ATOM   1733  CD  ILE A 115      41.680  61.940 134.920  1.00  0.00           C
ATOM   1734  HD1 ILE A 115      40.840  62.580 134.650  1.00  0.00           H
ATOM   1735  HD2 ILE A 115      42.560  62.580 134.990  1.00  0.00           H
ATOM   1736  HD3 ILE A 115      41.730  61.420 133.960  1.00  0.00           H
ATOM   1737  C   ILE A 115      38.840  62.380 137.200  1.00  0.00           C
ATOM   1738  O   ILE A 115      38.380  62.390 136.050  1.00  0.00           O
ATOM   1739  N   ASP A 116      38.210  62.000 138.260  1.00  0.00           N
ATOM   1740  H   ASP A 116      38.820  62.050 139.060  1.00  0.00           H
ATOM   1741  CA  ASP A 116      36.870  61.450 138.260  1.00  0.00           C
ATOM   1742  HA  ASP A 116      37.000  60.600 137.580  1.00  0.00           H
ATOM   1743  CB  ASP A 116      36.510  60.920 139.720  1.00  0.00           C
ATOM   1744  HB1 ASP A 116      35.670  60.250 139.520  1.00  0.00           H
ATOM   1745  HB2 ASP A 116      36.090  61.650 140.420  1.00  0.00           H
ATOM   1746  CG  ASP A 116      37.500  60.080 140.510  1.00  0.00           C
ATOM   1747  OD1 ASP A 116      38.060  60.610 141.480  1.00  0.00           O
ATOM   1748  OD2 ASP A 116      37.680  58.900 140.160  1.00  0.00           O
ATOM   1749  C   ASP A 116      35.770  62.390 137.810  1.00  0.00           C
ATOM   1750  O   ASP A 116      34.750  61.910 137.250  1.00  0.00           O
ATOM   1751  N   LEU A 117      35.910  63.710 137.950  1.00  0.00           N
ATOM   1752  H   LEU A 117      36.750  63.980 138.440  1.00  0.00           H
ATOM   1753  CA  LEU A 117      34.900  64.730 137.510  1.00  0.00           C
ATOM   1754  HA  LEU A 117      33.880  64.360 137.570  1.00  0.00           H
ATOM   1755  CB  LEU A 117      35.040  66.060 138.290  1.00  0.00           C
ATOM   1756  HB1 LEU A 117      34.320  66.750 137.850  1.00  0.00           H
ATOM   1757  HB2 LEU A 117      36.040  66.460 138.160  1.00  0.00           H
ATOM   1758  CG  LEU A 117      34.790  66.050 139.790  1.00  0.00           C
ATOM   1759  HG  LEU A 117      35.560  65.380 140.170  1.00  0.00           H
ATOM   1760  CD1 LEU A 117      35.040  67.400 140.440  1.00  0.00           C
ATOM   1761 1HD1 LEU A 117      34.950  67.400 141.530  1.00  0.00           H
ATOM   1762 2HD1 LEU A 117      36.060  67.680 140.200  1.00  0.00           H
ATOM   1763 3HD1 LEU A 117      34.320  68.130 140.050  1.00  0.00           H
ATOM   1764  CD2 LEU A 117      33.450  65.530 140.280  1.00  0.00           C
ATOM   1765 1HD2 LEU A 117      33.170  64.590 139.790  1.00  0.00           H
ATOM   1766 2HD2 LEU A 117      33.620  65.380 141.350  1.00  0.00           H
ATOM   1767 3HD2 LEU A 117      32.680  66.280 140.130  1.00  0.00           H
ATOM   1768  C   LEU A 117      35.100  65.070 136.080  1.00  0.00           C
ATOM   1769  O   LEU A 117      34.270  65.710 135.420  1.00  0.00           O
ATOM   1770  N   VAL A 118      36.190  64.620 135.480  1.00  0.00           N
ATOM   1771  H   VAL A 118      36.980  64.280 136.010  1.00  0.00           H
ATOM   1772  CA  VAL A 118      36.520  64.770 133.990  1.00  0.00           C
ATOM   1773  HA  VAL A 118      36.080  65.660 133.550  1.00  0.00           H
ATOM   1774  CB  VAL A 118      38.040  64.920 133.790  1.00  0.00           C
ATOM   1775  HB  VAL A 118      38.480  63.930 133.870  1.00  0.00           H
ATOM   1776  CG1 VAL A 118      38.250  65.420 132.350  1.00  0.00           C
ATOM   1777 1HG1 VAL A 118      37.650  64.940 131.590  1.00  0.00           H
ATOM   1778 2HG1 VAL A 118      38.150  66.500 132.250  1.00  0.00           H
ATOM   1779 3HG1 VAL A 118      39.280  65.200 132.070  1.00  0.00           H
ATOM   1780  CG2 VAL A 118      38.730  65.880 134.710  1.00  0.00           C
ATOM   1781 1HG2 VAL A 118      39.750  66.160 134.420  1.00  0.00           H
ATOM   1782 2HG2 VAL A 118      38.200  66.810 134.900  1.00  0.00           H
ATOM   1783 3HG2 VAL A 118      38.780  65.330 135.650  1.00  0.00           H
ATOM   1784  C   VAL A 118      36.040  63.590 133.260  1.00  0.00           C
ATOM   1785  O   VAL A 118      35.400  63.810 132.230  1.00  0.00           O
ATOM   1786  N   LEU A 119      36.260  62.370 133.750  1.00  0.00           N
ATOM   1787  H   LEU A 119      36.810  62.360 134.590  1.00  0.00           H
ATOM   1788  CA  LEU A 119      35.600  61.140 133.370  1.00  0.00           C
ATOM   1789  HA  LEU A 119      35.880  60.970 132.340  1.00  0.00           H
ATOM   1790  CB  LEU A 119      36.120  59.920 134.210  1.00  0.00           C
ATOM   1791  HB1 LEU A 119      35.510  59.010 134.190  1.00  0.00           H
ATOM   1792  HB2 LEU A 119      36.190  60.190 135.260  1.00  0.00           H
ATOM   1793  CG  LEU A 119      37.510  59.390 133.740  1.00  0.00           C
ATOM   1794  HG  LEU A 119      37.970  58.800 134.530  1.00  0.00           H
ATOM   1795  CD1 LEU A 119      37.290  58.420 132.540  1.00  0.00           C
ATOM   1796 1HD1 LEU A 119      36.750  58.940 131.760  1.00  0.00           H
ATOM   1797 2HD1 LEU A 119      38.260  58.110 132.140  1.00  0.00           H
ATOM   1798 3HD1 LEU A 119      36.750  57.540 132.890  1.00  0.00           H
ATOM   1799  CD2 LEU A 119      38.540  60.420 133.250  1.00  0.00           C
ATOM   1800 1HD2 LEU A 119      38.720  61.210 133.980  1.00  0.00           H
ATOM   1801 2HD2 LEU A 119      39.450  59.920 132.930  1.00  0.00           H
ATOM   1802 3HD2 LEU A 119      38.180  60.910 132.340  1.00  0.00           H
ATOM   1803  C   LEU A 119      34.080  61.210 133.470  1.00  0.00           C
ATOM   1804  O   LEU A 119      33.370  60.800 132.570  1.00  0.00           O
ATOM   1805  N   ASP A 120      33.550  61.910 134.420  1.00  0.00           N
ATOM   1806  H   ASP A 120      34.040  62.220 135.240  1.00  0.00           H
ATOM   1807  CA  ASP A 120      32.160  62.230 134.370  1.00  0.00           C
ATOM   1808  HA  ASP A 120      31.600  61.290 134.330  1.00  0.00           H
ATOM   1809  CB  ASP A 120      31.790  63.090 135.640  1.00  0.00           C
ATOM   1810  HB1 ASP A 120      32.100  64.120 135.460  1.00  0.00           H
ATOM   1811  HB2 ASP A 120      32.310  62.810 136.560  1.00  0.00           H
ATOM   1812  CG  ASP A 120      30.310  63.140 135.860  1.00  0.00           C
ATOM   1813  OD1 ASP A 120      29.650  62.100 136.190  1.00  0.00           O
ATOM   1814  OD2 ASP A 120      29.750  64.240 135.650  1.00  0.00           O
ATOM   1815  C   ASP A 120      31.680  62.960 133.140  1.00  0.00           C
ATOM   1816  O   ASP A 120      30.600  62.650 132.590  1.00  0.00           O
ATOM   1817  N   ARG A 121      32.420  63.940 132.580  1.00  0.00           N
ATOM   1818  H   ARG A 121      33.260  64.150 133.100  1.00  0.00           H
ATOM   1819  CA  ARG A 121      32.040  64.820 131.500  1.00  0.00           C
ATOM   1820  HA  ARG A 121      30.950  64.940 131.530  1.00  0.00           H
ATOM   1821  CB  ARG A 121      32.690  66.240 131.680  1.00  0.00           C
ATOM   1822  HB1 ARG A 121      33.770  66.170 131.810  1.00  0.00           H
ATOM   1823  HB2 ARG A 121      32.290  66.590 132.630  1.00  0.00           H
ATOM   1824  CG  ARG A 121      32.370  67.290 130.560  1.00  0.00           C
ATOM   1825  HG1 ARG A 121      32.700  66.940 129.590  1.00  0.00           H
ATOM   1826  HG2 ARG A 121      32.950  68.200 130.720  1.00  0.00           H
ATOM   1827  CD  ARG A 121      30.920  67.580 130.480  1.00  0.00           C
ATOM   1828  HD1 ARG A 121      30.630  68.070 131.410  1.00  0.00           H
ATOM   1829  HD2 ARG A 121      30.330  66.660 130.480  1.00  0.00           H
ATOM   1830  NE  ARG A 121      30.580  68.390 129.280  1.00  0.00           N
ATOM   1831  HE  ARG A 121      31.320  68.890 128.820  1.00  0.00           H
ATOM   1832  CZ  ARG A 121      29.370  68.580 128.790  1.00  0.00           C
ATOM   1833  NH1 ARG A 121      28.380  67.970 129.340  1.00  0.00           N
ATOM   1834 1HH1 ARG A 121      28.510  67.520 130.240  1.00  0.00           H
ATOM   1835 2HH1 ARG A 121      27.480  68.200 128.950  1.00  0.00           H
ATOM   1836  NH2 ARG A 121      29.200  69.280 127.750  1.00  0.00           N
ATOM   1837 1HH2 ARG A 121      29.970  69.570 127.170  1.00  0.00           H
ATOM   1838 2HH2 ARG A 121      28.260  69.200 127.410  1.00  0.00           H
ATOM   1839  C   ARG A 121      32.340  64.160 130.160  1.00  0.00           C
ATOM   1840  O   ARG A 121      31.530  64.280 129.250  1.00  0.00           O
ATOM   1841  N   ILE A 122      33.470  63.410 130.130  1.00  0.00           N
ATOM   1842  H   ILE A 122      34.000  63.410 130.990  1.00  0.00           H
ATOM   1843  CA  ILE A 122      33.790  62.580 128.930  1.00  0.00           C
ATOM   1844  HA  ILE A 122      33.710  63.210 128.050  1.00  0.00           H
ATOM   1845  CB  ILE A 122      35.290  62.080 129.080  1.00  0.00           C
ATOM   1846  HB  ILE A 122      35.340  61.550 130.030  1.00  0.00           H
ATOM   1847  CG2 ILE A 122      35.590  61.080 128.040  1.00  0.00           C
ATOM   1848 1HG2 ILE A 122      36.620  60.750 128.160  1.00  0.00           H
ATOM   1849 2HG2 ILE A 122      34.830  60.300 127.910  1.00  0.00           H
ATOM   1850 3HG2 ILE A 122      35.480  61.520 127.050  1.00  0.00           H
ATOM   1851  CG1 ILE A 122      36.180  63.310 129.060  1.00  0.00           C
ATOM   1852 1HG1 ILE A 122      35.970  64.070 129.810  1.00  0.00           H
ATOM   1853 2HG1 ILE A 122      36.210  63.790 128.080  1.00  0.00           H
ATOM   1854  CD  ILE A 122      37.620  62.790 129.460  1.00  0.00           C
ATOM   1855  HD1 ILE A 122      38.150  62.330 128.630  1.00  0.00           H
ATOM   1856  HD2 ILE A 122      38.320  63.510 129.900  1.00  0.00           H
ATOM   1857  HD3 ILE A 122      37.550  61.940 130.150  1.00  0.00           H
ATOM   1858  C   ILE A 122      32.670  61.550 128.760  1.00  0.00           C
ATOM   1859  O   ILE A 122      32.260  61.270 127.610  1.00  0.00           O
ATOM   1860  N   ARG A 123      32.110  60.920 129.870  1.00  0.00           N
ATOM   1861  H   ARG A 123      32.570  61.030 130.760  1.00  0.00           H
ATOM   1862  CA  ARG A 123      30.940  59.970 129.870  1.00  0.00           C
ATOM   1863  HA  ARG A 123      31.080  59.220 129.090  1.00  0.00           H
ATOM   1864  CB  ARG A 123      30.780  59.280 131.200  1.00  0.00           C
ATOM   1865  HB1 ARG A 123      30.740  60.000 132.020  1.00  0.00           H
ATOM   1866  HB2 ARG A 123      31.640  58.640 131.390  1.00  0.00           H
ATOM   1867  CG  ARG A 123      29.620  58.250 131.170  1.00  0.00           C
ATOM   1868  HG1 ARG A 123      28.660  58.640 130.830  1.00  0.00           H
ATOM   1869  HG2 ARG A 123      29.510  57.850 132.170  1.00  0.00           H
ATOM   1870  CD  ARG A 123      29.860  57.020 130.190  1.00  0.00           C
ATOM   1871  HD1 ARG A 123      29.810  57.270 129.140  1.00  0.00           H
ATOM   1872  HD2 ARG A 123      29.040  56.330 130.410  1.00  0.00           H
ATOM   1873  NE  ARG A 123      31.140  56.350 130.420  1.00  0.00           N
ATOM   1874  HE  ARG A 123      31.710  56.730 131.150  1.00  0.00           H
ATOM   1875  CZ  ARG A 123      31.650  55.350 129.740  1.00  0.00           C
ATOM   1876  NH1 ARG A 123      31.020  54.780 128.740  1.00  0.00           N
ATOM   1877 1HH1 ARG A 123      30.040  54.940 128.540  1.00  0.00           H
ATOM   1878 2HH1 ARG A 123      31.340  53.880 128.400  1.00  0.00           H
ATOM   1879  NH2 ARG A 123      32.880  54.990 129.960  1.00  0.00           N
ATOM   1880 1HH2 ARG A 123      33.410  55.580 130.580  1.00  0.00           H
ATOM   1881 2HH2 ARG A 123      33.360  54.290 129.410  1.00  0.00           H
ATOM   1882  C   ARG A 123      29.640  60.700 129.490  1.00  0.00           C
ATOM   1883  O   ARG A 123      28.990  60.290 128.530  1.00  0.00           O
ATOM   1884  N   LYS A 124      29.350  61.820 130.070  1.00  0.00           N
ATOM   1885  H   LYS A 124      29.880  62.060 130.890  1.00  0.00           H
ATOM   1886  CA  LYS A 124      28.290  62.750 129.640  1.00  0.00           C
ATOM   1887  HA  LYS A 124      27.460  62.050 129.500  1.00  0.00           H
ATOM   1888  CB  LYS A 124      28.000  63.780 130.680  1.00  0.00           C
ATOM   1889  HB1 LYS A 124      27.370  64.610 130.340  1.00  0.00           H
ATOM   1890  HB2 LYS A 124      28.950  64.160 131.050  1.00  0.00           H
ATOM   1891  CG  LYS A 124      27.290  63.170 131.880  1.00  0.00           C
ATOM   1892  HG1 LYS A 124      27.830  62.310 132.270  1.00  0.00           H
ATOM   1893  HG2 LYS A 124      26.310  62.880 131.510  1.00  0.00           H
ATOM   1894  CD  LYS A 124      27.140  64.020 133.170  1.00  0.00           C
ATOM   1895  HD1 LYS A 124      26.710  65.000 132.970  1.00  0.00           H
ATOM   1896  HD2 LYS A 124      28.200  64.140 133.400  1.00  0.00           H
ATOM   1897  CE  LYS A 124      26.490  63.190 134.260  1.00  0.00           C
ATOM   1898  HE1 LYS A 124      26.900  62.220 133.970  1.00  0.00           H
ATOM   1899  HE2 LYS A 124      25.400  63.250 134.250  1.00  0.00           H
ATOM   1900  NZ  LYS A 124      26.970  63.640 135.570  1.00  0.00           N
ATOM   1901  HZ1 LYS A 124      26.990  64.650 135.660  1.00  0.00           H
ATOM   1902  HZ2 LYS A 124      26.390  63.340 136.340  1.00  0.00           H
ATOM   1903  HZ3 LYS A 124      27.900  63.330 135.790  1.00  0.00           H
ATOM   1904  C   LYS A 124      28.380  63.390 128.230  1.00  0.00           C
ATOM   1905  O   LYS A 124      27.310  63.650 127.690  1.00  0.00           O
ATOM   1906  N   LEU A 125      29.520  63.370 127.530  1.00  0.00           N
ATOM   1907  H   LEU A 125      30.330  63.180 128.100  1.00  0.00           H
ATOM   1908  CA  LEU A 125      29.630  63.800 126.100  1.00  0.00           C
ATOM   1909  HA  LEU A 125      28.770  64.400 125.810  1.00  0.00           H
ATOM   1910  CB  LEU A 125      31.000  64.500 125.960  1.00  0.00           C
ATOM   1911  HB1 LEU A 125      31.330  64.390 124.930  1.00  0.00           H
ATOM   1912  HB2 LEU A 125      31.730  63.980 126.590  1.00  0.00           H
ATOM   1913  CG  LEU A 125      30.900  65.980 126.380  1.00  0.00           C
ATOM   1914  HG  LEU A 125      30.650  66.060 127.440  1.00  0.00           H
ATOM   1915  CD1 LEU A 125      32.280  66.530 126.170  1.00  0.00           C
ATOM   1916 1HD1 LEU A 125      32.970  66.320 126.980  1.00  0.00           H
ATOM   1917 2HD1 LEU A 125      32.660  66.200 125.200  1.00  0.00           H
ATOM   1918 3HD1 LEU A 125      32.190  67.610 126.000  1.00  0.00           H
ATOM   1919  CD2 LEU A 125      29.800  66.730 125.540  1.00  0.00           C
ATOM   1920 1HD2 LEU A 125      29.800  66.310 124.530  1.00  0.00           H
ATOM   1921 2HD2 LEU A 125      28.770  66.520 125.840  1.00  0.00           H
ATOM   1922 3HD2 LEU A 125      30.080  67.740 125.270  1.00  0.00           H
ATOM   1923  C   LEU A 125      29.480  62.470 125.240  1.00  0.00           C
ATOM   1924  O   LEU A 125      28.740  62.410 124.220  1.00  0.00           O
ATOM   1925  N   ALA A 126      29.970  61.330 125.800  1.00  0.00           N
ATOM   1926  H   ALA A 126      30.640  61.430 126.550  1.00  0.00           H
ATOM   1927  CA  ALA A 126      29.890  60.060 125.220  1.00  0.00           C
ATOM   1928  HA  ALA A 126      30.200  60.140 124.180  1.00  0.00           H
ATOM   1929  CB  ALA A 126      30.750  59.110 125.990  1.00  0.00           C
ATOM   1930  HB1 ALA A 126      31.810  59.340 125.890  1.00  0.00           H
ATOM   1931  HB2 ALA A 126      30.560  59.030 127.060  1.00  0.00           H
ATOM   1932  HB3 ALA A 126      30.650  58.140 125.500  1.00  0.00           H
ATOM   1933  C   ALA A 126      28.450  59.560 125.290  1.00  0.00           C
ATOM   1934  O   ALA A 126      28.090  58.800 124.370  1.00  0.00           O
ATOM   1935  N   ASP A 127      27.610  60.010 126.260  1.00  0.00           N
ATOM   1936  H   ASP A 127      28.040  60.500 127.030  1.00  0.00           H
ATOM   1937  CA  ASP A 127      26.140  59.910 126.160  1.00  0.00           C
ATOM   1938  HA  ASP A 127      25.880  58.860 126.040  1.00  0.00           H
ATOM   1939  CB  ASP A 127      25.470  60.440 127.430  1.00  0.00           C
ATOM   1940  HB1 ASP A 127      25.540  61.530 127.430  1.00  0.00           H
ATOM   1941  HB2 ASP A 127      25.860  59.980 128.340  1.00  0.00           H
ATOM   1942  CG  ASP A 127      23.990  60.170 127.430  1.00  0.00           C
ATOM   1943  OD1 ASP A 127      23.230  60.890 128.090  1.00  0.00           O
ATOM   1944  OD2 ASP A 127      23.460  59.250 126.780  1.00  0.00           O
ATOM   1945  C   ASP A 127      25.550  60.580 124.880  1.00  0.00           C
ATOM   1946  O   ASP A 127      24.700  59.960 124.200  1.00  0.00           O
ATOM   1947  N   GLN A 128      26.010  61.770 124.540  1.00  0.00           N
ATOM   1948  H   GLN A 128      26.840  62.140 124.990  1.00  0.00           H
ATOM   1949  CA  GLN A 128      25.580  62.530 123.350  1.00  0.00           C
ATOM   1950  HA  GLN A 128      24.530  62.230 123.310  1.00  0.00           H
ATOM   1951  CB  GLN A 128      25.680  64.050 123.660  1.00  0.00           C
ATOM   1952  HB1 GLN A 128      25.420  64.660 122.800  1.00  0.00           H
ATOM   1953  HB2 GLN A 128      26.710  64.210 123.980  1.00  0.00           H
ATOM   1954  CG  GLN A 128      24.810  64.470 124.780  1.00  0.00           C
ATOM   1955  HG1 GLN A 128      25.110  63.920 125.670  1.00  0.00           H
ATOM   1956  HG2 GLN A 128      23.770  64.210 124.600  1.00  0.00           H
ATOM   1957  CD  GLN A 128      24.960  65.920 125.020  1.00  0.00           C
ATOM   1958  OE1 GLN A 128      25.620  66.420 125.890  1.00  0.00           O
ATOM   1959  NE2 GLN A 128      24.270  66.760 124.280  1.00  0.00           N
ATOM   1960 1HE2 GLN A 128      23.710  66.380 123.530  1.00  0.00           H
ATOM   1961 2HE2 GLN A 128      24.300  67.750 124.470  1.00  0.00           H
ATOM   1962  C   GLN A 128      26.280  62.170 122.010  1.00  0.00           C
ATOM   1963  O   GLN A 128      25.950  62.750 120.980  1.00  0.00           O
ATOM   1964  N   CYS A 129      27.170  61.170 122.040  1.00  0.00           N
ATOM   1965  H   CYS A 129      27.320  60.740 122.940  1.00  0.00           H
ATOM   1966  CA  CYS A 129      27.750  60.570 120.860  1.00  0.00           C
ATOM   1967  HA  CYS A 129      27.700  61.250 120.000  1.00  0.00           H
ATOM   1968  CB  CYS A 129      29.230  60.270 121.130  1.00  0.00           C
ATOM   1969  HB1 CYS A 129      29.700  59.880 120.230  1.00  0.00           H
ATOM   1970  HB2 CYS A 129      29.250  59.500 121.890  1.00  0.00           H
ATOM   1971  SG  CYS A 129      30.240  61.640 121.710  1.00  0.00           S
ATOM   1972  HG  CYS A 129      29.330  62.060 122.590  1.00  0.00           H
ATOM   1973  C   CYS A 129      26.870  59.410 120.340  1.00  0.00           C
ATOM   1974  O   CYS A 129      26.240  58.680 121.150  1.00  0.00           O
ATOM   1975  N   THR A 130      26.810  59.250 119.060  1.00  0.00           N
ATOM   1976  H   THR A 130      27.250  59.990 118.540  1.00  0.00           H
ATOM   1977  CA  THR A 130      26.190  58.120 118.360  1.00  0.00           C
ATOM   1978  HA  THR A 130      25.680  57.490 119.090  1.00  0.00           H
ATOM   1979  CB  THR A 130      25.200  58.540 117.250  1.00  0.00           C
ATOM   1980  HB  THR A 130      24.640  57.620 117.040  1.00  0.00           H
ATOM   1981  CG2 THR A 130      24.140  59.440 117.950  1.00  0.00           C
ATOM   1982 1HG2 THR A 130      23.980  59.270 119.020  1.00  0.00           H
ATOM   1983 2HG2 THR A 130      24.350  60.500 117.970  1.00  0.00           H
ATOM   1984 3HG2 THR A 130      23.190  59.310 117.420  1.00  0.00           H
ATOM   1985  OG1 THR A 130      25.770  59.140 116.140  1.00  0.00           O
ATOM   1986  HG1 THR A 130      25.100  59.080 115.460  1.00  0.00           H
ATOM   1987  C   THR A 130      27.300  57.130 117.780  1.00  0.00           C
ATOM   1988  O   THR A 130      27.040  55.940 117.720  1.00  0.00           O
ATOM   1989  N   GLY A 131      28.480  57.620 117.440  1.00  0.00           N
ATOM   1990  H   GLY A 131      28.570  58.630 117.420  1.00  0.00           H
ATOM   1991  CA  GLY A 131      29.660  56.840 117.110  1.00  0.00           C
ATOM   1992  HA1 GLY A 131      29.710  56.920 116.020  1.00  0.00           H
ATOM   1993  HA2 GLY A 131      29.420  55.870 117.520  1.00  0.00           H
ATOM   1994  C   GLY A 131      31.020  57.440 117.520  1.00  0.00           C
ATOM   1995  O   GLY A 131      31.780  57.900 116.660  1.00  0.00           O
ATOM   1996  N   LEU A 132      31.190  57.510 118.820  1.00  0.00           N
ATOM   1997  H   LEU A 132      30.560  56.960 119.390  1.00  0.00           H
ATOM   1998  CA  LEU A 132      32.450  57.900 119.460  1.00  0.00           C
ATOM   1999  HA  LEU A 132      32.630  58.940 119.220  1.00  0.00           H
ATOM   2000  CB  LEU A 132      32.340  57.900 120.990  1.00  0.00           C
ATOM   2001  HB1 LEU A 132      32.180  56.890 121.360  1.00  0.00           H
ATOM   2002  HB2 LEU A 132      31.430  58.430 121.260  1.00  0.00           H
ATOM   2003  CG  LEU A 132      33.440  58.630 121.830  1.00  0.00           C
ATOM   2004  HG  LEU A 132      34.320  58.110 121.460  1.00  0.00           H
ATOM   2005  CD1 LEU A 132      33.630  60.020 121.430  1.00  0.00           C
ATOM   2006 1HD1 LEU A 132      33.710  60.120 120.340  1.00  0.00           H
ATOM   2007 2HD1 LEU A 132      32.840  60.600 121.900  1.00  0.00           H
ATOM   2008 3HD1 LEU A 132      34.620  60.210 121.840  1.00  0.00           H
ATOM   2009  CD2 LEU A 132      33.320  58.620 123.340  1.00  0.00           C
ATOM   2010 1HD2 LEU A 132      33.490  57.630 123.760  1.00  0.00           H
ATOM   2011 2HD2 LEU A 132      34.160  59.150 123.790  1.00  0.00           H
ATOM   2012 3HD2 LEU A 132      32.420  59.050 123.790  1.00  0.00           H
ATOM   2013  C   LEU A 132      33.620  57.020 119.010  1.00  0.00           C
ATOM   2014  O   LEU A 132      33.690  55.810 119.290  1.00  0.00           O
ATOM   2015  N   GLN A 133      34.600  57.550 118.310  1.00  0.00           N
ATOM   2016  H   GLN A 133      34.540  58.500 117.970  1.00  0.00           H
ATOM   2017  CA  GLN A 133      35.790  56.890 117.930  1.00  0.00           C
ATOM   2018  HA  GLN A 133      35.580  55.870 117.620  1.00  0.00           H
ATOM   2019  CB  GLN A 133      36.530  57.520 116.700  1.00  0.00           C
ATOM   2020  HB1 GLN A 133      37.340  56.900 116.320  1.00  0.00           H
ATOM   2021  HB2 GLN A 133      36.970  58.460 117.060  1.00  0.00           H
ATOM   2022  CG  GLN A 133      35.620  57.720 115.490  1.00  0.00           C
ATOM   2023  HG1 GLN A 133      34.910  58.500 115.800  1.00  0.00           H
ATOM   2024  HG2 GLN A 133      35.170  56.780 115.200  1.00  0.00           H
ATOM   2025  CD  GLN A 133      36.330  58.310 114.230  1.00  0.00           C
ATOM   2026  OE1 GLN A 133      36.230  59.510 113.940  1.00  0.00           O
ATOM   2027  NE2 GLN A 133      36.900  57.480 113.480  1.00  0.00           N
ATOM   2028 1HE2 GLN A 133      36.850  56.490 113.690  1.00  0.00           H
ATOM   2029 2HE2 GLN A 133      37.520  57.870 112.780  1.00  0.00           H
ATOM   2030  C   GLN A 133      36.690  56.770 119.070  1.00  0.00           C
ATOM   2031  O   GLN A 133      37.320  55.750 119.300  1.00  0.00           O
ATOM   2032  N   GLY A 134      36.820  57.850 119.880  1.00  0.00           N
ATOM   2033  H   GLY A 134      36.130  58.570 119.760  1.00  0.00           H
ATOM   2034  CA  GLY A 134      37.850  58.050 120.910  1.00  0.00           C
ATOM   2035  HA1 GLY A 134      38.800  57.650 120.570  1.00  0.00           H
ATOM   2036  HA2 GLY A 134      37.550  57.570 121.840  1.00  0.00           H
ATOM   2037  C   GLY A 134      38.090  59.530 121.240  1.00  0.00           C
ATOM   2038  O   GLY A 134      37.160  60.320 121.210  1.00  0.00           O
ATOM   2039  N   PHE A 135      39.350  59.850 121.450  1.00  0.00           N
ATOM   2040  H   PHE A 135      40.030  59.110 121.310  1.00  0.00           H
ATOM   2041  CA  PHE A 135      39.740  61.120 122.050  1.00  0.00           C
ATOM   2042  HA  PHE A 135      38.900  61.810 121.980  1.00  0.00           H
ATOM   2043  CB  PHE A 135      40.000  60.890 123.550  1.00  0.00           C
ATOM   2044  HB1 PHE A 135      39.960  61.790 124.170  1.00  0.00           H
ATOM   2045  HB2 PHE A 135      40.980  60.450 123.650  1.00  0.00           H
ATOM   2046  CG  PHE A 135      38.990  60.040 124.240  1.00  0.00           C
ATOM   2047  CD1 PHE A 135      37.680  60.570 124.500  1.00  0.00           C
ATOM   2048  HD1 PHE A 135      37.560  61.640 124.430  1.00  0.00           H
ATOM   2049  CE1 PHE A 135      36.620  59.790 124.890  1.00  0.00           C
ATOM   2050  HE1 PHE A 135      35.620  60.120 125.120  1.00  0.00           H
ATOM   2051  CZ  PHE A 135      36.890  58.420 125.140  1.00  0.00           C
ATOM   2052  HZ  PHE A 135      36.100  57.830 125.590  1.00  0.00           H
ATOM   2053  CE2 PHE A 135      38.180  57.860 124.880  1.00  0.00           C
ATOM   2054  HE2 PHE A 135      38.340  56.800 124.960  1.00  0.00           H
ATOM   2055  CD2 PHE A 135      39.210  58.640 124.420  1.00  0.00           C
ATOM   2056  HD2 PHE A 135      40.110  58.130 124.110  1.00  0.00           H
ATOM   2057  C   PHE A 135      41.000  61.780 121.420  1.00  0.00           C
ATOM   2058  O   PHE A 135      41.840  61.070 120.800  1.00  0.00           O
ATOM   2059  N   LEU A 136      41.220  63.040 121.660  1.00  0.00           N
ATOM   2060  H   LEU A 136      40.490  63.640 122.030  1.00  0.00           H
ATOM   2061  CA  LEU A 136      42.450  63.770 121.480  1.00  0.00           C
ATOM   2062  HA  LEU A 136      43.280  63.090 121.300  1.00  0.00           H
ATOM   2063  CB  LEU A 136      42.380  64.530 120.100  1.00  0.00           C
ATOM   2064  HB1 LEU A 136      41.390  64.970 119.990  1.00  0.00           H
ATOM   2065  HB2 LEU A 136      42.510  63.850 119.260  1.00  0.00           H
ATOM   2066  CG  LEU A 136      43.350  65.790 119.910  1.00  0.00           C
ATOM   2067  HG  LEU A 136      43.190  66.480 120.730  1.00  0.00           H
ATOM   2068  CD1 LEU A 136      44.850  65.400 119.930  1.00  0.00           C
ATOM   2069 1HD1 LEU A 136      45.140  64.960 118.980  1.00  0.00           H
ATOM   2070 2HD1 LEU A 136      45.400  66.330 120.090  1.00  0.00           H
ATOM   2071 3HD1 LEU A 136      45.100  64.780 120.790  1.00  0.00           H
ATOM   2072  CD2 LEU A 136      43.190  66.540 118.600  1.00  0.00           C
ATOM   2073 1HD2 LEU A 136      43.910  67.340 118.430  1.00  0.00           H
ATOM   2074 2HD2 LEU A 136      43.310  65.790 117.820  1.00  0.00           H
ATOM   2075 3HD2 LEU A 136      42.200  66.980 118.480  1.00  0.00           H
ATOM   2076  C   LEU A 136      42.770  64.640 122.680  1.00  0.00           C
ATOM   2077  O   LEU A 136      41.960  65.460 123.090  1.00  0.00           O
ATOM   2078  N   VAL A 137      43.980  64.490 123.320  1.00  0.00           N
ATOM   2079  H   VAL A 137      44.540  63.700 123.030  1.00  0.00           H
ATOM   2080  CA  VAL A 137      44.390  65.200 124.540  1.00  0.00           C
ATOM   2081  HA  VAL A 137      43.520  65.630 125.040  1.00  0.00           H
ATOM   2082  CB  VAL A 137      44.890  64.190 125.600  1.00  0.00           C
ATOM   2083  HB  VAL A 137      45.750  63.610 125.250  1.00  0.00           H
ATOM   2084  CG1 VAL A 137      45.320  64.810 126.970  1.00  0.00           C
ATOM   2085 1HG1 VAL A 137      45.800  65.780 126.940  1.00  0.00           H
ATOM   2086 2HG1 VAL A 137      44.410  65.080 127.510  1.00  0.00           H
ATOM   2087 3HG1 VAL A 137      45.920  64.110 127.540  1.00  0.00           H
ATOM   2088  CG2 VAL A 137      43.760  63.180 125.980  1.00  0.00           C
ATOM   2089 1HG2 VAL A 137      42.810  63.590 126.330  1.00  0.00           H
ATOM   2090 2HG2 VAL A 137      43.500  62.450 125.220  1.00  0.00           H
ATOM   2091 3HG2 VAL A 137      44.080  62.670 126.890  1.00  0.00           H
ATOM   2092  C   VAL A 137      45.430  66.290 124.290  1.00  0.00           C
ATOM   2093  O   VAL A 137      46.560  66.000 123.880  1.00  0.00           O
ATOM   2094  N   PHE A 138      45.050  67.470 124.580  1.00  0.00           N
ATOM   2095  H   PHE A 138      44.150  67.650 125.000  1.00  0.00           H
ATOM   2096  CA  PHE A 138      45.810  68.690 124.440  1.00  0.00           C
ATOM   2097  HA  PHE A 138      46.500  68.620 123.600  1.00  0.00           H
ATOM   2098  CB  PHE A 138      44.950  69.860 124.150  1.00  0.00           C
ATOM   2099  HB1 PHE A 138      44.490  70.300 125.030  1.00  0.00           H
ATOM   2100  HB2 PHE A 138      44.160  69.410 123.550  1.00  0.00           H
ATOM   2101  CG  PHE A 138      45.620  70.970 123.330  1.00  0.00           C
ATOM   2102  CD1 PHE A 138      46.560  71.840 123.980  1.00  0.00           C
ATOM   2103  HD1 PHE A 138      46.730  71.660 125.030  1.00  0.00           H
ATOM   2104  CE1 PHE A 138      47.180  72.790 123.230  1.00  0.00           C
ATOM   2105  HE1 PHE A 138      48.080  73.260 123.620  1.00  0.00           H
ATOM   2106  CZ  PHE A 138      46.830  72.970 121.890  1.00  0.00           C
ATOM   2107  HZ  PHE A 138      47.340  73.730 121.320  1.00  0.00           H
ATOM   2108  CE2 PHE A 138      45.810  72.220 121.290  1.00  0.00           C
ATOM   2109  HE2 PHE A 138      45.460  72.360 120.280  1.00  0.00           H
ATOM   2110  CD2 PHE A 138      45.230  71.160 122.040  1.00  0.00           C
ATOM   2111  HD2 PHE A 138      44.470  70.510 121.650  1.00  0.00           H
ATOM   2112  C   PHE A 138      46.530  68.960 125.710  1.00  0.00           C
ATOM   2113  O   PHE A 138      45.930  69.070 126.810  1.00  0.00           O
ATOM   2114  N   HIS A 139      47.840  68.920 125.640  1.00  0.00           N
ATOM   2115  H   HIS A 139      48.300  68.550 124.810  1.00  0.00           H
ATOM   2116  CA  HIS A 139      48.590  69.150 126.900  1.00  0.00           C
ATOM   2117  HA  HIS A 139      48.140  69.990 127.420  1.00  0.00           H
ATOM   2118  CB  HIS A 139      48.620  67.850 127.770  1.00  0.00           C
ATOM   2119  HB1 HIS A 139      47.570  67.570 127.880  1.00  0.00           H
ATOM   2120  HB2 HIS A 139      48.900  68.200 128.760  1.00  0.00           H
ATOM   2121  CG  HIS A 139      49.480  66.690 127.380  1.00  0.00           C
ATOM   2122  ND1 HIS A 139      50.730  66.470 127.910  1.00  0.00           N
ATOM   2123  HD1 HIS A 139      51.190  66.980 128.650  1.00  0.00           H
ATOM   2124  CE1 HIS A 139      51.280  65.440 127.280  1.00  0.00           C
ATOM   2125  HE1 HIS A 139      52.270  65.160 127.600  1.00  0.00           H
ATOM   2126  NE2 HIS A 139      50.410  64.980 126.320  1.00  0.00           N
ATOM   2127  HE2 HIS A 139      50.510  64.200 125.690  1.00  0.00           H
ATOM   2128  CD2 HIS A 139      49.310  65.770 126.330  1.00  0.00           C
ATOM   2129  HD2 HIS A 139      48.490  65.820 125.630  1.00  0.00           H
ATOM   2130  C   HIS A 139      49.970  69.710 126.780  1.00  0.00           C
ATOM   2131  O   HIS A 139      50.360  70.050 125.660  1.00  0.00           O
ATOM   2132  N   SER A 140      50.720  69.900 127.870  1.00  0.00           N
ATOM   2133  H   SER A 140      50.220  69.620 128.700  1.00  0.00           H
ATOM   2134  CA  SER A 140      52.150  70.330 128.150  1.00  0.00           C
ATOM   2135  HA  SER A 140      52.470  71.010 127.360  1.00  0.00           H
ATOM   2136  CB  SER A 140      52.190  71.050 129.500  1.00  0.00           C
ATOM   2137  HB1 SER A 140      52.020  70.420 130.380  1.00  0.00           H
ATOM   2138  HB2 SER A 140      51.420  71.800 129.330  1.00  0.00           H
ATOM   2139  OG  SER A 140      53.380  71.720 129.680  1.00  0.00           O
ATOM   2140  HG  SER A 140      53.230  72.530 130.170  1.00  0.00           H
ATOM   2141  C   SER A 140      53.130  69.140 128.310  1.00  0.00           C
ATOM   2142  O   SER A 140      52.700  68.190 128.870  1.00  0.00           O
ATOM   2143  N   PHE A 141      54.350  69.240 127.870  1.00  0.00           N
ATOM   2144  H   PHE A 141      54.650  70.150 127.570  1.00  0.00           H
ATOM   2145  CA  PHE A 141      55.290  68.060 127.770  1.00  0.00           C
ATOM   2146  HA  PHE A 141      54.810  67.090 127.920  1.00  0.00           H
ATOM   2147  CB  PHE A 141      55.900  68.170 126.330  1.00  0.00           C
ATOM   2148  HB1 PHE A 141      56.180  69.190 126.060  1.00  0.00           H
ATOM   2149  HB2 PHE A 141      55.170  67.980 125.530  1.00  0.00           H
ATOM   2150  CG  PHE A 141      57.040  67.300 126.000  1.00  0.00           C
ATOM   2151  CD1 PHE A 141      56.870  65.910 125.860  1.00  0.00           C
ATOM   2152  HD1 PHE A 141      55.910  65.450 126.060  1.00  0.00           H
ATOM   2153  CE1 PHE A 141      57.900  65.080 125.370  1.00  0.00           C
ATOM   2154  HE1 PHE A 141      57.740  64.030 125.210  1.00  0.00           H
ATOM   2155  CZ  PHE A 141      59.080  65.700 125.040  1.00  0.00           C
ATOM   2156  HZ  PHE A 141      59.900  65.090 124.680  1.00  0.00           H
ATOM   2157  CE2 PHE A 141      59.290  67.080 125.160  1.00  0.00           C
ATOM   2158  HE2 PHE A 141      60.240  67.470 124.850  1.00  0.00           H
ATOM   2159  CD2 PHE A 141      58.270  67.870 125.680  1.00  0.00           C
ATOM   2160  HD2 PHE A 141      58.420  68.940 125.670  1.00  0.00           H
ATOM   2161  C   PHE A 141      56.390  68.090 128.880  1.00  0.00           C
ATOM   2162  O   PHE A 141      56.670  67.040 129.460  1.00  0.00           O
ATOM   2163  N   GLY A 142      56.860  69.310 129.270  1.00  0.00           N
ATOM   2164  H   GLY A 142      56.660  70.050 128.610  1.00  0.00           H
ATOM   2165  CA  GLY A 142      57.650  69.510 130.500  1.00  0.00           C
ATOM   2166  HA1 GLY A 142      58.220  70.430 130.330  1.00  0.00           H
ATOM   2167  HA2 GLY A 142      58.220  68.600 130.660  1.00  0.00           H
ATOM   2168  C   GLY A 142      56.690  69.760 131.690  1.00  0.00           C
ATOM   2169  O   GLY A 142      57.080  69.770 132.890  1.00  0.00           O
ATOM   2170  N   GLY A 143      55.470  70.170 131.420  1.00  0.00           N
ATOM   2171  H   GLY A 143      55.220  70.230 130.440  1.00  0.00           H
ATOM   2172  CA  GLY A 143      54.520  70.520 132.480  1.00  0.00           C
ATOM   2173  HA1 GLY A 143      53.560  70.710 131.990  1.00  0.00           H
ATOM   2174  HA2 GLY A 143      54.820  71.480 132.900  1.00  0.00           H
ATOM   2175  C   GLY A 143      54.270  69.450 133.530  1.00  0.00           C
ATOM   2176  O   GLY A 143      54.090  68.200 133.210  1.00  0.00           O
ATOM   2177  N   GLY A 144      54.200  69.790 134.860  1.00  0.00           N
ATOM   2178  H   GLY A 144      54.320  70.760 135.090  1.00  0.00           H
ATOM   2179  CA  GLY A 144      53.960  68.860 135.970  1.00  0.00           C
ATOM   2180  HA1 GLY A 144      54.140  69.300 136.960  1.00  0.00           H
ATOM   2181  HA2 GLY A 144      54.690  68.050 135.900  1.00  0.00           H
ATOM   2182  C   GLY A 144      52.560  68.310 135.860  1.00  0.00           C
ATOM   2183  O   GLY A 144      52.400  67.110 135.460  1.00  0.00           O
ATOM   2184  N   THR A 145      51.550  69.160 136.090  1.00  0.00           N
ATOM   2185  H   THR A 145      51.740  70.140 136.290  1.00  0.00           H
ATOM   2186  CA  THR A 145      50.170  68.780 135.860  1.00  0.00           C
ATOM   2187  HA  THR A 145      49.920  68.080 136.650  1.00  0.00           H
ATOM   2188  CB  THR A 145      49.140  69.950 135.990  1.00  0.00           C
ATOM   2189  HB  THR A 145      49.230  70.650 135.170  1.00  0.00           H
ATOM   2190  CG2 THR A 145      47.700  69.460 135.950  1.00  0.00           C
ATOM   2191 1HG2 THR A 145      47.610  68.660 136.670  1.00  0.00           H
ATOM   2192 2HG2 THR A 145      46.920  70.210 136.090  1.00  0.00           H
ATOM   2193 3HG2 THR A 145      47.480  68.970 135.000  1.00  0.00           H
ATOM   2194  OG1 THR A 145      49.370  70.730 137.170  1.00  0.00           O
ATOM   2195  HG1 THR A 145      49.970  71.410 136.860  1.00  0.00           H
ATOM   2196  C   THR A 145      50.030  68.130 134.450  1.00  0.00           C
ATOM   2197  O   THR A 145      49.180  67.230 134.250  1.00  0.00           O
ATOM   2198  N   GLY A 146      50.790  68.660 133.470  1.00  0.00           N
ATOM   2199  H   GLY A 146      51.480  69.370 133.680  1.00  0.00           H
ATOM   2200  CA  GLY A 146      50.550  68.360 132.060  1.00  0.00           C
ATOM   2201  HA1 GLY A 146      51.120  69.000 131.390  1.00  0.00           H
ATOM   2202  HA2 GLY A 146      49.490  68.480 131.850  1.00  0.00           H
ATOM   2203  C   GLY A 146      50.840  66.930 131.670  1.00  0.00           C
ATOM   2204  O   GLY A 146      50.210  66.340 130.820  1.00  0.00           O
ATOM   2205  N   SER A 147      51.710  66.350 132.430  1.00  0.00           N
ATOM   2206  H   SER A 147      52.230  66.950 133.050  1.00  0.00           H
ATOM   2207  CA  SER A 147      52.320  64.990 132.350  1.00  0.00           C
ATOM   2208  HA  SER A 147      52.210  64.600 131.340  1.00  0.00           H
ATOM   2209  CB  SER A 147      53.820  64.990 132.630  1.00  0.00           C
ATOM   2210  HB1 SER A 147      54.350  65.650 131.940  1.00  0.00           H
ATOM   2211  HB2 SER A 147      54.110  63.960 132.410  1.00  0.00           H
ATOM   2212  OG  SER A 147      54.260  65.360 133.910  1.00  0.00           O
ATOM   2213  HG  SER A 147      54.180  66.310 133.920  1.00  0.00           H
ATOM   2214  C   SER A 147      51.580  64.080 133.250  1.00  0.00           C
ATOM   2215  O   SER A 147      51.070  63.070 132.820  1.00  0.00           O
ATOM   2216  N   GLY A 148      51.460  64.520 134.540  1.00  0.00           N
ATOM   2217  H   GLY A 148      51.970  65.360 134.770  1.00  0.00           H
ATOM   2218  CA  GLY A 148      50.900  63.730 135.600  1.00  0.00           C
ATOM   2219  HA1 GLY A 148      51.150  64.080 136.600  1.00  0.00           H
ATOM   2220  HA2 GLY A 148      51.390  62.760 135.630  1.00  0.00           H
ATOM   2221  C   GLY A 148      49.400  63.530 135.330  1.00  0.00           C
ATOM   2222  O   GLY A 148      48.960  62.380 135.230  1.00  0.00           O
ATOM   2223  N   PHE A 149      48.550  64.600 135.100  1.00  0.00           N
ATOM   2224  H   PHE A 149      49.010  65.500 135.020  1.00  0.00           H
ATOM   2225  CA  PHE A 149      47.070  64.440 134.850  1.00  0.00           C
ATOM   2226  HA  PHE A 149      46.640  63.810 135.630  1.00  0.00           H
ATOM   2227  CB  PHE A 149      46.430  65.830 134.950  1.00  0.00           C
ATOM   2228  HB1 PHE A 149      46.450  66.290 133.960  1.00  0.00           H
ATOM   2229  HB2 PHE A 149      46.980  66.360 135.720  1.00  0.00           H
ATOM   2230  CG  PHE A 149      44.970  65.780 135.410  1.00  0.00           C
ATOM   2231  CD1 PHE A 149      44.000  65.570 134.460  1.00  0.00           C
ATOM   2232  HD1 PHE A 149      44.300  65.420 133.430  1.00  0.00           H
ATOM   2233  CE1 PHE A 149      42.660  65.540 134.880  1.00  0.00           C
ATOM   2234  HE1 PHE A 149      41.960  65.360 134.080  1.00  0.00           H
ATOM   2235  CZ  PHE A 149      42.290  65.720 136.210  1.00  0.00           C
ATOM   2236  HZ  PHE A 149      41.250  65.660 136.490  1.00  0.00           H
ATOM   2237  CE2 PHE A 149      43.270  65.970 137.150  1.00  0.00           C
ATOM   2238  HE2 PHE A 149      42.930  66.130 138.160  1.00  0.00           H
ATOM   2239  CD2 PHE A 149      44.600  66.050 136.720  1.00  0.00           C
ATOM   2240  HD2 PHE A 149      45.340  66.210 137.490  1.00  0.00           H
ATOM   2241  C   PHE A 149      46.720  63.710 133.580  1.00  0.00           C
ATOM   2242  O   PHE A 149      45.710  62.950 133.570  1.00  0.00           O
ATOM   2243  N   THR A 150      47.660  63.770 132.590  1.00  0.00           N
ATOM   2244  H   THR A 150      48.380  64.460 132.710  1.00  0.00           H
ATOM   2245  CA  THR A 150      47.570  63.080 131.270  1.00  0.00           C
ATOM   2246  HA  THR A 150      46.520  63.180 131.000  1.00  0.00           H
ATOM   2247  CB  THR A 150      48.410  63.700 130.160  1.00  0.00           C
ATOM   2248  HB  THR A 150      49.420  63.890 130.500  1.00  0.00           H
ATOM   2249  CG2 THR A 150      48.590  62.910 128.880  1.00  0.00           C
ATOM   2250 1HG2 THR A 150      47.590  62.690 128.510  1.00  0.00           H
ATOM   2251 2HG2 THR A 150      49.100  63.580 128.190  1.00  0.00           H
ATOM   2252 3HG2 THR A 150      49.150  62.010 129.140  1.00  0.00           H
ATOM   2253  OG1 THR A 150      47.960  65.040 129.830  1.00  0.00           O
ATOM   2254  HG1 THR A 150      48.640  65.640 130.140  1.00  0.00           H
ATOM   2255  C   THR A 150      47.840  61.590 131.430  1.00  0.00           C
ATOM   2256  O   THR A 150      47.330  60.660 130.760  1.00  0.00           O
ATOM   2257  N   SER A 151      48.740  61.270 132.380  1.00  0.00           N
ATOM   2258  H   SER A 151      49.060  62.000 133.000  1.00  0.00           H
ATOM   2259  CA  SER A 151      49.000  59.860 132.750  1.00  0.00           C
ATOM   2260  HA  SER A 151      48.940  59.250 131.850  1.00  0.00           H
ATOM   2261  CB  SER A 151      50.480  59.780 133.230  1.00  0.00           C
ATOM   2262  HB1 SER A 151      50.680  58.740 133.500  1.00  0.00           H
ATOM   2263  HB2 SER A 151      50.590  60.350 134.150  1.00  0.00           H
ATOM   2264  OG  SER A 151      51.290  60.290 132.200  1.00  0.00           O
ATOM   2265  HG  SER A 151      51.230  61.220 132.410  1.00  0.00           H
ATOM   2266  C   SER A 151      48.030  59.160 133.700  1.00  0.00           C
ATOM   2267  O   SER A 151      47.750  57.950 133.430  1.00  0.00           O
ATOM   2268  N   LEU A 152      47.300  59.930 134.540  1.00  0.00           N
ATOM   2269  H   LEU A 152      47.540  60.900 134.680  1.00  0.00           H
ATOM   2270  CA  LEU A 152      45.980  59.490 135.030  1.00  0.00           C
ATOM   2271  HA  LEU A 152      46.150  58.580 135.620  1.00  0.00           H
ATOM   2272  CB  LEU A 152      45.500  60.500 136.030  1.00  0.00           C
ATOM   2273  HB1 LEU A 152      44.420  60.460 136.170  1.00  0.00           H
ATOM   2274  HB2 LEU A 152      45.470  61.520 135.660  1.00  0.00           H
ATOM   2275  CG  LEU A 152      46.110  60.410 137.430  1.00  0.00           C
ATOM   2276  HG  LEU A 152      47.190  60.380 137.290  1.00  0.00           H
ATOM   2277  CD1 LEU A 152      45.710  61.530 138.450  1.00  0.00           C
ATOM   2278 1HD1 LEU A 152      44.630  61.660 138.440  1.00  0.00           H
ATOM   2279 2HD1 LEU A 152      46.160  61.440 139.430  1.00  0.00           H
ATOM   2280 3HD1 LEU A 152      46.060  62.450 137.960  1.00  0.00           H
ATOM   2281  CD2 LEU A 152      45.720  59.180 138.220  1.00  0.00           C
ATOM   2282 1HD2 LEU A 152      46.060  58.270 137.710  1.00  0.00           H
ATOM   2283 2HD2 LEU A 152      46.170  59.170 139.210  1.00  0.00           H
ATOM   2284 3HD2 LEU A 152      44.630  59.070 138.180  1.00  0.00           H
ATOM   2285  C   LEU A 152      44.960  59.180 133.920  1.00  0.00           C
ATOM   2286  O   LEU A 152      44.370  58.120 133.850  1.00  0.00           O
ATOM   2287  N   LEU A 153      44.860  60.180 133.040  1.00  0.00           N
ATOM   2288  H   LEU A 153      45.340  61.050 133.210  1.00  0.00           H
ATOM   2289  CA  LEU A 153      43.850  60.220 131.970  1.00  0.00           C
ATOM   2290  HA  LEU A 153      42.900  60.090 132.480  1.00  0.00           H
ATOM   2291  CB  LEU A 153      43.750  61.680 131.530  1.00  0.00           C
ATOM   2292  HB1 LEU A 153      44.750  61.970 131.200  1.00  0.00           H
ATOM   2293  HB2 LEU A 153      43.490  62.290 132.390  1.00  0.00           H
ATOM   2294  CG  LEU A 153      42.800  62.140 130.480  1.00  0.00           C
ATOM   2295  HG  LEU A 153      43.030  61.620 129.550  1.00  0.00           H
ATOM   2296  CD1 LEU A 153      41.300  61.920 130.840  1.00  0.00           C
ATOM   2297 1HD1 LEU A 153      41.070  62.380 131.800  1.00  0.00           H
ATOM   2298 2HD1 LEU A 153      40.620  62.120 130.020  1.00  0.00           H
ATOM   2299 3HD1 LEU A 153      41.290  60.850 131.040  1.00  0.00           H
ATOM   2300  CD2 LEU A 153      42.990  63.620 130.260  1.00  0.00           C
ATOM   2301 1HD2 LEU A 153      44.020  63.960 130.230  1.00  0.00           H
ATOM   2302 2HD2 LEU A 153      42.460  63.880 129.340  1.00  0.00           H
ATOM   2303 3HD2 LEU A 153      42.490  64.230 131.010  1.00  0.00           H
ATOM   2304  C   LEU A 153      43.880  59.020 131.010  1.00  0.00           C
ATOM   2305  O   LEU A 153      42.910  58.370 130.820  1.00  0.00           O
ATOM   2306  N   MET A 154      45.010  58.690 130.360  1.00  0.00           N
ATOM   2307  H   MET A 154      45.770  59.330 130.580  1.00  0.00           H
ATOM   2308  CA  MET A 154      45.080  57.670 129.340  1.00  0.00           C
ATOM   2309  HA  MET A 154      44.240  57.790 128.660  1.00  0.00           H
ATOM   2310  CB  MET A 154      46.350  57.820 128.480  1.00  0.00           C
ATOM   2311  HB1 MET A 154      46.300  56.980 127.790  1.00  0.00           H
ATOM   2312  HB2 MET A 154      47.260  57.680 129.060  1.00  0.00           H
ATOM   2313  CG  MET A 154      46.410  59.170 127.710  1.00  0.00           C
ATOM   2314  HG1 MET A 154      47.360  59.110 127.180  1.00  0.00           H
ATOM   2315  HG2 MET A 154      46.530  59.900 128.510  1.00  0.00           H
ATOM   2316  SD  MET A 154      45.010  59.680 126.610  1.00  0.00           S
ATOM   2317  CE  MET A 154      45.800  59.460 125.000  1.00  0.00           C
ATOM   2318  HE1 MET A 154      46.740  60.010 124.950  1.00  0.00           H
ATOM   2319  HE2 MET A 154      46.010  58.390 124.920  1.00  0.00           H
ATOM   2320  HE3 MET A 154      45.050  59.790 124.290  1.00  0.00           H
ATOM   2321  C   MET A 154      44.930  56.330 130.030  1.00  0.00           C
ATOM   2322  O   MET A 154      44.400  55.450 129.440  1.00  0.00           O
ATOM   2323  N   GLU A 155      45.370  56.090 131.280  1.00  0.00           N
ATOM   2324  H   GLU A 155      45.830  56.790 131.850  1.00  0.00           H
ATOM   2325  CA  GLU A 155      44.960  54.830 132.010  1.00  0.00           C
ATOM   2326  HA  GLU A 155      45.120  53.980 131.350  1.00  0.00           H
ATOM   2327  CB  GLU A 155      45.820  54.650 133.230  1.00  0.00           C
ATOM   2328  HB1 GLU A 155      45.490  53.730 133.710  1.00  0.00           H
ATOM   2329  HB2 GLU A 155      45.770  55.600 133.770  1.00  0.00           H
ATOM   2330  CG  GLU A 155      47.290  54.580 132.780  1.00  0.00           C
ATOM   2331  HG1 GLU A 155      47.710  55.540 132.490  1.00  0.00           H
ATOM   2332  HG2 GLU A 155      47.390  53.960 131.890  1.00  0.00           H
ATOM   2333  CD  GLU A 155      48.170  53.920 133.850  1.00  0.00           C
ATOM   2334  OE1 GLU A 155      48.420  52.690 133.820  1.00  0.00           O
ATOM   2335  OE2 GLU A 155      48.560  54.690 134.720  1.00  0.00           O
ATOM   2336  C   GLU A 155      43.500  54.690 132.350  1.00  0.00           C
ATOM   2337  O   GLU A 155      42.850  53.640 132.180  1.00  0.00           O
ATOM   2338  N   ARG A 156      42.920  55.780 132.840  1.00  0.00           N
ATOM   2339  H   ARG A 156      43.440  56.640 132.960  1.00  0.00           H
ATOM   2340  CA  ARG A 156      41.490  55.830 133.210  1.00  0.00           C
ATOM   2341  HA  ARG A 156      41.370  54.940 133.810  1.00  0.00           H
ATOM   2342  CB  ARG A 156      41.170  57.040 134.100  1.00  0.00           C
ATOM   2343  HB1 ARG A 156      40.150  57.430 134.140  1.00  0.00           H
ATOM   2344  HB2 ARG A 156      41.720  57.880 133.670  1.00  0.00           H
ATOM   2345  CG  ARG A 156      41.610  56.720 135.500  1.00  0.00           C
ATOM   2346  HG1 ARG A 156      41.690  57.690 135.980  1.00  0.00           H
ATOM   2347  HG2 ARG A 156      42.630  56.330 135.490  1.00  0.00           H
ATOM   2348  CD  ARG A 156      40.700  55.770 136.280  1.00  0.00           C
ATOM   2349  HD1 ARG A 156      41.050  55.630 137.300  1.00  0.00           H
ATOM   2350  HD2 ARG A 156      40.760  54.740 135.950  1.00  0.00           H
ATOM   2351  NE  ARG A 156      39.300  56.230 136.380  1.00  0.00           N
ATOM   2352  HE  ARG A 156      38.710  55.880 135.640  1.00  0.00           H
ATOM   2353  CZ  ARG A 156      38.800  56.930 137.380  1.00  0.00           C
ATOM   2354  NH1 ARG A 156      39.480  57.520 138.320  1.00  0.00           N
ATOM   2355 1HH1 ARG A 156      40.480  57.450 138.430  1.00  0.00           H
ATOM   2356 2HH1 ARG A 156      38.980  58.220 138.860  1.00  0.00           H
ATOM   2357  NH2 ARG A 156      37.560  57.260 137.430  1.00  0.00           N
ATOM   2358 1HH2 ARG A 156      36.930  57.000 136.690  1.00  0.00           H
ATOM   2359 2HH2 ARG A 156      37.180  57.880 138.130  1.00  0.00           H
ATOM   2360  C   ARG A 156      40.580  55.720 131.930  1.00  0.00           C
ATOM   2361  O   ARG A 156      39.690  54.930 131.900  1.00  0.00           O
ATOM   2362  N   LEU A 157      40.790  56.470 130.870  1.00  0.00           N
ATOM   2363  H   LEU A 157      41.570  57.100 130.930  1.00  0.00           H
ATOM   2364  CA  LEU A 157      40.240  56.190 129.480  1.00  0.00           C
ATOM   2365  HA  LEU A 157      39.160  56.330 129.410  1.00  0.00           H
ATOM   2366  CB  LEU A 157      40.830  57.300 128.520  1.00  0.00           C
ATOM   2367  HB1 LEU A 157      40.590  57.060 127.490  1.00  0.00           H
ATOM   2368  HB2 LEU A 157      41.910  57.230 128.640  1.00  0.00           H
ATOM   2369  CG  LEU A 157      40.430  58.740 128.910  1.00  0.00           C
ATOM   2370  HG  LEU A 157      40.830  58.980 129.890  1.00  0.00           H
ATOM   2371  CD1 LEU A 157      41.130  59.680 127.860  1.00  0.00           C
ATOM   2372 1HD1 LEU A 157      40.850  59.570 126.810  1.00  0.00           H
ATOM   2373 2HD1 LEU A 157      41.000  60.710 128.200  1.00  0.00           H
ATOM   2374 3HD1 LEU A 157      42.210  59.550 127.840  1.00  0.00           H
ATOM   2375  CD2 LEU A 157      38.900  58.910 128.720  1.00  0.00           C
ATOM   2376 1HD2 LEU A 157      38.680  59.980 128.760  1.00  0.00           H
ATOM   2377 2HD2 LEU A 157      38.510  58.470 127.800  1.00  0.00           H
ATOM   2378 3HD2 LEU A 157      38.490  58.340 129.560  1.00  0.00           H
ATOM   2379  C   LEU A 157      40.490  54.760 128.960  1.00  0.00           C
ATOM   2380  O   LEU A 157      39.770  54.220 128.180  1.00  0.00           O
ATOM   2381  N   SER A 158      41.580  54.120 129.320  1.00  0.00           N
ATOM   2382  H   SER A 158      42.160  54.640 129.970  1.00  0.00           H
ATOM   2383  CA  SER A 158      41.840  52.750 129.160  1.00  0.00           C
ATOM   2384  HA  SER A 158      41.520  52.420 128.170  1.00  0.00           H
ATOM   2385  CB  SER A 158      43.320  52.390 129.180  1.00  0.00           C
ATOM   2386  HB1 SER A 158      43.440  51.380 128.780  1.00  0.00           H
ATOM   2387  HB2 SER A 158      43.780  52.380 130.170  1.00  0.00           H
ATOM   2388  OG  SER A 158      44.200  53.100 128.280  1.00  0.00           O
ATOM   2389  HG  SER A 158      44.340  53.970 128.650  1.00  0.00           H
ATOM   2390  C   SER A 158      41.050  51.790 130.100  1.00  0.00           C
ATOM   2391  O   SER A 158      41.150  50.590 129.860  1.00  0.00           O
ATOM   2392  N   VAL A 159      40.320  52.230 131.160  1.00  0.00           N
ATOM   2393  H   VAL A 159      40.520  53.170 131.480  1.00  0.00           H
ATOM   2394  CA  VAL A 159      39.490  51.230 131.910  1.00  0.00           C
ATOM   2395  HA  VAL A 159      39.440  50.290 131.340  1.00  0.00           H
ATOM   2396  CB  VAL A 159      40.010  50.930 133.310  1.00  0.00           C
ATOM   2397  HB  VAL A 159      39.290  50.290 133.830  1.00  0.00           H
ATOM   2398  CG1 VAL A 159      41.330  50.170 133.220  1.00  0.00           C
ATOM   2399 1HG1 VAL A 159      41.800  50.240 134.200  1.00  0.00           H
ATOM   2400 2HG1 VAL A 159      41.040  49.150 132.980  1.00  0.00           H
ATOM   2401 3HG1 VAL A 159      41.970  50.580 132.440  1.00  0.00           H
ATOM   2402  CG2 VAL A 159      40.250  52.240 134.080  1.00  0.00           C
ATOM   2403 1HG2 VAL A 159      39.420  52.940 133.940  1.00  0.00           H
ATOM   2404 2HG2 VAL A 159      40.250  51.960 135.140  1.00  0.00           H
ATOM   2405 3HG2 VAL A 159      41.250  52.560 133.800  1.00  0.00           H
ATOM   2406  C   VAL A 159      38.010  51.650 131.980  1.00  0.00           C
ATOM   2407  O   VAL A 159      37.140  50.870 132.300  1.00  0.00           O
ATOM   2408  N   ASP A 160      37.710  52.950 131.660  1.00  0.00           N
ATOM   2409  H   ASP A 160      38.480  53.570 131.480  1.00  0.00           H
ATOM   2410  CA  ASP A 160      36.300  53.340 131.350  1.00  0.00           C
ATOM   2411  HA  ASP A 160      35.570  52.830 131.990  1.00  0.00           H
ATOM   2412  CB  ASP A 160      36.130  54.850 131.600  1.00  0.00           C
ATOM   2413  HB1 ASP A 160      36.030  55.240 130.590  1.00  0.00           H
ATOM   2414  HB2 ASP A 160      37.060  55.210 132.050  1.00  0.00           H
ATOM   2415  CG  ASP A 160      34.980  55.310 132.400  1.00  0.00           C
ATOM   2416  OD1 ASP A 160      34.260  56.190 131.930  1.00  0.00           O
ATOM   2417  OD2 ASP A 160      34.920  54.870 133.600  1.00  0.00           O
ATOM   2418  C   ASP A 160      35.820  52.890 129.990  1.00  0.00           C
ATOM   2419  O   ASP A 160      34.640  52.770 129.730  1.00  0.00           O
ATOM   2420  N   TYR A 161      36.710  52.690 129.000  1.00  0.00           N
ATOM   2421  H   TYR A 161      37.660  52.570 129.310  1.00  0.00           H
ATOM   2422  CA  TYR A 161      36.400  52.420 127.620  1.00  0.00           C
ATOM   2423  HA  TYR A 161      35.360  52.120 127.480  1.00  0.00           H
ATOM   2424  CB  TYR A 161      36.640  53.710 126.750  1.00  0.00           C
ATOM   2425  HB1 TYR A 161      36.500  53.390 125.710  1.00  0.00           H
ATOM   2426  HB2 TYR A 161      37.670  54.010 126.900  1.00  0.00           H
ATOM   2427  CG  TYR A 161      35.640  54.860 127.050  1.00  0.00           C
ATOM   2428  CD1 TYR A 161      34.440  55.040 126.360  1.00  0.00           C
ATOM   2429  HD1 TYR A 161      34.160  54.300 125.620  1.00  0.00           H
ATOM   2430  CE1 TYR A 161      33.670  56.180 126.630  1.00  0.00           C
ATOM   2431  HE1 TYR A 161      32.720  56.380 126.170  1.00  0.00           H
ATOM   2432  CZ  TYR A 161      34.120  57.150 127.590  1.00  0.00           C
ATOM   2433  OH  TYR A 161      33.290  58.140 127.960  1.00  0.00           O
ATOM   2434  HH  TYR A 161      33.590  58.480 128.810  1.00  0.00           H
ATOM   2435  CE2 TYR A 161      35.340  56.950 128.270  1.00  0.00           C
ATOM   2436  HE2 TYR A 161      35.600  57.680 129.020  1.00  0.00           H
ATOM   2437  CD2 TYR A 161      36.080  55.860 127.870  1.00  0.00           C
ATOM   2438  HD2 TYR A 161      37.070  55.760 128.280  1.00  0.00           H
ATOM   2439  C   TYR A 161      37.250  51.150 127.160  1.00  0.00           C
ATOM   2440  O   TYR A 161      38.370  50.990 127.600  1.00  0.00           O
ATOM   2441  N   GLY A 162      36.760  50.390 126.140  1.00  0.00           N
ATOM   2442  H   GLY A 162      35.830  50.580 125.800  1.00  0.00           H
ATOM   2443  CA  GLY A 162      37.620  49.410 125.430  1.00  0.00           C
ATOM   2444  HA1 GLY A 162      36.980  48.730 124.850  1.00  0.00           H
ATOM   2445  HA2 GLY A 162      38.100  48.740 126.130  1.00  0.00           H
ATOM   2446  C   GLY A 162      38.570  50.120 124.450  1.00  0.00           C
ATOM   2447  O   GLY A 162      38.820  51.320 124.650  1.00  0.00           O
ATOM   2448  N   LYS A 163      39.120  49.400 123.460  1.00  0.00           N
ATOM   2449  H   LYS A 163      38.870  48.440 123.300  1.00  0.00           H
ATOM   2450  CA  LYS A 163      40.070  49.990 122.490  1.00  0.00           C
ATOM   2451  HA  LYS A 163      40.810  50.550 123.060  1.00  0.00           H
ATOM   2452  CB  LYS A 163      41.030  48.960 121.750  1.00  0.00           C
ATOM   2453  HB1 LYS A 163      41.810  49.480 121.180  1.00  0.00           H
ATOM   2454  HB2 LYS A 163      40.460  48.320 121.080  1.00  0.00           H
ATOM   2455  CG  LYS A 163      41.790  48.020 122.760  1.00  0.00           C
ATOM   2456  HG1 LYS A 163      41.040  47.610 123.440  1.00  0.00           H
ATOM   2457  HG2 LYS A 163      42.420  48.620 123.410  1.00  0.00           H
ATOM   2458  CD  LYS A 163      42.670  47.040 122.040  1.00  0.00           C
ATOM   2459  HD1 LYS A 163      43.330  47.620 121.400  1.00  0.00           H
ATOM   2460  HD2 LYS A 163      42.090  46.320 121.470  1.00  0.00           H
ATOM   2461  CE  LYS A 163      43.460  46.250 123.050  1.00  0.00           C
ATOM   2462  HE1 LYS A 163      42.750  45.590 123.530  1.00  0.00           H
ATOM   2463  HE2 LYS A 163      43.920  46.840 123.840  1.00  0.00           H
ATOM   2464  NZ  LYS A 163      44.520  45.430 122.440  1.00  0.00           N
ATOM   2465  HZ1 LYS A 163      44.080  44.640 121.980  1.00  0.00           H
ATOM   2466  HZ2 LYS A 163      45.310  45.790 121.920  1.00  0.00           H
ATOM   2467  HZ3 LYS A 163      44.810  44.870 123.220  1.00  0.00           H
ATOM   2468  C   LYS A 163      39.480  51.040 121.510  1.00  0.00           C
ATOM   2469  O   LYS A 163      39.800  51.010 120.320  1.00  0.00           O
ATOM   2470  N   LYS A 164      38.730  52.020 122.050  1.00  0.00           N
ATOM   2471  H   LYS A 164      38.520  51.900 123.030  1.00  0.00           H
ATOM   2472  CA  LYS A 164      38.580  53.370 121.550  1.00  0.00           C
ATOM   2473  HA  LYS A 164      38.050  53.420 120.600  1.00  0.00           H
ATOM   2474  CB  LYS A 164      37.890  54.280 122.550  1.00  0.00           C
ATOM   2475  HB1 LYS A 164      37.820  55.260 122.090  1.00  0.00           H
ATOM   2476  HB2 LYS A 164      38.490  54.190 123.450  1.00  0.00           H
ATOM   2477  CG  LYS A 164      36.420  53.930 122.970  1.00  0.00           C
ATOM   2478  HG1 LYS A 164      36.260  54.680 123.750  1.00  0.00           H
ATOM   2479  HG2 LYS A 164      36.360  52.960 123.450  1.00  0.00           H
ATOM   2480  CD  LYS A 164      35.390  54.190 121.850  1.00  0.00           C
ATOM   2481  HD1 LYS A 164      35.600  55.180 121.450  1.00  0.00           H
ATOM   2482  HD2 LYS A 164      34.390  54.180 122.300  1.00  0.00           H
ATOM   2483  CE  LYS A 164      35.370  53.150 120.700  1.00  0.00           C
ATOM   2484  HE1 LYS A 164      35.500  52.200 121.230  1.00  0.00           H
ATOM   2485  HE2 LYS A 164      36.240  53.230 120.050  1.00  0.00           H
ATOM   2486  NZ  LYS A 164      34.030  53.140 120.110  1.00  0.00           N
ATOM   2487  HZ1 LYS A 164      33.770  53.950 119.560  1.00  0.00           H
ATOM   2488  HZ2 LYS A 164      33.830  52.440 119.410  1.00  0.00           H
ATOM   2489  HZ3 LYS A 164      33.330  53.010 120.830  1.00  0.00           H
ATOM   2490  C   LYS A 164      39.910  54.010 121.130  1.00  0.00           C
ATOM   2491  O   LYS A 164      41.010  53.600 121.540  1.00  0.00           O
ATOM   2492  N   SER A 165      39.790  55.070 120.340  1.00  0.00           N
ATOM   2493  H   SER A 165      38.850  55.350 120.120  1.00  0.00           H
ATOM   2494  CA  SER A 165      40.910  55.860 119.750  1.00  0.00           C
ATOM   2495  HA  SER A 165      41.720  55.240 119.380  1.00  0.00           H
ATOM   2496  CB  SER A 165      40.440  56.690 118.570  1.00  0.00           C
ATOM   2497  HB1 SER A 165      41.240  57.360 118.270  1.00  0.00           H
ATOM   2498  HB2 SER A 165      39.560  57.250 118.880  1.00  0.00           H
ATOM   2499  OG  SER A 165      40.140  55.840 117.460  1.00  0.00           O
ATOM   2500  HG  SER A 165      40.830  56.010 116.820  1.00  0.00           H
ATOM   2501  C   SER A 165      41.560  56.840 120.720  1.00  0.00           C
ATOM   2502  O   SER A 165      40.900  57.390 121.600  1.00  0.00           O
ATOM   2503  N   LYS A 166      42.850  57.130 120.540  1.00  0.00           N
ATOM   2504  H   LYS A 166      43.290  56.640 119.770  1.00  0.00           H
ATOM   2505  CA  LYS A 166      43.740  57.880 121.510  1.00  0.00           C
ATOM   2506  HA  LYS A 166      43.130  58.630 122.010  1.00  0.00           H
ATOM   2507  CB  LYS A 166      44.270  56.990 122.660  1.00  0.00           C
ATOM   2508  HB1 LYS A 166      44.960  57.600 123.250  1.00  0.00           H
ATOM   2509  HB2 LYS A 166      44.750  56.140 122.180  1.00  0.00           H
ATOM   2510  CG  LYS A 166      43.220  56.510 123.650  1.00  0.00           C
ATOM   2511  HG1 LYS A 166      42.350  56.140 123.100  1.00  0.00           H
ATOM   2512  HG2 LYS A 166      42.900  57.340 124.280  1.00  0.00           H
ATOM   2513  CD  LYS A 166      43.820  55.380 124.540  1.00  0.00           C
ATOM   2514  HD1 LYS A 166      43.160  55.070 125.350  1.00  0.00           H
ATOM   2515  HD2 LYS A 166      44.790  55.670 124.950  1.00  0.00           H
ATOM   2516  CE  LYS A 166      44.030  54.050 123.750  1.00  0.00           C
ATOM   2517  HE1 LYS A 166      44.780  53.400 124.210  1.00  0.00           H
ATOM   2518  HE2 LYS A 166      44.350  54.240 122.730  1.00  0.00           H
ATOM   2519  NZ  LYS A 166      42.790  53.220 123.630  1.00  0.00           N
ATOM   2520  HZ1 LYS A 166      42.200  53.650 122.930  1.00  0.00           H
ATOM   2521  HZ2 LYS A 166      43.060  52.300 123.320  1.00  0.00           H
ATOM   2522  HZ3 LYS A 166      42.290  53.180 124.500  1.00  0.00           H
ATOM   2523  C   LYS A 166      44.840  58.660 120.810  1.00  0.00           C
ATOM   2524  O   LYS A 166      45.950  58.140 120.600  1.00  0.00           O
ATOM   2525  N   LEU A 167      44.630  59.950 120.710  1.00  0.00           N
ATOM   2526  H   LEU A 167      43.740  60.370 120.950  1.00  0.00           H
ATOM   2527  CA  LEU A 167      45.580  60.950 120.190  1.00  0.00           C
ATOM   2528  HA  LEU A 167      46.490  60.440 119.890  1.00  0.00           H
ATOM   2529  CB  LEU A 167      45.110  61.700 118.890  1.00  0.00           C
ATOM   2530  HB1 LEU A 167      45.840  62.500 118.790  1.00  0.00           H
ATOM   2531  HB2 LEU A 167      44.090  62.060 119.010  1.00  0.00           H
ATOM   2532  CG  LEU A 167      45.120  60.880 117.630  1.00  0.00           C
ATOM   2533  HG  LEU A 167      46.060  60.360 117.450  1.00  0.00           H
ATOM   2534  CD1 LEU A 167      43.940  59.820 117.540  1.00  0.00           C
ATOM   2535 1HD1 LEU A 167      44.010  59.010 118.280  1.00  0.00           H
ATOM   2536 2HD1 LEU A 167      42.970  60.310 117.660  1.00  0.00           H
ATOM   2537 3HD1 LEU A 167      44.050  59.200 116.650  1.00  0.00           H
ATOM   2538  CD2 LEU A 167      44.970  61.820 116.460  1.00  0.00           C
ATOM   2539 1HD2 LEU A 167      45.660  62.660 116.460  1.00  0.00           H
ATOM   2540 2HD2 LEU A 167      45.030  61.190 115.580  1.00  0.00           H
ATOM   2541 3HD2 LEU A 167      43.960  62.240 116.460  1.00  0.00           H
ATOM   2542  C   LEU A 167      46.040  62.020 121.160  1.00  0.00           C
ATOM   2543  O   LEU A 167      45.250  62.290 122.080  1.00  0.00           O
ATOM   2544  N   GLU A 168      47.240  62.650 120.870  1.00  0.00           N
ATOM   2545  H   GLU A 168      47.760  62.280 120.090  1.00  0.00           H
ATOM   2546  CA  GLU A 168      47.700  63.750 121.660  1.00  0.00           C
ATOM   2547  HA  GLU A 168      46.920  64.100 122.340  1.00  0.00           H
ATOM   2548  CB  GLU A 168      48.920  63.370 122.520  1.00  0.00           C
ATOM   2549  HB1 GLU A 168      49.380  64.240 122.990  1.00  0.00           H
ATOM   2550  HB2 GLU A 168      49.730  62.980 121.910  1.00  0.00           H
ATOM   2551  CG  GLU A 168      48.540  62.410 123.620  1.00  0.00           C
ATOM   2552  HG1 GLU A 168      48.100  61.540 123.130  1.00  0.00           H
ATOM   2553  HG2 GLU A 168      47.910  62.840 124.400  1.00  0.00           H
ATOM   2554  CD  GLU A 168      49.780  61.860 124.290  1.00  0.00           C
ATOM   2555  OE1 GLU A 168      50.010  60.640 124.280  1.00  0.00           O
ATOM   2556  OE2 GLU A 168      50.460  62.700 124.960  1.00  0.00           O
ATOM   2557  C   GLU A 168      48.170  64.910 120.790  1.00  0.00           C
ATOM   2558  O   GLU A 168      48.780  64.650 119.740  1.00  0.00           O
ATOM   2559  N   PHE A 169      48.060  66.080 121.360  1.00  0.00           N
ATOM   2560  H   PHE A 169      47.810  66.140 122.340  1.00  0.00           H
ATOM   2561  CA  PHE A 169      48.790  67.270 120.820  1.00  0.00           C
ATOM   2562  HA  PHE A 169      49.510  66.900 120.090  1.00  0.00           H
ATOM   2563  CB  PHE A 169      47.790  68.210 120.080  1.00  0.00           C
ATOM   2564  HB1 PHE A 169      47.120  68.520 120.880  1.00  0.00           H
ATOM   2565  HB2 PHE A 169      47.240  67.730 119.270  1.00  0.00           H
ATOM   2566  CG  PHE A 169      48.470  69.430 119.410  1.00  0.00           C
ATOM   2567  CD1 PHE A 169      48.880  70.590 120.130  1.00  0.00           C
ATOM   2568  HD1 PHE A 169      48.520  70.660 121.150  1.00  0.00           H
ATOM   2569  CE1 PHE A 169      49.690  71.520 119.520  1.00  0.00           C
ATOM   2570  HE1 PHE A 169      49.960  72.450 119.990  1.00  0.00           H
ATOM   2571  CZ  PHE A 169      49.910  71.500 118.140  1.00  0.00           C
ATOM   2572  HZ  PHE A 169      50.430  72.340 117.720  1.00  0.00           H
ATOM   2573  CE2 PHE A 169      49.520  70.400 117.390  1.00  0.00           C
ATOM   2574  HE2 PHE A 169      49.720  70.320 116.340  1.00  0.00           H
ATOM   2575  CD2 PHE A 169      48.720  69.400 118.000  1.00  0.00           C
ATOM   2576  HD2 PHE A 169      48.270  68.630 117.400  1.00  0.00           H
ATOM   2577  C   PHE A 169      49.570  67.930 121.960  1.00  0.00           C
ATOM   2578  O   PHE A 169      49.280  67.690 123.120  1.00  0.00           O
ATOM   2579  N   SER A 170      50.670  68.530 121.600  1.00  0.00           N
ATOM   2580  H   SER A 170      50.930  68.660 120.640  1.00  0.00           H
ATOM   2581  CA  SER A 170      51.610  69.060 122.670  1.00  0.00           C
ATOM   2582  HA  SER A 170      51.110  69.420 123.580  1.00  0.00           H
ATOM   2583  CB  SER A 170      52.610  67.950 123.190  1.00  0.00           C
ATOM   2584  HB1 SER A 170      53.430  68.340 123.790  1.00  0.00           H
ATOM   2585  HB2 SER A 170      52.910  67.340 122.330  1.00  0.00           H
ATOM   2586  OG  SER A 170      51.930  67.110 124.040  1.00  0.00           O
ATOM   2587  HG  SER A 170      51.040  67.190 123.700  1.00  0.00           H
ATOM   2588  C   SER A 170      52.460  70.210 122.160  1.00  0.00           C
ATOM   2589  O   SER A 170      52.680  70.310 120.930  1.00  0.00           O
ATOM   2590  N   ILE A 171      52.890  71.080 123.090  1.00  0.00           N
ATOM   2591  H   ILE A 171      52.840  70.770 124.050  1.00  0.00           H
ATOM   2592  CA  ILE A 171      53.850  72.130 122.780  1.00  0.00           C
ATOM   2593  HA  ILE A 171      54.180  72.060 121.740  1.00  0.00           H
ATOM   2594  CB  ILE A 171      53.380  73.570 122.860  1.00  0.00           C
ATOM   2595  HB  ILE A 171      54.080  74.320 122.500  1.00  0.00           H
ATOM   2596  CG2 ILE A 171      52.040  73.830 122.130  1.00  0.00           C
ATOM   2597 1HG2 ILE A 171      51.210  73.310 122.620  1.00  0.00           H
ATOM   2598 2HG2 ILE A 171      51.770  74.880 121.970  1.00  0.00           H
ATOM   2599 3HG2 ILE A 171      51.980  73.350 121.160  1.00  0.00           H
ATOM   2600  CG1 ILE A 171      53.190  74.140 124.250  1.00  0.00           C
ATOM   2601 1HG1 ILE A 171      52.680  75.100 124.180  1.00  0.00           H
ATOM   2602 2HG1 ILE A 171      54.140  74.310 124.750  1.00  0.00           H
ATOM   2603  CD  ILE A 171      52.250  73.320 125.250  1.00  0.00           C
ATOM   2604  HD1 ILE A 171      51.260  73.180 124.820  1.00  0.00           H
ATOM   2605  HD2 ILE A 171      52.810  72.410 125.490  1.00  0.00           H
ATOM   2606  HD3 ILE A 171      52.180  73.950 126.130  1.00  0.00           H
ATOM   2607  C   ILE A 171      55.190  71.890 123.530  1.00  0.00           C
ATOM   2608  O   ILE A 171      55.250  71.430 124.680  1.00  0.00           O
ATOM   2609  N   TYR A 172      56.330  72.240 122.860  1.00  0.00           N
ATOM   2610  H   TYR A 172      56.190  72.530 121.900  1.00  0.00           H
ATOM   2611  CA  TYR A 172      57.680  71.930 123.320  1.00  0.00           C
ATOM   2612  HA  TYR A 172      57.670  71.020 123.920  1.00  0.00           H
ATOM   2613  CB  TYR A 172      58.480  71.440 122.070  1.00  0.00           C
ATOM   2614  HB1 TYR A 172      58.730  72.380 121.580  1.00  0.00           H
ATOM   2615  HB2 TYR A 172      57.880  70.820 121.410  1.00  0.00           H
ATOM   2616  CG  TYR A 172      59.840  70.780 122.320  1.00  0.00           C
ATOM   2617  CD1 TYR A 172      61.010  71.610 122.310  1.00  0.00           C
ATOM   2618  HD1 TYR A 172      61.050  72.630 121.970  1.00  0.00           H
ATOM   2619  CE1 TYR A 172      62.310  71.000 122.440  1.00  0.00           C
ATOM   2620  HE1 TYR A 172      63.260  71.490 122.280  1.00  0.00           H
ATOM   2621  CZ  TYR A 172      62.390  69.660 122.740  1.00  0.00           C
ATOM   2622  OH  TYR A 172      63.610  69.130 123.050  1.00  0.00           O
ATOM   2623  HH  TYR A 172      63.580  68.170 122.970  1.00  0.00           H
ATOM   2624  CE2 TYR A 172      61.290  68.850 122.880  1.00  0.00           C
ATOM   2625  HE2 TYR A 172      61.450  67.810 123.100  1.00  0.00           H
ATOM   2626  CD2 TYR A 172      59.990  69.400 122.660  1.00  0.00           C
ATOM   2627  HD2 TYR A 172      59.130  68.780 122.850  1.00  0.00           H
ATOM   2628  C   TYR A 172      58.360  73.130 124.030  1.00  0.00           C
ATOM   2629  O   TYR A 172      58.250  74.320 123.590  1.00  0.00           O
ATOM   2630  N   PRO A 173      58.980  72.900 125.220  1.00  0.00           N
ATOM   2631  CD  PRO A 173      59.220  71.580 125.750  1.00  0.00           C
ATOM   2632  HD1 PRO A 173      59.650  70.840 125.070  1.00  0.00           H
ATOM   2633  HD2 PRO A 173      58.260  71.250 126.150  1.00  0.00           H
ATOM   2634  CG  PRO A 173      60.320  71.830 126.830  1.00  0.00           C
ATOM   2635  HG1 PRO A 173      61.260  71.780 126.290  1.00  0.00           H
ATOM   2636  HG2 PRO A 173      60.220  71.010 127.550  1.00  0.00           H
ATOM   2637  CB  PRO A 173      60.000  73.290 127.310  1.00  0.00           C
ATOM   2638  HB1 PRO A 173      60.850  73.810 127.750  1.00  0.00           H
ATOM   2639  HB2 PRO A 173      59.190  73.190 128.030  1.00  0.00           H
ATOM   2640  CA  PRO A 173      59.620  73.980 126.000  1.00  0.00           C
ATOM   2641  HA  PRO A 173      58.890  74.750 126.240  1.00  0.00           H
ATOM   2642  C   PRO A 173      60.830  74.620 125.360  1.00  0.00           C
ATOM   2643  O   PRO A 173      61.660  73.970 124.660  1.00  0.00           O
ATOM   2644  N   ALA A 174      61.050  75.920 125.640  1.00  0.00           N
ATOM   2645  H   ALA A 174      60.460  76.400 126.300  1.00  0.00           H
ATOM   2646  CA  ALA A 174      62.290  76.660 125.390  1.00  0.00           C
ATOM   2647  HA  ALA A 174      63.000  75.840 125.260  1.00  0.00           H
ATOM   2648  CB  ALA A 174      62.270  77.450 124.080  1.00  0.00           C
ATOM   2649  HB1 ALA A 174      61.780  76.890 123.280  1.00  0.00           H
ATOM   2650  HB2 ALA A 174      61.720  78.370 124.210  1.00  0.00           H
ATOM   2651  HB3 ALA A 174      63.300  77.740 123.860  1.00  0.00           H
ATOM   2652  C   ALA A 174      62.750  77.560 126.600  1.00  0.00           C
ATOM   2653  O   ALA A 174      61.870  77.860 127.390  1.00  0.00           O
ATOM   2654  N   PRO A 175      64.020  77.780 126.800  1.00  0.00           N
ATOM   2655  CD  PRO A 175      65.120  77.380 125.930  1.00  0.00           C
ATOM   2656  HD1 PRO A 175      65.280  78.070 125.100  1.00  0.00           H
ATOM   2657  HD2 PRO A 175      64.910  76.380 125.550  1.00  0.00           H
ATOM   2658  CG  PRO A 175      66.300  77.310 126.850  1.00  0.00           C
ATOM   2659  HG1 PRO A 175      67.270  77.410 126.370  1.00  0.00           H
ATOM   2660  HG2 PRO A 175      66.360  76.330 127.340  1.00  0.00           H
ATOM   2661  CB  PRO A 175      65.990  78.500 127.840  1.00  0.00           C
ATOM   2662  HB1 PRO A 175      66.240  79.450 127.380  1.00  0.00           H
ATOM   2663  HB2 PRO A 175      66.450  78.330 128.820  1.00  0.00           H
ATOM   2664  CA  PRO A 175      64.520  78.290 128.070  1.00  0.00           C
ATOM   2665  HA  PRO A 175      64.280  77.510 128.800  1.00  0.00           H
ATOM   2666  C   PRO A 175      63.870  79.610 128.520  1.00  0.00           C
ATOM   2667  O   PRO A 175      63.470  79.690 129.680  1.00  0.00           O
ATOM   2668  N   GLN A 176      63.550  80.500 127.580  1.00  0.00           N
ATOM   2669  H   GLN A 176      63.940  80.290 126.680  1.00  0.00           H
ATOM   2670  CA  GLN A 176      63.070  81.870 127.800  1.00  0.00           C
ATOM   2671  HA  GLN A 176      63.630  82.240 128.670  1.00  0.00           H
ATOM   2672  CB  GLN A 176      63.260  82.800 126.560  1.00  0.00           C
ATOM   2673  HB1 GLN A 176      64.280  82.840 126.180  1.00  0.00           H
ATOM   2674  HB2 GLN A 176      63.010  83.820 126.860  1.00  0.00           H
ATOM   2675  CG  GLN A 176      62.460  82.420 125.330  1.00  0.00           C
ATOM   2676  HG1 GLN A 176      62.400  83.240 124.600  1.00  0.00           H
ATOM   2677  HG2 GLN A 176      61.420  82.220 125.560  1.00  0.00           H
ATOM   2678  CD  GLN A 176      63.060  81.380 124.480  1.00  0.00           C
ATOM   2679  OE1 GLN A 176      64.030  80.690 124.880  1.00  0.00           O
ATOM   2680  NE2 GLN A 176      62.590  81.200 123.250  1.00  0.00           N
ATOM   2681 1HE2 GLN A 176      61.840  81.820 122.980  1.00  0.00           H
ATOM   2682 2HE2 GLN A 176      63.110  80.740 122.510  1.00  0.00           H
ATOM   2683  C   GLN A 176      61.550  81.860 128.290  1.00  0.00           C
ATOM   2684  O   GLN A 176      61.090  82.840 128.840  1.00  0.00           O
ATOM   2685  N   VAL A 177      60.840  80.760 128.090  1.00  0.00           N
ATOM   2686  H   VAL A 177      61.300  80.100 127.490  1.00  0.00           H
ATOM   2687  CA  VAL A 177      59.500  80.370 128.530  1.00  0.00           C
ATOM   2688  HA  VAL A 177      59.000  81.140 129.120  1.00  0.00           H
ATOM   2689  CB  VAL A 177      58.580  80.200 127.310  1.00  0.00           C
ATOM   2690  HB  VAL A 177      57.580  79.910 127.650  1.00  0.00           H
ATOM   2691  CG1 VAL A 177      58.290  81.520 126.640  1.00  0.00           C
ATOM   2692 1HG1 VAL A 177      58.010  82.240 127.400  1.00  0.00           H
ATOM   2693 2HG1 VAL A 177      59.240  81.850 126.220  1.00  0.00           H
ATOM   2694 3HG1 VAL A 177      57.480  81.500 125.910  1.00  0.00           H
ATOM   2695  CG2 VAL A 177      59.130  79.200 126.290  1.00  0.00           C
ATOM   2696 1HG2 VAL A 177      58.400  79.110 125.480  1.00  0.00           H
ATOM   2697 2HG2 VAL A 177      60.020  79.630 125.830  1.00  0.00           H
ATOM   2698 3HG2 VAL A 177      59.370  78.230 126.720  1.00  0.00           H
ATOM   2699  C   VAL A 177      59.400  79.050 129.410  1.00  0.00           C
ATOM   2700  O   VAL A 177      58.330  78.760 129.960  1.00  0.00           O
ATOM   2701  N   SER A 178      60.520  78.410 129.760  1.00  0.00           N
ATOM   2702  H   SER A 178      61.320  78.660 129.190  1.00  0.00           H
ATOM   2703  CA  SER A 178      60.580  77.210 130.630  1.00  0.00           C
ATOM   2704  HA  SER A 178      59.900  76.480 130.170  1.00  0.00           H
ATOM   2705  CB  SER A 178      61.980  76.660 130.700  1.00  0.00           C
ATOM   2706  HB1 SER A 178      62.240  76.290 131.690  1.00  0.00           H
ATOM   2707  HB2 SER A 178      62.650  77.500 130.520  1.00  0.00           H
ATOM   2708  OG  SER A 178      62.210  75.630 129.690  1.00  0.00           O
ATOM   2709  HG  SER A 178      61.850  74.800 130.000  1.00  0.00           H
ATOM   2710  C   SER A 178      60.070  77.520 132.040  1.00  0.00           C
ATOM   2711  O   SER A 178      60.580  78.410 132.700  1.00  0.00           O
ATOM   2712  N   THR A 179      59.070  76.750 132.520  1.00  0.00           N
ATOM   2713  H   THR A 179      58.760  75.940 132.000  1.00  0.00           H
ATOM   2714  CA  THR A 179      58.530  76.800 133.860  1.00  0.00           C
ATOM   2715  HA  THR A 179      58.710  77.850 134.100  1.00  0.00           H
ATOM   2716  CB  THR A 179      57.010  76.520 133.900  1.00  0.00           C
ATOM   2717  HB  THR A 179      56.710  76.510 134.950  1.00  0.00           H
ATOM   2718  CG2 THR A 179      56.310  77.590 133.140  1.00  0.00           C
ATOM   2719 1HG2 THR A 179      55.240  77.410 133.140  1.00  0.00           H
ATOM   2720 2HG2 THR A 179      56.620  78.530 133.600  1.00  0.00           H
ATOM   2721 3HG2 THR A 179      56.650  77.620 132.100  1.00  0.00           H
ATOM   2722  OG1 THR A 179      56.780  75.270 133.310  1.00  0.00           O
ATOM   2723  HG1 THR A 179      55.830  75.190 133.230  1.00  0.00           H
ATOM   2724  C   THR A 179      59.210  75.880 134.900  1.00  0.00           C
ATOM   2725  O   THR A 179      58.840  76.060 136.040  1.00  0.00           O
ATOM   2726  N   ALA A 180      60.020  74.920 134.550  1.00  0.00           N
ATOM   2727  H   ALA A 180      60.320  74.810 133.590  1.00  0.00           H
ATOM   2728  CA  ALA A 180      60.700  74.000 135.470  1.00  0.00           C
ATOM   2729  HA  ALA A 180      60.640  74.470 136.450  1.00  0.00           H
ATOM   2730  CB  ALA A 180      59.850  72.760 135.590  1.00  0.00           C
ATOM   2731  HB1 ALA A 180      60.340  72.200 136.390  1.00  0.00           H
ATOM   2732  HB2 ALA A 180      58.840  72.990 135.920  1.00  0.00           H
ATOM   2733  HB3 ALA A 180      59.870  72.210 134.650  1.00  0.00           H
ATOM   2734  C   ALA A 180      62.180  73.730 135.190  1.00  0.00           C
ATOM   2735  O   ALA A 180      62.540  73.650 134.010  1.00  0.00           O
ATOM   2736  N   VAL A 181      62.990  73.360 136.210  1.00  0.00           N
ATOM   2737  H   VAL A 181      62.670  73.360 137.170  1.00  0.00           H
ATOM   2738  CA  VAL A 181      64.230  72.590 136.190  1.00  0.00           C
ATOM   2739  HA  VAL A 181      64.850  72.860 135.340  1.00  0.00           H
ATOM   2740  CB  VAL A 181      65.100  72.980 137.400  1.00  0.00           C
ATOM   2741  HB  VAL A 181      66.100  72.630 137.120  1.00  0.00           H
ATOM   2742  CG1 VAL A 181      65.130  74.540 137.570  1.00  0.00           C
ATOM   2743 1HG1 VAL A 181      64.180  74.950 137.890  1.00  0.00           H
ATOM   2744 2HG1 VAL A 181      66.000  74.760 138.200  1.00  0.00           H
ATOM   2745 3HG1 VAL A 181      65.370  75.060 136.640  1.00  0.00           H
ATOM   2746  CG2 VAL A 181      64.790  72.190 138.680  1.00  0.00           C
ATOM   2747 1HG2 VAL A 181      65.060  71.140 138.580  1.00  0.00           H
ATOM   2748 2HG2 VAL A 181      65.320  72.640 139.520  1.00  0.00           H
ATOM   2749 3HG2 VAL A 181      63.730  72.380 138.850  1.00  0.00           H
ATOM   2750  C   VAL A 181      63.890  71.120 136.030  1.00  0.00           C
ATOM   2751  O   VAL A 181      64.490  70.390 135.300  1.00  0.00           O
ATOM   2752  N   VAL A 182      62.840  70.620 136.630  1.00  0.00           N
ATOM   2753  H   VAL A 182      62.270  71.240 137.180  1.00  0.00           H
ATOM   2754  CA  VAL A 182      62.350  69.240 136.530  1.00  0.00           C
ATOM   2755  HA  VAL A 182      63.270  68.640 136.520  1.00  0.00           H
ATOM   2756  CB  VAL A 182      61.630  68.810 137.790  1.00  0.00           C
ATOM   2757  HB  VAL A 182      61.260  67.800 137.610  1.00  0.00           H
ATOM   2758  CG1 VAL A 182      62.740  68.730 138.950  1.00  0.00           C
ATOM   2759 1HG1 VAL A 182      62.390  68.230 139.850  1.00  0.00           H
ATOM   2760 2HG1 VAL A 182      63.600  68.180 138.580  1.00  0.00           H
ATOM   2761 3HG1 VAL A 182      63.000  69.770 139.160  1.00  0.00           H
ATOM   2762  CG2 VAL A 182      60.600  69.760 138.240  1.00  0.00           C
ATOM   2763 1HG2 VAL A 182      61.060  70.720 138.470  1.00  0.00           H
ATOM   2764 2HG2 VAL A 182      59.940  69.880 137.390  1.00  0.00           H
ATOM   2765 3HG2 VAL A 182      60.160  69.320 139.140  1.00  0.00           H
ATOM   2766  C   VAL A 182      61.630  68.870 135.240  1.00  0.00           C
ATOM   2767  O   VAL A 182      61.090  67.800 135.100  1.00  0.00           O
ATOM   2768  N   GLU A 183      61.690  69.690 134.230  1.00  0.00           N
ATOM   2769  H   GLU A 183      62.050  70.630 134.370  1.00  0.00           H
ATOM   2770  CA  GLU A 183      61.090  69.380 132.910  1.00  0.00           C
ATOM   2771  HA  GLU A 183      60.060  69.200 133.210  1.00  0.00           H
ATOM   2772  CB  GLU A 183      61.110  70.650 132.000  1.00  0.00           C
ATOM   2773  HB1 GLU A 183      60.940  71.560 132.570  1.00  0.00           H
ATOM   2774  HB2 GLU A 183      60.330  70.520 131.240  1.00  0.00           H
ATOM   2775  CG  GLU A 183      62.410  70.910 131.290  1.00  0.00           C
ATOM   2776  HG1 GLU A 183      62.690  70.030 130.710  1.00  0.00           H
ATOM   2777  HG2 GLU A 183      63.170  71.110 132.040  1.00  0.00           H
ATOM   2778  CD  GLU A 183      62.370  72.160 130.340  1.00  0.00           C
ATOM   2779  OE1 GLU A 183      63.380  72.300 129.570  1.00  0.00           O
ATOM   2780  OE2 GLU A 183      61.370  72.940 130.400  1.00  0.00           O
ATOM   2781  C   GLU A 183      61.680  68.190 132.280  1.00  0.00           C
ATOM   2782  O   GLU A 183      60.810  67.520 131.630  1.00  0.00           O
ATOM   2783  N   PRO A 184      62.990  67.730 132.470  1.00  0.00           N
ATOM   2784  CD  PRO A 184      64.190  68.440 132.900  1.00  0.00           C
ATOM   2785  HD1 PRO A 184      64.450  68.220 133.930  1.00  0.00           H
ATOM   2786  HD2 PRO A 184      64.060  69.520 132.750  1.00  0.00           H
ATOM   2787  CG  PRO A 184      65.320  67.940 132.050  1.00  0.00           C
ATOM   2788  HG1 PRO A 184      66.300  68.070 132.510  1.00  0.00           H
ATOM   2789  HG2 PRO A 184      65.340  68.550 131.150  1.00  0.00           H
ATOM   2790  CB  PRO A 184      64.960  66.480 131.950  1.00  0.00           C
ATOM   2791  HB1 PRO A 184      65.270  65.950 132.850  1.00  0.00           H
ATOM   2792  HB2 PRO A 184      65.410  66.130 131.020  1.00  0.00           H
ATOM   2793  CA  PRO A 184      63.430  66.510 131.750  1.00  0.00           C
ATOM   2794  HA  PRO A 184      63.230  66.770 130.710  1.00  0.00           H
ATOM   2795  C   PRO A 184      62.650  65.260 132.160  1.00  0.00           C
ATOM   2796  O   PRO A 184      62.440  64.360 131.290  1.00  0.00           O
ATOM   2797  N   TYR A 185      62.370  65.170 133.420  1.00  0.00           N
ATOM   2798  H   TYR A 185      62.600  65.980 133.980  1.00  0.00           H
ATOM   2799  CA  TYR A 185      61.720  64.040 134.030  1.00  0.00           C
ATOM   2800  HA  TYR A 185      62.140  63.080 133.730  1.00  0.00           H
ATOM   2801  CB  TYR A 185      61.710  64.210 135.570  1.00  0.00           C
ATOM   2802  HB1 TYR A 185      61.070  63.420 135.950  1.00  0.00           H
ATOM   2803  HB2 TYR A 185      61.070  65.080 135.730  1.00  0.00           H
ATOM   2804  CG  TYR A 185      62.980  64.150 136.400  1.00  0.00           C
ATOM   2805  CD1 TYR A 185      64.100  63.540 135.820  1.00  0.00           C
ATOM   2806  HD1 TYR A 185      64.080  63.280 134.770  1.00  0.00           H
ATOM   2807  CE1 TYR A 185      65.330  63.470 136.520  1.00  0.00           C
ATOM   2808  HE1 TYR A 185      66.190  63.170 135.950  1.00  0.00           H
ATOM   2809  CZ  TYR A 185      65.440  63.830 137.870  1.00  0.00           C
ATOM   2810  OH  TYR A 185      66.630  63.770 138.510  1.00  0.00           O
ATOM   2811  HH  TYR A 185      66.440  64.240 139.330  1.00  0.00           H
ATOM   2812  CE2 TYR A 185      64.320  64.470 138.500  1.00  0.00           C
ATOM   2813  HE2 TYR A 185      64.430  64.790 139.530  1.00  0.00           H
ATOM   2814  CD2 TYR A 185      63.130  64.770 137.700  1.00  0.00           C
ATOM   2815  HD2 TYR A 185      62.300  65.280 138.160  1.00  0.00           H
ATOM   2816  C   TYR A 185      60.280  63.980 133.510  1.00  0.00           C
ATOM   2817  O   TYR A 185      59.870  62.970 132.930  1.00  0.00           O
ATOM   2818  N   ASN A 186      59.540  65.100 133.640  1.00  0.00           N
ATOM   2819  H   ASN A 186      59.940  65.870 134.170  1.00  0.00           H
ATOM   2820  CA  ASN A 186      58.150  65.270 133.130  1.00  0.00           C
ATOM   2821  HA  ASN A 186      57.510  64.570 133.660  1.00  0.00           H
ATOM   2822  CB  ASN A 186      57.600  66.630 133.430  1.00  0.00           C
ATOM   2823  HB1 ASN A 186      56.530  66.600 133.250  1.00  0.00           H
ATOM   2824  HB2 ASN A 186      58.030  67.440 132.830  1.00  0.00           H
ATOM   2825  CG  ASN A 186      57.570  66.930 134.930  1.00  0.00           C
ATOM   2826  OD1 ASN A 186      57.510  66.090 135.760  1.00  0.00           O
ATOM   2827  ND2 ASN A 186      57.470  68.140 135.320  1.00  0.00           N
ATOM   2828 1HD2 ASN A 186      57.490  68.910 134.660  1.00  0.00           H
ATOM   2829 2HD2 ASN A 186      57.330  68.400 136.280  1.00  0.00           H
ATOM   2830  C   ASN A 186      58.180  64.870 131.640  1.00  0.00           C
ATOM   2831  O   ASN A 186      57.330  64.070 131.270  1.00  0.00           O
ATOM   2832  N   SER A 187      59.080  65.430 130.820  1.00  0.00           N
ATOM   2833  H   SER A 187      59.720  66.180 131.050  1.00  0.00           H
ATOM   2834  CA  SER A 187      59.110  65.110 129.390  1.00  0.00           C
ATOM   2835  HA  SER A 187      58.240  65.550 128.900  1.00  0.00           H
ATOM   2836  CB  SER A 187      60.210  65.860 128.670  1.00  0.00           C
ATOM   2837  HB1 SER A 187      60.140  65.630 127.610  1.00  0.00           H
ATOM   2838  HB2 SER A 187      61.140  65.430 129.040  1.00  0.00           H
ATOM   2839  OG  SER A 187      60.100  67.250 128.990  1.00  0.00           O
ATOM   2840  HG  SER A 187      60.320  67.380 129.920  1.00  0.00           H
ATOM   2841  C   SER A 187      59.390  63.590 128.970  1.00  0.00           C
ATOM   2842  O   SER A 187      58.820  63.140 127.940  1.00  0.00           O
ATOM   2843  N   ILE A 188      60.220  62.860 129.750  1.00  0.00           N
ATOM   2844  H   ILE A 188      60.530  63.340 130.580  1.00  0.00           H
ATOM   2845  CA  ILE A 188      60.530  61.400 129.480  1.00  0.00           C
ATOM   2846  HA  ILE A 188      60.280  61.180 128.440  1.00  0.00           H
ATOM   2847  CB  ILE A 188      61.960  61.010 129.840  1.00  0.00           C
ATOM   2848  HB  ILE A 188      61.940  61.390 130.860  1.00  0.00           H
ATOM   2849  CG2 ILE A 188      62.280  59.470 129.870  1.00  0.00           C
ATOM   2850 1HG2 ILE A 188      63.340  59.310 130.110  1.00  0.00           H
ATOM   2851 2HG2 ILE A 188      61.670  59.020 130.650  1.00  0.00           H
ATOM   2852 3HG2 ILE A 188      62.080  59.020 128.900  1.00  0.00           H
ATOM   2853  CG1 ILE A 188      63.030  61.790 128.900  1.00  0.00           C
ATOM   2854 1HG1 ILE A 188      64.010  61.370 129.120  1.00  0.00           H
ATOM   2855 2HG1 ILE A 188      63.010  62.840 129.200  1.00  0.00           H
ATOM   2856  CD  ILE A 188      62.840  61.580 127.370  1.00  0.00           C
ATOM   2857  HD1 ILE A 188      63.800  61.740 126.870  1.00  0.00           H
ATOM   2858  HD2 ILE A 188      62.480  60.560 127.230  1.00  0.00           H
ATOM   2859  HD3 ILE A 188      62.240  62.360 126.900  1.00  0.00           H
ATOM   2860  C   ILE A 188      59.570  60.400 130.130  1.00  0.00           C
ATOM   2861  O   ILE A 188      59.380  59.280 129.680  1.00  0.00           O
ATOM   2862  N   LEU A 189      58.900  60.800 131.240  1.00  0.00           N
ATOM   2863  H   LEU A 189      59.160  61.640 131.730  1.00  0.00           H
ATOM   2864  CA  LEU A 189      57.760  60.110 131.830  1.00  0.00           C
ATOM   2865  HA  LEU A 189      57.980  59.040 131.840  1.00  0.00           H
ATOM   2866  CB  LEU A 189      57.470  60.550 133.270  1.00  0.00           C
ATOM   2867  HB1 LEU A 189      56.550  60.070 133.620  1.00  0.00           H
ATOM   2868  HB2 LEU A 189      57.360  61.630 133.300  1.00  0.00           H
ATOM   2869  CG  LEU A 189      58.620  60.400 134.300  1.00  0.00           C
ATOM   2870  HG  LEU A 189      59.510  60.840 133.860  1.00  0.00           H
ATOM   2871  CD1 LEU A 189      58.490  61.190 135.610  1.00  0.00           C
ATOM   2872 1HD1 LEU A 189      58.240  62.230 135.400  1.00  0.00           H
ATOM   2873 2HD1 LEU A 189      57.810  60.810 136.370  1.00  0.00           H
ATOM   2874 3HD1 LEU A 189      59.450  61.150 136.110  1.00  0.00           H
ATOM   2875  CD2 LEU A 189      58.830  58.940 134.680  1.00  0.00           C
ATOM   2876 1HD2 LEU A 189      59.740  58.840 135.280  1.00  0.00           H
ATOM   2877 2HD2 LEU A 189      58.020  58.490 135.270  1.00  0.00           H
ATOM   2878 3HD2 LEU A 189      59.020  58.320 133.800  1.00  0.00           H
ATOM   2879  C   LEU A 189      56.520  60.230 130.890  1.00  0.00           C
ATOM   2880  O   LEU A 189      55.960  59.240 130.570  1.00  0.00           O
ATOM   2881  N   THR A 190      56.160  61.420 130.400  1.00  0.00           N
ATOM   2882  H   THR A 190      56.660  62.200 130.810  1.00  0.00           H
ATOM   2883  CA  THR A 190      55.050  61.690 129.540  1.00  0.00           C
ATOM   2884  HA  THR A 190      54.220  61.160 130.010  1.00  0.00           H
ATOM   2885  CB  THR A 190      54.650  63.200 129.520  1.00  0.00           C
ATOM   2886  HB  THR A 190      54.970  63.630 130.470  1.00  0.00           H
ATOM   2887  CG2 THR A 190      55.270  64.030 128.440  1.00  0.00           C
ATOM   2888 1HG2 THR A 190      54.810  65.020 128.410  1.00  0.00           H
ATOM   2889 2HG2 THR A 190      56.320  64.200 128.670  1.00  0.00           H
ATOM   2890 3HG2 THR A 190      55.100  63.550 127.470  1.00  0.00           H
ATOM   2891  OG1 THR A 190      53.200  63.260 129.390  1.00  0.00           O
ATOM   2892  HG1 THR A 190      52.920  62.770 128.610  1.00  0.00           H
ATOM   2893  C   THR A 190      55.170  61.060 128.170  1.00  0.00           C
ATOM   2894  O   THR A 190      54.140  60.550 127.720  1.00  0.00           O
ATOM   2895  N   THR A 191      56.350  60.910 127.600  1.00  0.00           N
ATOM   2896  H   THR A 191      57.050  61.540 127.970  1.00  0.00           H
ATOM   2897  CA  THR A 191      56.520  60.070 126.400  1.00  0.00           C
ATOM   2898  HA  THR A 191      55.760  60.260 125.650  1.00  0.00           H
ATOM   2899  CB  THR A 191      58.000  60.340 125.870  1.00  0.00           C
ATOM   2900  HB  THR A 191      58.740  60.070 126.620  1.00  0.00           H
ATOM   2901  CG2 THR A 191      58.310  59.720 124.530  1.00  0.00           C
ATOM   2902 1HG2 THR A 191      57.720  60.160 123.720  1.00  0.00           H
ATOM   2903 2HG2 THR A 191      59.390  59.750 124.420  1.00  0.00           H
ATOM   2904 3HG2 THR A 191      57.950  58.690 124.590  1.00  0.00           H
ATOM   2905  OG1 THR A 191      58.080  61.770 125.620  1.00  0.00           O
ATOM   2906  HG1 THR A 191      58.500  62.290 126.310  1.00  0.00           H
ATOM   2907  C   THR A 191      56.380  58.590 126.670  1.00  0.00           C
ATOM   2908  O   THR A 191      55.870  57.910 125.790  1.00  0.00           O
ATOM   2909  N   HIS A 192      56.660  58.000 127.850  1.00  0.00           N
ATOM   2910  H   HIS A 192      57.040  58.540 128.610  1.00  0.00           H
ATOM   2911  CA  HIS A 192      56.530  56.560 128.090  1.00  0.00           C
ATOM   2912  HA  HIS A 192      56.940  55.990 127.260  1.00  0.00           H
ATOM   2913  CB  HIS A 192      57.330  56.190 129.400  1.00  0.00           C
ATOM   2914  HB1 HIS A 192      57.040  56.900 130.160  1.00  0.00           H
ATOM   2915  HB2 HIS A 192      58.390  56.310 129.200  1.00  0.00           H
ATOM   2916  CG  HIS A 192      57.020  54.800 129.990  1.00  0.00           C
ATOM   2917  ND1 HIS A 192      56.960  53.650 129.210  1.00  0.00           N
ATOM   2918  HD1 HIS A 192      57.070  53.550 128.210  1.00  0.00           H
ATOM   2919  CE1 HIS A 192      56.450  52.700 129.940  1.00  0.00           C
ATOM   2920  HE1 HIS A 192      56.270  51.710 129.560  1.00  0.00           H
ATOM   2921  NE2 HIS A 192      56.310  53.120 131.170  1.00  0.00           N
ATOM   2922  HE2 HIS A 192      56.020  52.540 131.940  1.00  0.00           H
ATOM   2923  CD2 HIS A 192      56.630  54.490 131.250  1.00  0.00           C
ATOM   2924  HD2 HIS A 192      56.530  55.160 132.090  1.00  0.00           H
ATOM   2925  C   HIS A 192      55.040  56.270 128.280  1.00  0.00           C
ATOM   2926  O   HIS A 192      54.600  55.120 128.100  1.00  0.00           O
ATOM   2927  N   THR A 193      54.250  57.270 128.680  1.00  0.00           N
ATOM   2928  H   THR A 193      54.630  58.130 129.040  1.00  0.00           H
ATOM   2929  CA  THR A 193      52.780  57.130 128.810  1.00  0.00           C
ATOM   2930  HA  THR A 193      52.480  56.280 129.420  1.00  0.00           H
ATOM   2931  CB  THR A 193      52.200  58.400 129.490  1.00  0.00           C
ATOM   2932  HB  THR A 193      52.440  59.330 128.990  1.00  0.00           H
ATOM   2933  CG2 THR A 193      50.680  58.250 129.610  1.00  0.00           C
ATOM   2934 1HG2 THR A 193      50.440  57.450 130.310  1.00  0.00           H
ATOM   2935 2HG2 THR A 193      50.350  59.230 129.980  1.00  0.00           H
ATOM   2936 3HG2 THR A 193      50.160  57.990 128.690  1.00  0.00           H
ATOM   2937  OG1 THR A 193      52.560  58.500 130.850  1.00  0.00           O
ATOM   2938  HG1 THR A 193      51.970  59.180 131.190  1.00  0.00           H
ATOM   2939  C   THR A 193      52.230  57.010 127.420  1.00  0.00           C
ATOM   2940  O   THR A 193      51.430  56.170 127.140  1.00  0.00           O
ATOM   2941  N   THR A 194      52.660  57.890 126.590  1.00  0.00           N
ATOM   2942  H   THR A 194      53.290  58.590 126.960  1.00  0.00           H
ATOM   2943  CA  THR A 194      52.280  57.920 125.220  1.00  0.00           C
ATOM   2944  HA  THR A 194      51.220  58.100 125.070  1.00  0.00           H
ATOM   2945  CB  THR A 194      53.000  59.120 124.550  1.00  0.00           C
ATOM   2946  HB  THR A 194      54.070  59.190 124.790  1.00  0.00           H
ATOM   2947  CG2 THR A 194      53.080  59.100 123.040  1.00  0.00           C
ATOM   2948 1HG2 THR A 194      53.410  60.040 122.590  1.00  0.00           H
ATOM   2949 2HG2 THR A 194      53.700  58.290 122.650  1.00  0.00           H
ATOM   2950 3HG2 THR A 194      52.090  58.830 122.670  1.00  0.00           H
ATOM   2951  OG1 THR A 194      52.450  60.370 124.780  1.00  0.00           O
ATOM   2952  HG1 THR A 194      51.510  60.380 124.560  1.00  0.00           H
ATOM   2953  C   THR A 194      52.680  56.600 124.470  1.00  0.00           C
ATOM   2954  O   THR A 194      51.750  55.980 123.910  1.00  0.00           O
ATOM   2955  N   LEU A 195      53.900  56.140 124.610  1.00  0.00           N
ATOM   2956  H   LEU A 195      54.570  56.730 125.080  1.00  0.00           H
ATOM   2957  CA  LEU A 195      54.450  54.880 124.090  1.00  0.00           C
ATOM   2958  HA  LEU A 195      54.240  54.920 123.020  1.00  0.00           H
ATOM   2959  CB  LEU A 195      55.900  54.810 124.420  1.00  0.00           C
ATOM   2960  HB1 LEU A 195      56.270  53.780 124.370  1.00  0.00           H
ATOM   2961  HB2 LEU A 195      56.150  55.130 125.430  1.00  0.00           H
ATOM   2962  CG  LEU A 195      56.970  55.580 123.580  1.00  0.00           C
ATOM   2963  HG  LEU A 195      56.670  56.610 123.380  1.00  0.00           H
ATOM   2964  CD1 LEU A 195      58.230  55.650 124.580  1.00  0.00           C
ATOM   2965 1HD1 LEU A 195      57.960  56.420 125.310  1.00  0.00           H
ATOM   2966 2HD1 LEU A 195      58.500  54.700 125.030  1.00  0.00           H
ATOM   2967 3HD1 LEU A 195      59.170  55.920 124.100  1.00  0.00           H
ATOM   2968  CD2 LEU A 195      57.430  54.930 122.320  1.00  0.00           C
ATOM   2969 1HD2 LEU A 195      58.280  54.310 122.580  1.00  0.00           H
ATOM   2970 2HD2 LEU A 195      56.560  54.450 121.880  1.00  0.00           H
ATOM   2971 3HD2 LEU A 195      57.810  55.740 121.680  1.00  0.00           H
ATOM   2972  C   LEU A 195      53.790  53.560 124.620  1.00  0.00           C
ATOM   2973  O   LEU A 195      54.070  52.460 124.140  1.00  0.00           O
ATOM   2974  N   GLU A 196      52.730  53.630 125.500  1.00  0.00           N
ATOM   2975  H   GLU A 196      52.510  54.530 125.900  1.00  0.00           H
ATOM   2976  CA  GLU A 196      51.850  52.600 125.960  1.00  0.00           C
ATOM   2977  HA  GLU A 196      52.140  51.710 125.410  1.00  0.00           H
ATOM   2978  CB  GLU A 196      52.070  52.210 127.470  1.00  0.00           C
ATOM   2979  HB1 GLU A 196      51.250  51.590 127.830  1.00  0.00           H
ATOM   2980  HB2 GLU A 196      52.310  53.060 128.120  1.00  0.00           H
ATOM   2981  CG  GLU A 196      53.270  51.200 127.570  1.00  0.00           C
ATOM   2982  HG1 GLU A 196      54.200  51.770 127.510  1.00  0.00           H
ATOM   2983  HG2 GLU A 196      53.240  50.410 126.820  1.00  0.00           H
ATOM   2984  CD  GLU A 196      53.340  50.540 128.960  1.00  0.00           C
ATOM   2985  OE1 GLU A 196      53.020  49.330 129.180  1.00  0.00           O
ATOM   2986  OE2 GLU A 196      53.700  51.240 129.930  1.00  0.00           O
ATOM   2987  C   GLU A 196      50.360  52.840 125.670  1.00  0.00           C
ATOM   2988  O   GLU A 196      49.610  51.910 125.890  1.00  0.00           O
ATOM   2989  N   HIS A 197      49.920  54.010 125.180  1.00  0.00           N
ATOM   2990  H   HIS A 197      50.660  54.610 124.870  1.00  0.00           H
ATOM   2991  CA  HIS A 197      48.530  54.350 124.980  1.00  0.00           C
ATOM   2992  HA  HIS A 197      47.930  53.440 125.010  1.00  0.00           H
ATOM   2993  CB  HIS A 197      48.150  55.360 126.050  1.00  0.00           C
ATOM   2994  HB1 HIS A 197      47.130  55.680 125.860  1.00  0.00           H
ATOM   2995  HB2 HIS A 197      48.800  56.240 126.020  1.00  0.00           H
ATOM   2996  CG  HIS A 197      48.320  54.700 127.400  1.00  0.00           C
ATOM   2997  ND1 HIS A 197      49.230  54.950 128.380  1.00  0.00           N
ATOM   2998  HD1 HIS A 197      50.100  55.460 128.250  1.00  0.00           H
ATOM   2999  CE1 HIS A 197      49.080  54.000 129.310  1.00  0.00           C
ATOM   3000  HE1 HIS A 197      49.770  53.940 130.140  1.00  0.00           H
ATOM   3001  NE2 HIS A 197      47.950  53.310 129.130  1.00  0.00           N
ATOM   3002  CD2 HIS A 197      47.450  53.820 127.920  1.00  0.00           C
ATOM   3003  HD2 HIS A 197      46.610  53.450 127.340  1.00  0.00           H
ATOM   3004  C   HIS A 197      48.070  55.060 123.660  1.00  0.00           C
ATOM   3005  O   HIS A 197      46.980  54.790 123.230  1.00  0.00           O
ATOM   3006  N   SER A 198      48.930  55.830 122.980  1.00  0.00           N
ATOM   3007  H   SER A 198      49.860  55.970 123.340  1.00  0.00           H
ATOM   3008  CA  SER A 198      48.530  56.780 121.890  1.00  0.00           C
ATOM   3009  HA  SER A 198      47.440  56.730 121.920  1.00  0.00           H
ATOM   3010  CB  SER A 198      48.990  58.220 122.250  1.00  0.00           C
ATOM   3011  HB1 SER A 198      48.540  58.870 121.500  1.00  0.00           H
ATOM   3012  HB2 SER A 198      50.040  58.320 121.990  1.00  0.00           H
ATOM   3013  OG  SER A 198      48.720  58.550 123.570  1.00  0.00           O
ATOM   3014  HG  SER A 198      49.210  59.330 123.830  1.00  0.00           H
ATOM   3015  C   SER A 198      48.900  56.350 120.480  1.00  0.00           C
ATOM   3016  O   SER A 198      49.750  55.490 120.200  1.00  0.00           O
ATOM   3017  N   ASP A 199      48.010  56.800 119.550  1.00  0.00           N
ATOM   3018  H   ASP A 199      47.340  57.470 119.910  1.00  0.00           H
ATOM   3019  CA  ASP A 199      47.810  56.490 118.140  1.00  0.00           C
ATOM   3020  HA  ASP A 199      48.160  55.480 117.890  1.00  0.00           H
ATOM   3021  CB  ASP A 199      46.260  56.680 117.750  1.00  0.00           C
ATOM   3022  HB1 ASP A 199      46.090  56.450 116.700  1.00  0.00           H
ATOM   3023  HB2 ASP A 199      45.890  57.690 117.950  1.00  0.00           H
ATOM   3024  CG  ASP A 199      45.280  55.710 118.440  1.00  0.00           C
ATOM   3025  OD1 ASP A 199      44.060  55.900 118.260  1.00  0.00           O
ATOM   3026  OD2 ASP A 199      45.800  54.750 119.090  1.00  0.00           O
ATOM   3027  C   ASP A 199      48.600  57.550 117.300  1.00  0.00           C
ATOM   3028  O   ASP A 199      49.320  57.190 116.390  1.00  0.00           O
ATOM   3029  N   CYS A 200      48.540  58.820 117.720  1.00  0.00           N
ATOM   3030  H   CYS A 200      47.870  59.050 118.450  1.00  0.00           H
ATOM   3031  CA  CYS A 200      49.450  59.890 117.230  1.00  0.00           C
ATOM   3032  HA  CYS A 200      50.470  59.540 117.080  1.00  0.00           H
ATOM   3033  CB  CYS A 200      48.960  60.390 115.830  1.00  0.00           C
ATOM   3034  HB1 CYS A 200      48.770  61.460 115.800  1.00  0.00           H
ATOM   3035  HB2 CYS A 200      48.060  59.810 115.580  1.00  0.00           H
ATOM   3036  SG  CYS A 200      50.210  60.100 114.540  1.00  0.00           S
ATOM   3037  HG  CYS A 200      50.270  58.770 114.700  1.00  0.00           H
ATOM   3038  C   CYS A 200      49.620  61.030 118.240  1.00  0.00           C
ATOM   3039  O   CYS A 200      48.650  61.700 118.700  1.00  0.00           O
ATOM   3040  N   ALA A 201      50.880  61.320 118.560  1.00  0.00           N
ATOM   3041  H   ALA A 201      51.590  60.740 118.120  1.00  0.00           H
ATOM   3042  CA  ALA A 201      51.290  62.300 119.540  1.00  0.00           C
ATOM   3043  HA  ALA A 201      50.360  62.730 119.900  1.00  0.00           H
ATOM   3044  CB  ALA A 201      52.030  61.690 120.740  1.00  0.00           C
ATOM   3045  HB1 ALA A 201      52.350  62.530 121.360  1.00  0.00           H
ATOM   3046  HB2 ALA A 201      51.350  61.050 121.290  1.00  0.00           H
ATOM   3047  HB3 ALA A 201      52.930  61.160 120.430  1.00  0.00           H
ATOM   3048  C   ALA A 201      52.070  63.460 118.830  1.00  0.00           C
ATOM   3049  O   ALA A 201      53.290  63.390 118.650  1.00  0.00           O
ATOM   3050  N   PHE A 202      51.340  64.460 118.470  1.00  0.00           N
ATOM   3051  H   PHE A 202      50.340  64.390 118.590  1.00  0.00           H
ATOM   3052  CA  PHE A 202      51.860  65.680 117.800  1.00  0.00           C
ATOM   3053  HA  PHE A 202      52.520  65.310 117.010  1.00  0.00           H
ATOM   3054  CB  PHE A 202      50.650  66.500 117.230  1.00  0.00           C
ATOM   3055  HB1 PHE A 202      50.830  67.560 117.050  1.00  0.00           H
ATOM   3056  HB2 PHE A 202      49.950  66.490 118.060  1.00  0.00           H
ATOM   3057  CG  PHE A 202      49.980  65.870 116.010  1.00  0.00           C
ATOM   3058  CD1 PHE A 202      48.870  65.090 116.230  1.00  0.00           C
ATOM   3059  HD1 PHE A 202      48.500  64.860 117.210  1.00  0.00           H
ATOM   3060  CE1 PHE A 202      48.020  64.680 115.100  1.00  0.00           C
ATOM   3061  HE1 PHE A 202      47.110  64.120 115.270  1.00  0.00           H
ATOM   3062  CZ  PHE A 202      48.300  65.200 113.780  1.00  0.00           C
ATOM   3063  HZ  PHE A 202      47.700  64.790 112.980  1.00  0.00           H
ATOM   3064  CE2 PHE A 202      49.410  65.990 113.560  1.00  0.00           C
ATOM   3065  HE2 PHE A 202      49.640  66.400 112.590  1.00  0.00           H
ATOM   3066  CD2 PHE A 202      50.230  66.380 114.650  1.00  0.00           C
ATOM   3067  HD2 PHE A 202      51.070  67.040 114.560  1.00  0.00           H
ATOM   3068  C   PHE A 202      52.760  66.590 118.700  1.00  0.00           C
ATOM   3069  O   PHE A 202      52.540  66.710 119.910  1.00  0.00           O
ATOM   3070  N   MET A 203      53.690  67.260 118.120  1.00  0.00           N
ATOM   3071  H   MET A 203      53.750  67.300 117.110  1.00  0.00           H
ATOM   3072  CA  MET A 203      54.520  68.240 118.870  1.00  0.00           C
ATOM   3073  HA  MET A 203      53.940  68.660 119.700  1.00  0.00           H
ATOM   3074  CB  MET A 203      55.770  67.480 119.320  1.00  0.00           C
ATOM   3075  HB1 MET A 203      56.430  67.290 118.480  1.00  0.00           H
ATOM   3076  HB2 MET A 203      55.390  66.590 119.820  1.00  0.00           H
ATOM   3077  CG  MET A 203      56.610  68.320 120.350  1.00  0.00           C
ATOM   3078  HG1 MET A 203      56.980  69.190 119.810  1.00  0.00           H
ATOM   3079  HG2 MET A 203      57.510  67.750 120.580  1.00  0.00           H
ATOM   3080  SD  MET A 203      55.730  68.590 121.940  1.00  0.00           S
ATOM   3081  CE  MET A 203      55.960  66.910 122.630  1.00  0.00           C
ATOM   3082  HE1 MET A 203      55.680  66.850 123.680  1.00  0.00           H
ATOM   3083  HE2 MET A 203      55.440  66.180 122.020  1.00  0.00           H
ATOM   3084  HE3 MET A 203      57.050  66.830 122.600  1.00  0.00           H
ATOM   3085  C   MET A 203      54.950  69.410 117.980  1.00  0.00           C
ATOM   3086  O   MET A 203      55.220  69.240 116.820  1.00  0.00           O
ATOM   3087  N   VAL A 204      55.050  70.640 118.530  1.00  0.00           N
ATOM   3088  H   VAL A 204      54.920  70.560 119.520  1.00  0.00           H
ATOM   3089  CA  VAL A 204      55.460  71.910 117.860  1.00  0.00           C
ATOM   3090  HA  VAL A 204      55.960  71.710 116.910  1.00  0.00           H
ATOM   3091  CB  VAL A 204      54.210  72.820 117.490  1.00  0.00           C
ATOM   3092  HB  VAL A 204      54.610  73.670 116.940  1.00  0.00           H
ATOM   3093  CG1 VAL A 204      53.270  72.020 116.570  1.00  0.00           C
ATOM   3094 1HG1 VAL A 204      52.320  72.510 116.370  1.00  0.00           H
ATOM   3095 2HG1 VAL A 204      53.760  71.980 115.600  1.00  0.00           H
ATOM   3096 3HG1 VAL A 204      53.030  71.030 116.970  1.00  0.00           H
ATOM   3097  CG2 VAL A 204      53.370  73.320 118.640  1.00  0.00           C
ATOM   3098 1HG2 VAL A 204      53.070  72.580 119.390  1.00  0.00           H
ATOM   3099 2HG2 VAL A 204      53.910  74.090 119.180  1.00  0.00           H
ATOM   3100 3HG2 VAL A 204      52.450  73.710 118.210  1.00  0.00           H
ATOM   3101  C   VAL A 204      56.370  72.690 118.860  1.00  0.00           C
ATOM   3102  O   VAL A 204      56.200  72.580 120.090  1.00  0.00           O
ATOM   3103  N   ASP A 205      57.350  73.390 118.320  1.00  0.00           N
ATOM   3104  H   ASP A 205      57.430  73.540 117.330  1.00  0.00           H
ATOM   3105  CA  ASP A 205      58.490  74.040 119.050  1.00  0.00           C
ATOM   3106  HA  ASP A 205      58.440  73.680 120.080  1.00  0.00           H
ATOM   3107  CB  ASP A 205      59.780  73.630 118.410  1.00  0.00           C
ATOM   3108  HB1 ASP A 205      59.750  74.100 117.420  1.00  0.00           H
ATOM   3109  HB2 ASP A 205      59.800  72.540 118.440  1.00  0.00           H
ATOM   3110  CG  ASP A 205      61.020  74.300 119.070  1.00  0.00           C
ATOM   3111  OD1 ASP A 205      60.980  74.730 120.290  1.00  0.00           O
ATOM   3112  OD2 ASP A 205      62.050  74.470 118.380  1.00  0.00           O
ATOM   3113  C   ASP A 205      58.340  75.580 119.220  1.00  0.00           C
ATOM   3114  O   ASP A 205      58.430  76.280 118.220  1.00  0.00           O
ATOM   3115  N   ASN A 206      58.260  76.150 120.410  1.00  0.00           N
ATOM   3116  H   ASN A 206      58.020  75.480 121.130  1.00  0.00           H
ATOM   3117  CA  ASN A 206      58.240  77.560 120.820  1.00  0.00           C
ATOM   3118  HA  ASN A 206      57.490  78.160 120.300  1.00  0.00           H
ATOM   3119  CB  ASN A 206      57.830  77.670 122.290  1.00  0.00           C
ATOM   3120  HB1 ASN A 206      57.890  78.690 122.650  1.00  0.00           H
ATOM   3121  HB2 ASN A 206      58.510  77.050 122.870  1.00  0.00           H
ATOM   3122  CG  ASN A 206      56.370  77.340 122.530  1.00  0.00           C
ATOM   3123  OD1 ASN A 206      55.470  78.070 122.170  1.00  0.00           O
ATOM   3124  ND2 ASN A 206      56.130  76.280 123.260  1.00  0.00           N
ATOM   3125 1HD2 ASN A 206      56.880  75.810 123.750  1.00  0.00           H
ATOM   3126 2HD2 ASN A 206      55.180  76.060 123.520  1.00  0.00           H
ATOM   3127  C   ASN A 206      59.560  78.250 120.480  1.00  0.00           C
ATOM   3128  O   ASN A 206      59.480  79.430 120.250  1.00  0.00           O
ATOM   3129  N   GLU A 207      60.710  77.600 120.470  1.00  0.00           N
ATOM   3130  H   GLU A 207      60.700  76.590 120.570  1.00  0.00           H
ATOM   3131  CA  GLU A 207      61.880  78.330 119.970  1.00  0.00           C
ATOM   3132  HA  GLU A 207      61.960  79.280 120.500  1.00  0.00           H
ATOM   3133  CB  GLU A 207      63.050  77.420 120.150  1.00  0.00           C
ATOM   3134  HB1 GLU A 207      63.040  76.640 119.400  1.00  0.00           H
ATOM   3135  HB2 GLU A 207      63.050  77.020 121.160  1.00  0.00           H
ATOM   3136  CG  GLU A 207      64.400  78.070 119.980  1.00  0.00           C
ATOM   3137  HG1 GLU A 207      64.460  78.580 119.020  1.00  0.00           H
ATOM   3138  HG2 GLU A 207      65.070  77.210 119.970  1.00  0.00           H
ATOM   3139  CD  GLU A 207      64.870  79.050 121.040  1.00  0.00           C
ATOM   3140  OE1 GLU A 207      64.340  80.140 121.170  1.00  0.00           O
ATOM   3141  OE2 GLU A 207      65.870  78.650 121.690  1.00  0.00           O
ATOM   3142  C   GLU A 207      61.770  78.650 118.440  1.00  0.00           C
ATOM   3143  O   GLU A 207      62.050  79.810 118.050  1.00  0.00           O
ATOM   3144  N   ALA A 208      61.280  77.710 117.620  1.00  0.00           N
ATOM   3145  H   ALA A 208      61.040  76.830 118.060  1.00  0.00           H
ATOM   3146  CA  ALA A 208      60.900  77.970 116.220  1.00  0.00           C
ATOM   3147  HA  ALA A 208      61.730  78.400 115.650  1.00  0.00           H
ATOM   3148  CB  ALA A 208      60.550  76.610 115.590  1.00  0.00           C
ATOM   3149  HB1 ALA A 208      59.780  76.140 116.200  1.00  0.00           H
ATOM   3150  HB2 ALA A 208      60.260  76.840 114.570  1.00  0.00           H
ATOM   3151  HB3 ALA A 208      61.340  75.870 115.510  1.00  0.00           H
ATOM   3152  C   ALA A 208      59.790  79.020 116.050  1.00  0.00           C
ATOM   3153  O   ALA A 208      59.840  79.720 115.050  1.00  0.00           O
ATOM   3154  N   ILE A 209      58.750  79.140 116.940  1.00  0.00           N
ATOM   3155  H   ILE A 209      58.770  78.510 117.730  1.00  0.00           H
ATOM   3156  CA  ILE A 209      57.690  80.200 116.800  1.00  0.00           C
ATOM   3157  HA  ILE A 209      57.530  80.320 115.730  1.00  0.00           H
ATOM   3158  CB  ILE A 209      56.400  79.760 117.550  1.00  0.00           C
ATOM   3159  HB  ILE A 209      56.500  79.700 118.630  1.00  0.00           H
ATOM   3160  CG2 ILE A 209      55.320  80.870 117.080  1.00  0.00           C
ATOM   3161 1HG2 ILE A 209      55.470  81.710 117.750  1.00  0.00           H
ATOM   3162 2HG2 ILE A 209      55.400  80.990 116.000  1.00  0.00           H
ATOM   3163 3HG2 ILE A 209      54.280  80.550 117.080  1.00  0.00           H
ATOM   3164  CG1 ILE A 209      55.920  78.320 117.110  1.00  0.00           C
ATOM   3165 1HG1 ILE A 209      55.090  78.060 117.760  1.00  0.00           H
ATOM   3166 2HG1 ILE A 209      56.720  77.600 117.250  1.00  0.00           H
ATOM   3167  CD  ILE A 209      55.350  78.210 115.690  1.00  0.00           C
ATOM   3168  HD1 ILE A 209      55.990  78.370 114.830  1.00  0.00           H
ATOM   3169  HD2 ILE A 209      55.120  77.150 115.590  1.00  0.00           H
ATOM   3170  HD3 ILE A 209      54.460  78.840 115.600  1.00  0.00           H
ATOM   3171  C   ILE A 209      58.270  81.540 117.240  1.00  0.00           C
ATOM   3172  O   ILE A 209      58.020  82.550 116.570  1.00  0.00           O
ATOM   3173  N   TYR A 210      59.190  81.520 118.210  1.00  0.00           N
ATOM   3174  H   TYR A 210      59.290  80.720 118.820  1.00  0.00           H
ATOM   3175  CA  TYR A 210      59.950  82.690 118.610  1.00  0.00           C
ATOM   3176  HA  TYR A 210      59.330  83.520 118.940  1.00  0.00           H
ATOM   3177  CB  TYR A 210      60.980  82.410 119.730  1.00  0.00           C
ATOM   3178  HB1 TYR A 210      61.980  82.810 119.610  1.00  0.00           H
ATOM   3179  HB2 TYR A 210      61.050  81.330 119.770  1.00  0.00           H
ATOM   3180  CG  TYR A 210      60.520  82.980 121.080  1.00  0.00           C
ATOM   3181  CD1 TYR A 210      61.030  84.190 121.580  1.00  0.00           C
ATOM   3182  HD1 TYR A 210      61.780  84.780 121.080  1.00  0.00           H
ATOM   3183  CE1 TYR A 210      60.640  84.580 122.880  1.00  0.00           C
ATOM   3184  HE1 TYR A 210      61.130  85.470 123.240  1.00  0.00           H
ATOM   3185  CZ  TYR A 210      59.650  83.920 123.540  1.00  0.00           C
ATOM   3186  OH  TYR A 210      59.260  84.370 124.770  1.00  0.00           O
ATOM   3187  HH  TYR A 210      59.740  85.140 125.090  1.00  0.00           H
ATOM   3188  CE2 TYR A 210      59.090  82.710 123.010  1.00  0.00           C
ATOM   3189  HE2 TYR A 210      58.290  82.240 123.560  1.00  0.00           H
ATOM   3190  CD2 TYR A 210      59.540  82.220 121.760  1.00  0.00           C
ATOM   3191  HD2 TYR A 210      59.050  81.350 121.350  1.00  0.00           H
ATOM   3192  C   TYR A 210      60.780  83.200 117.410  1.00  0.00           C
ATOM   3193  O   TYR A 210      60.880  84.390 117.240  1.00  0.00           O
ATOM   3194  N   ASP A 211      61.250  82.350 116.480  1.00  0.00           N
ATOM   3195  H   ASP A 211      61.180  81.370 116.710  1.00  0.00           H
ATOM   3196  CA  ASP A 211      62.050  82.600 115.260  1.00  0.00           C
ATOM   3197  HA  ASP A 211      62.750  83.400 115.490  1.00  0.00           H
ATOM   3198  CB  ASP A 211      62.960  81.420 114.930  1.00  0.00           C
ATOM   3199  HB1 ASP A 211      62.290  80.620 114.600  1.00  0.00           H
ATOM   3200  HB2 ASP A 211      63.590  81.280 115.810  1.00  0.00           H
ATOM   3201  CG  ASP A 211      64.000  81.660 113.800  1.00  0.00           C
ATOM   3202  OD1 ASP A 211      64.020  80.950 112.790  1.00  0.00           O
ATOM   3203  OD2 ASP A 211      64.870  82.590 113.950  1.00  0.00           O
ATOM   3204  C   ASP A 211      61.150  83.010 114.110  1.00  0.00           C
ATOM   3205  O   ASP A 211      61.490  83.920 113.370  1.00  0.00           O
ATOM   3206  N   ILE A 212      59.890  82.530 114.060  1.00  0.00           N
ATOM   3207  H   ILE A 212      59.690  81.740 114.660  1.00  0.00           H
ATOM   3208  CA  ILE A 212      58.890  83.060 113.070  1.00  0.00           C
ATOM   3209  HA  ILE A 212      59.340  83.110 112.080  1.00  0.00           H
ATOM   3210  CB  ILE A 212      57.720  82.060 112.980  1.00  0.00           C
ATOM   3211  HB  ILE A 212      57.540  81.650 113.980  1.00  0.00           H
ATOM   3212  CG2 ILE A 212      56.430  82.670 112.430  1.00  0.00           C
ATOM   3213 1HG2 ILE A 212      56.520  83.040 111.410  1.00  0.00           H
ATOM   3214 2HG2 ILE A 212      55.700  81.850 112.480  1.00  0.00           H
ATOM   3215 3HG2 ILE A 212      56.000  83.550 112.920  1.00  0.00           H
ATOM   3216  CG1 ILE A 212      58.110  80.980 111.920  1.00  0.00           C
ATOM   3217 1HG1 ILE A 212      59.180  80.780 111.850  1.00  0.00           H
ATOM   3218 2HG1 ILE A 212      57.860  81.370 110.930  1.00  0.00           H
ATOM   3219  CD  ILE A 212      57.390  79.570 112.110  1.00  0.00           C
ATOM   3220  HD1 ILE A 212      56.310  79.690 112.210  1.00  0.00           H
ATOM   3221  HD2 ILE A 212      57.590  78.870 111.300  1.00  0.00           H
ATOM   3222  HD3 ILE A 212      57.770  79.170 113.050  1.00  0.00           H
ATOM   3223  C   ILE A 212      58.460  84.490 113.410  1.00  0.00           C
ATOM   3224  O   ILE A 212      58.290  85.380 112.610  1.00  0.00           O
ATOM   3225  N   CYS A 213      58.210  84.720 114.690  1.00  0.00           N
ATOM   3226  H   CYS A 213      58.380  83.960 115.330  1.00  0.00           H
ATOM   3227  CA  CYS A 213      57.960  85.990 115.300  1.00  0.00           C
ATOM   3228  HA  CYS A 213      57.050  86.410 114.870  1.00  0.00           H
ATOM   3229  CB  CYS A 213      57.680  85.840 116.770  1.00  0.00           C
ATOM   3230  HB1 CYS A 213      57.810  86.830 117.220  1.00  0.00           H
ATOM   3231  HB2 CYS A 213      58.380  85.140 117.240  1.00  0.00           H
ATOM   3232  SG  CYS A 213      55.920  85.180 116.910  1.00  0.00           S
ATOM   3233  HG  CYS A 213      56.080  84.150 116.080  1.00  0.00           H
ATOM   3234  C   CYS A 213      59.120  86.960 115.000  1.00  0.00           C
ATOM   3235  O   CYS A 213      58.890  87.980 114.430  1.00  0.00           O
ATOM   3236  N   ARG A 214      60.380  86.540 115.310  1.00  0.00           N
ATOM   3237  H   ARG A 214      60.560  85.720 115.890  1.00  0.00           H
ATOM   3238  CA  ARG A 214      61.530  87.400 115.120  1.00  0.00           C
ATOM   3239  HA  ARG A 214      61.370  88.340 115.650  1.00  0.00           H
ATOM   3240  CB  ARG A 214      62.730  86.670 115.780  1.00  0.00           C
ATOM   3241  HB1 ARG A 214      62.760  85.680 115.310  1.00  0.00           H
ATOM   3242  HB2 ARG A 214      62.510  86.660 116.840  1.00  0.00           H
ATOM   3243  CG  ARG A 214      64.130  87.370 115.480  1.00  0.00           C
ATOM   3244  HG1 ARG A 214      64.100  88.460 115.500  1.00  0.00           H
ATOM   3245  HG2 ARG A 214      64.360  87.080 114.450  1.00  0.00           H
ATOM   3246  CD  ARG A 214      65.190  86.750 116.410  1.00  0.00           C
ATOM   3247  HD1 ARG A 214      65.040  86.920 117.480  1.00  0.00           H
ATOM   3248  HD2 ARG A 214      66.120  87.240 116.120  1.00  0.00           H
ATOM   3249  NE  ARG A 214      65.420  85.280 116.140  1.00  0.00           N
ATOM   3250  HE  ARG A 214      65.500  84.980 115.180  1.00  0.00           H
ATOM   3251  CZ  ARG A 214      65.180  84.300 117.000  1.00  0.00           C
ATOM   3252  NH1 ARG A 214      64.860  84.460 118.280  1.00  0.00           N
ATOM   3253 1HH1 ARG A 214      64.930  85.370 118.720  1.00  0.00           H
ATOM   3254 2HH1 ARG A 214      64.780  83.660 118.890  1.00  0.00           H
ATOM   3255  NH2 ARG A 214      65.290  83.060 116.570  1.00  0.00           N
ATOM   3256 1HH2 ARG A 214      65.420  82.980 115.570  1.00  0.00           H
ATOM   3257 2HH2 ARG A 214      65.160  82.280 117.200  1.00  0.00           H
ATOM   3258  C   ARG A 214      61.800  87.820 113.620  1.00  0.00           C
ATOM   3259  O   ARG A 214      62.220  88.930 113.330  1.00  0.00           O
ATOM   3260  N   ARG A 215      61.570  86.950 112.660  1.00  0.00           N
ATOM   3261  H   ARG A 215      61.150  86.070 112.930  1.00  0.00           H
ATOM   3262  CA  ARG A 215      61.820  87.090 111.260  1.00  0.00           C
ATOM   3263  HA  ARG A 215      62.530  87.900 111.080  1.00  0.00           H
ATOM   3264  CB  ARG A 215      62.440  85.750 110.700  1.00  0.00           C
ATOM   3265  HB1 ARG A 215      62.500  85.790 109.610  1.00  0.00           H
ATOM   3266  HB2 ARG A 215      61.750  84.930 110.880  1.00  0.00           H
ATOM   3267  CG  ARG A 215      63.800  85.410 111.210  1.00  0.00           C
ATOM   3268  HG1 ARG A 215      63.830  85.190 112.280  1.00  0.00           H
ATOM   3269  HG2 ARG A 215      64.490  86.230 111.000  1.00  0.00           H
ATOM   3270  CD  ARG A 215      64.380  84.180 110.510  1.00  0.00           C
ATOM   3271  HD1 ARG A 215      65.450  84.190 110.720  1.00  0.00           H
ATOM   3272  HD2 ARG A 215      64.370  84.450 109.450  1.00  0.00           H
ATOM   3273  NE  ARG A 215      63.670  82.900 110.880  1.00  0.00           N
ATOM   3274  HE  ARG A 215      63.950  82.440 111.740  1.00  0.00           H
ATOM   3275  CZ  ARG A 215      62.550  82.500 110.330  1.00  0.00           C
ATOM   3276  NH1 ARG A 215      62.160  83.000 109.220  1.00  0.00           N
ATOM   3277 1HH1 ARG A 215      62.650  83.790 108.830  1.00  0.00           H
ATOM   3278 2HH1 ARG A 215      61.400  82.580 108.700  1.00  0.00           H
ATOM   3279  NH2 ARG A 215      61.830  81.510 110.840  1.00  0.00           N
ATOM   3280 1HH2 ARG A 215      62.220  81.060 111.660  1.00  0.00           H
ATOM   3281 2HH2 ARG A 215      61.030  81.190 110.320  1.00  0.00           H
ATOM   3282  C   ARG A 215      60.660  87.370 110.330  1.00  0.00           C
ATOM   3283  O   ARG A 215      60.840  88.220 109.450  1.00  0.00           O
ATOM   3284  N   ASN A 216      59.510  86.760 110.510  1.00  0.00           N
ATOM   3285  H   ASN A 216      59.390  86.180 111.330  1.00  0.00           H
ATOM   3286  CA  ASN A 216      58.440  86.860 109.530  1.00  0.00           C
ATOM   3287  HA  ASN A 216      58.850  87.120 108.550  1.00  0.00           H
ATOM   3288  CB  ASN A 216      57.830  85.480 109.330  1.00  0.00           C
ATOM   3289  HB1 ASN A 216      56.890  85.550 108.790  1.00  0.00           H
ATOM   3290  HB2 ASN A 216      57.520  85.130 110.310  1.00  0.00           H
ATOM   3291  CG  ASN A 216      58.800  84.420 108.650  1.00  0.00           C
ATOM   3292  OD1 ASN A 216      59.130  83.360 109.160  1.00  0.00           O
ATOM   3293  ND2 ASN A 216      59.280  84.790 107.470  1.00  0.00           N
ATOM   3294 1HD2 ASN A 216      59.100  85.720 107.120  1.00  0.00           H
ATOM   3295 2HD2 ASN A 216      60.120  84.320 107.180  1.00  0.00           H
ATOM   3296  C   ASN A 216      57.390  87.920 109.950  1.00  0.00           C
ATOM   3297  O   ASN A 216      56.510  88.310 109.200  1.00  0.00           O
ATOM   3298  N   LEU A 217      57.470  88.440 111.180  1.00  0.00           N
ATOM   3299  H   LEU A 217      58.250  88.120 111.730  1.00  0.00           H
ATOM   3300  CA  LEU A 217      56.580  89.330 111.870  1.00  0.00           C
ATOM   3301  HA  LEU A 217      55.930  89.830 111.150  1.00  0.00           H
ATOM   3302  CB  LEU A 217      55.750  88.460 112.860  1.00  0.00           C
ATOM   3303  HB1 LEU A 217      55.030  89.140 113.300  1.00  0.00           H
ATOM   3304  HB2 LEU A 217      56.300  88.140 113.750  1.00  0.00           H
ATOM   3305  CG  LEU A 217      54.940  87.360 112.220  1.00  0.00           C
ATOM   3306  HG  LEU A 217      55.620  86.730 111.640  1.00  0.00           H
ATOM   3307  CD1 LEU A 217      54.360  86.560 113.400  1.00  0.00           C
ATOM   3308 1HD1 LEU A 217      53.480  87.090 113.750  1.00  0.00           H
ATOM   3309 2HD1 LEU A 217      54.090  85.600 112.970  1.00  0.00           H
ATOM   3310 3HD1 LEU A 217      55.040  86.400 114.240  1.00  0.00           H
ATOM   3311  CD2 LEU A 217      53.770  87.720 111.260  1.00  0.00           C
ATOM   3312 1HD2 LEU A 217      53.020  88.300 111.800  1.00  0.00           H
ATOM   3313 2HD2 LEU A 217      54.220  88.360 110.500  1.00  0.00           H
ATOM   3314 3HD2 LEU A 217      53.210  86.930 110.770  1.00  0.00           H
ATOM   3315  C   LEU A 217      57.250  90.510 112.610  1.00  0.00           C
ATOM   3316  O   LEU A 217      56.630  91.430 113.090  1.00  0.00           O
ATOM   3317  N   ASP A 218      58.550  90.410 112.780  1.00  0.00           N
ATOM   3318  H   ASP A 218      59.020  89.610 112.380  1.00  0.00           H
ATOM   3319  CA  ASP A 218      59.320  91.320 113.600  1.00  0.00           C
ATOM   3320  HA  ASP A 218      60.250  90.790 113.780  1.00  0.00           H
ATOM   3321  CB  ASP A 218      59.610  92.650 112.800  1.00  0.00           C
ATOM   3322  HB1 ASP A 218      60.250  93.340 113.360  1.00  0.00           H
ATOM   3323  HB2 ASP A 218      58.670  93.140 112.540  1.00  0.00           H
ATOM   3324  CG  ASP A 218      60.270  92.320 111.520  1.00  0.00           C
ATOM   3325  OD1 ASP A 218      59.860  92.640 110.400  1.00  0.00           O
ATOM   3326  OD2 ASP A 218      61.360  91.710 111.600  1.00  0.00           O
ATOM   3327  C   ASP A 218      58.850  91.510 115.000  1.00  0.00           C
ATOM   3328  O   ASP A 218      59.120  92.530 115.640  1.00  0.00           O
ATOM   3329  N   ILE A 219      58.340  90.450 115.670  1.00  0.00           N
ATOM   3330  H   ILE A 219      58.180  89.640 115.090  1.00  0.00           H
ATOM   3331  CA  ILE A 219      57.920  90.440 117.090  1.00  0.00           C
ATOM   3332  HA  ILE A 219      57.810  91.480 117.400  1.00  0.00           H
ATOM   3333  CB  ILE A 219      56.520  89.790 117.160  1.00  0.00           C
ATOM   3334  HB  ILE A 219      56.620  88.750 116.840  1.00  0.00           H
ATOM   3335  CG2 ILE A 219      56.080  89.860 118.620  1.00  0.00           C
ATOM   3336 1HG2 ILE A 219      55.180  89.240 118.650  1.00  0.00           H
ATOM   3337 2HG2 ILE A 219      56.790  89.380 119.300  1.00  0.00           H
ATOM   3338 3HG2 ILE A 219      55.850  90.910 118.780  1.00  0.00           H
ATOM   3339  CG1 ILE A 219      55.530  90.420 116.180  1.00  0.00           C
ATOM   3340 1HG1 ILE A 219      55.850  90.270 115.150  1.00  0.00           H
ATOM   3341 2HG1 ILE A 219      55.440  91.500 116.340  1.00  0.00           H
ATOM   3342  CD  ILE A 219      54.160  89.780 116.200  1.00  0.00           C
ATOM   3343  HD1 ILE A 219      54.110  88.770 115.800  1.00  0.00           H
ATOM   3344  HD2 ILE A 219      53.750  89.710 117.210  1.00  0.00           H
ATOM   3345  HD3 ILE A 219      53.470  90.340 115.570  1.00  0.00           H
ATOM   3346  C   ILE A 219      58.950  89.770 117.980  1.00  0.00           C
ATOM   3347  O   ILE A 219      58.950  88.560 118.310  1.00  0.00           O
ATOM   3348  N   GLU A 220      59.950  90.590 118.210  1.00  0.00           N
ATOM   3349  H   GLU A 220      59.790  91.500 117.800  1.00  0.00           H
ATOM   3350  CA  GLU A 220      61.250  90.200 118.800  1.00  0.00           C
ATOM   3351  HA  GLU A 220      61.640  89.360 118.220  1.00  0.00           H
ATOM   3352  CB  GLU A 220      62.320  91.310 118.610  1.00  0.00           C
ATOM   3353  HB1 GLU A 220      63.270  91.040 119.080  1.00  0.00           H
ATOM   3354  HB2 GLU A 220      61.940  92.240 119.020  1.00  0.00           H
ATOM   3355  CG  GLU A 220      62.660  91.800 117.150  1.00  0.00           C
ATOM   3356  HG1 GLU A 220      61.750  92.140 116.660  1.00  0.00           H
ATOM   3357  HG2 GLU A 220      63.030  90.940 116.590  1.00  0.00           H
ATOM   3358  CD  GLU A 220      63.790  92.900 117.210  1.00  0.00           C
ATOM   3359  OE1 GLU A 220      64.990  92.600 117.350  1.00  0.00           O
ATOM   3360  OE2 GLU A 220      63.440  94.070 117.050  1.00  0.00           O
ATOM   3361  C   GLU A 220      61.150  89.910 120.300  1.00  0.00           C
ATOM   3362  O   GLU A 220      61.990  89.140 120.870  1.00  0.00           O
ATOM   3363  N   ARG A 221      60.170  90.440 121.020  1.00  0.00           N
ATOM   3364  H   ARG A 221      59.620  91.130 120.530  1.00  0.00           H
ATOM   3365  CA  ARG A 221      59.850  90.160 122.420  1.00  0.00           C
ATOM   3366  HA  ARG A 221      60.410  89.300 122.780  1.00  0.00           H
ATOM   3367  CB  ARG A 221      60.240  91.460 123.190  1.00  0.00           C
ATOM   3368  HB1 ARG A 221      59.760  91.510 124.160  1.00  0.00           H
ATOM   3369  HB2 ARG A 221      59.940  92.340 122.620  1.00  0.00           H
ATOM   3370  CG  ARG A 221      61.770  91.580 123.300  1.00  0.00           C
ATOM   3371  HG1 ARG A 221      62.270  91.740 122.340  1.00  0.00           H
ATOM   3372  HG2 ARG A 221      62.140  90.700 123.820  1.00  0.00           H
ATOM   3373  CD  ARG A 221      62.130  92.810 124.100  1.00  0.00           C
ATOM   3374  HD1 ARG A 221      61.500  92.850 124.990  1.00  0.00           H
ATOM   3375  HD2 ARG A 221      61.820  93.710 123.560  1.00  0.00           H
ATOM   3376  NE  ARG A 221      63.570  92.810 124.400  1.00  0.00           N
ATOM   3377  HE  ARG A 221      64.120  92.100 123.940  1.00  0.00           H
ATOM   3378  CZ  ARG A 221      64.260  93.720 125.080  1.00  0.00           C
ATOM   3379  NH1 ARG A 221      63.670  94.780 125.660  1.00  0.00           N
ATOM   3380 1HH1 ARG A 221      62.710  94.610 125.950  1.00  0.00           H
ATOM   3381 2HH1 ARG A 221      64.290  95.450 126.090  1.00  0.00           H
ATOM   3382  NH2 ARG A 221      65.530  93.670 125.080  1.00  0.00           N
ATOM   3383 1HH2 ARG A 221      66.020  92.900 124.660  1.00  0.00           H
ATOM   3384 2HH2 ARG A 221      66.040  94.400 125.560  1.00  0.00           H
ATOM   3385  C   ARG A 221      58.410  89.670 122.590  1.00  0.00           C
ATOM   3386  O   ARG A 221      57.570  90.470 122.950  1.00  0.00           O
ATOM   3387  N   PRO A 222      58.080  88.390 122.130  1.00  0.00           N
ATOM   3388  CD  PRO A 222      58.940  87.280 121.620  1.00  0.00           C
ATOM   3389  HD1 PRO A 222      59.570  86.820 122.380  1.00  0.00           H
ATOM   3390  HD2 PRO A 222      59.550  87.680 120.810  1.00  0.00           H
ATOM   3391  CG  PRO A 222      58.050  86.210 121.020  1.00  0.00           C
ATOM   3392  HG1 PRO A 222      58.000  85.460 121.810  1.00  0.00           H
ATOM   3393  HG2 PRO A 222      58.350  85.760 120.080  1.00  0.00           H
ATOM   3394  CB  PRO A 222      56.680  86.870 120.880  1.00  0.00           C
ATOM   3395  HB1 PRO A 222      55.850  86.170 121.000  1.00  0.00           H
ATOM   3396  HB2 PRO A 222      56.500  87.240 119.870  1.00  0.00           H
ATOM   3397  CA  PRO A 222      56.680  87.980 122.020  1.00  0.00           C
ATOM   3398  HA  PRO A 222      56.080  88.830 121.690  1.00  0.00           H
ATOM   3399  C   PRO A 222      56.030  87.560 123.380  1.00  0.00           C
ATOM   3400  O   PRO A 222      56.750  87.200 124.300  1.00  0.00           O
ATOM   3401  N   THR A 223      54.680  87.600 123.480  1.00  0.00           N
ATOM   3402  H   THR A 223      54.200  87.980 122.680  1.00  0.00           H
ATOM   3403  CA  THR A 223      53.870  87.110 124.640  1.00  0.00           C
ATOM   3404  HA  THR A 223      54.520  86.980 125.510  1.00  0.00           H
ATOM   3405  CB  THR A 223      52.820  88.110 125.140  1.00  0.00           C
ATOM   3406  HB  THR A 223      52.390  87.660 126.040  1.00  0.00           H
ATOM   3407  CG2 THR A 223      53.420  89.440 125.580  1.00  0.00           C
ATOM   3408 1HG2 THR A 223      54.130  89.290 126.400  1.00  0.00           H
ATOM   3409 2HG2 THR A 223      54.000  90.010 124.850  1.00  0.00           H
ATOM   3410 3HG2 THR A 223      52.560  90.030 125.890  1.00  0.00           H
ATOM   3411  OG1 THR A 223      51.860  88.280 124.170  1.00  0.00           O
ATOM   3412  HG1 THR A 223      51.190  88.810 124.590  1.00  0.00           H
ATOM   3413  C   THR A 223      53.280  85.810 124.210  1.00  0.00           C
ATOM   3414  O   THR A 223      53.400  85.320 123.060  1.00  0.00           O
ATOM   3415  N   TYR A 224      52.770  85.120 125.220  1.00  0.00           N
ATOM   3416  H   TYR A 224      52.800  85.520 126.150  1.00  0.00           H
ATOM   3417  CA  TYR A 224      52.040  83.850 124.980  1.00  0.00           C
ATOM   3418  HA  TYR A 224      52.700  83.100 124.540  1.00  0.00           H
ATOM   3419  CB  TYR A 224      51.460  83.260 126.330  1.00  0.00           C
ATOM   3420  HB1 TYR A 224      50.490  82.790 126.170  1.00  0.00           H
ATOM   3421  HB2 TYR A 224      51.200  84.030 127.050  1.00  0.00           H
ATOM   3422  CG  TYR A 224      52.380  82.220 126.970  1.00  0.00           C
ATOM   3423  CD1 TYR A 224      51.750  81.150 127.690  1.00  0.00           C
ATOM   3424  HD1 TYR A 224      50.680  81.050 127.800  1.00  0.00           H
ATOM   3425  CE1 TYR A 224      52.460  80.190 128.450  1.00  0.00           C
ATOM   3426  HE1 TYR A 224      52.030  79.450 129.110  1.00  0.00           H
ATOM   3427  CZ  TYR A 224      53.840  80.260 128.410  1.00  0.00           C
ATOM   3428  OH  TYR A 224      54.540  79.390 129.220  1.00  0.00           O
ATOM   3429  HH  TYR A 224      53.980  78.990 129.890  1.00  0.00           H
ATOM   3430  CE2 TYR A 224      54.530  81.260 127.650  1.00  0.00           C
ATOM   3431  HE2 TYR A 224      55.600  81.210 127.510  1.00  0.00           H
ATOM   3432  CD2 TYR A 224      53.800  82.250 126.950  1.00  0.00           C
ATOM   3433  HD2 TYR A 224      54.430  82.990 126.470  1.00  0.00           H
ATOM   3434  C   TYR A 224      50.880  84.050 123.950  1.00  0.00           C
ATOM   3435  O   TYR A 224      50.690  83.190 123.080  1.00  0.00           O
ATOM   3436  N   THR A 225      50.120  85.190 124.030  1.00  0.00           N
ATOM   3437  H   THR A 225      50.260  85.810 124.820  1.00  0.00           H
ATOM   3438  CA  THR A 225      49.190  85.570 122.950  1.00  0.00           C
ATOM   3439  HA  THR A 225      48.290  84.970 123.090  1.00  0.00           H
ATOM   3440  CB  THR A 225      48.570  87.020 123.040  1.00  0.00           C
ATOM   3441  HB  THR A 225      49.420  87.690 122.880  1.00  0.00           H
ATOM   3442  CG2 THR A 225      47.350  87.260 122.110  1.00  0.00           C
ATOM   3443 1HG2 THR A 225      47.640  87.170 121.070  1.00  0.00           H
ATOM   3444 2HG2 THR A 225      46.510  86.600 122.330  1.00  0.00           H
ATOM   3445 3HG2 THR A 225      47.010  88.280 122.290  1.00  0.00           H
ATOM   3446  OG1 THR A 225      48.010  87.390 124.350  1.00  0.00           O
ATOM   3447  HG1 THR A 225      48.650  87.270 125.050  1.00  0.00           H
ATOM   3448  C   THR A 225      49.650  85.350 121.510  1.00  0.00           C
ATOM   3449  O   THR A 225      48.940  84.830 120.710  1.00  0.00           O
ATOM   3450  N   ASN A 226      50.850  85.830 121.170  1.00  0.00           N
ATOM   3451  H   ASN A 226      51.440  86.070 121.960  1.00  0.00           H
ATOM   3452  CA  ASN A 226      51.330  85.750 119.810  1.00  0.00           C
ATOM   3453  HA  ASN A 226      50.740  86.260 119.040  1.00  0.00           H
ATOM   3454  CB  ASN A 226      52.700  86.490 119.790  1.00  0.00           C
ATOM   3455  HB1 ASN A 226      53.020  86.490 118.750  1.00  0.00           H
ATOM   3456  HB2 ASN A 226      53.430  85.930 120.380  1.00  0.00           H
ATOM   3457  CG  ASN A 226      52.590  87.930 120.170  1.00  0.00           C
ATOM   3458  OD1 ASN A 226      53.060  88.420 121.220  1.00  0.00           O
ATOM   3459  ND2 ASN A 226      52.000  88.770 119.390  1.00  0.00           N
ATOM   3460 1HD2 ASN A 226      51.710  88.510 118.460  1.00  0.00           H
ATOM   3461 2HD2 ASN A 226      51.700  89.650 119.790  1.00  0.00           H
ATOM   3462  C   ASN A 226      51.510  84.300 119.310  1.00  0.00           C
ATOM   3463  O   ASN A 226      51.060  83.930 118.260  1.00  0.00           O
ATOM   3464  N   LEU A 227      52.140  83.440 120.090  1.00  0.00           N
ATOM   3465  H   LEU A 227      52.500  83.700 121.000  1.00  0.00           H
ATOM   3466  CA  LEU A 227      52.410  82.090 119.720  1.00  0.00           C
ATOM   3467  HA  LEU A 227      52.920  82.070 118.760  1.00  0.00           H
ATOM   3468  CB  LEU A 227      53.260  81.410 120.920  1.00  0.00           C
ATOM   3469  HB1 LEU A 227      53.660  80.440 120.600  1.00  0.00           H
ATOM   3470  HB2 LEU A 227      52.630  81.170 121.790  1.00  0.00           H
ATOM   3471  CG  LEU A 227      54.360  82.330 121.530  1.00  0.00           C
ATOM   3472  HG  LEU A 227      53.850  83.180 121.970  1.00  0.00           H
ATOM   3473  CD1 LEU A 227      55.200  81.530 122.600  1.00  0.00           C
ATOM   3474 1HD1 LEU A 227      55.680  80.670 122.130  1.00  0.00           H
ATOM   3475 2HD1 LEU A 227      55.840  82.200 123.180  1.00  0.00           H
ATOM   3476 3HD1 LEU A 227      54.520  81.150 123.360  1.00  0.00           H
ATOM   3477  CD2 LEU A 227      55.390  82.840 120.550  1.00  0.00           C
ATOM   3478 1HD2 LEU A 227      54.870  83.220 119.670  1.00  0.00           H
ATOM   3479 2HD2 LEU A 227      56.050  83.580 121.020  1.00  0.00           H
ATOM   3480 3HD2 LEU A 227      56.060  82.000 120.320  1.00  0.00           H
ATOM   3481  C   LEU A 227      51.060  81.360 119.510  1.00  0.00           C
ATOM   3482  O   LEU A 227      50.860  80.780 118.460  1.00  0.00           O
ATOM   3483  N   ASN A 228      50.190  81.530 120.460  1.00  0.00           N
ATOM   3484  H   ASN A 228      50.600  81.840 121.330  1.00  0.00           H
ATOM   3485  CA  ASN A 228      48.900  80.780 120.540  1.00  0.00           C
ATOM   3486  HA  ASN A 228      49.140  79.720 120.520  1.00  0.00           H
ATOM   3487  CB  ASN A 228      48.240  81.240 121.850  1.00  0.00           C
ATOM   3488  HB1 ASN A 228      47.290  80.720 121.990  1.00  0.00           H
ATOM   3489  HB2 ASN A 228      48.010  82.300 121.960  1.00  0.00           H
ATOM   3490  CG  ASN A 228      48.960  80.790 123.060  1.00  0.00           C
ATOM   3491  OD1 ASN A 228      49.930  80.030 122.950  1.00  0.00           O
ATOM   3492  ND2 ASN A 228      48.470  81.040 124.290  1.00  0.00           N
ATOM   3493 1HD2 ASN A 228      47.600  81.530 124.470  1.00  0.00           H
ATOM   3494 2HD2 ASN A 228      49.180  80.810 124.970  1.00  0.00           H
ATOM   3495  C   ASN A 228      48.010  81.060 119.340  1.00  0.00           C
ATOM   3496  O   ASN A 228      47.340  80.170 118.850  1.00  0.00           O
ATOM   3497  N   ARG A 229      48.000  82.250 118.760  1.00  0.00           N
ATOM   3498  H   ARG A 229      48.390  83.000 119.310  1.00  0.00           H
ATOM   3499  CA  ARG A 229      47.370  82.500 117.420  1.00  0.00           C
ATOM   3500  HA  ARG A 229      46.350  82.140 117.430  1.00  0.00           H
ATOM   3501  CB  ARG A 229      47.440  84.030 117.110  1.00  0.00           C
ATOM   3502  HB1 ARG A 229      47.230  84.190 116.050  1.00  0.00           H
ATOM   3503  HB2 ARG A 229      48.490  84.280 117.280  1.00  0.00           H
ATOM   3504  CG  ARG A 229      46.430  84.860 117.980  1.00  0.00           C
ATOM   3505  HG1 ARG A 229      46.760  84.800 119.020  1.00  0.00           H
ATOM   3506  HG2 ARG A 229      45.450  84.390 117.950  1.00  0.00           H
ATOM   3507  CD  ARG A 229      46.410  86.350 117.650  1.00  0.00           C
ATOM   3508  HD1 ARG A 229      45.520  86.720 118.170  1.00  0.00           H
ATOM   3509  HD2 ARG A 229      46.120  86.400 116.610  1.00  0.00           H
ATOM   3510  NE  ARG A 229      47.690  87.000 117.980  1.00  0.00           N
ATOM   3511  HE  ARG A 229      48.580  86.690 117.590  1.00  0.00           H
ATOM   3512  CZ  ARG A 229      47.690  88.060 118.720  1.00  0.00           C
ATOM   3513  NH1 ARG A 229      46.710  88.820 119.190  1.00  0.00           N
ATOM   3514 1HH1 ARG A 229      45.770  88.780 118.820  1.00  0.00           H
ATOM   3515 2HH1 ARG A 229      47.090  89.550 119.760  1.00  0.00           H
ATOM   3516  NH2 ARG A 229      48.840  88.530 119.020  1.00  0.00           N
ATOM   3517 1HH2 ARG A 229      49.690  88.120 118.670  1.00  0.00           H
ATOM   3518 2HH2 ARG A 229      48.990  89.440 119.440  1.00  0.00           H
ATOM   3519  C   ARG A 229      48.000  81.740 116.220  1.00  0.00           C
ATOM   3520  O   ARG A 229      47.250  81.330 115.320  1.00  0.00           O
ATOM   3521  N   LEU A 230      49.290  81.620 116.240  1.00  0.00           N
ATOM   3522  H   LEU A 230      49.790  82.080 116.990  1.00  0.00           H
ATOM   3523  CA  LEU A 230      50.030  80.830 115.270  1.00  0.00           C
ATOM   3524  HA  LEU A 230      49.570  81.000 114.290  1.00  0.00           H
ATOM   3525  CB  LEU A 230      51.490  81.320 115.110  1.00  0.00           C
ATOM   3526  HB1 LEU A 230      52.150  80.470 115.290  1.00  0.00           H
ATOM   3527  HB2 LEU A 230      51.800  82.000 115.900  1.00  0.00           H
ATOM   3528  CG  LEU A 230      51.850  81.930 113.790  1.00  0.00           C
ATOM   3529  HG  LEU A 230      51.100  82.710 113.650  1.00  0.00           H
ATOM   3530  CD1 LEU A 230      53.230  82.610 113.900  1.00  0.00           C
ATOM   3531 1HD1 LEU A 230      53.160  83.450 114.590  1.00  0.00           H
ATOM   3532 2HD1 LEU A 230      53.980  81.960 114.370  1.00  0.00           H
ATOM   3533 3HD1 LEU A 230      53.600  82.980 112.950  1.00  0.00           H
ATOM   3534  CD2 LEU A 230      51.930  81.010 112.580  1.00  0.00           C
ATOM   3535 1HD2 LEU A 230      52.690  80.230 112.650  1.00  0.00           H
ATOM   3536 2HD2 LEU A 230      50.970  80.500 112.500  1.00  0.00           H
ATOM   3537 3HD2 LEU A 230      52.030  81.660 111.710  1.00  0.00           H
ATOM   3538  C   LEU A 230      49.960  79.320 115.430  1.00  0.00           C
ATOM   3539  O   LEU A 230      49.760  78.550 114.510  1.00  0.00           O
ATOM   3540  N   ILE A 231      50.030  78.860 116.660  1.00  0.00           N
ATOM   3541  H   ILE A 231      50.270  79.510 117.390  1.00  0.00           H
ATOM   3542  CA  ILE A 231      49.890  77.470 117.150  1.00  0.00           C
ATOM   3543  HA  ILE A 231      50.460  76.790 116.510  1.00  0.00           H
ATOM   3544  CB  ILE A 231      50.390  77.280 118.620  1.00  0.00           C
ATOM   3545  HB  ILE A 231      49.700  77.880 119.210  1.00  0.00           H
ATOM   3546  CG2 ILE A 231      50.170  75.800 119.000  1.00  0.00           C
ATOM   3547 1HG2 ILE A 231      51.050  75.240 118.670  1.00  0.00           H
ATOM   3548 2HG2 ILE A 231      50.240  75.690 120.080  1.00  0.00           H
ATOM   3549 3HG2 ILE A 231      49.300  75.320 118.560  1.00  0.00           H
ATOM   3550  CG1 ILE A 231      51.900  77.690 118.650  1.00  0.00           C
ATOM   3551 1HG1 ILE A 231      52.090  78.710 118.310  1.00  0.00           H
ATOM   3552 2HG1 ILE A 231      52.490  77.040 118.000  1.00  0.00           H
ATOM   3553  CD  ILE A 231      52.310  77.620 120.090  1.00  0.00           C
ATOM   3554  HD1 ILE A 231      53.340  77.960 120.190  1.00  0.00           H
ATOM   3555  HD2 ILE A 231      51.650  78.270 120.660  1.00  0.00           H
ATOM   3556  HD3 ILE A 231      52.320  76.630 120.530  1.00  0.00           H
ATOM   3557  C   ILE A 231      48.450  76.990 116.880  1.00  0.00           C
ATOM   3558  O   ILE A 231      48.270  75.910 116.300  1.00  0.00           O
ATOM   3559  N   SER A 232      47.450  77.790 117.190  1.00  0.00           N
ATOM   3560  H   SER A 232      47.650  78.580 117.780  1.00  0.00           H
ATOM   3561  CA  SER A 232      46.020  77.540 116.850  1.00  0.00           C
ATOM   3562  HA  SER A 232      45.780  76.570 117.290  1.00  0.00           H
ATOM   3563  CB  SER A 232      44.960  78.580 117.450  1.00  0.00           C
ATOM   3564  HB1 SER A 232      44.030  78.060 117.230  1.00  0.00           H
ATOM   3565  HB2 SER A 232      45.050  79.470 116.820  1.00  0.00           H
ATOM   3566  OG  SER A 232      45.160  78.690 118.850  1.00  0.00           O
ATOM   3567  HG  SER A 232      45.860  79.340 118.930  1.00  0.00           H
ATOM   3568  C   SER A 232      45.850  77.350 115.340  1.00  0.00           C
ATOM   3569  O   SER A 232      45.280  76.350 114.890  1.00  0.00           O
ATOM   3570  N   GLN A 233      46.410  78.170 114.460  1.00  0.00           N
ATOM   3571  H   GLN A 233      46.970  78.910 114.860  1.00  0.00           H
ATOM   3572  CA  GLN A 233      46.450  78.030 113.000  1.00  0.00           C
ATOM   3573  HA  GLN A 233      45.440  78.130 112.610  1.00  0.00           H
ATOM   3574  CB  GLN A 233      47.190  79.220 112.440  1.00  0.00           C
ATOM   3575  HB1 GLN A 233      48.250  78.990 112.460  1.00  0.00           H
ATOM   3576  HB2 GLN A 233      46.890  80.160 112.910  1.00  0.00           H
ATOM   3577  CG  GLN A 233      46.800  79.530 110.970  1.00  0.00           C
ATOM   3578  HG1 GLN A 233      46.930  78.600 110.420  1.00  0.00           H
ATOM   3579  HG2 GLN A 233      47.510  80.240 110.540  1.00  0.00           H
ATOM   3580  CD  GLN A 233      45.380  79.940 110.710  1.00  0.00           C
ATOM   3581  OE1 GLN A 233      44.640  79.140 110.180  1.00  0.00           O
ATOM   3582  NE2 GLN A 233      44.840  81.090 111.020  1.00  0.00           N
ATOM   3583 1HE2 GLN A 233      45.400  81.640 111.640  1.00  0.00           H
ATOM   3584 2HE2 GLN A 233      43.840  81.200 110.880  1.00  0.00           H
ATOM   3585  C   GLN A 233      47.000  76.670 112.510  1.00  0.00           C
ATOM   3586  O   GLN A 233      46.540  76.170 111.460  1.00  0.00           O
ATOM   3587  N   ILE A 234      48.060  76.120 113.210  1.00  0.00           N
ATOM   3588  H   ILE A 234      48.240  76.540 114.110  1.00  0.00           H
ATOM   3589  CA  ILE A 234      48.580  74.720 112.930  1.00  0.00           C
ATOM   3590  HA  ILE A 234      48.880  74.590 111.890  1.00  0.00           H
ATOM   3591  CB  ILE A 234      49.850  74.550 113.680  1.00  0.00           C
ATOM   3592  HB  ILE A 234      49.650  74.880 114.700  1.00  0.00           H
ATOM   3593  CG2 ILE A 234      50.320  73.020 113.770  1.00  0.00           C
ATOM   3594 1HG2 ILE A 234      50.280  72.630 112.750  1.00  0.00           H
ATOM   3595 2HG2 ILE A 234      51.290  72.880 114.240  1.00  0.00           H
ATOM   3596 3HG2 ILE A 234      49.540  72.540 114.360  1.00  0.00           H
ATOM   3597  CG1 ILE A 234      50.980  75.400 112.940  1.00  0.00           C
ATOM   3598 1HG1 ILE A 234      50.580  76.420 112.990  1.00  0.00           H
ATOM   3599 2HG1 ILE A 234      51.220  75.180 111.900  1.00  0.00           H
ATOM   3600  CD  ILE A 234      52.430  75.380 113.480  1.00  0.00           C
ATOM   3601  HD1 ILE A 234      52.320  75.620 114.540  1.00  0.00           H
ATOM   3602  HD2 ILE A 234      52.870  74.400 113.330  1.00  0.00           H
ATOM   3603  HD3 ILE A 234      52.940  76.110 112.840  1.00  0.00           H
ATOM   3604  C   ILE A 234      47.460  73.720 113.350  1.00  0.00           C
ATOM   3605  O   ILE A 234      47.120  72.860 112.510  1.00  0.00           O
ATOM   3606  N   VAL A 235      46.800  73.810 114.530  1.00  0.00           N
ATOM   3607  H   VAL A 235      47.180  74.540 115.120  1.00  0.00           H
ATOM   3608  CA  VAL A 235      45.790  72.840 115.020  1.00  0.00           C
ATOM   3609  HA  VAL A 235      46.200  71.850 114.810  1.00  0.00           H
ATOM   3610  CB  VAL A 235      45.490  73.050 116.460  1.00  0.00           C
ATOM   3611  HB  VAL A 235      45.130  74.080 116.470  1.00  0.00           H
ATOM   3612  CG1 VAL A 235      44.340  72.180 117.010  1.00  0.00           C
ATOM   3613 1HG1 VAL A 235      44.760  71.180 117.120  1.00  0.00           H
ATOM   3614 2HG1 VAL A 235      43.950  72.540 117.970  1.00  0.00           H
ATOM   3615 3HG1 VAL A 235      43.450  72.370 116.430  1.00  0.00           H
ATOM   3616  CG2 VAL A 235      46.770  73.020 117.300  1.00  0.00           C
ATOM   3617 1HG2 VAL A 235      47.090  71.980 117.350  1.00  0.00           H
ATOM   3618 2HG2 VAL A 235      47.540  73.690 116.910  1.00  0.00           H
ATOM   3619 3HG2 VAL A 235      46.670  73.370 118.330  1.00  0.00           H
ATOM   3620  C   VAL A 235      44.550  72.910 114.170  1.00  0.00           C
ATOM   3621  O   VAL A 235      43.980  71.830 113.850  1.00  0.00           O
ATOM   3622  N   SER A 236      44.100  74.080 113.810  1.00  0.00           N
ATOM   3623  H   SER A 236      44.370  74.930 114.280  1.00  0.00           H
ATOM   3624  CA  SER A 236      43.050  74.290 112.780  1.00  0.00           C
ATOM   3625  HA  SER A 236      42.130  73.810 113.100  1.00  0.00           H
ATOM   3626  CB  SER A 236      42.690  75.780 112.650  1.00  0.00           C
ATOM   3627  HB1 SER A 236      43.500  76.440 112.330  1.00  0.00           H
ATOM   3628  HB2 SER A 236      42.320  76.090 113.630  1.00  0.00           H
ATOM   3629  OG  SER A 236      41.510  75.960 111.900  1.00  0.00           O
ATOM   3630  HG  SER A 236      41.540  76.810 111.470  1.00  0.00           H
ATOM   3631  C   SER A 236      43.330  73.650 111.410  1.00  0.00           C
ATOM   3632  O   SER A 236      42.470  72.920 110.850  1.00  0.00           O
ATOM   3633  N   SER A 237      44.520  73.810 110.850  1.00  0.00           N
ATOM   3634  H   SER A 237      45.270  74.270 111.340  1.00  0.00           H
ATOM   3635  CA  SER A 237      44.890  73.230 109.500  1.00  0.00           C
ATOM   3636  HA  SER A 237      44.190  73.530 108.720  1.00  0.00           H
ATOM   3637  CB  SER A 237      46.310  73.760 109.030  1.00  0.00           C
ATOM   3638  HB1 SER A 237      46.540  73.510 107.990  1.00  0.00           H
ATOM   3639  HB2 SER A 237      47.180  73.440 109.600  1.00  0.00           H
ATOM   3640  OG  SER A 237      46.320  75.140 109.040  1.00  0.00           O
ATOM   3641  HG  SER A 237      46.700  75.480 109.850  1.00  0.00           H
ATOM   3642  C   SER A 237      44.870  71.670 109.600  1.00  0.00           C
ATOM   3643  O   SER A 237      44.250  71.090 108.690  1.00  0.00           O
ATOM   3644  N   ILE A 238      45.340  71.030 110.710  1.00  0.00           N
ATOM   3645  H   ILE A 238      45.660  71.580 111.500  1.00  0.00           H
ATOM   3646  CA  ILE A 238      45.300  69.620 111.080  1.00  0.00           C
ATOM   3647  HA  ILE A 238      45.810  68.970 110.360  1.00  0.00           H
ATOM   3648  CB  ILE A 238      46.070  69.380 112.420  1.00  0.00           C
ATOM   3649  HB  ILE A 238      45.780  70.160 113.130  1.00  0.00           H
ATOM   3650  CG2 ILE A 238      45.680  68.030 112.940  1.00  0.00           C
ATOM   3651 1HG2 ILE A 238      45.990  67.220 112.270  1.00  0.00           H
ATOM   3652 2HG2 ILE A 238      46.220  67.900 113.880  1.00  0.00           H
ATOM   3653 3HG2 ILE A 238      44.610  67.840 113.060  1.00  0.00           H
ATOM   3654  CG1 ILE A 238      47.530  69.490 112.130  1.00  0.00           C
ATOM   3655 1HG1 ILE A 238      47.750  70.440 111.630  1.00  0.00           H
ATOM   3656 2HG1 ILE A 238      47.920  68.710 111.480  1.00  0.00           H
ATOM   3657  CD  ILE A 238      48.430  69.520 113.360  1.00  0.00           C
ATOM   3658  HD1 ILE A 238      48.360  70.370 114.030  1.00  0.00           H
ATOM   3659  HD2 ILE A 238      48.130  68.620 113.900  1.00  0.00           H
ATOM   3660  HD3 ILE A 238      49.480  69.460 113.080  1.00  0.00           H
ATOM   3661  C   ILE A 238      43.850  69.080 111.090  1.00  0.00           C
ATOM   3662  O   ILE A 238      43.630  67.920 110.700  1.00  0.00           O
ATOM   3663  N   THR A 239      42.850  69.890 111.460  1.00  0.00           N
ATOM   3664  H   THR A 239      43.120  70.810 111.790  1.00  0.00           H
ATOM   3665  CA  THR A 239      41.450  69.440 111.460  1.00  0.00           C
ATOM   3666  HA  THR A 239      41.300  68.370 111.280  1.00  0.00           H
ATOM   3667  CB  THR A 239      40.930  69.810 112.810  1.00  0.00           C
ATOM   3668  HB  THR A 239      39.980  69.310 112.970  1.00  0.00           H
ATOM   3669  CG2 THR A 239      41.710  69.160 113.950  1.00  0.00           C
ATOM   3670 1HG2 THR A 239      42.420  69.880 114.360  1.00  0.00           H
ATOM   3671 2HG2 THR A 239      41.040  68.880 114.760  1.00  0.00           H
ATOM   3672 3HG2 THR A 239      42.230  68.260 113.640  1.00  0.00           H
ATOM   3673  OG1 THR A 239      41.020  71.190 112.990  1.00  0.00           O
ATOM   3674  HG1 THR A 239      41.290  71.350 113.900  1.00  0.00           H
ATOM   3675  C   THR A 239      40.540  69.990 110.380  1.00  0.00           C
ATOM   3676  O   THR A 239      39.320  69.840 110.510  1.00  0.00           O
ATOM   3677  N   ALA A 240      41.010  70.670 109.330  1.00  0.00           N
ATOM   3678  H   ALA A 240      42.000  70.790 109.220  1.00  0.00           H
ATOM   3679  CA  ALA A 240      40.020  71.330 108.360  1.00  0.00           C
ATOM   3680  HA  ALA A 240      39.260  71.900 108.890  1.00  0.00           H
ATOM   3681  CB  ALA A 240      40.870  72.270 107.450  1.00  0.00           C
ATOM   3682  HB1 ALA A 240      40.160  72.900 106.900  1.00  0.00           H
ATOM   3683  HB2 ALA A 240      41.590  72.880 107.980  1.00  0.00           H
ATOM   3684  HB3 ALA A 240      41.460  71.600 106.820  1.00  0.00           H
ATOM   3685  C   ALA A 240      39.170  70.280 107.640  1.00  0.00           C
ATOM   3686  O   ALA A 240      37.940  70.460 107.590  1.00  0.00           O
ATOM   3687  N   SER A 241      39.790  69.180 107.210  1.00  0.00           N
ATOM   3688  H   SER A 241      40.750  69.170 107.520  1.00  0.00           H
ATOM   3689  CA  SER A 241      39.120  68.070 106.490  1.00  0.00           C
ATOM   3690  HA  SER A 241      38.290  68.360 105.840  1.00  0.00           H
ATOM   3691  CB  SER A 241      40.170  67.260 105.620  1.00  0.00           C
ATOM   3692  HB1 SER A 241      39.570  66.710 104.890  1.00  0.00           H
ATOM   3693  HB2 SER A 241      40.880  66.600 106.120  1.00  0.00           H
ATOM   3694  OG  SER A 241      40.950  68.110 104.880  1.00  0.00           O
ATOM   3695  HG  SER A 241      41.680  68.390 105.430  1.00  0.00           H
ATOM   3696  C   SER A 241      38.470  67.130 107.480  1.00  0.00           C
ATOM   3697  O   SER A 241      37.820  66.200 107.100  1.00  0.00           O
ATOM   3698  N   LEU A 242      38.570  67.300 108.820  1.00  0.00           N
ATOM   3699  H   LEU A 242      39.170  67.980 109.270  1.00  0.00           H
ATOM   3700  CA  LEU A 242      37.660  66.640 109.800  1.00  0.00           C
ATOM   3701  HA  LEU A 242      37.290  65.670 109.470  1.00  0.00           H
ATOM   3702  CB  LEU A 242      38.430  66.580 111.170  1.00  0.00           C
ATOM   3703  HB1 LEU A 242      37.780  66.160 111.940  1.00  0.00           H
ATOM   3704  HB2 LEU A 242      38.760  67.560 111.500  1.00  0.00           H
ATOM   3705  CG  LEU A 242      39.680  65.600 111.090  1.00  0.00           C
ATOM   3706  HG  LEU A 242      40.480  66.050 110.510  1.00  0.00           H
ATOM   3707  CD1 LEU A 242      40.320  65.490 112.490  1.00  0.00           C
ATOM   3708 1HD1 LEU A 242      40.860  66.380 112.830  1.00  0.00           H
ATOM   3709 2HD1 LEU A 242      39.510  65.220 113.160  1.00  0.00           H
ATOM   3710 3HD1 LEU A 242      41.200  64.840 112.470  1.00  0.00           H
ATOM   3711  CD2 LEU A 242      39.370  64.240 110.500  1.00  0.00           C
ATOM   3712 1HD2 LEU A 242      40.320  63.710 110.390  1.00  0.00           H
ATOM   3713 2HD2 LEU A 242      38.690  63.680 111.130  1.00  0.00           H
ATOM   3714 3HD2 LEU A 242      39.010  64.370 109.480  1.00  0.00           H
ATOM   3715  C   LEU A 242      36.400  67.500 109.950  1.00  0.00           C
ATOM   3716  O   LEU A 242      35.430  66.930 110.450  1.00  0.00           O
ATOM   3717  N   ARG A 243      36.360  68.780 109.600  1.00  0.00           N
ATOM   3718  H   ARG A 243      37.190  69.140 109.160  1.00  0.00           H
ATOM   3719  CA  ARG A 243      35.370  69.800 109.980  1.00  0.00           C
ATOM   3720  HA  ARG A 243      34.660  69.340 110.660  1.00  0.00           H
ATOM   3721  CB  ARG A 243      36.150  70.990 110.700  1.00  0.00           C
ATOM   3722  HB1 ARG A 243      35.490  71.840 110.880  1.00  0.00           H
ATOM   3723  HB2 ARG A 243      37.000  71.330 110.110  1.00  0.00           H
ATOM   3724  CG  ARG A 243      36.660  70.670 112.130  1.00  0.00           C
ATOM   3725  HG1 ARG A 243      37.270  69.770 112.030  1.00  0.00           H
ATOM   3726  HG2 ARG A 243      35.820  70.400 112.770  1.00  0.00           H
ATOM   3727  CD  ARG A 243      37.350  71.850 112.800  1.00  0.00           C
ATOM   3728  HD1 ARG A 243      37.720  71.570 113.790  1.00  0.00           H
ATOM   3729  HD2 ARG A 243      36.600  72.620 112.960  1.00  0.00           H
ATOM   3730  NE  ARG A 243      38.470  72.410 112.090  1.00  0.00           N
ATOM   3731  HE  ARG A 243      39.370  71.950 112.120  1.00  0.00           H
ATOM   3732  CZ  ARG A 243      38.590  73.480 111.380  1.00  0.00           C
ATOM   3733  NH1 ARG A 243      37.580  74.270 111.240  1.00  0.00           N
ATOM   3734 1HH1 ARG A 243      36.730  74.190 111.780  1.00  0.00           H
ATOM   3735 2HH1 ARG A 243      37.790  75.180 110.850  1.00  0.00           H
ATOM   3736  NH2 ARG A 243      39.610  73.880 110.650  1.00  0.00           N
ATOM   3737 1HH2 ARG A 243      40.540  73.510 110.770  1.00  0.00           H
ATOM   3738 2HH2 ARG A 243      39.390  74.700 110.090  1.00  0.00           H
ATOM   3739  C   ARG A 243      34.500  70.170 108.740  1.00  0.00           C
ATOM   3740  O   ARG A 243      33.270  70.390 108.880  1.00  0.00           O
ATOM   3741  N   PHE A 244      35.080  70.190 107.540  1.00  0.00           N
ATOM   3742  H   PHE A 244      36.090  70.160 107.530  1.00  0.00           H
ATOM   3743  CA  PHE A 244      34.520  70.320 106.180  1.00  0.00           C
ATOM   3744  HA  PHE A 244      33.440  70.240 106.340  1.00  0.00           H
ATOM   3745  CB  PHE A 244      34.900  71.720 105.620  1.00  0.00           C
ATOM   3746  HB1 PHE A 244      34.560  71.890 104.600  1.00  0.00           H
ATOM   3747  HB2 PHE A 244      35.980  71.730 105.470  1.00  0.00           H
ATOM   3748  CG  PHE A 244      34.560  73.020 106.400  1.00  0.00           C
ATOM   3749  CD1 PHE A 244      33.330  73.620 106.230  1.00  0.00           C
ATOM   3750  HD1 PHE A 244      32.620  73.190 105.540  1.00  0.00           H
ATOM   3751  CE1 PHE A 244      33.020  74.780 106.900  1.00  0.00           C
ATOM   3752  HE1 PHE A 244      32.000  75.140 106.810  1.00  0.00           H
ATOM   3753  CZ  PHE A 244      33.940  75.370 107.800  1.00  0.00           C
ATOM   3754  HZ  PHE A 244      33.810  76.210 108.470  1.00  0.00           H
ATOM   3755  CE2 PHE A 244      35.160  74.730 108.050  1.00  0.00           C
ATOM   3756  HE2 PHE A 244      35.860  75.270 108.680  1.00  0.00           H
ATOM   3757  CD2 PHE A 244      35.460  73.520 107.400  1.00  0.00           C
ATOM   3758  HD2 PHE A 244      36.400  72.990 107.480  1.00  0.00           H
ATOM   3759  C   PHE A 244      34.930  69.190 105.150  1.00  0.00           C
ATOM   3760  O   PHE A 244      35.640  68.250 105.520  1.00  0.00           O
ATOM   3761  N   ASP A 245      34.540  69.360 103.880  1.00  0.00           N
ATOM   3762  H   ASP A 245      34.010  70.170 103.590  1.00  0.00           H
ATOM   3763  CA  ASP A 245      35.020  68.480 102.830  1.00  0.00           C
ATOM   3764  HA  ASP A 245      34.870  67.450 103.160  1.00  0.00           H
ATOM   3765  CB  ASP A 245      34.270  68.700 101.510  1.00  0.00           C
ATOM   3766  HB1 ASP A 245      34.650  68.030 100.740  1.00  0.00           H
ATOM   3767  HB2 ASP A 245      34.590  69.670 101.120  1.00  0.00           H
ATOM   3768  CG  ASP A 245      32.810  68.620 101.640  1.00  0.00           C
ATOM   3769  OD1 ASP A 245      32.280  67.530 101.320  1.00  0.00           O
ATOM   3770  OD2 ASP A 245      32.150  69.480 102.160  1.00  0.00           O
ATOM   3771  C   ASP A 245      36.520  68.540 102.600  1.00  0.00           C
ATOM   3772  O   ASP A 245      37.200  69.550 102.840  1.00  0.00           O
ATOM   3773  N   GLY A 246      37.100  67.380 102.150  1.00  0.00           N
ATOM   3774  H   GLY A 246      36.530  66.600 101.850  1.00  0.00           H
ATOM   3775  CA  GLY A 246      38.550  67.190 101.830  1.00  0.00           C
ATOM   3776  HA1 GLY A 246      39.070  67.370 102.770  1.00  0.00           H
ATOM   3777  HA2 GLY A 246      38.980  67.940 101.160  1.00  0.00           H
ATOM   3778  C   GLY A 246      38.990  65.770 101.250  1.00  0.00           C
ATOM   3779  O   GLY A 246      38.120  64.950 100.940  1.00  0.00           O
ATOM   3780  N   ALA A 247      40.300  65.520 101.080  1.00  0.00           N
ATOM   3781  H   ALA A 247      41.020  66.200 101.260  1.00  0.00           H
ATOM   3782  CA  ALA A 247      40.740  64.190 100.510  1.00  0.00           C
ATOM   3783  HA  ALA A 247      39.930  63.510 100.750  1.00  0.00           H
ATOM   3784  CB  ALA A 247      40.730  64.200  98.950  1.00  0.00           C
ATOM   3785  HB1 ALA A 247      39.760  64.510  98.560  1.00  0.00           H
ATOM   3786  HB2 ALA A 247      41.530  64.860  98.600  1.00  0.00           H
ATOM   3787  HB3 ALA A 247      40.920  63.230  98.500  1.00  0.00           H
ATOM   3788  C   ALA A 247      42.010  63.690 101.200  1.00  0.00           C
ATOM   3789  O   ALA A 247      42.530  62.700 100.790  1.00  0.00           O
ATOM   3790  N   LEU A 248      42.550  64.330 102.280  1.00  0.00           N
ATOM   3791  H   LEU A 248      42.320  65.280 102.540  1.00  0.00           H
ATOM   3792  CA  LEU A 248      43.560  63.710 103.190  1.00  0.00           C
ATOM   3793  HA  LEU A 248      43.470  62.620 103.230  1.00  0.00           H
ATOM   3794  CB  LEU A 248      45.010  63.940 102.660  1.00  0.00           C
ATOM   3795  HB1 LEU A 248      45.340  64.860 103.140  1.00  0.00           H
ATOM   3796  HB2 LEU A 248      44.970  64.040 101.580  1.00  0.00           H
ATOM   3797  CG  LEU A 248      46.040  62.890 103.080  1.00  0.00           C
ATOM   3798  HG  LEU A 248      45.920  62.720 104.150  1.00  0.00           H
ATOM   3799  CD1 LEU A 248      45.790  61.500 102.370  1.00  0.00           C
ATOM   3800 1HD1 LEU A 248      44.980  60.980 102.880  1.00  0.00           H
ATOM   3801 2HD1 LEU A 248      45.550  61.650 101.320  1.00  0.00           H
ATOM   3802 3HD1 LEU A 248      46.560  60.730 102.440  1.00  0.00           H
ATOM   3803  CD2 LEU A 248      47.430  63.400 102.840  1.00  0.00           C
ATOM   3804 1HD2 LEU A 248      47.480  64.370 103.320  1.00  0.00           H
ATOM   3805 2HD2 LEU A 248      48.090  62.700 103.360  1.00  0.00           H
ATOM   3806 3HD2 LEU A 248      47.720  63.480 101.790  1.00  0.00           H
ATOM   3807  C   LEU A 248      43.480  64.190 104.690  1.00  0.00           C
ATOM   3808  O   LEU A 248      43.090  65.310 104.900  1.00  0.00           O
ATOM   3809  N   ASN A 249      43.650  63.320 105.690  1.00  0.00           N
ATOM   3810  H   ASN A 249      43.860  62.390 105.360  1.00  0.00           H
ATOM   3811  CA  ASN A 249      43.390  63.510 107.110  1.00  0.00           C
ATOM   3812  HA  ASN A 249      43.550  62.480 107.450  1.00  0.00           H
ATOM   3813  CB  ASN A 249      44.460  64.390 107.890  1.00  0.00           C
ATOM   3814  HB1 ASN A 249      44.250  64.280 108.950  1.00  0.00           H
ATOM   3815  HB2 ASN A 249      44.340  65.380 107.460  1.00  0.00           H
ATOM   3816  CG  ASN A 249      45.850  63.790 107.720  1.00  0.00           C
ATOM   3817  OD1 ASN A 249      46.810  64.460 107.250  1.00  0.00           O
ATOM   3818  ND2 ASN A 249      46.100  62.570 108.080  1.00  0.00           N
ATOM   3819 1HD2 ASN A 249      45.360  61.910 108.270  1.00  0.00           H
ATOM   3820 2HD2 ASN A 249      46.970  62.200 107.720  1.00  0.00           H
ATOM   3821  C   ASN A 249      41.900  63.720 107.470  1.00  0.00           C
ATOM   3822  O   ASN A 249      41.520  64.580 108.260  1.00  0.00           O
ATOM   3823  N   VAL A 250      41.060  62.910 106.730  1.00  0.00           N
ATOM   3824  H   VAL A 250      41.490  62.130 106.260  1.00  0.00           H
ATOM   3825  CA  VAL A 250      39.610  62.990 106.620  1.00  0.00           C
ATOM   3826  HA  VAL A 250      39.320  64.040 106.670  1.00  0.00           H
ATOM   3827  CB  VAL A 250      39.190  62.460 105.200  1.00  0.00           C
ATOM   3828  HB  VAL A 250      38.140  62.680 105.010  1.00  0.00           H
ATOM   3829  CG1 VAL A 250      40.110  63.030 104.120  1.00  0.00           C
ATOM   3830 1HG1 VAL A 250      40.170  64.110 104.250  1.00  0.00           H
ATOM   3831 2HG1 VAL A 250      41.070  62.510 104.080  1.00  0.00           H
ATOM   3832 3HG1 VAL A 250      39.760  62.830 103.100  1.00  0.00           H
ATOM   3833  CG2 VAL A 250      39.310  60.920 105.170  1.00  0.00           C
ATOM   3834 1HG2 VAL A 250      40.350  60.660 105.370  1.00  0.00           H
ATOM   3835 2HG2 VAL A 250      38.670  60.380 105.870  1.00  0.00           H
ATOM   3836 3HG2 VAL A 250      39.050  60.510 104.200  1.00  0.00           H
ATOM   3837  C   VAL A 250      38.820  62.270 107.780  1.00  0.00           C
ATOM   3838  O   VAL A 250      37.690  62.610 107.990  1.00  0.00           O
ATOM   3839  N   ASP A 251      39.500  61.420 108.500  1.00  0.00           N
ATOM   3840  H   ASP A 251      40.480  61.240 108.310  1.00  0.00           H
ATOM   3841  CA  ASP A 251      38.950  60.890 109.700  1.00  0.00           C
ATOM   3842  HA  ASP A 251      38.100  61.450 110.090  1.00  0.00           H
ATOM   3843  CB  ASP A 251      38.480  59.420 109.270  1.00  0.00           C
ATOM   3844  HB1 ASP A 251      39.360  58.860 108.950  1.00  0.00           H
ATOM   3845  HB2 ASP A 251      37.790  59.510 108.430  1.00  0.00           H
ATOM   3846  CG  ASP A 251      37.830  58.700 110.390  1.00  0.00           C
ATOM   3847  OD1 ASP A 251      38.370  58.530 111.460  1.00  0.00           O
ATOM   3848  OD2 ASP A 251      36.780  58.170 110.160  1.00  0.00           O
ATOM   3849  C   ASP A 251      40.010  60.880 110.880  1.00  0.00           C
ATOM   3850  O   ASP A 251      41.230  60.810 110.630  1.00  0.00           O
ATOM   3851  N   LEU A 252      39.660  60.910 112.200  1.00  0.00           N
ATOM   3852  H   LEU A 252      38.670  60.880 112.410  1.00  0.00           H
ATOM   3853  CA  LEU A 252      40.570  60.730 113.380  1.00  0.00           C
ATOM   3854  HA  LEU A 252      41.270  61.570 113.390  1.00  0.00           H
ATOM   3855  CB  LEU A 252      39.620  60.590 114.650  1.00  0.00           C
ATOM   3856  HB1 LEU A 252      39.080  59.640 114.620  1.00  0.00           H
ATOM   3857  HB2 LEU A 252      38.780  61.280 114.710  1.00  0.00           H
ATOM   3858  CG  LEU A 252      40.470  60.800 115.920  1.00  0.00           C
ATOM   3859  HG  LEU A 252      41.340  60.140 115.890  1.00  0.00           H
ATOM   3860  CD1 LEU A 252      40.860  62.290 116.200  1.00  0.00           C
ATOM   3861 1HD1 LEU A 252      39.980  62.810 116.540  1.00  0.00           H
ATOM   3862 2HD1 LEU A 252      41.620  62.390 116.970  1.00  0.00           H
ATOM   3863 3HD1 LEU A 252      41.300  62.720 115.300  1.00  0.00           H
ATOM   3864  CD2 LEU A 252      39.640  60.250 117.070  1.00  0.00           C
ATOM   3865 1HD2 LEU A 252      39.510  59.180 116.930  1.00  0.00           H
ATOM   3866 2HD2 LEU A 252      40.180  60.470 117.990  1.00  0.00           H
ATOM   3867 3HD2 LEU A 252      38.650  60.720 117.040  1.00  0.00           H
ATOM   3868  C   LEU A 252      41.470  59.500 113.230  1.00  0.00           C
ATOM   3869  O   LEU A 252      42.600  59.390 113.690  1.00  0.00           O
ATOM   3870  N   THR A 253      40.950  58.480 112.570  1.00  0.00           N
ATOM   3871  H   THR A 253      40.010  58.570 112.200  1.00  0.00           H
ATOM   3872  CA  THR A 253      41.730  57.310 112.250  1.00  0.00           C
ATOM   3873  HA  THR A 253      42.270  57.090 113.180  1.00  0.00           H
ATOM   3874  CB  THR A 253      40.930  56.090 111.820  1.00  0.00           C
ATOM   3875  HB  THR A 253      41.650  55.290 111.650  1.00  0.00           H
ATOM   3876  CG2 THR A 253      39.910  55.740 112.840  1.00  0.00           C
ATOM   3877 1HG2 THR A 253      40.330  55.510 113.820  1.00  0.00           H
ATOM   3878 2HG2 THR A 253      39.210  56.560 113.030  1.00  0.00           H
ATOM   3879 3HG2 THR A 253      39.390  54.810 112.630  1.00  0.00           H
ATOM   3880  OG1 THR A 253      40.220  56.390 110.650  1.00  0.00           O
ATOM   3881  HG1 THR A 253      39.630  57.080 110.960  1.00  0.00           H
ATOM   3882  C   THR A 253      42.840  57.450 111.180  1.00  0.00           C
ATOM   3883  O   THR A 253      43.680  56.540 111.110  1.00  0.00           O
ATOM   3884  N   GLU A 254      42.810  58.500 110.420  1.00  0.00           N
ATOM   3885  H   GLU A 254      42.090  59.190 110.580  1.00  0.00           H
ATOM   3886  CA  GLU A 254      43.670  58.610 109.230  1.00  0.00           C
ATOM   3887  HA  GLU A 254      43.930  57.590 108.950  1.00  0.00           H
ATOM   3888  CB  GLU A 254      42.850  59.260 108.100  1.00  0.00           C
ATOM   3889  HB1 GLU A 254      43.550  59.670 107.370  1.00  0.00           H
ATOM   3890  HB2 GLU A 254      42.310  60.120 108.490  1.00  0.00           H
ATOM   3891  CG  GLU A 254      41.900  58.230 107.540  1.00  0.00           C
ATOM   3892  HG1 GLU A 254      41.090  58.760 107.050  1.00  0.00           H
ATOM   3893  HG2 GLU A 254      41.410  57.610 108.300  1.00  0.00           H
ATOM   3894  CD  GLU A 254      42.660  57.540 106.350  1.00  0.00           C
ATOM   3895  OE1 GLU A 254      43.110  56.390 106.660  1.00  0.00           O
ATOM   3896  OE2 GLU A 254      42.780  58.060 105.210  1.00  0.00           O
ATOM   3897  C   GLU A 254      45.050  59.370 109.490  1.00  0.00           C
ATOM   3898  O   GLU A 254      45.820  59.620 108.540  1.00  0.00           O
ATOM   3899  N   PHE A 255      45.440  59.860 110.680  1.00  0.00           N
ATOM   3900  H   PHE A 255      44.790  59.780 111.450  1.00  0.00           H
ATOM   3901  CA  PHE A 255      46.860  60.220 111.040  1.00  0.00           C
ATOM   3902  HA  PHE A 255      47.290  60.810 110.230  1.00  0.00           H
ATOM   3903  CB  PHE A 255      46.840  61.100 112.300  1.00  0.00           C
ATOM   3904  HB1 PHE A 255      47.850  61.440 112.490  1.00  0.00           H
ATOM   3905  HB2 PHE A 255      46.490  60.380 113.050  1.00  0.00           H
ATOM   3906  CG  PHE A 255      45.970  62.370 112.160  1.00  0.00           C
ATOM   3907  CD1 PHE A 255      46.450  63.480 111.460  1.00  0.00           C
ATOM   3908  HD1 PHE A 255      47.480  63.560 111.130  1.00  0.00           H
ATOM   3909  CE1 PHE A 255      45.600  64.600 111.390  1.00  0.00           C
ATOM   3910  HE1 PHE A 255      45.930  65.480 110.860  1.00  0.00           H
ATOM   3911  CZ  PHE A 255      44.350  64.550 112.070  1.00  0.00           C
ATOM   3912  HZ  PHE A 255      43.790  65.460 112.230  1.00  0.00           H
ATOM   3913  CE2 PHE A 255      43.870  63.420 112.730  1.00  0.00           C
ATOM   3914  HE2 PHE A 255      42.890  63.470 113.200  1.00  0.00           H
ATOM   3915  CD2 PHE A 255      44.690  62.340 112.810  1.00  0.00           C
ATOM   3916  HD2 PHE A 255      44.360  61.430 113.270  1.00  0.00           H
ATOM   3917  C   PHE A 255      47.760  59.020 111.210  1.00  0.00           C
ATOM   3918  O   PHE A 255      48.820  59.020 110.580  1.00  0.00           O
ATOM   3919  N   GLN A 256      47.420  57.950 111.910  1.00  0.00           N
ATOM   3920  H   GLN A 256      46.480  57.910 112.280  1.00  0.00           H
ATOM   3921  CA  GLN A 256      48.210  56.810 112.120  1.00  0.00           C
ATOM   3922  HA  GLN A 256      49.130  57.340 112.400  1.00  0.00           H
ATOM   3923  CB  GLN A 256      47.640  56.030 113.320  1.00  0.00           C
ATOM   3924  HB1 GLN A 256      47.470  56.630 114.220  1.00  0.00           H
ATOM   3925  HB2 GLN A 256      48.430  55.330 113.570  1.00  0.00           H
ATOM   3926  CG  GLN A 256      46.370  55.230 112.980  1.00  0.00           C
ATOM   3927  HG1 GLN A 256      46.860  54.340 112.580  1.00  0.00           H
ATOM   3928  HG2 GLN A 256      45.780  55.720 112.210  1.00  0.00           H
ATOM   3929  CD  GLN A 256      45.520  54.980 114.230  1.00  0.00           C
ATOM   3930  OE1 GLN A 256      44.490  55.580 114.460  1.00  0.00           O
ATOM   3931  NE2 GLN A 256      45.940  54.180 115.220  1.00  0.00           N
ATOM   3932 1HE2 GLN A 256      46.870  53.790 115.160  1.00  0.00           H
ATOM   3933 2HE2 GLN A 256      45.260  54.010 115.950  1.00  0.00           H
ATOM   3934  C   GLN A 256      48.480  55.940 110.850  1.00  0.00           C
ATOM   3935  O   GLN A 256      49.500  55.210 110.920  1.00  0.00           O
ATOM   3936  N   THR A 257      47.700  56.160 109.780  1.00  0.00           N
ATOM   3937  H   THR A 257      46.840  56.650 109.980  1.00  0.00           H
ATOM   3938  CA  THR A 257      47.880  55.700 108.430  1.00  0.00           C
ATOM   3939  HA  THR A 257      48.360  54.740 108.590  1.00  0.00           H
ATOM   3940  CB  THR A 257      46.560  55.400 107.680  1.00  0.00           C
ATOM   3941  HB  THR A 257      46.690  55.250 106.610  1.00  0.00           H
ATOM   3942  CG2 THR A 257      45.680  54.330 108.400  1.00  0.00           C
ATOM   3943 1HG2 THR A 257      45.630  54.570 109.460  1.00  0.00           H
ATOM   3944 2HG2 THR A 257      44.680  54.240 107.980  1.00  0.00           H
ATOM   3945 3HG2 THR A 257      46.200  53.390 108.250  1.00  0.00           H
ATOM   3946  OG1 THR A 257      45.870  56.620 107.810  1.00  0.00           O
ATOM   3947  HG1 THR A 257      45.080  56.380 107.320  1.00  0.00           H
ATOM   3948  C   THR A 257      48.780  56.490 107.520  1.00  0.00           C
ATOM   3949  O   THR A 257      49.490  55.950 106.710  1.00  0.00           O
ATOM   3950  N   ASN A 258      48.760  57.830 107.590  1.00  0.00           N
ATOM   3951  H   ASN A 258      48.000  58.220 108.130  1.00  0.00           H
ATOM   3952  CA  ASN A 258      49.390  58.770 106.610  1.00  0.00           C
ATOM   3953  HA  ASN A 258      49.630  58.160 105.740  1.00  0.00           H
ATOM   3954  CB  ASN A 258      48.410  59.880 106.220  1.00  0.00           C
ATOM   3955  HB1 ASN A 258      48.940  60.710 105.760  1.00  0.00           H
ATOM   3956  HB2 ASN A 258      47.880  60.340 107.060  1.00  0.00           H
ATOM   3957  CG  ASN A 258      47.310  59.390 105.250  1.00  0.00           C
ATOM   3958  OD1 ASN A 258      47.620  59.180 104.080  1.00  0.00           O
ATOM   3959  ND2 ASN A 258      46.060  59.110 105.650  1.00  0.00           N
ATOM   3960 1HD2 ASN A 258      45.790  59.320 106.600  1.00  0.00           H
ATOM   3961 2HD2 ASN A 258      45.460  58.520 105.090  1.00  0.00           H
ATOM   3962  C   ASN A 258      50.740  59.310 107.070  1.00  0.00           C
ATOM   3963  O   ASN A 258      51.490  59.910 106.240  1.00  0.00           O
ATOM   3964  N   LEU A 259      51.130  59.260 108.350  1.00  0.00           N
ATOM   3965  H   LEU A 259      50.550  58.660 108.910  1.00  0.00           H
ATOM   3966  CA  LEU A 259      52.160  59.970 108.980  1.00  0.00           C
ATOM   3967  HA  LEU A 259      52.950  60.240 108.270  1.00  0.00           H
ATOM   3968  CB  LEU A 259      51.500  61.250 109.550  1.00  0.00           C
ATOM   3969  HB1 LEU A 259      52.340  61.700 110.090  1.00  0.00           H
ATOM   3970  HB2 LEU A 259      50.700  60.930 110.220  1.00  0.00           H
ATOM   3971  CG  LEU A 259      50.880  62.340 108.610  1.00  0.00           C
ATOM   3972  HG  LEU A 259      50.260  61.820 107.890  1.00  0.00           H
ATOM   3973  CD1 LEU A 259      49.900  63.250 109.400  1.00  0.00           C
ATOM   3974 1HD1 LEU A 259      49.430  63.950 108.720  1.00  0.00           H
ATOM   3975 2HD1 LEU A 259      49.180  62.540 109.800  1.00  0.00           H
ATOM   3976 3HD1 LEU A 259      50.530  63.750 110.140  1.00  0.00           H
ATOM   3977  CD2 LEU A 259      51.940  63.240 107.840  1.00  0.00           C
ATOM   3978 1HD2 LEU A 259      52.510  62.710 107.080  1.00  0.00           H
ATOM   3979 2HD2 LEU A 259      51.390  63.960 107.230  1.00  0.00           H
ATOM   3980 3HD2 LEU A 259      52.730  63.650 108.470  1.00  0.00           H
ATOM   3981  C   LEU A 259      52.860  59.130 110.100  1.00  0.00           C
ATOM   3982  O   LEU A 259      53.530  59.730 110.920  1.00  0.00           O
ATOM   3983  N   VAL A 260      52.850  57.760 110.010  1.00  0.00           N
ATOM   3984  H   VAL A 260      52.500  57.430 109.120  1.00  0.00           H
ATOM   3985  CA  VAL A 260      53.610  56.870 110.980  1.00  0.00           C
ATOM   3986  HA  VAL A 260      54.340  57.540 111.430  1.00  0.00           H
ATOM   3987  CB  VAL A 260      52.630  56.330 112.020  1.00  0.00           C
ATOM   3988  HB  VAL A 260      51.980  55.630 111.500  1.00  0.00           H
ATOM   3989  CG1 VAL A 260      53.360  55.620 113.120  1.00  0.00           C
ATOM   3990 1HG1 VAL A 260      53.670  54.700 112.630  1.00  0.00           H
ATOM   3991 2HG1 VAL A 260      54.310  56.090 113.360  1.00  0.00           H
ATOM   3992 3HG1 VAL A 260      52.740  55.420 114.000  1.00  0.00           H
ATOM   3993  CG2 VAL A 260      51.790  57.370 112.770  1.00  0.00           C
ATOM   3994 1HG2 VAL A 260      51.120  57.810 112.020  1.00  0.00           H
ATOM   3995 2HG2 VAL A 260      51.140  56.920 113.530  1.00  0.00           H
ATOM   3996 3HG2 VAL A 260      52.510  58.090 113.140  1.00  0.00           H
ATOM   3997  C   VAL A 260      54.240  55.680 110.210  1.00  0.00           C
ATOM   3998  O   VAL A 260      53.470  54.970 109.520  1.00  0.00           O
ATOM   3999  N   PRO A 261      55.560  55.540 110.230  1.00  0.00           N
ATOM   4000  CD  PRO A 261      56.670  56.420 110.710  1.00  0.00           C
ATOM   4001  HD1 PRO A 261      56.620  56.790 111.730  1.00  0.00           H
ATOM   4002  HD2 PRO A 261      56.760  57.330 110.110  1.00  0.00           H
ATOM   4003  CG  PRO A 261      57.930  55.560 110.480  1.00  0.00           C
ATOM   4004  HG1 PRO A 261      58.010  54.840 111.300  1.00  0.00           H
ATOM   4005  HG2 PRO A 261      58.800  56.210 110.390  1.00  0.00           H
ATOM   4006  CB  PRO A 261      57.610  54.810 109.180  1.00  0.00           C
ATOM   4007  HB1 PRO A 261      58.220  53.930 108.930  1.00  0.00           H
ATOM   4008  HB2 PRO A 261      57.620  55.510 108.350  1.00  0.00           H
ATOM   4009  CA  PRO A 261      56.110  54.370 109.460  1.00  0.00           C
ATOM   4010  HA  PRO A 261      55.530  54.380 108.530  1.00  0.00           H
ATOM   4011  C   PRO A 261      55.900  53.030 110.220  1.00  0.00           C
ATOM   4012  O   PRO A 261      55.520  52.050 109.590  1.00  0.00           O
ATOM   4013  N   TYR A 262      56.070  53.060 111.510  1.00  0.00           N
ATOM   4014  H   TYR A 262      56.410  53.910 111.930  1.00  0.00           H
ATOM   4015  CA  TYR A 262      55.660  52.010 112.410  1.00  0.00           C
ATOM   4016  HA  TYR A 262      54.740  51.520 112.090  1.00  0.00           H
ATOM   4017  CB  TYR A 262      56.750  50.910 112.340  1.00  0.00           C
ATOM   4018  HB1 TYR A 262      56.570  50.350 111.430  1.00  0.00           H
ATOM   4019  HB2 TYR A 262      56.630  50.220 113.180  1.00  0.00           H
ATOM   4020  CG  TYR A 262      58.160  51.420 112.470  1.00  0.00           C
ATOM   4021  CD1 TYR A 262      59.010  51.560 111.380  1.00  0.00           C
ATOM   4022  HD1 TYR A 262      58.590  51.240 110.440  1.00  0.00           H
ATOM   4023  CE1 TYR A 262      60.380  51.850 111.530  1.00  0.00           C
ATOM   4024  HE1 TYR A 262      61.030  51.970 110.670  1.00  0.00           H
ATOM   4025  CZ  TYR A 262      60.920  51.950 112.850  1.00  0.00           C
ATOM   4026  OH  TYR A 262      62.270  52.100 112.950  1.00  0.00           O
ATOM   4027  HH  TYR A 262      62.570  52.220 113.850  1.00  0.00           H
ATOM   4028  CE2 TYR A 262      60.120  51.820 113.980  1.00  0.00           C
ATOM   4029  HE2 TYR A 262      60.580  51.930 114.950  1.00  0.00           H
ATOM   4030  CD2 TYR A 262      58.760  51.570 113.760  1.00  0.00           C
ATOM   4031  HD2 TYR A 262      58.150  51.460 114.640  1.00  0.00           H
ATOM   4032  C   TYR A 262      55.370  52.600 113.800  1.00  0.00           C
ATOM   4033  O   TYR A 262      55.940  53.620 114.090  1.00  0.00           O
ATOM   4034  N   PRO A 263      54.550  52.020 114.630  1.00  0.00           N
ATOM   4035  CD  PRO A 263      53.700  50.880 114.250  1.00  0.00           C
ATOM   4036  HD1 PRO A 263      54.350  50.130 113.800  1.00  0.00           H
ATOM   4037  HD2 PRO A 263      52.980  51.050 113.460  1.00  0.00           H
ATOM   4038  CG  PRO A 263      53.010  50.390 115.450  1.00  0.00           C
ATOM   4039  HG1 PRO A 263      53.690  49.660 115.900  1.00  0.00           H
ATOM   4040  HG2 PRO A 263      52.000  50.100 115.190  1.00  0.00           H
ATOM   4041  CB  PRO A 263      52.940  51.660 116.330  1.00  0.00           C
ATOM   4042  HB1 PRO A 263      53.030  51.390 117.390  1.00  0.00           H
ATOM   4043  HB2 PRO A 263      51.940  52.100 116.290  1.00  0.00           H
ATOM   4044  CA  PRO A 263      53.970  52.650 115.840  1.00  0.00           C
ATOM   4045  HA  PRO A 263      53.360  53.500 115.550  1.00  0.00           H
ATOM   4046  C   PRO A 263      54.860  53.080 116.980  1.00  0.00           C
ATOM   4047  O   PRO A 263      54.420  53.810 117.810  1.00  0.00           O
ATOM   4048  N   ARG A 264      56.130  52.690 117.090  1.00  0.00           N
ATOM   4049  H   ARG A 264      56.410  52.120 116.300  1.00  0.00           H
ATOM   4050  CA  ARG A 264      57.150  53.440 117.850  1.00  0.00           C
ATOM   4051  HA  ARG A 264      56.730  53.540 118.850  1.00  0.00           H
ATOM   4052  CB  ARG A 264      58.340  52.550 117.970  1.00  0.00           C
ATOM   4053  HB1 ARG A 264      59.060  53.050 118.620  1.00  0.00           H
ATOM   4054  HB2 ARG A 264      58.810  52.440 116.990  1.00  0.00           H
ATOM   4055  CG  ARG A 264      58.120  51.120 118.570  1.00  0.00           C
ATOM   4056  HG1 ARG A 264      58.940  50.440 118.400  1.00  0.00           H
ATOM   4057  HG2 ARG A 264      57.280  50.710 118.010  1.00  0.00           H
ATOM   4058  CD  ARG A 264      57.720  51.120 120.070  1.00  0.00           C
ATOM   4059  HD1 ARG A 264      57.330  50.120 120.250  1.00  0.00           H
ATOM   4060  HD2 ARG A 264      56.950  51.890 120.160  1.00  0.00           H
ATOM   4061  NE  ARG A 264      58.950  51.390 120.900  1.00  0.00           N
ATOM   4062  HE  ARG A 264      59.860  51.490 120.470  1.00  0.00           H
ATOM   4063  CZ  ARG A 264      59.040  51.600 122.200  1.00  0.00           C
ATOM   4064  NH1 ARG A 264      58.030  51.530 123.010  1.00  0.00           N
ATOM   4065 1HH1 ARG A 264      57.100  51.520 122.600  1.00  0.00           H
ATOM   4066 2HH1 ARG A 264      58.230  51.610 123.990  1.00  0.00           H
ATOM   4067  NH2 ARG A 264      60.170  51.890 122.650  1.00  0.00           N
ATOM   4068 1HH2 ARG A 264      61.000  51.820 122.070  1.00  0.00           H
ATOM   4069 2HH2 ARG A 264      60.190  52.180 123.620  1.00  0.00           H
ATOM   4070  C   ARG A 264      57.480  54.840 117.420  1.00  0.00           C
ATOM   4071  O   ARG A 264      57.960  55.550 118.330  1.00  0.00           O
ATOM   4072  N   ILE A 265      57.350  55.240 116.160  1.00  0.00           N
ATOM   4073  H   ILE A 265      56.940  54.610 115.480  1.00  0.00           H
ATOM   4074  CA  ILE A 265      57.840  56.450 115.600  1.00  0.00           C
ATOM   4075  HA  ILE A 265      58.470  56.930 116.350  1.00  0.00           H
ATOM   4076  CB  ILE A 265      58.680  56.040 114.330  1.00  0.00           C
ATOM   4077  HB  ILE A 265      58.030  55.730 113.510  1.00  0.00           H
ATOM   4078  CG2 ILE A 265      59.510  57.180 113.720  1.00  0.00           C
ATOM   4079 1HG2 ILE A 265      59.790  57.850 114.530  1.00  0.00           H
ATOM   4080 2HG2 ILE A 265      60.400  56.830 113.210  1.00  0.00           H
ATOM   4081 3HG2 ILE A 265      58.850  57.720 113.040  1.00  0.00           H
ATOM   4082  CG1 ILE A 265      59.650  54.900 114.560  1.00  0.00           C
ATOM   4083 1HG1 ILE A 265      60.200  54.670 113.640  1.00  0.00           H
ATOM   4084 2HG1 ILE A 265      58.950  54.090 114.760  1.00  0.00           H
ATOM   4085  CD  ILE A 265      60.690  55.020 115.750  1.00  0.00           C
ATOM   4086  HD1 ILE A 265      61.310  55.890 115.530  1.00  0.00           H
ATOM   4087  HD2 ILE A 265      60.220  55.110 116.730  1.00  0.00           H
ATOM   4088  HD3 ILE A 265      61.340  54.160 115.670  1.00  0.00           H
ATOM   4089  C   ILE A 265      56.570  57.240 115.340  1.00  0.00           C
ATOM   4090  O   ILE A 265      56.190  57.500 114.190  1.00  0.00           O
ATOM   4091  N   HIS A 266      55.680  57.290 116.390  1.00  0.00           N
ATOM   4092  H   HIS A 266      55.930  56.910 117.290  1.00  0.00           H
ATOM   4093  CA  HIS A 266      54.300  57.830 116.170  1.00  0.00           C
ATOM   4094  HA  HIS A 266      54.140  57.830 115.100  1.00  0.00           H
ATOM   4095  CB  HIS A 266      53.150  56.910 116.720  1.00  0.00           C
ATOM   4096  HB1 HIS A 266      53.260  55.890 116.350  1.00  0.00           H
ATOM   4097  HB2 HIS A 266      52.130  57.160 116.430  1.00  0.00           H
ATOM   4098  CG  HIS A 266      53.150  56.860 118.200  1.00  0.00           C
ATOM   4099  ND1 HIS A 266      54.000  56.240 119.050  1.00  0.00           N
ATOM   4100  HD1 HIS A 266      54.710  55.600 118.730  1.00  0.00           H
ATOM   4101  CE1 HIS A 266      53.540  56.270 120.310  1.00  0.00           C
ATOM   4102  HE1 HIS A 266      54.040  55.870 121.180  1.00  0.00           H
ATOM   4103  NE2 HIS A 266      52.370  56.870 120.310  1.00  0.00           N
ATOM   4104  CD2 HIS A 266      52.110  57.260 118.980  1.00  0.00           C
ATOM   4105  HD2 HIS A 266      51.270  57.780 118.550  1.00  0.00           H
ATOM   4106  C   HIS A 266      54.010  59.300 116.510  1.00  0.00           C
ATOM   4107  O   HIS A 266      52.880  59.700 116.910  1.00  0.00           O
ATOM   4108  N   PHE A 267      55.040  60.120 116.290  1.00  0.00           N
ATOM   4109  H   PHE A 267      55.880  59.680 115.940  1.00  0.00           H
ATOM   4110  CA  PHE A 267      55.120  61.520 116.780  1.00  0.00           C
ATOM   4111  HA  PHE A 267      54.220  61.830 117.300  1.00  0.00           H
ATOM   4112  CB  PHE A 267      56.300  61.630 117.810  1.00  0.00           C
ATOM   4113  HB1 PHE A 267      56.480  62.670 118.100  1.00  0.00           H
ATOM   4114  HB2 PHE A 267      57.210  61.360 117.280  1.00  0.00           H
ATOM   4115  CG  PHE A 267      56.310  60.820 119.040  1.00  0.00           C
ATOM   4116  CD1 PHE A 267      56.920  59.520 118.980  1.00  0.00           C
ATOM   4117  HD1 PHE A 267      57.380  59.070 118.120  1.00  0.00           H
ATOM   4118  CE1 PHE A 267      57.060  58.760 120.180  1.00  0.00           C
ATOM   4119  HE1 PHE A 267      57.520  57.780 120.160  1.00  0.00           H
ATOM   4120  CZ  PHE A 267      56.600  59.280 121.390  1.00  0.00           C
ATOM   4121  HZ  PHE A 267      56.870  58.810 122.330  1.00  0.00           H
ATOM   4122  CE2 PHE A 267      55.850  60.500 121.360  1.00  0.00           C
ATOM   4123  HE2 PHE A 267      55.440  60.910 122.270  1.00  0.00           H
ATOM   4124  CD2 PHE A 267      55.690  61.260 120.220  1.00  0.00           C
ATOM   4125  HD2 PHE A 267      55.320  62.280 120.290  1.00  0.00           H
ATOM   4126  C   PHE A 267      55.350  62.600 115.700  1.00  0.00           C
ATOM   4127  O   PHE A 267      56.520  62.940 115.490  1.00  0.00           O
ATOM   4128  N   PRO A 268      54.320  63.120 115.010  1.00  0.00           N
ATOM   4129  CD  PRO A 268      52.980  62.590 115.140  1.00  0.00           C
ATOM   4130  HD1 PRO A 268      52.580  62.850 116.120  1.00  0.00           H
ATOM   4131  HD2 PRO A 268      52.980  61.510 114.980  1.00  0.00           H
ATOM   4132  CG  PRO A 268      52.180  63.260 114.050  1.00  0.00           C
ATOM   4133  HG1 PRO A 268      51.670  64.090 114.550  1.00  0.00           H
ATOM   4134  HG2 PRO A 268      51.400  62.560 113.730  1.00  0.00           H
ATOM   4135  CB  PRO A 268      53.190  63.660 112.960  1.00  0.00           C
ATOM   4136  HB1 PRO A 268      52.830  64.460 112.310  1.00  0.00           H
ATOM   4137  HB2 PRO A 268      53.380  62.770 112.360  1.00  0.00           H
ATOM   4138  CA  PRO A 268      54.420  63.970 113.830  1.00  0.00           C
ATOM   4139  HA  PRO A 268      55.280  63.650 113.240  1.00  0.00           H
ATOM   4140  C   PRO A 268      54.450  65.490 114.110  1.00  0.00           C
ATOM   4141  O   PRO A 268      53.940  66.030 115.070  1.00  0.00           O
ATOM   4142  N   LEU A 269      55.170  66.200 113.180  1.00  0.00           N
ATOM   4143  H   LEU A 269      55.300  65.660 112.340  1.00  0.00           H
ATOM   4144  CA  LEU A 269      55.590  67.630 113.120  1.00  0.00           C
ATOM   4145  HA  LEU A 269      55.270  68.220 113.980  1.00  0.00           H
ATOM   4146  CB  LEU A 269      57.130  67.860 113.060  1.00  0.00           C
ATOM   4147  HB1 LEU A 269      57.370  68.920 113.020  1.00  0.00           H
ATOM   4148  HB2 LEU A 269      57.570  67.460 112.140  1.00  0.00           H
ATOM   4149  CG  LEU A 269      58.040  67.160 114.090  1.00  0.00           C
ATOM   4150  HG  LEU A 269      57.970  66.080 113.940  1.00  0.00           H
ATOM   4151  CD1 LEU A 269      59.520  67.470 113.880  1.00  0.00           C
ATOM   4152 1HD1 LEU A 269      59.740  68.510 114.130  1.00  0.00           H
ATOM   4153 2HD1 LEU A 269      60.190  66.920 114.530  1.00  0.00           H
ATOM   4154 3HD1 LEU A 269      59.740  67.350 112.820  1.00  0.00           H
ATOM   4155  CD2 LEU A 269      57.760  67.560 115.510  1.00  0.00           C
ATOM   4156 1HD2 LEU A 269      58.260  66.900 116.220  1.00  0.00           H
ATOM   4157 2HD2 LEU A 269      57.960  68.610 115.760  1.00  0.00           H
ATOM   4158 3HD2 LEU A 269      56.690  67.400 115.650  1.00  0.00           H
ATOM   4159  C   LEU A 269      54.890  68.450 112.010  1.00  0.00           C
ATOM   4160  O   LEU A 269      54.750  67.950 110.920  1.00  0.00           O
ATOM   4161  N   ALA A 270      54.450  69.660 112.350  1.00  0.00           N
ATOM   4162  H   ALA A 270      54.600  70.160 113.220  1.00  0.00           H
ATOM   4163  CA  ALA A 270      53.670  70.510 111.400  1.00  0.00           C
ATOM   4164  HA  ALA A 270      53.780  69.960 110.460  1.00  0.00           H
ATOM   4165  CB  ALA A 270      52.180  70.450 111.790  1.00  0.00           C
ATOM   4166  HB1 ALA A 270      51.880  69.410 111.970  1.00  0.00           H
ATOM   4167  HB2 ALA A 270      51.960  71.020 112.690  1.00  0.00           H
ATOM   4168  HB3 ALA A 270      51.690  70.720 110.850  1.00  0.00           H
ATOM   4169  C   ALA A 270      54.250  71.960 111.310  1.00  0.00           C
ATOM   4170  O   ALA A 270      54.800  72.430 112.280  1.00  0.00           O
ATOM   4171  N   THR A 271      54.110  72.580 110.130  1.00  0.00           N
ATOM   4172  H   THR A 271      53.660  72.070 109.390  1.00  0.00           H
ATOM   4173  CA  THR A 271      54.350  74.010 109.860  1.00  0.00           C
ATOM   4174  HA  THR A 271      54.190  74.610 110.760  1.00  0.00           H
ATOM   4175  CB  THR A 271      55.820  74.350 109.390  1.00  0.00           C
ATOM   4176  HB  THR A 271      56.550  73.930 110.090  1.00  0.00           H
ATOM   4177  CG2 THR A 271      56.170  73.720 107.980  1.00  0.00           C
ATOM   4178 1HG2 THR A 271      56.240  72.640 108.130  1.00  0.00           H
ATOM   4179 2HG2 THR A 271      55.400  74.030 107.270  1.00  0.00           H
ATOM   4180 3HG2 THR A 271      57.120  74.080 107.610  1.00  0.00           H
ATOM   4181  OG1 THR A 271      56.020  75.730 109.160  1.00  0.00           O
ATOM   4182  HG1 THR A 271      56.920  75.940 109.440  1.00  0.00           H
ATOM   4183  C   THR A 271      53.310  74.490 108.930  1.00  0.00           C
ATOM   4184  O   THR A 271      52.820  73.750 108.040  1.00  0.00           O
ATOM   4185  N   TYR A 272      53.030  75.780 108.980  1.00  0.00           N
ATOM   4186  H   TYR A 272      53.680  76.340 109.500  1.00  0.00           H
ATOM   4187  CA  TYR A 272      51.990  76.380 108.230  1.00  0.00           C
ATOM   4188  HA  TYR A 272      51.620  75.720 107.440  1.00  0.00           H
ATOM   4189  CB  TYR A 272      50.860  76.750 109.200  1.00  0.00           C
ATOM   4190  HB1 TYR A 272      51.280  77.080 110.160  1.00  0.00           H
ATOM   4191  HB2 TYR A 272      50.260  75.860 109.420  1.00  0.00           H
ATOM   4192  CG  TYR A 272      49.870  77.830 108.750  1.00  0.00           C
ATOM   4193  CD1 TYR A 272      48.740  77.540 108.060  1.00  0.00           C
ATOM   4194  HD1 TYR A 272      48.530  76.490 107.900  1.00  0.00           H
ATOM   4195  CE1 TYR A 272      47.960  78.590 107.490  1.00  0.00           C
ATOM   4196  HE1 TYR A 272      47.030  78.310 107.040  1.00  0.00           H
ATOM   4197  CZ  TYR A 272      48.400  79.950 107.600  1.00  0.00           C
ATOM   4198  OH  TYR A 272      47.690  80.980 106.980  1.00  0.00           O
ATOM   4199  HH  TYR A 272      48.110  81.830 107.040  1.00  0.00           H
ATOM   4200  CE2 TYR A 272      49.550  80.190 108.400  1.00  0.00           C
ATOM   4201  HE2 TYR A 272      49.850  81.220 108.490  1.00  0.00           H
ATOM   4202  CD2 TYR A 272      50.200  79.190 109.050  1.00  0.00           C
ATOM   4203  HD2 TYR A 272      50.890  79.450 109.830  1.00  0.00           H
ATOM   4204  C   TYR A 272      52.420  77.680 107.530  1.00  0.00           C
ATOM   4205  O   TYR A 272      53.230  78.480 108.040  1.00  0.00           O
ATOM   4206  N   ALA A 273      51.980  77.910 106.300  1.00  0.00           N
ATOM   4207  H   ALA A 273      51.390  77.270 105.780  1.00  0.00           H
ATOM   4208  CA  ALA A 273      52.430  79.070 105.440  1.00  0.00           C
ATOM   4209  HA  ALA A 273      52.880  79.830 106.070  1.00  0.00           H
ATOM   4210  CB  ALA A 273      53.650  78.590 104.610  1.00  0.00           C
ATOM   4211  HB1 ALA A 273      54.610  78.590 105.130  1.00  0.00           H
ATOM   4212  HB2 ALA A 273      53.430  77.600 104.230  1.00  0.00           H
ATOM   4213  HB3 ALA A 273      53.740  79.180 103.700  1.00  0.00           H
ATOM   4214  C   ALA A 273      51.290  79.620 104.550  1.00  0.00           C
ATOM   4215  O   ALA A 273      50.300  78.900 104.320  1.00  0.00           O
ATOM   4216  N   PRO A 274      51.380  80.860 104.080  1.00  0.00           N
ATOM   4217  CD  PRO A 274      50.360  81.400 103.260  1.00  0.00           C
ATOM   4218  HD1 PRO A 274      49.360  81.280 103.680  1.00  0.00           H
ATOM   4219  HD2 PRO A 274      50.270  80.900 102.300  1.00  0.00           H
ATOM   4220  CG  PRO A 274      50.720  82.850 103.070  1.00  0.00           C
ATOM   4221  HG1 PRO A 274      50.350  83.420 103.930  1.00  0.00           H
ATOM   4222  HG2 PRO A 274      50.300  83.340 102.190  1.00  0.00           H
ATOM   4223  CB  PRO A 274      52.240  82.760 103.090  1.00  0.00           C
ATOM   4224  HB1 PRO A 274      52.620  83.760 103.290  1.00  0.00           H
ATOM   4225  HB2 PRO A 274      52.520  82.320 102.130  1.00  0.00           H
ATOM   4226  CA  PRO A 274      52.480  81.800 104.290  1.00  0.00           C
ATOM   4227  HA  PRO A 274      53.430  81.270 104.250  1.00  0.00           H
ATOM   4228  C   PRO A 274      52.410  82.570 105.630  1.00  0.00           C
ATOM   4229  O   PRO A 274      51.290  82.800 106.100  1.00  0.00           O
ATOM   4230  N   VAL A 275      53.550  82.970 106.170  1.00  0.00           N
ATOM   4231  H   VAL A 275      54.350  82.770 105.590  1.00  0.00           H
ATOM   4232  CA  VAL A 275      53.650  83.730 107.450  1.00  0.00           C
ATOM   4233  HA  VAL A 275      52.620  83.690 107.820  1.00  0.00           H
ATOM   4234  CB  VAL A 275      54.580  83.090 108.470  1.00  0.00           C
ATOM   4235  HB  VAL A 275      54.820  83.820 109.250  1.00  0.00           H
ATOM   4236  CG1 VAL A 275      53.910  81.820 109.160  1.00  0.00           C
ATOM   4237 1HG1 VAL A 275      54.430  81.570 110.090  1.00  0.00           H
ATOM   4238 2HG1 VAL A 275      52.900  82.060 109.520  1.00  0.00           H
ATOM   4239 3HG1 VAL A 275      53.880  80.920 108.550  1.00  0.00           H
ATOM   4240  CG2 VAL A 275      55.940  82.720 107.780  1.00  0.00           C
ATOM   4241 1HG2 VAL A 275      55.710  81.990 107.020  1.00  0.00           H
ATOM   4242 2HG2 VAL A 275      56.470  83.630 107.500  1.00  0.00           H
ATOM   4243 3HG2 VAL A 275      56.570  82.290 108.570  1.00  0.00           H
ATOM   4244  C   VAL A 275      53.910  85.290 107.210  1.00  0.00           C
ATOM   4245  O   VAL A 275      53.420  86.040 108.030  1.00  0.00           O
ATOM   4246  N   ILE A 276      54.600  85.730 106.130  1.00  0.00           N
ATOM   4247  H   ILE A 276      54.930  85.080 105.430  1.00  0.00           H
ATOM   4248  CA  ILE A 276      54.720  87.190 105.790  1.00  0.00           C
ATOM   4249  HA  ILE A 276      54.940  87.720 106.720  1.00  0.00           H
ATOM   4250  CB  ILE A 276      55.880  87.430 104.860  1.00  0.00           C
ATOM   4251  HB  ILE A 276      55.830  88.480 104.550  1.00  0.00           H
ATOM   4252  CG2 ILE A 276      57.180  86.980 105.610  1.00  0.00           C
ATOM   4253 1HG2 ILE A 276      57.240  87.330 106.650  1.00  0.00           H
ATOM   4254 2HG2 ILE A 276      57.230  85.890 105.620  1.00  0.00           H
ATOM   4255 3HG2 ILE A 276      58.040  87.370 105.080  1.00  0.00           H
ATOM   4256  CG1 ILE A 276      55.610  86.610 103.570  1.00  0.00           C
ATOM   4257 1HG1 ILE A 276      54.650  86.890 103.130  1.00  0.00           H
ATOM   4258 2HG1 ILE A 276      55.610  85.530 103.690  1.00  0.00           H
ATOM   4259  CD  ILE A 276      56.710  86.900 102.460  1.00  0.00           C
ATOM   4260  HD1 ILE A 276      56.690  87.950 102.190  1.00  0.00           H
ATOM   4261  HD2 ILE A 276      57.740  86.750 102.790  1.00  0.00           H
ATOM   4262  HD3 ILE A 276      56.440  86.410 101.530  1.00  0.00           H
ATOM   4263  C   ILE A 276      53.360  87.770 105.350  1.00  0.00           C
ATOM   4264  O   ILE A 276      52.560  87.020 104.750  1.00  0.00           O
ATOM   4265  N   SER A 277      53.110  89.090 105.490  1.00  0.00           N
ATOM   4266  H   SER A 277      53.820  89.530 106.060  1.00  0.00           H
ATOM   4267  CA  SER A 277      51.820  89.700 105.200  1.00  0.00           C
ATOM   4268  HA  SER A 277      51.110  88.880 105.270  1.00  0.00           H
ATOM   4269  CB  SER A 277      51.490  90.820 106.130  1.00  0.00           C
ATOM   4270  HB1 SER A 277      50.530  91.310 105.970  1.00  0.00           H
ATOM   4271  HB2 SER A 277      52.340  91.490 106.130  1.00  0.00           H
ATOM   4272  OG  SER A 277      51.390  90.280 107.470  1.00  0.00           O
ATOM   4273  HG  SER A 277      51.360  89.320 107.420  1.00  0.00           H
ATOM   4274  C   SER A 277      51.510  90.200 103.760  1.00  0.00           C
ATOM   4275  O   SER A 277      50.690  91.040 103.530  1.00  0.00           O
ATOM   4276  N   ALA A 278      52.290  89.760 102.750  1.00  0.00           N
ATOM   4277  H   ALA A 278      52.920  89.030 103.030  1.00  0.00           H
ATOM   4278  CA  ALA A 278      52.170  90.210 101.360  1.00  0.00           C
ATOM   4279  HA  ALA A 278      52.030  91.290 101.300  1.00  0.00           H
ATOM   4280  CB  ALA A 278      53.580  89.930 100.800  1.00  0.00           C
ATOM   4281  HB1 ALA A 278      54.370  90.290 101.470  1.00  0.00           H
ATOM   4282  HB2 ALA A 278      53.740  88.850 100.700  1.00  0.00           H
ATOM   4283  HB3 ALA A 278      53.590  90.430  99.840  1.00  0.00           H
ATOM   4284  C   ALA A 278      51.040  89.500 100.610  1.00  0.00           C
ATOM   4285  O   ALA A 278      50.680  88.380 100.950  1.00  0.00           O
ATOM   4286  N   GLU A 284      50.560  90.160  99.600  1.00  0.00           N
ATOM   4287  H   GLU A 284      50.960  91.030  99.280  1.00  0.00           H
ATOM   4288  CA  GLU A 284      49.480  89.520  98.800  1.00  0.00           C
ATOM   4289  HA  GLU A 284      48.950  88.780  99.390  1.00  0.00           H
ATOM   4290  CB  GLU A 284      48.390  90.540  98.410  1.00  0.00           C
ATOM   4291  HB1 GLU A 284      47.530  89.990  98.020  1.00  0.00           H
ATOM   4292  HB2 GLU A 284      48.730  91.260  97.660  1.00  0.00           H
ATOM   4293  CG  GLU A 284      47.930  91.280  99.660  1.00  0.00           C
ATOM   4294  HG1 GLU A 284      48.820  91.730 100.090  1.00  0.00           H
ATOM   4295  HG2 GLU A 284      47.500  90.580 100.380  1.00  0.00           H
ATOM   4296  CD  GLU A 284      46.900  92.310  99.230  1.00  0.00           C
ATOM   4297  OE1 GLU A 284      45.730  91.930  99.110  1.00  0.00           O
ATOM   4298  OE2 GLU A 284      47.080  93.490  99.080  1.00  0.00           O
ATOM   4299  C   GLU A 284      50.040  88.780  97.550  1.00  0.00           C
ATOM   4300  O   GLU A 284      51.220  88.820  97.190  1.00  0.00           O
ATOM   4301  N   GLN A 285      49.110  88.030  96.900  1.00  0.00           N
ATOM   4302  H   GLN A 285      48.210  88.080  97.370  1.00  0.00           H
ATOM   4303  CA  GLN A 285      49.240  87.370  95.580  1.00  0.00           C
ATOM   4304  HA  GLN A 285      48.360  86.730  95.440  1.00  0.00           H
ATOM   4305  CB  GLN A 285      49.240  88.350  94.370  1.00  0.00           C
ATOM   4306  HB1 GLN A 285      49.440  87.800  93.450  1.00  0.00           H
ATOM   4307  HB2 GLN A 285      50.100  89.020  94.380  1.00  0.00           H
ATOM   4308  CG  GLN A 285      47.920  89.100  94.370  1.00  0.00           C
ATOM   4309  HG1 GLN A 285      47.940  89.750  95.240  1.00  0.00           H
ATOM   4310  HG2 GLN A 285      47.080  88.440  94.590  1.00  0.00           H
ATOM   4311  CD  GLN A 285      47.600  89.920  93.170  1.00  0.00           C
ATOM   4312  OE1 GLN A 285      48.410  89.980  92.230  1.00  0.00           O
ATOM   4313  NE2 GLN A 285      46.510  90.660  93.190  1.00  0.00           N
ATOM   4314 1HE2 GLN A 285      45.890  90.660  93.990  1.00  0.00           H
ATOM   4315 2HE2 GLN A 285      46.240  91.110  92.330  1.00  0.00           H
ATOM   4316  C   GLN A 285      50.390  86.360  95.430  1.00  0.00           C
ATOM   4317  O   GLN A 285      50.670  85.850  94.400  1.00  0.00           O
ATOM   4318  N   LEU A 286      50.960  85.840  96.510  1.00  0.00           N
ATOM   4319  H   LEU A 286      50.740  86.220  97.420  1.00  0.00           H
ATOM   4320  CA  LEU A 286      52.030  84.860  96.540  1.00  0.00           C
ATOM   4321  HA  LEU A 286      52.920  85.180  95.990  1.00  0.00           H
ATOM   4322  CB  LEU A 286      52.410  84.470  97.980  1.00  0.00           C
ATOM   4323  HB1 LEU A 286      53.270  83.790  98.020  1.00  0.00           H
ATOM   4324  HB2 LEU A 286      51.530  84.050  98.470  1.00  0.00           H
ATOM   4325  CG  LEU A 286      52.890  85.670  98.830  1.00  0.00           C
ATOM   4326  HG  LEU A 286      52.190  86.480  98.640  1.00  0.00           H
ATOM   4327  CD1 LEU A 286      52.940  85.280 100.360  1.00  0.00           C
ATOM   4328 1HD1 LEU A 286      52.050  84.700 100.590  1.00  0.00           H
ATOM   4329 2HD1 LEU A 286      53.910  84.870 100.660  1.00  0.00           H
ATOM   4330 3HD1 LEU A 286      52.750  86.260 100.800  1.00  0.00           H
ATOM   4331  CD2 LEU A 286      54.220  86.210  98.380  1.00  0.00           C
ATOM   4332 1HD2 LEU A 286      54.300  86.270  97.300  1.00  0.00           H
ATOM   4333 2HD2 LEU A 286      54.270  87.250  98.710  1.00  0.00           H
ATOM   4334 3HD2 LEU A 286      55.110  85.740  98.810  1.00  0.00           H
ATOM   4335  C   LEU A 286      51.520  83.560  95.910  1.00  0.00           C
ATOM   4336  O   LEU A 286      50.450  83.030  96.360  1.00  0.00           O
ATOM   4337  N   SER A 287      52.330  82.940  94.990  1.00  0.00           N
ATOM   4338  H   SER A 287      53.270  83.250  94.780  1.00  0.00           H
ATOM   4339  CA  SER A 287      51.890  81.740  94.240  1.00  0.00           C
ATOM   4340  HA  SER A 287      50.870  81.910  93.910  1.00  0.00           H
ATOM   4341  CB  SER A 287      52.710  81.480  92.950  1.00  0.00           C
ATOM   4342  HB1 SER A 287      52.580  82.330  92.300  1.00  0.00           H
ATOM   4343  HB2 SER A 287      52.280  80.610  92.450  1.00  0.00           H
ATOM   4344  OG  SER A 287      54.010  81.170  93.290  1.00  0.00           O
ATOM   4345  HG  SER A 287      54.580  81.260  92.530  1.00  0.00           H
ATOM   4346  C   SER A 287      51.730  80.530  95.150  1.00  0.00           C
ATOM   4347  O   SER A 287      52.400  80.470  96.180  1.00  0.00           O
ATOM   4348  N   VAL A 288      50.910  79.580  94.790  1.00  0.00           N
ATOM   4349  H   VAL A 288      50.390  79.750  93.940  1.00  0.00           H
ATOM   4350  CA  VAL A 288      50.830  78.290  95.410  1.00  0.00           C
ATOM   4351  HA  VAL A 288      50.420  78.530  96.390  1.00  0.00           H
ATOM   4352  CB  VAL A 288      50.010  77.240  94.520  1.00  0.00           C
ATOM   4353  HB  VAL A 288      50.520  77.060  93.570  1.00  0.00           H
ATOM   4354  CG1 VAL A 288      49.840  75.910  95.210  1.00  0.00           C
ATOM   4355 1HG1 VAL A 288      49.270  76.090  96.130  1.00  0.00           H
ATOM   4356 2HG1 VAL A 288      49.350  75.110  94.670  1.00  0.00           H
ATOM   4357 3HG1 VAL A 288      50.830  75.550  95.500  1.00  0.00           H
ATOM   4358  CG2 VAL A 288      48.600  77.660  94.300  1.00  0.00           C
ATOM   4359 1HG2 VAL A 288      48.140  76.830  93.760  1.00  0.00           H
ATOM   4360 2HG2 VAL A 288      48.150  77.870  95.270  1.00  0.00           H
ATOM   4361 3HG2 VAL A 288      48.720  78.560  93.700  1.00  0.00           H
ATOM   4362  C   VAL A 288      52.250  77.750  95.560  1.00  0.00           C
ATOM   4363  O   VAL A 288      52.540  77.180  96.570  1.00  0.00           O
ATOM   4364  N   ALA A 289      53.130  78.040  94.620  1.00  0.00           N
ATOM   4365  H   ALA A 289      52.790  78.620  93.860  1.00  0.00           H
ATOM   4366  CA  ALA A 289      54.540  77.580  94.640  1.00  0.00           C
ATOM   4367  HA  ALA A 289      54.440  76.540  94.940  1.00  0.00           H
ATOM   4368  CB  ALA A 289      55.120  77.650  93.230  1.00  0.00           C
ATOM   4369  HB1 ALA A 289      54.660  77.040  92.460  1.00  0.00           H
ATOM   4370  HB2 ALA A 289      55.060  78.690  92.890  1.00  0.00           H
ATOM   4371  HB3 ALA A 289      56.130  77.350  93.510  1.00  0.00           H
ATOM   4372  C   ALA A 289      55.320  78.260  95.790  1.00  0.00           C
ATOM   4373  O   ALA A 289      55.950  77.580  96.580  1.00  0.00           O
ATOM   4374  N   GLU A 290      55.190  79.580  95.990  1.00  0.00           N
ATOM   4375  H   GLU A 290      54.650  80.110  95.330  1.00  0.00           H
ATOM   4376  CA  GLU A 290      55.910  80.360  97.000  1.00  0.00           C
ATOM   4377  HA  GLU A 290      56.930  79.980  97.010  1.00  0.00           H
ATOM   4378  CB  GLU A 290      55.950  81.890  96.710  1.00  0.00           C
ATOM   4379  HB1 GLU A 290      54.990  82.240  97.100  1.00  0.00           H
ATOM   4380  HB2 GLU A 290      55.910  82.050  95.640  1.00  0.00           H
ATOM   4381  CG  GLU A 290      56.940  82.870  97.320  1.00  0.00           C
ATOM   4382  HG1 GLU A 290      56.720  82.830  98.390  1.00  0.00           H
ATOM   4383  HG2 GLU A 290      56.600  83.850  96.990  1.00  0.00           H
ATOM   4384  CD  GLU A 290      58.460  82.670  96.920  1.00  0.00           C
ATOM   4385  OE1 GLU A 290      59.100  81.910  97.680  1.00  0.00           O
ATOM   4386  OE2 GLU A 290      58.890  83.190  95.890  1.00  0.00           O
ATOM   4387  C   GLU A 290      55.310  80.040  98.360  1.00  0.00           C
ATOM   4388  O   GLU A 290      56.060  80.110  99.330  1.00  0.00           O
ATOM   4389  N   ILE A 291      54.040  79.720  98.550  1.00  0.00           N
ATOM   4390  H   ILE A 291      53.420  79.770  97.760  1.00  0.00           H
ATOM   4391  CA  ILE A 291      53.430  79.310  99.850  1.00  0.00           C
ATOM   4392  HA  ILE A 291      53.810  80.010 100.590  1.00  0.00           H
ATOM   4393  CB  ILE A 291      51.950  79.500 100.030  1.00  0.00           C
ATOM   4394  HB  ILE A 291      51.780  79.620 101.100  1.00  0.00           H
ATOM   4395  CG2 ILE A 291      51.600  80.820  99.370  1.00  0.00           C
ATOM   4396 1HG2 ILE A 291      52.360  81.540  99.690  1.00  0.00           H
ATOM   4397 2HG2 ILE A 291      51.440  80.770  98.300  1.00  0.00           H
ATOM   4398 3HG2 ILE A 291      50.610  81.050  99.750  1.00  0.00           H
ATOM   4399  CG1 ILE A 291      51.000  78.470  99.380  1.00  0.00           C
ATOM   4400 1HG1 ILE A 291      51.240  77.480  99.770  1.00  0.00           H
ATOM   4401 2HG1 ILE A 291      51.140  78.480  98.300  1.00  0.00           H
ATOM   4402  CD  ILE A 291      49.480  78.690  99.690  1.00  0.00           C
ATOM   4403  HD1 ILE A 291      48.850  77.870  99.340  1.00  0.00           H
ATOM   4404  HD2 ILE A 291      49.330  78.780 100.770  1.00  0.00           H
ATOM   4405  HD3 ILE A 291      49.120  79.590  99.190  1.00  0.00           H
ATOM   4406  C   ILE A 291      53.980  78.000 100.280  1.00  0.00           C
ATOM   4407  O   ILE A 291      54.330  77.820 101.400  1.00  0.00           O
ATOM   4408  N   THR A 292      54.180  77.050  99.370  1.00  0.00           N
ATOM   4409  H   THR A 292      54.010  77.250  98.400  1.00  0.00           H
ATOM   4410  CA  THR A 292      54.760  75.740  99.620  1.00  0.00           C
ATOM   4411  HA  THR A 292      54.260  75.410 100.540  1.00  0.00           H
ATOM   4412  CB  THR A 292      54.420  74.920  98.410  1.00  0.00           C
ATOM   4413  HB  THR A 292      54.970  75.400  97.600  1.00  0.00           H
ATOM   4414  CG2 THR A 292      54.550  73.390  98.510  1.00  0.00           C
ATOM   4415 1HG2 THR A 292      55.570  73.150  98.800  1.00  0.00           H
ATOM   4416 2HG2 THR A 292      53.870  72.920  99.220  1.00  0.00           H
ATOM   4417 3HG2 THR A 292      54.370  73.030  97.490  1.00  0.00           H
ATOM   4418  OG1 THR A 292      52.950  75.000  98.170  1.00  0.00           O
ATOM   4419  HG1 THR A 292      52.820  75.800  97.670  1.00  0.00           H
ATOM   4420  C   THR A 292      56.270  75.870  99.830  1.00  0.00           C
ATOM   4421  O   THR A 292      56.890  75.170 100.670  1.00  0.00           O
ATOM   4422  N   ASN A 293      56.900  76.880  99.210  1.00  0.00           N
ATOM   4423  H   ASN A 293      56.360  77.410  98.540  1.00  0.00           H
ATOM   4424  CA  ASN A 293      58.330  77.180  99.360  1.00  0.00           C
ATOM   4425  HA  ASN A 293      58.780  76.190  99.450  1.00  0.00           H
ATOM   4426  CB  ASN A 293      58.900  77.940  98.090  1.00  0.00           C
ATOM   4427  HB1 ASN A 293      58.510  78.950  98.110  1.00  0.00           H
ATOM   4428  HB2 ASN A 293      58.660  77.460  97.140  1.00  0.00           H
ATOM   4429  CG  ASN A 293      60.410  78.050  98.090  1.00  0.00           C
ATOM   4430  OD1 ASN A 293      61.130  77.080  98.240  1.00  0.00           O
ATOM   4431  ND2 ASN A 293      60.970  79.220  97.990  1.00  0.00           N
ATOM   4432 1HD2 ASN A 293      60.440  80.070  98.050  1.00  0.00           H
ATOM   4433 2HD2 ASN A 293      61.970  79.200  97.830  1.00  0.00           H
ATOM   4434  C   ASN A 293      58.560  77.860 100.730  1.00  0.00           C
ATOM   4435  O   ASN A 293      59.730  77.850 101.190  1.00  0.00           O
ATOM   4436  N   ALA A 294      57.580  78.430 101.380  1.00  0.00           N
ATOM   4437  H   ALA A 294      56.690  78.570 100.920  1.00  0.00           H
ATOM   4438  CA  ALA A 294      57.750  78.830 102.770  1.00  0.00           C
ATOM   4439  HA  ALA A 294      58.710  79.330 102.830  1.00  0.00           H
ATOM   4440  CB  ALA A 294      56.800  80.090 103.080  1.00  0.00           C
ATOM   4441  HB1 ALA A 294      57.230  80.990 102.640  1.00  0.00           H
ATOM   4442  HB2 ALA A 294      55.750  79.940 102.860  1.00  0.00           H
ATOM   4443  HB3 ALA A 294      56.950  80.220 104.150  1.00  0.00           H
ATOM   4444  C   ALA A 294      57.650  77.560 103.700  1.00  0.00           C
ATOM   4445  O   ALA A 294      58.470  77.410 104.580  1.00  0.00           O
ATOM   4446  N   CYS A 295      56.810  76.560 103.390  1.00  0.00           N
ATOM   4447  H   CYS A 295      56.120  76.630 102.660  1.00  0.00           H
ATOM   4448  CA  CYS A 295      56.820  75.290 104.130  1.00  0.00           C
ATOM   4449  HA  CYS A 295      56.710  75.510 105.200  1.00  0.00           H
ATOM   4450  CB  CYS A 295      55.550  74.490 103.790  1.00  0.00           C
ATOM   4451  HB1 CYS A 295      55.740  73.450 104.040  1.00  0.00           H
ATOM   4452  HB2 CYS A 295      55.400  74.640 102.720  1.00  0.00           H
ATOM   4453  SG  CYS A 295      54.080  75.130 104.820  1.00  0.00           S
ATOM   4454  HG  CYS A 295      54.220  74.710 106.080  1.00  0.00           H
ATOM   4455  C   CYS A 295      58.030  74.430 103.950  1.00  0.00           C
ATOM   4456  O   CYS A 295      58.270  73.580 104.870  1.00  0.00           O
ATOM   4457  N   PHE A 296      58.930  74.670 103.000  1.00  0.00           N
ATOM   4458  H   PHE A 296      58.650  75.440 102.410  1.00  0.00           H
ATOM   4459  CA  PHE A 296      60.270  74.140 102.930  1.00  0.00           C
ATOM   4460  HA  PHE A 296      60.360  73.520 103.820  1.00  0.00           H
ATOM   4461  CB  PHE A 296      60.330  73.230 101.660  1.00  0.00           C
ATOM   4462  HB1 PHE A 296      61.340  72.840 101.550  1.00  0.00           H
ATOM   4463  HB2 PHE A 296      60.120  73.790 100.750  1.00  0.00           H
ATOM   4464  CG  PHE A 296      59.430  72.010 101.750  1.00  0.00           C
ATOM   4465  CD1 PHE A 296      59.880  70.770 102.310  1.00  0.00           C
ATOM   4466  HD1 PHE A 296      60.860  70.690 102.760  1.00  0.00           H
ATOM   4467  CE1 PHE A 296      59.040  69.640 102.260  1.00  0.00           C
ATOM   4468  HE1 PHE A 296      59.450  68.710 102.610  1.00  0.00           H
ATOM   4469  CZ  PHE A 296      57.820  69.700 101.510  1.00  0.00           C
ATOM   4470  HZ  PHE A 296      57.290  68.770 101.370  1.00  0.00           H
ATOM   4471  CE2 PHE A 296      57.310  70.950 101.060  1.00  0.00           C
ATOM   4472  HE2 PHE A 296      56.360  71.050 100.550  1.00  0.00           H
ATOM   4473  CD2 PHE A 296      58.130  72.050 101.210  1.00  0.00           C
ATOM   4474  HD2 PHE A 296      57.880  73.000 100.740  1.00  0.00           H
ATOM   4475  C   PHE A 296      61.420  75.120 103.100  1.00  0.00           C
ATOM   4476  O   PHE A 296      62.530  74.770 102.700  1.00  0.00           O
ATOM   4477  N   GLU A 297      61.160  76.220 103.730  1.00  0.00           N
ATOM   4478  H   GLU A 297      60.240  76.170 104.150  1.00  0.00           H
ATOM   4479  CA  GLU A 297      62.050  77.190 104.360  1.00  0.00           C
ATOM   4480  HA  GLU A 297      62.850  77.440 103.660  1.00  0.00           H
ATOM   4481  CB  GLU A 297      61.450  78.650 104.500  1.00  0.00           C
ATOM   4482  HB1 GLU A 297      60.740  78.710 105.320  1.00  0.00           H
ATOM   4483  HB2 GLU A 297      60.910  79.000 103.620  1.00  0.00           H
ATOM   4484  CG  GLU A 297      62.500  79.660 104.670  1.00  0.00           C
ATOM   4485  HG1 GLU A 297      63.260  79.350 105.390  1.00  0.00           H
ATOM   4486  HG2 GLU A 297      61.920  80.530 104.960  1.00  0.00           H
ATOM   4487  CD  GLU A 297      63.330  79.920 103.410  1.00  0.00           C
ATOM   4488  OE1 GLU A 297      64.530  79.540 103.460  1.00  0.00           O
ATOM   4489  OE2 GLU A 297      62.870  80.420 102.370  1.00  0.00           O
ATOM   4490  C   GLU A 297      62.640  76.620 105.690  1.00  0.00           C
ATOM   4491  O   GLU A 297      61.840  76.260 106.610  1.00  0.00           O
ATOM   4492  N   PRO A 298      63.890  76.230 105.770  1.00  0.00           N
ATOM   4493  CD  PRO A 298      64.930  76.000 104.810  1.00  0.00           C
ATOM   4494  HD1 PRO A 298      65.560  76.880 104.820  1.00  0.00           H
ATOM   4495  HD2 PRO A 298      64.560  75.850 103.800  1.00  0.00           H
ATOM   4496  CG  PRO A 298      65.760  74.840 105.270  1.00  0.00           C
ATOM   4497  HG1 PRO A 298      66.740  74.860 104.790  1.00  0.00           H
ATOM   4498  HG2 PRO A 298      65.180  74.010 104.870  1.00  0.00           H
ATOM   4499  CB  PRO A 298      65.780  74.960 106.810  1.00  0.00           C
ATOM   4500  HB1 PRO A 298      66.440  75.750 107.160  1.00  0.00           H
ATOM   4501  HB2 PRO A 298      66.000  73.960 107.190  1.00  0.00           H
ATOM   4502  CA  PRO A 298      64.290  75.400 106.940  1.00  0.00           C
ATOM   4503  HA  PRO A 298      63.750  74.450 106.940  1.00  0.00           H
ATOM   4504  C   PRO A 298      64.140  76.140 108.360  1.00  0.00           C
ATOM   4505  O   PRO A 298      64.010  75.530 109.410  1.00  0.00           O
ATOM   4506  N   ALA A 299      64.110  77.470 108.370  1.00  0.00           N
ATOM   4507  H   ALA A 299      64.220  77.850 107.450  1.00  0.00           H
ATOM   4508  CA  ALA A 299      63.980  78.240 109.640  1.00  0.00           C
ATOM   4509  HA  ALA A 299      64.670  77.860 110.390  1.00  0.00           H
ATOM   4510  CB  ALA A 299      64.560  79.640 109.360  1.00  0.00           C
ATOM   4511  HB1 ALA A 299      65.600  79.520 109.080  1.00  0.00           H
ATOM   4512  HB2 ALA A 299      63.950  80.070 108.570  1.00  0.00           H
ATOM   4513  HB3 ALA A 299      64.500  80.250 110.270  1.00  0.00           H
ATOM   4514  C   ALA A 299      62.520  78.190 110.140  1.00  0.00           C
ATOM   4515  O   ALA A 299      62.210  78.620 111.280  1.00  0.00           O
ATOM   4516  N   ASN A 300      61.580  77.760 109.350  1.00  0.00           N
ATOM   4517  H   ASN A 300      61.900  77.430 108.450  1.00  0.00           H
ATOM   4518  CA  ASN A 300      60.180  77.860 109.600  1.00  0.00           C
ATOM   4519  HA  ASN A 300      59.980  78.410 110.520  1.00  0.00           H
ATOM   4520  CB  ASN A 300      59.560  78.470 108.380  1.00  0.00           C
ATOM   4521  HB1 ASN A 300      58.480  78.340 108.470  1.00  0.00           H
ATOM   4522  HB2 ASN A 300      59.810  78.010 107.420  1.00  0.00           H
ATOM   4523  CG  ASN A 300      59.660  79.950 108.270  1.00  0.00           C
ATOM   4524  OD1 ASN A 300      60.690  80.510 108.480  1.00  0.00           O
ATOM   4525  ND2 ASN A 300      58.540  80.620 107.960  1.00  0.00           N
ATOM   4526 1HD2 ASN A 300      57.690  80.090 107.810  1.00  0.00           H
ATOM   4527 2HD2 ASN A 300      58.470  81.590 108.220  1.00  0.00           H
ATOM   4528  C   ASN A 300      59.610  76.450 109.820  1.00  0.00           C
ATOM   4529  O   ASN A 300      58.430  76.310 110.090  1.00  0.00           O
ATOM   4530  N   GLN A 301      60.520  75.460 109.800  1.00  0.00           N
ATOM   4531  H   GLN A 301      61.480  75.720 109.680  1.00  0.00           H
ATOM   4532  CA  GLN A 301      60.190  74.050 110.200  1.00  0.00           C
ATOM   4533  HA  GLN A 301      59.130  73.860 110.010  1.00  0.00           H
ATOM   4534  CB  GLN A 301      60.980  73.100 109.380  1.00  0.00           C
ATOM   4535  HB1 GLN A 301      61.060  72.150 109.920  1.00  0.00           H
ATOM   4536  HB2 GLN A 301      61.980  73.430 109.120  1.00  0.00           H
ATOM   4537  CG  GLN A 301      60.290  72.960 108.020  1.00  0.00           C
ATOM   4538  HG1 GLN A 301      60.350  73.950 107.570  1.00  0.00           H
ATOM   4539  HG2 GLN A 301      59.240  72.710 108.140  1.00  0.00           H
ATOM   4540  CD  GLN A 301      60.930  71.880 107.100  1.00  0.00           C
ATOM   4541  OE1 GLN A 301      62.070  71.410 107.290  1.00  0.00           O
ATOM   4542  NE2 GLN A 301      60.300  71.600 105.990  1.00  0.00           N
ATOM   4543 1HE2 GLN A 301      59.350  71.950 105.940  1.00  0.00           H
ATOM   4544 2HE2 GLN A 301      60.630  70.920 105.320  1.00  0.00           H
ATOM   4545  C   GLN A 301      60.510  73.910 111.730  1.00  0.00           C
ATOM   4546  O   GLN A 301      61.540  74.410 112.140  1.00  0.00           O
ATOM   4547  N   MET A 302      59.750  73.130 112.510  1.00  0.00           N
ATOM   4548  H   MET A 302      59.210  72.430 112.010  1.00  0.00           H
ATOM   4549  CA  MET A 302      59.960  72.780 113.970  1.00  0.00           C
ATOM   4550  HA  MET A 302      59.990  73.690 114.570  1.00  0.00           H
ATOM   4551  CB  MET A 302      58.700  72.070 114.490  1.00  0.00           C
ATOM   4552  HB1 MET A 302      58.750  71.810 115.550  1.00  0.00           H
ATOM   4553  HB2 MET A 302      58.620  71.140 113.910  1.00  0.00           H
ATOM   4554  CG  MET A 302      57.360  72.800 114.120  1.00  0.00           C
ATOM   4555  HG1 MET A 302      56.700  72.110 114.650  1.00  0.00           H
ATOM   4556  HG2 MET A 302      57.250  73.040 113.060  1.00  0.00           H
ATOM   4557  SD  MET A 302      57.220  74.410 114.850  1.00  0.00           S
ATOM   4558  CE  MET A 302      56.740  75.370 113.360  1.00  0.00           C
ATOM   4559  HE1 MET A 302      57.250  74.880 112.540  1.00  0.00           H
ATOM   4560  HE2 MET A 302      55.660  75.360 113.190  1.00  0.00           H
ATOM   4561  HE3 MET A 302      57.060  76.390 113.570  1.00  0.00           H
ATOM   4562  C   MET A 302      61.240  71.980 114.360  1.00  0.00           C
ATOM   4563  O   MET A 302      61.290  71.370 115.410  1.00  0.00           O
ATOM   4564  N   VAL A 303      62.300  72.130 113.590  1.00  0.00           N
ATOM   4565  H   VAL A 303      62.240  72.690 112.750  1.00  0.00           H
ATOM   4566  CA  VAL A 303      63.480  71.290 113.630  1.00  0.00           C
ATOM   4567  HA  VAL A 303      63.420  70.650 114.510  1.00  0.00           H
ATOM   4568  CB  VAL A 303      63.490  70.410 112.330  1.00  0.00           C
ATOM   4569  HB  VAL A 303      64.220  69.610 112.430  1.00  0.00           H
ATOM   4570  CG1 VAL A 303      62.160  69.720 112.050  1.00  0.00           C
ATOM   4571 1HG1 VAL A 303      62.390  68.930 111.330  1.00  0.00           H
ATOM   4572 2HG1 VAL A 303      61.650  69.190 112.850  1.00  0.00           H
ATOM   4573 3HG1 VAL A 303      61.450  70.440 111.630  1.00  0.00           H
ATOM   4574  CG2 VAL A 303      63.910  71.290 111.120  1.00  0.00           C
ATOM   4575 1HG2 VAL A 303      63.680  70.700 110.230  1.00  0.00           H
ATOM   4576 2HG2 VAL A 303      63.370  72.240 111.110  1.00  0.00           H
ATOM   4577 3HG2 VAL A 303      64.960  71.580 111.130  1.00  0.00           H
ATOM   4578  C   VAL A 303      64.780  72.050 113.770  1.00  0.00           C
ATOM   4579  O   VAL A 303      64.940  73.170 113.270  1.00  0.00           O
ATOM   4580  N   LYS A 304      65.750  71.450 114.530  1.00  0.00           N
ATOM   4581  H   LYS A 304      65.570  70.560 114.980  1.00  0.00           H
ATOM   4582  CA  LYS A 304      67.160  71.950 114.550  1.00  0.00           C
ATOM   4583  HA  LYS A 304      67.260  72.900 114.020  1.00  0.00           H
ATOM   4584  CB  LYS A 304      67.640  72.250 115.980  1.00  0.00           C
ATOM   4585  HB1 LYS A 304      68.540  72.850 115.810  1.00  0.00           H
ATOM   4586  HB2 LYS A 304      67.800  71.350 116.560  1.00  0.00           H
ATOM   4587  CG  LYS A 304      66.710  73.250 116.640  1.00  0.00           C
ATOM   4588  HG1 LYS A 304      65.740  72.770 116.750  1.00  0.00           H
ATOM   4589  HG2 LYS A 304      66.530  74.140 116.040  1.00  0.00           H
ATOM   4590  CD  LYS A 304      67.290  73.620 118.020  1.00  0.00           C
ATOM   4591  HD1 LYS A 304      68.360  73.840 117.910  1.00  0.00           H
ATOM   4592  HD2 LYS A 304      67.130  72.790 118.700  1.00  0.00           H
ATOM   4593  CE  LYS A 304      66.710  74.950 118.710  1.00  0.00           C
ATOM   4594  HE1 LYS A 304      65.620  74.930 118.640  1.00  0.00           H
ATOM   4595  HE2 LYS A 304      67.140  75.880 118.320  1.00  0.00           H
ATOM   4596  NZ  LYS A 304      67.110  74.930 120.180  1.00  0.00           N
ATOM   4597  HZ1 LYS A 304      66.790  74.060 120.560  1.00  0.00           H
ATOM   4598  HZ2 LYS A 304      68.110  75.050 120.260  1.00  0.00           H
ATOM   4599  HZ3 LYS A 304      66.670  75.680 120.700  1.00  0.00           H
ATOM   4600  C   LYS A 304      68.120  70.960 113.860  1.00  0.00           C
ATOM   4601  O   LYS A 304      69.280  71.270 113.630  1.00  0.00           O
ATOM   4602  N   CYS A 305      67.590  69.920 113.290  1.00  0.00           N
ATOM   4603  H   CYS A 305      66.580  69.930 113.280  1.00  0.00           H
ATOM   4604  CA  CYS A 305      68.240  69.070 112.310  1.00  0.00           C
ATOM   4605  HA  CYS A 305      69.250  68.890 112.660  1.00  0.00           H
ATOM   4606  CB  CYS A 305      67.550  67.700 112.180  1.00  0.00           C
ATOM   4607  HB1 CYS A 305      66.690  67.730 111.510  1.00  0.00           H
ATOM   4608  HB2 CYS A 305      67.260  67.390 113.190  1.00  0.00           H
ATOM   4609  SG  CYS A 305      68.690  66.490 111.460  1.00  0.00           S
ATOM   4610  HG  CYS A 305      69.660  66.760 112.350  1.00  0.00           H
ATOM   4611  C   CYS A 305      68.430  69.790 111.000  1.00  0.00           C
ATOM   4612  O   CYS A 305      67.500  70.560 110.640  1.00  0.00           O
ATOM   4613  N   ASP A 306      69.530  69.610 110.220  1.00  0.00           N
ATOM   4614  H   ASP A 306      70.160  68.870 110.490  1.00  0.00           H
ATOM   4615  CA  ASP A 306      69.720  70.030 108.860  1.00  0.00           C
ATOM   4616  HA  ASP A 306      69.200  70.960 108.650  1.00  0.00           H
ATOM   4617  CB  ASP A 306      71.260  70.310 108.620  1.00  0.00           C
ATOM   4618  HB1 ASP A 306      71.860  69.470 108.970  1.00  0.00           H
ATOM   4619  HB2 ASP A 306      71.560  71.150 109.240  1.00  0.00           H
ATOM   4620  CG  ASP A 306      71.620  70.570 107.180  1.00  0.00           C
ATOM   4621  OD1 ASP A 306      71.680  69.600 106.370  1.00  0.00           O
ATOM   4622  OD2 ASP A 306      71.770  71.750 106.720  1.00  0.00           O
ATOM   4623  C   ASP A 306      69.140  68.940 107.880  1.00  0.00           C
ATOM   4624  O   ASP A 306      69.480  67.730 108.040  1.00  0.00           O
ATOM   4625  N   PRO A 307      68.590  69.370 106.720  1.00  0.00           N
ATOM   4626  CD  PRO A 307      68.500  70.810 106.270  1.00  0.00           C
ATOM   4627  HD1 PRO A 307      69.380  71.450 106.320  1.00  0.00           H
ATOM   4628  HD2 PRO A 307      67.680  71.260 106.840  1.00  0.00           H
ATOM   4629  CG  PRO A 307      67.940  70.780 104.820  1.00  0.00           C
ATOM   4630  HG1 PRO A 307      68.720  70.950 104.080  1.00  0.00           H
ATOM   4631  HG2 PRO A 307      67.190  71.560 104.690  1.00  0.00           H
ATOM   4632  CB  PRO A 307      67.220  69.400 104.830  1.00  0.00           C
ATOM   4633  HB1 PRO A 307      67.220  68.990 103.820  1.00  0.00           H
ATOM   4634  HB2 PRO A 307      66.200  69.630 105.150  1.00  0.00           H
ATOM   4635  CA  PRO A 307      67.950  68.490 105.780  1.00  0.00           C
ATOM   4636  HA  PRO A 307      67.330  67.770 106.330  1.00  0.00           H
ATOM   4637  C   PRO A 307      68.880  67.560 104.980  1.00  0.00           C
ATOM   4638  O   PRO A 307      68.490  66.930 103.990  1.00  0.00           O
ATOM   4639  N   ARG A 308      70.160  67.590 105.280  1.00  0.00           N
ATOM   4640  H   ARG A 308      70.530  68.210 105.990  1.00  0.00           H
ATOM   4641  CA  ARG A 308      71.180  66.530 104.780  1.00  0.00           C
ATOM   4642  HA  ARG A 308      70.680  65.910 104.040  1.00  0.00           H
ATOM   4643  CB  ARG A 308      72.370  67.170 104.160  1.00  0.00           C
ATOM   4644  HB1 ARG A 308      73.240  66.500 104.200  1.00  0.00           H
ATOM   4645  HB2 ARG A 308      72.720  67.980 104.810  1.00  0.00           H
ATOM   4646  CG  ARG A 308      72.110  67.650 102.750  1.00  0.00           C
ATOM   4647  HG1 ARG A 308      71.620  66.880 102.140  1.00  0.00           H
ATOM   4648  HG2 ARG A 308      73.040  67.940 102.260  1.00  0.00           H
ATOM   4649  CD  ARG A 308      71.200  68.830 102.650  1.00  0.00           C
ATOM   4650  HD1 ARG A 308      70.170  68.500 102.790  1.00  0.00           H
ATOM   4651  HD2 ARG A 308      71.320  69.090 101.600  1.00  0.00           H
ATOM   4652  NE  ARG A 308      71.570  69.930 103.570  1.00  0.00           N
ATOM   4653  HE  ARG A 308      71.420  69.740 104.550  1.00  0.00           H
ATOM   4654  CZ  ARG A 308      71.860  71.130 103.180  1.00  0.00           C
ATOM   4655  NH1 ARG A 308      71.490  71.530 101.980  1.00  0.00           N
ATOM   4656 1HH1 ARG A 308      70.680  71.070 101.580  1.00  0.00           H
ATOM   4657 2HH1 ARG A 308      71.600  72.520 101.810  1.00  0.00           H
ATOM   4658  NH2 ARG A 308      72.260  72.030 104.020  1.00  0.00           N
ATOM   4659 1HH2 ARG A 308      72.630  71.780 104.920  1.00  0.00           H
ATOM   4660 2HH2 ARG A 308      72.610  72.840 103.530  1.00  0.00           H
ATOM   4661  C   ARG A 308      71.630  65.500 105.810  1.00  0.00           C
ATOM   4662  O   ARG A 308      71.980  64.410 105.410  1.00  0.00           O
ATOM   4663  N   HIS A 309      71.560  65.860 107.070  1.00  0.00           N
ATOM   4664  H   HIS A 309      71.420  66.850 107.230  1.00  0.00           H
ATOM   4665  CA  HIS A 309      71.640  64.910 108.220  1.00  0.00           C
ATOM   4666  HA  HIS A 309      72.450  64.220 107.970  1.00  0.00           H
ATOM   4667  CB  HIS A 309      72.140  65.520 109.520  1.00  0.00           C
ATOM   4668  HB1 HIS A 309      71.250  65.990 109.940  1.00  0.00           H
ATOM   4669  HB2 HIS A 309      72.940  66.220 109.290  1.00  0.00           H
ATOM   4670  CG  HIS A 309      72.630  64.420 110.420  1.00  0.00           C
ATOM   4671  ND1 HIS A 309      73.790  63.690 110.120  1.00  0.00           N
ATOM   4672  CE1 HIS A 309      74.020  62.900 111.150  1.00  0.00           C
ATOM   4673  HE1 HIS A 309      74.790  62.140 111.170  1.00  0.00           H
ATOM   4674  NE2 HIS A 309      73.090  63.140 112.120  1.00  0.00           N
ATOM   4675  HE2 HIS A 309      72.990  62.500 112.900  1.00  0.00           H
ATOM   4676  CD2 HIS A 309      72.240  64.110 111.670  1.00  0.00           C
ATOM   4677  HD2 HIS A 309      71.320  64.440 112.110  1.00  0.00           H
ATOM   4678  C   HIS A 309      70.260  64.240 108.410  1.00  0.00           C
ATOM   4679  O   HIS A 309      70.090  63.120 108.140  1.00  0.00           O
ATOM   4680  N   GLY A 310      69.190  64.980 108.620  1.00  0.00           N
ATOM   4681  H   GLY A 310      69.400  65.970 108.660  1.00  0.00           H
ATOM   4682  CA  GLY A 310      67.790  64.550 108.710  1.00  0.00           C
ATOM   4683  HA1 GLY A 310      67.220  65.340 109.200  1.00  0.00           H
ATOM   4684  HA2 GLY A 310      67.640  63.690 109.370  1.00  0.00           H
ATOM   4685  C   GLY A 310      67.190  64.160 107.340  1.00  0.00           C
ATOM   4686  O   GLY A 310      67.380  64.830 106.350  1.00  0.00           O
ATOM   4687  N   LYS A 311      66.290  63.180 107.420  1.00  0.00           N
ATOM   4688  H   LYS A 311      66.060  62.680 108.260  1.00  0.00           H
ATOM   4689  CA  LYS A 311      65.510  62.690 106.230  1.00  0.00           C
ATOM   4690  HA  LYS A 311      65.620  63.400 105.420  1.00  0.00           H
ATOM   4691  CB  LYS A 311      66.000  61.250 105.860  1.00  0.00           C
ATOM   4692  HB1 LYS A 311      65.300  60.760 105.170  1.00  0.00           H
ATOM   4693  HB2 LYS A 311      66.080  60.610 106.740  1.00  0.00           H
ATOM   4694  CG  LYS A 311      67.350  61.280 105.220  1.00  0.00           C
ATOM   4695  HG1 LYS A 311      68.080  61.810 105.820  1.00  0.00           H
ATOM   4696  HG2 LYS A 311      67.220  61.840 104.290  1.00  0.00           H
ATOM   4697  CD  LYS A 311      67.820  59.950 104.700  1.00  0.00           C
ATOM   4698  HD1 LYS A 311      67.220  59.360 104.000  1.00  0.00           H
ATOM   4699  HD2 LYS A 311      67.840  59.280 105.550  1.00  0.00           H
ATOM   4700  CE  LYS A 311      69.320  60.130 104.190  1.00  0.00           C
ATOM   4701  HE1 LYS A 311      69.610  61.170 104.350  1.00  0.00           H
ATOM   4702  HE2 LYS A 311      69.220  59.930 103.120  1.00  0.00           H
ATOM   4703  NZ  LYS A 311      70.210  59.100 104.790  1.00  0.00           N
ATOM   4704  HZ1 LYS A 311      70.170  59.040 105.800  1.00  0.00           H
ATOM   4705  HZ2 LYS A 311      69.740  58.230 104.580  1.00  0.00           H
ATOM   4706  HZ3 LYS A 311      71.150  59.020 104.420  1.00  0.00           H
ATOM   4707  C   LYS A 311      64.050  62.660 106.550  1.00  0.00           C
ATOM   4708  O   LYS A 311      63.650  62.790 107.730  1.00  0.00           O
ATOM   4709  N   TYR A 312      63.200  62.440 105.570  1.00  0.00           N
ATOM   4710  H   TYR A 312      63.580  62.370 104.640  1.00  0.00           H
ATOM   4711  CA  TYR A 312      61.760  62.130 105.710  1.00  0.00           C
ATOM   4712  HA  TYR A 312      61.420  62.450 106.690  1.00  0.00           H
ATOM   4713  CB  TYR A 312      60.990  62.910 104.630  1.00  0.00           C
ATOM   4714  HB1 TYR A 312      59.950  62.630 104.780  1.00  0.00           H
ATOM   4715  HB2 TYR A 312      61.360  62.600 103.650  1.00  0.00           H
ATOM   4716  CG  TYR A 312      61.080  64.410 104.750  1.00  0.00           C
ATOM   4717  CD1 TYR A 312      60.140  65.100 105.500  1.00  0.00           C
ATOM   4718  HD1 TYR A 312      59.400  64.530 106.050  1.00  0.00           H
ATOM   4719  CE1 TYR A 312      60.270  66.520 105.660  1.00  0.00           C
ATOM   4720  HE1 TYR A 312      59.640  67.090 106.340  1.00  0.00           H
ATOM   4721  CZ  TYR A 312      61.250  67.240 104.960  1.00  0.00           C
ATOM   4722  OH  TYR A 312      61.300  68.660 105.060  1.00  0.00           O
ATOM   4723  HH  TYR A 312      62.050  68.930 104.520  1.00  0.00           H
ATOM   4724  CE2 TYR A 312      62.160  66.550 104.180  1.00  0.00           C
ATOM   4725  HE2 TYR A 312      62.840  67.070 103.530  1.00  0.00           H
ATOM   4726  CD2 TYR A 312      62.130  65.140 104.120  1.00  0.00           C
ATOM   4727  HD2 TYR A 312      62.820  64.590 103.500  1.00  0.00           H
ATOM   4728  C   TYR A 312      61.410  60.600 105.550  1.00  0.00           C
ATOM   4729  O   TYR A 312      61.970  59.860 104.710  1.00  0.00           O
ATOM   4730  N   MET A 313      60.320  60.100 106.330  1.00  0.00           N
ATOM   4731  H   MET A 313      59.960  60.630 107.110  1.00  0.00           H
ATOM   4732  CA  MET A 313      59.660  58.830 106.140  1.00  0.00           C
ATOM   4733  HA  MET A 313      60.130  58.280 105.330  1.00  0.00           H
ATOM   4734  CB  MET A 313      59.770  57.990 107.390  1.00  0.00           C
ATOM   4735  HB1 MET A 313      59.140  57.110 107.210  1.00  0.00           H
ATOM   4736  HB2 MET A 313      59.330  58.540 108.220  1.00  0.00           H
ATOM   4737  CG  MET A 313      61.170  57.430 107.660  1.00  0.00           C
ATOM   4738  HG1 MET A 313      61.790  57.230 106.790  1.00  0.00           H
ATOM   4739  HG2 MET A 313      61.150  56.460 108.150  1.00  0.00           H
ATOM   4740  SD  MET A 313      62.110  58.500 108.740  1.00  0.00           S
ATOM   4741  CE  MET A 313      61.270  58.450 110.320  1.00  0.00           C
ATOM   4742  HE1 MET A 313      60.950  57.430 110.560  1.00  0.00           H
ATOM   4743  HE2 MET A 313      61.840  58.880 111.150  1.00  0.00           H
ATOM   4744  HE3 MET A 313      60.360  59.030 110.200  1.00  0.00           H
ATOM   4745  C   MET A 313      58.180  58.990 105.770  1.00  0.00           C
ATOM   4746  O   MET A 313      57.590  58.070 105.070  1.00  0.00           O
ATOM   4747  N   ALA A 314      57.610  60.170 106.030  1.00  0.00           N
ATOM   4748  H   ALA A 314      58.220  60.800 106.530  1.00  0.00           H
ATOM   4749  CA  ALA A 314      56.380  60.670 105.470  1.00  0.00           C
ATOM   4750  HA  ALA A 314      56.170  60.310 104.460  1.00  0.00           H
ATOM   4751  CB  ALA A 314      55.240  60.260 106.360  1.00  0.00           C
ATOM   4752  HB1 ALA A 314      54.350  60.520 105.780  1.00  0.00           H
ATOM   4753  HB2 ALA A 314      55.170  59.180 106.440  1.00  0.00           H
ATOM   4754  HB3 ALA A 314      55.410  60.780 107.310  1.00  0.00           H
ATOM   4755  C   ALA A 314      56.380  62.210 105.350  1.00  0.00           C
ATOM   4756  O   ALA A 314      56.830  62.910 106.270  1.00  0.00           O
ATOM   4757  N   CYS A 315      55.730  62.760 104.320  1.00  0.00           N
ATOM   4758  H   CYS A 315      55.720  62.180 103.490  1.00  0.00           H
ATOM   4759  CA  CYS A 315      55.270  64.130 104.230  1.00  0.00           C
ATOM   4760  HA  CYS A 315      55.090  64.430 105.260  1.00  0.00           H
ATOM   4761  CB  CYS A 315      56.440  65.010 103.810  1.00  0.00           C
ATOM   4762  HB1 CYS A 315      57.070  64.620 103.010  1.00  0.00           H
ATOM   4763  HB2 CYS A 315      57.070  65.140 104.690  1.00  0.00           H
ATOM   4764  SG  CYS A 315      55.870  66.680 103.270  1.00  0.00           S
ATOM   4765  HG  CYS A 315      55.650  67.150 104.500  1.00  0.00           H
ATOM   4766  C   CYS A 315      54.040  64.250 103.320  1.00  0.00           C
ATOM   4767  O   CYS A 315      53.780  63.620 102.310  1.00  0.00           O
ATOM   4768  N   CYS A 316      53.100  65.030 103.930  1.00  0.00           N
ATOM   4769  H   CYS A 316      53.340  65.400 104.840  1.00  0.00           H
ATOM   4770  CA  CYS A 316      51.820  65.330 103.400  1.00  0.00           C
ATOM   4771  HA  CYS A 316      51.710  64.980 102.380  1.00  0.00           H
ATOM   4772  CB  CYS A 316      50.780  64.510 104.230  1.00  0.00           C
ATOM   4773  HB1 CYS A 316      49.760  64.720 103.930  1.00  0.00           H
ATOM   4774  HB2 CYS A 316      50.810  64.710 105.300  1.00  0.00           H
ATOM   4775  SG  CYS A 316      51.000  62.750 104.010  1.00  0.00           S
ATOM   4776  HG  CYS A 316      51.600  62.410 105.160  1.00  0.00           H
ATOM   4777  C   CYS A 316      51.590  66.840 103.410  1.00  0.00           C
ATOM   4778  O   CYS A 316      51.970  67.460 104.380  1.00  0.00           O
ATOM   4779  N   LEU A 317      50.990  67.420 102.330  1.00  0.00           N
ATOM   4780  H   LEU A 317      50.750  66.790 101.580  1.00  0.00           H
ATOM   4781  CA  LEU A 317      50.670  68.860 102.120  1.00  0.00           C
ATOM   4782  HA  LEU A 317      51.060  69.510 102.910  1.00  0.00           H
ATOM   4783  CB  LEU A 317      51.210  69.260 100.690  1.00  0.00           C
ATOM   4784  HB1 LEU A 317      50.590  70.060 100.270  1.00  0.00           H
ATOM   4785  HB2 LEU A 317      51.020  68.430 100.020  1.00  0.00           H
ATOM   4786  CG  LEU A 317      52.720  69.730 100.440  1.00  0.00           C
ATOM   4787  HG  LEU A 317      52.710  69.980  99.380  1.00  0.00           H
ATOM   4788  CD1 LEU A 317      53.100  70.790 101.440  1.00  0.00           C
ATOM   4789 1HD1 LEU A 317      53.270  70.240 102.370  1.00  0.00           H
ATOM   4790 2HD1 LEU A 317      54.080  71.160 101.160  1.00  0.00           H
ATOM   4791 3HD1 LEU A 317      52.310  71.530 101.580  1.00  0.00           H
ATOM   4792  CD2 LEU A 317      53.640  68.520 100.480  1.00  0.00           C
ATOM   4793 1HD2 LEU A 317      53.710  68.110 101.490  1.00  0.00           H
ATOM   4794 2HD2 LEU A 317      53.180  67.700  99.920  1.00  0.00           H
ATOM   4795 3HD2 LEU A 317      54.610  68.710 100.030  1.00  0.00           H
ATOM   4796  C   LEU A 317      49.120  68.880 102.190  1.00  0.00           C
ATOM   4797  O   LEU A 317      48.400  68.300 101.370  1.00  0.00           O
ATOM   4798  N   LEU A 318      48.580  69.500 103.260  1.00  0.00           N
ATOM   4799  H   LEU A 318      49.280  69.870 103.900  1.00  0.00           H
ATOM   4800  CA  LEU A 318      47.230  69.930 103.490  1.00  0.00           C
ATOM   4801  HA  LEU A 318      46.550  69.360 102.860  1.00  0.00           H
ATOM   4802  CB  LEU A 318      46.790  69.650 104.960  1.00  0.00           C
ATOM   4803  HB1 LEU A 318      45.730  69.880 105.090  1.00  0.00           H
ATOM   4804  HB2 LEU A 318      47.380  70.270 105.620  1.00  0.00           H
ATOM   4805  CG  LEU A 318      47.130  68.160 105.370  1.00  0.00           C
ATOM   4806  HG  LEU A 318      48.210  68.090 105.430  1.00  0.00           H
ATOM   4807  CD1 LEU A 318      46.510  68.090 106.770  1.00  0.00           C
ATOM   4808 1HD1 LEU A 318      46.570  67.060 107.130  1.00  0.00           H
ATOM   4809 2HD1 LEU A 318      46.970  68.890 107.360  1.00  0.00           H
ATOM   4810 3HD1 LEU A 318      45.460  68.390 106.690  1.00  0.00           H
ATOM   4811  CD2 LEU A 318      46.530  67.030 104.480  1.00  0.00           C
ATOM   4812 1HD2 LEU A 318      47.210  66.810 103.660  1.00  0.00           H
ATOM   4813 2HD2 LEU A 318      46.480  66.140 105.110  1.00  0.00           H
ATOM   4814 3HD2 LEU A 318      45.510  67.320 104.250  1.00  0.00           H
ATOM   4815  C   LEU A 318      47.050  71.340 103.040  1.00  0.00           C
ATOM   4816  O   LEU A 318      47.490  72.280 103.650  1.00  0.00           O
ATOM   4817  N   TYR A 319      46.420  71.560 101.870  1.00  0.00           N
ATOM   4818  H   TYR A 319      46.180  70.760 101.300  1.00  0.00           H
ATOM   4819  CA  TYR A 319      46.140  72.890 101.340  1.00  0.00           C
ATOM   4820  HA  TYR A 319      46.860  73.610 101.750  1.00  0.00           H
ATOM   4821  CB  TYR A 319      46.200  72.860  99.790  1.00  0.00           C
ATOM   4822  HB1 TYR A 319      45.900  73.830  99.390  1.00  0.00           H
ATOM   4823  HB2 TYR A 319      45.560  72.020  99.530  1.00  0.00           H
ATOM   4824  CG  TYR A 319      47.560  72.640  99.310  1.00  0.00           C
ATOM   4825  CD1 TYR A 319      48.210  71.460  98.820  1.00  0.00           C
ATOM   4826  HD1 TYR A 319      47.730  70.500  98.930  1.00  0.00           H
ATOM   4827  CE1 TYR A 319      49.500  71.440  98.320  1.00  0.00           C
ATOM   4828  HE1 TYR A 319      50.020  70.530  98.080  1.00  0.00           H
ATOM   4829  CZ  TYR A 319      50.200  72.660  98.170  1.00  0.00           C
ATOM   4830  OH  TYR A 319      51.470  72.690  97.760  1.00  0.00           O
ATOM   4831  HH  TYR A 319      51.790  73.590  97.770  1.00  0.00           H
ATOM   4832  CE2 TYR A 319      49.570  73.840  98.650  1.00  0.00           C
ATOM   4833  HE2 TYR A 319      50.100  74.770  98.540  1.00  0.00           H
ATOM   4834  CD2 TYR A 319      48.300  73.860  99.290  1.00  0.00           C
ATOM   4835  HD2 TYR A 319      47.910  74.790  99.660  1.00  0.00           H
ATOM   4836  C   TYR A 319      44.760  73.400 101.760  1.00  0.00           C
ATOM   4837  O   TYR A 319      43.860  72.550 101.940  1.00  0.00           O
ATOM   4838  N   ARG A 320      44.510  74.700 101.850  1.00  0.00           N
ATOM   4839  H   ARG A 320      45.320  75.290 101.680  1.00  0.00           H
ATOM   4840  CA  ARG A 320      43.140  75.230 101.860  1.00  0.00           C
ATOM   4841  HA  ARG A 320      42.520  74.580 101.240  1.00  0.00           H
ATOM   4842  CB  ARG A 320      42.600  75.180 103.290  1.00  0.00           C
ATOM   4843  HB1 ARG A 320      42.770  74.190 103.720  1.00  0.00           H
ATOM   4844  HB2 ARG A 320      41.520  75.260 103.240  1.00  0.00           H
ATOM   4845  CG  ARG A 320      43.050  76.220 104.190  1.00  0.00           C
ATOM   4846  HG1 ARG A 320      42.700  77.220 103.930  1.00  0.00           H
ATOM   4847  HG2 ARG A 320      44.120  76.430 104.200  1.00  0.00           H
ATOM   4848  CD  ARG A 320      42.620  75.880 105.650  1.00  0.00           C
ATOM   4849  HD1 ARG A 320      43.060  76.530 106.400  1.00  0.00           H
ATOM   4850  HD2 ARG A 320      42.930  74.850 105.790  1.00  0.00           H
ATOM   4851  NE  ARG A 320      41.170  75.910 105.810  1.00  0.00           N
ATOM   4852  HE  ARG A 320      40.600  76.180 105.020  1.00  0.00           H
ATOM   4853  CZ  ARG A 320      40.530  75.910 106.950  1.00  0.00           C
ATOM   4854  NH1 ARG A 320      41.060  76.130 108.110  1.00  0.00           N
ATOM   4855 1HH1 ARG A 320      42.050  76.260 108.280  1.00  0.00           H
ATOM   4856 2HH1 ARG A 320      40.430  76.400 108.850  1.00  0.00           H
ATOM   4857  NH2 ARG A 320      39.240  75.880 106.880  1.00  0.00           N
ATOM   4858 1HH2 ARG A 320      38.820  75.710 105.980  1.00  0.00           H
ATOM   4859 2HH2 ARG A 320      38.770  76.090 107.750  1.00  0.00           H
ATOM   4860  C   ARG A 320      43.010  76.670 101.240  1.00  0.00           C
ATOM   4861  O   ARG A 320      43.870  77.490 101.420  1.00  0.00           O
ATOM   4862  N   GLY A 321      41.900  76.930 100.460  1.00  0.00           N
ATOM   4863  H   GLY A 321      41.290  76.120 100.450  1.00  0.00           H
ATOM   4864  CA  GLY A 321      41.550  78.180  99.820  1.00  0.00           C
ATOM   4865  HA1 GLY A 321      42.070  79.050 100.230  1.00  0.00           H
ATOM   4866  HA2 GLY A 321      40.530  78.440 100.070  1.00  0.00           H
ATOM   4867  C   GLY A 321      41.630  78.190  98.270  1.00  0.00           C
ATOM   4868  O   GLY A 321      41.150  77.250  97.650  1.00  0.00           O
ATOM   4869  N   ASP A 322      42.120  79.280  97.670  1.00  0.00           N
ATOM   4870  H   ASP A 322      42.350  80.070  98.260  1.00  0.00           H
ATOM   4871  CA  ASP A 322      42.100  79.660  96.280  1.00  0.00           C
ATOM   4872  HA  ASP A 322      41.130  79.420  95.830  1.00  0.00           H
ATOM   4873  CB  ASP A 322      42.280  81.190  96.210  1.00  0.00           C
ATOM   4874  HB1 ASP A 322      43.300  81.450  96.510  1.00  0.00           H
ATOM   4875  HB2 ASP A 322      41.510  81.700  96.780  1.00  0.00           H
ATOM   4876  CG  ASP A 322      41.990  81.620  94.760  1.00  0.00           C
ATOM   4877  OD1 ASP A 322      42.850  82.310  94.210  1.00  0.00           O
ATOM   4878  OD2 ASP A 322      40.960  81.150  94.150  1.00  0.00           O
ATOM   4879  C   ASP A 322      43.180  78.910  95.480  1.00  0.00           C
ATOM   4880  O   ASP A 322      44.140  79.440  94.890  1.00  0.00           O
ATOM   4881  N   VAL A 323      43.110  77.590  95.570  1.00  0.00           N
ATOM   4882  H   VAL A 323      42.350  77.190  96.100  1.00  0.00           H
ATOM   4883  CA  VAL A 323      44.030  76.670  94.790  1.00  0.00           C
ATOM   4884  HA  VAL A 323      44.600  77.250  94.080  1.00  0.00           H
ATOM   4885  CB  VAL A 323      45.010  75.950  95.770  1.00  0.00           C
ATOM   4886  HB  VAL A 323      45.880  75.650  95.180  1.00  0.00           H
ATOM   4887  CG1 VAL A 323      45.530  76.880  96.890  1.00  0.00           C
ATOM   4888 1HG1 VAL A 323      46.530  76.570  97.180  1.00  0.00           H
ATOM   4889 2HG1 VAL A 323      45.530  77.910  96.530  1.00  0.00           H
ATOM   4890 3HG1 VAL A 323      44.780  76.920  97.690  1.00  0.00           H
ATOM   4891  CG2 VAL A 323      44.390  74.720  96.520  1.00  0.00           C
ATOM   4892 1HG2 VAL A 323      45.170  74.100  96.960  1.00  0.00           H
ATOM   4893 2HG2 VAL A 323      43.670  75.130  97.240  1.00  0.00           H
ATOM   4894 3HG2 VAL A 323      43.880  74.050  95.820  1.00  0.00           H
ATOM   4895  C   VAL A 323      43.390  75.590  93.920  1.00  0.00           C
ATOM   4896  O   VAL A 323      42.180  75.370  94.020  1.00  0.00           O
ATOM   4897  N   VAL A 324      44.200  74.990  93.040  1.00  0.00           N
ATOM   4898  H   VAL A 324      45.180  75.230  93.070  1.00  0.00           H
ATOM   4899  CA  VAL A 324      43.770  74.010  92.070  1.00  0.00           C
ATOM   4900  HA  VAL A 324      42.830  73.560  92.400  1.00  0.00           H
ATOM   4901  CB  VAL A 324      43.480  74.620  90.700  1.00  0.00           C
ATOM   4902  HB  VAL A 324      43.120  73.860  90.010  1.00  0.00           H
ATOM   4903  CG1 VAL A 324      42.410  75.790  90.660  1.00  0.00           C
ATOM   4904 1HG1 VAL A 324      42.170  76.060  89.630  1.00  0.00           H
ATOM   4905 2HG1 VAL A 324      41.470  75.520  91.150  1.00  0.00           H
ATOM   4906 3HG1 VAL A 324      42.770  76.760  91.020  1.00  0.00           H
ATOM   4907  CG2 VAL A 324      44.780  75.160  90.000  1.00  0.00           C
ATOM   4908 1HG2 VAL A 324      44.410  75.580  89.060  1.00  0.00           H
ATOM   4909 2HG2 VAL A 324      45.280  75.990  90.500  1.00  0.00           H
ATOM   4910 3HG2 VAL A 324      45.490  74.380  89.730  1.00  0.00           H
ATOM   4911  C   VAL A 324      44.850  72.870  91.860  1.00  0.00           C
ATOM   4912  O   VAL A 324      46.030  73.180  92.070  1.00  0.00           O
ATOM   4913  N   PRO A 325      44.450  71.620  91.560  1.00  0.00           N
ATOM   4914  CD  PRO A 325      43.040  71.280  91.420  1.00  0.00           C
ATOM   4915  HD1 PRO A 325      42.660  71.700  90.490  1.00  0.00           H
ATOM   4916  HD2 PRO A 325      42.410  71.570  92.260  1.00  0.00           H
ATOM   4917  CG  PRO A 325      42.970  69.720  91.250  1.00  0.00           C
ATOM   4918  HG1 PRO A 325      42.200  69.380  90.560  1.00  0.00           H
ATOM   4919  HG2 PRO A 325      42.750  69.320  92.240  1.00  0.00           H
ATOM   4920  CB  PRO A 325      44.340  69.340  90.750  1.00  0.00           C
ATOM   4921  HB1 PRO A 325      44.350  69.430  89.670  1.00  0.00           H
ATOM   4922  HB2 PRO A 325      44.600  68.310  91.000  1.00  0.00           H
ATOM   4923  CA  PRO A 325      45.310  70.370  91.360  1.00  0.00           C
ATOM   4924  HA  PRO A 325      45.580  70.080  92.380  1.00  0.00           H
ATOM   4925  C   PRO A 325      46.580  70.510  90.530  1.00  0.00           C
ATOM   4926  O   PRO A 325      47.610  70.030  91.010  1.00  0.00           O
ATOM   4927  N   LYS A 326      46.620  71.240  89.430  1.00  0.00           N
ATOM   4928  H   LYS A 326      45.760  71.460  88.960  1.00  0.00           H
ATOM   4929  CA  LYS A 326      47.850  71.350  88.660  1.00  0.00           C
ATOM   4930  HA  LYS A 326      48.280  70.350  88.690  1.00  0.00           H
ATOM   4931  CB  LYS A 326      47.500  71.620  87.180  1.00  0.00           C
ATOM   4932  HB1 LYS A 326      46.700  70.980  86.820  1.00  0.00           H
ATOM   4933  HB2 LYS A 326      48.350  71.470  86.500  1.00  0.00           H
ATOM   4934  CG  LYS A 326      47.090  73.100  87.070  1.00  0.00           C
ATOM   4935  HG1 LYS A 326      47.880  73.770  87.420  1.00  0.00           H
ATOM   4936  HG2 LYS A 326      46.270  73.200  87.780  1.00  0.00           H
ATOM   4937  CD  LYS A 326      46.510  73.530  85.750  1.00  0.00           C
ATOM   4938  HD1 LYS A 326      45.700  72.890  85.410  1.00  0.00           H
ATOM   4939  HD2 LYS A 326      47.320  73.520  85.010  1.00  0.00           H
ATOM   4940  CE  LYS A 326      45.920  74.980  85.970  1.00  0.00           C
ATOM   4941  HE1 LYS A 326      45.160  74.920  86.750  1.00  0.00           H
ATOM   4942  HE2 LYS A 326      45.330  75.290  85.110  1.00  0.00           H
ATOM   4943  NZ  LYS A 326      46.920  76.020  86.350  1.00  0.00           N
ATOM   4944  HZ1 LYS A 326      46.560  76.950  86.520  1.00  0.00           H
ATOM   4945  HZ2 LYS A 326      47.540  75.810  87.110  1.00  0.00           H
ATOM   4946  HZ3 LYS A 326      47.450  76.150  85.500  1.00  0.00           H
ATOM   4947  C   LYS A 326      48.930  72.280  89.230  1.00  0.00           C
ATOM   4948  O   LYS A 326      50.160  72.090  89.030  1.00  0.00           O
ATOM   4949  N   ASP A 327      48.500  73.190  90.080  1.00  0.00           N
ATOM   4950  H   ASP A 327      47.520  73.290  90.300  1.00  0.00           H
ATOM   4951  CA  ASP A 327      49.410  74.100  90.760  1.00  0.00           C
ATOM   4952  HA  ASP A 327      50.200  74.340  90.060  1.00  0.00           H
ATOM   4953  CB  ASP A 327      48.690  75.390  91.090  1.00  0.00           C
ATOM   4954  HB1 ASP A 327      49.420  76.000  91.610  1.00  0.00           H
ATOM   4955  HB2 ASP A 327      47.800  75.220  91.700  1.00  0.00           H
ATOM   4956  CG  ASP A 327      48.130  76.090  89.910  1.00  0.00           C
ATOM   4957  OD1 ASP A 327      48.210  75.770  88.680  1.00  0.00           O
ATOM   4958  OD2 ASP A 327      47.500  77.160  90.120  1.00  0.00           O
ATOM   4959  C   ASP A 327      50.140  73.460  91.930  1.00  0.00           C
ATOM   4960  O   ASP A 327      51.300  73.660  92.120  1.00  0.00           O
ATOM   4961  N   VAL A 328      49.350  72.620  92.640  1.00  0.00           N
ATOM   4962  H   VAL A 328      48.410  72.460  92.300  1.00  0.00           H
ATOM   4963  CA  VAL A 328      49.960  72.000  93.830  1.00  0.00           C
ATOM   4964  HA  VAL A 328      50.490  72.750  94.430  1.00  0.00           H
ATOM   4965  CB  VAL A 328      48.950  71.460  94.770  1.00  0.00           C
ATOM   4966  HB  VAL A 328      49.500  71.240  95.690  1.00  0.00           H
ATOM   4967  CG1 VAL A 328      47.810  72.430  95.140  1.00  0.00           C
ATOM   4968 1HG1 VAL A 328      47.230  71.950  95.930  1.00  0.00           H
ATOM   4969 2HG1 VAL A 328      48.270  73.370  95.460  1.00  0.00           H
ATOM   4970 3HG1 VAL A 328      47.160  72.710  94.300  1.00  0.00           H
ATOM   4971  CG2 VAL A 328      48.300  70.110  94.350  1.00  0.00           C
ATOM   4972 1HG2 VAL A 328      48.960  69.240  94.370  1.00  0.00           H
ATOM   4973 2HG2 VAL A 328      47.510  69.940  95.080  1.00  0.00           H
ATOM   4974 3HG2 VAL A 328      47.890  70.290  93.360  1.00  0.00           H
ATOM   4975  C   VAL A 328      51.060  70.910  93.400  1.00  0.00           C
ATOM   4976  O   VAL A 328      52.110  70.870  94.030  1.00  0.00           O
ATOM   4977  N   ASN A 329      50.870  70.180  92.240  1.00  0.00           N
ATOM   4978  H   ASN A 329      49.950  70.220  91.810  1.00  0.00           H
ATOM   4979  CA  ASN A 329      51.860  69.420  91.420  1.00  0.00           C
ATOM   4980  HA  ASN A 329      52.220  68.600  92.050  1.00  0.00           H
ATOM   4981  CB  ASN A 329      51.130  68.760  90.240  1.00  0.00           C
ATOM   4982  HB1 ASN A 329      50.840  69.480  89.470  1.00  0.00           H
ATOM   4983  HB2 ASN A 329      50.160  68.370  90.550  1.00  0.00           H
ATOM   4984  CG  ASN A 329      51.950  67.690  89.530  1.00  0.00           C
ATOM   4985  OD1 ASN A 329      52.780  67.000  90.030  1.00  0.00           O
ATOM   4986  ND2 ASN A 329      51.740  67.570  88.240  1.00  0.00           N
ATOM   4987 1HD2 ASN A 329      51.110  68.200  87.760  1.00  0.00           H
ATOM   4988 2HD2 ASN A 329      52.240  66.790  87.840  1.00  0.00           H
ATOM   4989  C   ASN A 329      53.130  70.210  91.040  1.00  0.00           C
ATOM   4990  O   ASN A 329      54.260  69.740  91.210  1.00  0.00           O
ATOM   4991  N   ALA A 330      52.870  71.460  90.500  1.00  0.00           N
ATOM   4992  H   ALA A 330      51.930  71.800  90.360  1.00  0.00           H
ATOM   4993  CA  ALA A 330      53.950  72.460  90.240  1.00  0.00           C
ATOM   4994  HA  ALA A 330      54.680  71.810  89.760  1.00  0.00           H
ATOM   4995  CB  ALA A 330      53.400  73.540  89.270  1.00  0.00           C
ATOM   4996  HB1 ALA A 330      52.600  74.130  89.710  1.00  0.00           H
ATOM   4997  HB2 ALA A 330      54.150  74.280  89.020  1.00  0.00           H
ATOM   4998  HB3 ALA A 330      52.970  73.130  88.350  1.00  0.00           H
ATOM   4999  C   ALA A 330      54.690  73.100  91.450  1.00  0.00           C
ATOM   5000  O   ALA A 330      55.910  73.290  91.490  1.00  0.00           O
ATOM   5001  N   ALA A 331      53.950  73.320  92.520  1.00  0.00           N
ATOM   5002  H   ALA A 331      52.940  73.260  92.560  1.00  0.00           H
ATOM   5003  CA  ALA A 331      54.580  73.850  93.690  1.00  0.00           C
ATOM   5004  HA  ALA A 331      55.230  74.700  93.470  1.00  0.00           H
ATOM   5005  CB  ALA A 331      53.570  74.150  94.840  1.00  0.00           C
ATOM   5006  HB1 ALA A 331      53.200  73.220  95.280  1.00  0.00           H
ATOM   5007  HB2 ALA A 331      54.090  74.600  95.690  1.00  0.00           H
ATOM   5008  HB3 ALA A 331      52.830  74.820  94.420  1.00  0.00           H
ATOM   5009  C   ALA A 331      55.580  72.870  94.290  1.00  0.00           C
ATOM   5010  O   ALA A 331      56.790  73.140  94.390  1.00  0.00           O
ATOM   5011  N   ILE A 332      55.140  71.600  94.600  1.00  0.00           N
ATOM   5012  H   ILE A 332      54.160  71.400  94.480  1.00  0.00           H
ATOM   5013  CA  ILE A 332      55.960  70.420  95.010  1.00  0.00           C
ATOM   5014  HA  ILE A 332      56.430  70.600  95.980  1.00  0.00           H
ATOM   5015  CB  ILE A 332      55.020  69.230  95.240  1.00  0.00           C
ATOM   5016  HB  ILE A 332      54.470  68.930  94.340  1.00  0.00           H
ATOM   5017  CG2 ILE A 332      55.810  68.000  95.660  1.00  0.00           C
ATOM   5018 1HG2 ILE A 332      56.300  68.320  96.570  1.00  0.00           H
ATOM   5019 2HG2 ILE A 332      55.230  67.100  95.850  1.00  0.00           H
ATOM   5020 3HG2 ILE A 332      56.510  67.650  94.890  1.00  0.00           H
ATOM   5021  CG1 ILE A 332      53.990  69.580  96.330  1.00  0.00           C
ATOM   5022 1HG1 ILE A 332      53.410  70.450  96.040  1.00  0.00           H
ATOM   5023 2HG1 ILE A 332      54.560  69.880  97.210  1.00  0.00           H
ATOM   5024  CD  ILE A 332      52.950  68.470  96.600  1.00  0.00           C
ATOM   5025  HD1 ILE A 332      52.220  68.900  97.270  1.00  0.00           H
ATOM   5026  HD2 ILE A 332      52.430  68.350  95.650  1.00  0.00           H
ATOM   5027  HD3 ILE A 332      53.260  67.500  96.980  1.00  0.00           H
ATOM   5028  C   ILE A 332      57.130  70.220  93.990  1.00  0.00           C
ATOM   5029  O   ILE A 332      58.240  70.160  94.420  1.00  0.00           O
ATOM   5030  N   ALA A 333      56.810  70.030  92.690  1.00  0.00           N
ATOM   5031  H   ALA A 333      55.830  69.990  92.430  1.00  0.00           H
ATOM   5032  CA  ALA A 333      57.780  69.930  91.620  1.00  0.00           C
ATOM   5033  HA  ALA A 333      58.340  69.010  91.810  1.00  0.00           H
ATOM   5034  CB  ALA A 333      57.090  69.670  90.250  1.00  0.00           C
ATOM   5035  HB1 ALA A 333      57.870  69.430  89.530  1.00  0.00           H
ATOM   5036  HB2 ALA A 333      56.560  68.730  90.410  1.00  0.00           H
ATOM   5037  HB3 ALA A 333      56.440  70.490  89.960  1.00  0.00           H
ATOM   5038  C   ALA A 333      58.870  71.100  91.650  1.00  0.00           C
ATOM   5039  O   ALA A 333      60.050  70.750  91.350  1.00  0.00           O
ATOM   5040  N   THR A 334      58.550  72.300  92.000  1.00  0.00           N
ATOM   5041  H   THR A 334      57.560  72.450  92.160  1.00  0.00           H
ATOM   5042  CA  THR A 334      59.510  73.370  92.320  1.00  0.00           C
ATOM   5043  HA  THR A 334      60.230  73.380  91.500  1.00  0.00           H
ATOM   5044  CB  THR A 334      58.810  74.710  92.420  1.00  0.00           C
ATOM   5045  HB  THR A 334      58.230  74.710  93.340  1.00  0.00           H
ATOM   5046  CG2 THR A 334      59.700  75.960  92.560  1.00  0.00           C
ATOM   5047 1HG2 THR A 334      60.130  76.240  91.600  1.00  0.00           H
ATOM   5048 2HG2 THR A 334      59.120  76.760  93.010  1.00  0.00           H
ATOM   5049 3HG2 THR A 334      60.470  75.770  93.300  1.00  0.00           H
ATOM   5050  OG1 THR A 334      58.050  74.950  91.260  1.00  0.00           O
ATOM   5051  HG1 THR A 334      57.320  74.330  91.220  1.00  0.00           H
ATOM   5052  C   THR A 334      60.390  73.110  93.530  1.00  0.00           C
ATOM   5053  O   THR A 334      61.650  73.160  93.400  1.00  0.00           O
ATOM   5054  N   ILE A 335      59.810  72.740  94.680  1.00  0.00           N
ATOM   5055  H   ILE A 335      58.800  72.690  94.750  1.00  0.00           H
ATOM   5056  CA  ILE A 335      60.550  72.370  95.900  1.00  0.00           C
ATOM   5057  HA  ILE A 335      61.030  73.280  96.270  1.00  0.00           H
ATOM   5058  CB  ILE A 335      59.600  71.910  97.030  1.00  0.00           C
ATOM   5059  HB  ILE A 335      59.250  70.920  96.720  1.00  0.00           H
ATOM   5060  CG2 ILE A 335      60.400  71.610  98.290  1.00  0.00           C
[truncated: 718,754 more chars]
