# Supplementary material for: Identification and validation of novel microtubule suppressors with an imidazopyridine scaffold through structure-based virtual screening and docking
Source: RSC Med Chem. 2022 May 18;13(8):929–43. doi: 10.1039/d1md00392e (PMC9384815; doi:10.1039/d1md00392e)
Supplement: MD-013-D1MD00392E-s020 [file MD-013-D1MD00392E-s020.pdb]

REMARK    GENERATED BY TRJCONV
TITLE     TUBULIN ALPHA-1B CHAIN t= 500000.00000 step= 250000000
REMARK    THIS IS A SIMULATION BOX
CRYST1  135.548  109.899   96.354  90.00  90.00  90.00 P 1           1
MODEL        1
ATOM      1  N   MET A   1     130.240  17.870 -44.900  1.00  0.00           N
ATOM      2  H1  MET A   1     129.890  18.010 -43.960  1.00  0.00           H
ATOM      3  H2  MET A   1     130.570  16.950 -45.160  1.00  0.00           H
ATOM      4  H3  MET A   1     130.990  18.520 -45.080  1.00  0.00           H
ATOM      5  CA  MET A   1     129.220  18.210 -45.900  1.00  0.00           C
ATOM      6  HA  MET A   1     128.460  17.440 -45.760  1.00  0.00           H
ATOM      7  CB  MET A   1     128.680  19.600 -45.680  1.00  0.00           C
ATOM      8  HB1 MET A   1     127.920  19.740 -46.450  1.00  0.00           H
ATOM      9  HB2 MET A   1     129.480  20.340 -45.680  1.00  0.00           H
ATOM     10  CG  MET A   1     127.990  19.770 -44.380  1.00  0.00           C
ATOM     11  HG1 MET A   1     127.630  20.790 -44.230  1.00  0.00           H
ATOM     12  HG2 MET A   1     128.830  19.650 -43.680  1.00  0.00           H
ATOM     13  SD  MET A   1     126.700  18.580 -43.940  1.00  0.00           S
ATOM     14  CE  MET A   1     126.750  18.930 -42.190  1.00  0.00           C
ATOM     15  HE1 MET A   1     127.730  19.220 -41.800  1.00  0.00           H
ATOM     16  HE2 MET A   1     126.100  19.770 -41.950  1.00  0.00           H
ATOM     17  HE3 MET A   1     126.380  18.080 -41.610  1.00  0.00           H
ATOM     18  C   MET A   1     129.730  18.020 -47.320  1.00  0.00           C
ATOM     19  O   MET A   1     130.960  18.100 -47.500  1.00  0.00           O
ATOM     20  N   ARG A   2     128.800  17.870 -48.250  1.00  0.00           N
ATOM     21  H   ARG A   2     127.830  17.830 -47.950  1.00  0.00           H
ATOM     22  CA  ARG A   2     128.980  17.920 -49.700  1.00  0.00           C
ATOM     23  HA  ARG A   2     128.030  17.760 -50.200  1.00  0.00           H
ATOM     24  CB  ARG A   2     129.520  19.290 -50.140  1.00  0.00           C
ATOM     25  HB1 ARG A   2     129.620  19.360 -51.230  1.00  0.00           H
ATOM     26  HB2 ARG A   2     130.530  19.450 -49.760  1.00  0.00           H
ATOM     27  CG  ARG A   2     128.670  20.490 -49.680  1.00  0.00           C
ATOM     28  HG1 ARG A   2     128.890  20.720 -48.630  1.00  0.00           H
ATOM     29  HG2 ARG A   2     127.580  20.420 -49.600  1.00  0.00           H
ATOM     30  CD  ARG A   2     129.040  21.760 -50.480  1.00  0.00           C
ATOM     31  HD1 ARG A   2     128.550  22.610 -50.020  1.00  0.00           H
ATOM     32  HD2 ARG A   2     128.770  21.550 -51.510  1.00  0.00           H
ATOM     33  NE  ARG A   2     130.450  21.940 -50.520  1.00  0.00           N
ATOM     34  HE  ARG A   2     130.750  21.630 -51.430  1.00  0.00           H
ATOM     35  CZ  ARG A   2     131.180  22.740 -49.770  1.00  0.00           C
ATOM     36  NH1 ARG A   2     130.670  23.220 -48.680  1.00  0.00           N
ATOM     37 1HH1 ARG A   2     129.690  23.100 -48.470  1.00  0.00           H
ATOM     38 2HH1 ARG A   2     131.250  23.670 -47.990  1.00  0.00           H
ATOM     39  NH2 ARG A   2     132.380  23.010 -50.020  1.00  0.00           N
ATOM     40 1HH2 ARG A   2     132.860  22.550 -50.780  1.00  0.00           H
ATOM     41 2HH2 ARG A   2     132.940  23.650 -49.470  1.00  0.00           H
ATOM     42  C   ARG A   2     129.870  16.780 -50.210  1.00  0.00           C
ATOM     43  O   ARG A   2     130.510  16.930 -51.290  1.00  0.00           O
ATOM     44  N   GLU A   3     129.910  15.670 -49.490  1.00  0.00           N
ATOM     45  H   GLU A   3     129.500  15.610 -48.570  1.00  0.00           H
ATOM     46  CA  GLU A   3     130.840  14.550 -49.820  1.00  0.00           C
ATOM     47  HA  GLU A   3     131.820  15.000 -50.010  1.00  0.00           H
ATOM     48  CB  GLU A   3     131.030  13.640 -48.650  1.00  0.00           C
ATOM     49  HB1 GLU A   3     131.530  12.700 -48.900  1.00  0.00           H
ATOM     50  HB2 GLU A   3     130.050  13.250 -48.410  1.00  0.00           H
ATOM     51  CG  GLU A   3     131.740  14.340 -47.510  1.00  0.00           C
ATOM     52  HG1 GLU A   3     132.410  15.140 -47.840  1.00  0.00           H
ATOM     53  HG2 GLU A   3     132.420  13.610 -47.060  1.00  0.00           H
ATOM     54  CD  GLU A   3     130.820  14.930 -46.460  1.00  0.00           C
ATOM     55  OE1 GLU A   3     131.170  14.950 -45.290  1.00  0.00           O
ATOM     56  OE2 GLU A   3     129.660  15.300 -46.740  1.00  0.00           O
ATOM     57  C   GLU A   3     130.500  13.850 -51.160  1.00  0.00           C
ATOM     58  O   GLU A   3     129.390  13.930 -51.650  1.00  0.00           O
ATOM     59  N   CYS A   4     131.530  13.260 -51.760  1.00  0.00           N
ATOM     60  H   CYS A   4     132.420  13.300 -51.290  1.00  0.00           H
ATOM     61  CA  CYS A   4     131.510  12.630 -53.110  1.00  0.00           C
ATOM     62  HA  CYS A   4     130.500  12.340 -53.380  1.00  0.00           H
ATOM     63  CB  CYS A   4     132.130  13.510 -54.170  1.00  0.00           C
ATOM     64  HB1 CYS A   4     131.960  12.900 -55.050  1.00  0.00           H
ATOM     65  HB2 CYS A   4     133.130  13.850 -53.890  1.00  0.00           H
ATOM     66  SG  CYS A   4     131.160  15.060 -54.420  1.00  0.00           S
ATOM     67  HG  CYS A   4     130.170  15.070 -53.520  1.00  0.00           H
ATOM     68  C   CYS A   4     132.290  11.350 -53.120  1.00  0.00           C
ATOM     69  O   CYS A   4     133.500  11.350 -53.010  1.00  0.00           O
ATOM     70  N   ILE A   5     131.670  10.170 -53.320  1.00  0.00           N
ATOM     71  H   ILE A   5     130.690  10.200 -53.560  1.00  0.00           H
ATOM     72  CA  ILE A   5     132.370   8.880 -53.450  1.00  0.00           C
ATOM     73  HA  ILE A   5     133.350   8.980 -52.990  1.00  0.00           H
ATOM     74  CB  ILE A   5     131.730   7.700 -52.680  1.00  0.00           C
ATOM     75  HB  ILE A   5     130.700   7.570 -53.000  1.00  0.00           H
ATOM     76  CG2 ILE A   5     132.510   6.380 -52.910  1.00  0.00           C
ATOM     77 1HG2 ILE A   5     133.580   6.450 -52.720  1.00  0.00           H
ATOM     78 2HG2 ILE A   5     132.180   5.520 -52.320  1.00  0.00           H
ATOM     79 3HG2 ILE A   5     132.300   5.960 -53.900  1.00  0.00           H
ATOM     80  CG1 ILE A   5     131.740   8.040 -51.200  1.00  0.00           C
ATOM     81 1HG1 ILE A   5     131.630   9.120 -51.050  1.00  0.00           H
ATOM     82 2HG1 ILE A   5     132.700   7.820 -50.720  1.00  0.00           H
ATOM     83  CD  ILE A   5     130.570   7.310 -50.450  1.00  0.00           C
ATOM     84  HD1 ILE A   5     129.600   7.670 -50.780  1.00  0.00           H
ATOM     85  HD2 ILE A   5     130.640   6.270 -50.760  1.00  0.00           H
ATOM     86  HD3 ILE A   5     130.720   7.450 -49.380  1.00  0.00           H
ATOM     87  C   ILE A   5     132.620   8.510 -54.910  1.00  0.00           C
ATOM     88  O   ILE A   5     131.700   8.320 -55.660  1.00  0.00           O
ATOM     89  N   SER A   6     133.900   8.250 -55.160  1.00  0.00           N
ATOM     90  H   SER A   6     134.540   8.220 -54.380  1.00  0.00           H
ATOM     91  CA  SER A   6     134.450   7.800 -56.450  1.00  0.00           C
ATOM     92  HA  SER A   6     133.610   8.060 -57.100  1.00  0.00           H
ATOM     93  CB  SER A   6     135.660   8.650 -56.940  1.00  0.00           C
ATOM     94  HB1 SER A   6     136.050   8.200 -57.860  1.00  0.00           H
ATOM     95  HB2 SER A   6     136.480   8.540 -56.230  1.00  0.00           H
ATOM     96  OG  SER A   6     135.370  10.040 -57.170  1.00  0.00           O
ATOM     97  HG  SER A   6     135.550  10.420 -56.310  1.00  0.00           H
ATOM     98  C   SER A   6     134.690   6.330 -56.450  1.00  0.00           C
ATOM     99  O   SER A   6     135.200   5.730 -55.500  1.00  0.00           O
ATOM    100  N   ILE A   7     134.380   5.700 -57.570  1.00  0.00           N
ATOM    101  H   ILE A   7     133.910   6.250 -58.280  1.00  0.00           H
ATOM    102  CA  ILE A   7     134.310   4.220 -57.770  1.00  0.00           C
ATOM    103  HA  ILE A   7     134.910   3.650 -57.060  1.00  0.00           H
ATOM    104  CB  ILE A   7     132.790   3.770 -57.600  1.00  0.00           C
ATOM    105  HB  ILE A   7     132.230   4.260 -58.390  1.00  0.00           H
ATOM    106  CG2 ILE A   7     132.790   2.240 -57.730  1.00  0.00           C
ATOM    107 1HG2 ILE A   7     131.760   1.900 -57.610  1.00  0.00           H
ATOM    108 2HG2 ILE A   7     133.120   1.890 -58.710  1.00  0.00           H
ATOM    109 3HG2 ILE A   7     133.290   1.800 -56.870  1.00  0.00           H
ATOM    110  CG1 ILE A   7     132.280   4.270 -56.190  1.00  0.00           C
ATOM    111 1HG1 ILE A   7     132.240   5.360 -56.250  1.00  0.00           H
ATOM    112 2HG1 ILE A   7     132.980   3.930 -55.420  1.00  0.00           H
ATOM    113  CD  ILE A   7     130.920   3.760 -55.770  1.00  0.00           C
ATOM    114  HD1 ILE A   7     130.660   4.220 -54.810  1.00  0.00           H
ATOM    115  HD2 ILE A   7     130.080   4.090 -56.390  1.00  0.00           H
ATOM    116  HD3 ILE A   7     130.890   2.710 -55.470  1.00  0.00           H
ATOM    117  C   ILE A   7     134.840   3.890 -59.110  1.00  0.00           C
ATOM    118  O   ILE A   7     134.330   4.340 -60.110  1.00  0.00           O
ATOM    119  N   HIS A   8     135.780   3.000 -59.120  1.00  0.00           N
ATOM    120  H   HIS A   8     136.100   2.650 -58.220  1.00  0.00           H
ATOM    121  CA  HIS A   8     136.500   2.580 -60.360  1.00  0.00           C
ATOM    122  HA  HIS A   8     136.080   3.070 -61.240  1.00  0.00           H
ATOM    123  CB  HIS A   8     137.960   3.030 -60.220  1.00  0.00           C
ATOM    124  HB1 HIS A   8     138.390   2.650 -61.140  1.00  0.00           H
ATOM    125  HB2 HIS A   8     138.230   2.530 -59.290  1.00  0.00           H
ATOM    126  CG  HIS A   8     138.330   4.470 -60.300  1.00  0.00           C
ATOM    127  ND1 HIS A   8     138.620   5.380 -59.250  1.00  0.00           N
ATOM    128  CE1 HIS A   8     138.650   6.640 -59.800  1.00  0.00           C
ATOM    129  HE1 HIS A   8     138.760   7.550 -59.240  1.00  0.00           H
ATOM    130  NE2 HIS A   8     138.450   6.520 -61.120  1.00  0.00           N
ATOM    131  HE2 HIS A   8     138.400   7.280 -61.780  1.00  0.00           H
ATOM    132  CD2 HIS A   8     138.370   5.190 -61.480  1.00  0.00           C
ATOM    133  HD2 HIS A   8     138.110   4.820 -62.470  1.00  0.00           H
ATOM    134  C   HIS A   8     136.420   1.110 -60.490  1.00  0.00           C
ATOM    135  O   HIS A   8     136.770   0.370 -59.580  1.00  0.00           O
ATOM    136  N   VAL A   9     135.830   0.640 -61.650  1.00  0.00           N
ATOM    137  H   VAL A   9     135.710   1.290 -62.410  1.00  0.00           H
ATOM    138  CA  VAL A   9     135.610  -0.810 -61.960  1.00  0.00           C
ATOM    139  HA  VAL A   9     135.950  -1.310 -61.050  1.00  0.00           H
ATOM    140  CB  VAL A   9     134.070  -1.140 -62.170  1.00  0.00           C
ATOM    141  HB  VAL A   9     133.840  -0.770 -63.170  1.00  0.00           H
ATOM    142  CG1 VAL A   9     133.710  -2.640 -62.110  1.00  0.00           C
ATOM    143 1HG1 VAL A   9     133.720  -3.030 -61.090  1.00  0.00           H
ATOM    144 2HG1 VAL A   9     132.710  -2.910 -62.460  1.00  0.00           H
ATOM    145 3HG1 VAL A   9     134.470  -3.130 -62.720  1.00  0.00           H
ATOM    146  CG2 VAL A   9     133.110  -0.450 -61.240  1.00  0.00           C
ATOM    147 1HG2 VAL A   9     132.110  -0.510 -61.680  1.00  0.00           H
ATOM    148 2HG2 VAL A   9     133.280  -0.880 -60.250  1.00  0.00           H
ATOM    149 3HG2 VAL A   9     133.400   0.600 -61.230  1.00  0.00           H
ATOM    150  C   VAL A   9     136.430  -1.170 -63.190  1.00  0.00           C
ATOM    151  O   VAL A   9     136.520  -0.460 -64.230  1.00  0.00           O
ATOM    152  N   GLY A  10     137.000  -2.420 -63.140  1.00  0.00           N
ATOM    153  H   GLY A  10     136.980  -2.930 -62.270  1.00  0.00           H
ATOM    154  CA  GLY A  10     137.710  -2.910 -64.280  1.00  0.00           C
ATOM    155  HA1 GLY A  10     137.020  -3.000 -65.120  1.00  0.00           H
ATOM    156  HA2 GLY A  10     137.930  -3.950 -64.040  1.00  0.00           H
ATOM    157  C   GLY A  10     138.990  -2.130 -64.620  1.00  0.00           C
ATOM    158  O   GLY A  10     139.400  -1.230 -63.900  1.00  0.00           O
ATOM    159  N   GLN A  11     139.510  -2.440 -65.780  1.00  0.00           N
ATOM    160  H   GLN A  11     139.130  -3.170 -66.360  1.00  0.00           H
ATOM    161  CA  GLN A  11     140.800  -1.790 -66.190  1.00  0.00           C
ATOM    162  HA  GLN A  11     141.520  -1.960 -65.390  1.00  0.00           H
ATOM    163  CB  GLN A  11     141.470  -2.520 -67.400  1.00  0.00           C
ATOM    164  HB1 GLN A  11     140.880  -2.300 -68.290  1.00  0.00           H
ATOM    165  HB2 GLN A  11     141.350  -3.570 -67.140  1.00  0.00           H
ATOM    166  CG  GLN A  11     142.950  -2.050 -67.590  1.00  0.00           C
ATOM    167  HG1 GLN A  11     143.440  -2.340 -66.660  1.00  0.00           H
ATOM    168  HG2 GLN A  11     142.970  -0.960 -67.540  1.00  0.00           H
ATOM    169  CD  GLN A  11     143.720  -2.650 -68.750  1.00  0.00           C
ATOM    170  OE1 GLN A  11     143.340  -3.690 -69.260  1.00  0.00           O
ATOM    171  NE2 GLN A  11     144.860  -2.070 -69.210  1.00  0.00           N
ATOM    172 1HE2 GLN A  11     145.070  -1.210 -68.730  1.00  0.00           H
ATOM    173 2HE2 GLN A  11     145.250  -2.350 -70.100  1.00  0.00           H
ATOM    174  C   GLN A  11     140.800  -0.300 -66.470  1.00  0.00           C
ATOM    175  O   GLN A  11     141.590   0.470 -66.010  1.00  0.00           O
ATOM    176  N   ALA A  12     139.750   0.120 -67.240  1.00  0.00           N
ATOM    177  H   ALA A  12     139.120  -0.580 -67.610  1.00  0.00           H
ATOM    178  CA  ALA A  12     139.520   1.550 -67.480  1.00  0.00           C
ATOM    179  HA  ALA A  12     140.530   1.930 -67.660  1.00  0.00           H
ATOM    180  CB  ALA A  12     138.600   1.680 -68.660  1.00  0.00           C
ATOM    181  HB1 ALA A  12     137.620   1.260 -68.460  1.00  0.00           H
ATOM    182  HB2 ALA A  12     138.500   2.750 -68.800  1.00  0.00           H
ATOM    183  HB3 ALA A  12     138.960   1.150 -69.540  1.00  0.00           H
ATOM    184  C   ALA A  12     138.950   2.290 -66.330  1.00  0.00           C
ATOM    185  O   ALA A  12     138.910   3.500 -66.350  1.00  0.00           O
ATOM    186  N   GLY A  13     138.440   1.550 -65.340  1.00  0.00           N
ATOM    187  H   GLY A  13     138.560   0.550 -65.420  1.00  0.00           H
ATOM    188  CA  GLY A  13     138.320   2.130 -64.030  1.00  0.00           C
ATOM    189  HA1 GLY A  13     137.700   1.480 -63.410  1.00  0.00           H
ATOM    190  HA2 GLY A  13     137.730   3.030 -64.110  1.00  0.00           H
ATOM    191  C   GLY A  13     139.670   2.370 -63.400  1.00  0.00           C
ATOM    192  O   GLY A  13     140.160   3.510 -63.290  1.00  0.00           O
ATOM    193  N   VAL A  14     140.360   1.290 -62.960  1.00  0.00           N
ATOM    194  H   VAL A  14     139.950   0.390 -63.180  1.00  0.00           H
ATOM    195  CA  VAL A  14     141.430   1.470 -61.980  1.00  0.00           C
ATOM    196  HA  VAL A  14     141.160   2.220 -61.240  1.00  0.00           H
ATOM    197  CB  VAL A  14     141.780   0.130 -61.290  1.00  0.00           C
ATOM    198  HB  VAL A  14     142.210  -0.520 -62.050  1.00  0.00           H
ATOM    199  CG1 VAL A  14     142.930   0.260 -60.340  1.00  0.00           C
ATOM    200 1HG1 VAL A  14     142.770   0.990 -59.550  1.00  0.00           H
ATOM    201 2HG1 VAL A  14     143.270  -0.730 -60.040  1.00  0.00           H
ATOM    202 3HG1 VAL A  14     143.790   0.720 -60.840  1.00  0.00           H
ATOM    203  CG2 VAL A  14     140.560  -0.380 -60.610  1.00  0.00           C
ATOM    204 1HG2 VAL A  14     139.650  -0.430 -61.220  1.00  0.00           H
ATOM    205 2HG2 VAL A  14     140.740  -1.400 -60.290  1.00  0.00           H
ATOM    206 3HG2 VAL A  14     140.350   0.270 -59.760  1.00  0.00           H
ATOM    207  C   VAL A  14     142.700   2.100 -62.620  1.00  0.00           C
ATOM    208  O   VAL A  14     143.340   2.980 -62.020  1.00  0.00           O
ATOM    209  N   GLN A  15     143.010   1.780 -63.900  1.00  0.00           N
ATOM    210  H   GLN A  15     142.380   1.180 -64.410  1.00  0.00           H
ATOM    211  CA  GLN A  15     144.320   2.290 -64.540  1.00  0.00           C
ATOM    212  HA  GLN A  15     145.060   2.050 -63.780  1.00  0.00           H
ATOM    213  CB  GLN A  15     144.570   1.530 -65.800  1.00  0.00           C
ATOM    214  HB1 GLN A  15     143.750   1.680 -66.500  1.00  0.00           H
ATOM    215  HB2 GLN A  15     144.780   0.480 -65.580  1.00  0.00           H
ATOM    216  CG  GLN A  15     145.930   1.870 -66.460  1.00  0.00           C
ATOM    217  HG1 GLN A  15     146.700   1.620 -65.730  1.00  0.00           H
ATOM    218  HG2 GLN A  15     146.000   2.950 -66.600  1.00  0.00           H
ATOM    219  CD  GLN A  15     146.360   1.150 -67.710  1.00  0.00           C
ATOM    220  OE1 GLN A  15     145.620   0.340 -68.260  1.00  0.00           O
ATOM    221  NE2 GLN A  15     147.550   1.270 -68.190  1.00  0.00           N
ATOM    222 1HE2 GLN A  15     148.190   1.900 -67.730  1.00  0.00           H
ATOM    223 2HE2 GLN A  15     147.840   0.740 -69.000  1.00  0.00           H
ATOM    224  C   GLN A  15     144.280   3.780 -64.740  1.00  0.00           C
ATOM    225  O   GLN A  15     145.250   4.480 -64.380  1.00  0.00           O
ATOM    226  N   ILE A  16     143.120   4.260 -65.160  1.00  0.00           N
ATOM    227  H   ILE A  16     142.400   3.620 -65.450  1.00  0.00           H
ATOM    228  CA  ILE A  16     142.940   5.760 -65.310  1.00  0.00           C
ATOM    229  HA  ILE A  16     143.860   6.210 -65.680  1.00  0.00           H
ATOM    230  CB  ILE A  16     141.790   6.040 -66.270  1.00  0.00           C
ATOM    231  HB  ILE A  16     140.860   5.920 -65.720  1.00  0.00           H
ATOM    232  CG2 ILE A  16     141.770   7.530 -66.700  1.00  0.00           C
ATOM    233 1HG2 ILE A  16     142.540   8.160 -66.250  1.00  0.00           H
ATOM    234 2HG2 ILE A  16     142.070   7.670 -67.740  1.00  0.00           H
ATOM    235 3HG2 ILE A  16     140.810   7.960 -66.400  1.00  0.00           H
ATOM    236  CG1 ILE A  16     141.780   5.170 -67.520  1.00  0.00           C
ATOM    237 1HG1 ILE A  16     141.610   4.130 -67.240  1.00  0.00           H
ATOM    238 2HG1 ILE A  16     142.690   5.100 -68.110  1.00  0.00           H
ATOM    239  CD  ILE A  16     140.510   5.410 -68.380  1.00  0.00           C
ATOM    240  HD1 ILE A  16     139.590   5.520 -67.810  1.00  0.00           H
ATOM    241  HD2 ILE A  16     140.670   6.290 -68.990  1.00  0.00           H
ATOM    242  HD3 ILE A  16     140.430   4.640 -69.150  1.00  0.00           H
ATOM    243  C   ILE A  16     142.600   6.400 -63.880  1.00  0.00           C
ATOM    244  O   ILE A  16     143.190   7.480 -63.590  1.00  0.00           O
ATOM    245  N   GLY A  17     141.850   5.750 -62.960  1.00  0.00           N
ATOM    246  H   GLY A  17     141.360   4.880 -63.160  1.00  0.00           H
ATOM    247  CA  GLY A  17     141.640   6.190 -61.570  1.00  0.00           C
ATOM    248  HA1 GLY A  17     141.100   5.490 -60.930  1.00  0.00           H
ATOM    249  HA2 GLY A  17     141.160   7.170 -61.590  1.00  0.00           H
ATOM    250  C   GLY A  17     142.910   6.470 -60.760  1.00  0.00           C
ATOM    251  O   GLY A  17     142.980   7.570 -60.260  1.00  0.00           O
ATOM    252  N   ASN A  18     143.960   5.600 -60.810  1.00  0.00           N
ATOM    253  H   ASN A  18     143.850   4.750 -61.340  1.00  0.00           H
ATOM    254  CA  ASN A  18     145.320   5.830 -60.250  1.00  0.00           C
ATOM    255  HA  ASN A  18     145.370   6.000 -59.170  1.00  0.00           H
ATOM    256  CB  ASN A  18     146.240   4.650 -60.640  1.00  0.00           C
ATOM    257  HB1 ASN A  18     146.520   4.590 -61.690  1.00  0.00           H
ATOM    258  HB2 ASN A  18     145.720   3.760 -60.290  1.00  0.00           H
ATOM    259  CG  ASN A  18     147.590   4.720 -59.920  1.00  0.00           C
ATOM    260  OD1 ASN A  18     147.990   5.660 -59.290  1.00  0.00           O
ATOM    261  ND2 ASN A  18     148.300   3.610 -59.980  1.00  0.00           N
ATOM    262 1HD2 ASN A  18     147.950   2.950 -60.670  1.00  0.00           H
ATOM    263 2HD2 ASN A  18     149.120   3.530 -59.400  1.00  0.00           H
ATOM    264  C   ASN A  18     146.010   7.090 -60.830  1.00  0.00           C
ATOM    265  O   ASN A  18     146.650   7.860 -60.150  1.00  0.00           O
ATOM    266  N   ALA A  19     145.780   7.370 -62.130  1.00  0.00           N
ATOM    267  H   ALA A  19     145.250   6.670 -62.640  1.00  0.00           H
ATOM    268  CA  ALA A  19     146.360   8.590 -62.740  1.00  0.00           C
ATOM    269  HA  ALA A  19     147.320   8.810 -62.260  1.00  0.00           H
ATOM    270  CB  ALA A  19     146.680   8.320 -64.240  1.00  0.00           C
ATOM    271  HB1 ALA A  19     147.350   7.470 -64.330  1.00  0.00           H
ATOM    272  HB2 ALA A  19     145.710   8.120 -64.710  1.00  0.00           H
ATOM    273  HB3 ALA A  19     147.110   9.190 -64.740  1.00  0.00           H
ATOM    274  C   ALA A  19     145.450   9.790 -62.430  1.00  0.00           C
ATOM    275  O   ALA A  19     145.920  10.890 -62.470  1.00  0.00           O
ATOM    276  N   CYS A  20     144.200   9.670 -62.040  1.00  0.00           N
ATOM    277  H   CYS A  20     143.810   8.740 -62.030  1.00  0.00           H
ATOM    278  CA  CYS A  20     143.250  10.730 -61.700  1.00  0.00           C
ATOM    279  HA  CYS A  20     143.510  11.570 -62.340  1.00  0.00           H
ATOM    280  CB  CYS A  20     141.830  10.310 -62.070  1.00  0.00           C
ATOM    281  HB1 CYS A  20     141.110  10.920 -61.530  1.00  0.00           H
ATOM    282  HB2 CYS A  20     141.680   9.310 -61.650  1.00  0.00           H
ATOM    283  SG  CYS A  20     141.610  10.330 -63.840  1.00  0.00           S
ATOM    284  HG  CYS A  20     142.700   9.580 -64.050  1.00  0.00           H
ATOM    285  C   CYS A  20     143.360  11.180 -60.220  1.00  0.00           C
ATOM    286  O   CYS A  20     143.340  12.370 -59.950  1.00  0.00           O
ATOM    287  N   TRP A  21     143.590  10.240 -59.290  1.00  0.00           N
ATOM    288  H   TRP A  21     143.630   9.270 -59.600  1.00  0.00           H
ATOM    289  CA  TRP A  21     144.020  10.480 -57.900  1.00  0.00           C
ATOM    290  HA  TRP A  21     143.350  11.210 -57.450  1.00  0.00           H
ATOM    291  CB  TRP A  21     143.740   9.220 -57.160  1.00  0.00           C
ATOM    292  HB1 TRP A  21     144.300   9.260 -56.220  1.00  0.00           H
ATOM    293  HB2 TRP A  21     144.190   8.420 -57.740  1.00  0.00           H
ATOM    294  CG  TRP A  21     142.310   9.070 -56.740  1.00  0.00           C
ATOM    295  CD1 TRP A  21     141.570   7.990 -57.140  1.00  0.00           C
ATOM    296  HD1 TRP A  21     141.980   7.210 -57.760  1.00  0.00           H
ATOM    297  NE1 TRP A  21     140.330   8.090 -56.570  1.00  0.00           N
ATOM    298  HE1 TRP A  21     139.550   7.490 -56.810  1.00  0.00           H
ATOM    299  CE2 TRP A  21     140.140   9.310 -55.920  1.00  0.00           C
ATOM    300  CZ2 TRP A  21     139.060   9.880 -55.280  1.00  0.00           C
ATOM    301  HZ2 TRP A  21     138.130   9.340 -55.210  1.00  0.00           H
ATOM    302  CH2 TRP A  21     139.290  11.100 -54.630  1.00  0.00           C
ATOM    303  HH2 TRP A  21     138.490  11.640 -54.150  1.00  0.00           H
ATOM    304  CZ3 TRP A  21     140.540  11.790 -54.730  1.00  0.00           C
ATOM    305  HZ3 TRP A  21     140.590  12.750 -54.250  1.00  0.00           H
ATOM    306  CE3 TRP A  21     141.670  11.120 -55.340  1.00  0.00           C
ATOM    307  HE3 TRP A  21     142.580  11.700 -55.380  1.00  0.00           H
ATOM    308  CD2 TRP A  21     141.450   9.900 -55.980  1.00  0.00           C
ATOM    309  C   TRP A  21     145.400  11.160 -57.780  1.00  0.00           C
ATOM    310  O   TRP A  21     145.530  12.100 -56.970  1.00  0.00           O
ATOM    311  N   GLU A  22     146.330  10.800 -58.660  1.00  0.00           N
ATOM    312  H   GLU A  22     146.080  10.080 -59.320  1.00  0.00           H
ATOM    313  CA  GLU A  22     147.670  11.420 -58.740  1.00  0.00           C
ATOM    314  HA  GLU A  22     148.130  11.330 -57.760  1.00  0.00           H
ATOM    315  CB  GLU A  22     148.490  10.720 -59.790  1.00  0.00           C
ATOM    316  HB1 GLU A  22     147.980  10.580 -60.740  1.00  0.00           H
ATOM    317  HB2 GLU A  22     148.720   9.730 -59.410  1.00  0.00           H
ATOM    318  CG  GLU A  22     149.760  11.500 -59.910  1.00  0.00           C
ATOM    319  HG1 GLU A  22     150.180  11.630 -58.910  1.00  0.00           H
ATOM    320  HG2 GLU A  22     149.610  12.400 -60.510  1.00  0.00           H
ATOM    321  CD  GLU A  22     150.750  10.650 -60.820  1.00  0.00           C
ATOM    322  OE1 GLU A  22     151.980  10.630 -60.540  1.00  0.00           O
ATOM    323  OE2 GLU A  22     150.390  10.110 -61.860  1.00  0.00           O
ATOM    324  C   GLU A  22     147.440  12.950 -59.110  1.00  0.00           C
ATOM    325  O   GLU A  22     147.750  13.910 -58.350  1.00  0.00           O
ATOM    326  N   LEU A  23     146.650  13.160 -60.170  1.00  0.00           N
ATOM    327  H   LEU A  23     146.300  12.370 -60.680  1.00  0.00           H
ATOM    328  CA  LEU A  23     146.260  14.500 -60.580  1.00  0.00           C
ATOM    329  HA  LEU A  23     147.230  14.980 -60.700  1.00  0.00           H
ATOM    330  CB  LEU A  23     145.570  14.570 -61.970  1.00  0.00           C
ATOM    331  HB1 LEU A  23     144.560  14.160 -61.960  1.00  0.00           H
ATOM    332  HB2 LEU A  23     146.150  13.960 -62.660  1.00  0.00           H
ATOM    333  CG  LEU A  23     145.520  16.040 -62.510  1.00  0.00           C
ATOM    334  HG  LEU A  23     144.830  16.650 -61.930  1.00  0.00           H
ATOM    335  CD1 LEU A  23     146.920  16.710 -62.570  1.00  0.00           C
ATOM    336 1HD1 LEU A  23     147.260  16.870 -61.550  1.00  0.00           H
ATOM    337 2HD1 LEU A  23     147.630  16.000 -62.990  1.00  0.00           H
ATOM    338 3HD1 LEU A  23     146.870  17.680 -63.060  1.00  0.00           H
ATOM    339  CD2 LEU A  23     145.080  16.120 -63.970  1.00  0.00           C
ATOM    340 1HD2 LEU A  23     145.060  17.090 -64.450  1.00  0.00           H
ATOM    341 2HD2 LEU A  23     145.780  15.530 -64.570  1.00  0.00           H
ATOM    342 3HD2 LEU A  23     144.100  15.650 -64.040  1.00  0.00           H
ATOM    343  C   LEU A  23     145.490  15.270 -59.440  1.00  0.00           C
ATOM    344  O   LEU A  23     145.940  16.370 -59.060  1.00  0.00           O
ATOM    345  N   TYR A  24     144.470  14.720 -58.850  1.00  0.00           N
ATOM    346  H   TYR A  24     144.290  13.760 -59.080  1.00  0.00           H
ATOM    347  CA  TYR A  24     143.740  15.430 -57.780  1.00  0.00           C
ATOM    348  HA  TYR A  24     143.440  16.370 -58.240  1.00  0.00           H
ATOM    349  CB  TYR A  24     142.600  14.570 -57.300  1.00  0.00           C
ATOM    350  HB1 TYR A  24     142.200  15.100 -56.440  1.00  0.00           H
ATOM    351  HB2 TYR A  24     143.030  13.590 -57.110  1.00  0.00           H
ATOM    352  CG  TYR A  24     141.510  14.400 -58.250  1.00  0.00           C
ATOM    353  CD1 TYR A  24     141.410  14.900 -59.570  1.00  0.00           C
ATOM    354  HD1 TYR A  24     142.220  15.430 -60.070  1.00  0.00           H
ATOM    355  CE1 TYR A  24     140.260  14.700 -60.360  1.00  0.00           C
ATOM    356  HE1 TYR A  24     140.140  15.130 -61.340  1.00  0.00           H
ATOM    357  CZ  TYR A  24     139.170  13.930 -59.870  1.00  0.00           C
ATOM    358  OH  TYR A  24     137.930  13.820 -60.480  1.00  0.00           O
ATOM    359  HH  TYR A  24     137.430  13.060 -60.180  1.00  0.00           H
ATOM    360  CE2 TYR A  24     139.210  13.540 -58.500  1.00  0.00           C
ATOM    361  HE2 TYR A  24     138.350  13.000 -58.120  1.00  0.00           H
ATOM    362  CD2 TYR A  24     140.370  13.760 -57.740  1.00  0.00           C
ATOM    363  HD2 TYR A  24     140.360  13.710 -56.660  1.00  0.00           H
ATOM    364  C   TYR A  24     144.650  15.650 -56.530  1.00  0.00           C
ATOM    365  O   TYR A  24     144.210  16.430 -55.660  1.00  0.00           O
ATOM    366  N   CYS A  25     145.840  15.000 -56.410  1.00  0.00           N
ATOM    367  H   CYS A  25     146.080  14.220 -57.000  1.00  0.00           H
ATOM    368  CA  CYS A  25     146.780  15.330 -55.350  1.00  0.00           C
ATOM    369  HA  CYS A  25     146.110  15.640 -54.540  1.00  0.00           H
ATOM    370  CB  CYS A  25     147.620  14.080 -54.940  1.00  0.00           C
ATOM    371  HB1 CYS A  25     148.530  14.360 -54.400  1.00  0.00           H
ATOM    372  HB2 CYS A  25     147.850  13.460 -55.810  1.00  0.00           H
ATOM    373  SG  CYS A  25     146.660  12.900 -53.830  1.00  0.00           S
ATOM    374  HG  CYS A  25     145.760  12.510 -54.730  1.00  0.00           H
ATOM    375  C   CYS A  25     147.740  16.510 -55.670  1.00  0.00           C
ATOM    376  O   CYS A  25     148.030  17.270 -54.740  1.00  0.00           O
ATOM    377  N   LEU A  26     148.140  16.590 -56.910  1.00  0.00           N
ATOM    378  H   LEU A  26     147.790  15.900 -57.560  1.00  0.00           H
ATOM    379  CA  LEU A  26     149.000  17.560 -57.420  1.00  0.00           C
ATOM    380  HA  LEU A  26     149.810  17.700 -56.690  1.00  0.00           H
ATOM    381  CB  LEU A  26     149.640  17.050 -58.730  1.00  0.00           C
ATOM    382  HB1 LEU A  26     150.200  17.860 -59.200  1.00  0.00           H
ATOM    383  HB2 LEU A  26     148.820  16.710 -59.350  1.00  0.00           H
ATOM    384  CG  LEU A  26     150.570  15.800 -58.480  1.00  0.00           C
ATOM    385  HG  LEU A  26     150.120  15.010 -57.880  1.00  0.00           H
ATOM    386  CD1 LEU A  26     150.850  15.050 -59.730  1.00  0.00           C
ATOM    387 1HD1 LEU A  26     151.350  14.090 -59.570  1.00  0.00           H
ATOM    388 2HD1 LEU A  26     149.910  14.840 -60.250  1.00  0.00           H
ATOM    389 3HD1 LEU A  26     151.470  15.620 -60.430  1.00  0.00           H
ATOM    390  CD2 LEU A  26     151.900  16.320 -58.050  1.00  0.00           C
ATOM    391 1HD2 LEU A  26     152.640  15.530 -57.890  1.00  0.00           H
ATOM    392 2HD2 LEU A  26     152.250  17.110 -58.720  1.00  0.00           H
ATOM    393 3HD2 LEU A  26     151.710  16.860 -57.120  1.00  0.00           H
ATOM    394  C   LEU A  26     148.310  18.970 -57.690  1.00  0.00           C
ATOM    395  O   LEU A  26     148.920  20.040 -57.490  1.00  0.00           O
ATOM    396  N   GLU A  27     146.970  18.900 -58.060  1.00  0.00           N
ATOM    397  H   GLU A  27     146.590  18.020 -58.360  1.00  0.00           H
ATOM    398  CA  GLU A  27     146.130  20.100 -58.290  1.00  0.00           C
ATOM    399  HA  GLU A  27     146.570  20.660 -59.120  1.00  0.00           H
ATOM    400  CB  GLU A  27     144.670  19.600 -58.680  1.00  0.00           C
ATOM    401  HB1 GLU A  27     144.010  20.460 -58.770  1.00  0.00           H
ATOM    402  HB2 GLU A  27     144.310  18.690 -58.200  1.00  0.00           H
ATOM    403  CG  GLU A  27     144.730  19.210 -60.180  1.00  0.00           C
ATOM    404  HG1 GLU A  27     145.110  18.190 -60.210  1.00  0.00           H
ATOM    405  HG2 GLU A  27     145.300  19.850 -60.860  1.00  0.00           H
ATOM    406  CD  GLU A  27     143.350  19.170 -60.830  1.00  0.00           C
ATOM    407  OE1 GLU A  27     143.320  19.220 -62.060  1.00  0.00           O
ATOM    408  OE2 GLU A  27     142.310  19.250 -60.140  1.00  0.00           O
ATOM    409  C   GLU A  27     145.840  21.020 -57.100  1.00  0.00           C
ATOM    410  O   GLU A  27     145.590  22.200 -57.320  1.00  0.00           O
ATOM    411  N   HIS A  28     146.110  20.650 -55.840  1.00  0.00           N
ATOM    412  H   HIS A  28     146.370  19.690 -55.650  1.00  0.00           H
ATOM    413  CA  HIS A  28     146.360  21.640 -54.770  1.00  0.00           C
ATOM    414  HA  HIS A  28     146.700  22.590 -55.170  1.00  0.00           H
ATOM    415  CB  HIS A  28     144.970  21.940 -54.120  1.00  0.00           C
ATOM    416  HB1 HIS A  28     144.330  22.320 -54.910  1.00  0.00           H
ATOM    417  HB2 HIS A  28     145.110  22.680 -53.340  1.00  0.00           H
ATOM    418  CG  HIS A  28     144.430  20.770 -53.470  1.00  0.00           C
ATOM    419  ND1 HIS A  28     144.060  19.610 -54.090  1.00  0.00           N
ATOM    420  CE1 HIS A  28     143.810  18.700 -53.100  1.00  0.00           C
ATOM    421  HE1 HIS A  28     143.470  17.680 -53.080  1.00  0.00           H
ATOM    422  NE2 HIS A  28     144.050  19.280 -51.930  1.00  0.00           N
ATOM    423  HE2 HIS A  28     143.870  18.790 -51.060  1.00  0.00           H
ATOM    424  CD2 HIS A  28     144.390  20.560 -52.110  1.00  0.00           C
ATOM    425  HD2 HIS A  28     144.640  21.270 -51.330  1.00  0.00           H
ATOM    426  C   HIS A  28     147.460  21.260 -53.830  1.00  0.00           C
ATOM    427  O   HIS A  28     147.950  22.120 -53.240  1.00  0.00           O
ATOM    428  N   GLY A  29     147.970  20.070 -53.730  1.00  0.00           N
ATOM    429  H   GLY A  29     147.600  19.350 -54.340  1.00  0.00           H
ATOM    430  CA  GLY A  29     149.260  19.890 -53.040  1.00  0.00           C
ATOM    431  HA1 GLY A  29     149.680  20.840 -52.720  1.00  0.00           H
ATOM    432  HA2 GLY A  29     149.980  19.730 -53.840  1.00  0.00           H
ATOM    433  C   GLY A  29     149.400  18.830 -51.900  1.00  0.00           C
ATOM    434  O   GLY A  29     150.200  18.910 -51.030  1.00  0.00           O
ATOM    435  N   ILE A  30     148.580  17.790 -52.070  1.00  0.00           N
ATOM    436  H   ILE A  30     148.030  17.790 -52.920  1.00  0.00           H
ATOM    437  CA  ILE A  30     148.660  16.530 -51.320  1.00  0.00           C
ATOM    438  HA  ILE A  30     148.810  16.710 -50.250  1.00  0.00           H
ATOM    439  CB  ILE A  30     147.310  15.800 -51.400  1.00  0.00           C
ATOM    440  HB  ILE A  30     147.050  15.410 -52.380  1.00  0.00           H
ATOM    441  CG2 ILE A  30     147.430  14.550 -50.430  1.00  0.00           C
ATOM    442 1HG2 ILE A  30     147.760  14.850 -49.440  1.00  0.00           H
ATOM    443 2HG2 ILE A  30     146.490  13.990 -50.400  1.00  0.00           H
ATOM    444 3HG2 ILE A  30     148.260  13.900 -50.720  1.00  0.00           H
ATOM    445  CG1 ILE A  30     146.120  16.690 -50.870  1.00  0.00           C
ATOM    446 1HG1 ILE A  30     145.990  17.630 -51.400  1.00  0.00           H
ATOM    447 2HG1 ILE A  30     146.250  16.970 -49.830  1.00  0.00           H
ATOM    448  CD  ILE A  30     144.820  15.980 -51.120  1.00  0.00           C
ATOM    449  HD1 ILE A  30     144.840  15.490 -52.090  1.00  0.00           H
ATOM    450  HD2 ILE A  30     144.800  15.280 -50.290  1.00  0.00           H
ATOM    451  HD3 ILE A  30     143.920  16.590 -51.110  1.00  0.00           H
ATOM    452  C   ILE A  30     149.830  15.720 -51.880  1.00  0.00           C
ATOM    453  O   ILE A  30     150.110  15.730 -53.050  1.00  0.00           O
ATOM    454  N   GLN A  31     150.520  14.970 -51.040  1.00  0.00           N
ATOM    455  H   GLN A  31     150.240  14.940 -50.070  1.00  0.00           H
ATOM    456  CA  GLN A  31     151.720  14.280 -51.280  1.00  0.00           C
ATOM    457  HA  GLN A  31     152.190  14.700 -52.180  1.00  0.00           H
ATOM    458  CB  GLN A  31     152.790  14.440 -50.180  1.00  0.00           C
ATOM    459  HB1 GLN A  31     153.650  13.880 -50.530  1.00  0.00           H
ATOM    460  HB2 GLN A  31     152.400  13.990 -49.260  1.00  0.00           H
ATOM    461  CG  GLN A  31     153.130  15.890 -49.820  1.00  0.00           C
ATOM    462  HG1 GLN A  31     152.320  16.430 -49.330  1.00  0.00           H
ATOM    463  HG2 GLN A  31     153.270  16.420 -50.760  1.00  0.00           H
ATOM    464  CD  GLN A  31     154.320  16.020 -48.910  1.00  0.00           C
ATOM    465  OE1 GLN A  31     154.520  15.270 -47.920  1.00  0.00           O
ATOM    466  NE2 GLN A  31     155.110  17.030 -49.050  1.00  0.00           N
ATOM    467 1HE2 GLN A  31     154.960  17.700 -49.790  1.00  0.00           H
ATOM    468 2HE2 GLN A  31     155.890  17.190 -48.430  1.00  0.00           H
ATOM    469  C   GLN A  31     151.470  12.760 -51.500  1.00  0.00           C
ATOM    470  O   GLN A  31     150.370  12.340 -51.030  1.00  0.00           O
ATOM    471  N   PRO A  32     152.340  11.830 -52.040  1.00  0.00           N
ATOM    472  CD  PRO A  32     153.610  12.060 -52.770  1.00  0.00           C
ATOM    473  HD1 PRO A  32     154.490  11.980 -52.130  1.00  0.00           H
ATOM    474  HD2 PRO A  32     153.580  12.990 -53.330  1.00  0.00           H
ATOM    475  CG  PRO A  32     153.650  10.950 -53.900  1.00  0.00           C
ATOM    476  HG1 PRO A  32     154.720  10.780 -54.020  1.00  0.00           H
ATOM    477  HG2 PRO A  32     153.100  11.250 -54.790  1.00  0.00           H
ATOM    478  CB  PRO A  32     152.970   9.790 -53.210  1.00  0.00           C
ATOM    479  HB1 PRO A  32     153.740   9.250 -52.670  1.00  0.00           H
ATOM    480  HB2 PRO A  32     152.490   9.120 -53.920  1.00  0.00           H
ATOM    481  CA  PRO A  32     151.920  10.430 -52.250  1.00  0.00           C
ATOM    482  HA  PRO A  32     150.970  10.390 -52.780  1.00  0.00           H
ATOM    483  C   PRO A  32     151.790   9.560 -50.960  1.00  0.00           C
ATOM    484  O   PRO A  32     151.390   8.400 -51.130  1.00  0.00           O
ATOM    485  N   ASP A  33     152.110  10.010 -49.820  1.00  0.00           N
ATOM    486  H   ASP A  33     152.470  10.950 -49.850  1.00  0.00           H
ATOM    487  CA  ASP A  33     151.890   9.370 -48.530  1.00  0.00           C
ATOM    488  HA  ASP A  33     151.610   8.330 -48.730  1.00  0.00           H
ATOM    489  CB  ASP A  33     153.200   9.290 -47.670  1.00  0.00           C
ATOM    490  HB1 ASP A  33     153.850   8.660 -48.290  1.00  0.00           H
ATOM    491  HB2 ASP A  33     153.130   8.840 -46.680  1.00  0.00           H
ATOM    492  CG  ASP A  33     153.970  10.550 -47.590  1.00  0.00           C
ATOM    493  OD1 ASP A  33     153.370  11.660 -47.740  1.00  0.00           O
ATOM    494  OD2 ASP A  33     155.130  10.610 -47.240  1.00  0.00           O
ATOM    495  C   ASP A  33     150.790  10.010 -47.640  1.00  0.00           C
ATOM    496  O   ASP A  33     150.890   9.840 -46.410  1.00  0.00           O
ATOM    497  N   GLY A  34     149.840  10.780 -48.190  1.00  0.00           N
ATOM    498  H   GLY A  34     149.980  10.950 -49.180  1.00  0.00           H
ATOM    499  CA  GLY A  34     148.780  11.400 -47.490  1.00  0.00           C
ATOM    500  HA1 GLY A  34     148.270  10.690 -46.840  1.00  0.00           H
ATOM    501  HA2 GLY A  34     148.060  11.610 -48.280  1.00  0.00           H
ATOM    502  C   GLY A  34     149.010  12.680 -46.720  1.00  0.00           C
ATOM    503  O   GLY A  34     148.000  13.240 -46.430  1.00  0.00           O
ATOM    504  N   GLN A  35     150.220  13.130 -46.500  1.00  0.00           N
ATOM    505  H   GLN A  35     151.020  12.570 -46.750  1.00  0.00           H
ATOM    506  CA  GLN A  35     150.580  14.420 -45.970  1.00  0.00           C
ATOM    507  HA  GLN A  35     149.980  14.590 -45.070  1.00  0.00           H
ATOM    508  CB  GLN A  35     152.110  14.360 -45.500  1.00  0.00           C
ATOM    509  HB1 GLN A  35     152.390  15.320 -45.060  1.00  0.00           H
ATOM    510  HB2 GLN A  35     152.610  14.240 -46.450  1.00  0.00           H
ATOM    511  CG  GLN A  35     152.530  13.160 -44.580  1.00  0.00           C
ATOM    512  HG1 GLN A  35     152.300  12.220 -45.100  1.00  0.00           H
ATOM    513  HG2 GLN A  35     151.960  13.180 -43.650  1.00  0.00           H
ATOM    514  CD  GLN A  35     154.000  13.070 -44.270  1.00  0.00           C
ATOM    515  OE1 GLN A  35     154.900  13.480 -45.010  1.00  0.00           O
ATOM    516  NE2 GLN A  35     154.280  12.380 -43.200  1.00  0.00           N
ATOM    517 1HE2 GLN A  35     153.520  12.060 -42.630  1.00  0.00           H
ATOM    518 2HE2 GLN A  35     155.250  12.240 -42.930  1.00  0.00           H
ATOM    519  C   GLN A  35     150.210  15.590 -46.870  1.00  0.00           C
ATOM    520  O   GLN A  35     150.170  15.580 -48.140  1.00  0.00           O
ATOM    521  N   MET A  36     150.110  16.700 -46.140  1.00  0.00           N
ATOM    522  H   MET A  36     150.250  16.610 -45.140  1.00  0.00           H
ATOM    523  CA  MET A  36     149.900  17.970 -46.720  1.00  0.00           C
ATOM    524  HA  MET A  36     150.520  17.970 -47.620  1.00  0.00           H
ATOM    525  CB  MET A  36     148.450  18.250 -47.180  1.00  0.00           C
ATOM    526  HB1 MET A  36     147.830  18.320 -46.290  1.00  0.00           H
ATOM    527  HB2 MET A  36     148.210  17.310 -47.680  1.00  0.00           H
ATOM    528  CG  MET A  36     148.300  19.610 -48.010  1.00  0.00           C
ATOM    529  HG1 MET A  36     148.780  19.380 -48.960  1.00  0.00           H
ATOM    530  HG2 MET A  36     148.790  20.430 -47.500  1.00  0.00           H
ATOM    531  SD  MET A  36     146.600  20.100 -48.310  1.00  0.00           S
ATOM    532  CE  MET A  36     146.740  21.580 -49.380  1.00  0.00           C
ATOM    533  HE1 MET A  36     145.730  21.990 -49.430  1.00  0.00           H
ATOM    534  HE2 MET A  36     147.380  22.300 -48.870  1.00  0.00           H
ATOM    535  HE3 MET A  36     147.000  21.240 -50.380  1.00  0.00           H
ATOM    536  C   MET A  36     150.460  19.060 -45.850  1.00  0.00           C
ATOM    537  O   MET A  36     149.720  19.680 -45.130  1.00  0.00           O
ATOM    538  N   PRO A  37     151.770  19.320 -45.880  1.00  0.00           N
ATOM    539  CD  PRO A  37     152.840  18.580 -46.620  1.00  0.00           C
ATOM    540  HD1 PRO A  37     152.660  18.660 -47.690  1.00  0.00           H
ATOM    541  HD2 PRO A  37     152.980  17.550 -46.290  1.00  0.00           H
ATOM    542  CG  PRO A  37     154.130  19.360 -46.390  1.00  0.00           C
ATOM    543  HG1 PRO A  37     154.280  20.080 -47.190  1.00  0.00           H
ATOM    544  HG2 PRO A  37     154.990  18.710 -46.230  1.00  0.00           H
ATOM    545  CB  PRO A  37     153.930  20.170 -45.110  1.00  0.00           C
ATOM    546  HB1 PRO A  37     154.280  21.200 -45.210  1.00  0.00           H
ATOM    547  HB2 PRO A  37     154.410  19.660 -44.280  1.00  0.00           H
ATOM    548  CA  PRO A  37     152.410  20.210 -44.960  1.00  0.00           C
ATOM    549  HA  PRO A  37     152.090  19.870 -43.970  1.00  0.00           H
ATOM    550  C   PRO A  37     151.870  21.640 -45.220  1.00  0.00           C
ATOM    551  O   PRO A  37     151.910  22.500 -44.280  1.00  0.00           O
ATOM    552  N   SER A  38     151.380  21.990 -46.420  1.00  0.00           N
ATOM    553  H   SER A  38     151.490  21.260 -47.110  1.00  0.00           H
ATOM    554  CA  SER A  38     150.790  23.330 -46.720  1.00  0.00           C
ATOM    555  HA  SER A  38     151.400  24.080 -46.210  1.00  0.00           H
ATOM    556  CB  SER A  38     151.020  23.680 -48.200  1.00  0.00           C
ATOM    557  HB1 SER A  38     150.520  24.630 -48.360  1.00  0.00           H
ATOM    558  HB2 SER A  38     150.500  22.910 -48.780  1.00  0.00           H
ATOM    559  OG  SER A  38     152.410  23.650 -48.490  1.00  0.00           O
ATOM    560  HG  SER A  38     152.390  23.750 -49.440  1.00  0.00           H
ATOM    561  C   SER A  38     149.380  23.540 -46.320  1.00  0.00           C
ATOM    562  O   SER A  38     148.880  24.670 -46.440  1.00  0.00           O
ATOM    563  N   ASP A  39     148.680  22.630 -45.700  1.00  0.00           N
ATOM    564  H   ASP A  39     149.080  21.730 -45.480  1.00  0.00           H
ATOM    565  CA  ASP A  39     147.360  22.770 -45.120  1.00  0.00           C
ATOM    566  HA  ASP A  39     146.700  23.130 -45.910  1.00  0.00           H
ATOM    567  CB  ASP A  39     146.850  21.370 -44.740  1.00  0.00           C
ATOM    568  HB1 ASP A  39     147.450  20.920 -43.950  1.00  0.00           H
ATOM    569  HB2 ASP A  39     147.000  20.630 -45.530  1.00  0.00           H
ATOM    570  CG  ASP A  39     145.390  21.330 -44.260  1.00  0.00           C
ATOM    571  OD1 ASP A  39     144.710  22.390 -44.030  1.00  0.00           O
ATOM    572  OD2 ASP A  39     144.920  20.180 -43.970  1.00  0.00           O
ATOM    573  C   ASP A  39     147.360  23.760 -43.910  1.00  0.00           C
ATOM    574  O   ASP A  39     148.260  23.730 -43.080  1.00  0.00           O
ATOM    575  N   LYS A  40     146.430  24.680 -43.930  1.00  0.00           N
ATOM    576  H   LYS A  40     145.630  24.590 -44.540  1.00  0.00           H
ATOM    577  CA  LYS A  40     146.360  25.730 -42.960  1.00  0.00           C
ATOM    578  HA  LYS A  40     147.350  26.180 -42.940  1.00  0.00           H
ATOM    579  CB  LYS A  40     145.290  26.770 -43.290  1.00  0.00           C
ATOM    580  HB1 LYS A  40     145.110  27.520 -42.520  1.00  0.00           H
ATOM    581  HB2 LYS A  40     144.370  26.220 -43.490  1.00  0.00           H
ATOM    582  CG  LYS A  40     145.530  27.550 -44.570  1.00  0.00           C
ATOM    583  HG1 LYS A  40     145.930  26.890 -45.340  1.00  0.00           H
ATOM    584  HG2 LYS A  40     146.250  28.350 -44.400  1.00  0.00           H
ATOM    585  CD  LYS A  40     144.250  28.200 -45.140  1.00  0.00           C
ATOM    586  HD1 LYS A  40     143.690  28.560 -44.270  1.00  0.00           H
ATOM    587  HD2 LYS A  40     143.670  27.330 -45.450  1.00  0.00           H
ATOM    588  CE  LYS A  40     144.410  29.230 -46.260  1.00  0.00           C
ATOM    589  HE1 LYS A  40     144.730  28.750 -47.190  1.00  0.00           H
ATOM    590  HE2 LYS A  40     145.240  29.900 -46.050  1.00  0.00           H
ATOM    591  NZ  LYS A  40     143.160  30.030 -46.520  1.00  0.00           N
ATOM    592  HZ1 LYS A  40     142.730  30.410 -45.680  1.00  0.00           H
ATOM    593  HZ2 LYS A  40     143.250  30.880 -47.060  1.00  0.00           H
ATOM    594  HZ3 LYS A  40     142.490  29.420 -46.970  1.00  0.00           H
ATOM    595  C   LYS A  40     146.100  25.250 -41.480  1.00  0.00           C
ATOM    596  O   LYS A  40     146.660  26.010 -40.630  1.00  0.00           O
ATOM    597  N   THR A  41     145.420  24.130 -41.240  1.00  0.00           N
ATOM    598  H   THR A  41     144.910  23.810 -42.050  1.00  0.00           H
ATOM    599  CA  THR A  41     145.380  23.370 -40.020  1.00  0.00           C
ATOM    600  HA  THR A  41     146.240  23.660 -39.420  1.00  0.00           H
ATOM    601  CB  THR A  41     144.100  23.640 -39.230  1.00  0.00           C
ATOM    602  HB  THR A  41     143.200  23.510 -39.840  1.00  0.00           H
ATOM    603  CG2 THR A  41     144.000  22.890 -37.950  1.00  0.00           C
ATOM    604 1HG2 THR A  41     144.120  21.810 -38.020  1.00  0.00           H
ATOM    605 2HG2 THR A  41     144.730  23.260 -37.230  1.00  0.00           H
ATOM    606 3HG2 THR A  41     143.050  23.020 -37.430  1.00  0.00           H
ATOM    607  OG1 THR A  41     144.060  25.000 -38.820  1.00  0.00           O
ATOM    608  HG1 THR A  41     143.560  25.460 -39.500  1.00  0.00           H
ATOM    609  C   THR A  41     145.500  21.910 -40.360  1.00  0.00           C
ATOM    610  O   THR A  41     144.710  21.340 -41.100  1.00  0.00           O
ATOM    611  N   ILE A  42     146.570  21.290 -39.820  1.00  0.00           N
ATOM    612  H   ILE A  42     147.040  21.930 -39.200  1.00  0.00           H
ATOM    613  CA  ILE A  42     146.880  19.860 -40.010  1.00  0.00           C
ATOM    614  HA  ILE A  42     146.730  19.530 -41.030  1.00  0.00           H
ATOM    615  CB  ILE A  42     148.400  19.730 -39.760  1.00  0.00           C
ATOM    616  HB  ILE A  42     148.710  20.330 -38.900  1.00  0.00           H
ATOM    617  CG2 ILE A  42     148.940  18.280 -39.570  1.00  0.00           C
ATOM    618 1HG2 ILE A  42     148.580  17.610 -40.350  1.00  0.00           H
ATOM    619 2HG2 ILE A  42     150.030  18.220 -39.630  1.00  0.00           H
ATOM    620 3HG2 ILE A  42     148.620  17.920 -38.590  1.00  0.00           H
ATOM    621  CG1 ILE A  42     149.110  20.260 -40.990  1.00  0.00           C
ATOM    622 1HG1 ILE A  42     148.580  21.150 -41.300  1.00  0.00           H
ATOM    623 2HG1 ILE A  42     149.040  19.470 -41.740  1.00  0.00           H
ATOM    624  CD  ILE A  42     150.490  20.760 -40.690  1.00  0.00           C
ATOM    625  HD1 ILE A  42     150.460  21.650 -40.060  1.00  0.00           H
ATOM    626  HD2 ILE A  42     151.080  20.000 -40.190  1.00  0.00           H
ATOM    627  HD3 ILE A  42     151.030  20.850 -41.630  1.00  0.00           H
ATOM    628  C   ILE A  42     146.110  19.000 -39.040  1.00  0.00           C
ATOM    629  O   ILE A  42     145.950  19.310 -37.860  1.00  0.00           O
ATOM    630  N   GLY A  43     145.480  17.910 -39.420  1.00  0.00           N
ATOM    631  H   GLY A  43     145.430  17.830 -40.430  1.00  0.00           H
ATOM    632  CA  GLY A  43     144.660  17.060 -38.560  1.00  0.00           C
ATOM    633  HA1 GLY A  43     145.280  16.530 -37.840  1.00  0.00           H
ATOM    634  HA2 GLY A  43     144.180  16.300 -39.180  1.00  0.00           H
ATOM    635  C   GLY A  43     143.490  17.700 -37.890  1.00  0.00           C
ATOM    636  O   GLY A  43     143.030  17.160 -36.860  1.00  0.00           O
ATOM    637  N   GLY A  44     142.980  18.810 -38.470  1.00  0.00           N
ATOM    638  H   GLY A  44     143.350  19.010 -39.390  1.00  0.00           H
ATOM    639  CA  GLY A  44     141.680  19.420 -38.180  1.00  0.00           C
ATOM    640  HA1 GLY A  44     141.690  19.890 -37.190  1.00  0.00           H
ATOM    641  HA2 GLY A  44     140.880  18.690 -38.240  1.00  0.00           H
ATOM    642  C   GLY A  44     141.360  20.530 -39.240  1.00  0.00           C
ATOM    643  O   GLY A  44     142.190  20.680 -40.160  1.00  0.00           O
ATOM    644  N   GLY A  45     140.300  21.310 -39.100  1.00  0.00           N
ATOM    645  H   GLY A  45     139.590  21.030 -38.430  1.00  0.00           H
ATOM    646  CA  GLY A  45     140.050  22.380 -40.070  1.00  0.00           C
ATOM    647  HA1 GLY A  45     140.940  22.950 -40.350  1.00  0.00           H
ATOM    648  HA2 GLY A  45     139.340  23.060 -39.600  1.00  0.00           H
ATOM    649  C   GLY A  45     139.500  21.850 -41.400  1.00  0.00           C
ATOM    650  O   GLY A  45     140.270  21.400 -42.240  1.00  0.00           O
ATOM    651  N   ASP A  46     138.210  22.010 -41.670  1.00  0.00           N
ATOM    652  H   ASP A  46     137.610  22.160 -40.870  1.00  0.00           H
ATOM    653  CA  ASP A  46     137.740  21.470 -42.880  1.00  0.00           C
ATOM    654  HA  ASP A  46     138.190  20.480 -42.980  1.00  0.00           H
ATOM    655  CB  ASP A  46     136.220  21.280 -42.940  1.00  0.00           C
ATOM    656  HB1 ASP A  46     136.080  20.420 -43.590  1.00  0.00           H
ATOM    657  HB2 ASP A  46     135.800  22.160 -43.440  1.00  0.00           H
ATOM    658  CG  ASP A  46     135.610  21.020 -41.610  1.00  0.00           C
ATOM    659  OD1 ASP A  46     135.500  19.910 -41.140  1.00  0.00           O
ATOM    660  OD2 ASP A  46     135.300  22.010 -40.930  1.00  0.00           O
ATOM    661  C   ASP A  46     138.170  22.300 -44.100  1.00  0.00           C
ATOM    662  O   ASP A  46     138.200  23.540 -43.960  1.00  0.00           O
ATOM    663  N   ASP A  47     138.260  21.640 -45.250  1.00  0.00           N
ATOM    664  H   ASP A  47     138.170  20.640 -45.220  1.00  0.00           H
ATOM    665  CA  ASP A  47     138.840  22.230 -46.500  1.00  0.00           C
ATOM    666  HA  ASP A  47     138.930  23.290 -46.290  1.00  0.00           H
ATOM    667  CB  ASP A  47     140.240  21.670 -46.770  1.00  0.00           C
ATOM    668  HB1 ASP A  47     140.630  22.360 -47.530  1.00  0.00           H
ATOM    669  HB2 ASP A  47     140.040  20.680 -47.170  1.00  0.00           H
ATOM    670  CG  ASP A  47     141.090  21.610 -45.520  1.00  0.00           C
ATOM    671  OD1 ASP A  47     141.430  22.680 -44.990  1.00  0.00           O
ATOM    672  OD2 ASP A  47     141.420  20.500 -45.020  1.00  0.00           O
ATOM    673  C   ASP A  47     137.880  22.040 -47.690  1.00  0.00           C
ATOM    674  O   ASP A  47     137.070  21.100 -47.720  1.00  0.00           O
ATOM    675  N   SER A  48     138.100  22.760 -48.760  1.00  0.00           N
ATOM    676  H   SER A  48     138.870  23.420 -48.810  1.00  0.00           H
ATOM    677  CA  SER A  48     137.190  22.700 -49.890  1.00  0.00           C
ATOM    678  HA  SER A  48     136.160  22.810 -49.570  1.00  0.00           H
ATOM    679  CB  SER A  48     137.460  23.890 -50.910  1.00  0.00           C
ATOM    680  HB1 SER A  48     137.150  24.820 -50.420  1.00  0.00           H
ATOM    681  HB2 SER A  48     136.770  23.830 -51.740  1.00  0.00           H
ATOM    682  OG  SER A  48     138.740  23.950 -51.460  1.00  0.00           O
ATOM    683  HG  SER A  48     138.680  24.640 -52.130  1.00  0.00           H
ATOM    684  C   SER A  48     137.270  21.330 -50.590  1.00  0.00           C
ATOM    685  O   SER A  48     136.310  20.660 -51.000  1.00  0.00           O
ATOM    686  N   PHE A  49     138.550  20.780 -50.670  1.00  0.00           N
ATOM    687  H   PHE A  49     139.320  21.430 -50.520  1.00  0.00           H
ATOM    688  CA  PHE A  49     138.910  19.430 -51.230  1.00  0.00           C
ATOM    689  HA  PHE A  49     138.360  19.230 -52.150  1.00  0.00           H
ATOM    690  CB  PHE A  49     140.390  19.320 -51.640  1.00  0.00           C
ATOM    691  HB1 PHE A  49     140.610  20.020 -52.450  1.00  0.00           H
ATOM    692  HB2 PHE A  49     140.560  18.270 -51.860  1.00  0.00           H
ATOM    693  CG  PHE A  49     141.340  19.690 -50.490  1.00  0.00           C
ATOM    694  CD1 PHE A  49     141.820  18.620 -49.630  1.00  0.00           C
ATOM    695  HD1 PHE A  49     141.470  17.610 -49.780  1.00  0.00           H
ATOM    696  CE1 PHE A  49     142.780  18.910 -48.610  1.00  0.00           C
ATOM    697  HE1 PHE A  49     143.170  18.180 -47.930  1.00  0.00           H
ATOM    698  CZ  PHE A  49     143.170  20.260 -48.290  1.00  0.00           C
ATOM    699  HZ  PHE A  49     143.740  20.450 -47.390  1.00  0.00           H
ATOM    700  CE2 PHE A  49     142.690  21.290 -49.160  1.00  0.00           C
ATOM    701  HE2 PHE A  49     142.970  22.310 -48.940  1.00  0.00           H
ATOM    702  CD2 PHE A  49     141.820  20.980 -50.210  1.00  0.00           C
ATOM    703  HD2 PHE A  49     141.600  21.750 -50.950  1.00  0.00           H
ATOM    704  C   PHE A  49     138.320  18.360 -50.290  1.00  0.00           C
ATOM    705  O   PHE A  49     138.380  17.190 -50.720  1.00  0.00           O
ATOM    706  N   ASN A  50     137.810  18.630 -49.080  1.00  0.00           N
ATOM    707  H   ASN A  50     137.710  19.580 -48.750  1.00  0.00           H
ATOM    708  CA  ASN A  50     137.350  17.610 -48.150  1.00  0.00           C
ATOM    709  HA  ASN A  50     138.150  16.880 -48.260  1.00  0.00           H
ATOM    710  CB  ASN A  50     137.150  18.170 -46.720  1.00  0.00           C
ATOM    711  HB1 ASN A  50     136.430  18.990 -46.670  1.00  0.00           H
ATOM    712  HB2 ASN A  50     138.100  18.680 -46.530  1.00  0.00           H
ATOM    713  CG  ASN A  50     136.920  17.130 -45.600  1.00  0.00           C
ATOM    714  OD1 ASN A  50     136.090  17.380 -44.790  1.00  0.00           O
ATOM    715  ND2 ASN A  50     137.790  16.170 -45.420  1.00  0.00           N
ATOM    716 1HD2 ASN A  50     138.600  15.950 -45.980  1.00  0.00           H
ATOM    717 2HD2 ASN A  50     137.740  15.790 -44.490  1.00  0.00           H
ATOM    718  C   ASN A  50     136.070  16.940 -48.690  1.00  0.00           C
ATOM    719  O   ASN A  50     135.670  15.860 -48.180  1.00  0.00           O
ATOM    720  N   THR A  51     135.370  17.500 -49.640  1.00  0.00           N
ATOM    721  H   THR A  51     135.630  18.420 -49.950  1.00  0.00           H
ATOM    722  CA  THR A  51     134.320  16.780 -50.470  1.00  0.00           C
ATOM    723  HA  THR A  51     133.470  16.530 -49.830  1.00  0.00           H
ATOM    724  CB  THR A  51     133.830  17.710 -51.680  1.00  0.00           C
ATOM    725  HB  THR A  51     133.250  17.140 -52.410  1.00  0.00           H
ATOM    726  CG2 THR A  51     133.050  18.910 -51.000  1.00  0.00           C
ATOM    727 1HG2 THR A  51     132.190  18.530 -50.440  1.00  0.00           H
ATOM    728 2HG2 THR A  51     133.720  19.480 -50.360  1.00  0.00           H
ATOM    729 3HG2 THR A  51     132.690  19.440 -51.890  1.00  0.00           H
ATOM    730  OG1 THR A  51     134.940  18.260 -52.360  1.00  0.00           O
ATOM    731  HG1 THR A  51     134.730  18.980 -52.950  1.00  0.00           H
ATOM    732  C   THR A  51     134.920  15.450 -50.970  1.00  0.00           C
ATOM    733  O   THR A  51     134.150  14.470 -50.970  1.00  0.00           O
ATOM    734  N   PHE A  52     136.160  15.410 -51.510  1.00  0.00           N
ATOM    735  H   PHE A  52     136.600  16.310 -51.470  1.00  0.00           H
ATOM    736  CA  PHE A  52     136.820  14.240 -52.210  1.00  0.00           C
ATOM    737  HA  PHE A  52     136.170  13.400 -52.470  1.00  0.00           H
ATOM    738  CB  PHE A  52     137.430  14.670 -53.540  1.00  0.00           C
ATOM    739  HB1 PHE A  52     138.170  13.920 -53.820  1.00  0.00           H
ATOM    740  HB2 PHE A  52     137.910  15.640 -53.440  1.00  0.00           H
ATOM    741  CG  PHE A  52     136.510  14.550 -54.740  1.00  0.00           C
ATOM    742  CD1 PHE A  52     136.690  13.640 -55.780  1.00  0.00           C
ATOM    743  HD1 PHE A  52     137.550  13.010 -55.930  1.00  0.00           H
ATOM    744  CE1 PHE A  52     135.660  13.560 -56.760  1.00  0.00           C
ATOM    745  HE1 PHE A  52     135.820  12.920 -57.620  1.00  0.00           H
ATOM    746  CZ  PHE A  52     134.560  14.440 -56.880  1.00  0.00           C
ATOM    747  HZ  PHE A  52     133.840  14.270 -57.660  1.00  0.00           H
ATOM    748  CE2 PHE A  52     134.390  15.340 -55.800  1.00  0.00           C
ATOM    749  HE2 PHE A  52     133.580  16.010 -55.580  1.00  0.00           H
ATOM    750  CD2 PHE A  52     135.400  15.370 -54.820  1.00  0.00           C
ATOM    751  HD2 PHE A  52     135.230  16.160 -54.100  1.00  0.00           H
ATOM    752  C   PHE A  52     137.850  13.570 -51.250  1.00  0.00           C
ATOM    753  O   PHE A  52     138.120  12.370 -51.380  1.00  0.00           O
ATOM    754  N   PHE A  53     138.550  14.310 -50.400  1.00  0.00           N
ATOM    755  H   PHE A  53     138.330  15.300 -50.310  1.00  0.00           H
ATOM    756  CA  PHE A  53     139.600  13.860 -49.420  1.00  0.00           C
ATOM    757  HA  PHE A  53     139.910  12.900 -49.810  1.00  0.00           H
ATOM    758  CB  PHE A  53     140.800  14.800 -49.400  1.00  0.00           C
ATOM    759  HB1 PHE A  53     141.470  14.660 -48.560  1.00  0.00           H
ATOM    760  HB2 PHE A  53     140.330  15.770 -49.260  1.00  0.00           H
ATOM    761  CG  PHE A  53     141.600  14.620 -50.690  1.00  0.00           C
ATOM    762  CD1 PHE A  53     141.070  15.320 -51.810  1.00  0.00           C
ATOM    763  HD1 PHE A  53     140.260  16.020 -51.710  1.00  0.00           H
ATOM    764  CE1 PHE A  53     141.590  15.060 -53.040  1.00  0.00           C
ATOM    765  HE1 PHE A  53     141.180  15.540 -53.910  1.00  0.00           H
ATOM    766  CZ  PHE A  53     142.620  14.150 -53.220  1.00  0.00           C
ATOM    767  HZ  PHE A  53     142.970  13.970 -54.230  1.00  0.00           H
ATOM    768  CE2 PHE A  53     143.140  13.440 -52.160  1.00  0.00           C
ATOM    769  HE2 PHE A  53     143.890  12.700 -52.420  1.00  0.00           H
ATOM    770  CD2 PHE A  53     142.670  13.710 -50.830  1.00  0.00           C
ATOM    771  HD2 PHE A  53     143.100  13.160 -50.000  1.00  0.00           H
ATOM    772  C   PHE A  53     138.980  13.730 -48.010  1.00  0.00           C
ATOM    773  O   PHE A  53     138.020  14.430 -47.690  1.00  0.00           O
ATOM    774  N   SER A  54     139.460  12.830 -47.090  1.00  0.00           N
ATOM    775  H   SER A  54     140.030  12.160 -47.590  1.00  0.00           H
ATOM    776  CA  SER A  54     139.060  12.620 -45.740  1.00  0.00           C
ATOM    777  HA  SER A  54     138.300  13.350 -45.450  1.00  0.00           H
ATOM    778  CB  SER A  54     138.520  11.200 -45.490  1.00  0.00           C
ATOM    779  HB1 SER A  54     138.450  11.020 -44.410  1.00  0.00           H
ATOM    780  HB2 SER A  54     139.250  10.460 -45.830  1.00  0.00           H
ATOM    781  OG  SER A  54     137.260  10.850 -46.030  1.00  0.00           O
ATOM    782  HG  SER A  54     137.070   9.930 -45.870  1.00  0.00           H
ATOM    783  C   SER A  54     140.260  12.910 -44.800  1.00  0.00           C
ATOM    784  O   SER A  54     141.270  12.240 -44.780  1.00  0.00           O
ATOM    785  N   GLU A  55     140.140  13.830 -43.850  1.00  0.00           N
ATOM    786  H   GLU A  55     139.270  14.340 -43.830  1.00  0.00           H
ATOM    787  CA  GLU A  55     141.290  14.340 -43.050  1.00  0.00           C
ATOM    788  HA  GLU A  55     142.210  14.200 -43.620  1.00  0.00           H
ATOM    789  CB  GLU A  55     141.140  15.850 -42.870  1.00  0.00           C
ATOM    790  HB1 GLU A  55     140.200  16.030 -42.350  1.00  0.00           H
ATOM    791  HB2 GLU A  55     141.170  16.390 -43.820  1.00  0.00           H
ATOM    792  CG  GLU A  55     142.230  16.420 -41.930  1.00  0.00           C
ATOM    793  HG1 GLU A  55     143.180  15.940 -42.190  1.00  0.00           H
ATOM    794  HG2 GLU A  55     142.100  16.170 -40.870  1.00  0.00           H
ATOM    795  CD  GLU A  55     142.340  17.920 -42.040  1.00  0.00           C
ATOM    796  OE1 GLU A  55     143.430  18.470 -41.800  1.00  0.00           O
ATOM    797  OE2 GLU A  55     141.420  18.610 -42.380  1.00  0.00           O
ATOM    798  C   GLU A  55     141.350  13.580 -41.720  1.00  0.00           C
ATOM    799  O   GLU A  55     140.350  13.400 -41.010  1.00  0.00           O
ATOM    800  N   THR A  56     142.540  13.080 -41.290  1.00  0.00           N
ATOM    801  H   THR A  56     143.330  13.190 -41.900  1.00  0.00           H
ATOM    802  CA  THR A  56     142.670  12.150 -40.120  1.00  0.00           C
ATOM    803  HA  THR A  56     141.660  11.910 -39.780  1.00  0.00           H
ATOM    804  CB  THR A  56     143.480  10.870 -40.440  1.00  0.00           C
ATOM    805  HB  THR A  56     143.370  10.220 -39.580  1.00  0.00           H
ATOM    806  CG2 THR A  56     142.940   9.970 -41.620  1.00  0.00           C
ATOM    807 1HG2 THR A  56     142.990  10.580 -42.530  1.00  0.00           H
ATOM    808 2HG2 THR A  56     143.520   9.060 -41.740  1.00  0.00           H
ATOM    809 3HG2 THR A  56     141.900   9.710 -41.420  1.00  0.00           H
ATOM    810  OG1 THR A  56     144.850  11.220 -40.540  1.00  0.00           O
ATOM    811  HG1 THR A  56     145.250  10.350 -40.580  1.00  0.00           H
ATOM    812  C   THR A  56     143.280  12.850 -38.890  1.00  0.00           C
ATOM    813  O   THR A  56     144.120  13.740 -39.050  1.00  0.00           O
ATOM    814  N   GLY A  57     142.930  12.370 -37.650  1.00  0.00           N
ATOM    815  H   GLY A  57     142.210  11.670 -37.650  1.00  0.00           H
ATOM    816  CA  GLY A  57     143.610  12.830 -36.500  1.00  0.00           C
ATOM    817  HA1 GLY A  57     143.120  12.700 -35.540  1.00  0.00           H
ATOM    818  HA2 GLY A  57     143.780  13.890 -36.630  1.00  0.00           H
ATOM    819  C   GLY A  57     145.050  12.250 -36.150  1.00  0.00           C
ATOM    820  O   GLY A  57     145.630  12.470 -35.130  1.00  0.00           O
ATOM    821  N   ALA A  58     145.690  11.740 -37.190  1.00  0.00           N
ATOM    822  H   ALA A  58     145.230  11.550 -38.070  1.00  0.00           H
ATOM    823  CA  ALA A  58     147.140  11.530 -37.280  1.00  0.00           C
ATOM    824  HA  ALA A  58     147.570  11.750 -36.300  1.00  0.00           H
ATOM    825  CB  ALA A  58     147.520  10.130 -37.720  1.00  0.00           C
ATOM    826  HB1 ALA A  58     146.970   9.310 -37.250  1.00  0.00           H
ATOM    827  HB2 ALA A  58     147.470  10.060 -38.800  1.00  0.00           H
ATOM    828  HB3 ALA A  58     148.600  10.060 -37.580  1.00  0.00           H
ATOM    829  C   ALA A  58     147.810  12.620 -38.260  1.00  0.00           C
ATOM    830  O   ALA A  58     149.060  12.560 -38.460  1.00  0.00           O
ATOM    831  N   GLY A  59     147.040  13.590 -38.750  1.00  0.00           N
ATOM    832  H   GLY A  59     146.050  13.650 -38.550  1.00  0.00           H
ATOM    833  CA  GLY A  59     147.600  14.660 -39.610  1.00  0.00           C
ATOM    834  HA1 GLY A  59     148.590  14.880 -39.200  1.00  0.00           H
ATOM    835  HA2 GLY A  59     146.980  15.540 -39.450  1.00  0.00           H
ATOM    836  C   GLY A  59     147.760  14.380 -41.100  1.00  0.00           C
ATOM    837  O   GLY A  59     148.780  14.840 -41.710  1.00  0.00           O
ATOM    838  N   LYS A  60     146.890  13.540 -41.630  1.00  0.00           N
ATOM    839  H   LYS A  60     146.120  13.120 -41.140  1.00  0.00           H
ATOM    840  CA  LYS A  60     146.940  13.130 -43.070  1.00  0.00           C
ATOM    841  HA  LYS A  60     147.580  13.790 -43.650  1.00  0.00           H
ATOM    842  CB  LYS A  60     147.450  11.670 -43.120  1.00  0.00           C
ATOM    843  HB1 LYS A  60     147.050  11.110 -43.970  1.00  0.00           H
ATOM    844  HB2 LYS A  60     147.080  11.060 -42.300  1.00  0.00           H
ATOM    845  CG  LYS A  60     148.960  11.520 -43.070  1.00  0.00           C
ATOM    846  HG1 LYS A  60     149.250  11.710 -42.040  1.00  0.00           H
ATOM    847  HG2 LYS A  60     149.430  12.310 -43.660  1.00  0.00           H
ATOM    848  CD  LYS A  60     149.340  10.050 -43.370  1.00  0.00           C
ATOM    849  HD1 LYS A  60     150.410   9.930 -43.580  1.00  0.00           H
ATOM    850  HD2 LYS A  60     148.870   9.720 -44.300  1.00  0.00           H
ATOM    851  CE  LYS A  60     148.970   8.960 -42.320  1.00  0.00           C
ATOM    852  HE1 LYS A  60     147.930   8.950 -42.000  1.00  0.00           H
ATOM    853  HE2 LYS A  60     149.540   9.130 -41.400  1.00  0.00           H
ATOM    854  NZ  LYS A  60     149.280   7.590 -42.720  1.00  0.00           N
ATOM    855  HZ1 LYS A  60     150.200   7.410 -43.090  1.00  0.00           H
ATOM    856  HZ2 LYS A  60     149.130   6.990 -41.920  1.00  0.00           H
ATOM    857  HZ3 LYS A  60     148.510   7.280 -43.290  1.00  0.00           H
ATOM    858  C   LYS A  60     145.590  13.160 -43.800  1.00  0.00           C
ATOM    859  O   LYS A  60     144.590  12.800 -43.220  1.00  0.00           O
ATOM    860  N   HIS A  61     145.500  13.380 -45.080  1.00  0.00           N
ATOM    861  H   HIS A  61     146.420  13.420 -45.510  1.00  0.00           H
ATOM    862  CA  HIS A  61     144.300  13.330 -45.950  1.00  0.00           C
ATOM    863  HA  HIS A  61     143.340  13.500 -45.450  1.00  0.00           H
ATOM    864  CB  HIS A  61     144.300  14.450 -46.950  1.00  0.00           C
ATOM    865  HB1 HIS A  61     143.430  14.280 -47.590  1.00  0.00           H
ATOM    866  HB2 HIS A  61     145.180  14.380 -47.590  1.00  0.00           H
ATOM    867  CG  HIS A  61     144.240  15.880 -46.300  1.00  0.00           C
ATOM    868  ND1 HIS A  61     143.080  16.540 -45.950  1.00  0.00           N
ATOM    869  CE1 HIS A  61     143.390  17.700 -45.380  1.00  0.00           C
ATOM    870  HE1 HIS A  61     142.660  18.440 -45.100  1.00  0.00           H
ATOM    871  NE2 HIS A  61     144.750  17.800 -45.280  1.00  0.00           N
ATOM    872  HE2 HIS A  61     145.210  18.620 -44.910  1.00  0.00           H
ATOM    873  CD2 HIS A  61     145.270  16.650 -45.820  1.00  0.00           C
ATOM    874  HD2 HIS A  61     146.270  16.240 -45.850  1.00  0.00           H
ATOM    875  C   HIS A  61     144.220  11.950 -46.710  1.00  0.00           C
ATOM    876  O   HIS A  61     145.210  11.570 -47.270  1.00  0.00           O
ATOM    877  N   VAL A  62     143.050  11.370 -46.900  1.00  0.00           N
ATOM    878  H   VAL A  62     142.260  11.860 -46.500  1.00  0.00           H
ATOM    879  CA  VAL A  62     142.760  10.130 -47.620  1.00  0.00           C
ATOM    880  HA  VAL A  62     143.700   9.820 -48.080  1.00  0.00           H
ATOM    881  CB  VAL A  62     142.200   9.050 -46.690  1.00  0.00           C
ATOM    882  HB  VAL A  62     141.150   9.230 -46.460  1.00  0.00           H
ATOM    883  CG1 VAL A  62     142.160   7.680 -47.370  1.00  0.00           C
ATOM    884 1HG1 VAL A  62     141.750   6.900 -46.730  1.00  0.00           H
ATOM    885 2HG1 VAL A  62     141.510   7.670 -48.250  1.00  0.00           H
ATOM    886 3HG1 VAL A  62     143.180   7.500 -47.720  1.00  0.00           H
ATOM    887  CG2 VAL A  62     143.080   8.940 -45.340  1.00  0.00           C
ATOM    888 1HG2 VAL A  62     142.760   8.070 -44.780  1.00  0.00           H
ATOM    889 2HG2 VAL A  62     144.160   8.950 -45.490  1.00  0.00           H
ATOM    890 3HG2 VAL A  62     142.800   9.740 -44.660  1.00  0.00           H
ATOM    891  C   VAL A  62     141.730  10.350 -48.690  1.00  0.00           C
ATOM    892  O   VAL A  62     140.610  10.810 -48.360  1.00  0.00           O
ATOM    893  N   PRO A  63     141.990  10.040 -49.980  1.00  0.00           N
ATOM    894  CD  PRO A  63     143.190   9.370 -50.500  1.00  0.00           C
ATOM    895  HD1 PRO A  63     143.330   8.560 -49.770  1.00  0.00           H
ATOM    896  HD2 PRO A  63     143.940  10.140 -50.640  1.00  0.00           H
ATOM    897  CG  PRO A  63     142.820   8.700 -51.880  1.00  0.00           C
ATOM    898  HG1 PRO A  63     142.370   7.750 -51.580  1.00  0.00           H
ATOM    899  HG2 PRO A  63     143.760   8.660 -52.430  1.00  0.00           H
ATOM    900  CB  PRO A  63     141.770   9.650 -52.370  1.00  0.00           C
ATOM    901  HB1 PRO A  63     141.110   9.170 -53.110  1.00  0.00           H
ATOM    902  HB2 PRO A  63     142.170  10.470 -52.950  1.00  0.00           H
ATOM    903  CA  PRO A  63     140.980  10.110 -51.120  1.00  0.00           C
ATOM    904  HA  PRO A  63     140.610  11.130 -51.190  1.00  0.00           H
ATOM    905  C   PRO A  63     139.820   9.180 -50.830  1.00  0.00           C
ATOM    906  O   PRO A  63     139.950   8.080 -50.360  1.00  0.00           O
ATOM    907  N   ARG A  64     138.600   9.650 -51.150  1.00  0.00           N
ATOM    908  H   ARG A  64     138.500  10.590 -51.500  1.00  0.00           H
ATOM    909  CA  ARG A  64     137.350   8.980 -50.830  1.00  0.00           C
ATOM    910  HA  ARG A  64     137.310   8.440 -49.880  1.00  0.00           H
ATOM    911  CB  ARG A  64     136.220  10.010 -50.630  1.00  0.00           C
ATOM    912  HB1 ARG A  64     135.260   9.500 -50.510  1.00  0.00           H
ATOM    913  HB2 ARG A  64     136.110  10.630 -51.510  1.00  0.00           H
ATOM    914  CG  ARG A  64     136.350  10.840 -49.360  1.00  0.00           C
ATOM    915  HG1 ARG A  64     137.240  11.460 -49.450  1.00  0.00           H
ATOM    916  HG2 ARG A  64     136.430  10.240 -48.450  1.00  0.00           H
ATOM    917  CD  ARG A  64     135.180  11.770 -49.390  1.00  0.00           C
ATOM    918  HD1 ARG A  64     134.250  11.250 -49.130  1.00  0.00           H
ATOM    919  HD2 ARG A  64     135.010  12.220 -50.370  1.00  0.00           H
ATOM    920  NE  ARG A  64     135.420  12.910 -48.480  1.00  0.00           N
ATOM    921  HE  ARG A  64     135.620  13.840 -48.800  1.00  0.00           H
ATOM    922  CZ  ARG A  64     135.170  12.820 -47.170  1.00  0.00           C
ATOM    923  NH1 ARG A  64     134.550  11.820 -46.750  1.00  0.00           N
ATOM    924 1HH1 ARG A  64     134.480  10.950 -47.260  1.00  0.00           H
ATOM    925 2HH1 ARG A  64     134.360  11.820 -45.760  1.00  0.00           H
ATOM    926  NH2 ARG A  64     135.580  13.760 -46.340  1.00  0.00           N
ATOM    927 1HH2 ARG A  64     136.100  14.540 -46.720  1.00  0.00           H
ATOM    928 2HH2 ARG A  64     135.510  13.540 -45.360  1.00  0.00           H
ATOM    929  C   ARG A  64     136.950   8.050 -51.970  1.00  0.00           C
ATOM    930  O   ARG A  64     135.970   8.170 -52.700  1.00  0.00           O
ATOM    931  N   ALA A  65     137.800   7.040 -52.110  1.00  0.00           N
ATOM    932  H   ALA A  65     138.660   7.210 -51.600  1.00  0.00           H
ATOM    933  CA  ALA A  65     137.830   6.090 -53.220  1.00  0.00           C
ATOM    934  HA  ALA A  65     137.200   6.420 -54.040  1.00  0.00           H
ATOM    935  CB  ALA A  65     139.250   6.220 -53.850  1.00  0.00           C
ATOM    936  HB1 ALA A  65     139.500   7.240 -54.130  1.00  0.00           H
ATOM    937  HB2 ALA A  65     139.930   6.110 -53.000  1.00  0.00           H
ATOM    938  HB3 ALA A  65     139.480   5.510 -54.650  1.00  0.00           H
ATOM    939  C   ALA A  65     137.510   4.620 -52.920  1.00  0.00           C
ATOM    940  O   ALA A  65     138.010   4.130 -51.950  1.00  0.00           O
ATOM    941  N   VAL A  66     136.860   3.860 -53.810  1.00  0.00           N
ATOM    942  H   VAL A  66     136.540   4.360 -54.630  1.00  0.00           H
ATOM    943  CA  VAL A  66     137.120   2.430 -53.860  1.00  0.00           C
ATOM    944  HA  VAL A  66     137.960   2.250 -53.190  1.00  0.00           H
ATOM    945  CB  VAL A  66     136.000   1.600 -53.390  1.00  0.00           C
ATOM    946  HB  VAL A  66     135.710   2.010 -52.430  1.00  0.00           H
ATOM    947  CG1 VAL A  66     134.710   1.640 -54.310  1.00  0.00           C
ATOM    948 1HG1 VAL A  66     134.830   0.940 -55.130  1.00  0.00           H
ATOM    949 2HG1 VAL A  66     133.940   1.260 -53.650  1.00  0.00           H
ATOM    950 3HG1 VAL A  66     134.710   2.600 -54.840  1.00  0.00           H
ATOM    951  CG2 VAL A  66     136.240   0.150 -53.060  1.00  0.00           C
ATOM    952 1HG2 VAL A  66     137.090   0.110 -52.380  1.00  0.00           H
ATOM    953 2HG2 VAL A  66     135.380  -0.330 -52.580  1.00  0.00           H
ATOM    954 3HG2 VAL A  66     136.410  -0.420 -53.970  1.00  0.00           H
ATOM    955  C   VAL A  66     137.580   1.930 -55.220  1.00  0.00           C
ATOM    956  O   VAL A  66     137.090   2.410 -56.280  1.00  0.00           O
ATOM    957  N   PHE A  67     138.480   0.940 -55.150  1.00  0.00           N
ATOM    958  H   PHE A  67     138.620   0.510 -54.250  1.00  0.00           H
ATOM    959  CA  PHE A  67     139.010   0.340 -56.340  1.00  0.00           C
ATOM    960  HA  PHE A  67     138.660   0.870 -57.230  1.00  0.00           H
ATOM    961  CB  PHE A  67     140.610   0.480 -56.200  1.00  0.00           C
ATOM    962  HB1 PHE A  67     141.080  -0.240 -56.860  1.00  0.00           H
ATOM    963  HB2 PHE A  67     140.850   0.220 -55.170  1.00  0.00           H
ATOM    964  CG  PHE A  67     141.090   1.850 -56.370  1.00  0.00           C
ATOM    965  CD1 PHE A  67     142.220   2.300 -55.640  1.00  0.00           C
ATOM    966  HD1 PHE A  67     142.670   1.650 -54.900  1.00  0.00           H
ATOM    967  CE1 PHE A  67     142.910   3.460 -56.020  1.00  0.00           C
ATOM    968  HE1 PHE A  67     143.740   3.760 -55.390  1.00  0.00           H
ATOM    969  CZ  PHE A  67     142.450   4.280 -57.080  1.00  0.00           C
ATOM    970  HZ  PHE A  67     143.060   5.130 -57.350  1.00  0.00           H
ATOM    971  CE2 PHE A  67     141.270   3.920 -57.790  1.00  0.00           C
ATOM    972  HE2 PHE A  67     140.900   4.430 -58.660  1.00  0.00           H
ATOM    973  CD2 PHE A  67     140.580   2.760 -57.320  1.00  0.00           C
ATOM    974  HD2 PHE A  67     139.740   2.500 -57.950  1.00  0.00           H
ATOM    975  C   PHE A  67     138.630  -1.150 -56.520  1.00  0.00           C
ATOM    976  O   PHE A  67     138.890  -2.000 -55.610  1.00  0.00           O
ATOM    977  N   VAL A  68     138.230  -1.560 -57.700  1.00  0.00           N
ATOM    978  H   VAL A  68     138.060  -0.890 -58.440  1.00  0.00           H
ATOM    979  CA  VAL A  68     137.750  -2.900 -57.910  1.00  0.00           C
ATOM    980  HA  VAL A  68     138.080  -3.590 -57.140  1.00  0.00           H
ATOM    981  CB  VAL A  68     136.210  -2.950 -57.800  1.00  0.00           C
ATOM    982  HB  VAL A  68     135.800  -2.420 -58.660  1.00  0.00           H
ATOM    983  CG1 VAL A  68     135.620  -4.330 -57.740  1.00  0.00           C
ATOM    984 1HG1 VAL A  68     135.560  -4.770 -58.740  1.00  0.00           H
ATOM    985 2HG1 VAL A  68     136.170  -5.030 -57.120  1.00  0.00           H
ATOM    986 3HG1 VAL A  68     134.600  -4.350 -57.340  1.00  0.00           H
ATOM    987  CG2 VAL A  68     135.740  -2.300 -56.520  1.00  0.00           C
ATOM    988 1HG2 VAL A  68     134.660  -2.270 -56.400  1.00  0.00           H
ATOM    989 2HG2 VAL A  68     136.220  -2.710 -55.630  1.00  0.00           H
ATOM    990 3HG2 VAL A  68     136.010  -1.250 -56.570  1.00  0.00           H
ATOM    991  C   VAL A  68     138.170  -3.450 -59.300  1.00  0.00           C
ATOM    992  O   VAL A  68     137.740  -2.980 -60.370  1.00  0.00           O
ATOM    993  N   ASP A  69     139.120  -4.390 -59.340  1.00  0.00           N
ATOM    994  H   ASP A  69     139.560  -4.740 -58.500  1.00  0.00           H
ATOM    995  CA  ASP A  69     139.500  -5.140 -60.540  1.00  0.00           C
ATOM    996  HA  ASP A  69     138.600  -5.080 -61.150  1.00  0.00           H
ATOM    997  CB  ASP A  69     140.720  -4.480 -61.190  1.00  0.00           C
ATOM    998  HB1 ASP A  69     141.620  -4.620 -60.590  1.00  0.00           H
ATOM    999  HB2 ASP A  69     140.490  -3.430 -61.380  1.00  0.00           H
ATOM   1000  CG  ASP A  69     141.080  -4.970 -62.630  1.00  0.00           C
ATOM   1001  OD1 ASP A  69     141.880  -4.220 -63.260  1.00  0.00           O
ATOM   1002  OD2 ASP A  69     140.600  -6.020 -63.160  1.00  0.00           O
ATOM   1003  C   ASP A  69     139.750  -6.560 -60.070  1.00  0.00           C
ATOM   1004  O   ASP A  69     140.310  -6.810 -58.940  1.00  0.00           O
ATOM   1005  N   LEU A  70     139.230  -7.540 -60.780  1.00  0.00           N
ATOM   1006  H   LEU A  70     138.790  -7.250 -61.650  1.00  0.00           H
ATOM   1007  CA  LEU A  70     139.280  -8.940 -60.500  1.00  0.00           C
ATOM   1008  HA  LEU A  70     139.350  -9.130 -59.430  1.00  0.00           H
ATOM   1009  CB  LEU A  70     138.010  -9.600 -61.100  1.00  0.00           C
ATOM   1010  HB1 LEU A  70     138.150 -10.670 -60.950  1.00  0.00           H
ATOM   1011  HB2 LEU A  70     138.030  -9.470 -62.180  1.00  0.00           H
ATOM   1012  CG  LEU A  70     136.640  -9.090 -60.550  1.00  0.00           C
ATOM   1013  HG  LEU A  70     136.460  -8.090 -60.960  1.00  0.00           H
ATOM   1014  CD1 LEU A  70     135.550 -10.080 -60.960  1.00  0.00           C
ATOM   1015 1HD1 LEU A  70     135.640 -11.040 -60.440  1.00  0.00           H
ATOM   1016 2HD1 LEU A  70     134.560  -9.690 -60.720  1.00  0.00           H
ATOM   1017 3HD1 LEU A  70     135.590 -10.250 -62.040  1.00  0.00           H
ATOM   1018  CD2 LEU A  70     136.580  -8.880 -59.060  1.00  0.00           C
ATOM   1019 1HD2 LEU A  70     136.910  -9.750 -58.480  1.00  0.00           H
ATOM   1020 2HD2 LEU A  70     137.130  -8.000 -58.740  1.00  0.00           H
ATOM   1021 3HD2 LEU A  70     135.530  -8.750 -58.830  1.00  0.00           H
ATOM   1022  C   LEU A  70     140.600  -9.560 -61.010  1.00  0.00           C
ATOM   1023  O   LEU A  70     140.850 -10.720 -60.690  1.00  0.00           O
ATOM   1024  N   GLU A  71     141.410  -8.910 -61.810  1.00  0.00           N
ATOM   1025  H   GLU A  71     141.170  -7.950 -62.000  1.00  0.00           H
ATOM   1026  CA  GLU A  71     142.680  -9.490 -62.310  1.00  0.00           C
ATOM   1027  HA  GLU A  71     142.820 -10.560 -62.190  1.00  0.00           H
ATOM   1028  CB  GLU A  71     142.790  -9.320 -63.840  1.00  0.00           C
ATOM   1029  HB1 GLU A  71     142.670  -8.280 -64.150  1.00  0.00           H
ATOM   1030  HB2 GLU A  71     141.910  -9.780 -64.290  1.00  0.00           H
ATOM   1031  CG  GLU A  71     144.030  -9.950 -64.530  1.00  0.00           C
ATOM   1032  HG1 GLU A  71     144.020 -11.020 -64.360  1.00  0.00           H
ATOM   1033  HG2 GLU A  71     144.990  -9.640 -64.100  1.00  0.00           H
ATOM   1034  CD  GLU A  71     144.040  -9.570 -66.000  1.00  0.00           C
ATOM   1035  OE1 GLU A  71     144.020  -8.360 -66.300  1.00  0.00           O
ATOM   1036  OE2 GLU A  71     143.860 -10.400 -66.910  1.00  0.00           O
ATOM   1037  C   GLU A  71     143.840  -8.640 -61.680  1.00  0.00           C
ATOM   1038  O   GLU A  71     143.830  -7.420 -61.890  1.00  0.00           O
ATOM   1039  N   PRO A  72     144.830  -9.250 -60.950  1.00  0.00           N
ATOM   1040  CD  PRO A  72     144.820 -10.610 -60.630  1.00  0.00           C
ATOM   1041  HD1 PRO A  72     144.850 -11.290 -61.480  1.00  0.00           H
ATOM   1042  HD2 PRO A  72     143.980 -10.890 -60.000  1.00  0.00           H
ATOM   1043  CG  PRO A  72     146.050 -10.870 -59.800  1.00  0.00           C
ATOM   1044  HG1 PRO A  72     146.810 -11.140 -60.540  1.00  0.00           H
ATOM   1045  HG2 PRO A  72     145.900 -11.530 -58.950  1.00  0.00           H
ATOM   1046  CB  PRO A  72     146.400  -9.470 -59.210  1.00  0.00           C
ATOM   1047  HB1 PRO A  72     147.470  -9.480 -59.010  1.00  0.00           H
ATOM   1048  HB2 PRO A  72     145.910  -9.210 -58.270  1.00  0.00           H
ATOM   1049  CA  PRO A  72     145.930  -8.480 -60.330  1.00  0.00           C
ATOM   1050  HA  PRO A  72     145.530  -7.600 -59.830  1.00  0.00           H
ATOM   1051  C   PRO A  72     146.970  -7.950 -61.280  1.00  0.00           C
ATOM   1052  O   PRO A  72     148.130  -8.420 -61.280  1.00  0.00           O
ATOM   1053  N   THR A  73     146.640  -7.040 -62.180  1.00  0.00           N
ATOM   1054  H   THR A  73     145.670  -6.760 -62.140  1.00  0.00           H
ATOM   1055  CA  THR A  73     147.530  -6.470 -63.210  1.00  0.00           C
ATOM   1056  HA  THR A  73     148.520  -6.910 -63.110  1.00  0.00           H
ATOM   1057  CB  THR A  73     147.000  -6.720 -64.640  1.00  0.00           C
ATOM   1058  HB  THR A  73     147.480  -6.090 -65.400  1.00  0.00           H
ATOM   1059  CG2 THR A  73     147.290  -8.180 -64.980  1.00  0.00           C
ATOM   1060 1HG2 THR A  73     148.370  -8.270 -65.120  1.00  0.00           H
ATOM   1061 2HG2 THR A  73     147.070  -8.800 -64.100  1.00  0.00           H
ATOM   1062 3HG2 THR A  73     146.880  -8.440 -65.950  1.00  0.00           H
ATOM   1063  OG1 THR A  73     145.620  -6.410 -64.860  1.00  0.00           O
ATOM   1064  HG1 THR A  73     145.250  -7.140 -65.360  1.00  0.00           H
ATOM   1065  C   THR A  73     147.790  -5.020 -62.980  1.00  0.00           C
ATOM   1066  O   THR A  73     148.890  -4.730 -62.630  1.00  0.00           O
ATOM   1067  N   VAL A  74     146.790  -4.130 -62.970  1.00  0.00           N
ATOM   1068  H   VAL A  74     145.900  -4.520 -63.250  1.00  0.00           H
ATOM   1069  CA  VAL A  74     146.960  -2.730 -62.590  1.00  0.00           C
ATOM   1070  HA  VAL A  74     147.990  -2.420 -62.750  1.00  0.00           H
ATOM   1071  CB  VAL A  74     146.160  -1.770 -63.570  1.00  0.00           C
ATOM   1072  HB  VAL A  74     146.550  -0.760 -63.430  1.00  0.00           H
ATOM   1073  CG1 VAL A  74     146.360  -2.210 -65.030  1.00  0.00           C
ATOM   1074 1HG1 VAL A  74     145.940  -3.190 -65.240  1.00  0.00           H
ATOM   1075 2HG1 VAL A  74     146.000  -1.500 -65.780  1.00  0.00           H
ATOM   1076 3HG1 VAL A  74     147.430  -2.370 -65.090  1.00  0.00           H
ATOM   1077  CG2 VAL A  74     144.640  -1.750 -63.310  1.00  0.00           C
ATOM   1078 1HG2 VAL A  74     144.140  -2.700 -63.460  1.00  0.00           H
ATOM   1079 2HG2 VAL A  74     144.410  -1.360 -62.320  1.00  0.00           H
ATOM   1080 3HG2 VAL A  74     144.250  -1.070 -64.070  1.00  0.00           H
ATOM   1081  C   VAL A  74     146.670  -2.490 -61.100  1.00  0.00           C
ATOM   1082  O   VAL A  74     147.520  -1.890 -60.400  1.00  0.00           O
ATOM   1083  N   ILE A  75     145.630  -2.990 -60.470  1.00  0.00           N
ATOM   1084  H   ILE A  75     145.170  -3.670 -61.070  1.00  0.00           H
ATOM   1085  CA  ILE A  75     145.270  -3.030 -59.050  1.00  0.00           C
ATOM   1086  HA  ILE A  75     145.020  -2.040 -58.670  1.00  0.00           H
ATOM   1087  CB  ILE A  75     143.970  -3.810 -58.860  1.00  0.00           C
ATOM   1088  HB  ILE A  75     143.370  -3.460 -59.700  1.00  0.00           H
ATOM   1089  CG2 ILE A  75     144.160  -5.330 -59.060  1.00  0.00           C
ATOM   1090 1HG2 ILE A  75     143.160  -5.750 -59.190  1.00  0.00           H
ATOM   1091 2HG2 ILE A  75     144.670  -5.700 -59.950  1.00  0.00           H
ATOM   1092 3HG2 ILE A  75     144.690  -5.860 -58.260  1.00  0.00           H
ATOM   1093  CG1 ILE A  75     143.290  -3.430 -57.520  1.00  0.00           C
ATOM   1094 1HG1 ILE A  75     143.500  -2.380 -57.320  1.00  0.00           H
ATOM   1095 2HG1 ILE A  75     143.830  -4.050 -56.800  1.00  0.00           H
ATOM   1096  CD  ILE A  75     141.750  -3.600 -57.470  1.00  0.00           C
ATOM   1097  HD1 ILE A  75     141.280  -3.440 -56.500  1.00  0.00           H
ATOM   1098  HD2 ILE A  75     141.390  -2.930 -58.240  1.00  0.00           H
ATOM   1099  HD3 ILE A  75     141.550  -4.620 -57.800  1.00  0.00           H
ATOM   1100  C   ILE A  75     146.410  -3.490 -58.110  1.00  0.00           C
ATOM   1101  O   ILE A  75     146.530  -2.870 -57.050  1.00  0.00           O
ATOM   1102  N   ASP A  76     147.300  -4.370 -58.510  1.00  0.00           N
ATOM   1103  H   ASP A  76     147.150  -4.900 -59.350  1.00  0.00           H
ATOM   1104  CA  ASP A  76     148.580  -4.730 -57.820  1.00  0.00           C
ATOM   1105  HA  ASP A  76     148.410  -5.100 -56.810  1.00  0.00           H
ATOM   1106  CB  ASP A  76     149.220  -5.860 -58.590  1.00  0.00           C
ATOM   1107  HB1 ASP A  76     149.190  -5.530 -59.630  1.00  0.00           H
ATOM   1108  HB2 ASP A  76     148.600  -6.750 -58.550  1.00  0.00           H
ATOM   1109  CG  ASP A  76     150.560  -6.220 -58.090  1.00  0.00           C
ATOM   1110  OD1 ASP A  76     151.450  -6.210 -58.970  1.00  0.00           O
ATOM   1111  OD2 ASP A  76     150.820  -6.650 -56.920  1.00  0.00           O
ATOM   1112  C   ASP A  76     149.540  -3.460 -57.770  1.00  0.00           C
ATOM   1113  O   ASP A  76     150.070  -3.110 -56.720  1.00  0.00           O
ATOM   1114  N   GLU A  77     149.690  -2.760 -58.910  1.00  0.00           N
ATOM   1115  H   GLU A  77     149.110  -3.080 -59.680  1.00  0.00           H
ATOM   1116  CA  GLU A  77     150.510  -1.580 -59.070  1.00  0.00           C
ATOM   1117  HA  GLU A  77     151.440  -1.860 -58.570  1.00  0.00           H
ATOM   1118  CB  GLU A  77     150.750  -1.130 -60.460  1.00  0.00           C
ATOM   1119  HB1 GLU A  77     151.450  -0.300 -60.500  1.00  0.00           H
ATOM   1120  HB2 GLU A  77     149.780  -0.810 -60.850  1.00  0.00           H
ATOM   1121  CG  GLU A  77     151.420  -2.270 -61.240  1.00  0.00           C
ATOM   1122  HG1 GLU A  77     150.660  -3.020 -61.480  1.00  0.00           H
ATOM   1123  HG2 GLU A  77     152.230  -2.690 -60.640  1.00  0.00           H
ATOM   1124  CD  GLU A  77     152.070  -1.750 -62.540  1.00  0.00           C
ATOM   1125  OE1 GLU A  77     153.300  -1.740 -62.750  1.00  0.00           O
ATOM   1126  OE2 GLU A  77     151.360  -1.540 -63.540  1.00  0.00           O
ATOM   1127  C   GLU A  77     150.020  -0.360 -58.270  1.00  0.00           C
ATOM   1128  O   GLU A  77     150.850   0.260 -57.660  1.00  0.00           O
ATOM   1129  N   VAL A  78     148.690  -0.230 -58.090  1.00  0.00           N
ATOM   1130  H   VAL A  78     148.080  -0.950 -58.440  1.00  0.00           H
ATOM   1131  CA  VAL A  78     148.080   0.790 -57.240  1.00  0.00           C
ATOM   1132  HA  VAL A  78     148.270   1.790 -57.620  1.00  0.00           H
ATOM   1133  CB  VAL A  78     146.600   0.650 -57.300  1.00  0.00           C
ATOM   1134  HB  VAL A  78     146.290  -0.320 -56.900  1.00  0.00           H
ATOM   1135  CG1 VAL A  78     145.860   1.600 -56.400  1.00  0.00           C
ATOM   1136 1HG1 VAL A  78     144.800   1.360 -56.440  1.00  0.00           H
ATOM   1137 2HG1 VAL A  78     146.150   1.540 -55.350  1.00  0.00           H
ATOM   1138 3HG1 VAL A  78     146.040   2.580 -56.840  1.00  0.00           H
ATOM   1139  CG2 VAL A  78     145.930   0.720 -58.670  1.00  0.00           C
ATOM   1140 1HG2 VAL A  78     146.080   1.750 -58.990  1.00  0.00           H
ATOM   1141 2HG2 VAL A  78     146.230  -0.040 -59.390  1.00  0.00           H
ATOM   1142 3HG2 VAL A  78     144.890   0.480 -58.440  1.00  0.00           H
ATOM   1143  C   VAL A  78     148.530   0.650 -55.790  1.00  0.00           C
ATOM   1144  O   VAL A  78     148.630   1.640 -55.050  1.00  0.00           O
ATOM   1145  N   ARG A  79     148.990  -0.540 -55.370  1.00  0.00           N
ATOM   1146  H   ARG A  79     148.840  -1.350 -55.960  1.00  0.00           H
ATOM   1147  CA  ARG A  79     149.440  -1.010 -53.990  1.00  0.00           C
ATOM   1148  HA  ARG A  79     149.150  -0.230 -53.290  1.00  0.00           H
ATOM   1149  CB  ARG A  79     148.550  -2.290 -53.670  1.00  0.00           C
ATOM   1150  HB1 ARG A  79     148.780  -3.140 -54.310  1.00  0.00           H
ATOM   1151  HB2 ARG A  79     147.550  -2.050 -54.020  1.00  0.00           H
ATOM   1152  CG  ARG A  79     148.400  -2.840 -52.220  1.00  0.00           C
ATOM   1153  HG1 ARG A  79     147.860  -2.060 -51.670  1.00  0.00           H
ATOM   1154  HG2 ARG A  79     149.410  -3.000 -51.850  1.00  0.00           H
ATOM   1155  CD  ARG A  79     147.560  -4.130 -52.100  1.00  0.00           C
ATOM   1156  HD1 ARG A  79     146.560  -3.940 -52.490  1.00  0.00           H
ATOM   1157  HD2 ARG A  79     147.490  -4.340 -51.030  1.00  0.00           H
ATOM   1158  NE  ARG A  79     148.210  -5.340 -52.640  1.00  0.00           N
ATOM   1159  HE  ARG A  79     148.660  -5.150 -53.520  1.00  0.00           H
ATOM   1160  CZ  ARG A  79     147.840  -6.570 -52.440  1.00  0.00           C
ATOM   1161  NH1 ARG A  79     147.100  -6.890 -51.390  1.00  0.00           N
ATOM   1162 1HH1 ARG A  79     147.220  -6.300 -50.580  1.00  0.00           H
ATOM   1163 2HH1 ARG A  79     146.900  -7.840 -51.140  1.00  0.00           H
ATOM   1164  NH2 ARG A  79     148.180  -7.570 -53.230  1.00  0.00           N
ATOM   1165 1HH2 ARG A  79     148.860  -7.310 -53.940  1.00  0.00           H
ATOM   1166 2HH2 ARG A  79     148.050  -8.530 -52.960  1.00  0.00           H
ATOM   1167  C   ARG A  79     150.940  -1.290 -53.870  1.00  0.00           C
ATOM   1168  O   ARG A  79     151.430  -1.470 -52.730  1.00  0.00           O
ATOM   1169  N   THR A  80     151.780  -1.270 -54.920  1.00  0.00           N
ATOM   1170  H   THR A  80     151.380  -1.150 -55.840  1.00  0.00           H
ATOM   1171  CA  THR A  80     153.210  -1.350 -54.810  1.00  0.00           C
ATOM   1172  HA  THR A  80     153.530  -1.460 -53.770  1.00  0.00           H
ATOM   1173  CB  THR A  80     153.760  -2.510 -55.710  1.00  0.00           C
ATOM   1174  HB  THR A  80     154.840  -2.510 -55.560  1.00  0.00           H
ATOM   1175  CG2 THR A  80     153.310  -3.910 -55.200  1.00  0.00           C
ATOM   1176 1HG2 THR A  80     153.350  -4.030 -54.120  1.00  0.00           H
ATOM   1177 2HG2 THR A  80     152.260  -4.040 -55.490  1.00  0.00           H
ATOM   1178 3HG2 THR A  80     153.870  -4.710 -55.690  1.00  0.00           H
ATOM   1179  OG1 THR A  80     153.470  -2.440 -57.080  1.00  0.00           O
ATOM   1180  HG1 THR A  80     153.550  -3.350 -57.380  1.00  0.00           H
ATOM   1181  C   THR A  80     153.880  -0.080 -55.320  1.00  0.00           C
ATOM   1182  O   THR A  80     154.990   0.270 -54.760  1.00  0.00           O
ATOM   1183  N   GLY A  81     153.330   0.610 -56.290  1.00  0.00           N
ATOM   1184  H   GLY A  81     152.440   0.340 -56.690  1.00  0.00           H
ATOM   1185  CA  GLY A  81     153.780   1.830 -56.950  1.00  0.00           C
ATOM   1186  HA1 GLY A  81     153.050   2.080 -57.720  1.00  0.00           H
ATOM   1187  HA2 GLY A  81     154.660   1.680 -57.580  1.00  0.00           H
ATOM   1188  C   GLY A  81     153.900   3.050 -55.980  1.00  0.00           C
ATOM   1189  O   GLY A  81     153.850   2.870 -54.770  1.00  0.00           O
ATOM   1190  N   THR A  82     153.960   4.250 -56.540  1.00  0.00           N
ATOM   1191  H   THR A  82     153.730   4.380 -57.520  1.00  0.00           H
ATOM   1192  CA  THR A  82     154.340   5.440 -55.710  1.00  0.00           C
ATOM   1193  HA  THR A  82     155.180   5.190 -55.060  1.00  0.00           H
ATOM   1194  CB  THR A  82     154.770   6.620 -56.580  1.00  0.00           C
ATOM   1195  HB  THR A  82     154.790   7.500 -55.940  1.00  0.00           H
ATOM   1196  CG2 THR A  82     156.070   6.380 -57.320  1.00  0.00           C
ATOM   1197 1HG2 THR A  82     156.330   7.090 -58.100  1.00  0.00           H
ATOM   1198 2HG2 THR A  82     156.870   6.350 -56.580  1.00  0.00           H
ATOM   1199 3HG2 THR A  82     156.080   5.490 -57.950  1.00  0.00           H
ATOM   1200  OG1 THR A  82     153.780   6.790 -57.560  1.00  0.00           O
ATOM   1201  HG1 THR A  82     154.080   7.410 -58.230  1.00  0.00           H
ATOM   1202  C   THR A  82     153.300   5.980 -54.770  1.00  0.00           C
ATOM   1203  O   THR A  82     153.700   6.530 -53.720  1.00  0.00           O
ATOM   1204  N   TYR A  83     152.010   5.790 -55.000  1.00  0.00           N
ATOM   1205  H   TYR A  83     151.670   5.290 -55.810  1.00  0.00           H
ATOM   1206  CA  TYR A  83     150.920   6.450 -54.220  1.00  0.00           C
ATOM   1207  HA  TYR A  83     151.350   7.340 -53.760  1.00  0.00           H
ATOM   1208  CB  TYR A  83     149.890   7.090 -55.140  1.00  0.00           C
ATOM   1209  HB1 TYR A  83     148.900   7.270 -54.700  1.00  0.00           H
ATOM   1210  HB2 TYR A  83     149.710   6.500 -56.030  1.00  0.00           H
ATOM   1211  CG  TYR A  83     150.360   8.500 -55.630  1.00  0.00           C
ATOM   1212  CD1 TYR A  83     151.350   8.600 -56.650  1.00  0.00           C
ATOM   1213  HD1 TYR A  83     151.780   7.730 -57.110  1.00  0.00           H
ATOM   1214  CE1 TYR A  83     151.770   9.860 -57.110  1.00  0.00           C
ATOM   1215  HE1 TYR A  83     152.540   9.940 -57.860  1.00  0.00           H
ATOM   1216  CZ  TYR A  83     151.330  11.040 -56.510  1.00  0.00           C
ATOM   1217  OH  TYR A  83     151.890  12.240 -56.950  1.00  0.00           O
ATOM   1218  HH  TYR A  83     151.510  13.010 -56.510  1.00  0.00           H
ATOM   1219  CE2 TYR A  83     150.220  10.990 -55.600  1.00  0.00           C
ATOM   1220  HE2 TYR A  83     149.870  11.930 -55.200  1.00  0.00           H
ATOM   1221  CD2 TYR A  83     149.830   9.690 -55.090  1.00  0.00           C
ATOM   1222  HD2 TYR A  83     149.060   9.590 -54.350  1.00  0.00           H
ATOM   1223  C   TYR A  83     150.330   5.510 -53.200  1.00  0.00           C
ATOM   1224  O   TYR A  83     149.370   5.930 -52.590  1.00  0.00           O
ATOM   1225  N   ARG A  84     150.790   4.260 -53.080  1.00  0.00           N
ATOM   1226  H   ARG A  84     151.580   4.130 -53.700  1.00  0.00           H
ATOM   1227  CA  ARG A  84     150.120   3.190 -52.360  1.00  0.00           C
ATOM   1228  HA  ARG A  84     149.270   2.960 -53.000  1.00  0.00           H
ATOM   1229  CB  ARG A  84     151.030   1.930 -52.300  1.00  0.00           C
ATOM   1230  HB1 ARG A  84     151.450   1.780 -53.290  1.00  0.00           H
ATOM   1231  HB2 ARG A  84     150.520   1.020 -51.990  1.00  0.00           H
ATOM   1232  CG  ARG A  84     152.180   2.270 -51.350  1.00  0.00           C
ATOM   1233  HG1 ARG A  84     151.850   2.250 -50.310  1.00  0.00           H
ATOM   1234  HG2 ARG A  84     152.510   3.300 -51.500  1.00  0.00           H
ATOM   1235  CD  ARG A  84     153.290   1.240 -51.370  1.00  0.00           C
ATOM   1236  HD1 ARG A  84     153.560   1.110 -52.420  1.00  0.00           H
ATOM   1237  HD2 ARG A  84     152.970   0.280 -50.950  1.00  0.00           H
ATOM   1238  NE  ARG A  84     154.440   1.730 -50.580  1.00  0.00           N
ATOM   1239  HE  ARG A  84     154.490   1.500 -49.600  1.00  0.00           H
ATOM   1240  CZ  ARG A  84     155.380   2.520 -51.060  1.00  0.00           C
ATOM   1241  NH1 ARG A  84     155.410   2.960 -52.290  1.00  0.00           N
ATOM   1242 1HH1 ARG A  84     154.790   2.570 -52.980  1.00  0.00           H
ATOM   1243 2HH1 ARG A  84     156.030   3.740 -52.470  1.00  0.00           H
ATOM   1244  NH2 ARG A  84     156.210   3.090 -50.200  1.00  0.00           N
ATOM   1245 1HH2 ARG A  84     156.260   2.800 -49.240  1.00  0.00           H
ATOM   1246 2HH2 ARG A  84     156.940   3.680 -50.590  1.00  0.00           H
ATOM   1247  C   ARG A  84     149.620   3.510 -50.920  1.00  0.00           C
ATOM   1248  O   ARG A  84     148.500   3.180 -50.540  1.00  0.00           O
ATOM   1249  N   GLN A  85     150.380   4.410 -50.220  1.00  0.00           N
ATOM   1250  H   GLN A  85     151.170   4.760 -50.750  1.00  0.00           H
ATOM   1251  CA  GLN A  85     150.330   4.880 -48.820  1.00  0.00           C
ATOM   1252  HA  GLN A  85     149.700   4.150 -48.300  1.00  0.00           H
ATOM   1253  CB  GLN A  85     151.690   4.750 -48.170  1.00  0.00           C
ATOM   1254  HB1 GLN A  85     151.910   3.700 -47.990  1.00  0.00           H
ATOM   1255  HB2 GLN A  85     151.600   5.180 -47.170  1.00  0.00           H
ATOM   1256  CG  GLN A  85     152.790   5.440 -48.900  1.00  0.00           C
ATOM   1257  HG1 GLN A  85     152.600   6.500 -49.040  1.00  0.00           H
ATOM   1258  HG2 GLN A  85     153.000   4.950 -49.850  1.00  0.00           H
ATOM   1259  CD  GLN A  85     154.110   5.360 -48.110  1.00  0.00           C
ATOM   1260  OE1 GLN A  85     154.270   4.530 -47.220  1.00  0.00           O
ATOM   1261  NE2 GLN A  85     155.180   6.000 -48.480  1.00  0.00           N
ATOM   1262 1HE2 GLN A  85     155.200   6.460 -49.380  1.00  0.00           H
ATOM   1263 2HE2 GLN A  85     155.990   5.810 -47.900  1.00  0.00           H
ATOM   1264  C   GLN A  85     149.520   6.210 -48.710  1.00  0.00           C
ATOM   1265  O   GLN A  85     149.220   6.620 -47.570  1.00  0.00           O
ATOM   1266  N   LEU A  86     149.020   6.810 -49.860  1.00  0.00           N
ATOM   1267  H   LEU A  86     149.420   6.550 -50.750  1.00  0.00           H
ATOM   1268  CA  LEU A  86     147.870   7.660 -49.830  1.00  0.00           C
ATOM   1269  HA  LEU A  86     147.980   8.440 -49.070  1.00  0.00           H
ATOM   1270  CB  LEU A  86     147.820   8.360 -51.230  1.00  0.00           C
ATOM   1271  HB1 LEU A  86     147.670   7.580 -51.970  1.00  0.00           H
ATOM   1272  HB2 LEU A  86     148.790   8.850 -51.300  1.00  0.00           H
ATOM   1273  CG  LEU A  86     146.620   9.340 -51.330  1.00  0.00           C
ATOM   1274  HG  LEU A  86     145.720   8.880 -50.930  1.00  0.00           H
ATOM   1275  CD1 LEU A  86     146.940  10.570 -50.550  1.00  0.00           C
ATOM   1276 1HD1 LEU A  86     147.960  10.950 -50.600  1.00  0.00           H
ATOM   1277 2HD1 LEU A  86     146.140  11.290 -50.710  1.00  0.00           H
ATOM   1278 3HD1 LEU A  86     146.760  10.370 -49.500  1.00  0.00           H
ATOM   1279  CD2 LEU A  86     146.340   9.690 -52.820  1.00  0.00           C
ATOM   1280 1HD2 LEU A  86     146.170   8.860 -53.500  1.00  0.00           H
ATOM   1281 2HD2 LEU A  86     145.430  10.280 -52.820  1.00  0.00           H
ATOM   1282 3HD2 LEU A  86     147.120  10.370 -53.160  1.00  0.00           H
ATOM   1283  C   LEU A  86     146.500   6.920 -49.430  1.00  0.00           C
ATOM   1284  O   LEU A  86     145.660   7.620 -48.870  1.00  0.00           O
ATOM   1285  N   PHE A  87     146.320   5.670 -49.850  1.00  0.00           N
ATOM   1286  H   PHE A  87     147.130   5.230 -50.280  1.00  0.00           H
ATOM   1287  CA  PHE A  87     145.100   4.800 -49.750  1.00  0.00           C
ATOM   1288  HA  PHE A  87     144.180   5.370 -49.590  1.00  0.00           H
ATOM   1289  CB  PHE A  87     144.920   3.910 -51.010  1.00  0.00           C
ATOM   1290  HB1 PHE A  87     144.030   3.290 -50.890  1.00  0.00           H
ATOM   1291  HB2 PHE A  87     145.840   3.340 -51.150  1.00  0.00           H
ATOM   1292  CG  PHE A  87     144.750   4.630 -52.330  1.00  0.00           C
ATOM   1293  CD1 PHE A  87     145.770   5.000 -53.190  1.00  0.00           C
ATOM   1294  HD1 PHE A  87     146.800   4.740 -52.960  1.00  0.00           H
ATOM   1295  CE1 PHE A  87     145.570   5.870 -54.270  1.00  0.00           C
ATOM   1296  HE1 PHE A  87     146.330   6.190 -54.970  1.00  0.00           H
ATOM   1297  CZ  PHE A  87     144.310   6.250 -54.650  1.00  0.00           C
ATOM   1298  HZ  PHE A  87     144.200   6.770 -55.600  1.00  0.00           H
ATOM   1299  CE2 PHE A  87     143.260   5.840 -53.840  1.00  0.00           C
ATOM   1300  HE2 PHE A  87     142.250   6.120 -54.120  1.00  0.00           H
ATOM   1301  CD2 PHE A  87     143.470   5.140 -52.640  1.00  0.00           C
ATOM   1302  HD2 PHE A  87     142.660   4.970 -51.950  1.00  0.00           H
ATOM   1303  C   PHE A  87     145.320   3.830 -48.570  1.00  0.00           C
ATOM   1304  O   PHE A  87     146.320   3.900 -47.920  1.00  0.00           O
ATOM   1305  N   HIS A  88     144.350   2.910 -48.240  1.00  0.00           N
ATOM   1306  H   HIS A  88     143.540   2.820 -48.830  1.00  0.00           H
ATOM   1307  CA  HIS A  88     144.710   1.730 -47.450  1.00  0.00           C
ATOM   1308  HA  HIS A  88     145.790   1.620 -47.330  1.00  0.00           H
ATOM   1309  CB  HIS A  88     144.330   1.990 -45.970  1.00  0.00           C
ATOM   1310  HB1 HIS A  88     144.860   2.820 -45.500  1.00  0.00           H
ATOM   1311  HB2 HIS A  88     144.580   1.110 -45.360  1.00  0.00           H
ATOM   1312  CG  HIS A  88     142.860   2.260 -45.780  1.00  0.00           C
ATOM   1313  ND1 HIS A  88     141.990   1.250 -45.580  1.00  0.00           N
ATOM   1314  HD1 HIS A  88     142.160   0.260 -45.480  1.00  0.00           H
ATOM   1315  CE1 HIS A  88     140.840   1.780 -45.360  1.00  0.00           C
ATOM   1316  HE1 HIS A  88     139.960   1.190 -45.130  1.00  0.00           H
ATOM   1317  NE2 HIS A  88     140.880   3.110 -45.610  1.00  0.00           N
ATOM   1318  CD2 HIS A  88     142.150   3.410 -45.930  1.00  0.00           C
ATOM   1319  HD2 HIS A  88     142.540   4.400 -46.150  1.00  0.00           H
ATOM   1320  C   HIS A  88     144.260   0.390 -48.090  1.00  0.00           C
ATOM   1321  O   HIS A  88     143.320   0.440 -48.900  1.00  0.00           O
ATOM   1322  N   PRO A  89     144.790  -0.840 -47.820  1.00  0.00           N
ATOM   1323  CD  PRO A  89     145.900  -1.010 -46.880  1.00  0.00           C
ATOM   1324  HD1 PRO A  89     145.450  -0.930 -45.890  1.00  0.00           H
ATOM   1325  HD2 PRO A  89     146.740  -0.340 -47.080  1.00  0.00           H
ATOM   1326  CG  PRO A  89     146.410  -2.450 -47.130  1.00  0.00           C
ATOM   1327  HG1 PRO A  89     146.790  -2.850 -46.190  1.00  0.00           H
ATOM   1328  HG2 PRO A  89     147.300  -2.430 -47.770  1.00  0.00           H
ATOM   1329  CB  PRO A  89     145.290  -3.210 -47.850  1.00  0.00           C
ATOM   1330  HB1 PRO A  89     144.740  -3.750 -47.080  1.00  0.00           H
ATOM   1331  HB2 PRO A  89     145.600  -3.910 -48.630  1.00  0.00           H
ATOM   1332  CA  PRO A  89     144.510  -2.090 -48.560  1.00  0.00           C
ATOM   1333  HA  PRO A  89     144.850  -2.050 -49.590  1.00  0.00           H
ATOM   1334  C   PRO A  89     142.960  -2.370 -48.540  1.00  0.00           C
ATOM   1335  O   PRO A  89     142.390  -2.780 -49.540  1.00  0.00           O
ATOM   1336  N   GLU A  90     142.210  -2.060 -47.490  1.00  0.00           N
ATOM   1337  H   GLU A  90     142.660  -1.600 -46.710  1.00  0.00           H
ATOM   1338  CA  GLU A  90     140.690  -2.260 -47.520  1.00  0.00           C
ATOM   1339  HA  GLU A  90     140.490  -3.280 -47.850  1.00  0.00           H
ATOM   1340  CB  GLU A  90     140.080  -2.300 -46.130  1.00  0.00           C
ATOM   1341  HB1 GLU A  90     139.110  -2.790 -46.170  1.00  0.00           H
ATOM   1342  HB2 GLU A  90     140.080  -1.270 -45.770  1.00  0.00           H
ATOM   1343  CG  GLU A  90     140.970  -3.190 -45.180  1.00  0.00           C
ATOM   1344  HG1 GLU A  90     141.240  -4.130 -45.650  1.00  0.00           H
ATOM   1345  HG2 GLU A  90     140.400  -3.320 -44.260  1.00  0.00           H
ATOM   1346  CD  GLU A  90     142.360  -2.610 -44.720  1.00  0.00           C
ATOM   1347  OE1 GLU A  90     143.150  -3.320 -44.090  1.00  0.00           O
ATOM   1348  OE2 GLU A  90     142.560  -1.430 -44.930  1.00  0.00           O
ATOM   1349  C   GLU A  90     139.890  -1.330 -48.490  1.00  0.00           C
ATOM   1350  O   GLU A  90     138.710  -1.610 -48.770  1.00  0.00           O
ATOM   1351  N   GLN A  91     140.440  -0.270 -49.090  1.00  0.00           N
ATOM   1352  H   GLN A  91     141.390  -0.050 -48.800  1.00  0.00           H
ATOM   1353  CA  GLN A  91     139.870   0.450 -50.270  1.00  0.00           C
ATOM   1354  HA  GLN A  91     138.800   0.590 -50.110  1.00  0.00           H
ATOM   1355  CB  GLN A  91     140.490   1.910 -50.420  1.00  0.00           C
ATOM   1356  HB1 GLN A  91     140.080   2.300 -51.360  1.00  0.00           H
ATOM   1357  HB2 GLN A  91     141.560   1.970 -50.590  1.00  0.00           H
ATOM   1358  CG  GLN A  91     140.170   2.830 -49.280  1.00  0.00           C
ATOM   1359  HG1 GLN A  91     140.410   2.480 -48.280  1.00  0.00           H
ATOM   1360  HG2 GLN A  91     139.080   2.960 -49.260  1.00  0.00           H
ATOM   1361  CD  GLN A  91     140.710   4.220 -49.460  1.00  0.00           C
ATOM   1362  OE1 GLN A  91     141.880   4.470 -48.990  1.00  0.00           O
ATOM   1363  NE2 GLN A  91     139.990   5.070 -50.200  1.00  0.00           N
ATOM   1364 1HE2 GLN A  91     139.090   4.740 -50.520  1.00  0.00           H
ATOM   1365 2HE2 GLN A  91     140.190   6.050 -50.060  1.00  0.00           H
ATOM   1366  C   GLN A  91     140.140  -0.260 -51.580  1.00  0.00           C
ATOM   1367  O   GLN A  91     139.820   0.260 -52.680  1.00  0.00           O
ATOM   1368  N   LEU A  92     140.660  -1.440 -51.570  1.00  0.00           N
ATOM   1369  H   LEU A  92     140.990  -1.850 -50.700  1.00  0.00           H
ATOM   1370  CA  LEU A  92     141.040  -2.250 -52.720  1.00  0.00           C
ATOM   1371  HA  LEU A  92     140.640  -1.800 -53.630  1.00  0.00           H
ATOM   1372  CB  LEU A  92     142.630  -2.320 -52.810  1.00  0.00           C
ATOM   1373  HB1 LEU A  92     142.700  -3.030 -53.630  1.00  0.00           H
ATOM   1374  HB2 LEU A  92     142.960  -2.740 -51.860  1.00  0.00           H
ATOM   1375  CG  LEU A  92     143.490  -1.130 -53.330  1.00  0.00           C
ATOM   1376  HG  LEU A  92     143.200  -0.870 -54.350  1.00  0.00           H
ATOM   1377  CD1 LEU A  92     143.360   0.120 -52.440  1.00  0.00           C
ATOM   1378 1HD1 LEU A  92     144.230   0.780 -52.470  1.00  0.00           H
ATOM   1379 2HD1 LEU A  92     142.470   0.680 -52.690  1.00  0.00           H
ATOM   1380 3HD1 LEU A  92     143.250  -0.220 -51.410  1.00  0.00           H
ATOM   1381  CD2 LEU A  92     145.000  -1.460 -53.360  1.00  0.00           C
ATOM   1382 1HD2 LEU A  92     145.220  -2.260 -54.070  1.00  0.00           H
ATOM   1383 2HD2 LEU A  92     145.640  -0.630 -53.660  1.00  0.00           H
ATOM   1384 3HD2 LEU A  92     145.210  -1.850 -52.370  1.00  0.00           H
ATOM   1385  C   LEU A  92     140.420  -3.640 -52.600  1.00  0.00           C
ATOM   1386  O   LEU A  92     140.640  -4.260 -51.550  1.00  0.00           O
ATOM   1387  N   ILE A  93     139.660  -4.050 -53.610  1.00  0.00           N
ATOM   1388  H   ILE A  93     139.390  -3.510 -54.420  1.00  0.00           H
ATOM   1389  CA  ILE A  93     139.000  -5.400 -53.690  1.00  0.00           C
ATOM   1390  HA  ILE A  93     139.310  -6.050 -52.880  1.00  0.00           H
ATOM   1391  CB  ILE A  93     137.430  -5.270 -53.570  1.00  0.00           C
ATOM   1392  HB  ILE A  93     136.980  -4.680 -54.360  1.00  0.00           H
ATOM   1393  CG2 ILE A  93     136.910  -6.690 -53.520  1.00  0.00           C
ATOM   1394 1HG2 ILE A  93     137.310  -7.320 -52.730  1.00  0.00           H
ATOM   1395 2HG2 ILE A  93     135.830  -6.600 -53.420  1.00  0.00           H
ATOM   1396 3HG2 ILE A  93     137.010  -7.100 -54.520  1.00  0.00           H
ATOM   1397  CG1 ILE A  93     137.050  -4.610 -52.190  1.00  0.00           C
ATOM   1398 1HG1 ILE A  93     137.590  -5.070 -51.360  1.00  0.00           H
ATOM   1399 2HG1 ILE A  93     136.020  -4.920 -52.060  1.00  0.00           H
ATOM   1400  CD  ILE A  93     136.900  -3.100 -52.320  1.00  0.00           C
ATOM   1401  HD1 ILE A  93     136.200  -2.670 -51.610  1.00  0.00           H
ATOM   1402  HD2 ILE A  93     137.880  -2.680 -52.100  1.00  0.00           H
ATOM   1403  HD3 ILE A  93     136.430  -2.830 -53.270  1.00  0.00           H
ATOM   1404  C   ILE A  93     139.440  -6.110 -55.020  1.00  0.00           C
ATOM   1405  O   ILE A  93     139.240  -5.520 -56.070  1.00  0.00           O
ATOM   1406  N   THR A  94     139.900  -7.390 -54.880  1.00  0.00           N
ATOM   1407  H   THR A  94     140.050  -7.870 -54.010  1.00  0.00           H
ATOM   1408  CA  THR A  94     140.350  -8.200 -56.040  1.00  0.00           C
ATOM   1409  HA  THR A  94     139.810  -7.970 -56.960  1.00  0.00           H
ATOM   1410  CB  THR A  94     141.890  -8.050 -56.270  1.00  0.00           C
ATOM   1411  HB  THR A  94     142.370  -8.090 -55.290  1.00  0.00           H
ATOM   1412  CG2 THR A  94     142.600  -8.980 -57.250  1.00  0.00           C
ATOM   1413 1HG2 THR A  94     143.580  -8.640 -57.590  1.00  0.00           H
ATOM   1414 2HG2 THR A  94     142.800  -9.930 -56.760  1.00  0.00           H
ATOM   1415 3HG2 THR A  94     141.890  -9.060 -58.080  1.00  0.00           H
ATOM   1416  OG1 THR A  94     142.160  -6.830 -56.910  1.00  0.00           O
ATOM   1417  HG1 THR A  94     141.340  -6.560 -57.330  1.00  0.00           H
ATOM   1418  C   THR A  94     140.000  -9.740 -55.820  1.00  0.00           C
ATOM   1419  O   THR A  94     140.080 -10.270 -54.700  1.00  0.00           O
ATOM   1420  N   GLY A  95     139.590 -10.370 -56.910  1.00  0.00           N
ATOM   1421  H   GLY A  95     139.430  -9.780 -57.710  1.00  0.00           H
ATOM   1422  CA  GLY A  95     139.130 -11.780 -56.950  1.00  0.00           C
ATOM   1423  HA1 GLY A  95     138.540 -11.990 -57.850  1.00  0.00           H
ATOM   1424  HA2 GLY A  95     138.430 -12.060 -56.160  1.00  0.00           H
ATOM   1425  C   GLY A  95     140.250 -12.800 -56.920  1.00  0.00           C
ATOM   1426  O   GLY A  95     141.370 -12.500 -57.250  1.00  0.00           O
ATOM   1427  N   LYS A  96     139.900 -14.030 -56.510  1.00  0.00           N
ATOM   1428  H   LYS A  96     138.930 -14.250 -56.340  1.00  0.00           H
ATOM   1429  CA  LYS A  96     140.920 -15.110 -56.580  1.00  0.00           C
ATOM   1430  HA  LYS A  96     141.850 -14.690 -56.200  1.00  0.00           H
ATOM   1431  CB  LYS A  96     140.550 -16.250 -55.590  1.00  0.00           C
ATOM   1432  HB1 LYS A  96     140.430 -15.920 -54.560  1.00  0.00           H
ATOM   1433  HB2 LYS A  96     141.370 -16.960 -55.480  1.00  0.00           H
ATOM   1434  CG  LYS A  96     139.310 -17.120 -55.910  1.00  0.00           C
ATOM   1435  HG1 LYS A  96     139.450 -17.510 -56.910  1.00  0.00           H
ATOM   1436  HG2 LYS A  96     138.460 -16.440 -55.960  1.00  0.00           H
ATOM   1437  CD  LYS A  96     139.090 -18.300 -54.890  1.00  0.00           C
ATOM   1438  HD1 LYS A  96     138.960 -17.790 -53.930  1.00  0.00           H
ATOM   1439  HD2 LYS A  96     140.010 -18.870 -54.800  1.00  0.00           H
ATOM   1440  CE  LYS A  96     137.780 -19.120 -55.110  1.00  0.00           C
ATOM   1441  HE1 LYS A  96     137.890 -19.730 -56.010  1.00  0.00           H
ATOM   1442  HE2 LYS A  96     136.930 -18.490 -55.350  1.00  0.00           H
ATOM   1443  NZ  LYS A  96     137.490 -19.950 -53.990  1.00  0.00           N
ATOM   1444  HZ1 LYS A  96     137.100 -19.380 -53.250  1.00  0.00           H
ATOM   1445  HZ2 LYS A  96     136.840 -20.680 -54.210  1.00  0.00           H
ATOM   1446  HZ3 LYS A  96     138.350 -20.370 -53.670  1.00  0.00           H
ATOM   1447  C   LYS A  96     141.150 -15.630 -58.010  1.00  0.00           C
ATOM   1448  O   LYS A  96     142.280 -16.000 -58.350  1.00  0.00           O
ATOM   1449  N   GLU A  97     140.120 -15.530 -58.820  1.00  0.00           N
ATOM   1450  H   GLU A  97     139.270 -15.200 -58.390  1.00  0.00           H
ATOM   1451  CA  GLU A  97     140.140 -15.690 -60.310  1.00  0.00           C
ATOM   1452  HA  GLU A  97     141.180 -15.710 -60.610  1.00  0.00           H
ATOM   1453  CB  GLU A  97     139.510 -16.990 -60.720  1.00  0.00           C
ATOM   1454  HB1 GLU A  97     138.420 -16.860 -60.720  1.00  0.00           H
ATOM   1455  HB2 GLU A  97     139.830 -17.770 -60.040  1.00  0.00           H
ATOM   1456  CG  GLU A  97     139.970 -17.390 -62.130  1.00  0.00           C
ATOM   1457  HG1 GLU A  97     141.000 -17.110 -62.340  1.00  0.00           H
ATOM   1458  HG2 GLU A  97     139.440 -16.900 -62.940  1.00  0.00           H
ATOM   1459  CD  GLU A  97     139.900 -18.890 -62.320  1.00  0.00           C
ATOM   1460  OE1 GLU A  97     138.760 -19.420 -62.540  1.00  0.00           O
ATOM   1461  OE2 GLU A  97     140.890 -19.590 -62.020  1.00  0.00           O
ATOM   1462  C   GLU A  97     139.490 -14.450 -61.000  1.00  0.00           C
ATOM   1463  O   GLU A  97     138.690 -13.730 -60.370  1.00  0.00           O
ATOM   1464  N   ASP A  98     139.890 -14.250 -62.270  1.00  0.00           N
ATOM   1465  H   ASP A  98     140.600 -14.790 -62.730  1.00  0.00           H
ATOM   1466  CA  ASP A  98     139.260 -13.160 -63.090  1.00  0.00           C
ATOM   1467  HA  ASP A  98     138.850 -12.470 -62.350  1.00  0.00           H
ATOM   1468  CB  ASP A  98     140.250 -12.320 -63.840  1.00  0.00           C
ATOM   1469  HB1 ASP A  98     140.700 -11.610 -63.150  1.00  0.00           H
ATOM   1470  HB2 ASP A  98     139.760 -11.780 -64.640  1.00  0.00           H
ATOM   1471  CG  ASP A  98     141.340 -13.200 -64.440  1.00  0.00           C
ATOM   1472  OD1 ASP A  98     141.000 -13.790 -65.470  1.00  0.00           O
ATOM   1473  OD2 ASP A  98     142.540 -13.200 -64.050  1.00  0.00           O
ATOM   1474  C   ASP A  98     138.040 -13.670 -63.990  1.00  0.00           C
ATOM   1475  O   ASP A  98     137.720 -14.840 -63.930  1.00  0.00           O
ATOM   1476  N   ALA A  99     137.310 -12.690 -64.650  1.00  0.00           N
ATOM   1477  H   ALA A  99     137.540 -11.710 -64.600  1.00  0.00           H
ATOM   1478  CA  ALA A  99     136.000 -12.920 -65.350  1.00  0.00           C
ATOM   1479  HA  ALA A  99     135.320 -13.640 -64.910  1.00  0.00           H
ATOM   1480  CB  ALA A  99     135.140 -11.660 -65.180  1.00  0.00           C
ATOM   1481  HB1 ALA A  99     135.570 -10.710 -65.500  1.00  0.00           H
ATOM   1482  HB2 ALA A  99     134.230 -11.730 -65.780  1.00  0.00           H
ATOM   1483  HB3 ALA A  99     134.920 -11.540 -64.110  1.00  0.00           H
ATOM   1484  C   ALA A  99     136.170 -13.310 -66.810  1.00  0.00           C
ATOM   1485  O   ALA A  99     135.290 -13.970 -67.290  1.00  0.00           O
ATOM   1486  N   ALA A 100     137.300 -12.980 -67.530  1.00  0.00           N
ATOM   1487  H   ALA A 100     137.770 -12.310 -66.940  1.00  0.00           H
ATOM   1488  CA  ALA A 100     137.600 -13.360 -68.920  1.00  0.00           C
ATOM   1489  HA  ALA A 100     138.470 -12.860 -69.340  1.00  0.00           H
ATOM   1490  CB  ALA A 100     137.950 -14.870 -68.990  1.00  0.00           C
ATOM   1491  HB1 ALA A 100     137.150 -15.410 -68.480  1.00  0.00           H
ATOM   1492  HB2 ALA A 100     137.890 -15.150 -70.050  1.00  0.00           H
ATOM   1493  HB3 ALA A 100     138.940 -15.160 -68.630  1.00  0.00           H
ATOM   1494  C   ALA A 100     136.450 -12.890 -69.830  1.00  0.00           C
ATOM   1495  O   ALA A 100     135.740 -13.810 -70.290  1.00  0.00           O
ATOM   1496  N   ASN A 101     136.360 -11.630 -70.240  1.00  0.00           N
ATOM   1497  H   ASN A 101     137.070 -10.970 -69.940  1.00  0.00           H
ATOM   1498  CA  ASN A 101     135.350 -11.000 -71.070  1.00  0.00           C
ATOM   1499  HA  ASN A 101     135.580  -9.980 -70.780  1.00  0.00           H
ATOM   1500  CB  ASN A 101     135.630 -11.020 -72.550  1.00  0.00           C
ATOM   1501  HB1 ASN A 101     134.990 -10.290 -73.050  1.00  0.00           H
ATOM   1502  HB2 ASN A 101     135.290 -11.990 -72.910  1.00  0.00           H
ATOM   1503  CG  ASN A 101     137.030 -10.700 -73.070  1.00  0.00           C
ATOM   1504  OD1 ASN A 101     137.750 -11.570 -73.630  1.00  0.00           O
ATOM   1505  ND2 ASN A 101     137.420  -9.460 -72.740  1.00  0.00           N
ATOM   1506 1HD2 ASN A 101     136.970  -8.730 -72.210  1.00  0.00           H
ATOM   1507 2HD2 ASN A 101     138.340  -9.220 -73.080  1.00  0.00           H
ATOM   1508  C   ASN A 101     133.830 -11.040 -70.820  1.00  0.00           C
ATOM   1509  O   ASN A 101     133.020 -10.350 -71.520  1.00  0.00           O
ATOM   1510  N   ASN A 102     133.420 -11.960 -69.920  1.00  0.00           N
ATOM   1511  H   ASN A 102     134.210 -12.420 -69.470  1.00  0.00           H
ATOM   1512  CA  ASN A 102     132.120 -12.480 -69.760  1.00  0.00           C
ATOM   1513  HA  ASN A 102     131.610 -12.400 -70.710  1.00  0.00           H
ATOM   1514  CB  ASN A 102     132.380 -13.950 -69.490  1.00  0.00           C
ATOM   1515  HB1 ASN A 102     132.900 -14.070 -68.540  1.00  0.00           H
ATOM   1516  HB2 ASN A 102     133.090 -14.280 -70.260  1.00  0.00           H
ATOM   1517  CG  ASN A 102     131.100 -14.780 -69.410  1.00  0.00           C
ATOM   1518  OD1 ASN A 102     130.070 -14.160 -69.330  1.00  0.00           O
ATOM   1519  ND2 ASN A 102     131.120 -16.070 -69.310  1.00  0.00           N
ATOM   1520 1HD2 ASN A 102     131.950 -16.640 -69.350  1.00  0.00           H
ATOM   1521 2HD2 ASN A 102     130.220 -16.520 -69.340  1.00  0.00           H
ATOM   1522  C   ASN A 102     131.290 -11.680 -68.780  1.00  0.00           C
ATOM   1523  O   ASN A 102     131.640 -11.740 -67.600  1.00  0.00           O
ATOM   1524  N   TYR A 103     130.170 -10.990 -69.230  1.00  0.00           N
ATOM   1525  H   TYR A 103     129.970 -10.850 -70.210  1.00  0.00           H
ATOM   1526  CA  TYR A 103     129.290 -10.340 -68.260  1.00  0.00           C
ATOM   1527  HA  TYR A 103     129.710  -9.430 -67.830  1.00  0.00           H
ATOM   1528  CB  TYR A 103     128.070  -9.850 -69.050  1.00  0.00           C
ATOM   1529  HB1 TYR A 103     127.670 -10.750 -69.510  1.00  0.00           H
ATOM   1530  HB2 TYR A 103     128.420  -9.190 -69.850  1.00  0.00           H
ATOM   1531  CG  TYR A 103     126.940  -9.260 -68.200  1.00  0.00           C
ATOM   1532  CD1 TYR A 103     126.030 -10.080 -67.510  1.00  0.00           C
ATOM   1533  HD1 TYR A 103     126.170 -11.150 -67.580  1.00  0.00           H
ATOM   1534  CE1 TYR A 103     124.910  -9.580 -66.800  1.00  0.00           C
ATOM   1535  HE1 TYR A 103     124.340 -10.220 -66.150  1.00  0.00           H
ATOM   1536  CZ  TYR A 103     124.600  -8.210 -66.920  1.00  0.00           C
ATOM   1537  OH  TYR A 103     123.450  -7.750 -66.360  1.00  0.00           O
ATOM   1538  HH  TYR A 103     122.920  -8.510 -66.110  1.00  0.00           H
ATOM   1539  CE2 TYR A 103     125.500  -7.310 -67.650  1.00  0.00           C
ATOM   1540  HE2 TYR A 103     125.370  -6.240 -67.630  1.00  0.00           H
ATOM   1541  CD2 TYR A 103     126.650  -7.860 -68.290  1.00  0.00           C
ATOM   1542  HD2 TYR A 103     127.310  -7.200 -68.820  1.00  0.00           H
ATOM   1543  C   TYR A 103     128.850 -11.280 -67.160  1.00  0.00           C
ATOM   1544  O   TYR A 103     128.740 -10.790 -66.050  1.00  0.00           O
ATOM   1545  N   ALA A 104     128.590 -12.550 -67.480  1.00  0.00           N
ATOM   1546  H   ALA A 104     128.810 -12.860 -68.420  1.00  0.00           H
ATOM   1547  CA  ALA A 104     127.820 -13.460 -66.570  1.00  0.00           C
ATOM   1548  HA  ALA A 104     127.120 -12.890 -65.960  1.00  0.00           H
ATOM   1549  CB  ALA A 104     127.040 -14.520 -67.360  1.00  0.00           C
ATOM   1550  HB1 ALA A 104     126.350 -14.080 -68.080  1.00  0.00           H
ATOM   1551  HB2 ALA A 104     127.690 -15.200 -67.910  1.00  0.00           H
ATOM   1552  HB3 ALA A 104     126.490 -15.260 -66.780  1.00  0.00           H
ATOM   1553  C   ALA A 104     128.790 -14.200 -65.600  1.00  0.00           C
ATOM   1554  O   ALA A 104     128.430 -14.490 -64.430  1.00  0.00           O
ATOM   1555  N   ARG A 105     130.050 -14.390 -65.970  1.00  0.00           N
ATOM   1556  H   ARG A 105     130.140 -14.090 -66.930  1.00  0.00           H
ATOM   1557  CA  ARG A 105     131.230 -14.780 -65.120  1.00  0.00           C
ATOM   1558  HA  ARG A 105     131.070 -15.720 -64.590  1.00  0.00           H
ATOM   1559  CB  ARG A 105     132.460 -15.000 -66.000  1.00  0.00           C
ATOM   1560  HB1 ARG A 105     132.880 -14.030 -66.280  1.00  0.00           H
ATOM   1561  HB2 ARG A 105     132.120 -15.570 -66.860  1.00  0.00           H
ATOM   1562  CG  ARG A 105     133.590 -15.860 -65.400  1.00  0.00           C
ATOM   1563  HG1 ARG A 105     133.960 -15.270 -64.560  1.00  0.00           H
ATOM   1564  HG2 ARG A 105     134.470 -15.810 -66.040  1.00  0.00           H
ATOM   1565  CD  ARG A 105     133.270 -17.310 -65.050  1.00  0.00           C
ATOM   1566  HD1 ARG A 105     132.940 -17.940 -65.880  1.00  0.00           H
ATOM   1567  HD2 ARG A 105     132.410 -17.370 -64.380  1.00  0.00           H
ATOM   1568  NE  ARG A 105     134.500 -17.990 -64.550  1.00  0.00           N
ATOM   1569  HE  ARG A 105     135.390 -17.530 -64.480  1.00  0.00           H
ATOM   1570  CZ  ARG A 105     134.540 -19.300 -64.250  1.00  0.00           C
ATOM   1571  NH1 ARG A 105     133.460 -20.110 -64.360  1.00  0.00           N
ATOM   1572 1HH1 ARG A 105     132.580 -19.810 -64.740  1.00  0.00           H
ATOM   1573 2HH1 ARG A 105     133.560 -21.090 -64.130  1.00  0.00           H
ATOM   1574  NH2 ARG A 105     135.600 -19.820 -63.880  1.00  0.00           N
ATOM   1575 1HH2 ARG A 105     136.430 -19.250 -63.820  1.00  0.00           H
ATOM   1576 2HH2 ARG A 105     135.660 -20.770 -63.530  1.00  0.00           H
ATOM   1577  C   ARG A 105     131.460 -13.670 -64.180  1.00  0.00           C
ATOM   1578  O   ARG A 105     131.680 -13.890 -62.990  1.00  0.00           O
ATOM   1579  N   GLY A 106     131.480 -12.430 -64.630  1.00  0.00           N
ATOM   1580  H   GLY A 106     131.410 -12.360 -65.630  1.00  0.00           H
ATOM   1581  CA  GLY A 106     131.610 -11.240 -63.840  1.00  0.00           C
ATOM   1582  HA1 GLY A 106     131.720 -10.350 -64.450  1.00  0.00           H
ATOM   1583  HA2 GLY A 106     132.610 -11.220 -63.390  1.00  0.00           H
ATOM   1584  C   GLY A 106     130.530 -10.940 -62.790  1.00  0.00           C
ATOM   1585  O   GLY A 106     130.800 -10.790 -61.530  1.00  0.00           O
ATOM   1586  N   HIS A 107     129.250 -11.060 -63.220  1.00  0.00           N
ATOM   1587  H   HIS A 107     129.070 -11.210 -64.200  1.00  0.00           H
ATOM   1588  CA  HIS A 107     128.040 -10.920 -62.430  1.00  0.00           C
ATOM   1589  HA  HIS A 107     128.130  -9.950 -61.940  1.00  0.00           H
ATOM   1590  CB  HIS A 107     126.880 -10.760 -63.370  1.00  0.00           C
ATOM   1591  HB1 HIS A 107     126.810 -11.740 -63.840  1.00  0.00           H
ATOM   1592  HB2 HIS A 107     127.160 -10.110 -64.200  1.00  0.00           H
ATOM   1593  CG  HIS A 107     125.510 -10.280 -62.760  1.00  0.00           C
ATOM   1594  ND1 HIS A 107     124.500 -11.080 -62.300  1.00  0.00           N
ATOM   1595  HD1 HIS A 107     124.450 -12.070 -62.500  1.00  0.00           H
ATOM   1596  CE1 HIS A 107     123.500 -10.390 -61.820  1.00  0.00           C
ATOM   1597  HE1 HIS A 107     122.490 -10.740 -61.650  1.00  0.00           H
ATOM   1598  NE2 HIS A 107     123.770  -9.070 -62.050  1.00  0.00           N
ATOM   1599  CD2 HIS A 107     125.090  -8.980 -62.640  1.00  0.00           C
ATOM   1600  HD2 HIS A 107     125.550  -8.070 -63.000  1.00  0.00           H
ATOM   1601  C   HIS A 107     127.730 -11.980 -61.370  1.00  0.00           C
ATOM   1602  O   HIS A 107     127.360 -11.750 -60.210  1.00  0.00           O
ATOM   1603  N   TYR A 108     127.930 -13.280 -61.670  1.00  0.00           N
ATOM   1604  H   TYR A 108     128.390 -13.420 -62.560  1.00  0.00           H
ATOM   1605  CA  TYR A 108     127.530 -14.430 -60.880  1.00  0.00           C
ATOM   1606  HA  TYR A 108     126.960 -14.050 -60.030  1.00  0.00           H
ATOM   1607  CB  TYR A 108     126.530 -15.390 -61.660  1.00  0.00           C
ATOM   1608  HB1 TYR A 108     126.280 -16.240 -61.030  1.00  0.00           H
ATOM   1609  HB2 TYR A 108     126.920 -15.640 -62.650  1.00  0.00           H
ATOM   1610  CG  TYR A 108     125.170 -14.780 -62.120  1.00  0.00           C
ATOM   1611  CD1 TYR A 108     124.940 -14.710 -63.510  1.00  0.00           C
ATOM   1612  HD1 TYR A 108     125.690 -14.920 -64.250  1.00  0.00           H
ATOM   1613  CE1 TYR A 108     123.680 -14.270 -63.970  1.00  0.00           C
ATOM   1614  HE1 TYR A 108     123.440 -14.230 -65.030  1.00  0.00           H
ATOM   1615  CZ  TYR A 108     122.680 -13.660 -63.010  1.00  0.00           C
ATOM   1616  OH  TYR A 108     121.530 -13.060 -63.390  1.00  0.00           O
ATOM   1617  HH  TYR A 108     121.260 -13.140 -64.310  1.00  0.00           H
ATOM   1618  CE2 TYR A 108     122.960 -13.760 -61.670  1.00  0.00           C
ATOM   1619  HE2 TYR A 108     122.180 -13.490 -60.970  1.00  0.00           H
ATOM   1620  CD2 TYR A 108     124.170 -14.340 -61.190  1.00  0.00           C
ATOM   1621  HD2 TYR A 108     124.300 -14.380 -60.120  1.00  0.00           H
ATOM   1622  C   TYR A 108     128.680 -15.220 -60.270  1.00  0.00           C
ATOM   1623  O   TYR A 108     129.190 -14.850 -59.200  1.00  0.00           O
ATOM   1624  N   THR A 109     129.140 -16.150 -61.110  1.00  0.00           N
ATOM   1625  H   THR A 109     128.640 -16.230 -61.980  1.00  0.00           H
ATOM   1626  CA  THR A 109     130.020 -17.250 -60.750  1.00  0.00           C
ATOM   1627  HA  THR A 109     129.470 -17.930 -60.090  1.00  0.00           H
ATOM   1628  CB  THR A 109     130.480 -18.020 -62.080  1.00  0.00           C
ATOM   1629  HB  THR A 109     131.270 -17.450 -62.580  1.00  0.00           H
ATOM   1630  CG2 THR A 109     131.020 -19.340 -61.630  1.00  0.00           C
ATOM   1631 1HG2 THR A 109     130.940 -20.030 -62.470  1.00  0.00           H
ATOM   1632 2HG2 THR A 109     132.090 -19.220 -61.480  1.00  0.00           H
ATOM   1633 3HG2 THR A 109     130.460 -19.740 -60.790  1.00  0.00           H
ATOM   1634  OG1 THR A 109     129.370 -18.340 -62.890  1.00  0.00           O
ATOM   1635  HG1 THR A 109     129.800 -18.830 -63.600  1.00  0.00           H
ATOM   1636  C   THR A 109     131.310 -16.750 -60.010  1.00  0.00           C
ATOM   1637  O   THR A 109     131.720 -17.470 -59.110  1.00  0.00           O
ATOM   1638  N   ILE A 110     131.850 -15.590 -60.400  1.00  0.00           N
ATOM   1639  H   ILE A 110     131.390 -14.950 -61.040  1.00  0.00           H
ATOM   1640  CA  ILE A 110     133.060 -15.100 -59.690  1.00  0.00           C
ATOM   1641  HA  ILE A 110     133.540 -15.860 -59.080  1.00  0.00           H
ATOM   1642  CB  ILE A 110     134.090 -14.580 -60.770  1.00  0.00           C
ATOM   1643  HB  ILE A 110     133.650 -13.790 -61.390  1.00  0.00           H
ATOM   1644  CG2 ILE A 110     135.410 -14.000 -60.150  1.00  0.00           C
ATOM   1645 1HG2 ILE A 110     136.020 -14.760 -59.660  1.00  0.00           H
ATOM   1646 2HG2 ILE A 110     136.050 -13.610 -60.950  1.00  0.00           H
ATOM   1647 3HG2 ILE A 110     135.160 -13.240 -59.410  1.00  0.00           H
ATOM   1648  CG1 ILE A 110     134.480 -15.760 -61.710  1.00  0.00           C
ATOM   1649 1HG1 ILE A 110     135.120 -15.390 -62.520  1.00  0.00           H
ATOM   1650 2HG1 ILE A 110     133.600 -16.120 -62.240  1.00  0.00           H
ATOM   1651  CD  ILE A 110     135.000 -17.090 -61.100  1.00  0.00           C
ATOM   1652  HD1 ILE A 110     134.310 -17.470 -60.360  1.00  0.00           H
ATOM   1653  HD2 ILE A 110     135.090 -17.880 -61.850  1.00  0.00           H
ATOM   1654  HD3 ILE A 110     135.950 -16.920 -60.590  1.00  0.00           H
ATOM   1655  C   ILE A 110     132.790 -13.980 -58.680  1.00  0.00           C
ATOM   1656  O   ILE A 110     133.050 -14.110 -57.490  1.00  0.00           O
ATOM   1657  N   GLY A 111     132.170 -12.860 -59.060  1.00  0.00           N
ATOM   1658  H   GLY A 111     131.970 -12.720 -60.040  1.00  0.00           H
ATOM   1659  CA  GLY A 111     131.810 -11.650 -58.230  1.00  0.00           C
ATOM   1660  HA1 GLY A 111     131.140 -10.960 -58.730  1.00  0.00           H
ATOM   1661  HA2 GLY A 111     132.680 -11.030 -58.020  1.00  0.00           H
ATOM   1662  C   GLY A 111     131.050 -11.990 -56.910  1.00  0.00           C
ATOM   1663  O   GLY A 111     131.320 -11.390 -55.870  1.00  0.00           O
ATOM   1664  N   LYS A 112     130.280 -13.040 -56.870  1.00  0.00           N
ATOM   1665  H   LYS A 112     130.070 -13.470 -57.760  1.00  0.00           H
ATOM   1666  CA  LYS A 112     129.710 -13.620 -55.610  1.00  0.00           C
ATOM   1667  HA  LYS A 112     128.970 -12.890 -55.270  1.00  0.00           H
ATOM   1668  CB  LYS A 112     128.950 -14.970 -55.800  1.00  0.00           C
ATOM   1669  HB1 LYS A 112     128.240 -14.870 -56.620  1.00  0.00           H
ATOM   1670  HB2 LYS A 112     128.460 -15.130 -54.830  1.00  0.00           H
ATOM   1671  CG  LYS A 112     129.850 -16.170 -56.180  1.00  0.00           C
ATOM   1672  HG1 LYS A 112     130.540 -16.490 -55.400  1.00  0.00           H
ATOM   1673  HG2 LYS A 112     130.420 -15.810 -57.040  1.00  0.00           H
ATOM   1674  CD  LYS A 112     128.950 -17.370 -56.480  1.00  0.00           C
ATOM   1675  HD1 LYS A 112     128.410 -17.140 -57.400  1.00  0.00           H
ATOM   1676  HD2 LYS A 112     128.310 -17.540 -55.620  1.00  0.00           H
ATOM   1677  CE  LYS A 112     129.750 -18.620 -56.720  1.00  0.00           C
ATOM   1678  HE1 LYS A 112     130.360 -18.810 -55.840  1.00  0.00           H
ATOM   1679  HE2 LYS A 112     130.500 -18.460 -57.490  1.00  0.00           H
ATOM   1680  NZ  LYS A 112     128.980 -19.770 -57.210  1.00  0.00           N
ATOM   1681  HZ1 LYS A 112     128.190 -19.920 -56.590  1.00  0.00           H
ATOM   1682  HZ2 LYS A 112     128.580 -19.530 -58.100  1.00  0.00           H
ATOM   1683  HZ3 LYS A 112     129.460 -20.650 -57.340  1.00  0.00           H
ATOM   1684  C   LYS A 112     130.710 -13.820 -54.470  1.00  0.00           C
ATOM   1685  O   LYS A 112     130.270 -13.920 -53.290  1.00  0.00           O
ATOM   1686  N   GLU A 113     132.000 -14.040 -54.670  1.00  0.00           N
ATOM   1687  H   GLU A 113     132.250 -14.190 -55.640  1.00  0.00           H
ATOM   1688  CA  GLU A 113     133.110 -14.180 -53.680  1.00  0.00           C
ATOM   1689  HA  GLU A 113     132.650 -14.630 -52.800  1.00  0.00           H
ATOM   1690  CB  GLU A 113     134.170 -15.160 -54.160  1.00  0.00           C
ATOM   1691  HB1 GLU A 113     134.830 -15.370 -53.320  1.00  0.00           H
ATOM   1692  HB2 GLU A 113     134.690 -14.750 -55.020  1.00  0.00           H
ATOM   1693  CG  GLU A 113     133.620 -16.560 -54.550  1.00  0.00           C
ATOM   1694  HG1 GLU A 113     133.220 -16.530 -55.560  1.00  0.00           H
ATOM   1695  HG2 GLU A 113     132.770 -16.710 -53.880  1.00  0.00           H
ATOM   1696  CD  GLU A 113     134.720 -17.580 -54.290  1.00  0.00           C
ATOM   1697  OE1 GLU A 113     134.840 -18.500 -55.150  1.00  0.00           O
ATOM   1698  OE2 GLU A 113     135.340 -17.580 -53.220  1.00  0.00           O
ATOM   1699  C   GLU A 113     133.730 -12.920 -53.060  1.00  0.00           C
ATOM   1700  O   GLU A 113     134.470 -13.010 -52.070  1.00  0.00           O
ATOM   1701  N   ILE A 114     133.380 -11.680 -53.580  1.00  0.00           N
ATOM   1702  H   ILE A 114     132.660 -11.750 -54.290  1.00  0.00           H
ATOM   1703  CA  ILE A 114     133.890 -10.380 -53.090  1.00  0.00           C
ATOM   1704  HA  ILE A 114     134.160 -10.420 -52.030  1.00  0.00           H
ATOM   1705  CB  ILE A 114     135.230 -10.080 -53.730  1.00  0.00           C
ATOM   1706  HB  ILE A 114     135.620  -9.230 -53.180  1.00  0.00           H
ATOM   1707  CG2 ILE A 114     136.390 -11.130 -53.640  1.00  0.00           C
ATOM   1708 1HG2 ILE A 114     137.170 -10.760 -54.300  1.00  0.00           H
ATOM   1709 2HG2 ILE A 114     136.730 -11.220 -52.610  1.00  0.00           H
ATOM   1710 3HG2 ILE A 114     136.190 -12.180 -53.880  1.00  0.00           H
ATOM   1711  CG1 ILE A 114     135.060  -9.760 -55.260  1.00  0.00           C
ATOM   1712 1HG1 ILE A 114     135.900  -9.180 -55.620  1.00  0.00           H
ATOM   1713 2HG1 ILE A 114     134.280  -9.010 -55.390  1.00  0.00           H
ATOM   1714  CD  ILE A 114     134.850 -10.900 -56.270  1.00  0.00           C
ATOM   1715  HD1 ILE A 114     135.690 -11.580 -56.100  1.00  0.00           H
ATOM   1716  HD2 ILE A 114     133.900 -11.360 -56.010  1.00  0.00           H
ATOM   1717  HD3 ILE A 114     134.870 -10.580 -57.310  1.00  0.00           H
ATOM   1718  C   ILE A 114     132.930  -9.190 -53.090  1.00  0.00           C
ATOM   1719  O   ILE A 114     133.280  -8.220 -52.440  1.00  0.00           O
ATOM   1720  N   ILE A 115     131.720  -9.190 -53.690  1.00  0.00           N
ATOM   1721  H   ILE A 115     131.290 -10.030 -54.070  1.00  0.00           H
ATOM   1722  CA  ILE A 115     130.910  -7.990 -53.850  1.00  0.00           C
ATOM   1723  HA  ILE A 115     131.510  -7.280 -54.420  1.00  0.00           H
ATOM   1724  CB  ILE A 115     129.590  -8.300 -54.690  1.00  0.00           C
ATOM   1725  HB  ILE A 115     129.870  -8.630 -55.700  1.00  0.00           H
ATOM   1726  CG2 ILE A 115     128.810  -9.530 -54.150  1.00  0.00           C
ATOM   1727 1HG2 ILE A 115     127.900  -9.580 -54.740  1.00  0.00           H
ATOM   1728 2HG2 ILE A 115     129.330 -10.480 -54.300  1.00  0.00           H
ATOM   1729 3HG2 ILE A 115     128.550  -9.520 -53.090  1.00  0.00           H
ATOM   1730  CG1 ILE A 115     128.600  -7.030 -54.720  1.00  0.00           C
ATOM   1731 1HG1 ILE A 115     128.470  -6.630 -53.710  1.00  0.00           H
ATOM   1732 2HG1 ILE A 115     127.640  -7.340 -55.120  1.00  0.00           H
ATOM   1733  CD  ILE A 115     129.290  -5.900 -55.620  1.00  0.00           C
ATOM   1734  HD1 ILE A 115     128.450  -5.280 -55.940  1.00  0.00           H
ATOM   1735  HD2 ILE A 115     130.010  -5.330 -55.040  1.00  0.00           H
ATOM   1736  HD3 ILE A 115     129.760  -6.380 -56.480  1.00  0.00           H
ATOM   1737  C   ILE A 115     130.640  -7.280 -52.550  1.00  0.00           C
ATOM   1738  O   ILE A 115     130.750  -6.090 -52.440  1.00  0.00           O
ATOM   1739  N   ASP A 116     130.240  -8.060 -51.550  1.00  0.00           N
ATOM   1740  H   ASP A 116     130.250  -9.070 -51.550  1.00  0.00           H
ATOM   1741  CA  ASP A 116     129.840  -7.440 -50.250  1.00  0.00           C
ATOM   1742  HA  ASP A 116     129.050  -6.710 -50.400  1.00  0.00           H
ATOM   1743  CB  ASP A 116     129.290  -8.460 -49.300  1.00  0.00           C
ATOM   1744  HB1 ASP A 116     128.750  -8.000 -48.470  1.00  0.00           H
ATOM   1745  HB2 ASP A 116     130.040  -9.100 -48.830  1.00  0.00           H
ATOM   1746  CG  ASP A 116     128.360  -9.370 -49.990  1.00  0.00           C
ATOM   1747  OD1 ASP A 116     128.730 -10.480 -50.430  1.00  0.00           O
ATOM   1748  OD2 ASP A 116     127.210  -8.930 -50.170  1.00  0.00           O
ATOM   1749  C   ASP A 116     130.940  -6.520 -49.630  1.00  0.00           C
ATOM   1750  O   ASP A 116     130.650  -5.660 -48.790  1.00  0.00           O
ATOM   1751  N   LEU A 117     132.170  -6.790 -50.100  1.00  0.00           N
ATOM   1752  H   LEU A 117     132.270  -7.620 -50.660  1.00  0.00           H
ATOM   1753  CA  LEU A 117     133.390  -6.170 -49.560  1.00  0.00           C
ATOM   1754  HA  LEU A 117     133.240  -5.920 -48.510  1.00  0.00           H
ATOM   1755  CB  LEU A 117     134.590  -7.100 -49.660  1.00  0.00           C
ATOM   1756  HB1 LEU A 117     135.450  -6.590 -49.210  1.00  0.00           H
ATOM   1757  HB2 LEU A 117     134.860  -7.340 -50.690  1.00  0.00           H
ATOM   1758  CG  LEU A 117     134.310  -8.390 -48.910  1.00  0.00           C
ATOM   1759  HG  LEU A 117     133.390  -8.850 -49.280  1.00  0.00           H
ATOM   1760  CD1 LEU A 117     135.480  -9.290 -49.250  1.00  0.00           C
ATOM   1761 1HD1 LEU A 117     135.230 -10.320 -48.990  1.00  0.00           H
ATOM   1762 2HD1 LEU A 117     135.670  -9.260 -50.320  1.00  0.00           H
ATOM   1763 3HD1 LEU A 117     136.280  -8.950 -48.590  1.00  0.00           H
ATOM   1764  CD2 LEU A 117     134.120  -8.180 -47.410  1.00  0.00           C
ATOM   1765 1HD2 LEU A 117     134.020  -9.170 -46.960  1.00  0.00           H
ATOM   1766 2HD2 LEU A 117     135.010  -7.720 -46.990  1.00  0.00           H
ATOM   1767 3HD2 LEU A 117     133.270  -7.550 -47.150  1.00  0.00           H
ATOM   1768  C   LEU A 117     133.650  -4.800 -50.250  1.00  0.00           C
ATOM   1769  O   LEU A 117     134.480  -3.990 -49.810  1.00  0.00           O
ATOM   1770  N   VAL A 118     132.920  -4.560 -51.280  1.00  0.00           N
ATOM   1771  H   VAL A 118     132.310  -5.270 -51.670  1.00  0.00           H
ATOM   1772  CA  VAL A 118     132.880  -3.300 -52.010  1.00  0.00           C
ATOM   1773  HA  VAL A 118     133.800  -2.720 -52.060  1.00  0.00           H
ATOM   1774  CB  VAL A 118     132.540  -3.520 -53.550  1.00  0.00           C
ATOM   1775  HB  VAL A 118     131.520  -3.870 -53.670  1.00  0.00           H
ATOM   1776  CG1 VAL A 118     132.760  -2.220 -54.360  1.00  0.00           C
ATOM   1777 1HG1 VAL A 118     132.590  -2.360 -55.430  1.00  0.00           H
ATOM   1778 2HG1 VAL A 118     132.150  -1.440 -53.900  1.00  0.00           H
ATOM   1779 3HG1 VAL A 118     133.770  -1.830 -54.230  1.00  0.00           H
ATOM   1780  CG2 VAL A 118     133.410  -4.600 -54.200  1.00  0.00           C
ATOM   1781 1HG2 VAL A 118     133.190  -5.590 -53.810  1.00  0.00           H
ATOM   1782 2HG2 VAL A 118     133.280  -4.580 -55.280  1.00  0.00           H
ATOM   1783 3HG2 VAL A 118     134.450  -4.430 -53.920  1.00  0.00           H
ATOM   1784  C   VAL A 118     131.910  -2.450 -51.250  1.00  0.00           C
ATOM   1785  O   VAL A 118     132.250  -1.350 -50.810  1.00  0.00           O
ATOM   1786  N   LEU A 119     130.680  -2.910 -50.990  1.00  0.00           N
ATOM   1787  H   LEU A 119     130.570  -3.880 -51.260  1.00  0.00           H
ATOM   1788  CA  LEU A 119     129.520  -2.230 -50.290  1.00  0.00           C
ATOM   1789  HA  LEU A 119     129.270  -1.270 -50.750  1.00  0.00           H
ATOM   1790  CB  LEU A 119     128.260  -3.110 -50.420  1.00  0.00           C
ATOM   1791  HB1 LEU A 119     127.580  -2.790 -49.620  1.00  0.00           H
ATOM   1792  HB2 LEU A 119     128.580  -4.100 -50.090  1.00  0.00           H
ATOM   1793  CG  LEU A 119     127.330  -3.160 -51.660  1.00  0.00           C
ATOM   1794  HG  LEU A 119     126.660  -4.030 -51.620  1.00  0.00           H
ATOM   1795  CD1 LEU A 119     126.470  -1.890 -51.910  1.00  0.00           C
ATOM   1796 1HD1 LEU A 119     127.050  -0.970 -51.870  1.00  0.00           H
ATOM   1797 2HD1 LEU A 119     126.070  -1.920 -52.930  1.00  0.00           H
ATOM   1798 3HD1 LEU A 119     125.570  -1.910 -51.300  1.00  0.00           H
ATOM   1799  CD2 LEU A 119     128.050  -3.460 -53.000  1.00  0.00           C
ATOM   1800 1HD2 LEU A 119     128.900  -2.830 -53.260  1.00  0.00           H
ATOM   1801 2HD2 LEU A 119     128.540  -4.410 -52.800  1.00  0.00           H
ATOM   1802 3HD2 LEU A 119     127.360  -3.530 -53.840  1.00  0.00           H
ATOM   1803  C   LEU A 119     129.920  -1.950 -48.830  1.00  0.00           C
ATOM   1804  O   LEU A 119     129.680  -0.870 -48.410  1.00  0.00           O
ATOM   1805  N   ASP A 120     130.640  -2.890 -48.240  1.00  0.00           N
ATOM   1806  H   ASP A 120     130.620  -3.820 -48.630  1.00  0.00           H
ATOM   1807  CA  ASP A 120     131.200  -2.820 -46.820  1.00  0.00           C
ATOM   1808  HA  ASP A 120     130.450  -2.790 -46.040  1.00  0.00           H
ATOM   1809  CB  ASP A 120     131.920  -4.190 -46.530  1.00  0.00           C
ATOM   1810  HB1 ASP A 120     132.560  -4.420 -47.380  1.00  0.00           H
ATOM   1811  HB2 ASP A 120     131.130  -4.940 -46.500  1.00  0.00           H
ATOM   1812  CG  ASP A 120     132.600  -4.340 -45.120  1.00  0.00           C
ATOM   1813  OD1 ASP A 120     132.190  -5.190 -44.280  1.00  0.00           O
ATOM   1814  OD2 ASP A 120     133.610  -3.650 -44.900  1.00  0.00           O
ATOM   1815  C   ASP A 120     132.230  -1.760 -46.660  1.00  0.00           C
ATOM   1816  O   ASP A 120     132.360  -1.110 -45.650  1.00  0.00           O
ATOM   1817  N   ARG A 121     132.980  -1.450 -47.730  1.00  0.00           N
ATOM   1818  H   ARG A 121     132.850  -2.100 -48.500  1.00  0.00           H
ATOM   1819  CA  ARG A 121     133.840  -0.250 -47.870  1.00  0.00           C
ATOM   1820  HA  ARG A 121     134.280  -0.050 -46.900  1.00  0.00           H
ATOM   1821  CB  ARG A 121     134.940  -0.570 -48.830  1.00  0.00           C
ATOM   1822  HB1 ARG A 121     134.510  -0.770 -49.810  1.00  0.00           H
ATOM   1823  HB2 ARG A 121     135.310  -1.580 -48.650  1.00  0.00           H
ATOM   1824  CG  ARG A 121     136.170   0.310 -49.040  1.00  0.00           C
ATOM   1825  HG1 ARG A 121     135.930   1.170 -49.670  1.00  0.00           H
ATOM   1826  HG2 ARG A 121     136.870  -0.270 -49.640  1.00  0.00           H
ATOM   1827  CD  ARG A 121     136.860   0.920 -47.800  1.00  0.00           C
ATOM   1828  HD1 ARG A 121     136.230   1.740 -47.480  1.00  0.00           H
ATOM   1829  HD2 ARG A 121     137.850   1.340 -48.000  1.00  0.00           H
ATOM   1830  NE  ARG A 121     136.950  -0.050 -46.700  1.00  0.00           N
ATOM   1831  HE  ARG A 121     136.630  -0.980 -46.900  1.00  0.00           H
ATOM   1832  CZ  ARG A 121     137.210   0.290 -45.430  1.00  0.00           C
ATOM   1833  NH1 ARG A 121     137.420   1.500 -45.020  1.00  0.00           N
ATOM   1834 1HH1 ARG A 121     137.300   2.320 -45.600  1.00  0.00           H
ATOM   1835 2HH1 ARG A 121     137.560   1.520 -44.020  1.00  0.00           H
ATOM   1836  NH2 ARG A 121     137.400  -0.670 -44.490  1.00  0.00           N
ATOM   1837 1HH2 ARG A 121     137.210  -1.640 -44.710  1.00  0.00           H
ATOM   1838 2HH2 ARG A 121     137.740  -0.560 -43.550  1.00  0.00           H
ATOM   1839  C   ARG A 121     133.030   1.010 -48.240  1.00  0.00           C
ATOM   1840  O   ARG A 121     133.430   2.050 -47.750  1.00  0.00           O
ATOM   1841  N   ILE A 122     132.030   0.930 -49.110  1.00  0.00           N
ATOM   1842  H   ILE A 122     131.890   0.030 -49.550  1.00  0.00           H
ATOM   1843  CA  ILE A 122     131.260   2.130 -49.540  1.00  0.00           C
ATOM   1844  HA  ILE A 122     131.990   2.890 -49.820  1.00  0.00           H
ATOM   1845  CB  ILE A 122     130.430   1.800 -50.750  1.00  0.00           C
ATOM   1846  HB  ILE A 122     129.940   0.830 -50.610  1.00  0.00           H
ATOM   1847  CG2 ILE A 122     129.280   2.730 -51.110  1.00  0.00           C
ATOM   1848 1HG2 ILE A 122     129.560   3.630 -51.660  1.00  0.00           H
ATOM   1849 2HG2 ILE A 122     128.570   2.240 -51.770  1.00  0.00           H
ATOM   1850 3HG2 ILE A 122     128.710   3.130 -50.260  1.00  0.00           H
ATOM   1851  CG1 ILE A 122     131.190   1.700 -52.050  1.00  0.00           C
ATOM   1852 1HG1 ILE A 122     132.100   1.190 -51.760  1.00  0.00           H
ATOM   1853 2HG1 ILE A 122     131.480   2.730 -52.270  1.00  0.00           H
ATOM   1854  CD  ILE A 122     130.450   0.950 -53.210  1.00  0.00           C
ATOM   1855  HD1 ILE A 122     129.720   1.630 -53.640  1.00  0.00           H
ATOM   1856  HD2 ILE A 122     131.210   0.790 -53.970  1.00  0.00           H
ATOM   1857  HD3 ILE A 122     130.010   0.020 -52.840  1.00  0.00           H
ATOM   1858  C   ILE A 122     130.550   2.690 -48.300  1.00  0.00           C
ATOM   1859  O   ILE A 122     130.590   3.880 -48.060  1.00  0.00           O
ATOM   1860  N   ARG A 123     129.950   1.810 -47.480  1.00  0.00           N
ATOM   1861  H   ARG A 123     129.820   0.890 -47.870  1.00  0.00           H
ATOM   1862  CA  ARG A 123     129.270   2.080 -46.200  1.00  0.00           C
ATOM   1863  HA  ARG A 123     128.510   2.840 -46.390  1.00  0.00           H
ATOM   1864  CB  ARG A 123     128.730   0.730 -45.660  1.00  0.00           C
ATOM   1865  HB1 ARG A 123     129.530   0.030 -45.430  1.00  0.00           H
ATOM   1866  HB2 ARG A 123     128.270   0.220 -46.510  1.00  0.00           H
ATOM   1867  CG  ARG A 123     127.680   0.770 -44.490  1.00  0.00           C
ATOM   1868  HG1 ARG A 123     128.210   0.900 -43.550  1.00  0.00           H
ATOM   1869  HG2 ARG A 123     127.170  -0.200 -44.420  1.00  0.00           H
ATOM   1870  CD  ARG A 123     126.560   1.820 -44.580  1.00  0.00           C
ATOM   1871  HD1 ARG A 123     126.970   2.820 -44.720  1.00  0.00           H
ATOM   1872  HD2 ARG A 123     125.930   1.870 -43.690  1.00  0.00           H
ATOM   1873  NE  ARG A 123     125.680   1.620 -45.680  1.00  0.00           N
ATOM   1874  HE  ARG A 123     125.650   0.710 -46.100  1.00  0.00           H
ATOM   1875  CZ  ARG A 123     124.590   2.420 -45.990  1.00  0.00           C
ATOM   1876  NH1 ARG A 123     124.420   3.570 -45.370  1.00  0.00           N
ATOM   1877 1HH1 ARG A 123     124.960   3.700 -44.520  1.00  0.00           H
ATOM   1878 2HH1 ARG A 123     123.750   4.250 -45.680  1.00  0.00           H
ATOM   1879  NH2 ARG A 123     123.770   2.060 -46.960  1.00  0.00           N
ATOM   1880 1HH2 ARG A 123     123.940   1.140 -47.350  1.00  0.00           H
ATOM   1881 2HH2 ARG A 123     123.070   2.610 -47.420  1.00  0.00           H
ATOM   1882  C   ARG A 123     130.200   2.800 -45.200  1.00  0.00           C
ATOM   1883  O   ARG A 123     129.750   3.670 -44.540  1.00  0.00           O
ATOM   1884  N   LYS A 124     131.440   2.350 -45.100  1.00  0.00           N
ATOM   1885  H   LYS A 124     131.700   1.540 -45.630  1.00  0.00           H
ATOM   1886  CA  LYS A 124     132.630   2.980 -44.330  1.00  0.00           C
ATOM   1887  HA  LYS A 124     132.330   3.240 -43.320  1.00  0.00           H
ATOM   1888  CB  LYS A 124     133.830   2.060 -44.120  1.00  0.00           C
ATOM   1889  HB1 LYS A 124     134.700   2.680 -43.870  1.00  0.00           H
ATOM   1890  HB2 LYS A 124     134.060   1.530 -45.040  1.00  0.00           H
ATOM   1891  CG  LYS A 124     133.550   1.050 -42.980  1.00  0.00           C
ATOM   1892  HG1 LYS A 124     132.600   0.600 -43.270  1.00  0.00           H
ATOM   1893  HG2 LYS A 124     133.390   1.520 -42.010  1.00  0.00           H
ATOM   1894  CD  LYS A 124     134.550  -0.110 -42.890  1.00  0.00           C
ATOM   1895  HD1 LYS A 124     135.510   0.270 -42.540  1.00  0.00           H
ATOM   1896  HD2 LYS A 124     134.680  -0.470 -43.910  1.00  0.00           H
ATOM   1897  CE  LYS A 124     134.210  -1.300 -42.020  1.00  0.00           C
ATOM   1898  HE1 LYS A 124     133.870  -1.060 -41.010  1.00  0.00           H
ATOM   1899  HE2 LYS A 124     135.110  -1.830 -41.710  1.00  0.00           H
ATOM   1900  NZ  LYS A 124     133.160  -2.110 -42.650  1.00  0.00           N
ATOM   1901  HZ1 LYS A 124     133.140  -2.980 -42.140  1.00  0.00           H
ATOM   1902  HZ2 LYS A 124     132.280  -1.610 -42.620  1.00  0.00           H
ATOM   1903  HZ3 LYS A 124     133.440  -2.260 -43.610  1.00  0.00           H
ATOM   1904  C   LYS A 124     132.960   4.340 -44.860  1.00  0.00           C
ATOM   1905  O   LYS A 124     133.060   5.300 -44.050  1.00  0.00           O
ATOM   1906  N   LEU A 125     133.050   4.490 -46.190  1.00  0.00           N
ATOM   1907  H   LEU A 125     133.220   3.680 -46.770  1.00  0.00           H
ATOM   1908  CA  LEU A 125     133.230   5.800 -46.840  1.00  0.00           C
ATOM   1909  HA  LEU A 125     134.090   6.250 -46.350  1.00  0.00           H
ATOM   1910  CB  LEU A 125     133.440   5.590 -48.390  1.00  0.00           C
ATOM   1911  HB1 LEU A 125     133.360   6.580 -48.820  1.00  0.00           H
ATOM   1912  HB2 LEU A 125     132.600   4.970 -48.710  1.00  0.00           H
ATOM   1913  CG  LEU A 125     134.810   4.860 -48.780  1.00  0.00           C
ATOM   1914  HG  LEU A 125     135.010   4.020 -48.120  1.00  0.00           H
ATOM   1915  CD1 LEU A 125     134.760   4.360 -50.240  1.00  0.00           C
ATOM   1916 1HD1 LEU A 125     135.720   3.920 -50.510  1.00  0.00           H
ATOM   1917 2HD1 LEU A 125     134.040   3.570 -50.470  1.00  0.00           H
ATOM   1918 3HD1 LEU A 125     134.570   5.170 -50.940  1.00  0.00           H
ATOM   1919  CD2 LEU A 125     135.970   5.820 -48.710  1.00  0.00           C
ATOM   1920 1HD2 LEU A 125     135.710   6.610 -49.420  1.00  0.00           H
ATOM   1921 2HD2 LEU A 125     136.090   6.270 -47.730  1.00  0.00           H
ATOM   1922 3HD2 LEU A 125     136.860   5.350 -49.120  1.00  0.00           H
ATOM   1923  C   LEU A 125     132.010   6.720 -46.460  1.00  0.00           C
ATOM   1924  O   LEU A 125     132.150   7.960 -46.250  1.00  0.00           O
ATOM   1925  N   ALA A 126     130.780   6.200 -46.450  1.00  0.00           N
ATOM   1926  H   ALA A 126     130.660   5.260 -46.790  1.00  0.00           H
ATOM   1927  CA  ALA A 126     129.560   6.990 -46.150  1.00  0.00           C
ATOM   1928  HA  ALA A 126     129.690   7.870 -46.780  1.00  0.00           H
ATOM   1929  CB  ALA A 126     128.330   6.100 -46.540  1.00  0.00           C
ATOM   1930  HB1 ALA A 126     127.460   6.670 -46.860  1.00  0.00           H
ATOM   1931  HB2 ALA A 126     128.580   5.430 -47.360  1.00  0.00           H
ATOM   1932  HB3 ALA A 126     128.150   5.540 -45.630  1.00  0.00           H
ATOM   1933  C   ALA A 126     129.510   7.450 -44.630  1.00  0.00           C
ATOM   1934  O   ALA A 126     129.150   8.570 -44.250  1.00  0.00           O
ATOM   1935  N   ASP A 127     130.020   6.600 -43.670  1.00  0.00           N
ATOM   1936  H   ASP A 127     130.230   5.660 -43.980  1.00  0.00           H
ATOM   1937  CA  ASP A 127     130.190   6.830 -42.230  1.00  0.00           C
ATOM   1938  HA  ASP A 127     129.250   7.060 -41.740  1.00  0.00           H
ATOM   1939  CB  ASP A 127     130.590   5.470 -41.590  1.00  0.00           C
ATOM   1940  HB1 ASP A 127     131.370   5.050 -42.220  1.00  0.00           H
ATOM   1941  HB2 ASP A 127     129.720   4.820 -41.610  1.00  0.00           H
ATOM   1942  CG  ASP A 127     131.120   5.480 -40.230  1.00  0.00           C
ATOM   1943  OD1 ASP A 127     130.200   5.270 -39.350  1.00  0.00           O
ATOM   1944  OD2 ASP A 127     132.340   5.500 -39.940  1.00  0.00           O
ATOM   1945  C   ASP A 127     131.200   7.950 -41.970  1.00  0.00           C
ATOM   1946  O   ASP A 127     131.200   8.610 -40.870  1.00  0.00           O
ATOM   1947  N   GLN A 128     131.990   8.390 -42.950  1.00  0.00           N
ATOM   1948  H   GLN A 128     131.810   7.900 -43.810  1.00  0.00           H
ATOM   1949  CA  GLN A 128     133.020   9.490 -42.930  1.00  0.00           C
ATOM   1950  HA  GLN A 128     133.060   9.840 -41.900  1.00  0.00           H
ATOM   1951  CB  GLN A 128     134.320   8.840 -43.380  1.00  0.00           C
ATOM   1952  HB1 GLN A 128     134.090   8.420 -44.360  1.00  0.00           H
ATOM   1953  HB2 GLN A 128     134.480   8.050 -42.650  1.00  0.00           H
ATOM   1954  CG  GLN A 128     135.570   9.780 -43.520  1.00  0.00           C
ATOM   1955  HG1 GLN A 128     135.400  10.510 -44.310  1.00  0.00           H
ATOM   1956  HG2 GLN A 128     136.380   9.160 -43.910  1.00  0.00           H
ATOM   1957  CD  GLN A 128     135.860  10.460 -42.180  1.00  0.00           C
ATOM   1958  OE1 GLN A 128     135.380  11.510 -41.860  1.00  0.00           O
ATOM   1959  NE2 GLN A 128     136.690   9.800 -41.360  1.00  0.00           N
ATOM   1960 1HE2 GLN A 128     136.890   8.830 -41.540  1.00  0.00           H
ATOM   1961 2HE2 GLN A 128     137.050  10.380 -40.610  1.00  0.00           H
ATOM   1962  C   GLN A 128     132.480  10.620 -43.790  1.00  0.00           C
ATOM   1963  O   GLN A 128     133.260  11.520 -44.130  1.00  0.00           O
ATOM   1964  N   CYS A 129     131.150  10.670 -44.090  1.00  0.00           N
ATOM   1965  H   CYS A 129     130.640   9.820 -43.900  1.00  0.00           H
ATOM   1966  CA  CYS A 129     130.430  11.860 -44.670  1.00  0.00           C
ATOM   1967  HA  CYS A 129     131.130  12.620 -45.030  1.00  0.00           H
ATOM   1968  CB  CYS A 129     129.640  11.290 -45.860  1.00  0.00           C
ATOM   1969  HB1 CYS A 129     129.060  12.040 -46.420  1.00  0.00           H
ATOM   1970  HB2 CYS A 129     128.860  10.620 -45.500  1.00  0.00           H
ATOM   1971  SG  CYS A 129     130.790  10.570 -47.060  1.00  0.00           S
ATOM   1972  HG  CYS A 129     131.200   9.520 -46.330  1.00  0.00           H
ATOM   1973  C   CYS A 129     129.450  12.490 -43.710  1.00  0.00           C
ATOM   1974  O   CYS A 129     128.770  11.750 -42.960  1.00  0.00           O
ATOM   1975  N   THR A 130     129.270  13.830 -43.720  1.00  0.00           N
ATOM   1976  H   THR A 130     130.060  14.390 -43.990  1.00  0.00           H
ATOM   1977  CA  THR A 130     128.210  14.520 -43.000  1.00  0.00           C
ATOM   1978  HA  THR A 130     127.680  13.720 -42.490  1.00  0.00           H
ATOM   1979  CB  THR A 130     128.670  15.540 -41.900  1.00  0.00           C
ATOM   1980  HB  THR A 130     127.820  15.980 -41.390  1.00  0.00           H
ATOM   1981  CG2 THR A 130     129.520  14.780 -40.830  1.00  0.00           C
ATOM   1982 1HG2 THR A 130     130.280  14.110 -41.230  1.00  0.00           H
ATOM   1983 2HG2 THR A 130     130.040  15.510 -40.200  1.00  0.00           H
ATOM   1984 3HG2 THR A 130     128.800  14.260 -40.200  1.00  0.00           H
ATOM   1985  OG1 THR A 130     129.450  16.480 -42.510  1.00  0.00           O
ATOM   1986  HG1 THR A 130     130.340  16.400 -42.150  1.00  0.00           H
ATOM   1987  C   THR A 130     127.080  15.110 -43.820  1.00  0.00           C
ATOM   1988  O   THR A 130     125.930  15.310 -43.260  1.00  0.00           O
ATOM   1989  N   GLY A 131     127.300  15.260 -45.140  1.00  0.00           N
ATOM   1990  H   GLY A 131     128.190  14.980 -45.510  1.00  0.00           H
ATOM   1991  CA  GLY A 131     126.230  15.500 -46.020  1.00  0.00           C
ATOM   1992  HA1 GLY A 131     126.060  16.570 -46.130  1.00  0.00           H
ATOM   1993  HA2 GLY A 131     125.280  15.100 -45.660  1.00  0.00           H
ATOM   1994  C   GLY A 131     126.510  14.960 -47.420  1.00  0.00           C
ATOM   1995  O   GLY A 131     126.510  15.850 -48.260  1.00  0.00           O
ATOM   1996  N   LEU A 132     126.760  13.710 -47.640  1.00  0.00           N
ATOM   1997  H   LEU A 132     126.630  13.130 -46.820  1.00  0.00           H
ATOM   1998  CA  LEU A 132     127.090  12.980 -48.920  1.00  0.00           C
ATOM   1999  HA  LEU A 132     128.050  13.240 -49.370  1.00  0.00           H
ATOM   2000  CB  LEU A 132     127.050  11.490 -48.660  1.00  0.00           C
ATOM   2001  HB1 LEU A 132     126.050  11.210 -48.340  1.00  0.00           H
ATOM   2002  HB2 LEU A 132     127.600  11.240 -47.750  1.00  0.00           H
ATOM   2003  CG  LEU A 132     127.350  10.570 -49.810  1.00  0.00           C
ATOM   2004  HG  LEU A 132     126.850  11.020 -50.670  1.00  0.00           H
ATOM   2005  CD1 LEU A 132     128.820  10.340 -50.110  1.00  0.00           C
ATOM   2006 1HD1 LEU A 132     129.210  11.350 -50.210  1.00  0.00           H
ATOM   2007 2HD1 LEU A 132     129.420   9.880 -49.320  1.00  0.00           H
ATOM   2008 3HD1 LEU A 132     129.000   9.880 -51.080  1.00  0.00           H
ATOM   2009  CD2 LEU A 132     126.910   9.130 -49.510  1.00  0.00           C
ATOM   2010 1HD2 LEU A 132     127.430   8.390 -50.120  1.00  0.00           H
ATOM   2011 2HD2 LEU A 132     127.100   8.870 -48.460  1.00  0.00           H
ATOM   2012 3HD2 LEU A 132     125.890   8.870 -49.760  1.00  0.00           H
ATOM   2013  C   LEU A 132     125.970  13.300 -49.960  1.00  0.00           C
ATOM   2014  O   LEU A 132     124.760  13.210 -49.730  1.00  0.00           O
ATOM   2015  N   GLN A 133     126.500  13.570 -51.170  1.00  0.00           N
ATOM   2016  H   GLN A 133     127.500  13.550 -51.230  1.00  0.00           H
ATOM   2017  CA  GLN A 133     125.830  13.990 -52.330  1.00  0.00           C
ATOM   2018  HA  GLN A 133     124.970  14.570 -52.010  1.00  0.00           H
ATOM   2019  CB  GLN A 133     126.630  14.950 -53.220  1.00  0.00           C
ATOM   2020  HB1 GLN A 133     126.010  15.240 -54.060  1.00  0.00           H
ATOM   2021  HB2 GLN A 133     127.570  14.480 -53.530  1.00  0.00           H
ATOM   2022  CG  GLN A 133     126.910  16.320 -52.440  1.00  0.00           C
ATOM   2023  HG1 GLN A 133     127.640  16.080 -51.660  1.00  0.00           H
ATOM   2024  HG2 GLN A 133     125.950  16.610 -52.020  1.00  0.00           H
ATOM   2025  CD  GLN A 133     127.490  17.500 -53.240  1.00  0.00           C
ATOM   2026  OE1 GLN A 133     128.300  17.350 -54.180  1.00  0.00           O
ATOM   2027  NE2 GLN A 133     127.150  18.720 -52.880  1.00  0.00           N
ATOM   2028 1HE2 GLN A 133     126.490  18.840 -52.120  1.00  0.00           H
ATOM   2029 2HE2 GLN A 133     127.630  19.480 -53.350  1.00  0.00           H
ATOM   2030  C   GLN A 133     125.400  12.750 -53.190  1.00  0.00           C
ATOM   2031  O   GLN A 133     124.310  12.670 -53.800  1.00  0.00           O
ATOM   2032  N   GLY A 134     126.360  11.760 -53.260  1.00  0.00           N
ATOM   2033  H   GLY A 134     127.230  11.900 -52.760  1.00  0.00           H
ATOM   2034  CA  GLY A 134     126.200  10.420 -53.890  1.00  0.00           C
ATOM   2035  HA1 GLY A 134     125.360  10.460 -54.590  1.00  0.00           H
ATOM   2036  HA2 GLY A 134     125.820   9.620 -53.260  1.00  0.00           H
ATOM   2037  C   GLY A 134     127.430   9.890 -54.590  1.00  0.00           C
ATOM   2038  O   GLY A 134     128.580  10.220 -54.230  1.00  0.00           O
ATOM   2039  N   PHE A 135     127.150   9.050 -55.580  1.00  0.00           N
ATOM   2040  H   PHE A 135     126.220   8.820 -55.920  1.00  0.00           H
ATOM   2041  CA  PHE A 135     128.190   8.130 -56.140  1.00  0.00           C
ATOM   2042  HA  PHE A 135     129.120   8.350 -55.620  1.00  0.00           H
ATOM   2043  CB  PHE A 135     127.850   6.600 -55.900  1.00  0.00           C
ATOM   2044  HB1 PHE A 135     128.720   5.970 -56.120  1.00  0.00           H
ATOM   2045  HB2 PHE A 135     127.080   6.300 -56.610  1.00  0.00           H
ATOM   2046  CG  PHE A 135     127.390   6.240 -54.500  1.00  0.00           C
ATOM   2047  CD1 PHE A 135     128.310   6.030 -53.450  1.00  0.00           C
ATOM   2048  HD1 PHE A 135     129.370   6.090 -53.660  1.00  0.00           H
ATOM   2049  CE1 PHE A 135     127.750   5.910 -52.150  1.00  0.00           C
ATOM   2050  HE1 PHE A 135     128.340   5.640 -51.290  1.00  0.00           H
ATOM   2051  CZ  PHE A 135     126.360   5.930 -51.990  1.00  0.00           C
ATOM   2052  HZ  PHE A 135     125.960   5.750 -51.000  1.00  0.00           H
ATOM   2053  CE2 PHE A 135     125.440   6.120 -53.030  1.00  0.00           C
ATOM   2054  HE2 PHE A 135     124.370   6.160 -52.900  1.00  0.00           H
ATOM   2055  CD2 PHE A 135     125.980   6.320 -54.280  1.00  0.00           C
ATOM   2056  HD2 PHE A 135     125.270   6.600 -55.050  1.00  0.00           H
ATOM   2057  C   PHE A 135     128.540   8.470 -57.580  1.00  0.00           C
ATOM   2058  O   PHE A 135     127.670   8.620 -58.400  1.00  0.00           O
ATOM   2059  N   LEU A 136     129.860   8.610 -57.800  1.00  0.00           N
ATOM   2060  H   LEU A 136     130.480   8.310 -57.060  1.00  0.00           H
ATOM   2061  CA  LEU A 136     130.440   8.680 -59.110  1.00  0.00           C
ATOM   2062  HA  LEU A 136     129.680   8.870 -59.860  1.00  0.00           H
ATOM   2063  CB  LEU A 136     131.300   9.970 -59.100  1.00  0.00           C
ATOM   2064  HB1 LEU A 136     132.000   9.800 -58.280  1.00  0.00           H
ATOM   2065  HB2 LEU A 136     130.660  10.800 -58.790  1.00  0.00           H
ATOM   2066  CG  LEU A 136     131.990  10.360 -60.410  1.00  0.00           C
ATOM   2067  HG  LEU A 136     132.670   9.550 -60.680  1.00  0.00           H
ATOM   2068  CD1 LEU A 136     131.030  10.550 -61.620  1.00  0.00           C
ATOM   2069 1HD1 LEU A 136     130.210  11.250 -61.480  1.00  0.00           H
ATOM   2070 2HD1 LEU A 136     131.610  10.990 -62.420  1.00  0.00           H
ATOM   2071 3HD1 LEU A 136     130.720   9.560 -61.960  1.00  0.00           H
ATOM   2072  CD2 LEU A 136     132.910  11.630 -60.160  1.00  0.00           C
ATOM   2073 1HD2 LEU A 136     133.320  11.940 -61.120  1.00  0.00           H
ATOM   2074 2HD2 LEU A 136     132.190  12.400 -59.870  1.00  0.00           H
ATOM   2075 3HD2 LEU A 136     133.730  11.540 -59.450  1.00  0.00           H
ATOM   2076  C   LEU A 136     131.230   7.430 -59.470  1.00  0.00           C
ATOM   2077  O   LEU A 136     132.020   6.910 -58.660  1.00  0.00           O
ATOM   2078  N   VAL A 137     131.020   7.040 -60.710  1.00  0.00           N
ATOM   2079  H   VAL A 137     130.390   7.580 -61.270  1.00  0.00           H
ATOM   2080  CA  VAL A 137     131.430   5.680 -61.140  1.00  0.00           C
ATOM   2081  HA  VAL A 137     132.120   5.250 -60.410  1.00  0.00           H
ATOM   2082  CB  VAL A 137     130.270   4.590 -61.140  1.00  0.00           C
ATOM   2083  HB  VAL A 137     129.590   5.070 -61.850  1.00  0.00           H
ATOM   2084  CG1 VAL A 137     130.560   3.230 -61.730  1.00  0.00           C
ATOM   2085 1HG1 VAL A 137     130.790   3.270 -62.800  1.00  0.00           H
ATOM   2086 2HG1 VAL A 137     131.400   2.770 -61.200  1.00  0.00           H
ATOM   2087 3HG1 VAL A 137     129.650   2.650 -61.610  1.00  0.00           H
ATOM   2088  CG2 VAL A 137     129.510   4.480 -59.850  1.00  0.00           C
ATOM   2089 1HG2 VAL A 137     128.870   5.360 -59.740  1.00  0.00           H
ATOM   2090 2HG2 VAL A 137     128.890   3.590 -59.820  1.00  0.00           H
ATOM   2091 3HG2 VAL A 137     130.280   4.360 -59.080  1.00  0.00           H
ATOM   2092  C   VAL A 137     132.170   5.820 -62.420  1.00  0.00           C
ATOM   2093  O   VAL A 137     132.000   6.730 -63.190  1.00  0.00           O
ATOM   2094  N   PHE A 138     133.030   4.860 -62.650  1.00  0.00           N
ATOM   2095  H   PHE A 138     133.180   4.120 -61.990  1.00  0.00           H
ATOM   2096  CA  PHE A 138     134.050   4.900 -63.660  1.00  0.00           C
ATOM   2097  HA  PHE A 138     133.680   5.520 -64.470  1.00  0.00           H
ATOM   2098  CB  PHE A 138     135.360   5.450 -63.110  1.00  0.00           C
ATOM   2099  HB1 PHE A 138     136.070   5.290 -63.920  1.00  0.00           H
ATOM   2100  HB2 PHE A 138     135.700   4.940 -62.210  1.00  0.00           H
ATOM   2101  CG  PHE A 138     135.460   6.950 -62.880  1.00  0.00           C
ATOM   2102  CD1 PHE A 138     135.260   7.430 -61.550  1.00  0.00           C
ATOM   2103  HD1 PHE A 138     135.010   6.910 -60.650  1.00  0.00           H
ATOM   2104  CE1 PHE A 138     135.230   8.820 -61.460  1.00  0.00           C
ATOM   2105  HE1 PHE A 138     135.130   9.260 -60.470  1.00  0.00           H
ATOM   2106  CZ  PHE A 138     135.490   9.650 -62.520  1.00  0.00           C
ATOM   2107  HZ  PHE A 138     135.390  10.700 -62.310  1.00  0.00           H
ATOM   2108  CE2 PHE A 138     135.720   9.210 -63.810  1.00  0.00           C
ATOM   2109  HE2 PHE A 138     135.770   9.890 -64.650  1.00  0.00           H
ATOM   2110  CD2 PHE A 138     135.710   7.790 -64.020  1.00  0.00           C
ATOM   2111  HD2 PHE A 138     136.000   7.480 -65.020  1.00  0.00           H
ATOM   2112  C   PHE A 138     134.210   3.490 -64.200  1.00  0.00           C
ATOM   2113  O   PHE A 138     134.670   2.580 -63.480  1.00  0.00           O
ATOM   2114  N   HIS A 139     134.170   3.340 -65.470  1.00  0.00           N
ATOM   2115  H   HIS A 139     133.740   4.050 -66.040  1.00  0.00           H
ATOM   2116  CA  HIS A 139     134.490   2.030 -66.100  1.00  0.00           C
ATOM   2117  HA  HIS A 139     135.340   1.540 -65.620  1.00  0.00           H
ATOM   2118  CB  HIS A 139     133.320   1.040 -65.740  1.00  0.00           C
ATOM   2119  HB1 HIS A 139     133.250   1.010 -64.660  1.00  0.00           H
ATOM   2120  HB2 HIS A 139     133.530   0.040 -66.100  1.00  0.00           H
ATOM   2121  CG  HIS A 139     131.980   1.470 -66.350  1.00  0.00           C
ATOM   2122  ND1 HIS A 139     131.200   0.660 -67.190  1.00  0.00           N
ATOM   2123  HD1 HIS A 139     131.380  -0.230 -67.630  1.00  0.00           H
ATOM   2124  CE1 HIS A 139     130.150   1.510 -67.490  1.00  0.00           C
ATOM   2125  HE1 HIS A 139     129.390   1.270 -68.230  1.00  0.00           H
ATOM   2126  NE2 HIS A 139     130.300   2.670 -66.980  1.00  0.00           N
ATOM   2127  HE2 HIS A 139     129.760   3.510 -67.170  1.00  0.00           H
ATOM   2128  CD2 HIS A 139     131.450   2.690 -66.190  1.00  0.00           C
ATOM   2129  HD2 HIS A 139     131.860   3.540 -65.660  1.00  0.00           H
ATOM   2130  C   HIS A 139     134.690   2.150 -67.680  1.00  0.00           C
ATOM   2131  O   HIS A 139     134.810   3.200 -68.230  1.00  0.00           O
ATOM   2132  N   SER A 140     134.680   0.980 -68.370  1.00  0.00           N
ATOM   2133  H   SER A 140     134.570   0.150 -67.800  1.00  0.00           H
ATOM   2134  CA  SER A 140     134.550   0.960 -69.830  1.00  0.00           C
ATOM   2135  HA  SER A 140     134.690   1.970 -70.240  1.00  0.00           H
ATOM   2136  CB  SER A 140     135.590   0.160 -70.560  1.00  0.00           C
ATOM   2137  HB1 SER A 140     136.580   0.440 -70.200  1.00  0.00           H
ATOM   2138  HB2 SER A 140     135.540   0.370 -71.620  1.00  0.00           H
ATOM   2139  OG  SER A 140     135.550  -1.180 -70.220  1.00  0.00           O
ATOM   2140  HG  SER A 140     136.460  -1.480 -70.200  1.00  0.00           H
ATOM   2141  C   SER A 140     133.110   0.520 -70.230  1.00  0.00           C
ATOM   2142  O   SER A 140     132.370  -0.220 -69.580  1.00  0.00           O
ATOM   2143  N   PHE A 141     132.720   0.810 -71.500  1.00  0.00           N
ATOM   2144  H   PHE A 141     133.330   1.400 -72.060  1.00  0.00           H
ATOM   2145  CA  PHE A 141     131.360   0.630 -72.030  1.00  0.00           C
ATOM   2146  HA  PHE A 141     130.650   1.070 -71.330  1.00  0.00           H
ATOM   2147  CB  PHE A 141     131.290   1.360 -73.400  1.00  0.00           C
ATOM   2148  HB1 PHE A 141     131.500   0.650 -74.200  1.00  0.00           H
ATOM   2149  HB2 PHE A 141     131.950   2.230 -73.460  1.00  0.00           H
ATOM   2150  CG  PHE A 141     129.900   1.700 -73.850  1.00  0.00           C
ATOM   2151  CD1 PHE A 141     129.300   2.890 -73.470  1.00  0.00           C
ATOM   2152  HD1 PHE A 141     129.860   3.520 -72.790  1.00  0.00           H
ATOM   2153  CE1 PHE A 141     128.040   3.220 -74.000  1.00  0.00           C
ATOM   2154  HE1 PHE A 141     127.590   4.190 -73.850  1.00  0.00           H
ATOM   2155  CZ  PHE A 141     127.380   2.330 -74.840  1.00  0.00           C
ATOM   2156  HZ  PHE A 141     126.460   2.670 -75.290  1.00  0.00           H
ATOM   2157  CE2 PHE A 141     127.940   1.080 -75.150  1.00  0.00           C
ATOM   2158  HE2 PHE A 141     127.430   0.310 -75.710  1.00  0.00           H
ATOM   2159  CD2 PHE A 141     129.170   0.780 -74.650  1.00  0.00           C
ATOM   2160  HD2 PHE A 141     129.620  -0.120 -75.050  1.00  0.00           H
ATOM   2161  C   PHE A 141     130.960  -0.870 -72.210  1.00  0.00           C
ATOM   2162  O   PHE A 141     129.760  -1.200 -72.180  1.00  0.00           O
ATOM   2163  N   GLY A 142     131.940  -1.810 -72.310  1.00  0.00           N
ATOM   2164  H   GLY A 142     132.850  -1.360 -72.420  1.00  0.00           H
ATOM   2165  CA  GLY A 142     131.690  -3.150 -72.810  1.00  0.00           C
ATOM   2166  HA1 GLY A 142     131.570  -3.180 -73.890  1.00  0.00           H
ATOM   2167  HA2 GLY A 142     130.710  -3.410 -72.410  1.00  0.00           H
ATOM   2168  C   GLY A 142     132.710  -4.230 -72.360  1.00  0.00           C
ATOM   2169  O   GLY A 142     132.830  -5.310 -73.010  1.00  0.00           O
ATOM   2170  N   GLY A 143     133.390  -4.040 -71.200  1.00  0.00           N
ATOM   2171  H   GLY A 143     133.190  -3.130 -70.790  1.00  0.00           H
ATOM   2172  CA  GLY A 143     134.230  -5.050 -70.630  1.00  0.00           C
ATOM   2173  HA1 GLY A 143     134.980  -4.520 -70.030  1.00  0.00           H
ATOM   2174  HA2 GLY A 143     134.760  -5.610 -71.390  1.00  0.00           H
ATOM   2175  C   GLY A 143     133.500  -6.090 -69.780  1.00  0.00           C
ATOM   2176  O   GLY A 143     132.330  -5.850 -69.430  1.00  0.00           O
ATOM   2177  N   GLY A 144     134.110  -7.190 -69.330  1.00  0.00           N
ATOM   2178  H   GLY A 144     135.110  -7.250 -69.490  1.00  0.00           H
ATOM   2179  CA  GLY A 144     133.420  -8.260 -68.590  1.00  0.00           C
ATOM   2180  HA1 GLY A 144     134.030  -9.160 -68.700  1.00  0.00           H
ATOM   2181  HA2 GLY A 144     132.410  -8.370 -68.980  1.00  0.00           H
ATOM   2182  C   GLY A 144     133.310  -7.940 -67.140  1.00  0.00           C
ATOM   2183  O   GLY A 144     132.250  -7.920 -66.630  1.00  0.00           O
ATOM   2184  N   THR A 145     134.420  -7.660 -66.520  1.00  0.00           N
ATOM   2185  H   THR A 145     135.260  -7.810 -67.070  1.00  0.00           H
ATOM   2186  CA  THR A 145     134.350  -6.930 -65.210  1.00  0.00           C
ATOM   2187  HA  THR A 145     133.790  -7.520 -64.480  1.00  0.00           H
ATOM   2188  CB  THR A 145     135.760  -6.730 -64.610  1.00  0.00           C
ATOM   2189  HB  THR A 145     136.270  -6.030 -65.270  1.00  0.00           H
ATOM   2190  CG2 THR A 145     135.770  -6.180 -63.160  1.00  0.00           C
ATOM   2191 1HG2 THR A 145     135.640  -5.100 -63.240  1.00  0.00           H
ATOM   2192 2HG2 THR A 145     134.890  -6.570 -62.640  1.00  0.00           H
ATOM   2193 3HG2 THR A 145     136.620  -6.560 -62.580  1.00  0.00           H
ATOM   2194  OG1 THR A 145     136.360  -8.020 -64.640  1.00  0.00           O
ATOM   2195  HG1 THR A 145     136.750  -8.080 -65.520  1.00  0.00           H
ATOM   2196  C   THR A 145     133.620  -5.570 -65.360  1.00  0.00           C
ATOM   2197  O   THR A 145     132.640  -5.240 -64.700  1.00  0.00           O
ATOM   2198  N   GLY A 146     134.110  -4.700 -66.270  1.00  0.00           N
ATOM   2199  H   GLY A 146     134.980  -4.960 -66.710  1.00  0.00           H
ATOM   2200  CA  GLY A 146     133.590  -3.380 -66.700  1.00  0.00           C
ATOM   2201  HA1 GLY A 146     134.150  -3.050 -67.570  1.00  0.00           H
ATOM   2202  HA2 GLY A 146     133.840  -2.690 -65.900  1.00  0.00           H
ATOM   2203  C   GLY A 146     132.060  -3.290 -67.140  1.00  0.00           C
ATOM   2204  O   GLY A 146     131.490  -2.190 -67.000  1.00  0.00           O
ATOM   2205  N   SER A 147     131.360  -4.360 -67.500  1.00  0.00           N
ATOM   2206  H   SER A 147     131.840  -5.250 -67.470  1.00  0.00           H
ATOM   2207  CA  SER A 147     129.890  -4.360 -67.560  1.00  0.00           C
ATOM   2208  HA  SER A 147     129.480  -3.360 -67.460  1.00  0.00           H
ATOM   2209  CB  SER A 147     129.400  -4.860 -68.910  1.00  0.00           C
ATOM   2210  HB1 SER A 147     129.790  -4.190 -69.670  1.00  0.00           H
ATOM   2211  HB2 SER A 147     128.310  -4.780 -68.870  1.00  0.00           H
ATOM   2212  OG  SER A 147     129.730  -6.270 -69.160  1.00  0.00           O
ATOM   2213  HG  SER A 147     130.690  -6.280 -69.170  1.00  0.00           H
ATOM   2214  C   SER A 147     129.250  -5.250 -66.490  1.00  0.00           C
ATOM   2215  O   SER A 147     128.290  -4.810 -65.820  1.00  0.00           O
ATOM   2216  N   GLY A 148     129.780  -6.500 -66.200  1.00  0.00           N
ATOM   2217  H   GLY A 148     130.630  -6.830 -66.620  1.00  0.00           H
ATOM   2218  CA  GLY A 148     129.030  -7.490 -65.430  1.00  0.00           C
ATOM   2219  HA1 GLY A 148     129.260  -8.530 -65.660  1.00  0.00           H
ATOM   2220  HA2 GLY A 148     127.990  -7.490 -65.730  1.00  0.00           H
ATOM   2221  C   GLY A 148     129.120  -7.290 -63.910  1.00  0.00           C
ATOM   2222  O   GLY A 148     128.160  -7.440 -63.120  1.00  0.00           O
ATOM   2223  N   PHE A 149     130.320  -6.860 -63.450  1.00  0.00           N
ATOM   2224  H   PHE A 149     131.120  -6.770 -64.070  1.00  0.00           H
ATOM   2225  CA  PHE A 149     130.540  -6.520 -62.080  1.00  0.00           C
ATOM   2226  HA  PHE A 149     129.930  -7.210 -61.490  1.00  0.00           H
ATOM   2227  CB  PHE A 149     132.060  -6.540 -61.640  1.00  0.00           C
ATOM   2228  HB1 PHE A 149     132.460  -5.580 -61.970  1.00  0.00           H
ATOM   2229  HB2 PHE A 149     132.500  -7.440 -62.070  1.00  0.00           H
ATOM   2230  CG  PHE A 149     132.270  -6.620 -60.130  1.00  0.00           C
ATOM   2231  CD1 PHE A 149     132.270  -7.810 -59.420  1.00  0.00           C
ATOM   2232  HD1 PHE A 149     132.240  -8.750 -59.940  1.00  0.00           H
ATOM   2233  CE1 PHE A 149     132.260  -7.860 -57.990  1.00  0.00           C
ATOM   2234  HE1 PHE A 149     132.230  -8.810 -57.480  1.00  0.00           H
ATOM   2235  CZ  PHE A 149     132.190  -6.690 -57.260  1.00  0.00           C
ATOM   2236  HZ  PHE A 149     132.320  -6.730 -56.190  1.00  0.00           H
ATOM   2237  CE2 PHE A 149     132.180  -5.440 -57.940  1.00  0.00           C
ATOM   2238  HE2 PHE A 149     132.050  -4.510 -57.410  1.00  0.00           H
ATOM   2239  CD2 PHE A 149     132.160  -5.380 -59.380  1.00  0.00           C
ATOM   2240  HD2 PHE A 149     132.000  -4.460 -59.930  1.00  0.00           H
ATOM   2241  C   PHE A 149     129.930  -5.110 -61.830  1.00  0.00           C
ATOM   2242  O   PHE A 149     129.290  -4.890 -60.820  1.00  0.00           O
ATOM   2243  N   THR A 150     129.970  -4.140 -62.750  1.00  0.00           N
ATOM   2244  H   THR A 150     130.670  -4.200 -63.470  1.00  0.00           H
ATOM   2245  CA  THR A 150     129.280  -2.800 -62.720  1.00  0.00           C
ATOM   2246  HA  THR A 150     129.570  -2.340 -61.780  1.00  0.00           H
ATOM   2247  CB  THR A 150     129.670  -1.920 -63.920  1.00  0.00           C
ATOM   2248  HB  THR A 150     129.040  -2.260 -64.750  1.00  0.00           H
ATOM   2249  CG2 THR A 150     129.420  -0.390 -63.730  1.00  0.00           C
ATOM   2250 1HG2 THR A 150     128.430  -0.170 -63.350  1.00  0.00           H
ATOM   2251 2HG2 THR A 150     130.170  -0.010 -63.030  1.00  0.00           H
ATOM   2252 3HG2 THR A 150     129.540   0.090 -64.700  1.00  0.00           H
ATOM   2253  OG1 THR A 150     130.950  -2.060 -64.410  1.00  0.00           O
ATOM   2254  HG1 THR A 150     130.970  -2.010 -65.370  1.00  0.00           H
ATOM   2255  C   THR A 150     127.770  -3.030 -62.690  1.00  0.00           C
ATOM   2256  O   THR A 150     127.030  -2.390 -61.930  1.00  0.00           O
ATOM   2257  N   SER A 151     127.250  -4.070 -63.340  1.00  0.00           N
ATOM   2258  H   SER A 151     127.810  -4.620 -63.970  1.00  0.00           H
ATOM   2259  CA  SER A 151     125.840  -4.390 -63.250  1.00  0.00           C
ATOM   2260  HA  SER A 151     125.290  -3.460 -63.420  1.00  0.00           H
ATOM   2261  CB  SER A 151     125.500  -5.410 -64.400  1.00  0.00           C
ATOM   2262  HB1 SER A 151     124.510  -5.860 -64.340  1.00  0.00           H
ATOM   2263  HB2 SER A 151     126.250  -6.180 -64.560  1.00  0.00           H
ATOM   2264  OG  SER A 151     125.580  -4.660 -65.550  1.00  0.00           O
ATOM   2265  HG  SER A 151     126.500  -4.460 -65.730  1.00  0.00           H
ATOM   2266  C   SER A 151     125.410  -4.970 -61.820  1.00  0.00           C
ATOM   2267  O   SER A 151     124.410  -4.510 -61.260  1.00  0.00           O
ATOM   2268  N   LEU A 152     126.210  -5.850 -61.260  1.00  0.00           N
ATOM   2269  H   LEU A 152     127.000  -6.210 -61.780  1.00  0.00           H
ATOM   2270  CA  LEU A 152     125.980  -6.230 -59.870  1.00  0.00           C
ATOM   2271  HA  LEU A 152     124.950  -6.540 -59.700  1.00  0.00           H
ATOM   2272  CB  LEU A 152     126.920  -7.440 -59.440  1.00  0.00           C
ATOM   2273  HB1 LEU A 152     127.920  -7.120 -59.740  1.00  0.00           H
ATOM   2274  HB2 LEU A 152     126.590  -8.320 -59.980  1.00  0.00           H
ATOM   2275  CG  LEU A 152     126.980  -7.920 -57.990  1.00  0.00           C
ATOM   2276  HG  LEU A 152     127.180  -7.090 -57.310  1.00  0.00           H
ATOM   2277  CD1 LEU A 152     125.610  -8.540 -57.600  1.00  0.00           C
ATOM   2278 1HD1 LEU A 152     125.400  -9.390 -58.240  1.00  0.00           H
ATOM   2279 2HD1 LEU A 152     125.650  -8.820 -56.550  1.00  0.00           H
ATOM   2280 3HD1 LEU A 152     124.760  -7.860 -57.700  1.00  0.00           H
ATOM   2281  CD2 LEU A 152     128.040  -8.970 -57.940  1.00  0.00           C
ATOM   2282 1HD2 LEU A 152     128.130  -9.390 -56.940  1.00  0.00           H
ATOM   2283 2HD2 LEU A 152     127.690  -9.790 -58.580  1.00  0.00           H
ATOM   2284 3HD2 LEU A 152     129.020  -8.670 -58.310  1.00  0.00           H
ATOM   2285  C   LEU A 152     126.200  -5.070 -58.940  1.00  0.00           C
ATOM   2286  O   LEU A 152     125.390  -4.910 -58.080  1.00  0.00           O
ATOM   2287  N   LEU A 153     127.310  -4.280 -59.020  1.00  0.00           N
ATOM   2288  H   LEU A 153     127.940  -4.440 -59.790  1.00  0.00           H
ATOM   2289  CA  LEU A 153     127.590  -3.170 -58.160  1.00  0.00           C
ATOM   2290  HA  LEU A 153     127.810  -3.510 -57.140  1.00  0.00           H
ATOM   2291  CB  LEU A 153     128.860  -2.450 -58.570  1.00  0.00           C
ATOM   2292  HB1 LEU A 153     128.650  -1.940 -59.510  1.00  0.00           H
ATOM   2293  HB2 LEU A 153     129.680  -3.160 -58.730  1.00  0.00           H
ATOM   2294  CG  LEU A 153     129.430  -1.360 -57.680  1.00  0.00           C
ATOM   2295  HG  LEU A 153     128.870  -0.430 -57.780  1.00  0.00           H
ATOM   2296  CD1 LEU A 153     129.450  -1.800 -56.170  1.00  0.00           C
ATOM   2297 1HD1 LEU A 153     129.860  -1.020 -55.520  1.00  0.00           H
ATOM   2298 2HD1 LEU A 153     128.450  -2.000 -55.800  1.00  0.00           H
ATOM   2299 3HD1 LEU A 153     130.070  -2.700 -56.110  1.00  0.00           H
ATOM   2300  CD2 LEU A 153     130.890  -1.140 -58.080  1.00  0.00           C
ATOM   2301 1HD2 LEU A 153     131.470  -2.030 -57.840  1.00  0.00           H
ATOM   2302 2HD2 LEU A 153     130.840  -0.930 -59.140  1.00  0.00           H
ATOM   2303 3HD2 LEU A 153     131.350  -0.250 -57.640  1.00  0.00           H
ATOM   2304  C   LEU A 153     126.520  -2.090 -58.160  1.00  0.00           C
ATOM   2305  O   LEU A 153     126.210  -1.550 -57.090  1.00  0.00           O
ATOM   2306  N   MET A 154     125.970  -1.750 -59.320  1.00  0.00           N
ATOM   2307  H   MET A 154     126.360  -2.150 -60.160  1.00  0.00           H
ATOM   2308  CA  MET A 154     124.940  -0.690 -59.510  1.00  0.00           C
ATOM   2309  HA  MET A 154     125.090   0.170 -58.850  1.00  0.00           H
ATOM   2310  CB  MET A 154     124.930  -0.100 -60.960  1.00  0.00           C
ATOM   2311  HB1 MET A 154     124.060   0.560 -60.940  1.00  0.00           H
ATOM   2312  HB2 MET A 154     124.820  -0.950 -61.640  1.00  0.00           H
ATOM   2313  CG  MET A 154     126.240   0.640 -61.240  1.00  0.00           C
ATOM   2314  HG1 MET A 154     126.220   1.000 -62.270  1.00  0.00           H
ATOM   2315  HG2 MET A 154     127.070  -0.040 -61.100  1.00  0.00           H
ATOM   2316  SD  MET A 154     126.530   2.170 -60.220  1.00  0.00           S
ATOM   2317  CE  MET A 154     125.430   3.410 -60.960  1.00  0.00           C
ATOM   2318  HE1 MET A 154     124.370   3.200 -60.830  1.00  0.00           H
ATOM   2319  HE2 MET A 154     125.480   4.360 -60.430  1.00  0.00           H
ATOM   2320  HE3 MET A 154     125.570   3.570 -62.030  1.00  0.00           H
ATOM   2321  C   MET A 154     123.540  -1.230 -59.180  1.00  0.00           C
ATOM   2322  O   MET A 154     122.750  -0.500 -58.560  1.00  0.00           O
ATOM   2323  N   GLU A 155     123.260  -2.500 -59.330  1.00  0.00           N
ATOM   2324  H   GLU A 155     123.870  -3.160 -59.790  1.00  0.00           H
ATOM   2325  CA  GLU A 155     122.020  -3.020 -58.710  1.00  0.00           C
ATOM   2326  HA  GLU A 155     121.220  -2.290 -58.800  1.00  0.00           H
ATOM   2327  CB  GLU A 155     121.550  -4.430 -59.250  1.00  0.00           C
ATOM   2328  HB1 GLU A 155     120.670  -4.800 -58.720  1.00  0.00           H
ATOM   2329  HB2 GLU A 155     122.320  -5.190 -59.150  1.00  0.00           H
ATOM   2330  CG  GLU A 155     121.080  -4.230 -60.750  1.00  0.00           C
ATOM   2331  HG1 GLU A 155     121.960  -4.240 -61.390  1.00  0.00           H
ATOM   2332  HG2 GLU A 155     120.570  -3.270 -60.740  1.00  0.00           H
ATOM   2333  CD  GLU A 155     120.140  -5.380 -61.250  1.00  0.00           C
ATOM   2334  OE1 GLU A 155     118.970  -5.130 -61.590  1.00  0.00           O
ATOM   2335  OE2 GLU A 155     120.530  -6.570 -61.120  1.00  0.00           O
ATOM   2336  C   GLU A 155     122.170  -3.080 -57.140  1.00  0.00           C
ATOM   2337  O   GLU A 155     121.220  -2.610 -56.470  1.00  0.00           O
ATOM   2338  N   ARG A 156     123.260  -3.610 -56.540  1.00  0.00           N
ATOM   2339  H   ARG A 156     123.930  -3.980 -57.190  1.00  0.00           H
ATOM   2340  CA  ARG A 156     123.520  -3.510 -55.100  1.00  0.00           C
ATOM   2341  HA  ARG A 156     122.740  -4.020 -54.530  1.00  0.00           H
ATOM   2342  CB  ARG A 156     124.800  -4.410 -54.840  1.00  0.00           C
ATOM   2343  HB1 ARG A 156     125.290  -4.230 -53.880  1.00  0.00           H
ATOM   2344  HB2 ARG A 156     125.530  -4.100 -55.590  1.00  0.00           H
ATOM   2345  CG  ARG A 156     124.630  -5.910 -55.010  1.00  0.00           C
ATOM   2346  HG1 ARG A 156     125.640  -6.300 -54.960  1.00  0.00           H
ATOM   2347  HG2 ARG A 156     124.300  -6.120 -56.030  1.00  0.00           H
ATOM   2348  CD  ARG A 156     123.770  -6.590 -53.940  1.00  0.00           C
ATOM   2349  HD1 ARG A 156     123.490  -7.610 -54.220  1.00  0.00           H
ATOM   2350  HD2 ARG A 156     122.820  -6.050 -53.970  1.00  0.00           H
ATOM   2351  NE  ARG A 156     124.250  -6.500 -52.560  1.00  0.00           N
ATOM   2352  HE  ARG A 156     123.950  -5.710 -52.000  1.00  0.00           H
ATOM   2353  CZ  ARG A 156     125.160  -7.200 -51.930  1.00  0.00           C
ATOM   2354  NH1 ARG A 156     125.880  -8.130 -52.510  1.00  0.00           N
ATOM   2355 1HH1 ARG A 156     125.440  -8.650 -53.250  1.00  0.00           H
ATOM   2356 2HH1 ARG A 156     126.450  -8.680 -51.880  1.00  0.00           H
ATOM   2357  NH2 ARG A 156     125.540  -6.770 -50.810  1.00  0.00           N
ATOM   2358 1HH2 ARG A 156     125.210  -5.940 -50.340  1.00  0.00           H
ATOM   2359 2HH2 ARG A 156     126.260  -7.320 -50.370  1.00  0.00           H
ATOM   2360  C   ARG A 156     123.680  -2.090 -54.560  1.00  0.00           C
ATOM   2361  O   ARG A 156     123.210  -1.870 -53.420  1.00  0.00           O
ATOM   2362  N   LEU A 157     124.110  -1.130 -55.370  1.00  0.00           N
ATOM   2363  H   LEU A 157     124.370  -1.340 -56.320  1.00  0.00           H
ATOM   2364  CA  LEU A 157     124.180   0.310 -54.950  1.00  0.00           C
ATOM   2365  HA  LEU A 157     124.490   0.360 -53.900  1.00  0.00           H
ATOM   2366  CB  LEU A 157     125.150   1.160 -55.800  1.00  0.00           C
ATOM   2367  HB1 LEU A 157     124.730   2.150 -55.670  1.00  0.00           H
ATOM   2368  HB2 LEU A 157     125.070   0.870 -56.850  1.00  0.00           H
ATOM   2369  CG  LEU A 157     126.570   1.170 -55.210  1.00  0.00           C
ATOM   2370  HG  LEU A 157     126.860   0.140 -55.040  1.00  0.00           H
ATOM   2371  CD1 LEU A 157     127.500   1.700 -56.300  1.00  0.00           C
ATOM   2372 1HD1 LEU A 157     127.100   2.680 -56.580  1.00  0.00           H
ATOM   2373 2HD1 LEU A 157     128.510   1.680 -55.890  1.00  0.00           H
ATOM   2374 3HD1 LEU A 157     127.310   1.140 -57.210  1.00  0.00           H
ATOM   2375  CD2 LEU A 157     126.670   2.070 -53.980  1.00  0.00           C
ATOM   2376 1HD2 LEU A 157     126.220   1.510 -53.160  1.00  0.00           H
ATOM   2377 2HD2 LEU A 157     127.710   2.340 -53.780  1.00  0.00           H
ATOM   2378 3HD2 LEU A 157     126.100   2.990 -54.080  1.00  0.00           H
ATOM   2379  C   LEU A 157     122.780   0.930 -54.980  1.00  0.00           C
ATOM   2380  O   LEU A 157     122.420   1.740 -54.080  1.00  0.00           O
ATOM   2381  N   SER A 158     121.850   0.510 -55.900  1.00  0.00           N
ATOM   2382  H   SER A 158     122.230  -0.160 -56.560  1.00  0.00           H
ATOM   2383  CA  SER A 158     120.380   0.920 -55.960  1.00  0.00           C
ATOM   2384  HA  SER A 158     120.310   2.000 -55.930  1.00  0.00           H
ATOM   2385  CB  SER A 158     119.800   0.420 -57.320  1.00  0.00           C
ATOM   2386  HB1 SER A 158     118.750   0.730 -57.360  1.00  0.00           H
ATOM   2387  HB2 SER A 158     119.730  -0.660 -57.500  1.00  0.00           H
ATOM   2388  OG  SER A 158     120.570   1.070 -58.310  1.00  0.00           O
ATOM   2389  HG  SER A 158     121.350   0.540 -58.430  1.00  0.00           H
ATOM   2390  C   SER A 158     119.680   0.390 -54.730  1.00  0.00           C
ATOM   2391  O   SER A 158     119.080   1.160 -53.910  1.00  0.00           O
ATOM   2392  N   VAL A 159     119.860  -0.870 -54.360  1.00  0.00           N
ATOM   2393  H   VAL A 159     120.570  -1.400 -54.840  1.00  0.00           H
ATOM   2394  CA  VAL A 159     119.100  -1.390 -53.210  1.00  0.00           C
ATOM   2395  HA  VAL A 159     118.190  -0.790 -53.120  1.00  0.00           H
ATOM   2396  CB  VAL A 159     118.700  -2.890 -53.230  1.00  0.00           C
ATOM   2397  HB  VAL A 159     118.170  -3.150 -52.320  1.00  0.00           H
ATOM   2398  CG1 VAL A 159     117.870  -3.260 -54.520  1.00  0.00           C
ATOM   2399 1HG1 VAL A 159     117.060  -2.550 -54.700  1.00  0.00           H
ATOM   2400 2HG1 VAL A 159     118.520  -3.180 -55.390  1.00  0.00           H
ATOM   2401 3HG1 VAL A 159     117.460  -4.270 -54.540  1.00  0.00           H
ATOM   2402  CG2 VAL A 159     120.010  -3.770 -53.210  1.00  0.00           C
ATOM   2403 1HG2 VAL A 159     119.700  -4.810 -53.340  1.00  0.00           H
ATOM   2404 2HG2 VAL A 159     120.680  -3.490 -54.010  1.00  0.00           H
ATOM   2405 3HG2 VAL A 159     120.480  -3.520 -52.260  1.00  0.00           H
ATOM   2406  C   VAL A 159     119.610  -0.960 -51.800  1.00  0.00           C
ATOM   2407  O   VAL A 159     118.910  -1.180 -50.840  1.00  0.00           O
ATOM   2408  N   ASP A 160     120.710  -0.260 -51.680  1.00  0.00           N
ATOM   2409  H   ASP A 160     121.280  -0.170 -52.510  1.00  0.00           H
ATOM   2410  CA  ASP A 160     121.380   0.120 -50.360  1.00  0.00           C
ATOM   2411  HA  ASP A 160     120.840  -0.420 -49.580  1.00  0.00           H
ATOM   2412  CB  ASP A 160     122.880  -0.360 -50.310  1.00  0.00           C
ATOM   2413  HB1 ASP A 160     123.420   0.250 -51.030  1.00  0.00           H
ATOM   2414  HB2 ASP A 160     122.950  -1.410 -50.600  1.00  0.00           H
ATOM   2415  CG  ASP A 160     123.460  -0.340 -48.930  1.00  0.00           C
ATOM   2416  OD1 ASP A 160     124.680  -0.060 -48.810  1.00  0.00           O
ATOM   2417  OD2 ASP A 160     122.770  -0.570 -47.910  1.00  0.00           O
ATOM   2418  C   ASP A 160     121.150   1.610 -49.950  1.00  0.00           C
ATOM   2419  O   ASP A 160     121.400   1.980 -48.800  1.00  0.00           O
ATOM   2420  N   TYR A 161     120.830   2.480 -50.920  1.00  0.00           N
ATOM   2421  H   TYR A 161     120.700   2.120 -51.850  1.00  0.00           H
ATOM   2422  CA  TYR A 161     120.610   4.000 -50.690  1.00  0.00           C
ATOM   2423  HA  TYR A 161     120.380   4.150 -49.630  1.00  0.00           H
ATOM   2424  CB  TYR A 161     121.900   4.680 -51.060  1.00  0.00           C
ATOM   2425  HB1 TYR A 161     121.720   5.760 -51.040  1.00  0.00           H
ATOM   2426  HB2 TYR A 161     122.110   4.410 -52.100  1.00  0.00           H
ATOM   2427  CG  TYR A 161     123.160   4.420 -50.200  1.00  0.00           C
ATOM   2428  CD1 TYR A 161     123.500   5.360 -49.210  1.00  0.00           C
ATOM   2429  HD1 TYR A 161     122.800   6.170 -49.090  1.00  0.00           H
ATOM   2430  CE1 TYR A 161     124.630   5.090 -48.330  1.00  0.00           C
ATOM   2431  HE1 TYR A 161     125.000   5.850 -47.660  1.00  0.00           H
ATOM   2432  CZ  TYR A 161     125.510   4.060 -48.710  1.00  0.00           C
ATOM   2433  OH  TYR A 161     126.720   3.920 -48.030  1.00  0.00           O
ATOM   2434  HH  TYR A 161     127.130   3.120 -48.380  1.00  0.00           H
ATOM   2435  CE2 TYR A 161     125.200   3.190 -49.760  1.00  0.00           C
ATOM   2436  HE2 TYR A 161     125.880   2.490 -50.230  1.00  0.00           H
ATOM   2437  CD2 TYR A 161     124.000   3.330 -50.470  1.00  0.00           C
ATOM   2438  HD2 TYR A 161     123.870   2.550 -51.210  1.00  0.00           H
ATOM   2439  C   TYR A 161     119.480   4.560 -51.520  1.00  0.00           C
ATOM   2440  O   TYR A 161     119.460   4.470 -52.750  1.00  0.00           O
ATOM   2441  N   GLY A 162     118.420   4.950 -50.810  1.00  0.00           N
ATOM   2442  H   GLY A 162     118.360   4.910 -49.800  1.00  0.00           H
ATOM   2443  CA  GLY A 162     117.180   5.370 -51.410  1.00  0.00           C
ATOM   2444  HA1 GLY A 162     116.340   4.940 -50.860  1.00  0.00           H
ATOM   2445  HA2 GLY A 162     117.110   4.920 -52.410  1.00  0.00           H
ATOM   2446  C   GLY A 162     117.080   6.870 -51.560  1.00  0.00           C
ATOM   2447  O   GLY A 162     117.430   7.680 -50.680  1.00  0.00           O
ATOM   2448  N   LYS A 163     116.540   7.330 -52.720  1.00  0.00           N
ATOM   2449  H   LYS A 163     116.210   6.580 -53.320  1.00  0.00           H
ATOM   2450  CA  LYS A 163     116.470   8.630 -53.250  1.00  0.00           C
ATOM   2451  HA  LYS A 163     116.200   8.490 -54.300  1.00  0.00           H
ATOM   2452  CB  LYS A 163     115.220   9.350 -52.650  1.00  0.00           C
ATOM   2453  HB1 LYS A 163     115.230  10.320 -53.150  1.00  0.00           H
ATOM   2454  HB2 LYS A 163     115.450   9.360 -51.580  1.00  0.00           H
ATOM   2455  CG  LYS A 163     113.870   8.690 -52.880  1.00  0.00           C
ATOM   2456  HG1 LYS A 163     113.820   7.720 -52.370  1.00  0.00           H
ATOM   2457  HG2 LYS A 163     113.700   8.490 -53.930  1.00  0.00           H
ATOM   2458  CD  LYS A 163     112.780   9.570 -52.230  1.00  0.00           C
ATOM   2459  HD1 LYS A 163     112.660  10.560 -52.690  1.00  0.00           H
ATOM   2460  HD2 LYS A 163     112.830   9.770 -51.160  1.00  0.00           H
ATOM   2461  CE  LYS A 163     111.490   8.820 -52.420  1.00  0.00           C
ATOM   2462  HE1 LYS A 163     111.490   7.970 -51.740  1.00  0.00           H
ATOM   2463  HE2 LYS A 163     111.500   8.420 -53.430  1.00  0.00           H
ATOM   2464  NZ  LYS A 163     110.250   9.680 -52.160  1.00  0.00           N
ATOM   2465  HZ1 LYS A 163     109.390   9.150 -52.170  1.00  0.00           H
ATOM   2466  HZ2 LYS A 163     110.310  10.050 -51.220  1.00  0.00           H
ATOM   2467  HZ3 LYS A 163     110.150  10.490 -52.760  1.00  0.00           H
ATOM   2468  C   LYS A 163     117.860   9.370 -53.330  1.00  0.00           C
ATOM   2469  O   LYS A 163     117.880  10.580 -53.050  1.00  0.00           O
ATOM   2470  N   LYS A 164     118.950   8.640 -53.650  1.00  0.00           N
ATOM   2471  H   LYS A 164     118.680   7.710 -53.960  1.00  0.00           H
ATOM   2472  CA  LYS A 164     120.400   9.090 -53.660  1.00  0.00           C
ATOM   2473  HA  LYS A 164     120.390  10.170 -53.480  1.00  0.00           H
ATOM   2474  CB  LYS A 164     121.180   8.330 -52.570  1.00  0.00           C
ATOM   2475  HB1 LYS A 164     122.240   8.560 -52.690  1.00  0.00           H
ATOM   2476  HB2 LYS A 164     121.110   7.240 -52.610  1.00  0.00           H
ATOM   2477  CG  LYS A 164     120.670   8.510 -51.090  1.00  0.00           C
ATOM   2478  HG1 LYS A 164     121.040   7.710 -50.460  1.00  0.00           H
ATOM   2479  HG2 LYS A 164     119.590   8.370 -51.040  1.00  0.00           H
ATOM   2480  CD  LYS A 164     121.010   9.880 -50.460  1.00  0.00           C
ATOM   2481  HD1 LYS A 164     120.570  10.570 -51.170  1.00  0.00           H
ATOM   2482  HD2 LYS A 164     122.090  10.030 -50.400  1.00  0.00           H
ATOM   2483  CE  LYS A 164     120.420  10.040 -49.050  1.00  0.00           C
ATOM   2484  HE1 LYS A 164     121.020   9.530 -48.300  1.00  0.00           H
ATOM   2485  HE2 LYS A 164     119.360   9.770 -49.110  1.00  0.00           H
ATOM   2486  NZ  LYS A 164     120.490  11.450 -48.710  1.00  0.00           N
ATOM   2487  HZ1 LYS A 164     119.980  11.530 -47.840  1.00  0.00           H
ATOM   2488  HZ2 LYS A 164     121.420  11.830 -48.590  1.00  0.00           H
ATOM   2489  HZ3 LYS A 164     120.000  12.000 -49.400  1.00  0.00           H
ATOM   2490  C   LYS A 164     121.080   8.930 -55.030  1.00  0.00           C
ATOM   2491  O   LYS A 164     121.030   7.860 -55.630  1.00  0.00           O
ATOM   2492  N   SER A 165     121.850   9.880 -55.390  1.00  0.00           N
ATOM   2493  H   SER A 165     121.710  10.670 -54.770  1.00  0.00           H
ATOM   2494  CA  SER A 165     122.380  10.020 -56.730  1.00  0.00           C
ATOM   2495  HA  SER A 165     121.620   9.920 -57.510  1.00  0.00           H
ATOM   2496  CB  SER A 165     122.820  11.420 -56.840  1.00  0.00           C
ATOM   2497  HB1 SER A 165     123.370  11.440 -57.780  1.00  0.00           H
ATOM   2498  HB2 SER A 165     123.590  11.570 -56.080  1.00  0.00           H
ATOM   2499  OG  SER A 165     121.700  12.290 -56.780  1.00  0.00           O
ATOM   2500  HG  SER A 165     121.500  12.410 -55.850  1.00  0.00           H
ATOM   2501  C   SER A 165     123.520   9.100 -57.090  1.00  0.00           C
ATOM   2502  O   SER A 165     124.450   8.820 -56.360  1.00  0.00           O
ATOM   2503  N   LYS A 166     123.560   8.750 -58.410  1.00  0.00           N
ATOM   2504  H   LYS A 166     122.780   9.110 -58.940  1.00  0.00           H
ATOM   2505  CA  LYS A 166     124.250   7.730 -59.220  1.00  0.00           C
ATOM   2506  HA  LYS A 166     125.200   7.520 -58.730  1.00  0.00           H
ATOM   2507  CB  LYS A 166     123.370   6.490 -59.250  1.00  0.00           C
ATOM   2508  HB1 LYS A 166     123.750   5.760 -59.960  1.00  0.00           H
ATOM   2509  HB2 LYS A 166     122.350   6.810 -59.470  1.00  0.00           H
ATOM   2510  CG  LYS A 166     123.320   5.780 -57.890  1.00  0.00           C
ATOM   2511  HG1 LYS A 166     122.780   6.430 -57.210  1.00  0.00           H
ATOM   2512  HG2 LYS A 166     124.360   5.540 -57.660  1.00  0.00           H
ATOM   2513  CD  LYS A 166     122.470   4.530 -57.970  1.00  0.00           C
ATOM   2514  HD1 LYS A 166     122.540   4.090 -56.980  1.00  0.00           H
ATOM   2515  HD2 LYS A 166     122.800   3.770 -58.680  1.00  0.00           H
ATOM   2516  CE  LYS A 166     120.970   4.810 -58.170  1.00  0.00           C
ATOM   2517  HE1 LYS A 166     120.480   3.880 -58.450  1.00  0.00           H
ATOM   2518  HE2 LYS A 166     120.860   5.410 -59.070  1.00  0.00           H
ATOM   2519  NZ  LYS A 166     120.470   5.360 -56.870  1.00  0.00           N
ATOM   2520  HZ1 LYS A 166     120.870   4.820 -56.120  1.00  0.00           H
ATOM   2521  HZ2 LYS A 166     120.660   6.340 -56.710  1.00  0.00           H
ATOM   2522  HZ3 LYS A 166     119.470   5.210 -56.860  1.00  0.00           H
ATOM   2523  C   LYS A 166     124.690   8.370 -60.550  1.00  0.00           C
ATOM   2524  O   LYS A 166     123.800   8.550 -61.450  1.00  0.00           O
ATOM   2525  N   LEU A 167     125.950   8.770 -60.780  1.00  0.00           N
ATOM   2526  H   LEU A 167     126.590   8.470 -60.060  1.00  0.00           H
ATOM   2527  CA  LEU A 167     126.510   9.130 -62.140  1.00  0.00           C
ATOM   2528  HA  LEU A 167     125.660   8.960 -62.810  1.00  0.00           H
ATOM   2529  CB  LEU A 167     126.880  10.640 -62.070  1.00  0.00           C
ATOM   2530  HB1 LEU A 167     127.560  10.920 -62.880  1.00  0.00           H
ATOM   2531  HB2 LEU A 167     127.530  10.610 -61.190  1.00  0.00           H
ATOM   2532  CG  LEU A 167     125.820  11.760 -61.880  1.00  0.00           C
ATOM   2533  HG  LEU A 167     125.030  11.630 -62.610  1.00  0.00           H
ATOM   2534  CD1 LEU A 167     125.290  11.860 -60.500  1.00  0.00           C
ATOM   2535 1HD1 LEU A 167     124.830  12.840 -60.310  1.00  0.00           H
ATOM   2536 2HD1 LEU A 167     124.560  11.080 -60.290  1.00  0.00           H
ATOM   2537 3HD1 LEU A 167     126.110  11.660 -59.810  1.00  0.00           H
ATOM   2538  CD2 LEU A 167     126.570  13.030 -62.140  1.00  0.00           C
ATOM   2539 1HD2 LEU A 167     127.100  13.170 -63.080  1.00  0.00           H
ATOM   2540 2HD2 LEU A 167     125.910  13.890 -62.090  1.00  0.00           H
ATOM   2541 3HD2 LEU A 167     127.340  13.330 -61.420  1.00  0.00           H
ATOM   2542  C   LEU A 167     127.690   8.270 -62.560  1.00  0.00           C
ATOM   2543  O   LEU A 167     128.400   7.760 -61.750  1.00  0.00           O
ATOM   2544  N   GLU A 168     127.810   7.940 -63.850  1.00  0.00           N
ATOM   2545  H   GLU A 168     127.170   8.440 -64.450  1.00  0.00           H
ATOM   2546  CA  GLU A 168     128.940   7.150 -64.360  1.00  0.00           C
ATOM   2547  HA  GLU A 168     129.680   6.930 -63.590  1.00  0.00           H
ATOM   2548  CB  GLU A 168     128.480   5.790 -64.890  1.00  0.00           C
ATOM   2549  HB1 GLU A 168     127.940   5.280 -64.100  1.00  0.00           H
ATOM   2550  HB2 GLU A 168     129.350   5.160 -65.060  1.00  0.00           H
ATOM   2551  CG  GLU A 168     127.490   5.900 -66.090  1.00  0.00           C
ATOM   2552  HG1 GLU A 168     127.710   6.750 -66.730  1.00  0.00           H
ATOM   2553  HG2 GLU A 168     126.490   6.010 -65.680  1.00  0.00           H
ATOM   2554  CD  GLU A 168     127.670   4.670 -66.950  1.00  0.00           C
ATOM   2555  OE1 GLU A 168     126.960   3.710 -66.630  1.00  0.00           O
ATOM   2556  OE2 GLU A 168     128.460   4.630 -67.890  1.00  0.00           O
ATOM   2557  C   GLU A 168     129.750   7.900 -65.410  1.00  0.00           C
ATOM   2558  O   GLU A 168     129.270   8.780 -66.150  1.00  0.00           O
ATOM   2559  N   PHE A 169     131.050   7.570 -65.710  1.00  0.00           N
ATOM   2560  H   PHE A 169     131.510   6.930 -65.070  1.00  0.00           H
ATOM   2561  CA  PHE A 169     131.970   8.110 -66.810  1.00  0.00           C
ATOM   2562  HA  PHE A 169     131.290   8.590 -67.510  1.00  0.00           H
ATOM   2563  CB  PHE A 169     133.050   8.960 -66.180  1.00  0.00           C
ATOM   2564  HB1 PHE A 169     133.530   8.340 -65.420  1.00  0.00           H
ATOM   2565  HB2 PHE A 169     132.560   9.770 -65.650  1.00  0.00           H
ATOM   2566  CG  PHE A 169     134.080   9.580 -67.130  1.00  0.00           C
ATOM   2567  CD1 PHE A 169     135.210   8.920 -67.520  1.00  0.00           C
ATOM   2568  HD1 PHE A 169     135.440   7.900 -67.260  1.00  0.00           H
ATOM   2569  CE1 PHE A 169     136.110   9.620 -68.370  1.00  0.00           C
ATOM   2570  HE1 PHE A 169     136.940   9.070 -68.790  1.00  0.00           H
ATOM   2571  CZ  PHE A 169     135.850  10.830 -68.910  1.00  0.00           C
ATOM   2572  HZ  PHE A 169     136.480  11.290 -69.660  1.00  0.00           H
ATOM   2573  CE2 PHE A 169     134.640  11.480 -68.500  1.00  0.00           C
ATOM   2574  HE2 PHE A 169     134.420  12.470 -68.850  1.00  0.00           H
ATOM   2575  CD2 PHE A 169     133.780  10.880 -67.570  1.00  0.00           C
ATOM   2576  HD2 PHE A 169     132.900  11.350 -67.160  1.00  0.00           H
ATOM   2577  C   PHE A 169     132.520   6.770 -67.390  1.00  0.00           C
ATOM   2578  O   PHE A 169     132.640   5.740 -66.740  1.00  0.00           O
ATOM   2579  N   SER A 170     132.680   6.820 -68.740  1.00  0.00           N
ATOM   2580  H   SER A 170     132.450   7.650 -69.260  1.00  0.00           H
ATOM   2581  CA  SER A 170     132.770   5.590 -69.540  1.00  0.00           C
ATOM   2582  HA  SER A 170     133.100   4.780 -68.890  1.00  0.00           H
ATOM   2583  CB  SER A 170     131.420   5.120 -69.970  1.00  0.00           C
ATOM   2584  HB1 SER A 170     131.120   5.630 -70.890  1.00  0.00           H
ATOM   2585  HB2 SER A 170     130.770   5.170 -69.100  1.00  0.00           H
ATOM   2586  OG  SER A 170     131.550   3.740 -70.360  1.00  0.00           O
ATOM   2587  HG  SER A 170     130.700   3.390 -70.660  1.00  0.00           H
ATOM   2588  C   SER A 170     133.670   5.700 -70.760  1.00  0.00           C
ATOM   2589  O   SER A 170     133.780   6.810 -71.280  1.00  0.00           O
ATOM   2590  N   ILE A 171     134.390   4.630 -71.150  1.00  0.00           N
ATOM   2591  H   ILE A 171     134.250   3.770 -70.630  1.00  0.00           H
ATOM   2592  CA  ILE A 171     135.300   4.530 -72.260  1.00  0.00           C
ATOM   2593  HA  ILE A 171     135.450   5.500 -72.740  1.00  0.00           H
ATOM   2594  CB  ILE A 171     136.670   4.060 -71.770  1.00  0.00           C
ATOM   2595  HB  ILE A 171     136.510   3.020 -71.470  1.00  0.00           H
ATOM   2596  CG2 ILE A 171     137.630   4.110 -73.020  1.00  0.00           C
ATOM   2597 1HG2 ILE A 171     137.770   5.150 -73.290  1.00  0.00           H
ATOM   2598 2HG2 ILE A 171     138.590   3.660 -72.730  1.00  0.00           H
ATOM   2599 3HG2 ILE A 171     137.300   3.540 -73.890  1.00  0.00           H
ATOM   2600  CG1 ILE A 171     137.340   4.720 -70.550  1.00  0.00           C
ATOM   2601 1HG1 ILE A 171     138.360   4.330 -70.550  1.00  0.00           H
ATOM   2602 2HG1 ILE A 171     136.830   4.450 -69.630  1.00  0.00           H
ATOM   2603  CD  ILE A 171     137.400   6.260 -70.500  1.00  0.00           C
ATOM   2604  HD1 ILE A 171     136.420   6.700 -70.670  1.00  0.00           H
ATOM   2605  HD2 ILE A 171     137.760   6.520 -69.500  1.00  0.00           H
ATOM   2606  HD3 ILE A 171     138.140   6.640 -71.210  1.00  0.00           H
ATOM   2607  C   ILE A 171     134.790   3.530 -73.350  1.00  0.00           C
ATOM   2608  O   ILE A 171     134.600   2.350 -73.010  1.00  0.00           O
ATOM   2609  N   TYR A 172     134.590   3.960 -74.590  1.00  0.00           N
ATOM   2610  H   TYR A 172     134.890   4.910 -74.770  1.00  0.00           H
ATOM   2611  CA  TYR A 172     134.000   3.210 -75.730  1.00  0.00           C
ATOM   2612  HA  TYR A 172     133.240   2.630 -75.210  1.00  0.00           H
ATOM   2613  CB  TYR A 172     133.200   4.170 -76.660  1.00  0.00           C
ATOM   2614  HB1 TYR A 172     133.810   4.910 -77.170  1.00  0.00           H
ATOM   2615  HB2 TYR A 172     132.620   4.680 -75.900  1.00  0.00           H
ATOM   2616  CG  TYR A 172     132.280   3.520 -77.620  1.00  0.00           C
ATOM   2617  CD1 TYR A 172     132.700   3.320 -78.920  1.00  0.00           C
ATOM   2618  HD1 TYR A 172     133.740   3.470 -79.150  1.00  0.00           H
ATOM   2619  CE1 TYR A 172     131.780   2.870 -79.910  1.00  0.00           C
ATOM   2620  HE1 TYR A 172     132.090   2.800 -80.940  1.00  0.00           H
ATOM   2621  CZ  TYR A 172     130.450   2.590 -79.610  1.00  0.00           C
ATOM   2622  OH  TYR A 172     129.570   2.180 -80.510  1.00  0.00           O
ATOM   2623  HH  TYR A 172     128.790   2.320 -79.980  1.00  0.00           H
ATOM   2624  CE2 TYR A 172     130.030   2.760 -78.280  1.00  0.00           C
ATOM   2625  HE2 TYR A 172     129.000   2.640 -77.980  1.00  0.00           H
ATOM   2626  CD2 TYR A 172     130.950   3.240 -77.300  1.00  0.00           C
ATOM   2627  HD2 TYR A 172     130.620   3.390 -76.290  1.00  0.00           H
ATOM   2628  C   TYR A 172     135.050   2.250 -76.470  1.00  0.00           C
ATOM   2629  O   TYR A 172     136.160   2.710 -76.610  1.00  0.00           O
ATOM   2630  N   PRO A 173     134.760   1.010 -76.830  1.00  0.00           N
ATOM   2631  CD  PRO A 173     133.410   0.470 -76.830  1.00  0.00           C
ATOM   2632  HD1 PRO A 173     132.640   1.160 -77.170  1.00  0.00           H
ATOM   2633  HD2 PRO A 173     133.090   0.090 -75.860  1.00  0.00           H
ATOM   2634  CG  PRO A 173     133.440  -0.730 -77.750  1.00  0.00           C
ATOM   2635  HG1 PRO A 173     133.260  -0.460 -78.790  1.00  0.00           H
ATOM   2636  HG2 PRO A 173     132.690  -1.490 -77.550  1.00  0.00           H
ATOM   2637  CB  PRO A 173     134.910  -1.170 -77.550  1.00  0.00           C
ATOM   2638  HB1 PRO A 173     135.230  -1.810 -78.370  1.00  0.00           H
ATOM   2639  HB2 PRO A 173     135.000  -1.710 -76.610  1.00  0.00           H
ATOM   2640  CA  PRO A 173     135.690   0.130 -77.450  1.00  0.00           C
ATOM   2641  HA  PRO A 173     136.620   0.010 -76.890  1.00  0.00           H
ATOM   2642  C   PRO A 173     136.170   0.570 -78.830  1.00  0.00           C
ATOM   2643  O   PRO A 173     135.460   1.280 -79.550  1.00  0.00           O
ATOM   2644  N   ALA A 174     137.380   0.170 -79.220  1.00  0.00           N
ATOM   2645  H   ALA A 174     137.980  -0.250 -78.520  1.00  0.00           H
ATOM   2646  CA  ALA A 174     137.830   0.300 -80.590  1.00  0.00           C
ATOM   2647  HA  ALA A 174     136.970   0.120 -81.230  1.00  0.00           H
ATOM   2648  CB  ALA A 174     138.640   1.650 -80.740  1.00  0.00           C
ATOM   2649  HB1 ALA A 174     139.600   1.530 -80.230  1.00  0.00           H
ATOM   2650  HB2 ALA A 174     138.930   1.820 -81.770  1.00  0.00           H
ATOM   2651  HB3 ALA A 174     138.110   2.530 -80.380  1.00  0.00           H
ATOM   2652  C   ALA A 174     138.830  -0.830 -81.080  1.00  0.00           C
ATOM   2653  O   ALA A 174     139.600  -1.350 -80.300  1.00  0.00           O
ATOM   2654  N   PRO A 175     138.830  -1.240 -82.350  1.00  0.00           N
ATOM   2655  CD  PRO A 175     137.900  -0.840 -83.460  1.00  0.00           C
ATOM   2656  HD1 PRO A 175     138.070   0.190 -83.750  1.00  0.00           H
ATOM   2657  HD2 PRO A 175     136.870  -0.840 -83.110  1.00  0.00           H
ATOM   2658  CG  PRO A 175     138.060  -1.820 -84.600  1.00  0.00           C
ATOM   2659  HG1 PRO A 175     138.070  -1.340 -85.580  1.00  0.00           H
ATOM   2660  HG2 PRO A 175     137.260  -2.550 -84.530  1.00  0.00           H
ATOM   2661  CB  PRO A 175     139.290  -2.620 -84.260  1.00  0.00           C
ATOM   2662  HB1 PRO A 175     140.140  -2.210 -84.810  1.00  0.00           H
ATOM   2663  HB2 PRO A 175     139.180  -3.640 -84.630  1.00  0.00           H
ATOM   2664  CA  PRO A 175     139.560  -2.450 -82.840  1.00  0.00           C
ATOM   2665  HA  PRO A 175     139.080  -3.330 -82.420  1.00  0.00           H
ATOM   2666  C   PRO A 175     141.050  -2.460 -82.530  1.00  0.00           C
ATOM   2667  O   PRO A 175     141.560  -3.490 -82.100  1.00  0.00           O
ATOM   2668  N   GLN A 176     141.710  -1.250 -82.590  1.00  0.00           N
ATOM   2669  H   GLN A 176     141.180  -0.440 -82.910  1.00  0.00           H
ATOM   2670  CA  GLN A 176     143.210  -1.150 -82.360  1.00  0.00           C
ATOM   2671  HA  GLN A 176     143.630  -1.890 -83.040  1.00  0.00           H
ATOM   2672  CB  GLN A 176     143.720   0.190 -83.000  1.00  0.00           C
ATOM   2673  HB1 GLN A 176     143.260   0.370 -83.970  1.00  0.00           H
ATOM   2674  HB2 GLN A 176     144.800   0.120 -83.100  1.00  0.00           H
ATOM   2675  CG  GLN A 176     143.350   1.480 -82.180  1.00  0.00           C
ATOM   2676  HG1 GLN A 176     143.570   1.170 -81.160  1.00  0.00           H
ATOM   2677  HG2 GLN A 176     142.260   1.520 -82.260  1.00  0.00           H
ATOM   2678  CD  GLN A 176     144.060   2.690 -82.680  1.00  0.00           C
ATOM   2679  OE1 GLN A 176     144.630   2.760 -83.790  1.00  0.00           O
ATOM   2680  NE2 GLN A 176     144.210   3.720 -81.880  1.00  0.00           N
ATOM   2681 1HE2 GLN A 176     143.610   3.760 -81.070  1.00  0.00           H
ATOM   2682 2HE2 GLN A 176     144.550   4.620 -82.180  1.00  0.00           H
ATOM   2683  C   GLN A 176     143.630  -1.530 -80.880  1.00  0.00           C
ATOM   2684  O   GLN A 176     144.790  -1.790 -80.520  1.00  0.00           O
ATOM   2685  N   VAL A 177     142.630  -1.490 -79.980  1.00  0.00           N
ATOM   2686  H   VAL A 177     141.690  -1.260 -80.280  1.00  0.00           H
ATOM   2687  CA  VAL A 177     142.770  -1.880 -78.550  1.00  0.00           C
ATOM   2688  HA  VAL A 177     143.670  -2.480 -78.460  1.00  0.00           H
ATOM   2689  CB  VAL A 177     142.890  -0.740 -77.550  1.00  0.00           C
ATOM   2690  HB  VAL A 177     143.050  -1.230 -76.590  1.00  0.00           H
ATOM   2691  CG1 VAL A 177     144.080   0.110 -77.770  1.00  0.00           C
ATOM   2692 1HG1 VAL A 177     143.920   0.780 -78.610  1.00  0.00           H
ATOM   2693 2HG1 VAL A 177     144.240   0.820 -76.960  1.00  0.00           H
ATOM   2694 3HG1 VAL A 177     144.870  -0.550 -78.140  1.00  0.00           H
ATOM   2695  CG2 VAL A 177     141.670   0.210 -77.600  1.00  0.00           C
ATOM   2696 1HG2 VAL A 177     141.400   0.570 -78.590  1.00  0.00           H
ATOM   2697 2HG2 VAL A 177     140.780  -0.370 -77.390  1.00  0.00           H
ATOM   2698 3HG2 VAL A 177     141.740   1.090 -76.960  1.00  0.00           H
ATOM   2699  C   VAL A 177     141.770  -2.930 -78.150  1.00  0.00           C
ATOM   2700  O   VAL A 177     141.450  -3.060 -76.960  1.00  0.00           O
ATOM   2701  N   SER A 178     141.280  -3.830 -79.060  1.00  0.00           N
ATOM   2702  H   SER A 178     141.570  -3.700 -80.020  1.00  0.00           H
ATOM   2703  CA  SER A 178     140.290  -4.870 -78.890  1.00  0.00           C
ATOM   2704  HA  SER A 178     139.280  -4.520 -78.680  1.00  0.00           H
ATOM   2705  CB  SER A 178     140.090  -5.610 -80.190  1.00  0.00           C
ATOM   2706  HB1 SER A 178     139.850  -4.940 -81.020  1.00  0.00           H
ATOM   2707  HB2 SER A 178     139.210  -6.230 -80.070  1.00  0.00           H
ATOM   2708  OG  SER A 178     141.280  -6.370 -80.550  1.00  0.00           O
ATOM   2709  HG  SER A 178     140.970  -6.970 -81.230  1.00  0.00           H
ATOM   2710  C   SER A 178     140.590  -5.960 -77.800  1.00  0.00           C
ATOM   2711  O   SER A 178     141.730  -6.220 -77.450  1.00  0.00           O
ATOM   2712  N   THR A 179     139.520  -6.340 -77.050  1.00  0.00           N
ATOM   2713  H   THR A 179     138.600  -6.080 -77.390  1.00  0.00           H
ATOM   2714  CA  THR A 179     139.600  -7.300 -75.930  1.00  0.00           C
ATOM   2715  HA  THR A 179     140.540  -7.850 -75.900  1.00  0.00           H
ATOM   2716  CB  THR A 179     139.430  -6.550 -74.600  1.00  0.00           C
ATOM   2717  HB  THR A 179     139.590  -7.280 -73.800  1.00  0.00           H
ATOM   2718  CG2 THR A 179     140.380  -5.410 -74.450  1.00  0.00           C
ATOM   2719 1HG2 THR A 179     141.370  -5.820 -74.210  1.00  0.00           H
ATOM   2720 2HG2 THR A 179     140.300  -4.660 -75.230  1.00  0.00           H
ATOM   2721 3HG2 THR A 179     140.110  -4.880 -73.540  1.00  0.00           H
ATOM   2722  OG1 THR A 179     138.120  -6.020 -74.420  1.00  0.00           O
ATOM   2723  HG1 THR A 179     138.080  -5.840 -73.470  1.00  0.00           H
ATOM   2724  C   THR A 179     138.660  -8.470 -76.000  1.00  0.00           C
ATOM   2725  O   THR A 179     138.890  -9.460 -75.360  1.00  0.00           O
ATOM   2726  N   ALA A 180     137.600  -8.250 -76.720  1.00  0.00           N
ATOM   2727  H   ALA A 180     137.530  -7.310 -77.100  1.00  0.00           H
ATOM   2728  CA  ALA A 180     136.450  -9.140 -76.800  1.00  0.00           C
ATOM   2729  HA  ALA A 180     136.830 -10.130 -76.530  1.00  0.00           H
ATOM   2730  CB  ALA A 180     135.290  -8.810 -75.820  1.00  0.00           C
ATOM   2731  HB1 ALA A 180     134.420  -9.430 -76.020  1.00  0.00           H
ATOM   2732  HB2 ALA A 180     135.540  -8.720 -74.760  1.00  0.00           H
ATOM   2733  HB3 ALA A 180     134.850  -7.840 -76.060  1.00  0.00           H
ATOM   2734  C   ALA A 180     135.890  -9.230 -78.240  1.00  0.00           C
ATOM   2735  O   ALA A 180     135.800  -8.240 -78.960  1.00  0.00           O
ATOM   2736  N   VAL A 181     135.330 -10.350 -78.590  1.00  0.00           N
ATOM   2737  H   VAL A 181     135.490 -11.160 -78.000  1.00  0.00           H
ATOM   2738  CA  VAL A 181     134.420 -10.510 -79.800  1.00  0.00           C
ATOM   2739  HA  VAL A 181     134.590  -9.680 -80.480  1.00  0.00           H
ATOM   2740  CB  VAL A 181     134.590 -11.770 -80.670  1.00  0.00           C
ATOM   2741  HB  VAL A 181     133.910 -11.890 -81.520  1.00  0.00           H
ATOM   2742  CG1 VAL A 181     136.050 -11.900 -81.170  1.00  0.00           C
ATOM   2743 1HG1 VAL A 181     136.770 -11.960 -80.350  1.00  0.00           H
ATOM   2744 2HG1 VAL A 181     136.210 -12.820 -81.720  1.00  0.00           H
ATOM   2745 3HG1 VAL A 181     136.370 -11.070 -81.800  1.00  0.00           H
ATOM   2746  CG2 VAL A 181     134.220 -12.970 -79.880  1.00  0.00           C
ATOM   2747 1HG2 VAL A 181     134.820 -12.910 -78.970  1.00  0.00           H
ATOM   2748 2HG2 VAL A 181     133.150 -12.960 -79.680  1.00  0.00           H
ATOM   2749 3HG2 VAL A 181     134.490 -13.840 -80.480  1.00  0.00           H
ATOM   2750  C   VAL A 181     132.930 -10.390 -79.380  1.00  0.00           C
ATOM   2751  O   VAL A 181     132.160  -9.940 -80.180  1.00  0.00           O
ATOM   2752  N   VAL A 182     132.670 -10.790 -78.130  1.00  0.00           N
ATOM   2753  H   VAL A 182     133.500 -11.130 -77.660  1.00  0.00           H
ATOM   2754  CA  VAL A 182     131.410 -10.630 -77.340  1.00  0.00           C
ATOM   2755  HA  VAL A 182     130.610 -10.890 -78.020  1.00  0.00           H
ATOM   2756  CB  VAL A 182     131.310 -11.630 -76.170  1.00  0.00           C
ATOM   2757  HB  VAL A 182     130.360 -11.390 -75.680  1.00  0.00           H
ATOM   2758  CG1 VAL A 182     131.160 -13.100 -76.510  1.00  0.00           C
ATOM   2759 1HG1 VAL A 182     132.070 -13.450 -77.000  1.00  0.00           H
ATOM   2760 2HG1 VAL A 182     130.800 -13.650 -75.630  1.00  0.00           H
ATOM   2761 3HG1 VAL A 182     130.310 -13.110 -77.190  1.00  0.00           H
ATOM   2762  CG2 VAL A 182     132.550 -11.490 -75.230  1.00  0.00           C
ATOM   2763 1HG2 VAL A 182     132.520 -10.580 -74.620  1.00  0.00           H
ATOM   2764 2HG2 VAL A 182     132.510 -12.330 -74.530  1.00  0.00           H
ATOM   2765 3HG2 VAL A 182     133.470 -11.610 -75.800  1.00  0.00           H
ATOM   2766  C   VAL A 182     131.180  -9.170 -76.970  1.00  0.00           C
ATOM   2767  O   VAL A 182     130.160  -8.890 -76.260  1.00  0.00           O
ATOM   2768  N   GLU A 183     131.970  -8.250 -77.470  1.00  0.00           N
ATOM   2769  H   GLU A 183     132.720  -8.630 -78.030  1.00  0.00           H
ATOM   2770  CA  GLU A 183     131.770  -6.820 -77.360  1.00  0.00           C
ATOM   2771  HA  GLU A 183     131.940  -6.450 -76.350  1.00  0.00           H
ATOM   2772  CB  GLU A 183     132.860  -6.200 -78.230  1.00  0.00           C
ATOM   2773  HB1 GLU A 183     132.940  -6.780 -79.150  1.00  0.00           H
ATOM   2774  HB2 GLU A 183     133.820  -6.300 -77.730  1.00  0.00           H
ATOM   2775  CG  GLU A 183     132.680  -4.770 -78.620  1.00  0.00           C
ATOM   2776  HG1 GLU A 183     132.630  -4.190 -77.700  1.00  0.00           H
ATOM   2777  HG2 GLU A 183     131.760  -4.650 -79.180  1.00  0.00           H
ATOM   2778  CD  GLU A 183     133.850  -4.260 -79.510  1.00  0.00           C
ATOM   2779  OE1 GLU A 183     135.000  -4.150 -79.020  1.00  0.00           O
ATOM   2780  OE2 GLU A 183     133.640  -4.080 -80.720  1.00  0.00           O
ATOM   2781  C   GLU A 183     130.290  -6.290 -77.580  1.00  0.00           C
ATOM   2782  O   GLU A 183     129.850  -5.480 -76.760  1.00  0.00           O
ATOM   2783  N   PRO A 184     129.490  -6.840 -78.540  1.00  0.00           N
ATOM   2784  CD  PRO A 184     129.970  -7.650 -79.730  1.00  0.00           C
ATOM   2785  HD1 PRO A 184     129.870  -8.710 -79.490  1.00  0.00           H
ATOM   2786  HD2 PRO A 184     130.950  -7.520 -80.190  1.00  0.00           H
ATOM   2787  CG  PRO A 184     128.970  -7.380 -80.810  1.00  0.00           C
ATOM   2788  HG1 PRO A 184     128.780  -8.300 -81.350  1.00  0.00           H
ATOM   2789  HG2 PRO A 184     129.240  -6.550 -81.460  1.00  0.00           H
ATOM   2790  CB  PRO A 184     127.700  -6.980 -80.100  1.00  0.00           C
ATOM   2791  HB1 PRO A 184     127.020  -7.800 -79.860  1.00  0.00           H
ATOM   2792  HB2 PRO A 184     127.160  -6.240 -80.690  1.00  0.00           H
ATOM   2793  CA  PRO A 184     128.090  -6.430 -78.700  1.00  0.00           C
ATOM   2794  HA  PRO A 184     127.970  -5.360 -78.800  1.00  0.00           H
ATOM   2795  C   PRO A 184     127.200  -6.830 -77.500  1.00  0.00           C
ATOM   2796  O   PRO A 184     126.350  -6.040 -77.090  1.00  0.00           O
ATOM   2797  N   TYR A 185     127.520  -7.950 -76.810  1.00  0.00           N
ATOM   2798  H   TYR A 185     128.400  -8.360 -77.090  1.00  0.00           H
ATOM   2799  CA  TYR A 185     126.780  -8.490 -75.660  1.00  0.00           C
ATOM   2800  HA  TYR A 185     125.690  -8.510 -75.720  1.00  0.00           H
ATOM   2801  CB  TYR A 185     127.150  -9.970 -75.460  1.00  0.00           C
ATOM   2802  HB1 TYR A 185     126.740 -10.270 -74.490  1.00  0.00           H
ATOM   2803  HB2 TYR A 185     128.220 -10.170 -75.440  1.00  0.00           H
ATOM   2804  CG  TYR A 185     126.620 -10.900 -76.570  1.00  0.00           C
ATOM   2805  CD1 TYR A 185     125.850 -10.420 -77.680  1.00  0.00           C
ATOM   2806  HD1 TYR A 185     125.590  -9.380 -77.840  1.00  0.00           H
ATOM   2807  CE1 TYR A 185     125.440 -11.300 -78.670  1.00  0.00           C
ATOM   2808  HE1 TYR A 185     124.790 -11.020 -79.490  1.00  0.00           H
ATOM   2809  CZ  TYR A 185     125.800 -12.650 -78.630  1.00  0.00           C
ATOM   2810  OH  TYR A 185     125.400 -13.510 -79.640  1.00  0.00           O
ATOM   2811  HH  TYR A 185     125.810 -14.380 -79.620  1.00  0.00           H
ATOM   2812  CE2 TYR A 185     126.610 -13.060 -77.510  1.00  0.00           C
ATOM   2813  HE2 TYR A 185     126.870 -14.110 -77.440  1.00  0.00           H
ATOM   2814  CD2 TYR A 185     126.920 -12.220 -76.410  1.00  0.00           C
ATOM   2815  HD2 TYR A 185     127.610 -12.570 -75.660  1.00  0.00           H
ATOM   2816  C   TYR A 185     126.810  -7.560 -74.380  1.00  0.00           C
ATOM   2817  O   TYR A 185     125.790  -7.050 -74.030  1.00  0.00           O
ATOM   2818  N   ASN A 186     128.010  -7.310 -73.870  1.00  0.00           N
ATOM   2819  H   ASN A 186     128.790  -7.840 -74.250  1.00  0.00           H
ATOM   2820  CA  ASN A 186     128.290  -6.500 -72.660  1.00  0.00           C
ATOM   2821  HA  ASN A 186     127.920  -7.010 -71.770  1.00  0.00           H
ATOM   2822  CB  ASN A 186     129.830  -6.570 -72.480  1.00  0.00           C
ATOM   2823  HB1 ASN A 186     130.070  -5.950 -71.620  1.00  0.00           H
ATOM   2824  HB2 ASN A 186     130.330  -6.100 -73.330  1.00  0.00           H
ATOM   2825  CG  ASN A 186     130.560  -7.920 -72.230  1.00  0.00           C
ATOM   2826  OD1 ASN A 186     129.960  -8.910 -71.810  1.00  0.00           O
ATOM   2827  ND2 ASN A 186     131.850  -7.970 -72.460  1.00  0.00           N
ATOM   2828 1HD2 ASN A 186     132.480  -7.250 -72.750  1.00  0.00           H
ATOM   2829 2HD2 ASN A 186     132.210  -8.840 -72.080  1.00  0.00           H
ATOM   2830  C   ASN A 186     127.810  -5.000 -72.790  1.00  0.00           C
ATOM   2831  O   ASN A 186     127.480  -4.400 -71.800  1.00  0.00           O
ATOM   2832  N   SER A 187     127.860  -4.460 -74.000  1.00  0.00           N
ATOM   2833  H   SER A 187     128.120  -5.130 -74.700  1.00  0.00           H
ATOM   2834  CA  SER A 187     127.420  -3.170 -74.440  1.00  0.00           C
ATOM   2835  HA  SER A 187     127.920  -2.460 -73.780  1.00  0.00           H
ATOM   2836  CB  SER A 187     127.960  -2.810 -75.790  1.00  0.00           C
ATOM   2837  HB1 SER A 187     127.650  -1.820 -76.130  1.00  0.00           H
ATOM   2838  HB2 SER A 187     127.590  -3.560 -76.480  1.00  0.00           H
ATOM   2839  OG  SER A 187     129.380  -2.880 -75.700  1.00  0.00           O
ATOM   2840  HG  SER A 187     129.700  -3.750 -75.950  1.00  0.00           H
ATOM   2841  C   SER A 187     125.860  -2.980 -74.540  1.00  0.00           C
ATOM   2842  O   SER A 187     125.440  -1.780 -74.470  1.00  0.00           O
ATOM   2843  N   ILE A 188     125.050  -4.080 -74.670  1.00  0.00           N
ATOM   2844  H   ILE A 188     125.400  -5.020 -74.500  1.00  0.00           H
ATOM   2845  CA  ILE A 188     123.630  -3.930 -74.730  1.00  0.00           C
ATOM   2846  HA  ILE A 188     123.450  -2.860 -74.750  1.00  0.00           H
ATOM   2847  CB  ILE A 188     123.150  -4.530 -76.090  1.00  0.00           C
ATOM   2848  HB  ILE A 188     123.500  -5.560 -76.080  1.00  0.00           H
ATOM   2849  CG2 ILE A 188     121.590  -4.620 -76.260  1.00  0.00           C
ATOM   2850 1HG2 ILE A 188     121.130  -5.210 -75.480  1.00  0.00           H
ATOM   2851 2HG2 ILE A 188     121.180  -3.610 -76.190  1.00  0.00           H
ATOM   2852 3HG2 ILE A 188     121.390  -5.090 -77.220  1.00  0.00           H
ATOM   2853  CG1 ILE A 188     123.800  -3.970 -77.320  1.00  0.00           C
ATOM   2854 1HG1 ILE A 188     123.530  -4.410 -78.280  1.00  0.00           H
ATOM   2855 2HG1 ILE A 188     124.850  -4.260 -77.360  1.00  0.00           H
ATOM   2856  CD  ILE A 188     123.830  -2.430 -77.470  1.00  0.00           C
ATOM   2857  HD1 ILE A 188     122.880  -2.030 -77.120  1.00  0.00           H
ATOM   2858  HD2 ILE A 188     124.530  -1.970 -76.780  1.00  0.00           H
ATOM   2859  HD3 ILE A 188     124.020  -2.240 -78.530  1.00  0.00           H
ATOM   2860  C   ILE A 188     122.940  -4.510 -73.510  1.00  0.00           C
ATOM   2861  O   ILE A 188     121.870  -4.030 -73.120  1.00  0.00           O
ATOM   2862  N   LEU A 189     123.480  -5.500 -72.810  1.00  0.00           N
ATOM   2863  H   LEU A 189     124.370  -5.840 -73.150  1.00  0.00           H
ATOM   2864  CA  LEU A 189     123.030  -6.050 -71.480  1.00  0.00           C
ATOM   2865  HA  LEU A 189     122.060  -6.530 -71.660  1.00  0.00           H
ATOM   2866  CB  LEU A 189     123.950  -7.110 -70.960  1.00  0.00           C
ATOM   2867  HB1 LEU A 189     123.710  -7.360 -69.930  1.00  0.00           H
ATOM   2868  HB2 LEU A 189     124.980  -6.760 -71.050  1.00  0.00           H
ATOM   2869  CG  LEU A 189     123.980  -8.390 -71.790  1.00  0.00           C
ATOM   2870  HG  LEU A 189     123.900  -8.160 -72.860  1.00  0.00           H
ATOM   2871  CD1 LEU A 189     125.290  -9.280 -71.620  1.00  0.00           C
ATOM   2872 1HD1 LEU A 189     125.160 -10.030 -72.400  1.00  0.00           H
ATOM   2873 2HD1 LEU A 189     126.190  -8.710 -71.830  1.00  0.00           H
ATOM   2874 3HD1 LEU A 189     125.270  -9.830 -70.680  1.00  0.00           H
ATOM   2875  CD2 LEU A 189     122.710  -9.240 -71.540  1.00  0.00           C
ATOM   2876 1HD2 LEU A 189     122.910 -10.220 -71.990  1.00  0.00           H
ATOM   2877 2HD2 LEU A 189     122.410  -9.300 -70.500  1.00  0.00           H
ATOM   2878 3HD2 LEU A 189     121.920  -8.870 -72.200  1.00  0.00           H
ATOM   2879  C   LEU A 189     122.760  -4.910 -70.530  1.00  0.00           C
ATOM   2880  O   LEU A 189     121.830  -4.900 -69.720  1.00  0.00           O
ATOM   2881  N   THR A 190     123.640  -3.930 -70.560  1.00  0.00           N
ATOM   2882  H   THR A 190     124.450  -4.060 -71.140  1.00  0.00           H
ATOM   2883  CA  THR A 190     123.670  -2.850 -69.540  1.00  0.00           C
ATOM   2884  HA  THR A 190     123.750  -3.280 -68.540  1.00  0.00           H
ATOM   2885  CB  THR A 190     124.970  -2.100 -69.700  1.00  0.00           C
ATOM   2886  HB  THR A 190     124.920  -1.110 -69.240  1.00  0.00           H
ATOM   2887  CG2 THR A 190     126.060  -2.850 -68.870  1.00  0.00           C
ATOM   2888 1HG2 THR A 190     125.860  -2.660 -67.820  1.00  0.00           H
ATOM   2889 2HG2 THR A 190     125.980  -3.910 -69.090  1.00  0.00           H
ATOM   2890 3HG2 THR A 190     127.090  -2.540 -69.060  1.00  0.00           H
ATOM   2891  OG1 THR A 190     125.340  -1.970 -71.050  1.00  0.00           O
ATOM   2892  HG1 THR A 190     126.280  -2.170 -71.130  1.00  0.00           H
ATOM   2893  C   THR A 190     122.440  -1.920 -69.450  1.00  0.00           C
ATOM   2894  O   THR A 190     122.310  -1.210 -68.510  1.00  0.00           O
ATOM   2895  N   THR A 191     121.590  -2.010 -70.490  1.00  0.00           N
ATOM   2896  H   THR A 191     121.800  -2.690 -71.210  1.00  0.00           H
ATOM   2897  CA  THR A 191     120.220  -1.360 -70.550  1.00  0.00           C
ATOM   2898  HA  THR A 191     120.350  -0.270 -70.520  1.00  0.00           H
ATOM   2899  CB  THR A 191     119.400  -1.730 -71.790  1.00  0.00           C
ATOM   2900  HB  THR A 191     118.410  -1.340 -71.590  1.00  0.00           H
ATOM   2901  CG2 THR A 191     120.020  -1.090 -73.050  1.00  0.00           C
ATOM   2902 1HG2 THR A 191     120.930  -1.630 -73.320  1.00  0.00           H
ATOM   2903 2HG2 THR A 191     119.320  -1.150 -73.880  1.00  0.00           H
ATOM   2904 3HG2 THR A 191     120.150  -0.050 -72.770  1.00  0.00           H
ATOM   2905  OG1 THR A 191     119.370  -3.130 -71.850  1.00  0.00           O
ATOM   2906  HG1 THR A 191     119.920  -3.450 -72.570  1.00  0.00           H
ATOM   2907  C   THR A 191     119.460  -1.640 -69.250  1.00  0.00           C
ATOM   2908  O   THR A 191     118.750  -0.760 -68.760  1.00  0.00           O
ATOM   2909  N   HIS A 192     119.490  -2.910 -68.770  1.00  0.00           N
ATOM   2910  H   HIS A 192     120.140  -3.570 -69.170  1.00  0.00           H
ATOM   2911  CA  HIS A 192     118.530  -3.350 -67.780  1.00  0.00           C
ATOM   2912  HA  HIS A 192     117.680  -2.670 -67.860  1.00  0.00           H
ATOM   2913  CB  HIS A 192     118.050  -4.730 -68.170  1.00  0.00           C
ATOM   2914  HB1 HIS A 192     118.860  -5.440 -67.990  1.00  0.00           H
ATOM   2915  HB2 HIS A 192     117.800  -4.750 -69.230  1.00  0.00           H
ATOM   2916  CG  HIS A 192     116.700  -5.210 -67.560  1.00  0.00           C
ATOM   2917  ND1 HIS A 192     115.500  -5.110 -68.200  1.00  0.00           N
ATOM   2918  HD1 HIS A 192     115.250  -4.640 -69.060  1.00  0.00           H
ATOM   2919  CE1 HIS A 192     114.650  -5.540 -67.270  1.00  0.00           C
ATOM   2920  HE1 HIS A 192     113.590  -5.640 -67.390  1.00  0.00           H
ATOM   2921  NE2 HIS A 192     115.270  -6.060 -66.210  1.00  0.00           N
ATOM   2922  HE2 HIS A 192     114.810  -6.430 -65.390  1.00  0.00           H
ATOM   2923  CD2 HIS A 192     116.550  -5.800 -66.350  1.00  0.00           C
ATOM   2924  HD2 HIS A 192     117.380  -6.150 -65.750  1.00  0.00           H
ATOM   2925  C   HIS A 192     119.090  -3.270 -66.330  1.00  0.00           C
ATOM   2926  O   HIS A 192     118.500  -3.640 -65.330  1.00  0.00           O
ATOM   2927  N   THR A 193     120.340  -2.790 -66.200  1.00  0.00           N
ATOM   2928  H   THR A 193     120.870  -2.580 -67.040  1.00  0.00           H
ATOM   2929  CA  THR A 193     121.250  -3.110 -65.040  1.00  0.00           C
ATOM   2930  HA  THR A 193     120.600  -3.320 -64.190  1.00  0.00           H
ATOM   2931  CB  THR A 193     122.120  -4.300 -65.300  1.00  0.00           C
ATOM   2932  HB  THR A 193     122.970  -4.320 -64.620  1.00  0.00           H
ATOM   2933  CG2 THR A 193     121.390  -5.650 -65.230  1.00  0.00           C
ATOM   2934 1HG2 THR A 193     121.940  -6.320 -64.570  1.00  0.00           H
ATOM   2935 2HG2 THR A 193     120.460  -5.510 -64.690  1.00  0.00           H
ATOM   2936 3HG2 THR A 193     121.220  -6.060 -66.230  1.00  0.00           H
ATOM   2937  OG1 THR A 193     122.690  -4.220 -66.610  1.00  0.00           O
ATOM   2938  HG1 THR A 193     123.590  -4.540 -66.560  1.00  0.00           H
ATOM   2939  C   THR A 193     122.020  -1.900 -64.460  1.00  0.00           C
ATOM   2940  O   THR A 193     121.970  -1.650 -63.230  1.00  0.00           O
ATOM   2941  N   THR A 194     122.650  -1.180 -65.320  1.00  0.00           N
ATOM   2942  H   THR A 194     122.780  -1.610 -66.220  1.00  0.00           H
ATOM   2943  CA  THR A 194     123.290   0.150 -65.060  1.00  0.00           C
ATOM   2944  HA  THR A 194     123.340   0.250 -63.970  1.00  0.00           H
ATOM   2945  CB  THR A 194     124.710   0.160 -65.560  1.00  0.00           C
ATOM   2946  HB  THR A 194     125.080   1.170 -65.370  1.00  0.00           H
ATOM   2947  CG2 THR A 194     125.500  -0.920 -64.820  1.00  0.00           C
ATOM   2948 1HG2 THR A 194     126.460  -0.600 -64.430  1.00  0.00           H
ATOM   2949 2HG2 THR A 194     125.020  -1.290 -63.910  1.00  0.00           H
ATOM   2950 3HG2 THR A 194     125.770  -1.710 -65.520  1.00  0.00           H
ATOM   2951  OG1 THR A 194     124.750  -0.140 -66.920  1.00  0.00           O
ATOM   2952  HG1 THR A 194     125.580   0.140 -67.310  1.00  0.00           H
ATOM   2953  C   THR A 194     122.530   1.330 -65.690  1.00  0.00           C
ATOM   2954  O   THR A 194     122.230   2.270 -64.910  1.00  0.00           O
ATOM   2955  N   LEU A 195     122.180   1.360 -67.000  1.00  0.00           N
ATOM   2956  H   LEU A 195     122.430   0.570 -67.580  1.00  0.00           H
ATOM   2957  CA  LEU A 195     121.480   2.460 -67.670  1.00  0.00           C
ATOM   2958  HA  LEU A 195     122.140   3.310 -67.500  1.00  0.00           H
ATOM   2959  CB  LEU A 195     121.440   2.120 -69.170  1.00  0.00           C
ATOM   2960  HB1 LEU A 195     121.110   1.090 -69.210  1.00  0.00           H
ATOM   2961  HB2 LEU A 195     122.500   2.140 -69.410  1.00  0.00           H
ATOM   2962  CG  LEU A 195     120.680   3.020 -70.160  1.00  0.00           C
ATOM   2963  HG  LEU A 195     120.780   4.080 -69.960  1.00  0.00           H
ATOM   2964  CD1 LEU A 195     121.110   2.910 -71.610  1.00  0.00           C
ATOM   2965 1HD1 LEU A 195     121.260   1.870 -71.920  1.00  0.00           H
ATOM   2966 2HD1 LEU A 195     120.400   3.460 -72.220  1.00  0.00           H
ATOM   2967 3HD1 LEU A 195     122.100   3.370 -71.600  1.00  0.00           H
ATOM   2968  CD2 LEU A 195     119.160   2.570 -70.030  1.00  0.00           C
ATOM   2969 1HD2 LEU A 195     118.610   3.020 -70.860  1.00  0.00           H
ATOM   2970 2HD2 LEU A 195     118.960   1.500 -70.050  1.00  0.00           H
ATOM   2971 3HD2 LEU A 195     118.850   3.010 -69.080  1.00  0.00           H
ATOM   2972  C   LEU A 195     120.140   2.780 -67.070  1.00  0.00           C
ATOM   2973  O   LEU A 195     119.770   3.900 -66.910  1.00  0.00           O
ATOM   2974  N   GLU A 196     119.400   1.760 -66.720  1.00  0.00           N
ATOM   2975  H   GLU A 196     119.690   0.900 -67.170  1.00  0.00           H
ATOM   2976  CA  GLU A 196     118.110   1.830 -65.980  1.00  0.00           C
ATOM   2977  HA  GLU A 196     117.590   2.590 -66.570  1.00  0.00           H
ATOM   2978  CB  GLU A 196     117.470   0.420 -66.020  1.00  0.00           C
ATOM   2979  HB1 GLU A 196     118.110  -0.330 -65.550  1.00  0.00           H
ATOM   2980  HB2 GLU A 196     117.400   0.050 -67.040  1.00  0.00           H
ATOM   2981  CG  GLU A 196     116.060   0.100 -65.400  1.00  0.00           C
ATOM   2982  HG1 GLU A 196     115.990   0.470 -64.380  1.00  0.00           H
ATOM   2983  HG2 GLU A 196     115.860  -0.970 -65.360  1.00  0.00           H
ATOM   2984  CD  GLU A 196     114.880   0.840 -66.110  1.00  0.00           C
ATOM   2985  OE1 GLU A 196     114.120   1.690 -65.530  1.00  0.00           O
ATOM   2986  OE2 GLU A 196     114.670   0.540 -67.340  1.00  0.00           O
ATOM   2987  C   GLU A 196     118.190   2.340 -64.520  1.00  0.00           C
ATOM   2988  O   GLU A 196     117.230   2.790 -63.890  1.00  0.00           O
ATOM   2989  N   HIS A 197     119.410   2.440 -63.980  1.00  0.00           N
ATOM   2990  H   HIS A 197     120.150   2.140 -64.610  1.00  0.00           H
ATOM   2991  CA  HIS A 197     119.740   2.860 -62.640  1.00  0.00           C
ATOM   2992  HA  HIS A 197     118.870   3.190 -62.080  1.00  0.00           H
ATOM   2993  CB  HIS A 197     120.260   1.640 -61.840  1.00  0.00           C
ATOM   2994  HB1 HIS A 197     120.400   1.890 -60.790  1.00  0.00           H
ATOM   2995  HB2 HIS A 197     121.250   1.330 -62.180  1.00  0.00           H
ATOM   2996  CG  HIS A 197     119.250   0.530 -61.860  1.00  0.00           C
ATOM   2997  ND1 HIS A 197     119.530  -0.760 -62.220  1.00  0.00           N
ATOM   2998  HD1 HIS A 197     120.450  -1.140 -62.400  1.00  0.00           H
ATOM   2999  CE1 HIS A 197     118.450  -1.530 -61.940  1.00  0.00           C
ATOM   3000  HE1 HIS A 197     118.360  -2.590 -62.100  1.00  0.00           H
ATOM   3001  NE2 HIS A 197     117.430  -0.730 -61.690  1.00  0.00           N
ATOM   3002  CD2 HIS A 197     117.930   0.540 -61.660  1.00  0.00           C
ATOM   3003  HD2 HIS A 197     117.330   1.400 -61.400  1.00  0.00           H
ATOM   3004  C   HIS A 197     120.600   4.120 -62.480  1.00  0.00           C
ATOM   3005  O   HIS A 197     121.180   4.260 -61.390  1.00  0.00           O
ATOM   3006  N   SER A 198     120.810   4.890 -63.540  1.00  0.00           N
ATOM   3007  H   SER A 198     120.370   4.690 -64.430  1.00  0.00           H
ATOM   3008  CA  SER A 198     121.790   6.010 -63.400  1.00  0.00           C
ATOM   3009  HA  SER A 198     122.170   6.090 -62.380  1.00  0.00           H
ATOM   3010  CB  SER A 198     122.930   5.730 -64.280  1.00  0.00           C
ATOM   3011  HB1 SER A 198     123.630   6.560 -64.220  1.00  0.00           H
ATOM   3012  HB2 SER A 198     122.660   5.900 -65.320  1.00  0.00           H
ATOM   3013  OG  SER A 198     123.550   4.460 -63.970  1.00  0.00           O
ATOM   3014  HG  SER A 198     122.950   3.730 -64.130  1.00  0.00           H
ATOM   3015  C   SER A 198     121.190   7.360 -63.780  1.00  0.00           C
ATOM   3016  O   SER A 198     120.410   7.510 -64.700  1.00  0.00           O
ATOM   3017  N   ASP A 199     121.580   8.450 -63.140  1.00  0.00           N
ATOM   3018  H   ASP A 199     122.250   8.330 -62.400  1.00  0.00           H
ATOM   3019  CA  ASP A 199     121.000   9.810 -63.330  1.00  0.00           C
ATOM   3020  HA  ASP A 199     119.940   9.630 -63.530  1.00  0.00           H
ATOM   3021  CB  ASP A 199     121.040  10.560 -61.970  1.00  0.00           C
ATOM   3022  HB1 ASP A 199     120.620  11.570 -61.990  1.00  0.00           H
ATOM   3023  HB2 ASP A 199     122.090  10.670 -61.700  1.00  0.00           H
ATOM   3024  CG  ASP A 199     120.300   9.760 -60.860  1.00  0.00           C
ATOM   3025  OD1 ASP A 199     120.910   9.490 -59.820  1.00  0.00           O
ATOM   3026  OD2 ASP A 199     119.040   9.560 -60.970  1.00  0.00           O
ATOM   3027  C   ASP A 199     121.610  10.690 -64.490  1.00  0.00           C
ATOM   3028  O   ASP A 199     120.890  11.390 -65.160  1.00  0.00           O
ATOM   3029  N   CYS A 200     122.890  10.620 -64.720  1.00  0.00           N
ATOM   3030  H   CYS A 200     123.430  10.200 -63.980  1.00  0.00           H
ATOM   3031  CA  CYS A 200     123.740  11.220 -65.760  1.00  0.00           C
ATOM   3032  HA  CYS A 200     123.110  11.230 -66.650  1.00  0.00           H
ATOM   3033  CB  CYS A 200     124.320  12.640 -65.400  1.00  0.00           C
ATOM   3034  HB1 CYS A 200     124.800  12.610 -64.430  1.00  0.00           H
ATOM   3035  HB2 CYS A 200     123.470  13.310 -65.230  1.00  0.00           H
ATOM   3036  SG  CYS A 200     125.450  13.460 -66.600  1.00  0.00           S
ATOM   3037  HG  CYS A 200     126.620  12.840 -66.390  1.00  0.00           H
ATOM   3038  C   CYS A 200     124.930  10.370 -66.060  1.00  0.00           C
ATOM   3039  O   CYS A 200     125.510   9.730 -65.170  1.00  0.00           O
ATOM   3040  N   ALA A 201     125.190  10.140 -67.370  1.00  0.00           N
ATOM   3041  H   ALA A 201     124.650  10.520 -68.130  1.00  0.00           H
ATOM   3042  CA  ALA A 201     126.120   9.140 -67.890  1.00  0.00           C
ATOM   3043  HA  ALA A 201     126.720   8.870 -67.020  1.00  0.00           H
ATOM   3044  CB  ALA A 201     125.400   7.890 -68.360  1.00  0.00           C
ATOM   3045  HB1 ALA A 201     125.020   7.490 -67.420  1.00  0.00           H
ATOM   3046  HB2 ALA A 201     124.620   8.190 -69.060  1.00  0.00           H
ATOM   3047  HB3 ALA A 201     126.090   7.140 -68.750  1.00  0.00           H
ATOM   3048  C   ALA A 201     127.080   9.570 -69.020  1.00  0.00           C
ATOM   3049  O   ALA A 201     126.630  10.060 -70.090  1.00  0.00           O
ATOM   3050  N   PHE A 202     128.410   9.610 -68.810  1.00  0.00           N
ATOM   3051  H   PHE A 202     128.690   9.250 -67.910  1.00  0.00           H
ATOM   3052  CA  PHE A 202     129.420  10.130 -69.710  1.00  0.00           C
ATOM   3053  HA  PHE A 202     128.860  10.710 -70.440  1.00  0.00           H
ATOM   3054  CB  PHE A 202     130.480  11.080 -69.130  1.00  0.00           C
ATOM   3055  HB1 PHE A 202     131.080  11.440 -69.970  1.00  0.00           H
ATOM   3056  HB2 PHE A 202     131.150  10.520 -68.490  1.00  0.00           H
ATOM   3057  CG  PHE A 202     129.920  12.200 -68.270  1.00  0.00           C
ATOM   3058  CD1 PHE A 202     129.620  13.430 -68.880  1.00  0.00           C
ATOM   3059  HD1 PHE A 202     129.970  13.540 -69.890  1.00  0.00           H
ATOM   3060  CE1 PHE A 202     129.120  14.480 -68.150  1.00  0.00           C
ATOM   3061  HE1 PHE A 202     128.890  15.430 -68.620  1.00  0.00           H
ATOM   3062  CZ  PHE A 202     128.870  14.360 -66.780  1.00  0.00           C
ATOM   3063  HZ  PHE A 202     128.440  15.210 -66.280  1.00  0.00           H
ATOM   3064  CE2 PHE A 202     129.080  13.100 -66.140  1.00  0.00           C
ATOM   3065  HE2 PHE A 202     128.930  12.870 -65.100  1.00  0.00           H
ATOM   3066  CD2 PHE A 202     129.640  12.060 -66.900  1.00  0.00           C
ATOM   3067  HD2 PHE A 202     129.700  11.070 -66.480  1.00  0.00           H
ATOM   3068  C   PHE A 202     130.150   9.070 -70.540  1.00  0.00           C
ATOM   3069  O   PHE A 202     130.570   8.060 -70.000  1.00  0.00           O
ATOM   3070  N   MET A 203     130.310   9.310 -71.810  1.00  0.00           N
ATOM   3071  H   MET A 203     129.950  10.160 -72.230  1.00  0.00           H
ATOM   3072  CA  MET A 203     131.030   8.400 -72.720  1.00  0.00           C
ATOM   3073  HA  MET A 203     131.680   7.750 -72.140  1.00  0.00           H
ATOM   3074  CB  MET A 203     130.100   7.500 -73.500  1.00  0.00           C
ATOM   3075  HB1 MET A 203     129.420   8.110 -74.100  1.00  0.00           H
ATOM   3076  HB2 MET A 203     129.600   6.920 -72.730  1.00  0.00           H
ATOM   3077  CG  MET A 203     130.770   6.420 -74.330  1.00  0.00           C
ATOM   3078  HG1 MET A 203     130.070   5.630 -74.600  1.00  0.00           H
ATOM   3079  HG2 MET A 203     131.520   5.950 -73.700  1.00  0.00           H
ATOM   3080  SD  MET A 203     131.490   6.990 -75.900  1.00  0.00           S
ATOM   3081  CE  MET A 203     130.050   7.430 -76.810  1.00  0.00           C
ATOM   3082  HE1 MET A 203     129.230   6.720 -76.820  1.00  0.00           H
ATOM   3083  HE2 MET A 203     129.530   8.290 -76.380  1.00  0.00           H
ATOM   3084  HE3 MET A 203     130.250   7.810 -77.810  1.00  0.00           H
ATOM   3085  C   MET A 203     131.990   9.080 -73.660  1.00  0.00           C
ATOM   3086  O   MET A 203     131.530  10.000 -74.380  1.00  0.00           O
ATOM   3087  N   VAL A 204     133.300   8.660 -73.660  1.00  0.00           N
ATOM   3088  H   VAL A 204     133.530   7.900 -73.030  1.00  0.00           H
ATOM   3089  CA  VAL A 204     134.370   9.160 -74.540  1.00  0.00           C
ATOM   3090  HA  VAL A 204     133.970   9.840 -75.300  1.00  0.00           H
ATOM   3091  CB  VAL A 204     135.310  10.130 -73.720  1.00  0.00           C
ATOM   3092  HB  VAL A 204     136.060  10.420 -74.450  1.00  0.00           H
ATOM   3093  CG1 VAL A 204     134.740  11.470 -73.310  1.00  0.00           C
ATOM   3094 1HG1 VAL A 204     135.560  12.170 -73.160  1.00  0.00           H
ATOM   3095 2HG1 VAL A 204     134.040  11.780 -74.090  1.00  0.00           H
ATOM   3096 3HG1 VAL A 204     134.220  11.460 -72.350  1.00  0.00           H
ATOM   3097  CG2 VAL A 204     135.910   9.370 -72.540  1.00  0.00           C
ATOM   3098 1HG2 VAL A 204     135.140   9.110 -71.810  1.00  0.00           H
ATOM   3099 2HG2 VAL A 204     136.400   8.460 -72.890  1.00  0.00           H
ATOM   3100 3HG2 VAL A 204     136.650  10.050 -72.110  1.00  0.00           H
ATOM   3101  C   VAL A 204     135.070   8.070 -75.310  1.00  0.00           C
ATOM   3102  O   VAL A 204     135.370   6.950 -74.840  1.00  0.00           O
ATOM   3103  N   ASP A 205     135.310   8.250 -76.600  1.00  0.00           N
ATOM   3104  H   ASP A 205     135.290   9.170 -77.030  1.00  0.00           H
ATOM   3105  CA  ASP A 205     135.800   7.260 -77.570  1.00  0.00           C
ATOM   3106  HA  ASP A 205     135.440   6.280 -77.260  1.00  0.00           H
ATOM   3107  CB  ASP A 205     135.150   7.570 -78.960  1.00  0.00           C
ATOM   3108  HB1 ASP A 205     135.390   8.620 -79.140  1.00  0.00           H
ATOM   3109  HB2 ASP A 205     134.070   7.530 -78.820  1.00  0.00           H
ATOM   3110  CG  ASP A 205     135.600   6.570 -80.080  1.00  0.00           C
ATOM   3111  OD1 ASP A 205     135.070   6.660 -81.230  1.00  0.00           O
ATOM   3112  OD2 ASP A 205     136.470   5.720 -79.790  1.00  0.00           O
ATOM   3113  C   ASP A 205     137.300   7.230 -77.540  1.00  0.00           C
ATOM   3114  O   ASP A 205     137.940   8.230 -77.860  1.00  0.00           O
ATOM   3115  N   ASN A 206     137.940   6.130 -77.190  1.00  0.00           N
ATOM   3116  H   ASN A 206     137.410   5.290 -77.050  1.00  0.00           H
ATOM   3117  CA  ASN A 206     139.410   6.090 -77.020  1.00  0.00           C
ATOM   3118  HA  ASN A 206     139.740   6.800 -76.270  1.00  0.00           H
ATOM   3119  CB  ASN A 206     139.710   4.770 -76.380  1.00  0.00           C
ATOM   3120  HB1 ASN A 206     138.910   4.610 -75.650  1.00  0.00           H
ATOM   3121  HB2 ASN A 206     140.650   4.840 -75.840  1.00  0.00           H
ATOM   3122  CG  ASN A 206     139.840   3.610 -77.360  1.00  0.00           C
ATOM   3123  OD1 ASN A 206     140.840   3.350 -77.990  1.00  0.00           O
ATOM   3124  ND2 ASN A 206     138.770   2.840 -77.560  1.00  0.00           N
ATOM   3125 1HD2 ASN A 206     137.950   2.880 -76.980  1.00  0.00           H
ATOM   3126 2HD2 ASN A 206     138.890   2.110 -78.250  1.00  0.00           H
ATOM   3127  C   ASN A 206     140.210   6.360 -78.270  1.00  0.00           C
ATOM   3128  O   ASN A 206     141.300   6.930 -78.210  1.00  0.00           O
ATOM   3129  N   GLU A 207     139.540   6.020 -79.420  1.00  0.00           N
ATOM   3130  H   GLU A 207     138.720   5.440 -79.280  1.00  0.00           H
ATOM   3131  CA  GLU A 207     139.950   6.210 -80.790  1.00  0.00           C
ATOM   3132  HA  GLU A 207     141.010   5.970 -80.820  1.00  0.00           H
ATOM   3133  CB  GLU A 207     139.140   5.320 -81.750  1.00  0.00           C
ATOM   3134  HB1 GLU A 207     138.240   5.850 -82.070  1.00  0.00           H
ATOM   3135  HB2 GLU A 207     138.720   4.460 -81.220  1.00  0.00           H
ATOM   3136  CG  GLU A 207     140.010   4.990 -82.960  1.00  0.00           C
ATOM   3137  HG1 GLU A 207     140.850   4.370 -82.650  1.00  0.00           H
ATOM   3138  HG2 GLU A 207     140.410   5.930 -83.340  1.00  0.00           H
ATOM   3139  CD  GLU A 207     139.310   4.210 -84.030  1.00  0.00           C
ATOM   3140  OE1 GLU A 207     138.150   4.650 -84.270  1.00  0.00           O
ATOM   3141  OE2 GLU A 207     139.800   3.160 -84.530  1.00  0.00           O
ATOM   3142  C   GLU A 207     139.820   7.690 -81.190  1.00  0.00           C
ATOM   3143  O   GLU A 207     140.720   8.190 -81.860  1.00  0.00           O
ATOM   3144  N   ALA A 208     138.800   8.370 -80.730  1.00  0.00           N
ATOM   3145  H   ALA A 208     138.190   8.000 -80.010  1.00  0.00           H
ATOM   3146  CA  ALA A 208     138.610   9.800 -81.020  1.00  0.00           C
ATOM   3147  HA  ALA A 208     138.830  10.020 -82.070  1.00  0.00           H
ATOM   3148  CB  ALA A 208     137.130  10.060 -80.880  1.00  0.00           C
ATOM   3149  HB1 ALA A 208     136.590   9.490 -81.630  1.00  0.00           H
ATOM   3150  HB2 ALA A 208     136.870   9.920 -79.830  1.00  0.00           H
ATOM   3151  HB3 ALA A 208     136.950  11.080 -81.200  1.00  0.00           H
ATOM   3152  C   ALA A 208     139.550  10.700 -80.200  1.00  0.00           C
ATOM   3153  O   ALA A 208     140.170  11.640 -80.780  1.00  0.00           O
ATOM   3154  N   ILE A 209     139.710  10.390 -78.930  1.00  0.00           N
ATOM   3155  H   ILE A 209     139.170   9.610 -78.560  1.00  0.00           H
ATOM   3156  CA  ILE A 209     140.750  11.060 -78.080  1.00  0.00           C
ATOM   3157  HA  ILE A 209     140.550  12.130 -78.080  1.00  0.00           H
ATOM   3158  CB  ILE A 209     140.660  10.530 -76.610  1.00  0.00           C
ATOM   3159  HB  ILE A 209     140.730   9.450 -76.710  1.00  0.00           H
ATOM   3160  CG2 ILE A 209     141.780  11.260 -75.870  1.00  0.00           C
ATOM   3161 1HG2 ILE A 209     141.730  11.120 -74.790  1.00  0.00           H
ATOM   3162 2HG2 ILE A 209     142.780  10.880 -76.070  1.00  0.00           H
ATOM   3163 3HG2 ILE A 209     141.750  12.330 -76.110  1.00  0.00           H
ATOM   3164  CG1 ILE A 209     139.340  10.860 -75.890  1.00  0.00           C
ATOM   3165 1HG1 ILE A 209     138.510  10.400 -76.440  1.00  0.00           H
ATOM   3166 2HG1 ILE A 209     139.240  11.940 -75.770  1.00  0.00           H
ATOM   3167  CD  ILE A 209     139.190  10.200 -74.550  1.00  0.00           C
ATOM   3168  HD1 ILE A 209     138.250  10.570 -74.120  1.00  0.00           H
ATOM   3169  HD2 ILE A 209     139.060   9.120 -74.500  1.00  0.00           H
ATOM   3170  HD3 ILE A 209     139.910  10.560 -73.820  1.00  0.00           H
ATOM   3171  C   ILE A 209     142.170  10.880 -78.710  1.00  0.00           C
ATOM   3172  O   ILE A 209     142.980  11.760 -78.760  1.00  0.00           O
ATOM   3173  N   TYR A 210     142.370   9.660 -79.250  1.00  0.00           N
ATOM   3174  H   TYR A 210     141.590   9.020 -79.190  1.00  0.00           H
ATOM   3175  CA  TYR A 210     143.550   9.330 -80.020  1.00  0.00           C
ATOM   3176  HA  TYR A 210     144.410   9.660 -79.430  1.00  0.00           H
ATOM   3177  CB  TYR A 210     143.600   7.770 -80.140  1.00  0.00           C
ATOM   3178  HB1 TYR A 210     142.640   7.410 -80.480  1.00  0.00           H
ATOM   3179  HB2 TYR A 210     143.900   7.360 -79.170  1.00  0.00           H
ATOM   3180  CG  TYR A 210     144.680   7.250 -81.090  1.00  0.00           C
ATOM   3181  CD1 TYR A 210     144.210   6.830 -82.340  1.00  0.00           C
ATOM   3182  HD1 TYR A 210     143.150   6.880 -82.550  1.00  0.00           H
ATOM   3183  CE1 TYR A 210     145.100   6.380 -83.360  1.00  0.00           C
ATOM   3184  HE1 TYR A 210     144.740   6.010 -84.310  1.00  0.00           H
ATOM   3185  CZ  TYR A 210     146.440   6.370 -83.040  1.00  0.00           C
ATOM   3186  OH  TYR A 210     147.260   5.840 -84.010  1.00  0.00           O
ATOM   3187  HH  TYR A 210     148.190   5.910 -83.780  1.00  0.00           H
ATOM   3188  CE2 TYR A 210     146.930   6.790 -81.740  1.00  0.00           C
ATOM   3189  HE2 TYR A 210     147.990   6.770 -81.520  1.00  0.00           H
ATOM   3190  CD2 TYR A 210     146.000   7.220 -80.810  1.00  0.00           C
ATOM   3191  HD2 TYR A 210     146.400   7.440 -79.830  1.00  0.00           H
ATOM   3192  C   TYR A 210     143.720   9.990 -81.380  1.00  0.00           C
ATOM   3193  O   TYR A 210     144.820  10.490 -81.660  1.00  0.00           O
ATOM   3194  N   ASP A 211     142.700  10.190 -82.150  1.00  0.00           N
ATOM   3195  H   ASP A 211     141.910   9.570 -82.070  1.00  0.00           H
ATOM   3196  CA  ASP A 211     142.820  11.040 -83.310  1.00  0.00           C
ATOM   3197  HA  ASP A 211     143.530  10.580 -84.000  1.00  0.00           H
ATOM   3198  CB  ASP A 211     141.570  10.920 -84.150  1.00  0.00           C
ATOM   3199  HB1 ASP A 211     140.770  11.400 -83.580  1.00  0.00           H
ATOM   3200  HB2 ASP A 211     141.360   9.860 -84.300  1.00  0.00           H
ATOM   3201  CG  ASP A 211     141.690  11.670 -85.460  1.00  0.00           C
ATOM   3202  OD1 ASP A 211     142.460  11.240 -86.350  1.00  0.00           O
ATOM   3203  OD2 ASP A 211     141.190  12.780 -85.550  1.00  0.00           O
ATOM   3204  C   ASP A 211     143.110  12.510 -82.900  1.00  0.00           C
ATOM   3205  O   ASP A 211     143.990  13.120 -83.510  1.00  0.00           O
ATOM   3206  N   ILE A 212     142.580  13.020 -81.810  1.00  0.00           N
ATOM   3207  H   ILE A 212     141.930  12.430 -81.320  1.00  0.00           H
ATOM   3208  CA  ILE A 212     143.070  14.360 -81.270  1.00  0.00           C
ATOM   3209  HA  ILE A 212     143.040  15.050 -82.110  1.00  0.00           H
ATOM   3210  CB  ILE A 212     142.100  14.790 -80.150  1.00  0.00           C
ATOM   3211  HB  ILE A 212     141.810  13.940 -79.540  1.00  0.00           H
ATOM   3212  CG2 ILE A 212     142.780  15.840 -79.210  1.00  0.00           C
ATOM   3213 1HG2 ILE A 212     143.100  16.680 -79.820  1.00  0.00           H
ATOM   3214 2HG2 ILE A 212     141.980  16.180 -78.560  1.00  0.00           H
ATOM   3215 3HG2 ILE A 212     143.550  15.500 -78.520  1.00  0.00           H
ATOM   3216  CG1 ILE A 212     140.740  15.260 -80.680  1.00  0.00           C
ATOM   3217 1HG1 ILE A 212     140.400  14.580 -81.460  1.00  0.00           H
ATOM   3218 2HG1 ILE A 212     140.820  16.230 -81.180  1.00  0.00           H
ATOM   3219  CD  ILE A 212     139.630  15.370 -79.620  1.00  0.00           C
ATOM   3220  HD1 ILE A 212     138.750  15.210 -80.240  1.00  0.00           H
ATOM   3221  HD2 ILE A 212     139.780  14.580 -78.880  1.00  0.00           H
ATOM   3222  HD3 ILE A 212     139.570  16.280 -79.030  1.00  0.00           H
ATOM   3223  C   ILE A 212     144.530  14.410 -80.780  1.00  0.00           C
ATOM   3224  O   ILE A 212     145.220  15.470 -80.920  1.00  0.00           O
ATOM   3225  N   CYS A 213     145.090  13.270 -80.280  1.00  0.00           N
ATOM   3226  H   CYS A 213     144.480  12.470 -80.260  1.00  0.00           H
ATOM   3227  CA  CYS A 213     146.460  13.150 -79.880  1.00  0.00           C
ATOM   3228  HA  CYS A 213     146.690  14.070 -79.340  1.00  0.00           H
ATOM   3229  CB  CYS A 213     146.670  11.970 -78.970  1.00  0.00           C
ATOM   3230  HB1 CYS A 213     147.700  11.860 -78.640  1.00  0.00           H
ATOM   3231  HB2 CYS A 213     146.350  11.030 -79.430  1.00  0.00           H
ATOM   3232  SG  CYS A 213     145.750  12.120 -77.420  1.00  0.00           S
ATOM   3233  HG  CYS A 213     144.600  12.380 -78.050  1.00  0.00           H
ATOM   3234  C   CYS A 213     147.450  13.130 -81.180  1.00  0.00           C
ATOM   3235  O   CYS A 213     148.460  13.800 -81.260  1.00  0.00           O
ATOM   3236  N   ARG A 214     147.020  12.330 -82.180  1.00  0.00           N
ATOM   3237  H   ARG A 214     146.200  11.750 -82.080  1.00  0.00           H
ATOM   3238  CA  ARG A 214     147.850  12.310 -83.440  1.00  0.00           C
ATOM   3239  HA  ARG A 214     148.880  12.090 -83.140  1.00  0.00           H
ATOM   3240  CB  ARG A 214     147.550  11.040 -84.280  1.00  0.00           C
ATOM   3241  HB1 ARG A 214     147.710  10.110 -83.750  1.00  0.00           H
ATOM   3242  HB2 ARG A 214     148.330  11.050 -85.040  1.00  0.00           H
ATOM   3243  CG  ARG A 214     146.180  11.060 -85.060  1.00  0.00           C
ATOM   3244  HG1 ARG A 214     146.100  11.930 -85.720  1.00  0.00           H
ATOM   3245  HG2 ARG A 214     145.290  11.180 -84.430  1.00  0.00           H
ATOM   3246  CD  ARG A 214     146.130   9.790 -85.860  1.00  0.00           C
ATOM   3247  HD1 ARG A 214     146.210   8.970 -85.150  1.00  0.00           H
ATOM   3248  HD2 ARG A 214     146.950   9.800 -86.590  1.00  0.00           H
ATOM   3249  NE  ARG A 214     144.880   9.820 -86.660  1.00  0.00           N
ATOM   3250  HE  ARG A 214     144.040  10.190 -86.240  1.00  0.00           H
ATOM   3251  CZ  ARG A 214     144.650   9.310 -87.830  1.00  0.00           C
ATOM   3252  NH1 ARG A 214     145.510   8.580 -88.440  1.00  0.00           N
ATOM   3253 1HH1 ARG A 214     146.390   8.320 -88.020  1.00  0.00           H
ATOM   3254 2HH1 ARG A 214     145.130   7.990 -89.170  1.00  0.00           H
ATOM   3255  NH2 ARG A 214     143.440   9.500 -88.360  1.00  0.00           N
ATOM   3256 1HH2 ARG A 214     142.780  10.150 -87.960  1.00  0.00           H
ATOM   3257 2HH2 ARG A 214     143.310   9.240 -89.330  1.00  0.00           H
ATOM   3258  C   ARG A 214     147.900  13.690 -84.060  1.00  0.00           C
ATOM   3259  O   ARG A 214     148.770  13.970 -84.860  1.00  0.00           O
ATOM   3260  N   ARG A 215     146.900  14.520 -83.740  1.00  0.00           N
ATOM   3261  H   ARG A 215     146.160  14.090 -83.200  1.00  0.00           H
ATOM   3262  CA  ARG A 215     146.790  15.870 -84.300  1.00  0.00           C
ATOM   3263  HA  ARG A 215     147.420  15.870 -85.200  1.00  0.00           H
ATOM   3264  CB  ARG A 215     145.350  16.100 -84.800  1.00  0.00           C
ATOM   3265  HB1 ARG A 215     145.200  17.160 -84.990  1.00  0.00           H
ATOM   3266  HB2 ARG A 215     144.710  15.760 -83.990  1.00  0.00           H
ATOM   3267  CG  ARG A 215     144.960  15.430 -86.140  1.00  0.00           C
ATOM   3268  HG1 ARG A 215     145.000  14.350 -86.030  1.00  0.00           H
ATOM   3269  HG2 ARG A 215     145.670  15.700 -86.930  1.00  0.00           H
ATOM   3270  CD  ARG A 215     143.470  15.820 -86.500  1.00  0.00           C
ATOM   3271  HD1 ARG A 215     143.250  15.380 -87.470  1.00  0.00           H
ATOM   3272  HD2 ARG A 215     143.330  16.890 -86.650  1.00  0.00           H
ATOM   3273  NE  ARG A 215     142.440  15.220 -85.590  1.00  0.00           N
ATOM   3274  HE  ARG A 215     142.370  14.210 -85.700  1.00  0.00           H
ATOM   3275  CZ  ARG A 215     141.700  15.810 -84.720  1.00  0.00           C
ATOM   3276  NH1 ARG A 215     141.710  17.120 -84.500  1.00  0.00           N
ATOM   3277 1HH1 ARG A 215     142.450  17.670 -84.920  1.00  0.00           H
ATOM   3278 2HH1 ARG A 215     141.130  17.480 -83.760  1.00  0.00           H
ATOM   3279  NH2 ARG A 215     140.720  15.210 -84.160  1.00  0.00           N
ATOM   3280 1HH2 ARG A 215     140.720  14.240 -84.440  1.00  0.00           H
ATOM   3281 2HH2 ARG A 215     139.990  15.650 -83.620  1.00  0.00           H
ATOM   3282  C   ARG A 215     147.200  17.030 -83.430  1.00  0.00           C
ATOM   3283  O   ARG A 215     147.500  18.130 -84.010  1.00  0.00           O
ATOM   3284  N   ASN A 216     147.380  16.840 -82.120  1.00  0.00           N
ATOM   3285  H   ASN A 216     147.190  15.920 -81.760  1.00  0.00           H
ATOM   3286  CA  ASN A 216     147.800  17.880 -81.150  1.00  0.00           C
ATOM   3287  HA  ASN A 216     148.270  18.680 -81.720  1.00  0.00           H
ATOM   3288  CB  ASN A 216     146.500  18.350 -80.470  1.00  0.00           C
ATOM   3289  HB1 ASN A 216     146.770  19.090 -79.720  1.00  0.00           H
ATOM   3290  HB2 ASN A 216     146.040  17.550 -79.900  1.00  0.00           H
ATOM   3291  CG  ASN A 216     145.420  18.930 -81.480  1.00  0.00           C
ATOM   3292  OD1 ASN A 216     145.530  20.090 -81.790  1.00  0.00           O
ATOM   3293  ND2 ASN A 216     144.490  18.130 -81.950  1.00  0.00           N
ATOM   3294 1HD2 ASN A 216     144.470  17.210 -81.530  1.00  0.00           H
ATOM   3295 2HD2 ASN A 216     143.740  18.650 -82.380  1.00  0.00           H
ATOM   3296  C   ASN A 216     148.920  17.570 -80.170  1.00  0.00           C
ATOM   3297  O   ASN A 216     149.500  18.510 -79.570  1.00  0.00           O
ATOM   3298  N   LEU A 217     149.230  16.350 -80.000  1.00  0.00           N
ATOM   3299  H   LEU A 217     148.870  15.640 -80.620  1.00  0.00           H
ATOM   3300  CA  LEU A 217     150.260  15.920 -79.100  1.00  0.00           C
ATOM   3301  HA  LEU A 217     150.760  16.780 -78.650  1.00  0.00           H
ATOM   3302  CB  LEU A 217     149.680  14.960 -78.000  1.00  0.00           C
ATOM   3303  HB1 LEU A 217     150.550  14.510 -77.530  1.00  0.00           H
ATOM   3304  HB2 LEU A 217     149.020  14.270 -78.530  1.00  0.00           H
ATOM   3305  CG  LEU A 217     148.890  15.470 -76.770  1.00  0.00           C
ATOM   3306  HG  LEU A 217     149.560  16.160 -76.270  1.00  0.00           H
ATOM   3307  CD1 LEU A 217     147.660  16.220 -77.220  1.00  0.00           C
ATOM   3308 1HD1 LEU A 217     146.770  15.670 -77.550  1.00  0.00           H
ATOM   3309 2HD1 LEU A 217     147.200  16.720 -76.370  1.00  0.00           H
ATOM   3310 3HD1 LEU A 217     147.930  16.990 -77.940  1.00  0.00           H
ATOM   3311  CD2 LEU A 217     148.530  14.420 -75.630  1.00  0.00           C
ATOM   3312 1HD2 LEU A 217     147.990  13.500 -75.870  1.00  0.00           H
ATOM   3313 2HD2 LEU A 217     149.370  14.150 -75.000  1.00  0.00           H
ATOM   3314 3HD2 LEU A 217     147.810  14.930 -74.990  1.00  0.00           H
ATOM   3315  C   LEU A 217     151.470  15.320 -79.840  1.00  0.00           C
ATOM   3316  O   LEU A 217     152.400  14.870 -79.160  1.00  0.00           O
ATOM   3317  N   ASP A 218     151.540  15.240 -81.190  1.00  0.00           N
ATOM   3318  H   ASP A 218     150.860  15.750 -81.740  1.00  0.00           H
ATOM   3319  CA  ASP A 218     152.480  14.480 -82.000  1.00  0.00           C
ATOM   3320  HA  ASP A 218     152.040  14.400 -82.990  1.00  0.00           H
ATOM   3321  CB  ASP A 218     153.770  15.260 -82.210  1.00  0.00           C
ATOM   3322  HB1 ASP A 218     154.450  14.650 -82.800  1.00  0.00           H
ATOM   3323  HB2 ASP A 218     154.200  15.450 -81.220  1.00  0.00           H
ATOM   3324  CG  ASP A 218     153.600  16.550 -82.970  1.00  0.00           C
ATOM   3325  OD1 ASP A 218     154.320  17.490 -82.570  1.00  0.00           O
ATOM   3326  OD2 ASP A 218     152.770  16.710 -83.890  1.00  0.00           O
ATOM   3327  C   ASP A 218     152.610  12.960 -81.530  1.00  0.00           C
ATOM   3328  O   ASP A 218     153.720  12.430 -81.410  1.00  0.00           O
ATOM   3329  N   ILE A 219     151.480  12.330 -81.260  1.00  0.00           N
ATOM   3330  H   ILE A 219     150.620  12.790 -81.500  1.00  0.00           H
ATOM   3331  CA  ILE A 219     151.400  10.900 -80.790  1.00  0.00           C
ATOM   3332  HA  ILE A 219     152.320  10.590 -80.290  1.00  0.00           H
ATOM   3333  CB  ILE A 219     150.330  10.640 -79.700  1.00  0.00           C
ATOM   3334  HB  ILE A 219     149.430  11.180 -80.000  1.00  0.00           H
ATOM   3335  CG2 ILE A 219     149.940   9.190 -79.460  1.00  0.00           C
ATOM   3336 1HG2 ILE A 219     149.060   9.230 -78.810  1.00  0.00           H
ATOM   3337 2HG2 ILE A 219     149.600   8.810 -80.420  1.00  0.00           H
ATOM   3338 3HG2 ILE A 219     150.750   8.560 -79.090  1.00  0.00           H
ATOM   3339  CG1 ILE A 219     150.720  11.230 -78.370  1.00  0.00           C
ATOM   3340 1HG1 ILE A 219     149.850  11.140 -77.740  1.00  0.00           H
ATOM   3341 2HG1 ILE A 219     150.920  12.300 -78.440  1.00  0.00           H
ATOM   3342  CD  ILE A 219     152.000  10.730 -77.650  1.00  0.00           C
ATOM   3343  HD1 ILE A 219     152.880  10.890 -78.280  1.00  0.00           H
ATOM   3344  HD2 ILE A 219     152.040  11.180 -76.670  1.00  0.00           H
ATOM   3345  HD3 ILE A 219     151.990   9.670 -77.400  1.00  0.00           H
ATOM   3346  C   ILE A 219     151.200  10.060 -82.030  1.00  0.00           C
ATOM   3347  O   ILE A 219     150.560  10.430 -83.000  1.00  0.00           O
ATOM   3348  N   GLU A 220     151.820   8.870 -82.050  1.00  0.00           N
ATOM   3349  H   GLU A 220     152.420   8.620 -81.270  1.00  0.00           H
ATOM   3350  CA  GLU A 220     151.600   7.890 -83.100  1.00  0.00           C
ATOM   3351  HA  GLU A 220     151.040   8.300 -83.940  1.00  0.00           H
ATOM   3352  CB  GLU A 220     153.020   7.500 -83.660  1.00  0.00           C
ATOM   3353  HB1 GLU A 220     153.530   6.880 -82.920  1.00  0.00           H
ATOM   3354  HB2 GLU A 220     153.500   8.460 -83.810  1.00  0.00           H
ATOM   3355  CG  GLU A 220     152.900   6.810 -85.030  1.00  0.00           C
ATOM   3356  HG1 GLU A 220     152.160   7.400 -85.590  1.00  0.00           H
ATOM   3357  HG2 GLU A 220     152.560   5.770 -84.980  1.00  0.00           H
ATOM   3358  CD  GLU A 220     154.140   6.910 -85.790  1.00  0.00           C
ATOM   3359  OE1 GLU A 220     154.370   7.930 -86.500  1.00  0.00           O
ATOM   3360  OE2 GLU A 220     154.910   5.950 -85.780  1.00  0.00           O
ATOM   3361  C   GLU A 220     150.790   6.700 -82.630  1.00  0.00           C
ATOM   3362  O   GLU A 220     149.990   6.180 -83.380  1.00  0.00           O
ATOM   3363  N   ARG A 221     151.040   6.290 -81.380  1.00  0.00           N
ATOM   3364  H   ARG A 221     151.600   6.870 -80.770  1.00  0.00           H
ATOM   3365  CA  ARG A 221     150.470   5.000 -80.820  1.00  0.00           C
ATOM   3366  HA  ARG A 221     149.940   4.450 -81.600  1.00  0.00           H
ATOM   3367  CB  ARG A 221     151.550   4.060 -80.330  1.00  0.00           C
ATOM   3368  HB1 ARG A 221     151.100   3.090 -80.120  1.00  0.00           H
ATOM   3369  HB2 ARG A 221     151.970   4.300 -79.350  1.00  0.00           H
ATOM   3370  CG  ARG A 221     152.650   3.810 -81.420  1.00  0.00           C
ATOM   3371  HG1 ARG A 221     153.240   3.120 -80.820  1.00  0.00           H
ATOM   3372  HG2 ARG A 221     153.150   4.760 -81.610  1.00  0.00           H
ATOM   3373  CD  ARG A 221     152.000   3.340 -82.720  1.00  0.00           C
ATOM   3374  HD1 ARG A 221     152.770   3.240 -83.480  1.00  0.00           H
ATOM   3375  HD2 ARG A 221     151.360   4.100 -83.150  1.00  0.00           H
ATOM   3376  NE  ARG A 221     151.340   2.020 -82.610  1.00  0.00           N
ATOM   3377  HE  ARG A 221     151.630   1.400 -81.880  1.00  0.00           H
ATOM   3378  CZ  ARG A 221     150.600   1.450 -83.580  1.00  0.00           C
ATOM   3379  NH1 ARG A 221     150.210   2.030 -84.650  1.00  0.00           N
ATOM   3380 1HH1 ARG A 221     150.640   2.940 -84.820  1.00  0.00           H
ATOM   3381 2HH1 ARG A 221     149.330   1.760 -85.050  1.00  0.00           H
ATOM   3382  NH2 ARG A 221     150.040   0.280 -83.390  1.00  0.00           N
ATOM   3383 1HH2 ARG A 221     150.170  -0.330 -82.590  1.00  0.00           H
ATOM   3384 2HH2 ARG A 221     149.480  -0.100 -84.140  1.00  0.00           H
ATOM   3385  C   ARG A 221     149.390   5.240 -79.680  1.00  0.00           C
ATOM   3386  O   ARG A 221     149.450   6.200 -78.940  1.00  0.00           O
ATOM   3387  N   PRO A 222     148.330   4.410 -79.630  1.00  0.00           N
ATOM   3388  CD  PRO A 222     147.990   3.200 -80.470  1.00  0.00           C
ATOM   3389  HD1 PRO A 222     148.810   2.480 -80.480  1.00  0.00           H
ATOM   3390  HD2 PRO A 222     147.780   3.460 -81.510  1.00  0.00           H
ATOM   3391  CG  PRO A 222     146.760   2.540 -79.820  1.00  0.00           C
ATOM   3392  HG1 PRO A 222     147.110   1.850 -79.060  1.00  0.00           H
ATOM   3393  HG2 PRO A 222     146.180   2.020 -80.580  1.00  0.00           H
ATOM   3394  CB  PRO A 222     146.050   3.760 -79.190  1.00  0.00           C
ATOM   3395  HB1 PRO A 222     145.340   3.490 -78.410  1.00  0.00           H
ATOM   3396  HB2 PRO A 222     145.550   4.360 -79.940  1.00  0.00           H
ATOM   3397  CA  PRO A 222     147.260   4.570 -78.640  1.00  0.00           C
ATOM   3398  HA  PRO A 222     146.870   5.590 -78.660  1.00  0.00           H
ATOM   3399  C   PRO A 222     147.640   4.240 -77.160  1.00  0.00           C
ATOM   3400  O   PRO A 222     146.960   3.460 -76.500  1.00  0.00           O
ATOM   3401  N   THR A 223     148.730   4.820 -76.660  1.00  0.00           N
ATOM   3402  H   THR A 223     149.310   5.250 -77.360  1.00  0.00           H
ATOM   3403  CA  THR A 223     149.360   4.590 -75.380  1.00  0.00           C
ATOM   3404  HA  THR A 223     149.520   3.530 -75.160  1.00  0.00           H
ATOM   3405  CB  THR A 223     150.760   5.240 -75.440  1.00  0.00           C
ATOM   3406  HB  THR A 223     150.550   6.310 -75.460  1.00  0.00           H
ATOM   3407  CG2 THR A 223     151.590   4.900 -74.200  1.00  0.00           C
ATOM   3408 1HG2 THR A 223     152.360   5.650 -74.040  1.00  0.00           H
ATOM   3409 2HG2 THR A 223     150.960   4.750 -73.330  1.00  0.00           H
ATOM   3410 3HG2 THR A 223     151.990   3.910 -74.400  1.00  0.00           H
ATOM   3411  OG1 THR A 223     151.380   4.850 -76.670  1.00  0.00           O
ATOM   3412  HG1 THR A 223     151.990   5.580 -76.800  1.00  0.00           H
ATOM   3413  C   THR A 223     148.560   5.160 -74.210  1.00  0.00           C
ATOM   3414  O   THR A 223     148.380   6.320 -74.080  1.00  0.00           O
ATOM   3415  N   TYR A 224     148.080   4.280 -73.330  1.00  0.00           N
ATOM   3416  H   TYR A 224     148.070   3.300 -73.570  1.00  0.00           H
ATOM   3417  CA  TYR A 224     147.380   4.640 -72.100  1.00  0.00           C
ATOM   3418  HA  TYR A 224     146.500   5.250 -72.270  1.00  0.00           H
ATOM   3419  CB  TYR A 224     146.800   3.420 -71.320  1.00  0.00           C
ATOM   3420  HB1 TYR A 224     146.130   3.870 -70.580  1.00  0.00           H
ATOM   3421  HB2 TYR A 224     147.630   2.950 -70.800  1.00  0.00           H
ATOM   3422  CG  TYR A 224     145.920   2.530 -72.140  1.00  0.00           C
ATOM   3423  CD1 TYR A 224     145.160   3.060 -73.250  1.00  0.00           C
ATOM   3424  HD1 TYR A 224     145.280   4.060 -73.640  1.00  0.00           H
ATOM   3425  CE1 TYR A 224     144.190   2.270 -73.910  1.00  0.00           C
ATOM   3426  HE1 TYR A 224     143.650   2.550 -74.810  1.00  0.00           H
ATOM   3427  CZ  TYR A 224     143.970   0.940 -73.430  1.00  0.00           C
ATOM   3428  OH  TYR A 224     143.020   0.140 -73.970  1.00  0.00           O
ATOM   3429  HH  TYR A 224     143.030  -0.770 -73.660  1.00  0.00           H
ATOM   3430  CE2 TYR A 224     144.770   0.370 -72.420  1.00  0.00           C
ATOM   3431  HE2 TYR A 224     144.690  -0.680 -72.170  1.00  0.00           H
ATOM   3432  CD2 TYR A 224     145.700   1.220 -71.740  1.00  0.00           C
ATOM   3433  HD2 TYR A 224     146.230   0.810 -70.900  1.00  0.00           H
ATOM   3434  C   TYR A 224     148.190   5.570 -71.190  1.00  0.00           C
ATOM   3435  O   TYR A 224     147.600   6.420 -70.530  1.00  0.00           O
ATOM   3436  N   THR A 225     149.540   5.520 -71.160  1.00  0.00           N
ATOM   3437  H   THR A 225     150.040   4.710 -71.510  1.00  0.00           H
ATOM   3438  CA  THR A 225     150.280   6.600 -70.580  1.00  0.00           C
ATOM   3439  HA  THR A 225     150.010   6.580 -69.520  1.00  0.00           H
ATOM   3440  CB  THR A 225     151.740   6.250 -70.680  1.00  0.00           C
ATOM   3441  HB  THR A 225     152.010   6.210 -71.730  1.00  0.00           H
ATOM   3442  CG2 THR A 225     152.640   7.340 -70.000  1.00  0.00           C
ATOM   3443 1HG2 THR A 225     152.210   7.460 -69.000  1.00  0.00           H
ATOM   3444 2HG2 THR A 225     153.630   6.910 -69.870  1.00  0.00           H
ATOM   3445 3HG2 THR A 225     152.620   8.210 -70.660  1.00  0.00           H
ATOM   3446  OG1 THR A 225     151.960   5.030 -70.110  1.00  0.00           O
ATOM   3447  HG1 THR A 225     152.700   4.630 -70.580  1.00  0.00           H
ATOM   3448  C   THR A 225     149.960   7.950 -71.150  1.00  0.00           C
ATOM   3449  O   THR A 225     149.690   8.850 -70.290  1.00  0.00           O
ATOM   3450  N   ASN A 226     149.950   8.200 -72.480  1.00  0.00           N
ATOM   3451  H   ASN A 226     150.000   7.370 -73.050  1.00  0.00           H
ATOM   3452  CA  ASN A 226     149.780   9.490 -72.970  1.00  0.00           C
ATOM   3453  HA  ASN A 226     150.330  10.160 -72.300  1.00  0.00           H
ATOM   3454  CB  ASN A 226     150.290   9.630 -74.450  1.00  0.00           C
ATOM   3455  HB1 ASN A 226     150.270  10.670 -74.750  1.00  0.00           H
ATOM   3456  HB2 ASN A 226     149.680   9.060 -75.140  1.00  0.00           H
ATOM   3457  CG  ASN A 226     151.760   9.230 -74.580  1.00  0.00           C
ATOM   3458  OD1 ASN A 226     152.260   8.160 -75.030  1.00  0.00           O
ATOM   3459  ND2 ASN A 226     152.630  10.130 -74.180  1.00  0.00           N
ATOM   3460 1HD2 ASN A 226     152.260  10.930 -73.700  1.00  0.00           H
ATOM   3461 2HD2 ASN A 226     153.590   9.830 -74.080  1.00  0.00           H
ATOM   3462  C   ASN A 226     148.260   9.970 -72.860  1.00  0.00           C
ATOM   3463  O   ASN A 226     147.880  11.090 -72.600  1.00  0.00           O
ATOM   3464  N   LEU A 227     147.380   8.930 -73.030  1.00  0.00           N
ATOM   3465  H   LEU A 227     147.730   7.990 -73.190  1.00  0.00           H
ATOM   3466  CA  LEU A 227     145.960   9.200 -73.150  1.00  0.00           C
ATOM   3467  HA  LEU A 227     145.670  10.030 -73.800  1.00  0.00           H
ATOM   3468  CB  LEU A 227     145.340   7.870 -73.790  1.00  0.00           C
ATOM   3469  HB1 LEU A 227     144.270   7.960 -73.600  1.00  0.00           H
ATOM   3470  HB2 LEU A 227     145.610   7.030 -73.160  1.00  0.00           H
ATOM   3471  CG  LEU A 227     145.670   7.630 -75.300  1.00  0.00           C
ATOM   3472  HG  LEU A 227     146.740   7.660 -75.490  1.00  0.00           H
ATOM   3473  CD1 LEU A 227     145.240   6.240 -75.580  1.00  0.00           C
ATOM   3474 1HD1 LEU A 227     144.180   6.210 -75.340  1.00  0.00           H
ATOM   3475 2HD1 LEU A 227     145.310   6.070 -76.650  1.00  0.00           H
ATOM   3476 3HD1 LEU A 227     145.950   5.490 -75.220  1.00  0.00           H
ATOM   3477  CD2 LEU A 227     144.990   8.770 -76.150  1.00  0.00           C
ATOM   3478 1HD2 LEU A 227     145.010   8.630 -77.230  1.00  0.00           H
ATOM   3479 2HD2 LEU A 227     143.940   8.890 -75.890  1.00  0.00           H
ATOM   3480 3HD2 LEU A 227     145.520   9.710 -75.980  1.00  0.00           H
ATOM   3481  C   LEU A 227     145.370   9.460 -71.730  1.00  0.00           C
ATOM   3482  O   LEU A 227     144.590  10.380 -71.620  1.00  0.00           O
ATOM   3483  N   ASN A 228     145.790   8.730 -70.660  1.00  0.00           N
ATOM   3484  H   ASN A 228     146.330   7.880 -70.800  1.00  0.00           H
ATOM   3485  CA  ASN A 228     145.320   8.940 -69.280  1.00  0.00           C
ATOM   3486  HA  ASN A 228     144.230   8.990 -69.220  1.00  0.00           H
ATOM   3487  CB  ASN A 228     145.820   7.870 -68.400  1.00  0.00           C
ATOM   3488  HB1 ASN A 228     145.690   8.290 -67.400  1.00  0.00           H
ATOM   3489  HB2 ASN A 228     146.850   7.660 -68.680  1.00  0.00           H
ATOM   3490  CG  ASN A 228     145.110   6.520 -68.560  1.00  0.00           C
ATOM   3491  OD1 ASN A 228     144.360   6.340 -69.530  1.00  0.00           O
ATOM   3492  ND2 ASN A 228     145.470   5.510 -67.830  1.00  0.00           N
ATOM   3493 1HD2 ASN A 228     146.200   5.620 -67.140  1.00  0.00           H
ATOM   3494 2HD2 ASN A 228     145.170   4.570 -68.050  1.00  0.00           H
ATOM   3495  C   ASN A 228     145.830  10.280 -68.730  1.00  0.00           C
ATOM   3496  O   ASN A 228     145.110  10.910 -67.910  1.00  0.00           O
ATOM   3497  N   ARG A 229     147.010  10.700 -69.160  1.00  0.00           N
ATOM   3498  H   ARG A 229     147.610  10.080 -69.680  1.00  0.00           H
ATOM   3499  CA  ARG A 229     147.500  12.060 -68.760  1.00  0.00           C
ATOM   3500  HA  ARG A 229     147.250  12.150 -67.700  1.00  0.00           H
ATOM   3501  CB  ARG A 229     149.050  12.200 -68.810  1.00  0.00           C
ATOM   3502  HB1 ARG A 229     149.340  13.200 -68.510  1.00  0.00           H
ATOM   3503  HB2 ARG A 229     149.510  11.920 -69.760  1.00  0.00           H
ATOM   3504  CG  ARG A 229     149.610  11.290 -67.750  1.00  0.00           C
ATOM   3505  HG1 ARG A 229     149.270  10.270 -67.940  1.00  0.00           H
ATOM   3506  HG2 ARG A 229     149.380  11.490 -66.700  1.00  0.00           H
ATOM   3507  CD  ARG A 229     151.140  11.260 -67.980  1.00  0.00           C
ATOM   3508  HD1 ARG A 229     151.510  12.280 -67.900  1.00  0.00           H
ATOM   3509  HD2 ARG A 229     151.330  11.040 -69.030  1.00  0.00           H
ATOM   3510  NE  ARG A 229     151.900  10.390 -67.030  1.00  0.00           N
ATOM   3511  HE  ARG A 229     151.570  10.310 -66.080  1.00  0.00           H
ATOM   3512  CZ  ARG A 229     153.160  10.040 -67.130  1.00  0.00           C
ATOM   3513  NH1 ARG A 229     153.880  10.210 -68.160  1.00  0.00           N
ATOM   3514 1HH1 ARG A 229     153.570  10.330 -69.120  1.00  0.00           H
ATOM   3515 2HH1 ARG A 229     154.860   9.990 -68.080  1.00  0.00           H
ATOM   3516  NH2 ARG A 229     153.710   9.550 -66.060  1.00  0.00           N
ATOM   3517 1HH2 ARG A 229     153.270   9.340 -65.180  1.00  0.00           H
ATOM   3518 2HH2 ARG A 229     154.720   9.420 -66.030  1.00  0.00           H
ATOM   3519  C   ARG A 229     146.810  13.270 -69.420  1.00  0.00           C
ATOM   3520  O   ARG A 229     147.050  14.380 -69.010  1.00  0.00           O
ATOM   3521  N   LEU A 230     145.830  13.120 -70.320  1.00  0.00           N
ATOM   3522  H   LEU A 230     145.760  12.200 -70.730  1.00  0.00           H
ATOM   3523  CA  LEU A 230     144.820  14.110 -70.790  1.00  0.00           C
ATOM   3524  HA  LEU A 230     145.080  15.050 -70.310  1.00  0.00           H
ATOM   3525  CB  LEU A 230     145.050  14.170 -72.330  1.00  0.00           C
ATOM   3526  HB1 LEU A 230     144.970  13.140 -72.670  1.00  0.00           H
ATOM   3527  HB2 LEU A 230     145.990  14.580 -72.700  1.00  0.00           H
ATOM   3528  CG  LEU A 230     143.840  14.780 -73.080  1.00  0.00           C
ATOM   3529  HG  LEU A 230     142.940  14.210 -72.830  1.00  0.00           H
ATOM   3530  CD1 LEU A 230     143.580  16.280 -72.730  1.00  0.00           C
ATOM   3531 1HD1 LEU A 230     142.570  16.540 -73.050  1.00  0.00           H
ATOM   3532 2HD1 LEU A 230     143.800  16.440 -71.670  1.00  0.00           H
ATOM   3533 3HD1 LEU A 230     144.290  16.920 -73.250  1.00  0.00           H
ATOM   3534  CD2 LEU A 230     144.110  14.700 -74.580  1.00  0.00           C
ATOM   3535 1HD2 LEU A 230     144.310  13.640 -74.750  1.00  0.00           H
ATOM   3536 2HD2 LEU A 230     143.200  15.050 -75.080  1.00  0.00           H
ATOM   3537 3HD2 LEU A 230     144.960  15.340 -74.810  1.00  0.00           H
ATOM   3538  C   LEU A 230     143.420  13.650 -70.330  1.00  0.00           C
ATOM   3539  O   LEU A 230     142.650  14.530 -69.910  1.00  0.00           O
ATOM   3540  N   ILE A 231     143.000  12.410 -70.260  1.00  0.00           N
ATOM   3541  H   ILE A 231     143.540  11.660 -70.670  1.00  0.00           H
ATOM   3542  CA  ILE A 231     141.600  12.060 -69.830  1.00  0.00           C
ATOM   3543  HA  ILE A 231     140.950  12.650 -70.470  1.00  0.00           H
ATOM   3544  CB  ILE A 231     141.200  10.560 -70.010  1.00  0.00           C
ATOM   3545  HB  ILE A 231     142.030   9.980 -69.600  1.00  0.00           H
ATOM   3546  CG2 ILE A 231     139.940  10.130 -69.310  1.00  0.00           C
ATOM   3547 1HG2 ILE A 231     140.170  10.210 -68.250  1.00  0.00           H
ATOM   3548 2HG2 ILE A 231     139.120  10.780 -69.630  1.00  0.00           H
ATOM   3549 3HG2 ILE A 231     139.800   9.050 -69.410  1.00  0.00           H
ATOM   3550  CG1 ILE A 231     141.130  10.140 -71.460  1.00  0.00           C
ATOM   3551 1HG1 ILE A 231     141.930  10.560 -72.070  1.00  0.00           H
ATOM   3552 2HG1 ILE A 231     140.210  10.560 -71.860  1.00  0.00           H
ATOM   3553  CD  ILE A 231     141.250   8.690 -71.890  1.00  0.00           C
ATOM   3554  HD1 ILE A 231     141.660   8.640 -72.900  1.00  0.00           H
ATOM   3555  HD2 ILE A 231     141.930   8.130 -71.250  1.00  0.00           H
ATOM   3556  HD3 ILE A 231     140.320   8.130 -71.910  1.00  0.00           H
ATOM   3557  C   ILE A 231     141.350  12.500 -68.370  1.00  0.00           C
ATOM   3558  O   ILE A 231     140.310  13.090 -67.990  1.00  0.00           O
ATOM   3559  N   SER A 232     142.310  12.340 -67.500  1.00  0.00           N
ATOM   3560  H   SER A 232     143.180  11.940 -67.820  1.00  0.00           H
ATOM   3561  CA  SER A 232     142.260  12.960 -66.150  1.00  0.00           C
ATOM   3562  HA  SER A 232     141.630  12.380 -65.480  1.00  0.00           H
ATOM   3563  CB  SER A 232     143.640  12.890 -65.460  1.00  0.00           C
ATOM   3564  HB1 SER A 232     143.690  13.300 -64.450  1.00  0.00           H
ATOM   3565  HB2 SER A 232     144.330  13.510 -66.030  1.00  0.00           H
ATOM   3566  OG  SER A 232     144.140  11.520 -65.420  1.00  0.00           O
ATOM   3567  HG  SER A 232     144.520  11.270 -66.270  1.00  0.00           H
ATOM   3568  C   SER A 232     141.990  14.460 -66.040  1.00  0.00           C
ATOM   3569  O   SER A 232     141.550  14.850 -64.980  1.00  0.00           O
ATOM   3570  N   GLN A 233     142.300  15.220 -67.100  1.00  0.00           N
ATOM   3571  H   GLN A 233     142.800  14.860 -67.900  1.00  0.00           H
ATOM   3572  CA  GLN A 233     141.990  16.680 -67.260  1.00  0.00           C
ATOM   3573  HA  GLN A 233     142.290  17.140 -66.320  1.00  0.00           H
ATOM   3574  CB  GLN A 233     142.820  17.320 -68.470  1.00  0.00           C
ATOM   3575  HB1 GLN A 233     142.460  18.350 -68.500  1.00  0.00           H
ATOM   3576  HB2 GLN A 233     142.540  16.780 -69.380  1.00  0.00           H
ATOM   3577  CG  GLN A 233     144.360  17.260 -68.460  1.00  0.00           C
ATOM   3578  HG1 GLN A 233     144.730  17.620 -69.420  1.00  0.00           H
ATOM   3579  HG2 GLN A 233     144.680  16.220 -68.340  1.00  0.00           H
ATOM   3580  CD  GLN A 233     144.880  18.180 -67.390  1.00  0.00           C
ATOM   3581  OE1 GLN A 233     144.230  19.140 -67.000  1.00  0.00           O
ATOM   3582  NE2 GLN A 233     146.140  18.180 -67.040  1.00  0.00           N
ATOM   3583 1HE2 GLN A 233     146.720  17.380 -67.250  1.00  0.00           H
ATOM   3584 2HE2 GLN A 233     146.510  18.910 -66.450  1.00  0.00           H
ATOM   3585  C   GLN A 233     140.480  17.020 -67.360  1.00  0.00           C
ATOM   3586  O   GLN A 233     139.960  17.870 -66.670  1.00  0.00           O
ATOM   3587  N   ILE A 234     139.680  16.260 -68.130  1.00  0.00           N
ATOM   3588  H   ILE A 234     140.180  15.520 -68.610  1.00  0.00           H
ATOM   3589  CA  ILE A 234     138.170  16.300 -68.130  1.00  0.00           C
ATOM   3590  HA  ILE A 234     137.880  17.350 -68.110  1.00  0.00           H
ATOM   3591  CB  ILE A 234     137.750  15.720 -69.520  1.00  0.00           C
ATOM   3592  HB  ILE A 234     138.230  16.320 -70.290  1.00  0.00           H
ATOM   3593  CG2 ILE A 234     138.290  14.240 -69.830  1.00  0.00           C
ATOM   3594 1HG2 ILE A 234     138.120  13.640 -68.930  1.00  0.00           H
ATOM   3595 2HG2 ILE A 234     137.790  13.840 -70.710  1.00  0.00           H
ATOM   3596 3HG2 ILE A 234     139.310  14.340 -70.190  1.00  0.00           H
ATOM   3597  CG1 ILE A 234     136.280  15.730 -69.860  1.00  0.00           C
ATOM   3598 1HG1 ILE A 234     135.690  15.130 -69.170  1.00  0.00           H
ATOM   3599 2HG1 ILE A 234     136.250  15.260 -70.840  1.00  0.00           H
ATOM   3600  CD  ILE A 234     135.740  17.080 -70.060  1.00  0.00           C
ATOM   3601  HD1 ILE A 234     136.080  17.630 -69.180  1.00  0.00           H
ATOM   3602  HD2 ILE A 234     136.110  17.560 -70.960  1.00  0.00           H
ATOM   3603  HD3 ILE A 234     134.660  17.220 -70.010  1.00  0.00           H
ATOM   3604  C   ILE A 234     137.440  15.660 -66.980  1.00  0.00           C
ATOM   3605  O   ILE A 234     136.410  16.120 -66.520  1.00  0.00           O
ATOM   3606  N   VAL A 235     138.050  14.550 -66.460  1.00  0.00           N
ATOM   3607  H   VAL A 235     138.850  14.200 -66.980  1.00  0.00           H
ATOM   3608  CA  VAL A 235     137.710  13.960 -65.180  1.00  0.00           C
ATOM   3609  HA  VAL A 235     136.650  13.720 -65.250  1.00  0.00           H
ATOM   3610  CB  VAL A 235     138.490  12.640 -64.910  1.00  0.00           C
ATOM   3611  HB  VAL A 235     139.550  12.700 -65.170  1.00  0.00           H
ATOM   3612  CG1 VAL A 235     138.370  12.090 -63.490  1.00  0.00           C
ATOM   3613 1HG1 VAL A 235     139.070  12.620 -62.850  1.00  0.00           H
ATOM   3614 2HG1 VAL A 235     137.400  12.240 -63.020  1.00  0.00           H
ATOM   3615 3HG1 VAL A 235     138.640  11.040 -63.420  1.00  0.00           H
ATOM   3616  CG2 VAL A 235     137.860  11.540 -65.800  1.00  0.00           C
ATOM   3617 1HG2 VAL A 235     138.380  10.580 -65.800  1.00  0.00           H
ATOM   3618 2HG2 VAL A 235     136.810  11.360 -65.560  1.00  0.00           H
ATOM   3619 3HG2 VAL A 235     137.860  11.940 -66.820  1.00  0.00           H
ATOM   3620  C   VAL A 235     137.930  15.030 -64.100  1.00  0.00           C
ATOM   3621  O   VAL A 235     137.040  15.170 -63.250  1.00  0.00           O
ATOM   3622  N   SER A 236     139.010  15.890 -64.100  1.00  0.00           N
ATOM   3623  H   SER A 236     139.730  15.690 -64.790  1.00  0.00           H
ATOM   3624  CA  SER A 236     139.070  17.080 -63.230  1.00  0.00           C
ATOM   3625  HA  SER A 236     138.980  16.750 -62.200  1.00  0.00           H
ATOM   3626  CB  SER A 236     140.470  17.650 -63.490  1.00  0.00           C
ATOM   3627  HB1 SER A 236     140.440  18.400 -64.280  1.00  0.00           H
ATOM   3628  HB2 SER A 236     141.260  16.910 -63.560  1.00  0.00           H
ATOM   3629  OG  SER A 236     140.780  18.430 -62.400  1.00  0.00           O
ATOM   3630  HG  SER A 236     141.730  18.610 -62.400  1.00  0.00           H
ATOM   3631  C   SER A 236     137.900  18.060 -63.540  1.00  0.00           C
ATOM   3632  O   SER A 236     137.270  18.520 -62.630  1.00  0.00           O
ATOM   3633  N   SER A 237     137.720  18.470 -64.830  1.00  0.00           N
ATOM   3634  H   SER A 237     138.330  17.960 -65.460  1.00  0.00           H
ATOM   3635  CA  SER A 237     136.750  19.480 -65.260  1.00  0.00           C
ATOM   3636  HA  SER A 237     136.780  20.510 -64.880  1.00  0.00           H
ATOM   3637  CB  SER A 237     136.850  19.690 -66.780  1.00  0.00           C
ATOM   3638  HB1 SER A 237     136.430  20.670 -67.000  1.00  0.00           H
ATOM   3639  HB2 SER A 237     136.390  18.860 -67.300  1.00  0.00           H
ATOM   3640  OG  SER A 237     138.140  19.900 -67.300  1.00  0.00           O
ATOM   3641  HG  SER A 237     138.760  19.320 -66.830  1.00  0.00           H
ATOM   3642  C   SER A 237     135.260  19.110 -64.930  1.00  0.00           C
ATOM   3643  O   SER A 237     134.490  20.050 -64.670  1.00  0.00           O
ATOM   3644  N   ILE A 238     134.860  17.860 -64.770  1.00  0.00           N
ATOM   3645  H   ILE A 238     135.370  17.050 -65.080  1.00  0.00           H
ATOM   3646  CA  ILE A 238     133.530  17.460 -64.320  1.00  0.00           C
ATOM   3647  HA  ILE A 238     132.770  18.110 -64.780  1.00  0.00           H
ATOM   3648  CB  ILE A 238     133.220  16.000 -64.890  1.00  0.00           C
ATOM   3649  HB  ILE A 238     134.050  15.340 -64.630  1.00  0.00           H
ATOM   3650  CG2 ILE A 238     131.840  15.460 -64.400  1.00  0.00           C
ATOM   3651 1HG2 ILE A 238     131.940  15.400 -63.320  1.00  0.00           H
ATOM   3652 2HG2 ILE A 238     131.040  16.160 -64.640  1.00  0.00           H
ATOM   3653 3HG2 ILE A 238     131.580  14.510 -64.880  1.00  0.00           H
ATOM   3654  CG1 ILE A 238     133.150  16.100 -66.410  1.00  0.00           C
ATOM   3655 1HG1 ILE A 238     134.010  16.680 -66.770  1.00  0.00           H
ATOM   3656 2HG1 ILE A 238     132.290  16.700 -66.700  1.00  0.00           H
ATOM   3657  CD  ILE A 238     133.140  14.790 -67.200  1.00  0.00           C
ATOM   3658  HD1 ILE A 238     133.940  14.110 -66.910  1.00  0.00           H
ATOM   3659  HD2 ILE A 238     132.160  14.310 -67.160  1.00  0.00           H
ATOM   3660  HD3 ILE A 238     133.200  15.140 -68.230  1.00  0.00           H
ATOM   3661  C   ILE A 238     133.420  17.570 -62.840  1.00  0.00           C
ATOM   3662  O   ILE A 238     132.310  17.600 -62.340  1.00  0.00           O
ATOM   3663  N   THR A 239     134.500  17.570 -62.080  1.00  0.00           N
ATOM   3664  H   THR A 239     135.380  17.470 -62.570  1.00  0.00           H
ATOM   3665  CA  THR A 239     134.570  17.600 -60.620  1.00  0.00           C
ATOM   3666  HA  THR A 239     133.560  17.520 -60.200  1.00  0.00           H
ATOM   3667  CB  THR A 239     135.250  16.410 -60.000  1.00  0.00           C
ATOM   3668  HB  THR A 239     135.140  16.370 -58.920  1.00  0.00           H
ATOM   3669  CG2 THR A 239     134.660  15.090 -60.520  1.00  0.00           C
ATOM   3670 1HG2 THR A 239     134.770  15.030 -61.600  1.00  0.00           H
ATOM   3671 2HG2 THR A 239     135.260  14.300 -60.080  1.00  0.00           H
ATOM   3672 3HG2 THR A 239     133.640  14.870 -60.200  1.00  0.00           H
ATOM   3673  OG1 THR A 239     136.660  16.500 -60.360  1.00  0.00           O
ATOM   3674  HG1 THR A 239     136.940  15.640 -60.680  1.00  0.00           H
ATOM   3675  C   THR A 239     135.130  18.830 -59.980  1.00  0.00           C
ATOM   3676  O   THR A 239     135.200  18.980 -58.770  1.00  0.00           O
ATOM   3677  N   ALA A 240     135.670  19.840 -60.730  1.00  0.00           N
ATOM   3678  H   ALA A 240     135.720  19.680 -61.720  1.00  0.00           H
ATOM   3679  CA  ALA A 240     136.360  21.040 -60.080  1.00  0.00           C
ATOM   3680  HA  ALA A 240     137.140  20.620 -59.440  1.00  0.00           H
ATOM   3681  CB  ALA A 240     137.180  21.800 -61.170  1.00  0.00           C
ATOM   3682  HB1 ALA A 240     136.530  22.260 -61.910  1.00  0.00           H
ATOM   3683  HB2 ALA A 240     137.890  22.480 -60.700  1.00  0.00           H
ATOM   3684  HB3 ALA A 240     137.680  21.080 -61.810  1.00  0.00           H
ATOM   3685  C   ALA A 240     135.390  21.920 -59.230  1.00  0.00           C
ATOM   3686  O   ALA A 240     135.800  22.400 -58.200  1.00  0.00           O
ATOM   3687  N   SER A 241     134.210  22.190 -59.730  1.00  0.00           N
ATOM   3688  H   SER A 241     133.900  21.940 -60.660  1.00  0.00           H
ATOM   3689  CA  SER A 241     133.220  22.840 -58.820  1.00  0.00           C
ATOM   3690  HA  SER A 241     133.630  23.750 -58.390  1.00  0.00           H
ATOM   3691  CB  SER A 241     132.020  23.330 -59.610  1.00  0.00           C
ATOM   3692  HB1 SER A 241     131.170  23.520 -58.950  1.00  0.00           H
ATOM   3693  HB2 SER A 241     131.640  22.590 -60.310  1.00  0.00           H
ATOM   3694  OG  SER A 241     132.170  24.570 -60.290  1.00  0.00           O
ATOM   3695  HG  SER A 241     131.280  24.750 -60.590  1.00  0.00           H
ATOM   3696  C   SER A 241     132.780  21.940 -57.640  1.00  0.00           C
ATOM   3697  O   SER A 241     132.070  22.400 -56.730  1.00  0.00           O
ATOM   3698  N   LEU A 242     133.170  20.650 -57.490  1.00  0.00           N
ATOM   3699  H   LEU A 242     133.610  20.150 -58.250  1.00  0.00           H
ATOM   3700  CA  LEU A 242     132.930  19.870 -56.240  1.00  0.00           C
ATOM   3701  HA  LEU A 242     132.090  20.240 -55.650  1.00  0.00           H
ATOM   3702  CB  LEU A 242     132.610  18.390 -56.640  1.00  0.00           C
ATOM   3703  HB1 LEU A 242     132.190  17.950 -55.740  1.00  0.00           H
ATOM   3704  HB2 LEU A 242     133.490  17.880 -57.040  1.00  0.00           H
ATOM   3705  CG  LEU A 242     131.530  18.230 -57.740  1.00  0.00           C
ATOM   3706  HG  LEU A 242     131.940  18.670 -58.650  1.00  0.00           H
ATOM   3707  CD1 LEU A 242     131.290  16.710 -57.870  1.00  0.00           C
ATOM   3708 1HD1 LEU A 242     130.430  16.430 -58.480  1.00  0.00           H
ATOM   3709 2HD1 LEU A 242     132.150  16.270 -58.380  1.00  0.00           H
ATOM   3710 3HD1 LEU A 242     131.130  16.200 -56.920  1.00  0.00           H
ATOM   3711  CD2 LEU A 242     130.210  18.780 -57.380  1.00  0.00           C
ATOM   3712 1HD2 LEU A 242     129.440  18.490 -58.100  1.00  0.00           H
ATOM   3713 2HD2 LEU A 242     129.970  18.680 -56.320  1.00  0.00           H
ATOM   3714 3HD2 LEU A 242     130.300  19.860 -57.520  1.00  0.00           H
ATOM   3715  C   LEU A 242     134.160  19.970 -55.270  1.00  0.00           C
ATOM   3716  O   LEU A 242     133.980  20.160 -54.080  1.00  0.00           O
ATOM   3717  N   ARG A 243     135.370  19.780 -55.790  1.00  0.00           N
ATOM   3718  H   ARG A 243     135.430  19.650 -56.790  1.00  0.00           H
ATOM   3719  CA  ARG A 243     136.650  19.920 -55.030  1.00  0.00           C
ATOM   3720  HA  ARG A 243     136.610  19.440 -54.050  1.00  0.00           H
ATOM   3721  CB  ARG A 243     137.840  19.230 -55.790  1.00  0.00           C
ATOM   3722  HB1 ARG A 243     138.730  19.360 -55.180  1.00  0.00           H
ATOM   3723  HB2 ARG A 243     137.910  19.610 -56.810  1.00  0.00           H
ATOM   3724  CG  ARG A 243     137.460  17.730 -55.960  1.00  0.00           C
ATOM   3725  HG1 ARG A 243     136.480  17.580 -56.410  1.00  0.00           H
ATOM   3726  HG2 ARG A 243     137.420  17.230 -54.990  1.00  0.00           H
ATOM   3727  CD  ARG A 243     138.590  16.900 -56.710  1.00  0.00           C
ATOM   3728  HD1 ARG A 243     138.300  15.850 -56.700  1.00  0.00           H
ATOM   3729  HD2 ARG A 243     139.590  16.930 -56.270  1.00  0.00           H
ATOM   3730  NE  ARG A 243     138.590  17.280 -58.200  1.00  0.00           N
ATOM   3731  HE  ARG A 243     137.780  17.070 -58.770  1.00  0.00           H
ATOM   3732  CZ  ARG A 243     139.650  17.780 -58.810  1.00  0.00           C
ATOM   3733  NH1 ARG A 243     140.750  18.030 -58.290  1.00  0.00           N
ATOM   3734 1HH1 ARG A 243     140.880  17.840 -57.310  1.00  0.00           H
ATOM   3735 2HH1 ARG A 243     141.460  18.550 -58.800  1.00  0.00           H
ATOM   3736  NH2 ARG A 243     139.570  18.150 -59.990  1.00  0.00           N
ATOM   3737 1HH2 ARG A 243     138.690  18.130 -60.480  1.00  0.00           H
ATOM   3738 2HH2 ARG A 243     140.340  18.540 -60.500  1.00  0.00           H
ATOM   3739  C   ARG A 243     136.890  21.420 -54.720  1.00  0.00           C
ATOM   3740  O   ARG A 243     137.420  21.680 -53.670  1.00  0.00           O
ATOM   3741  N   PHE A 244     136.480  22.390 -55.530  1.00  0.00           N
ATOM   3742  H   PHE A 244     135.830  22.210 -56.280  1.00  0.00           H
ATOM   3743  CA  PHE A 244     136.790  23.800 -55.460  1.00  0.00           C
ATOM   3744  HA  PHE A 244     137.100  24.000 -54.440  1.00  0.00           H
ATOM   3745  CB  PHE A 244     137.960  24.130 -56.420  1.00  0.00           C
ATOM   3746  HB1 PHE A 244     138.200  25.110 -56.010  1.00  0.00           H
ATOM   3747  HB2 PHE A 244     137.580  24.220 -57.440  1.00  0.00           H
ATOM   3748  CG  PHE A 244     139.210  23.210 -56.350  1.00  0.00           C
ATOM   3749  CD1 PHE A 244     140.060  23.220 -55.260  1.00  0.00           C
ATOM   3750  HD1 PHE A 244     139.900  24.000 -54.530  1.00  0.00           H
ATOM   3751  CE1 PHE A 244     141.130  22.330 -55.160  1.00  0.00           C
ATOM   3752  HE1 PHE A 244     141.780  22.260 -54.300  1.00  0.00           H
ATOM   3753  CZ  PHE A 244     141.420  21.430 -56.250  1.00  0.00           C
ATOM   3754  HZ  PHE A 244     142.280  20.780 -56.180  1.00  0.00           H
ATOM   3755  CE2 PHE A 244     140.550  21.330 -57.350  1.00  0.00           C
ATOM   3756  HE2 PHE A 244     140.740  20.740 -58.230  1.00  0.00           H
ATOM   3757  CD2 PHE A 244     139.450  22.220 -57.320  1.00  0.00           C
ATOM   3758  HD2 PHE A 244     138.780  22.210 -58.170  1.00  0.00           H
ATOM   3759  C   PHE A 244     135.540  24.780 -55.730  1.00  0.00           C
ATOM   3760  O   PHE A 244     134.510  24.370 -56.210  1.00  0.00           O
ATOM   3761  N   ASP A 245     135.730  26.050 -55.450  1.00  0.00           N
ATOM   3762  H   ASP A 245     136.600  26.220 -54.970  1.00  0.00           H
ATOM   3763  CA  ASP A 245     134.830  27.100 -55.730  1.00  0.00           C
ATOM   3764  HA  ASP A 245     133.860  26.760 -55.360  1.00  0.00           H
ATOM   3765  CB  ASP A 245     135.110  28.400 -55.000  1.00  0.00           C
ATOM   3766  HB1 ASP A 245     134.320  29.140 -55.120  1.00  0.00           H
ATOM   3767  HB2 ASP A 245     136.010  28.840 -55.430  1.00  0.00           H
ATOM   3768  CG  ASP A 245     135.420  28.360 -53.490  1.00  0.00           C
ATOM   3769  OD1 ASP A 245     134.660  28.800 -52.660  1.00  0.00           O
ATOM   3770  OD2 ASP A 245     136.400  27.780 -53.030  1.00  0.00           O
ATOM   3771  C   ASP A 245     134.590  27.420 -57.250  1.00  0.00           C
ATOM   3772  O   ASP A 245     135.500  27.920 -57.910  1.00  0.00           O
ATOM   3773  N   GLY A 246     133.330  27.300 -57.690  1.00  0.00           N
ATOM   3774  H   GLY A 246     132.610  26.920 -57.100  1.00  0.00           H
ATOM   3775  CA  GLY A 246     132.870  27.640 -59.020  1.00  0.00           C
ATOM   3776  HA1 GLY A 246     133.020  26.860 -59.760  1.00  0.00           H
ATOM   3777  HA2 GLY A 246     133.460  28.470 -59.410  1.00  0.00           H
ATOM   3778  C   GLY A 246     131.490  28.150 -59.070  1.00  0.00           C
ATOM   3779  O   GLY A 246     130.740  28.110 -58.070  1.00  0.00           O
ATOM   3780  N   ALA A 247     130.990  28.450 -60.320  1.00  0.00           N
ATOM   3781  H   ALA A 247     131.690  28.410 -61.040  1.00  0.00           H
ATOM   3782  CA  ALA A 247     129.810  29.200 -60.540  1.00  0.00           C
ATOM   3783  HA  ALA A 247     129.690  29.870 -59.680  1.00  0.00           H
ATOM   3784  CB  ALA A 247     130.170  30.190 -61.640  1.00  0.00           C
ATOM   3785  HB1 ALA A 247     130.390  29.660 -62.560  1.00  0.00           H
ATOM   3786  HB2 ALA A 247     129.280  30.790 -61.840  1.00  0.00           H
ATOM   3787  HB3 ALA A 247     131.010  30.860 -61.450  1.00  0.00           H
ATOM   3788  C   ALA A 247     128.600  28.380 -60.780  1.00  0.00           C
ATOM   3789  O   ALA A 247     127.490  28.830 -60.580  1.00  0.00           O
ATOM   3790  N   LEU A 248     128.810  27.180 -61.220  1.00  0.00           N
ATOM   3791  H   LEU A 248     129.780  26.890 -61.260  1.00  0.00           H
ATOM   3792  CA  LEU A 248     127.860  26.140 -61.690  1.00  0.00           C
ATOM   3793  HA  LEU A 248     126.920  26.260 -61.160  1.00  0.00           H
ATOM   3794  CB  LEU A 248     127.730  26.140 -63.210  1.00  0.00           C
ATOM   3795  HB1 LEU A 248     127.190  25.260 -63.540  1.00  0.00           H
ATOM   3796  HB2 LEU A 248     128.720  26.090 -63.660  1.00  0.00           H
ATOM   3797  CG  LEU A 248     127.000  27.400 -63.790  1.00  0.00           C
ATOM   3798  HG  LEU A 248     127.640  28.260 -63.590  1.00  0.00           H
ATOM   3799  CD1 LEU A 248     126.780  27.100 -65.330  1.00  0.00           C
ATOM   3800 1HD1 LEU A 248     126.300  26.120 -65.360  1.00  0.00           H
ATOM   3801 2HD1 LEU A 248     126.100  27.840 -65.740  1.00  0.00           H
ATOM   3802 3HD1 LEU A 248     127.720  27.010 -65.870  1.00  0.00           H
ATOM   3803  CD2 LEU A 248     125.620  27.620 -63.230  1.00  0.00           C
ATOM   3804 1HD2 LEU A 248     125.260  28.470 -63.810  1.00  0.00           H
ATOM   3805 2HD2 LEU A 248     124.930  26.780 -63.380  1.00  0.00           H
ATOM   3806 3HD2 LEU A 248     125.610  27.920 -62.180  1.00  0.00           H
ATOM   3807  C   LEU A 248     128.410  24.780 -61.300  1.00  0.00           C
ATOM   3808  O   LEU A 248     129.670  24.680 -61.190  1.00  0.00           O
ATOM   3809  N   ASN A 249     127.540  23.770 -61.260  1.00  0.00           N
ATOM   3810  H   ASN A 249     126.580  24.040 -61.410  1.00  0.00           H
ATOM   3811  CA  ASN A 249     127.930  22.400 -61.030  1.00  0.00           C
ATOM   3812  HA  ASN A 249     126.920  22.020 -60.910  1.00  0.00           H
ATOM   3813  CB  ASN A 249     128.590  21.810 -62.370  1.00  0.00           C
ATOM   3814  HB1 ASN A 249     129.040  20.830 -62.220  1.00  0.00           H
ATOM   3815  HB2 ASN A 249     129.410  22.460 -62.670  1.00  0.00           H
ATOM   3816  CG  ASN A 249     127.720  21.720 -63.580  1.00  0.00           C
ATOM   3817  OD1 ASN A 249     127.820  22.460 -64.560  1.00  0.00           O
ATOM   3818  ND2 ASN A 249     126.730  20.880 -63.620  1.00  0.00           N
ATOM   3819 1HD2 ASN A 249     126.390  20.320 -62.860  1.00  0.00           H
ATOM   3820 2HD2 ASN A 249     126.430  20.680 -64.570  1.00  0.00           H
ATOM   3821  C   ASN A 249     128.640  22.110 -59.700  1.00  0.00           C
ATOM   3822  O   ASN A 249     129.550  21.250 -59.630  1.00  0.00           O
ATOM   3823  N   VAL A 250     128.230  22.860 -58.640  1.00  0.00           N
ATOM   3824  H   VAL A 250     127.330  23.320 -58.710  1.00  0.00           H
ATOM   3825  CA  VAL A 250     128.640  22.740 -57.270  1.00  0.00           C
ATOM   3826  HA  VAL A 250     129.690  22.440 -57.250  1.00  0.00           H
ATOM   3827  CB  VAL A 250     128.620  24.110 -56.620  1.00  0.00           C
ATOM   3828  HB  VAL A 250     128.830  23.920 -55.570  1.00  0.00           H
ATOM   3829  CG1 VAL A 250     129.760  25.000 -57.140  1.00  0.00           C
ATOM   3830 1HG1 VAL A 250     129.650  25.940 -56.600  1.00  0.00           H
ATOM   3831 2HG1 VAL A 250     130.790  24.690 -56.960  1.00  0.00           H
ATOM   3832 3HG1 VAL A 250     129.510  25.350 -58.140  1.00  0.00           H
ATOM   3833  CG2 VAL A 250     127.310  24.890 -56.640  1.00  0.00           C
ATOM   3834 1HG2 VAL A 250     127.500  25.800 -56.060  1.00  0.00           H
ATOM   3835 2HG2 VAL A 250     127.010  25.090 -57.670  1.00  0.00           H
ATOM   3836 3HG2 VAL A 250     126.500  24.340 -56.160  1.00  0.00           H
ATOM   3837  C   VAL A 250     127.860  21.710 -56.390  1.00  0.00           C
ATOM   3838  O   VAL A 250     128.020  21.610 -55.210  1.00  0.00           O
ATOM   3839  N   ASP A 251     127.050  20.850 -57.090  1.00  0.00           N
ATOM   3840  H   ASP A 251     127.090  20.820 -58.100  1.00  0.00           H
ATOM   3841  CA  ASP A 251     126.360  19.800 -56.460  1.00  0.00           C
ATOM   3842  HA  ASP A 251     127.000  19.440 -55.660  1.00  0.00           H
ATOM   3843  CB  ASP A 251     124.980  20.290 -56.010  1.00  0.00           C
ATOM   3844  HB1 ASP A 251     124.320  20.250 -56.880  1.00  0.00           H
ATOM   3845  HB2 ASP A 251     125.090  21.320 -55.660  1.00  0.00           H
ATOM   3846  CG  ASP A 251     124.440  19.430 -54.880  1.00  0.00           C
ATOM   3847  OD1 ASP A 251     124.200  19.950 -53.750  1.00  0.00           O
ATOM   3848  OD2 ASP A 251     124.140  18.250 -55.120  1.00  0.00           O
ATOM   3849  C   ASP A 251     126.280  18.640 -57.450  1.00  0.00           C
ATOM   3850  O   ASP A 251     126.120  18.830 -58.630  1.00  0.00           O
ATOM   3851  N   LEU A 252     126.260  17.390 -56.950  1.00  0.00           N
ATOM   3852  H   LEU A 252     126.440  17.250 -55.970  1.00  0.00           H
ATOM   3853  CA  LEU A 252     126.130  16.190 -57.820  1.00  0.00           C
ATOM   3854  HA  LEU A 252     126.910  16.250 -58.580  1.00  0.00           H
ATOM   3855  CB  LEU A 252     126.410  14.940 -56.900  1.00  0.00           C
ATOM   3856  HB1 LEU A 252     125.570  14.740 -56.230  1.00  0.00           H
ATOM   3857  HB2 LEU A 252     127.210  15.110 -56.180  1.00  0.00           H
ATOM   3858  CG  LEU A 252     126.620  13.650 -57.700  1.00  0.00           C
ATOM   3859  HG  LEU A 252     125.840  13.610 -58.460  1.00  0.00           H
ATOM   3860  CD1 LEU A 252     127.850  13.720 -58.470  1.00  0.00           C
ATOM   3861 1HD1 LEU A 252     127.800  14.480 -59.250  1.00  0.00           H
ATOM   3862 2HD1 LEU A 252     128.750  13.730 -57.850  1.00  0.00           H
ATOM   3863 3HD1 LEU A 252     127.960  12.810 -59.060  1.00  0.00           H
ATOM   3864  CD2 LEU A 252     126.540  12.410 -56.870  1.00  0.00           C
ATOM   3865 1HD2 LEU A 252     126.690  11.540 -57.500  1.00  0.00           H
ATOM   3866 2HD2 LEU A 252     127.420  12.420 -56.230  1.00  0.00           H
ATOM   3867 3HD2 LEU A 252     125.730  12.370 -56.140  1.00  0.00           H
ATOM   3868  C   LEU A 252     124.680  16.100 -58.430  1.00  0.00           C
ATOM   3869  O   LEU A 252     124.540  15.620 -59.550  1.00  0.00           O
ATOM   3870  N   THR A 253     123.700  16.760 -57.760  1.00  0.00           N
ATOM   3871  H   THR A 253     123.870  16.920 -56.780  1.00  0.00           H
ATOM   3872  CA  THR A 253     122.350  16.900 -58.280  1.00  0.00           C
ATOM   3873  HA  THR A 253     121.950  16.040 -58.820  1.00  0.00           H
ATOM   3874  CB  THR A 253     121.390  17.240 -57.180  1.00  0.00           C
ATOM   3875  HB  THR A 253     120.430  17.390 -57.670  1.00  0.00           H
ATOM   3876  CG2 THR A 253     121.250  15.990 -56.150  1.00  0.00           C
ATOM   3877 1HG2 THR A 253     120.920  16.360 -55.180  1.00  0.00           H
ATOM   3878 2HG2 THR A 253     120.410  15.440 -56.580  1.00  0.00           H
ATOM   3879 3HG2 THR A 253     122.120  15.340 -56.130  1.00  0.00           H
ATOM   3880  OG1 THR A 253     121.840  18.360 -56.500  1.00  0.00           O
ATOM   3881  HG1 THR A 253     122.580  18.160 -55.910  1.00  0.00           H
ATOM   3882  C   THR A 253     122.210  18.040 -59.300  1.00  0.00           C
ATOM   3883  O   THR A 253     121.390  17.970 -60.230  1.00  0.00           O
ATOM   3884  N   GLU A 254     123.080  19.070 -59.290  1.00  0.00           N
ATOM   3885  H   GLU A 254     123.770  19.070 -58.550  1.00  0.00           H
ATOM   3886  CA  GLU A 254     123.030  20.200 -60.310  1.00  0.00           C
ATOM   3887  HA  GLU A 254     122.000  20.560 -60.340  1.00  0.00           H
ATOM   3888  CB  GLU A 254     124.010  21.290 -59.850  1.00  0.00           C
ATOM   3889  HB1 GLU A 254     124.970  21.070 -60.320  1.00  0.00           H
ATOM   3890  HB2 GLU A 254     124.160  21.330 -58.770  1.00  0.00           H
ATOM   3891  CG  GLU A 254     123.460  22.680 -60.340  1.00  0.00           C
ATOM   3892  HG1 GLU A 254     122.560  23.010 -59.840  1.00  0.00           H
ATOM   3893  HG2 GLU A 254     123.260  22.630 -61.410  1.00  0.00           H
ATOM   3894  CD  GLU A 254     124.560  23.680 -60.020  1.00  0.00           C
ATOM   3895  OE1 GLU A 254     124.980  24.370 -60.980  1.00  0.00           O
ATOM   3896  OE2 GLU A 254     125.040  23.790 -58.870  1.00  0.00           O
ATOM   3897  C   GLU A 254     123.360  19.720 -61.830  1.00  0.00           C
ATOM   3898  O   GLU A 254     123.070  20.450 -62.740  1.00  0.00           O
ATOM   3899  N   PHE A 255     123.840  18.480 -62.110  1.00  0.00           N
ATOM   3900  H   PHE A 255     124.170  17.880 -61.370  1.00  0.00           H
ATOM   3901  CA  PHE A 255     123.730  18.000 -63.470  1.00  0.00           C
ATOM   3902  HA  PHE A 255     124.110  18.780 -64.130  1.00  0.00           H
ATOM   3903  CB  PHE A 255     124.650  16.760 -63.670  1.00  0.00           C
ATOM   3904  HB1 PHE A 255     124.700  16.520 -64.730  1.00  0.00           H
ATOM   3905  HB2 PHE A 255     124.310  15.860 -63.160  1.00  0.00           H
ATOM   3906  CG  PHE A 255     126.110  17.070 -63.290  1.00  0.00           C
ATOM   3907  CD1 PHE A 255     126.740  16.550 -62.190  1.00  0.00           C
ATOM   3908  HD1 PHE A 255     126.180  16.040 -61.430  1.00  0.00           H
ATOM   3909  CE1 PHE A 255     128.150  16.720 -62.050  1.00  0.00           C
ATOM   3910  HE1 PHE A 255     128.640  16.430 -61.130  1.00  0.00           H
ATOM   3911  CZ  PHE A 255     128.880  17.350 -63.070  1.00  0.00           C
ATOM   3912  HZ  PHE A 255     129.910  17.610 -62.910  1.00  0.00           H
ATOM   3913  CE2 PHE A 255     128.240  17.850 -64.130  1.00  0.00           C
ATOM   3914  HE2 PHE A 255     128.830  18.340 -64.890  1.00  0.00           H
ATOM   3915  CD2 PHE A 255     126.830  17.780 -64.230  1.00  0.00           C
ATOM   3916  HD2 PHE A 255     126.370  18.200 -65.110  1.00  0.00           H
ATOM   3917  C   PHE A 255     122.260  17.760 -63.930  1.00  0.00           C
ATOM   3918  O   PHE A 255     121.970  18.020 -65.100  1.00  0.00           O
ATOM   3919  N   GLN A 256     121.290  17.540 -63.030  1.00  0.00           N
ATOM   3920  H   GLN A 256     121.530  17.260 -62.090  1.00  0.00           H
ATOM   3921  CA  GLN A 256     119.860  17.540 -63.390  1.00  0.00           C
ATOM   3922  HA  GLN A 256     119.740  16.820 -64.210  1.00  0.00           H
ATOM   3923  CB  GLN A 256     118.910  17.000 -62.330  1.00  0.00           C
ATOM   3924  HB1 GLN A 256     117.840  17.010 -62.570  1.00  0.00           H
ATOM   3925  HB2 GLN A 256     119.030  17.660 -61.470  1.00  0.00           H
ATOM   3926  CG  GLN A 256     119.210  15.590 -61.840  1.00  0.00           C
ATOM   3927  HG1 GLN A 256     118.520  15.420 -61.010  1.00  0.00           H
ATOM   3928  HG2 GLN A 256     120.180  15.680 -61.350  1.00  0.00           H
ATOM   3929  CD  GLN A 256     119.240  14.480 -62.940  1.00  0.00           C
ATOM   3930  OE1 GLN A 256     118.220  14.190 -63.540  1.00  0.00           O
ATOM   3931  NE2 GLN A 256     120.440  14.000 -63.320  1.00  0.00           N
ATOM   3932 1HE2 GLN A 256     121.260  14.090 -62.740  1.00  0.00           H
ATOM   3933 2HE2 GLN A 256     120.420  13.270 -64.030  1.00  0.00           H
ATOM   3934  C   GLN A 256     119.300  18.900 -63.890  1.00  0.00           C
ATOM   3935  O   GLN A 256     118.530  18.910 -64.810  1.00  0.00           O
ATOM   3936  N   THR A 257     119.900  20.000 -63.550  1.00  0.00           N
ATOM   3937  H   THR A 257     120.430  19.920 -62.690  1.00  0.00           H
ATOM   3938  CA  THR A 257     119.610  21.340 -64.150  1.00  0.00           C
ATOM   3939  HA  THR A 257     118.590  21.320 -64.550  1.00  0.00           H
ATOM   3940  CB  THR A 257     119.770  22.570 -63.210  1.00  0.00           C
ATOM   3941  HB  THR A 257     120.800  22.560 -62.860  1.00  0.00           H
ATOM   3942  CG2 THR A 257     119.360  23.870 -63.830  1.00  0.00           C
ATOM   3943 1HG2 THR A 257     118.450  23.790 -64.420  1.00  0.00           H
ATOM   3944 2HG2 THR A 257     119.160  24.520 -62.970  1.00  0.00           H
ATOM   3945 3HG2 THR A 257     120.170  24.310 -64.410  1.00  0.00           H
ATOM   3946  OG1 THR A 257     118.840  22.300 -62.140  1.00  0.00           O
ATOM   3947  HG1 THR A 257     119.090  21.480 -61.710  1.00  0.00           H
ATOM   3948  C   THR A 257     120.430  21.620 -65.420  1.00  0.00           C
ATOM   3949  O   THR A 257     120.040  22.240 -66.400  1.00  0.00           O
ATOM   3950  N   ASN A 258     121.820  21.370 -65.380  1.00  0.00           N
ATOM   3951  H   ASN A 258     122.150  20.790 -64.630  1.00  0.00           H
ATOM   3952  CA  ASN A 258     122.670  21.950 -66.330  1.00  0.00           C
ATOM   3953  HA  ASN A 258     122.280  22.900 -66.700  1.00  0.00           H
ATOM   3954  CB  ASN A 258     123.960  22.250 -65.580  1.00  0.00           C
ATOM   3955  HB1 ASN A 258     124.800  22.460 -66.250  1.00  0.00           H
ATOM   3956  HB2 ASN A 258     124.290  21.380 -65.010  1.00  0.00           H
ATOM   3957  CG  ASN A 258     123.840  23.340 -64.550  1.00  0.00           C
ATOM   3958  OD1 ASN A 258     122.980  24.120 -64.500  1.00  0.00           O
ATOM   3959  ND2 ASN A 258     124.810  23.390 -63.680  1.00  0.00           N
ATOM   3960 1HD2 ASN A 258     125.650  22.840 -63.610  1.00  0.00           H
ATOM   3961 2HD2 ASN A 258     124.630  24.050 -62.930  1.00  0.00           H
ATOM   3962  C   ASN A 258     122.860  21.030 -67.520  1.00  0.00           C
ATOM   3963  O   ASN A 258     123.400  21.360 -68.500  1.00  0.00           O
ATOM   3964  N   LEU A 259     122.510  19.760 -67.440  1.00  0.00           N
ATOM   3965  H   LEU A 259     121.910  19.430 -66.690  1.00  0.00           H
ATOM   3966  CA  LEU A 259     122.820  18.690 -68.410  1.00  0.00           C
ATOM   3967  HA  LEU A 259     122.850  19.040 -69.450  1.00  0.00           H
ATOM   3968  CB  LEU A 259     124.110  17.890 -67.960  1.00  0.00           C
ATOM   3969  HB1 LEU A 259     124.230  16.950 -68.500  1.00  0.00           H
ATOM   3970  HB2 LEU A 259     124.050  17.710 -66.880  1.00  0.00           H
ATOM   3971  CG  LEU A 259     125.480  18.580 -68.270  1.00  0.00           C
ATOM   3972  HG  LEU A 259     125.540  19.480 -67.660  1.00  0.00           H
ATOM   3973  CD1 LEU A 259     126.550  17.630 -67.780  1.00  0.00           C
ATOM   3974 1HD1 LEU A 259     127.290  18.220 -67.240  1.00  0.00           H
ATOM   3975 2HD1 LEU A 259     126.140  16.850 -67.120  1.00  0.00           H
ATOM   3976 3HD1 LEU A 259     126.970  17.190 -68.680  1.00  0.00           H
ATOM   3977  CD2 LEU A 259     125.560  19.030 -69.760  1.00  0.00           C
ATOM   3978 1HD2 LEU A 259     125.520  18.120 -70.360  1.00  0.00           H
ATOM   3979 2HD2 LEU A 259     124.720  19.720 -69.910  1.00  0.00           H
ATOM   3980 3HD2 LEU A 259     126.520  19.540 -69.770  1.00  0.00           H
ATOM   3981  C   LEU A 259     121.660  17.700 -68.560  1.00  0.00           C
ATOM   3982  O   LEU A 259     121.480  17.260 -69.730  1.00  0.00           O
ATOM   3983  N   VAL A 260     120.800  17.410 -67.590  1.00  0.00           N
ATOM   3984  H   VAL A 260     120.870  17.900 -66.710  1.00  0.00           H
ATOM   3985  CA  VAL A 260     119.660  16.420 -67.730  1.00  0.00           C
ATOM   3986  HA  VAL A 260     119.620  16.170 -68.790  1.00  0.00           H
ATOM   3987  CB  VAL A 260     120.020  15.090 -67.050  1.00  0.00           C
ATOM   3988  HB  VAL A 260     119.960  15.280 -65.970  1.00  0.00           H
ATOM   3989  CG1 VAL A 260     119.030  13.930 -67.290  1.00  0.00           C
ATOM   3990 1HG1 VAL A 260     118.410  13.990 -68.180  1.00  0.00           H
ATOM   3991 2HG1 VAL A 260     119.560  12.970 -67.290  1.00  0.00           H
ATOM   3992 3HG1 VAL A 260     118.410  13.920 -66.390  1.00  0.00           H
ATOM   3993  CG2 VAL A 260     121.430  14.670 -67.420  1.00  0.00           C
ATOM   3994 1HG2 VAL A 260     122.270  15.130 -66.900  1.00  0.00           H
ATOM   3995 2HG2 VAL A 260     121.540  13.630 -67.110  1.00  0.00           H
ATOM   3996 3HG2 VAL A 260     121.670  14.630 -68.480  1.00  0.00           H
ATOM   3997  C   VAL A 260     118.220  16.870 -67.370  1.00  0.00           C
ATOM   3998  O   VAL A 260     117.530  16.320 -66.560  1.00  0.00           O
ATOM   3999  N   PRO A 261     117.720  17.990 -68.040  1.00  0.00           N
ATOM   4000  CD  PRO A 261     118.330  18.790 -69.090  1.00  0.00           C
ATOM   4001  HD1 PRO A 261     119.020  18.150 -69.630  1.00  0.00           H
ATOM   4002  HD2 PRO A 261     118.880  19.580 -68.570  1.00  0.00           H
ATOM   4003  CG  PRO A 261     117.180  19.380 -69.880  1.00  0.00           C
ATOM   4004  HG1 PRO A 261     116.740  18.670 -70.590  1.00  0.00           H
ATOM   4005  HG2 PRO A 261     117.550  20.250 -70.410  1.00  0.00           H
ATOM   4006  CB  PRO A 261     116.160  19.630 -68.750  1.00  0.00           C
ATOM   4007  HB1 PRO A 261     115.130  19.680 -69.100  1.00  0.00           H
ATOM   4008  HB2 PRO A 261     116.500  20.600 -68.390  1.00  0.00           H
ATOM   4009  CA  PRO A 261     116.350  18.440 -67.790  1.00  0.00           C
ATOM   4010  HA  PRO A 261     116.160  18.790 -66.770  1.00  0.00           H
ATOM   4011  C   PRO A 261     115.320  17.370 -68.100  1.00  0.00           C
ATOM   4012  O   PRO A 261     114.210  17.470 -67.610  1.00  0.00           O
ATOM   4013  N   TYR A 262     115.620  16.450 -68.980  1.00  0.00           N
ATOM   4014  H   TYR A 262     116.470  16.460 -69.530  1.00  0.00           H
ATOM   4015  CA  TYR A 262     114.660  15.340 -69.270  1.00  0.00           C
ATOM   4016  HA  TYR A 262     113.720  15.510 -68.760  1.00  0.00           H
ATOM   4017  CB  TYR A 262     114.320  15.400 -70.730  1.00  0.00           C
ATOM   4018  HB1 TYR A 262     115.160  15.330 -71.430  1.00  0.00           H
ATOM   4019  HB2 TYR A 262     113.930  16.410 -70.890  1.00  0.00           H
ATOM   4020  CG  TYR A 262     113.210  14.510 -71.120  1.00  0.00           C
ATOM   4021  CD1 TYR A 262     111.920  14.830 -70.640  1.00  0.00           C
ATOM   4022  HD1 TYR A 262     111.690  15.650 -69.970  1.00  0.00           H
ATOM   4023  CE1 TYR A 262     110.880  13.990 -70.990  1.00  0.00           C
ATOM   4024  HE1 TYR A 262     109.860  14.220 -70.700  1.00  0.00           H
ATOM   4025  CZ  TYR A 262     111.120  12.750 -71.730  1.00  0.00           C
ATOM   4026  OH  TYR A 262     110.090  11.960 -72.110  1.00  0.00           O
ATOM   4027  HH  TYR A 262     110.350  11.400 -72.840  1.00  0.00           H
ATOM   4028  CE2 TYR A 262     112.450  12.520 -72.140  1.00  0.00           C
ATOM   4029  HE2 TYR A 262     112.650  11.630 -72.720  1.00  0.00           H
ATOM   4030  CD2 TYR A 262     113.490  13.280 -71.790  1.00  0.00           C
ATOM   4031  HD2 TYR A 262     114.510  13.190 -72.150  1.00  0.00           H
ATOM   4032  C   TYR A 262     115.300  14.000 -68.860  1.00  0.00           C
ATOM   4033  O   TYR A 262     116.010  13.420 -69.640  1.00  0.00           O
ATOM   4034  N   PRO A 263     115.020  13.560 -67.680  1.00  0.00           N
ATOM   4035  CD  PRO A 263     114.010  14.110 -66.770  1.00  0.00           C
ATOM   4036  HD1 PRO A 263     113.070  14.200 -67.320  1.00  0.00           H
ATOM   4037  HD2 PRO A 263     114.530  15.000 -66.430  1.00  0.00           H
ATOM   4038  CG  PRO A 263     113.760  13.140 -65.650  1.00  0.00           C
ATOM   4039  HG1 PRO A 263     112.750  12.750 -65.670  1.00  0.00           H
ATOM   4040  HG2 PRO A 263     113.940  13.690 -64.730  1.00  0.00           H
ATOM   4041  CB  PRO A 263     114.790  12.040 -65.850  1.00  0.00           C
ATOM   4042  HB1 PRO A 263     114.150  11.190 -66.080  1.00  0.00           H
ATOM   4043  HB2 PRO A 263     115.520  11.890 -65.050  1.00  0.00           H
ATOM   4044  CA  PRO A 263     115.700  12.390 -67.030  1.00  0.00           C
ATOM   4045  HA  PRO A 263     116.690  12.710 -66.710  1.00  0.00           H
ATOM   4046  C   PRO A 263     115.930  11.110 -67.880  1.00  0.00           C
ATOM   4047  O   PRO A 263     116.840  10.360 -67.630  1.00  0.00           O
ATOM   4048  N   ARG A 264     115.010  10.800 -68.740  1.00  0.00           N
ATOM   4049  H   ARG A 264     114.250  11.450 -68.860  1.00  0.00           H
ATOM   4050  CA  ARG A 264     115.100   9.700 -69.670  1.00  0.00           C
ATOM   4051  HA  ARG A 264     115.280   8.830 -69.050  1.00  0.00           H
ATOM   4052  CB  ARG A 264     113.800   9.610 -70.470  1.00  0.00           C
ATOM   4053  HB1 ARG A 264     113.790   8.690 -71.060  1.00  0.00           H
ATOM   4054  HB2 ARG A 264     113.770  10.430 -71.190  1.00  0.00           H
ATOM   4055  CG  ARG A 264     112.520   9.590 -69.650  1.00  0.00           C
ATOM   4056  HG1 ARG A 264     111.780   9.700 -70.450  1.00  0.00           H
ATOM   4057  HG2 ARG A 264     112.460  10.490 -69.050  1.00  0.00           H
ATOM   4058  CD  ARG A 264     112.260   8.390 -68.750  1.00  0.00           C
ATOM   4059  HD1 ARG A 264     111.270   8.550 -68.320  1.00  0.00           H
ATOM   4060  HD2 ARG A 264     113.040   8.540 -68.000  1.00  0.00           H
ATOM   4061  NE  ARG A 264     112.280   7.070 -69.520  1.00  0.00           N
ATOM   4062  HE  ARG A 264     112.350   7.160 -70.520  1.00  0.00           H
ATOM   4063  CZ  ARG A 264     112.430   5.850 -69.080  1.00  0.00           C
ATOM   4064  NH1 ARG A 264     112.390   5.560 -67.850  1.00  0.00           N
ATOM   4065 1HH1 ARG A 264     112.280   6.210 -67.090  1.00  0.00           H
ATOM   4066 2HH1 ARG A 264     112.760   4.650 -67.620  1.00  0.00           H
ATOM   4067  NH2 ARG A 264     112.700   4.900 -69.900  1.00  0.00           N
ATOM   4068 1HH2 ARG A 264     112.750   5.090 -70.890  1.00  0.00           H
ATOM   4069 2HH2 ARG A 264     112.930   3.950 -69.650  1.00  0.00           H
ATOM   4070  C   ARG A 264     116.260   9.850 -70.670  1.00  0.00           C
ATOM   4071  O   ARG A 264     116.730   8.860 -71.220  1.00  0.00           O
ATOM   4072  N   ILE A 265     116.710  11.040 -70.980  1.00  0.00           N
ATOM   4073  H   ILE A 265     116.250  11.800 -70.510  1.00  0.00           H
ATOM   4074  CA  ILE A 265     117.750  11.280 -72.000  1.00  0.00           C
ATOM   4075  HA  ILE A 265     118.080  10.330 -72.420  1.00  0.00           H
ATOM   4076  CB  ILE A 265     117.170  12.130 -73.140  1.00  0.00           C
ATOM   4077  HB  ILE A 265     116.840  13.100 -72.750  1.00  0.00           H
ATOM   4078  CG2 ILE A 265     118.230  12.270 -74.280  1.00  0.00           C
ATOM   4079 1HG2 ILE A 265     117.880  12.820 -75.150  1.00  0.00           H
ATOM   4080 2HG2 ILE A 265     119.080  12.810 -73.840  1.00  0.00           H
ATOM   4081 3HG2 ILE A 265     118.580  11.310 -74.650  1.00  0.00           H
ATOM   4082  CG1 ILE A 265     115.960  11.430 -73.870  1.00  0.00           C
ATOM   4083 1HG1 ILE A 265     115.170  11.340 -73.120  1.00  0.00           H
ATOM   4084 2HG1 ILE A 265     116.200  10.430 -74.240  1.00  0.00           H
ATOM   4085  CD  ILE A 265     115.340  12.240 -75.020  1.00  0.00           C
ATOM   4086  HD1 ILE A 265     115.070  13.260 -74.770  1.00  0.00           H
ATOM   4087  HD2 ILE A 265     116.000  12.300 -75.890  1.00  0.00           H
ATOM   4088  HD3 ILE A 265     114.450  11.680 -75.340  1.00  0.00           H
ATOM   4089  C   ILE A 265     118.950  11.890 -71.220  1.00  0.00           C
ATOM   4090  O   ILE A 265     119.180  13.100 -71.140  1.00  0.00           O
ATOM   4091  N   HIS A 266     119.740  11.000 -70.690  1.00  0.00           N
ATOM   4092  H   HIS A 266     119.610  10.020 -70.900  1.00  0.00           H
ATOM   4093  CA  HIS A 266     120.700  11.300 -69.610  1.00  0.00           C
ATOM   4094  HA  HIS A 266     120.560  12.350 -69.340  1.00  0.00           H
ATOM   4095  CB  HIS A 266     120.280  10.550 -68.280  1.00  0.00           C
ATOM   4096  HB1 HIS A 266     119.310  10.830 -67.880  1.00  0.00           H
ATOM   4097  HB2 HIS A 266     121.030  10.900 -67.580  1.00  0.00           H
ATOM   4098  CG  HIS A 266     120.500   9.100 -68.330  1.00  0.00           C
ATOM   4099  ND1 HIS A 266     121.630   8.380 -68.350  1.00  0.00           N
ATOM   4100  HD1 HIS A 266     122.550   8.680 -68.620  1.00  0.00           H
ATOM   4101  CE1 HIS A 266     121.240   7.100 -68.390  1.00  0.00           C
ATOM   4102  HE1 HIS A 266     121.920   6.270 -68.540  1.00  0.00           H
ATOM   4103  NE2 HIS A 266     119.910   6.940 -68.370  1.00  0.00           N
ATOM   4104  CD2 HIS A 266     119.400   8.220 -68.320  1.00  0.00           C
ATOM   4105  HD2 HIS A 266     118.370   8.550 -68.260  1.00  0.00           H
ATOM   4106  C   HIS A 266     122.210  11.070 -69.950  1.00  0.00           C
ATOM   4107  O   HIS A 266     123.000  10.700 -69.120  1.00  0.00           O
ATOM   4108  N   PHE A 267     122.590  11.270 -71.190  1.00  0.00           N
ATOM   4109  H   PHE A 267     121.940  11.580 -71.910  1.00  0.00           H
ATOM   4110  CA  PHE A 267     123.850  10.850 -71.830  1.00  0.00           C
ATOM   4111  HA  PHE A 267     124.470  10.340 -71.090  1.00  0.00           H
ATOM   4112  CB  PHE A 267     123.490   9.800 -72.880  1.00  0.00           C
ATOM   4113  HB1 PHE A 267     124.360   9.210 -73.150  1.00  0.00           H
ATOM   4114  HB2 PHE A 267     123.090  10.300 -73.760  1.00  0.00           H
ATOM   4115  CG  PHE A 267     122.400   8.790 -72.570  1.00  0.00           C
ATOM   4116  CD1 PHE A 267     121.060   9.090 -72.970  1.00  0.00           C
ATOM   4117  HD1 PHE A 267     120.870  10.030 -73.480  1.00  0.00           H
ATOM   4118  CE1 PHE A 267     119.940   8.250 -72.630  1.00  0.00           C
ATOM   4119  HE1 PHE A 267     118.970   8.560 -72.990  1.00  0.00           H
ATOM   4120  CZ  PHE A 267     120.260   7.020 -72.010  1.00  0.00           C
ATOM   4121  HZ  PHE A 267     119.480   6.310 -71.810  1.00  0.00           H
ATOM   4122  CE2 PHE A 267     121.590   6.640 -71.650  1.00  0.00           C
ATOM   4123  HE2 PHE A 267     121.880   5.830 -71.010  1.00  0.00           H
ATOM   4124  CD2 PHE A 267     122.680   7.550 -71.910  1.00  0.00           C
ATOM   4125  HD2 PHE A 267     123.680   7.250 -71.620  1.00  0.00           H
ATOM   4126  C   PHE A 267     124.690  12.040 -72.300  1.00  0.00           C
ATOM   4127  O   PHE A 267     124.890  12.140 -73.530  1.00  0.00           O
ATOM   4128  N   PRO A 268     125.310  12.860 -71.450  1.00  0.00           N
ATOM   4129  CD  PRO A 268     125.140  13.090 -70.020  1.00  0.00           C
ATOM   4130  HD1 PRO A 268     125.940  12.540 -69.520  1.00  0.00           H
ATOM   4131  HD2 PRO A 268     124.090  12.860 -69.820  1.00  0.00           H
ATOM   4132  CG  PRO A 268     125.310  14.550 -69.920  1.00  0.00           C
ATOM   4133  HG1 PRO A 268     125.470  14.820 -68.880  1.00  0.00           H
ATOM   4134  HG2 PRO A 268     124.460  15.100 -70.320  1.00  0.00           H
ATOM   4135  CB  PRO A 268     126.450  14.800 -70.790  1.00  0.00           C
ATOM   4136  HB1 PRO A 268     127.380  14.470 -70.310  1.00  0.00           H
ATOM   4137  HB2 PRO A 268     126.580  15.810 -71.180  1.00  0.00           H
ATOM   4138  CA  PRO A 268     126.120  13.890 -71.940  1.00  0.00           C
ATOM   4139  HA  PRO A 268     125.500  14.470 -72.620  1.00  0.00           H
ATOM   4140  C   PRO A 268     127.420  13.410 -72.610  1.00  0.00           C
ATOM   4141  O   PRO A 268     128.160  12.520 -72.140  1.00  0.00           O
ATOM   4142  N   LEU A 269     127.750  13.990 -73.780  1.00  0.00           N
ATOM   4143  H   LEU A 269     127.200  14.760 -74.140  1.00  0.00           H
ATOM   4144  CA  LEU A 269     129.100  14.020 -74.430  1.00  0.00           C
ATOM   4145  HA  LEU A 269     129.570  13.160 -73.960  1.00  0.00           H
ATOM   4146  CB  LEU A 269     128.920  13.730 -75.910  1.00  0.00           C
ATOM   4147  HB1 LEU A 269     128.450  12.750 -75.970  1.00  0.00           H
ATOM   4148  HB2 LEU A 269     129.900  13.470 -76.320  1.00  0.00           H
ATOM   4149  CG  LEU A 269     128.270  14.750 -76.830  1.00  0.00           C
ATOM   4150  HG  LEU A 269     127.480  15.290 -76.310  1.00  0.00           H
ATOM   4151  CD1 LEU A 269     129.220  15.780 -77.370  1.00  0.00           C
ATOM   4152 1HD1 LEU A 269     128.590  16.490 -77.910  1.00  0.00           H
ATOM   4153 2HD1 LEU A 269     129.630  16.370 -76.550  1.00  0.00           H
ATOM   4154 3HD1 LEU A 269     129.920  15.420 -78.110  1.00  0.00           H
ATOM   4155  CD2 LEU A 269     127.580  14.170 -78.080  1.00  0.00           C
ATOM   4156 1HD2 LEU A 269     127.180  14.970 -78.700  1.00  0.00           H
ATOM   4157 2HD2 LEU A 269     128.460  13.830 -78.630  1.00  0.00           H
ATOM   4158 3HD2 LEU A 269     126.870  13.420 -77.740  1.00  0.00           H
ATOM   4159  C   LEU A 269     129.900  15.210 -74.000  1.00  0.00           C
ATOM   4160  O   LEU A 269     129.420  16.130 -73.360  1.00  0.00           O
ATOM   4161  N   ALA A 270     131.210  15.280 -74.420  1.00  0.00           N
ATOM   4162  H   ALA A 270     131.550  14.620 -75.110  1.00  0.00           H
ATOM   4163  CA  ALA A 270     132.200  16.180 -73.810  1.00  0.00           C
ATOM   4164  HA  ALA A 270     131.650  17.090 -73.600  1.00  0.00           H
ATOM   4165  CB  ALA A 270     132.750  15.540 -72.570  1.00  0.00           C
ATOM   4166  HB1 ALA A 270     133.590  16.100 -72.160  1.00  0.00           H
ATOM   4167  HB2 ALA A 270     131.930  15.470 -71.860  1.00  0.00           H
ATOM   4168  HB3 ALA A 270     133.050  14.520 -72.810  1.00  0.00           H
ATOM   4169  C   ALA A 270     133.340  16.580 -74.760  1.00  0.00           C
ATOM   4170  O   ALA A 270     134.000  15.760 -75.360  1.00  0.00           O
ATOM   4171  N   THR A 271     133.760  17.850 -74.590  1.00  0.00           N
ATOM   4172  H   THR A 271     133.290  18.410 -73.900  1.00  0.00           H
ATOM   4173  CA  THR A 271     134.980  18.430 -75.200  1.00  0.00           C
ATOM   4174  HA  THR A 271     135.520  17.640 -75.720  1.00  0.00           H
ATOM   4175  CB  THR A 271     134.610  19.410 -76.290  1.00  0.00           C
ATOM   4176  HB  THR A 271     134.080  20.290 -75.920  1.00  0.00           H
ATOM   4177  CG2 THR A 271     135.750  19.920 -77.180  1.00  0.00           C
ATOM   4178 1HG2 THR A 271     136.380  19.080 -77.470  1.00  0.00           H
ATOM   4179 2HG2 THR A 271     135.330  20.340 -78.090  1.00  0.00           H
ATOM   4180 3HG2 THR A 271     136.360  20.690 -76.700  1.00  0.00           H
ATOM   4181  OG1 THR A 271     133.650  18.790 -77.100  1.00  0.00           O
ATOM   4182  HG1 THR A 271     132.860  19.290 -76.870  1.00  0.00           H
ATOM   4183  C   THR A 271     135.830  19.230 -74.170  1.00  0.00           C
ATOM   4184  O   THR A 271     135.300  19.940 -73.290  1.00  0.00           O
ATOM   4185  N   TYR A 272     137.180  19.210 -74.300  1.00  0.00           N
ATOM   4186  H   TYR A 272     137.610  18.760 -75.100  1.00  0.00           H
ATOM   4187  CA  TYR A 272     138.160  19.890 -73.460  1.00  0.00           C
ATOM   4188  HA  TYR A 272     137.630  20.600 -72.830  1.00  0.00           H
ATOM   4189  CB  TYR A 272     138.880  18.670 -72.740  1.00  0.00           C
ATOM   4190  HB1 TYR A 272     139.340  18.050 -73.510  1.00  0.00           H
ATOM   4191  HB2 TYR A 272     138.110  18.180 -72.140  1.00  0.00           H
ATOM   4192  CG  TYR A 272     140.000  19.160 -71.840  1.00  0.00           C
ATOM   4193  CD1 TYR A 272     139.680  19.860 -70.620  1.00  0.00           C
ATOM   4194  HD1 TYR A 272     138.650  19.930 -70.320  1.00  0.00           H
ATOM   4195  CE1 TYR A 272     140.770  20.410 -69.920  1.00  0.00           C
ATOM   4196  HE1 TYR A 272     140.660  20.790 -68.920  1.00  0.00           H
ATOM   4197  CZ  TYR A 272     142.100  20.350 -70.380  1.00  0.00           C
ATOM   4198  OH  TYR A 272     143.050  20.840 -69.560  1.00  0.00           O
ATOM   4199  HH  TYR A 272     143.930  20.960 -69.920  1.00  0.00           H
ATOM   4200  CE2 TYR A 272     142.410  19.770 -71.640  1.00  0.00           C
ATOM   4201  HE2 TYR A 272     143.410  19.460 -71.910  1.00  0.00           H
ATOM   4202  CD2 TYR A 272     141.370  19.110 -72.360  1.00  0.00           C
ATOM   4203  HD2 TYR A 272     141.560  18.710 -73.350  1.00  0.00           H
ATOM   4204  C   TYR A 272     139.270  20.680 -74.190  1.00  0.00           C
ATOM   4205  O   TYR A 272     139.680  20.360 -75.350  1.00  0.00           O
ATOM   4206  N   ALA A 273     139.850  21.730 -73.540  1.00  0.00           N
ATOM   4207  H   ALA A 273     139.580  21.950 -72.590  1.00  0.00           H
ATOM   4208  CA  ALA A 273     140.840  22.610 -74.090  1.00  0.00           C
ATOM   4209  HA  ALA A 273     141.580  22.000 -74.600  1.00  0.00           H
ATOM   4210  CB  ALA A 273     140.020  23.490 -75.060  1.00  0.00           C
ATOM   4211  HB1 ALA A 273     140.590  24.300 -75.520  1.00  0.00           H
ATOM   4212  HB2 ALA A 273     139.450  22.890 -75.770  1.00  0.00           H
ATOM   4213  HB3 ALA A 273     139.340  24.050 -74.420  1.00  0.00           H
ATOM   4214  C   ALA A 273     141.650  23.390 -73.090  1.00  0.00           C
ATOM   4215  O   ALA A 273     141.010  23.910 -72.130  1.00  0.00           O
ATOM   4216  N   PRO A 274     142.970  23.600 -73.240  1.00  0.00           N
ATOM   4217  CD  PRO A 274     143.760  24.340 -72.250  1.00  0.00           C
ATOM   4218  HD1 PRO A 274     144.120  23.650 -71.480  1.00  0.00           H
ATOM   4219  HD2 PRO A 274     143.170  25.180 -71.890  1.00  0.00           H
ATOM   4220  CG  PRO A 274     144.960  24.840 -73.090  1.00  0.00           C
ATOM   4221  HG1 PRO A 274     145.910  24.360 -72.850  1.00  0.00           H
ATOM   4222  HG2 PRO A 274     145.090  25.910 -72.980  1.00  0.00           H
ATOM   4223  CB  PRO A 274     144.680  24.570 -74.620  1.00  0.00           C
ATOM   4224  HB1 PRO A 274     145.590  24.430 -75.190  1.00  0.00           H
ATOM   4225  HB2 PRO A 274     144.220  25.460 -75.050  1.00  0.00           H
ATOM   4226  CA  PRO A 274     143.720  23.410 -74.480  1.00  0.00           C
ATOM   4227  HA  PRO A 274     143.020  23.590 -75.300  1.00  0.00           H
ATOM   4228  C   PRO A 274     144.390  22.020 -74.560  1.00  0.00           C
ATOM   4229  O   PRO A 274     144.680  21.390 -73.530  1.00  0.00           O
ATOM   4230  N   VAL A 275     144.690  21.510 -75.750  1.00  0.00           N
ATOM   4231  H   VAL A 275     144.330  22.040 -76.530  1.00  0.00           H
ATOM   4232  CA  VAL A 275     145.610  20.380 -75.990  1.00  0.00           C
ATOM   4233  HA  VAL A 275     145.930  20.050 -75.000  1.00  0.00           H
ATOM   4234  CB  VAL A 275     144.830  19.160 -76.530  1.00  0.00           C
ATOM   4235  HB  VAL A 275     145.540  18.360 -76.710  1.00  0.00           H
ATOM   4236  CG1 VAL A 275     143.660  18.760 -75.650  1.00  0.00           C
ATOM   4237 1HG1 VAL A 275     142.920  19.530 -75.450  1.00  0.00           H
ATOM   4238 2HG1 VAL A 275     143.130  17.900 -76.060  1.00  0.00           H
ATOM   4239 3HG1 VAL A 275     143.880  18.460 -74.630  1.00  0.00           H
ATOM   4240  CG2 VAL A 275     144.110  19.460 -77.900  1.00  0.00           C
ATOM   4241 1HG2 VAL A 275     143.900  18.530 -78.430  1.00  0.00           H
ATOM   4242 2HG2 VAL A 275     143.160  20.000 -77.840  1.00  0.00           H
ATOM   4243 3HG2 VAL A 275     144.840  19.940 -78.550  1.00  0.00           H
ATOM   4244  C   VAL A 275     146.860  20.660 -76.800  1.00  0.00           C
ATOM   4245  O   VAL A 275     147.580  19.740 -77.130  1.00  0.00           O
ATOM   4246  N   ILE A 276     147.130  21.920 -77.230  1.00  0.00           N
ATOM   4247  H   ILE A 276     146.550  22.730 -77.100  1.00  0.00           H
ATOM   4248  CA  ILE A 276     148.410  22.090 -78.000  1.00  0.00           C
ATOM   4249  HA  ILE A 276     148.660  21.150 -78.490  1.00  0.00           H
ATOM   4250  CB  ILE A 276     148.210  23.080 -79.230  1.00  0.00           C
ATOM   4251  HB  ILE A 276     149.180  23.070 -79.740  1.00  0.00           H
ATOM   4252  CG2 ILE A 276     147.200  22.590 -80.270  1.00  0.00           C
ATOM   4253 1HG2 ILE A 276     147.420  21.580 -80.640  1.00  0.00           H
ATOM   4254 2HG2 ILE A 276     146.220  22.650 -79.790  1.00  0.00           H
ATOM   4255 3HG2 ILE A 276     147.200  23.320 -81.080  1.00  0.00           H
ATOM   4256  CG1 ILE A 276     147.900  24.620 -78.850  1.00  0.00           C
ATOM   4257 1HG1 ILE A 276     148.510  24.900 -77.980  1.00  0.00           H
ATOM   4258 2HG1 ILE A 276     146.850  24.670 -78.580  1.00  0.00           H
ATOM   4259  CD  ILE A 276     148.340  25.550 -79.980  1.00  0.00           C
ATOM   4260  HD1 ILE A 276     149.270  25.170 -80.400  1.00  0.00           H
ATOM   4261  HD2 ILE A 276     147.560  25.420 -80.740  1.00  0.00           H
ATOM   4262  HD3 ILE A 276     148.470  26.580 -79.650  1.00  0.00           H
ATOM   4263  C   ILE A 276     149.640  22.480 -77.170  1.00  0.00           C
ATOM   4264  O   ILE A 276     149.550  22.930 -76.020  1.00  0.00           O
ATOM   4265  N   SER A 277     150.860  22.300 -77.750  1.00  0.00           N
ATOM   4266  H   SER A 277     150.910  21.900 -78.670  1.00  0.00           H
ATOM   4267  CA  SER A 277     152.230  22.620 -77.230  1.00  0.00           C
ATOM   4268  HA  SER A 277     152.400  22.070 -76.300  1.00  0.00           H
ATOM   4269  CB  SER A 277     153.370  21.950 -78.030  1.00  0.00           C
ATOM   4270  HB1 SER A 277     154.300  22.160 -77.500  1.00  0.00           H
ATOM   4271  HB2 SER A 277     153.350  22.250 -79.080  1.00  0.00           H
ATOM   4272  OG  SER A 277     153.170  20.560 -77.950  1.00  0.00           O
ATOM   4273  HG  SER A 277     152.790  20.240 -78.780  1.00  0.00           H
ATOM   4274  C   SER A 277     152.440  24.150 -76.960  1.00  0.00           C
ATOM   4275  O   SER A 277     153.440  24.730 -77.480  1.00  0.00           O
ATOM   4276  N   ALA A 278     151.570  24.750 -76.150  1.00  0.00           N
ATOM   4277  H   ALA A 278     150.820  24.220 -75.740  1.00  0.00           H
ATOM   4278  CA  ALA A 278     151.770  26.150 -75.720  1.00  0.00           C
ATOM   4279  HA  ALA A 278     152.790  26.530 -75.790  1.00  0.00           H
ATOM   4280  CB  ALA A 278     150.860  27.050 -76.590  1.00  0.00           C
ATOM   4281  HB1 ALA A 278     151.120  26.930 -77.650  1.00  0.00           H
ATOM   4282  HB2 ALA A 278     149.830  26.710 -76.570  1.00  0.00           H
ATOM   4283  HB3 ALA A 278     151.040  28.080 -76.290  1.00  0.00           H
ATOM   4284  C   ALA A 278     151.340  26.300 -74.280  1.00  0.00           C
ATOM   4285  O   ALA A 278     150.300  25.800 -73.840  1.00  0.00           O
ATOM   4286  N   GLU A 284     152.180  26.920 -73.500  1.00  0.00           N
ATOM   4287  H   GLU A 284     153.010  27.250 -73.970  1.00  0.00           H
ATOM   4288  CA  GLU A 284     151.970  27.360 -72.050  1.00  0.00           C
ATOM   4289  HA  GLU A 284     151.280  26.740 -71.470  1.00  0.00           H
ATOM   4290  CB  GLU A 284     153.290  27.360 -71.270  1.00  0.00           C
ATOM   4291  HB1 GLU A 284     153.620  26.330 -71.080  1.00  0.00           H
ATOM   4292  HB2 GLU A 284     153.130  27.720 -70.250  1.00  0.00           H
ATOM   4293  CG  GLU A 284     154.370  28.240 -71.830  1.00  0.00           C
ATOM   4294  HG1 GLU A 284     154.010  29.260 -71.740  1.00  0.00           H
ATOM   4295  HG2 GLU A 284     154.610  27.970 -72.860  1.00  0.00           H
ATOM   4296  CD  GLU A 284     155.720  28.240 -71.090  1.00  0.00           C
ATOM   4297  OE1 GLU A 284     156.030  27.160 -70.540  1.00  0.00           O
ATOM   4298  OE2 GLU A 284     156.420  29.240 -71.020  1.00  0.00           O
ATOM   4299  C   GLU A 284     151.340  28.730 -71.880  1.00  0.00           C
ATOM   4300  O   GLU A 284     151.010  29.140 -70.750  1.00  0.00           O
ATOM   4301  N   GLN A 285     151.320  29.540 -72.950  1.00  0.00           N
ATOM   4302  H   GLN A 285     151.600  29.170 -73.850  1.00  0.00           H
ATOM   4303  CA  GLN A 285     150.630  30.810 -73.010  1.00  0.00           C
ATOM   4304  HA  GLN A 285     149.980  30.910 -72.140  1.00  0.00           H
ATOM   4305  CB  GLN A 285     151.590  32.020 -73.000  1.00  0.00           C
ATOM   4306  HB1 GLN A 285     150.980  32.930 -73.090  1.00  0.00           H
ATOM   4307  HB2 GLN A 285     152.210  32.120 -73.880  1.00  0.00           H
ATOM   4308  CG  GLN A 285     152.420  32.070 -71.690  1.00  0.00           C
ATOM   4309  HG1 GLN A 285     153.320  31.460 -71.750  1.00  0.00           H
ATOM   4310  HG2 GLN A 285     151.840  31.640 -70.870  1.00  0.00           H
ATOM   4311  CD  GLN A 285     153.040  33.510 -71.370  1.00  0.00           C
ATOM   4312  OE1 GLN A 285     152.810  34.510 -72.010  1.00  0.00           O
ATOM   4313  NE2 GLN A 285     153.910  33.650 -70.350  1.00  0.00           N
ATOM   4314 1HE2 GLN A 285     154.200  32.790 -69.900  1.00  0.00           H
ATOM   4315 2HE2 GLN A 285     154.170  34.610 -70.160  1.00  0.00           H
ATOM   4316  C   GLN A 285     149.620  30.890 -74.200  1.00  0.00           C
ATOM   4317  O   GLN A 285     150.090  30.820 -75.330  1.00  0.00           O
ATOM   4318  N   LEU A 286     148.340  30.990 -73.880  1.00  0.00           N
ATOM   4319  H   LEU A 286     148.140  31.220 -72.920  1.00  0.00           H
ATOM   4320  CA  LEU A 286     147.220  31.130 -74.840  1.00  0.00           C
ATOM   4321  HA  LEU A 286     147.560  31.490 -75.810  1.00  0.00           H
ATOM   4322  CB  LEU A 286     146.590  29.730 -75.090  1.00  0.00           C
ATOM   4323  HB1 LEU A 286     145.610  29.870 -75.550  1.00  0.00           H
ATOM   4324  HB2 LEU A 286     146.290  29.430 -74.090  1.00  0.00           H
ATOM   4325  CG  LEU A 286     147.480  28.640 -75.810  1.00  0.00           C
ATOM   4326  HG  LEU A 286     148.440  28.550 -75.290  1.00  0.00           H
ATOM   4327  CD1 LEU A 286     146.810  27.270 -75.750  1.00  0.00           C
ATOM   4328 1HD1 LEU A 286     146.670  26.900 -74.740  1.00  0.00           H
ATOM   4329 2HD1 LEU A 286     145.840  27.270 -76.240  1.00  0.00           H
ATOM   4330 3HD1 LEU A 286     147.460  26.620 -76.340  1.00  0.00           H
ATOM   4331  CD2 LEU A 286     147.610  29.130 -77.260  1.00  0.00           C
ATOM   4332 1HD2 LEU A 286     146.690  29.090 -77.840  1.00  0.00           H
ATOM   4333 2HD2 LEU A 286     148.070  30.110 -77.220  1.00  0.00           H
ATOM   4334 3HD2 LEU A 286     148.410  28.550 -77.730  1.00  0.00           H
ATOM   4335  C   LEU A 286     146.270  32.150 -74.170  1.00  0.00           C
ATOM   4336  O   LEU A 286     146.070  32.070 -72.980  1.00  0.00           O
ATOM   4337  N   SER A 287     145.640  33.010 -74.930  1.00  0.00           N
ATOM   4338  H   SER A 287     145.720  32.920 -75.930  1.00  0.00           H
ATOM   4339  CA  SER A 287     144.510  33.880 -74.430  1.00  0.00           C
ATOM   4340  HA  SER A 287     144.920  34.420 -73.570  1.00  0.00           H
ATOM   4341  CB  SER A 287     144.160  34.950 -75.540  1.00  0.00           C
ATOM   4342  HB1 SER A 287     145.050  35.400 -75.970  1.00  0.00           H
ATOM   4343  HB2 SER A 287     143.500  35.750 -75.210  1.00  0.00           H
ATOM   4344  OG  SER A 287     143.510  34.250 -76.600  1.00  0.00           O
ATOM   4345  HG  SER A 287     143.910  34.700 -77.350  1.00  0.00           H
ATOM   4346  C   SER A 287     143.180  33.150 -74.060  1.00  0.00           C
ATOM   4347  O   SER A 287     143.120  31.920 -74.310  1.00  0.00           O
ATOM   4348  N   VAL A 288     142.130  33.690 -73.470  1.00  0.00           N
ATOM   4349  H   VAL A 288     142.060  34.700 -73.400  1.00  0.00           H
ATOM   4350  CA  VAL A 288     140.920  32.900 -73.240  1.00  0.00           C
ATOM   4351  HA  VAL A 288     141.100  31.910 -72.810  1.00  0.00           H
ATOM   4352  CB  VAL A 288     139.920  33.640 -72.370  1.00  0.00           C
ATOM   4353  HB  VAL A 288     139.380  34.310 -73.050  1.00  0.00           H
ATOM   4354  CG1 VAL A 288     138.830  32.690 -71.800  1.00  0.00           C
ATOM   4355 1HG1 VAL A 288     138.060  33.250 -71.270  1.00  0.00           H
ATOM   4356 2HG1 VAL A 288     138.260  32.310 -72.650  1.00  0.00           H
ATOM   4357 3HG1 VAL A 288     139.300  31.890 -71.230  1.00  0.00           H
ATOM   4358  CG2 VAL A 288     140.450  34.480 -71.250  1.00  0.00           C
ATOM   4359 1HG2 VAL A 288     141.120  33.930 -70.590  1.00  0.00           H
ATOM   4360 2HG2 VAL A 288     140.970  35.330 -71.710  1.00  0.00           H
ATOM   4361 3HG2 VAL A 288     139.610  34.760 -70.630  1.00  0.00           H
ATOM   4362  C   VAL A 288     140.220  32.620 -74.590  1.00  0.00           C
ATOM   4363  O   VAL A 288     139.620  31.550 -74.670  1.00  0.00           O
ATOM   4364  N   ALA A 289     140.280  33.500 -75.610  1.00  0.00           N
ATOM   4365  H   ALA A 289     140.880  34.300 -75.470  1.00  0.00           H
ATOM   4366  CA  ALA A 289     139.910  33.170 -77.000  1.00  0.00           C
ATOM   4367  HA  ALA A 289     138.840  32.960 -76.970  1.00  0.00           H
ATOM   4368  CB  ALA A 289     140.140  34.420 -77.910  1.00  0.00           C
ATOM   4369  HB1 ALA A 289     139.370  35.140 -77.630  1.00  0.00           H
ATOM   4370  HB2 ALA A 289     141.110  34.890 -77.780  1.00  0.00           H
ATOM   4371  HB3 ALA A 289     140.090  34.040 -78.930  1.00  0.00           H
ATOM   4372  C   ALA A 289     140.600  31.840 -77.420  1.00  0.00           C
ATOM   4373  O   ALA A 289     139.840  30.970 -77.810  1.00  0.00           O
ATOM   4374  N   GLU A 290     141.920  31.630 -77.240  1.00  0.00           N
ATOM   4375  H   GLU A 290     142.330  32.280 -76.590  1.00  0.00           H
ATOM   4376  CA  GLU A 290     142.620  30.520 -77.910  1.00  0.00           C
ATOM   4377  HA  GLU A 290     142.420  30.580 -78.980  1.00  0.00           H
ATOM   4378  CB  GLU A 290     144.080  30.890 -77.830  1.00  0.00           C
ATOM   4379  HB1 GLU A 290     144.600  29.950 -78.000  1.00  0.00           H
ATOM   4380  HB2 GLU A 290     144.380  31.150 -76.810  1.00  0.00           H
ATOM   4381  CG  GLU A 290     144.510  32.020 -78.740  1.00  0.00           C
ATOM   4382  HG1 GLU A 290     143.940  32.930 -78.560  1.00  0.00           H
ATOM   4383  HG2 GLU A 290     144.390  31.730 -79.790  1.00  0.00           H
ATOM   4384  CD  GLU A 290     146.020  32.280 -78.640  1.00  0.00           C
ATOM   4385  OE1 GLU A 290     146.920  31.940 -79.390  1.00  0.00           O
ATOM   4386  OE2 GLU A 290     146.410  32.980 -77.680  1.00  0.00           O
ATOM   4387  C   GLU A 290     142.230  29.170 -77.300  1.00  0.00           C
ATOM   4388  O   GLU A 290     142.000  28.270 -78.080  1.00  0.00           O
ATOM   4389  N   ILE A 291     142.130  29.020 -76.010  1.00  0.00           N
ATOM   4390  H   ILE A 291     142.320  29.820 -75.420  1.00  0.00           H
ATOM   4391  CA  ILE A 291     141.480  27.820 -75.510  1.00  0.00           C
ATOM   4392  HA  ILE A 291     142.040  26.990 -75.930  1.00  0.00           H
ATOM   4393  CB  ILE A 291     141.750  27.710 -74.020  1.00  0.00           C
ATOM   4394  HB  ILE A 291     141.850  26.640 -73.840  1.00  0.00           H
ATOM   4395  CG2 ILE A 291     143.160  28.220 -73.570  1.00  0.00           C
ATOM   4396 1HG2 ILE A 291     143.240  29.300 -73.470  1.00  0.00           H
ATOM   4397 2HG2 ILE A 291     143.450  27.700 -72.650  1.00  0.00           H
ATOM   4398 3HG2 ILE A 291     143.990  27.950 -74.230  1.00  0.00           H
ATOM   4399  CG1 ILE A 291     140.660  28.460 -73.080  1.00  0.00           C
ATOM   4400 1HG1 ILE A 291     139.660  28.090 -73.300  1.00  0.00           H
ATOM   4401 2HG1 ILE A 291     140.610  29.530 -73.300  1.00  0.00           H
ATOM   4402  CD  ILE A 291     140.890  28.300 -71.580  1.00  0.00           C
ATOM   4403  HD1 ILE A 291     140.050  28.770 -71.080  1.00  0.00           H
ATOM   4404  HD2 ILE A 291     140.950  27.240 -71.310  1.00  0.00           H
ATOM   4405  HD3 ILE A 291     141.770  28.860 -71.240  1.00  0.00           H
ATOM   4406  C   ILE A 291     139.980  27.650 -75.940  1.00  0.00           C
ATOM   4407  O   ILE A 291     139.590  26.520 -76.170  1.00  0.00           O
ATOM   4408  N   THR A 292     139.150  28.690 -76.070  1.00  0.00           N
ATOM   4409  H   THR A 292     139.610  29.590 -76.030  1.00  0.00           H
ATOM   4410  CA  THR A 292     137.730  28.630 -76.280  1.00  0.00           C
ATOM   4411  HA  THR A 292     137.340  27.850 -75.620  1.00  0.00           H
ATOM   4412  CB  THR A 292     137.040  29.960 -75.890  1.00  0.00           C
ATOM   4413  HB  THR A 292     137.590  30.690 -76.480  1.00  0.00           H
ATOM   4414  CG2 THR A 292     135.560  30.280 -76.260  1.00  0.00           C
ATOM   4415 1HG2 THR A 292     135.540  30.420 -77.340  1.00  0.00           H
ATOM   4416 2HG2 THR A 292     134.960  29.420 -75.940  1.00  0.00           H
ATOM   4417 3HG2 THR A 292     135.230  31.260 -75.930  1.00  0.00           H
ATOM   4418  OG1 THR A 292     137.080  30.250 -74.550  1.00  0.00           O
ATOM   4419  HG1 THR A 292     138.000  30.470 -74.390  1.00  0.00           H
ATOM   4420  C   THR A 292     137.360  28.290 -77.750  1.00  0.00           C
ATOM   4421  O   THR A 292     136.630  27.340 -78.020  1.00  0.00           O
ATOM   4422  N   ASN A 293     138.110  28.900 -78.710  1.00  0.00           N
ATOM   4423  H   ASN A 293     138.640  29.740 -78.510  1.00  0.00           H
ATOM   4424  CA  ASN A 293     137.960  28.550 -80.110  1.00  0.00           C
ATOM   4425  HA  ASN A 293     136.890  28.520 -80.300  1.00  0.00           H
ATOM   4426  CB  ASN A 293     138.500  29.620 -81.060  1.00  0.00           C
ATOM   4427  HB1 ASN A 293     138.530  29.220 -82.070  1.00  0.00           H
ATOM   4428  HB2 ASN A 293     139.550  29.830 -80.870  1.00  0.00           H
ATOM   4429  CG  ASN A 293     137.660  30.810 -81.030  1.00  0.00           C
ATOM   4430  OD1 ASN A 293     136.700  30.850 -81.780  1.00  0.00           O
ATOM   4431  ND2 ASN A 293     137.760  31.740 -80.100  1.00  0.00           N
ATOM   4432 1HD2 ASN A 293     138.560  31.730 -79.480  1.00  0.00           H
ATOM   4433 2HD2 ASN A 293     137.250  32.600 -80.170  1.00  0.00           H
ATOM   4434  C   ASN A 293     138.420  27.110 -80.390  1.00  0.00           C
ATOM   4435  O   ASN A 293     137.840  26.400 -81.200  1.00  0.00           O
ATOM   4436  N   ALA A 294     139.460  26.640 -79.610  1.00  0.00           N
ATOM   4437  H   ALA A 294     139.770  27.180 -78.810  1.00  0.00           H
ATOM   4438  CA  ALA A 294     139.930  25.270 -79.600  1.00  0.00           C
ATOM   4439  HA  ALA A 294     140.010  25.000 -80.650  1.00  0.00           H
ATOM   4440  CB  ALA A 294     141.340  25.250 -78.890  1.00  0.00           C
ATOM   4441  HB1 ALA A 294     141.250  25.790 -77.950  1.00  0.00           H
ATOM   4442  HB2 ALA A 294     141.580  24.220 -78.640  1.00  0.00           H
ATOM   4443  HB3 ALA A 294     142.080  25.700 -79.550  1.00  0.00           H
ATOM   4444  C   ALA A 294     138.900  24.320 -78.980  1.00  0.00           C
ATOM   4445  O   ALA A 294     138.650  23.260 -79.530  1.00  0.00           O
ATOM   4446  N   CYS A 295     138.320  24.690 -77.900  1.00  0.00           N
ATOM   4447  H   CYS A 295     138.720  25.350 -77.260  1.00  0.00           H
ATOM   4448  CA  CYS A 295     137.150  23.980 -77.370  1.00  0.00           C
ATOM   4449  HA  CYS A 295     137.430  22.960 -77.100  1.00  0.00           H
ATOM   4450  CB  CYS A 295     136.740  24.810 -76.070  1.00  0.00           C
ATOM   4451  HB1 CYS A 295     136.490  25.860 -76.190  1.00  0.00           H
ATOM   4452  HB2 CYS A 295     137.550  24.840 -75.340  1.00  0.00           H
ATOM   4453  SG  CYS A 295     135.500  23.840 -75.090  1.00  0.00           S
ATOM   4454  HG  CYS A 295     135.000  24.770 -74.280  1.00  0.00           H
ATOM   4455  C   CYS A 295     135.940  23.870 -78.350  1.00  0.00           C
ATOM   4456  O   CYS A 295     135.260  22.880 -78.440  1.00  0.00           O
ATOM   4457  N   PHE A 296     135.680  24.940 -79.140  1.00  0.00           N
ATOM   4458  H   PHE A 296     136.230  25.780 -79.030  1.00  0.00           H
ATOM   4459  CA  PHE A 296     134.510  25.010 -80.040  1.00  0.00           C
ATOM   4460  HA  PHE A 296     133.650  24.520 -79.580  1.00  0.00           H
ATOM   4461  CB  PHE A 296     134.100  26.460 -80.130  1.00  0.00           C
ATOM   4462  HB1 PHE A 296     134.770  26.820 -80.910  1.00  0.00           H
ATOM   4463  HB2 PHE A 296     134.220  27.030 -79.210  1.00  0.00           H
ATOM   4464  CG  PHE A 296     132.680  26.720 -80.470  1.00  0.00           C
ATOM   4465  CD1 PHE A 296     131.710  26.720 -79.490  1.00  0.00           C
ATOM   4466  HD1 PHE A 296     131.980  26.350 -78.510  1.00  0.00           H
ATOM   4467  CE1 PHE A 296     130.400  27.210 -79.770  1.00  0.00           C
ATOM   4468  HE1 PHE A 296     129.700  27.280 -78.950  1.00  0.00           H
ATOM   4469  CZ  PHE A 296     129.970  27.520 -81.090  1.00  0.00           C
ATOM   4470  HZ  PHE A 296     128.950  27.860 -81.220  1.00  0.00           H
ATOM   4471  CE2 PHE A 296     130.890  27.410 -82.090  1.00  0.00           C
ATOM   4472  HE2 PHE A 296     130.640  27.660 -83.120  1.00  0.00           H
ATOM   4473  CD2 PHE A 296     132.260  27.080 -81.770  1.00  0.00           C
ATOM   4474  HD2 PHE A 296     133.020  27.230 -82.530  1.00  0.00           H
ATOM   4475  C   PHE A 296     134.650  24.310 -81.430  1.00  0.00           C
ATOM   4476  O   PHE A 296     133.910  24.420 -82.370  1.00  0.00           O
ATOM   4477  N   GLU A 297     135.710  23.560 -81.570  1.00  0.00           N
ATOM   4478  H   GLU A 297     136.430  23.540 -80.870  1.00  0.00           H
ATOM   4479  CA  GLU A 297     136.020  22.850 -82.860  1.00  0.00           C
ATOM   4480  HA  GLU A 297     135.660  23.500 -83.650  1.00  0.00           H
ATOM   4481  CB  GLU A 297     137.530  22.850 -83.070  1.00  0.00           C
ATOM   4482  HB1 GLU A 297     137.960  22.170 -82.340  1.00  0.00           H
ATOM   4483  HB2 GLU A 297     137.930  23.860 -82.960  1.00  0.00           H
ATOM   4484  CG  GLU A 297     137.930  22.340 -84.500  1.00  0.00           C
ATOM   4485  HG1 GLU A 297     137.110  21.730 -84.870  1.00  0.00           H
ATOM   4486  HG2 GLU A 297     138.920  21.880 -84.520  1.00  0.00           H
ATOM   4487  CD  GLU A 297     137.930  23.550 -85.520  1.00  0.00           C
ATOM   4488  OE1 GLU A 297     138.950  23.720 -86.260  1.00  0.00           O
ATOM   4489  OE2 GLU A 297     137.050  24.390 -85.350  1.00  0.00           O
ATOM   4490  C   GLU A 297     135.410  21.420 -82.950  1.00  0.00           C
ATOM   4491  O   GLU A 297     135.720  20.580 -82.070  1.00  0.00           O
ATOM   4492  N   PRO A 298     134.550  21.030 -83.930  1.00  0.00           N
ATOM   4493  CD  PRO A 298     133.970  21.970 -84.850  1.00  0.00           C
ATOM   4494  HD1 PRO A 298     134.660  21.970 -85.700  1.00  0.00           H
ATOM   4495  HD2 PRO A 298     133.770  22.930 -84.370  1.00  0.00           H
ATOM   4496  CG  PRO A 298     132.720  21.370 -85.480  1.00  0.00           C
ATOM   4497  HG1 PRO A 298     132.690  21.480 -86.560  1.00  0.00           H
ATOM   4498  HG2 PRO A 298     131.910  21.700 -84.830  1.00  0.00           H
ATOM   4499  CB  PRO A 298     133.050  19.850 -85.240  1.00  0.00           C
ATOM   4500  HB1 PRO A 298     133.600  19.370 -86.060  1.00  0.00           H
ATOM   4501  HB2 PRO A 298     132.150  19.230 -85.220  1.00  0.00           H
ATOM   4502  CA  PRO A 298     133.900  19.730 -83.960  1.00  0.00           C
ATOM   4503  HA  PRO A 298     133.200  19.640 -83.130  1.00  0.00           H
ATOM   4504  C   PRO A 298     134.840  18.500 -83.870  1.00  0.00           C
ATOM   4505  O   PRO A 298     134.480  17.520 -83.210  1.00  0.00           O
ATOM   4506  N   ALA A 299     135.980  18.540 -84.590  1.00  0.00           N
ATOM   4507  H   ALA A 299     136.260  19.370 -85.090  1.00  0.00           H
ATOM   4508  CA  ALA A 299     137.020  17.520 -84.440  1.00  0.00           C
ATOM   4509  HA  ALA A 299     136.680  16.490 -84.590  1.00  0.00           H
ATOM   4510  CB  ALA A 299     138.080  17.760 -85.590  1.00  0.00           C
ATOM   4511  HB1 ALA A 299     138.830  16.970 -85.570  1.00  0.00           H
ATOM   4512  HB2 ALA A 299     137.630  17.800 -86.590  1.00  0.00           H
ATOM   4513  HB3 ALA A 299     138.680  18.650 -85.460  1.00  0.00           H
ATOM   4514  C   ALA A 299     137.780  17.420 -83.120  1.00  0.00           C
ATOM   4515  O   ALA A 299     138.480  16.440 -82.880  1.00  0.00           O
ATOM   4516  N   ASN A 300     137.600  18.370 -82.210  1.00  0.00           N
ATOM   4517  H   ASN A 300     136.830  18.990 -82.420  1.00  0.00           H
ATOM   4518  CA  ASN A 300     138.130  18.430 -80.800  1.00  0.00           C
ATOM   4519  HA  ASN A 300     139.110  17.950 -80.750  1.00  0.00           H
ATOM   4520  CB  ASN A 300     138.560  19.840 -80.510  1.00  0.00           C
ATOM   4521  HB1 ASN A 300     137.680  20.410 -80.220  1.00  0.00           H
ATOM   4522  HB2 ASN A 300     139.100  20.220 -81.380  1.00  0.00           H
ATOM   4523  CG  ASN A 300     139.540  19.950 -79.360  1.00  0.00           C
ATOM   4524  OD1 ASN A 300     140.660  19.500 -79.340  1.00  0.00           O
ATOM   4525  ND2 ASN A 300     139.250  20.630 -78.340  1.00  0.00           N
ATOM   4526 1HD2 ASN A 300     138.520  21.330 -78.330  1.00  0.00           H
ATOM   4527 2HD2 ASN A 300     139.860  20.440 -77.550  1.00  0.00           H
ATOM   4528  C   ASN A 300     137.240  17.900 -79.710  1.00  0.00           C
ATOM   4529  O   ASN A 300     137.810  17.750 -78.640  1.00  0.00           O
ATOM   4530  N   GLN A 301     136.040  17.490 -80.030  1.00  0.00           N
ATOM   4531  H   GLN A 301     135.770  17.800 -80.950  1.00  0.00           H
ATOM   4532  CA  GLN A 301     135.200  16.520 -79.220  1.00  0.00           C
ATOM   4533  HA  GLN A 301     135.080  16.970 -78.240  1.00  0.00           H
ATOM   4534  CB  GLN A 301     133.810  16.310 -79.840  1.00  0.00           C
ATOM   4535  HB1 GLN A 301     133.280  15.760 -79.070  1.00  0.00           H
ATOM   4536  HB2 GLN A 301     134.050  15.740 -80.730  1.00  0.00           H
ATOM   4537  CG  GLN A 301     133.000  17.510 -80.220  1.00  0.00           C
ATOM   4538  HG1 GLN A 301     133.500  18.250 -80.850  1.00  0.00           H
ATOM   4539  HG2 GLN A 301     132.690  18.020 -79.310  1.00  0.00           H
ATOM   4540  CD  GLN A 301     131.720  17.170 -80.970  1.00  0.00           C
ATOM   4541  OE1 GLN A 301     130.700  16.810 -80.330  1.00  0.00           O
ATOM   4542  NE2 GLN A 301     131.820  16.940 -82.280  1.00  0.00           N
ATOM   4543 1HE2 GLN A 301     132.720  17.070 -82.710  1.00  0.00           H
ATOM   4544 2HE2 GLN A 301     131.090  16.530 -82.840  1.00  0.00           H
ATOM   4545  C   GLN A 301     135.880  15.150 -79.030  1.00  0.00           C
ATOM   4546  O   GLN A 301     136.310  14.490 -80.000  1.00  0.00           O
ATOM   4547  N   MET A 302     135.780  14.620 -77.780  1.00  0.00           N
ATOM   4548  H   MET A 302     135.150  15.010 -77.090  1.00  0.00           H
ATOM   4549  CA  MET A 302     136.230  13.210 -77.450  1.00  0.00           C
ATOM   4550  HA  MET A 302     137.290  13.250 -77.710  1.00  0.00           H
ATOM   4551  CB  MET A 302     136.230  13.030 -75.950  1.00  0.00           C
ATOM   4552  HB1 MET A 302     136.530  12.000 -75.750  1.00  0.00           H
ATOM   4553  HB2 MET A 302     135.290  13.190 -75.430  1.00  0.00           H
ATOM   4554  CG  MET A 302     137.240  14.070 -75.360  1.00  0.00           C
ATOM   4555  HG1 MET A 302     136.690  15.010 -75.420  1.00  0.00           H
ATOM   4556  HG2 MET A 302     138.130  14.180 -75.970  1.00  0.00           H
ATOM   4557  SD  MET A 302     137.800  13.870 -73.620  1.00  0.00           S
ATOM   4558  CE  MET A 302     138.710  15.340 -73.370  1.00  0.00           C
ATOM   4559  HE1 MET A 302     138.350  16.190 -73.940  1.00  0.00           H
ATOM   4560  HE2 MET A 302     138.720  15.660 -72.320  1.00  0.00           H
ATOM   4561  HE3 MET A 302     139.720  15.180 -73.740  1.00  0.00           H
ATOM   4562  C   MET A 302     135.440  12.000 -78.130  1.00  0.00           C
ATOM   4563  O   MET A 302     135.610  10.840 -77.780  1.00  0.00           O
ATOM   4564  N   VAL A 303     134.520  12.350 -78.980  1.00  0.00           N
ATOM   4565  H   VAL A 303     134.430  13.300 -79.290  1.00  0.00           H
ATOM   4566  CA  VAL A 303     133.670  11.350 -79.690  1.00  0.00           C
ATOM   4567  HA  VAL A 303     134.270  10.440 -79.710  1.00  0.00           H
ATOM   4568  CB  VAL A 303     132.270  11.160 -79.000  1.00  0.00           C
ATOM   4569  HB  VAL A 303     131.700  10.480 -79.620  1.00  0.00           H
ATOM   4570  CG1 VAL A 303     132.370  10.540 -77.650  1.00  0.00           C
ATOM   4571 1HG1 VAL A 303     132.530  11.210 -76.810  1.00  0.00           H
ATOM   4572 2HG1 VAL A 303     131.440  10.000 -77.490  1.00  0.00           H
ATOM   4573 3HG1 VAL A 303     133.150   9.790 -77.580  1.00  0.00           H
ATOM   4574  CG2 VAL A 303     131.430  12.460 -78.910  1.00  0.00           C
ATOM   4575 1HG2 VAL A 303     131.350  12.940 -79.880  1.00  0.00           H
ATOM   4576 2HG2 VAL A 303     130.400  12.270 -78.590  1.00  0.00           H
ATOM   4577 3HG2 VAL A 303     131.930  13.080 -78.170  1.00  0.00           H
ATOM   4578  C   VAL A 303     133.580  11.800 -81.180  1.00  0.00           C
ATOM   4579  O   VAL A 303     133.840  12.930 -81.550  1.00  0.00           O
ATOM   4580  N   LYS A 304     133.070  10.950 -82.050  1.00  0.00           N
ATOM   4581  H   LYS A 304     132.880  10.060 -81.620  1.00  0.00           H
ATOM   4582  CA  LYS A 304     132.980  11.170 -83.510  1.00  0.00           C
ATOM   4583  HA  LYS A 304     133.900  11.670 -83.800  1.00  0.00           H
ATOM   4584  CB  LYS A 304     133.000   9.880 -84.350  1.00  0.00           C
ATOM   4585  HB1 LYS A 304     132.950  10.010 -85.430  1.00  0.00           H
ATOM   4586  HB2 LYS A 304     132.120   9.280 -84.090  1.00  0.00           H
ATOM   4587  CG  LYS A 304     134.290   9.050 -84.180  1.00  0.00           C
ATOM   4588  HG1 LYS A 304     134.370   8.700 -83.150  1.00  0.00           H
ATOM   4589  HG2 LYS A 304     135.140   9.710 -84.280  1.00  0.00           H
ATOM   4590  CD  LYS A 304     134.400   7.970 -85.230  1.00  0.00           C
ATOM   4591  HD1 LYS A 304     134.340   8.460 -86.200  1.00  0.00           H
ATOM   4592  HD2 LYS A 304     133.650   7.200 -85.030  1.00  0.00           H
ATOM   4593  CE  LYS A 304     135.740   7.240 -85.150  1.00  0.00           C
ATOM   4594  HE1 LYS A 304     136.530   7.990 -85.150  1.00  0.00           H
ATOM   4595  HE2 LYS A 304     136.000   6.750 -86.080  1.00  0.00           H
ATOM   4596  NZ  LYS A 304     135.890   6.220 -84.070  1.00  0.00           N
ATOM   4597  HZ1 LYS A 304     135.700   6.600 -83.150  1.00  0.00           H
ATOM   4598  HZ2 LYS A 304     135.230   5.460 -84.170  1.00  0.00           H
ATOM   4599  HZ3 LYS A 304     136.800   5.800 -83.960  1.00  0.00           H
ATOM   4600  C   LYS A 304     131.720  12.050 -84.010  1.00  0.00           C
ATOM   4601  O   LYS A 304     131.630  12.380 -85.200  1.00  0.00           O
ATOM   4602  N   CYS A 305     130.840  12.390 -83.020  1.00  0.00           N
ATOM   4603  H   CYS A 305     131.100  12.150 -82.080  1.00  0.00           H
ATOM   4604  CA  CYS A 305     129.530  13.050 -83.220  1.00  0.00           C
ATOM   4605  HA  CYS A 305     128.960  12.380 -83.860  1.00  0.00           H
ATOM   4606  CB  CYS A 305     128.670  13.340 -81.940  1.00  0.00           C
ATOM   4607  HB1 CYS A 305     127.760  13.850 -82.250  1.00  0.00           H
ATOM   4608  HB2 CYS A 305     129.150  13.980 -81.210  1.00  0.00           H
ATOM   4609  SG  CYS A 305     128.230  11.710 -81.110  1.00  0.00           S
ATOM   4610  HG  CYS A 305     127.400  11.290 -82.070  1.00  0.00           H
ATOM   4611  C   CYS A 305     129.750  14.370 -83.970  1.00  0.00           C
ATOM   4612  O   CYS A 305     130.810  14.990 -83.840  1.00  0.00           O
ATOM   4613  N   ASP A 306     128.790  14.800 -84.760  1.00  0.00           N
ATOM   4614  H   ASP A 306     127.980  14.210 -84.850  1.00  0.00           H
ATOM   4615  CA  ASP A 306     128.800  16.060 -85.510  1.00  0.00           C
ATOM   4616  HA  ASP A 306     129.780  16.530 -85.460  1.00  0.00           H
ATOM   4617  CB  ASP A 306     128.680  15.810 -87.000  1.00  0.00           C
ATOM   4618  HB1 ASP A 306     127.630  15.580 -87.210  1.00  0.00           H
ATOM   4619  HB2 ASP A 306     129.300  14.970 -87.320  1.00  0.00           H
ATOM   4620  CG  ASP A 306     129.020  17.030 -87.840  1.00  0.00           C
ATOM   4621  OD1 ASP A 306     130.050  17.090 -88.530  1.00  0.00           O
ATOM   4622  OD2 ASP A 306     128.310  18.020 -87.760  1.00  0.00           O
ATOM   4623  C   ASP A 306     127.760  17.020 -84.990  1.00  0.00           C
ATOM   4624  O   ASP A 306     126.620  16.590 -84.760  1.00  0.00           O
ATOM   4625  N   PRO A 307     128.040  18.320 -84.750  1.00  0.00           N
ATOM   4626  CD  PRO A 307     129.350  19.030 -84.600  1.00  0.00           C
ATOM   4627  HD1 PRO A 307     129.620  19.500 -85.550  1.00  0.00           H
ATOM   4628  HD2 PRO A 307     130.220  18.410 -84.390  1.00  0.00           H
ATOM   4629  CG  PRO A 307     129.160  20.170 -83.630  1.00  0.00           C
ATOM   4630  HG1 PRO A 307     129.940  20.930 -83.740  1.00  0.00           H
ATOM   4631  HG2 PRO A 307     129.240  19.860 -82.590  1.00  0.00           H
ATOM   4632  CB  PRO A 307     127.760  20.580 -83.920  1.00  0.00           C
ATOM   4633  HB1 PRO A 307     127.760  21.170 -84.840  1.00  0.00           H
ATOM   4634  HB2 PRO A 307     127.280  21.100 -83.090  1.00  0.00           H
ATOM   4635  CA  PRO A 307     127.020  19.240 -84.240  1.00  0.00           C
ATOM   4636  HA  PRO A 307     126.670  18.760 -83.330  1.00  0.00           H
ATOM   4637  C   PRO A 307     125.810  19.460 -85.140  1.00  0.00           C
ATOM   4638  O   PRO A 307     124.760  19.870 -84.730  1.00  0.00           O
ATOM   4639  N   ARG A 308     125.800  18.930 -86.380  1.00  0.00           N
ATOM   4640  H   ARG A 308     126.660  18.650 -86.830  1.00  0.00           H
ATOM   4641  CA  ARG A 308     124.620  19.000 -87.270  1.00  0.00           C
ATOM   4642  HA  ARG A 308     124.180  19.980 -87.080  1.00  0.00           H
ATOM   4643  CB  ARG A 308     125.060  18.930 -88.760  1.00  0.00           C
ATOM   4644  HB1 ARG A 308     124.220  18.770 -89.440  1.00  0.00           H
ATOM   4645  HB2 ARG A 308     125.640  18.020 -88.910  1.00  0.00           H
ATOM   4646  CG  ARG A 308     125.820  20.180 -89.140  1.00  0.00           C
ATOM   4647  HG1 ARG A 308     126.570  20.410 -88.380  1.00  0.00           H
ATOM   4648  HG2 ARG A 308     125.080  20.970 -89.270  1.00  0.00           H
ATOM   4649  CD  ARG A 308     126.560  20.000 -90.460  1.00  0.00           C
ATOM   4650  HD1 ARG A 308     126.920  20.960 -90.840  1.00  0.00           H
ATOM   4651  HD2 ARG A 308     125.850  19.600 -91.180  1.00  0.00           H
ATOM   4652  NE  ARG A 308     127.700  19.070 -90.330  1.00  0.00           N
ATOM   4653  HE  ARG A 308     127.980  18.750 -89.420  1.00  0.00           H
ATOM   4654  CZ  ARG A 308     128.650  18.860 -91.250  1.00  0.00           C
ATOM   4655  NH1 ARG A 308     128.440  19.300 -92.440  1.00  0.00           N
ATOM   4656 1HH1 ARG A 308     127.450  19.440 -92.620  1.00  0.00           H
ATOM   4657 2HH1 ARG A 308     129.120  18.950 -93.110  1.00  0.00           H
ATOM   4658  NH2 ARG A 308     129.630  18.050 -91.060  1.00  0.00           N
ATOM   4659 1HH2 ARG A 308     129.750  17.810 -90.090  1.00  0.00           H
ATOM   4660 2HH2 ARG A 308     130.420  17.920 -91.680  1.00  0.00           H
ATOM   4661  C   ARG A 308     123.430  18.040 -86.910  1.00  0.00           C
ATOM   4662  O   ARG A 308     122.250  18.450 -86.920  1.00  0.00           O
ATOM   4663  N   HIS A 309     123.750  16.770 -86.570  1.00  0.00           N
ATOM   4664  H   HIS A 309     124.700  16.520 -86.330  1.00  0.00           H
ATOM   4665  CA  HIS A 309     122.710  15.750 -86.340  1.00  0.00           C
ATOM   4666  HA  HIS A 309     122.080  15.860 -87.220  1.00  0.00           H
ATOM   4667  CB  HIS A 309     123.310  14.350 -86.600  1.00  0.00           C
ATOM   4668  HB1 HIS A 309     124.140  14.340 -85.890  1.00  0.00           H
ATOM   4669  HB2 HIS A 309     123.690  14.360 -87.620  1.00  0.00           H
ATOM   4670  CG  HIS A 309     122.410  13.130 -86.350  1.00  0.00           C
ATOM   4671  ND1 HIS A 309     121.150  13.060 -86.840  1.00  0.00           N
ATOM   4672  CE1 HIS A 309     120.610  11.890 -86.410  1.00  0.00           C
ATOM   4673  HE1 HIS A 309     119.610  11.590 -86.670  1.00  0.00           H
ATOM   4674  NE2 HIS A 309     121.460  11.240 -85.650  1.00  0.00           N
ATOM   4675  HE2 HIS A 309     121.270  10.410 -85.100  1.00  0.00           H
ATOM   4676  CD2 HIS A 309     122.570  12.040 -85.460  1.00  0.00           C
ATOM   4677  HD2 HIS A 309     123.480  11.890 -84.890  1.00  0.00           H
ATOM   4678  C   HIS A 309     121.930  16.020 -85.010  1.00  0.00           C
ATOM   4679  O   HIS A 309     122.440  16.420 -83.960  1.00  0.00           O
ATOM   4680  N   GLY A 310     120.600  15.670 -85.050  1.00  0.00           N
ATOM   4681  H   GLY A 310     120.150  15.380 -85.910  1.00  0.00           H
ATOM   4682  CA  GLY A 310     119.690  15.690 -83.860  1.00  0.00           C
ATOM   4683  HA1 GLY A 310     120.120  15.230 -82.970  1.00  0.00           H
ATOM   4684  HA2 GLY A 310     118.770  15.170 -84.140  1.00  0.00           H
ATOM   4685  C   GLY A 310     119.200  17.080 -83.400  1.00  0.00           C
ATOM   4686  O   GLY A 310     119.180  18.070 -84.180  1.00  0.00           O
ATOM   4687  N   LYS A 311     118.940  17.130 -82.080  1.00  0.00           N
ATOM   4688  H   LYS A 311     118.970  16.300 -81.510  1.00  0.00           H
ATOM   4689  CA  LYS A 311     118.800  18.340 -81.290  1.00  0.00           C
ATOM   4690  HA  LYS A 311     119.320  19.170 -81.760  1.00  0.00           H
ATOM   4691  CB  LYS A 311     117.380  18.670 -81.130  1.00  0.00           C
ATOM   4692  HB1 LYS A 311     117.430  19.630 -80.620  1.00  0.00           H
ATOM   4693  HB2 LYS A 311     116.830  17.870 -80.630  1.00  0.00           H
ATOM   4694  CG  LYS A 311     116.570  19.020 -82.460  1.00  0.00           C
ATOM   4695  HG1 LYS A 311     116.690  18.230 -83.190  1.00  0.00           H
ATOM   4696  HG2 LYS A 311     117.000  19.950 -82.840  1.00  0.00           H
ATOM   4697  CD  LYS A 311     115.020  19.280 -82.260  1.00  0.00           C
ATOM   4698  HD1 LYS A 311     114.960  20.180 -81.660  1.00  0.00           H
ATOM   4699  HD2 LYS A 311     114.680  18.480 -81.610  1.00  0.00           H
ATOM   4700  CE  LYS A 311     114.370  19.350 -83.680  1.00  0.00           C
ATOM   4701  HE1 LYS A 311     114.570  18.360 -84.090  1.00  0.00           H
ATOM   4702  HE2 LYS A 311     114.970  20.100 -84.190  1.00  0.00           H
ATOM   4703  NZ  LYS A 311     112.970  19.700 -83.650  1.00  0.00           N
ATOM   4704  HZ1 LYS A 311     112.880  20.470 -83.010  1.00  0.00           H
ATOM   4705  HZ2 LYS A 311     112.600  19.960 -84.560  1.00  0.00           H
ATOM   4706  HZ3 LYS A 311     112.350  19.130 -83.090  1.00  0.00           H
ATOM   4707  C   LYS A 311     119.430  18.210 -79.870  1.00  0.00           C
ATOM   4708  O   LYS A 311     119.240  17.200 -79.190  1.00  0.00           O
ATOM   4709  N   TYR A 312     119.940  19.340 -79.430  1.00  0.00           N
ATOM   4710  H   TYR A 312     119.950  20.120 -80.080  1.00  0.00           H
ATOM   4711  CA  TYR A 312     120.550  19.550 -78.150  1.00  0.00           C
ATOM   4712  HA  TYR A 312     121.020  18.670 -77.720  1.00  0.00           H
ATOM   4713  CB  TYR A 312     121.620  20.610 -78.320  1.00  0.00           C
ATOM   4714  HB1 TYR A 312     121.820  20.890 -77.280  1.00  0.00           H
ATOM   4715  HB2 TYR A 312     121.230  21.490 -78.820  1.00  0.00           H
ATOM   4716  CG  TYR A 312     122.860  20.260 -79.020  1.00  0.00           C
ATOM   4717  CD1 TYR A 312     122.820  20.160 -80.470  1.00  0.00           C
ATOM   4718  HD1 TYR A 312     121.910  20.450 -80.980  1.00  0.00           H
ATOM   4719  CE1 TYR A 312     124.040  20.000 -81.130  1.00  0.00           C
ATOM   4720  HE1 TYR A 312     124.050  19.900 -82.200  1.00  0.00           H
ATOM   4721  CZ  TYR A 312     125.230  19.890 -80.420  1.00  0.00           C
ATOM   4722  OH  TYR A 312     126.300  19.430 -81.120  1.00  0.00           O
ATOM   4723  HH  TYR A 312     126.980  19.100 -80.520  1.00  0.00           H
ATOM   4724  CE2 TYR A 312     125.310  19.800 -79.060  1.00  0.00           C
ATOM   4725  HE2 TYR A 312     126.130  19.450 -78.460  1.00  0.00           H
ATOM   4726  CD2 TYR A 312     124.100  20.100 -78.410  1.00  0.00           C
ATOM   4727  HD2 TYR A 312     124.190  20.000 -77.340  1.00  0.00           H
ATOM   4728  C   TYR A 312     119.480  20.050 -77.190  1.00  0.00           C
ATOM   4729  O   TYR A 312     118.580  20.730 -77.620  1.00  0.00           O
ATOM   4730  N   MET A 313     119.550  19.700 -75.900  1.00  0.00           N
ATOM   4731  H   MET A 313     120.350  19.150 -75.620  1.00  0.00           H
ATOM   4732  CA  MET A 313     118.510  19.900 -74.820  1.00  0.00           C
ATOM   4733  HA  MET A 313     117.830  20.660 -75.210  1.00  0.00           H
ATOM   4734  CB  MET A 313     117.660  18.610 -74.560  1.00  0.00           C
ATOM   4735  HB1 MET A 313     117.290  18.230 -75.510  1.00  0.00           H
ATOM   4736  HB2 MET A 313     116.850  18.970 -73.930  1.00  0.00           H
ATOM   4737  CG  MET A 313     118.400  17.500 -73.750  1.00  0.00           C
ATOM   4738  HG1 MET A 313     118.200  17.600 -72.680  1.00  0.00           H
ATOM   4739  HG2 MET A 313     119.480  17.500 -73.910  1.00  0.00           H
ATOM   4740  SD  MET A 313     117.610  15.920 -74.070  1.00  0.00           S
ATOM   4741  CE  MET A 313     118.340  15.560 -75.700  1.00  0.00           C
ATOM   4742  HE1 MET A 313     119.270  15.060 -75.430  1.00  0.00           H
ATOM   4743  HE2 MET A 313     117.720  14.850 -76.260  1.00  0.00           H
ATOM   4744  HE3 MET A 313     118.650  16.450 -76.250  1.00  0.00           H
ATOM   4745  C   MET A 313     119.010  20.540 -73.550  1.00  0.00           C
ATOM   4746  O   MET A 313     118.330  21.220 -72.810  1.00  0.00           O
ATOM   4747  N   ALA A 314     120.270  20.400 -73.290  1.00  0.00           N
ATOM   4748  H   ALA A 314     120.710  19.670 -73.830  1.00  0.00           H
ATOM   4749  CA  ALA A 314     121.110  21.100 -72.320  1.00  0.00           C
ATOM   4750  HA  ALA A 314     120.800  22.150 -72.280  1.00  0.00           H
ATOM   4751  CB  ALA A 314     120.840  20.360 -71.010  1.00  0.00           C
ATOM   4752  HB1 ALA A 314     121.360  20.940 -70.250  1.00  0.00           H
ATOM   4753  HB2 ALA A 314     119.810  20.510 -70.680  1.00  0.00           H
ATOM   4754  HB3 ALA A 314     121.090  19.300 -71.020  1.00  0.00           H
ATOM   4755  C   ALA A 314     122.630  21.120 -72.670  1.00  0.00           C
ATOM   4756  O   ALA A 314     123.110  20.110 -73.310  1.00  0.00           O
ATOM   4757  N   CYS A 315     123.350  22.180 -72.340  1.00  0.00           N
ATOM   4758  H   CYS A 315     123.000  23.100 -72.130  1.00  0.00           H
ATOM   4759  CA  CYS A 315     124.850  22.310 -72.510  1.00  0.00           C
ATOM   4760  HA  CYS A 315     125.210  21.290 -72.370  1.00  0.00           H
ATOM   4761  CB  CYS A 315     125.180  22.960 -73.880  1.00  0.00           C
ATOM   4762  HB1 CYS A 315     126.250  23.120 -73.780  1.00  0.00           H
ATOM   4763  HB2 CYS A 315     124.730  23.940 -74.070  1.00  0.00           H
ATOM   4764  SG  CYS A 315     124.900  21.810 -75.300  1.00  0.00           S
ATOM   4765  HG  CYS A 315     124.000  21.090 -74.640  1.00  0.00           H
ATOM   4766  C   CYS A 315     125.500  23.180 -71.420  1.00  0.00           C
ATOM   4767  O   CYS A 315     124.940  24.180 -70.930  1.00  0.00           O
ATOM   4768  N   CYS A 316     126.730  22.960 -70.960  1.00  0.00           N
ATOM   4769  H   CYS A 316     127.240  22.210 -71.390  1.00  0.00           H
ATOM   4770  CA  CYS A 316     127.450  23.740 -69.930  1.00  0.00           C
ATOM   4771  HA  CYS A 316     126.990  24.730 -69.850  1.00  0.00           H
ATOM   4772  CB  CYS A 316     127.350  22.980 -68.610  1.00  0.00           C
ATOM   4773  HB1 CYS A 316     128.250  22.370 -68.570  1.00  0.00           H
ATOM   4774  HB2 CYS A 316     126.400  22.450 -68.530  1.00  0.00           H
ATOM   4775  SG  CYS A 316     127.450  24.220 -67.260  1.00  0.00           S
ATOM   4776  HG  CYS A 316     127.700  23.440 -66.210  1.00  0.00           H
ATOM   4777  C   CYS A 316     128.950  24.010 -70.350  1.00  0.00           C
ATOM   4778  O   CYS A 316     129.730  23.120 -70.670  1.00  0.00           O
ATOM   4779  N   LEU A 317     129.300  25.300 -70.400  1.00  0.00           N
ATOM   4780  H   LEU A 317     128.680  26.010 -70.040  1.00  0.00           H
ATOM   4781  CA  LEU A 317     130.630  25.820 -70.710  1.00  0.00           C
ATOM   4782  HA  LEU A 317     131.200  25.040 -71.210  1.00  0.00           H
ATOM   4783  CB  LEU A 317     130.410  26.960 -71.670  1.00  0.00           C
ATOM   4784  HB1 LEU A 317     129.970  27.760 -71.080  1.00  0.00           H
ATOM   4785  HB2 LEU A 317     129.680  26.800 -72.460  1.00  0.00           H
ATOM   4786  CG  LEU A 317     131.730  27.450 -72.360  1.00  0.00           C
ATOM   4787  HG  LEU A 317     132.280  27.790 -71.490  1.00  0.00           H
ATOM   4788  CD1 LEU A 317     132.410  26.330 -73.230  1.00  0.00           C
ATOM   4789 1HD1 LEU A 317     132.760  25.520 -72.600  1.00  0.00           H
ATOM   4790 2HD1 LEU A 317     131.570  25.970 -73.830  1.00  0.00           H
ATOM   4791 3HD1 LEU A 317     133.250  26.650 -73.850  1.00  0.00           H
ATOM   4792  CD2 LEU A 317     131.540  28.700 -73.220  1.00  0.00           C
ATOM   4793 1HD2 LEU A 317     132.510  29.200 -73.310  1.00  0.00           H
ATOM   4794 2HD2 LEU A 317     131.170  28.450 -74.220  1.00  0.00           H
ATOM   4795 3HD2 LEU A 317     130.890  29.400 -72.700  1.00  0.00           H
ATOM   4796  C   LEU A 317     131.380  26.130 -69.420  1.00  0.00           C
ATOM   4797  O   LEU A 317     130.930  27.020 -68.680  1.00  0.00           O
ATOM   4798  N   LEU A 318     132.360  25.310 -69.090  1.00  0.00           N
ATOM   4799  H   LEU A 318     132.610  24.540 -69.700  1.00  0.00           H
ATOM   4800  CA  LEU A 318     133.050  25.370 -67.740  1.00  0.00           C
ATOM   4801  HA  LEU A 318     132.600  26.210 -67.200  1.00  0.00           H
ATOM   4802  CB  LEU A 318     132.680  24.070 -67.020  1.00  0.00           C
ATOM   4803  HB1 LEU A 318     133.350  23.940 -66.170  1.00  0.00           H
ATOM   4804  HB2 LEU A 318     132.980  23.280 -67.700  1.00  0.00           H
ATOM   4805  CG  LEU A 318     131.210  23.740 -66.640  1.00  0.00           C
ATOM   4806  HG  LEU A 318     130.720  23.690 -67.610  1.00  0.00           H
ATOM   4807  CD1 LEU A 318     131.070  22.380 -65.990  1.00  0.00           C
ATOM   4808 1HD1 LEU A 318     131.570  21.680 -66.660  1.00  0.00           H
ATOM   4809 2HD1 LEU A 318     131.440  22.410 -64.960  1.00  0.00           H
ATOM   4810 3HD1 LEU A 318     130.020  22.110 -65.920  1.00  0.00           H
ATOM   4811  CD2 LEU A 318     130.640  24.740 -65.630  1.00  0.00           C
ATOM   4812 1HD2 LEU A 318     129.620  24.510 -65.310  1.00  0.00           H
ATOM   4813 2HD2 LEU A 318     131.310  24.680 -64.780  1.00  0.00           H
ATOM   4814 3HD2 LEU A 318     130.600  25.690 -66.150  1.00  0.00           H
ATOM   4815  C   LEU A 318     134.610  25.630 -67.770  1.00  0.00           C
ATOM   4816  O   LEU A 318     135.410  24.830 -68.230  1.00  0.00           O
ATOM   4817  N   TYR A 319     135.010  26.770 -67.220  1.00  0.00           N
ATOM   4818  H   TYR A 319     134.270  27.360 -66.860  1.00  0.00           H
ATOM   4819  CA  TYR A 319     136.380  27.310 -67.200  1.00  0.00           C
ATOM   4820  HA  TYR A 319     136.970  26.840 -67.980  1.00  0.00           H
ATOM   4821  CB  TYR A 319     136.340  28.810 -67.590  1.00  0.00           C
ATOM   4822  HB1 TYR A 319     137.330  29.240 -67.450  1.00  0.00           H
ATOM   4823  HB2 TYR A 319     135.600  29.290 -66.940  1.00  0.00           H
ATOM   4824  CG  TYR A 319     135.950  29.110 -69.050  1.00  0.00           C
ATOM   4825  CD1 TYR A 319     134.650  29.360 -69.410  1.00  0.00           C
ATOM   4826  HD1 TYR A 319     133.840  29.200 -68.710  1.00  0.00           H
ATOM   4827  CE1 TYR A 319     134.330  29.750 -70.730  1.00  0.00           C
ATOM   4828  HE1 TYR A 319     133.300  30.020 -70.950  1.00  0.00           H
ATOM   4829  CZ  TYR A 319     135.350  29.970 -71.730  1.00  0.00           C
ATOM   4830  OH  TYR A 319     134.940  30.360 -72.970  1.00  0.00           O
ATOM   4831  HH  TYR A 319     135.600  30.440 -73.660  1.00  0.00           H
ATOM   4832  CE2 TYR A 319     136.680  29.640 -71.300  1.00  0.00           C
ATOM   4833  HE2 TYR A 319     137.520  29.770 -71.970  1.00  0.00           H
ATOM   4834  CD2 TYR A 319     136.990  29.300 -69.980  1.00  0.00           C
ATOM   4835  HD2 TYR A 319     138.040  29.280 -69.740  1.00  0.00           H
ATOM   4836  C   TYR A 319     137.020  27.010 -65.870  1.00  0.00           C
ATOM   4837  O   TYR A 319     136.300  27.150 -64.870  1.00  0.00           O
ATOM   4838  N   ARG A 320     138.360  26.760 -65.810  1.00  0.00           N
ATOM   4839  H   ARG A 320     138.700  26.580 -66.750  1.00  0.00           H
ATOM   4840  CA  ARG A 320     139.120  26.620 -64.610  1.00  0.00           C
ATOM   4841  HA  ARG A 320     138.480  27.060 -63.840  1.00  0.00           H
ATOM   4842  CB  ARG A 320     139.210  25.110 -64.280  1.00  0.00           C
ATOM   4843  HB1 ARG A 320     138.190  24.730 -64.330  1.00  0.00           H
ATOM   4844  HB2 ARG A 320     139.590  25.080 -63.250  1.00  0.00           H
ATOM   4845  CG  ARG A 320     140.070  24.260 -65.250  1.00  0.00           C
ATOM   4846  HG1 ARG A 320     141.070  24.670 -65.120  1.00  0.00           H
ATOM   4847  HG2 ARG A 320     139.780  24.510 -66.270  1.00  0.00           H
ATOM   4848  CD  ARG A 320     139.960  22.780 -64.920  1.00  0.00           C
ATOM   4849  HD1 ARG A 320     140.530  22.140 -65.600  1.00  0.00           H
ATOM   4850  HD2 ARG A 320     138.920  22.470 -64.950  1.00  0.00           H
ATOM   4851  NE  ARG A 320     140.310  22.600 -63.500  1.00  0.00           N
ATOM   4852  HE  ARG A 320     139.960  23.200 -62.760  1.00  0.00           H
ATOM   4853  CZ  ARG A 320     141.180  21.750 -63.000  1.00  0.00           C
ATOM   4854  NH1 ARG A 320     141.900  21.020 -63.820  1.00  0.00           N
ATOM   4855 1HH1 ARG A 320     141.870  21.200 -64.820  1.00  0.00           H
ATOM   4856 2HH1 ARG A 320     142.520  20.320 -63.450  1.00  0.00           H
ATOM   4857  NH2 ARG A 320     141.430  21.720 -61.670  1.00  0.00           N
ATOM   4858 1HH2 ARG A 320     140.930  22.330 -61.040  1.00  0.00           H
ATOM   4859 2HH2 ARG A 320     142.260  21.240 -61.360  1.00  0.00           H
ATOM   4860  C   ARG A 320     140.390  27.420 -64.730  1.00  0.00           C
ATOM   4861  O   ARG A 320     141.240  27.160 -65.640  1.00  0.00           O
ATOM   4862  N   GLY A 321     140.570  28.210 -63.730  1.00  0.00           N
ATOM   4863  H   GLY A 321     139.760  28.310 -63.120  1.00  0.00           H
ATOM   4864  CA  GLY A 321     141.740  28.970 -63.330  1.00  0.00           C
ATOM   4865  HA1 GLY A 321     142.700  28.500 -63.530  1.00  0.00           H
ATOM   4866  HA2 GLY A 321     141.720  29.000 -62.240  1.00  0.00           H
ATOM   4867  C   GLY A 321     141.700  30.410 -63.680  1.00  0.00           C
ATOM   4868  O   GLY A 321     140.720  31.060 -63.420  1.00  0.00           O
ATOM   4869  N   ASP A 322     142.800  30.960 -64.250  1.00  0.00           N
ATOM   4870  H   ASP A 322     143.630  30.390 -64.400  1.00  0.00           H
ATOM   4871  CA  ASP A 322     143.070  32.390 -64.540  1.00  0.00           C
ATOM   4872  HA  ASP A 322     142.850  32.920 -63.610  1.00  0.00           H
ATOM   4873  CB  ASP A 322     144.560  32.650 -64.750  1.00  0.00           C
ATOM   4874  HB1 ASP A 322     145.000  32.020 -65.530  1.00  0.00           H
ATOM   4875  HB2 ASP A 322     145.040  32.390 -63.810  1.00  0.00           H
ATOM   4876  CG  ASP A 322     144.860  34.120 -65.000  1.00  0.00           C
ATOM   4877  OD1 ASP A 322     145.980  34.340 -65.520  1.00  0.00           O
ATOM   4878  OD2 ASP A 322     144.120  35.080 -64.650  1.00  0.00           O
ATOM   4879  C   ASP A 322     142.180  32.970 -65.660  1.00  0.00           C
ATOM   4880  O   ASP A 322     142.590  33.210 -66.810  1.00  0.00           O
ATOM   4881  N   VAL A 323     140.840  33.080 -65.410  1.00  0.00           N
ATOM   4882  H   VAL A 323     140.610  32.710 -64.500  1.00  0.00           H
ATOM   4883  CA  VAL A 323     139.680  33.570 -66.190  1.00  0.00           C
ATOM   4884  HA  VAL A 323     139.980  34.130 -67.070  1.00  0.00           H
ATOM   4885  CB  VAL A 323     138.830  32.410 -66.700  1.00  0.00           C
ATOM   4886  HB  VAL A 323     137.820  32.780 -66.900  1.00  0.00           H
ATOM   4887  CG1 VAL A 323     139.440  31.730 -67.910  1.00  0.00           C
ATOM   4888 1HG1 VAL A 323     138.760  30.970 -68.290  1.00  0.00           H
ATOM   4889 2HG1 VAL A 323     139.740  32.400 -68.720  1.00  0.00           H
ATOM   4890 3HG1 VAL A 323     140.410  31.270 -67.690  1.00  0.00           H
ATOM   4891  CG2 VAL A 323     138.630  31.140 -65.760  1.00  0.00           C
ATOM   4892 1HG2 VAL A 323     139.350  30.330 -65.880  1.00  0.00           H
ATOM   4893 2HG2 VAL A 323     138.690  31.650 -64.800  1.00  0.00           H
ATOM   4894 3HG2 VAL A 323     137.630  30.830 -66.060  1.00  0.00           H
ATOM   4895  C   VAL A 323     138.860  34.620 -65.330  1.00  0.00           C
ATOM   4896  O   VAL A 323     138.760  34.420 -64.130  1.00  0.00           O
ATOM   4897  N   VAL A 324     138.250  35.620 -66.010  1.00  0.00           N
ATOM   4898  H   VAL A 324     138.240  35.620 -67.020  1.00  0.00           H
ATOM   4899  CA  VAL A 324     137.320  36.490 -65.220  1.00  0.00           C
ATOM   4900  HA  VAL A 324     136.950  36.060 -64.290  1.00  0.00           H
ATOM   4901  CB  VAL A 324     138.060  37.800 -64.840  1.00  0.00           C
ATOM   4902  HB  VAL A 324     137.310  38.470 -64.420  1.00  0.00           H
ATOM   4903  CG1 VAL A 324     139.130  37.570 -63.830  1.00  0.00           C
ATOM   4904 1HG1 VAL A 324     139.950  36.940 -64.170  1.00  0.00           H
ATOM   4905 2HG1 VAL A 324     139.520  38.510 -63.460  1.00  0.00           H
ATOM   4906 3HG1 VAL A 324     138.720  37.070 -62.940  1.00  0.00           H
ATOM   4907  CG2 VAL A 324     138.640  38.570 -66.020  1.00  0.00           C
ATOM   4908 1HG2 VAL A 324     137.840  38.830 -66.710  1.00  0.00           H
ATOM   4909 2HG2 VAL A 324     139.120  39.510 -65.750  1.00  0.00           H
ATOM   4910 3HG2 VAL A 324     139.410  38.010 -66.560  1.00  0.00           H
ATOM   4911  C   VAL A 324     136.160  36.870 -66.130  1.00  0.00           C
ATOM   4912  O   VAL A 324     136.180  36.590 -67.320  1.00  0.00           O
ATOM   4913  N   PRO A 325     135.020  37.400 -65.590  1.00  0.00           N
ATOM   4914  CD  PRO A 325     134.820  37.650 -64.200  1.00  0.00           C
ATOM   4915  HD1 PRO A 325     135.340  38.580 -63.970  1.00  0.00           H
ATOM   4916  HD2 PRO A 325     135.200  36.800 -63.640  1.00  0.00           H
ATOM   4917  CG  PRO A 325     133.340  37.700 -63.940  1.00  0.00           C
ATOM   4918  HG1 PRO A 325     133.050  38.410 -63.160  1.00  0.00           H
ATOM   4919  HG2 PRO A 325     132.950  36.690 -63.780  1.00  0.00           H
ATOM   4920  CB  PRO A 325     132.820  38.230 -65.300  1.00  0.00           C
ATOM   4921  HB1 PRO A 325     133.000  39.300 -65.230  1.00  0.00           H
ATOM   4922  HB2 PRO A 325     131.780  37.910 -65.440  1.00  0.00           H
ATOM   4923  CA  PRO A 325     133.760  37.500 -66.230  1.00  0.00           C
ATOM   4924  HA  PRO A 325     133.370  36.480 -66.290  1.00  0.00           H
ATOM   4925  C   PRO A 325     133.730  38.290 -67.550  1.00  0.00           C
ATOM   4926  O   PRO A 325     133.220  37.840 -68.550  1.00  0.00           O
ATOM   4927  N   LYS A 326     134.450  39.400 -67.570  1.00  0.00           N
ATOM   4928  H   LYS A 326     134.900  39.580 -66.680  1.00  0.00           H
ATOM   4929  CA  LYS A 326     134.650  40.330 -68.630  1.00  0.00           C
ATOM   4930  HA  LYS A 326     133.710  40.590 -69.110  1.00  0.00           H
ATOM   4931  CB  LYS A 326     135.280  41.620 -68.090  1.00  0.00           C
ATOM   4932  HB1 LYS A 326     136.220  41.370 -67.590  1.00  0.00           H
ATOM   4933  HB2 LYS A 326     134.560  42.040 -67.390  1.00  0.00           H
ATOM   4934  CG  LYS A 326     135.520  42.560 -69.290  1.00  0.00           C
ATOM   4935  HG1 LYS A 326     134.650  42.470 -69.940  1.00  0.00           H
ATOM   4936  HG2 LYS A 326     136.480  42.230 -69.690  1.00  0.00           H
ATOM   4937  CD  LYS A 326     135.650  44.020 -69.000  1.00  0.00           C
ATOM   4938  HD1 LYS A 326     136.560  44.330 -68.490  1.00  0.00           H
ATOM   4939  HD2 LYS A 326     134.800  44.330 -68.390  1.00  0.00           H
ATOM   4940  CE  LYS A 326     135.580  44.830 -70.220  1.00  0.00           C
ATOM   4941  HE1 LYS A 326     135.960  45.840 -70.090  1.00  0.00           H
ATOM   4942  HE2 LYS A 326     134.570  44.870 -70.650  1.00  0.00           H
ATOM   4943  NZ  LYS A 326     136.510  44.350 -71.290  1.00  0.00           N
ATOM   4944  HZ1 LYS A 326     136.350  43.360 -71.390  1.00  0.00           H
ATOM   4945  HZ2 LYS A 326     136.100  44.670 -72.160  1.00  0.00           H
ATOM   4946  HZ3 LYS A 326     137.500  44.560 -71.250  1.00  0.00           H
ATOM   4947  C   LYS A 326     135.460  39.690 -69.780  1.00  0.00           C
ATOM   4948  O   LYS A 326     135.120  39.970 -70.910  1.00  0.00           O
ATOM   4949  N   ASP A 327     136.530  38.890 -69.530  1.00  0.00           N
ATOM   4950  H   ASP A 327     136.780  38.770 -68.560  1.00  0.00           H
ATOM   4951  CA  ASP A 327     137.320  38.250 -70.530  1.00  0.00           C
ATOM   4952  HA  ASP A 327     137.430  38.860 -71.430  1.00  0.00           H
ATOM   4953  CB  ASP A 327     138.750  38.000 -69.980  1.00  0.00           C
ATOM   4954  HB1 ASP A 327     139.260  37.410 -70.740  1.00  0.00           H
ATOM   4955  HB2 ASP A 327     138.670  37.360 -69.110  1.00  0.00           H
ATOM   4956  CG  ASP A 327     139.460  39.360 -69.820  1.00  0.00           C
ATOM   4957  OD1 ASP A 327     139.130  40.430 -70.390  1.00  0.00           O
ATOM   4958  OD2 ASP A 327     140.470  39.360 -69.070  1.00  0.00           O
ATOM   4959  C   ASP A 327     136.680  36.920 -71.090  1.00  0.00           C
ATOM   4960  O   ASP A 327     136.830  36.600 -72.270  1.00  0.00           O
ATOM   4961  N   VAL A 328     135.910  36.240 -70.260  1.00  0.00           N
ATOM   4962  H   VAL A 328     135.830  36.450 -69.280  1.00  0.00           H
ATOM   4963  CA  VAL A 328     135.090  35.080 -70.650  1.00  0.00           C
ATOM   4964  HA  VAL A 328     135.720  34.430 -71.260  1.00  0.00           H
ATOM   4965  CB  VAL A 328     134.610  34.290 -69.390  1.00  0.00           C
ATOM   4966  HB  VAL A 328     134.250  35.040 -68.690  1.00  0.00           H
ATOM   4967  CG1 VAL A 328     133.450  33.310 -69.590  1.00  0.00           C
ATOM   4968 1HG1 VAL A 328     133.220  32.760 -68.670  1.00  0.00           H
ATOM   4969 2HG1 VAL A 328     132.590  33.910 -69.900  1.00  0.00           H
ATOM   4970 3HG1 VAL A 328     133.600  32.540 -70.350  1.00  0.00           H
ATOM   4971  CG2 VAL A 328     135.790  33.560 -68.660  1.00  0.00           C
ATOM   4972 1HG2 VAL A 328     135.380  32.930 -67.870  1.00  0.00           H
ATOM   4973 2HG2 VAL A 328     136.320  32.890 -69.330  1.00  0.00           H
ATOM   4974 3HG2 VAL A 328     136.450  34.340 -68.260  1.00  0.00           H
ATOM   4975  C   VAL A 328     133.830  35.470 -71.520  1.00  0.00           C
ATOM   4976  O   VAL A 328     133.640  34.910 -72.610  1.00  0.00           O
ATOM   4977  N   ASN A 329     133.140  36.550 -71.120  1.00  0.00           N
ATOM   4978  H   ASN A 329     133.350  37.100 -70.300  1.00  0.00           H
ATOM   4979  CA  ASN A 329     132.250  37.160 -72.080  1.00  0.00           C
ATOM   4980  HA  ASN A 329     131.590  36.340 -72.360  1.00  0.00           H
ATOM   4981  CB  ASN A 329     131.450  38.240 -71.320  1.00  0.00           C
ATOM   4982  HB1 ASN A 329     132.170  39.040 -71.190  1.00  0.00           H
ATOM   4983  HB2 ASN A 329     131.120  37.900 -70.340  1.00  0.00           H
ATOM   4984  CG  ASN A 329     130.290  38.680 -72.110  1.00  0.00           C
ATOM   4985  OD1 ASN A 329     129.370  37.950 -72.390  1.00  0.00           O
ATOM   4986  ND2 ASN A 329     130.270  39.920 -72.580  1.00  0.00           N
ATOM   4987 1HD2 ASN A 329     131.100  40.500 -72.510  1.00  0.00           H
ATOM   4988 2HD2 ASN A 329     129.590  40.180 -73.270  1.00  0.00           H
ATOM   4989  C   ASN A 329     132.950  37.710 -73.360  1.00  0.00           C
ATOM   4990  O   ASN A 329     132.240  37.900 -74.360  1.00  0.00           O
ATOM   4991  N   ALA A 330     134.250  38.040 -73.350  1.00  0.00           N
ATOM   4992  H   ALA A 330     134.820  37.930 -72.520  1.00  0.00           H
ATOM   4993  CA  ALA A 330     134.900  38.590 -74.550  1.00  0.00           C
ATOM   4994  HA  ALA A 330     134.220  39.180 -75.180  1.00  0.00           H
ATOM   4995  CB  ALA A 330     135.920  39.630 -74.060  1.00  0.00           C
ATOM   4996  HB1 ALA A 330     135.450  40.520 -73.640  1.00  0.00           H
ATOM   4997  HB2 ALA A 330     136.510  39.110 -73.300  1.00  0.00           H
ATOM   4998  HB3 ALA A 330     136.480  40.040 -74.900  1.00  0.00           H
ATOM   4999  C   ALA A 330     135.460  37.440 -75.410  1.00  0.00           C
ATOM   5000  O   ALA A 330     135.550  37.520 -76.620  1.00  0.00           O
ATOM   5001  N   ALA A 331     135.660  36.280 -74.840  1.00  0.00           N
ATOM   5002  H   ALA A 331     135.610  36.380 -73.830  1.00  0.00           H
ATOM   5003  CA  ALA A 331     136.040  35.050 -75.520  1.00  0.00           C
ATOM   5004  HA  ALA A 331     136.850  35.310 -76.200  1.00  0.00           H
ATOM   5005  CB  ALA A 331     136.610  34.040 -74.560  1.00  0.00           C
ATOM   5006  HB1 ALA A 331     136.810  33.100 -75.070  1.00  0.00           H
ATOM   5007  HB2 ALA A 331     137.470  34.520 -74.080  1.00  0.00           H
ATOM   5008  HB3 ALA A 331     135.890  33.830 -73.770  1.00  0.00           H
ATOM   5009  C   ALA A 331     134.850  34.510 -76.330  1.00  0.00           C
ATOM   5010  O   ALA A 331     134.980  34.290 -77.560  1.00  0.00           O
ATOM   5011  N   ILE A 332     133.690  34.370 -75.650  1.00  0.00           N
ATOM   5012  H   ILE A 332     133.870  34.320 -74.660  1.00  0.00           H
ATOM   5013  CA  ILE A 332     132.360  33.780 -76.090  1.00  0.00           C
ATOM   5014  HA  ILE A 332     132.580  32.770 -76.410  1.00  0.00           H
ATOM   5015  CB  ILE A 332     131.390  33.720 -74.830  1.00  0.00           C
ATOM   5016  HB  ILE A 332     131.470  34.600 -74.200  1.00  0.00           H
ATOM   5017  CG2 ILE A 332     129.960  33.530 -75.250  1.00  0.00           C
ATOM   5018 1HG2 ILE A 332     129.340  33.330 -74.380  1.00  0.00           H
ATOM   5019 2HG2 ILE A 332     129.620  34.490 -75.650  1.00  0.00           H
ATOM   5020 3HG2 ILE A 332     129.840  32.730 -75.970  1.00  0.00           H
ATOM   5021  CG1 ILE A 332     131.790  32.520 -73.940  1.00  0.00           C
ATOM   5022 1HG1 ILE A 332     132.850  32.690 -73.760  1.00  0.00           H
ATOM   5023 2HG1 ILE A 332     131.640  31.520 -74.360  1.00  0.00           H
ATOM   5024  CD  ILE A 332     131.140  32.550 -72.500  1.00  0.00           C
ATOM   5025  HD1 ILE A 332     130.050  32.590 -72.550  1.00  0.00           H
ATOM   5026  HD2 ILE A 332     131.490  31.660 -71.980  1.00  0.00           H
ATOM   5027  HD3 ILE A 332     131.520  33.400 -71.930  1.00  0.00           H
ATOM   5028  C   ILE A 332     131.830  34.540 -77.240  1.00  0.00           C
ATOM   5029  O   ILE A 332     131.360  33.860 -78.110  1.00  0.00           O
ATOM   5030  N   ALA A 333     132.050  35.850 -77.240  1.00  0.00           N
ATOM   5031  H   ALA A 333     132.420  36.260 -76.390  1.00  0.00           H
ATOM   5032  CA  ALA A 333     131.860  36.740 -78.390  1.00  0.00           C
ATOM   5033  HA  ALA A 333     130.810  37.040 -78.410  1.00  0.00           H
ATOM   5034  CB  ALA A 333     132.860  37.960 -78.270  1.00  0.00           C
ATOM   5035  HB1 ALA A 333     132.740  38.450 -77.300  1.00  0.00           H
ATOM   5036  HB2 ALA A 333     133.910  37.710 -78.430  1.00  0.00           H
ATOM   5037  HB3 ALA A 333     132.560  38.710 -78.990  1.00  0.00           H
ATOM   5038  C   ALA A 333     132.130  36.050 -79.730  1.00  0.00           C
ATOM   5039  O   ALA A 333     131.400  36.150 -80.690  1.00  0.00           O
ATOM   5040  N   THR A 334     133.320  35.390 -79.790  1.00  0.00           N
ATOM   5041  H   THR A 334     133.790  35.340 -78.900  1.00  0.00           H
ATOM   5042  CA  THR A 334     133.930  34.880 -81.020  1.00  0.00           C
ATOM   5043  HA  THR A 334     133.630  35.440 -81.910  1.00  0.00           H
ATOM   5044  CB  THR A 334     135.490  35.030 -80.910  1.00  0.00           C
ATOM   5045  HB  THR A 334     135.940  34.970 -81.900  1.00  0.00           H
ATOM   5046  CG2 THR A 334     135.870  36.410 -80.370  1.00  0.00           C
ATOM   5047 1HG2 THR A 334     135.500  37.200 -81.030  1.00  0.00           H
ATOM   5048 2HG2 THR A 334     135.540  36.450 -79.330  1.00  0.00           H
ATOM   5049 3HG2 THR A 334     136.950  36.360 -80.260  1.00  0.00           H
ATOM   5050  OG1 THR A 334     136.040  34.090 -80.060  1.00  0.00           O
ATOM   5051  HG1 THR A 334     135.730  34.190 -79.160  1.00  0.00           H
ATOM   5052  C   THR A 334     133.420  33.470 -81.380  1.00  0.00           C
ATOM   5053  O   THR A 334     133.720  32.940 -82.470  1.00  0.00           O
ATOM   5054  N   ILE A 335     132.660  32.790 -80.480  1.00  0.00           N
ATOM   5055  H   ILE A 335     132.440  33.250 -79.600  1.00  0.00           H
ATOM   5056  CA  ILE A 335     131.890  31.540 -80.720  1.00  0.00           C
ATOM   5057  HA  ILE A 335     132.290  31.170 -81.670  1.00  0.00           H
ATOM   5058  CB  ILE A 335     132.070  30.450 -79.660  1.00  0.00           C
ATOM   5059  HB  ILE A 335     131.390  29.710 -80.080  1.00  0.00           H
ATOM   5060  CG2 ILE A 335     133.500  29.980 -79.710  1.00  0.00           C
[truncated: 718,754 more chars]
