# Supplementary material for: Identification and validation of novel microtubule suppressors with an imidazopyridine scaffold through structure-based virtual screening and docking
Source: RSC Med Chem. 2022 May 18;13(8):929–43. doi: 10.1039/d1md00392e (PMC9384815; doi:10.1039/d1md00392e)
Supplement: MD-013-D1MD00392E-s021 [file MD-013-D1MD00392E-s021.pdb]

REMARK    GENERATED BY TRJCONV
TITLE     TUBULIN ALPHA-1B CHAIN t=   0.00000 step= 0
REMARK    THIS IS A SIMULATION BOX
CRYST1  135.634  109.969   96.415  90.00  90.00  90.00 P 1           1
MODEL        1
ATOM      1  N   MET A   1      99.620  70.420  73.430  1.00  0.00           N
ATOM      2  H1  MET A   1      99.380  71.380  73.260  1.00  0.00           H
ATOM      3  H2  MET A   1      99.470  70.260  74.420  1.00  0.00           H
ATOM      4  H3  MET A   1     100.610  70.290  73.250  1.00  0.00           H
ATOM      5  CA  MET A   1      98.790  69.590  72.540  1.00  0.00           C
ATOM      6  HA  MET A   1      98.920  70.000  71.540  1.00  0.00           H
ATOM      7  CB  MET A   1      99.100  68.070  72.630  1.00  0.00           C
ATOM      8  HB1 MET A   1      98.810  67.810  73.650  1.00  0.00           H
ATOM      9  HB2 MET A   1     100.170  67.920  72.460  1.00  0.00           H
ATOM     10  CG  MET A   1      98.440  67.160  71.560  1.00  0.00           C
ATOM     11  HG1 MET A   1      98.980  66.230  71.390  1.00  0.00           H
ATOM     12  HG2 MET A   1      98.390  67.630  70.580  1.00  0.00           H
ATOM     13  SD  MET A   1      96.760  66.600  72.090  1.00  0.00           S
ATOM     14  CE  MET A   1      96.980  65.920  73.780  1.00  0.00           C
ATOM     15  HE1 MET A   1      96.160  65.220  73.940  1.00  0.00           H
ATOM     16  HE2 MET A   1      97.940  65.420  73.870  1.00  0.00           H
ATOM     17  HE3 MET A   1      96.850  66.620  74.610  1.00  0.00           H
ATOM     18  C   MET A   1      97.350  69.680  72.990  1.00  0.00           C
ATOM     19  O   MET A   1      97.150  69.690  74.220  1.00  0.00           O
ATOM     20  N   ARG A   2      96.410  69.700  72.050  1.00  0.00           N
ATOM     21  H   ARG A   2      96.680  69.810  71.080  1.00  0.00           H
ATOM     22  CA  ARG A   2      94.950  69.860  72.320  1.00  0.00           C
ATOM     23  HA  ARG A   2      94.720  69.600  73.350  1.00  0.00           H
ATOM     24  CB  ARG A   2      94.460  71.270  71.960  1.00  0.00           C
ATOM     25  HB1 ARG A   2      93.390  71.220  71.780  1.00  0.00           H
ATOM     26  HB2 ARG A   2      95.010  71.430  71.030  1.00  0.00           H
ATOM     27  CG  ARG A   2      94.880  72.390  72.940  1.00  0.00           C
ATOM     28  HG1 ARG A   2      95.960  72.490  72.950  1.00  0.00           H
ATOM     29  HG2 ARG A   2      94.560  72.130  73.950  1.00  0.00           H
ATOM     30  CD  ARG A   2      94.290  73.690  72.380  1.00  0.00           C
ATOM     31  HD1 ARG A   2      94.470  73.730  71.300  1.00  0.00           H
ATOM     32  HD2 ARG A   2      94.720  74.590  72.820  1.00  0.00           H
ATOM     33  NE  ARG A   2      92.830  73.700  72.670  1.00  0.00           N
ATOM     34  HE  ARG A   2      92.480  72.860  73.110  1.00  0.00           H
ATOM     35  CZ  ARG A   2      91.960  74.600  72.310  1.00  0.00           C
ATOM     36  NH1 ARG A   2      92.340  75.570  71.570  1.00  0.00           N
ATOM     37 1HH1 ARG A   2      93.300  75.700  71.280  1.00  0.00           H
ATOM     38 2HH1 ARG A   2      91.770  76.380  71.350  1.00  0.00           H
ATOM     39  NH2 ARG A   2      90.740  74.550  72.700  1.00  0.00           N
ATOM     40 1HH2 ARG A   2      90.360  73.720  73.140  1.00  0.00           H
ATOM     41 2HH2 ARG A   2      89.980  75.150  72.400  1.00  0.00           H
ATOM     42  C   ARG A   2      94.300  68.860  71.380  1.00  0.00           C
ATOM     43  O   ARG A   2      94.540  68.800  70.140  1.00  0.00           O
ATOM     44  N   GLU A   3      93.330  68.200  71.920  1.00  0.00           N
ATOM     45  H   GLU A   3      93.090  68.310  72.890  1.00  0.00           H
ATOM     46  CA  GLU A   3      92.690  67.100  71.100  1.00  0.00           C
ATOM     47  HA  GLU A   3      93.440  66.490  70.600  1.00  0.00           H
ATOM     48  CB  GLU A   3      91.910  66.270  72.060  1.00  0.00           C
ATOM     49  HB1 GLU A   3      91.490  65.370  71.610  1.00  0.00           H
ATOM     50  HB2 GLU A   3      91.200  66.940  72.540  1.00  0.00           H
ATOM     51  CG  GLU A   3      92.910  65.690  73.120  1.00  0.00           C
ATOM     52  HG1 GLU A   3      93.810  65.280  72.660  1.00  0.00           H
ATOM     53  HG2 GLU A   3      92.490  64.810  73.620  1.00  0.00           H
ATOM     54  CD  GLU A   3      93.310  66.450  74.350  1.00  0.00           C
ATOM     55  OE1 GLU A   3      92.660  67.490  74.580  1.00  0.00           O
ATOM     56  OE2 GLU A   3      94.140  66.080  75.210  1.00  0.00           O
ATOM     57  C   GLU A   3      91.770  67.530  69.990  1.00  0.00           C
ATOM     58  O   GLU A   3      91.100  68.510  70.170  1.00  0.00           O
ATOM     59  N   CYS A   4      91.570  66.610  69.030  1.00  0.00           N
ATOM     60  H   CYS A   4      92.200  65.830  68.960  1.00  0.00           H
ATOM     61  CA  CYS A   4      90.580  66.760  67.990  1.00  0.00           C
ATOM     62  HA  CYS A   4      89.790  67.490  68.150  1.00  0.00           H
ATOM     63  CB  CYS A   4      91.320  66.830  66.660  1.00  0.00           C
ATOM     64  HB1 CYS A   4      90.720  66.460  65.830  1.00  0.00           H
ATOM     65  HB2 CYS A   4      92.200  66.180  66.690  1.00  0.00           H
ATOM     66  SG  CYS A   4      92.000  68.540  66.410  1.00  0.00           S
ATOM     67  HG  CYS A   4      90.820  69.130  66.600  1.00  0.00           H
ATOM     68  C   CYS A   4      89.750  65.430  67.900  1.00  0.00           C
ATOM     69  O   CYS A   4      90.350  64.340  67.960  1.00  0.00           O
ATOM     70  N   ILE A   5      88.420  65.470  67.820  1.00  0.00           N
ATOM     71  H   ILE A   5      88.040  66.390  67.650  1.00  0.00           H
ATOM     72  CA  ILE A   5      87.530  64.310  67.680  1.00  0.00           C
ATOM     73  HA  ILE A   5      88.040  63.370  67.890  1.00  0.00           H
ATOM     74  CB  ILE A   5      86.390  64.360  68.710  1.00  0.00           C
ATOM     75  HB  ILE A   5      85.980  65.370  68.710  1.00  0.00           H
ATOM     76  CG2 ILE A   5      85.230  63.380  68.500  1.00  0.00           C
ATOM     77 1HG2 ILE A   5      84.450  63.540  69.240  1.00  0.00           H
ATOM     78 2HG2 ILE A   5      84.760  63.570  67.540  1.00  0.00           H
ATOM     79 3HG2 ILE A   5      85.570  62.340  68.550  1.00  0.00           H
ATOM     80  CG1 ILE A   5      87.030  64.020  70.140  1.00  0.00           C
ATOM     81 1HG1 ILE A   5      88.010  64.490  70.080  1.00  0.00           H
ATOM     82 2HG1 ILE A   5      87.260  62.960  70.170  1.00  0.00           H
ATOM     83  CD  ILE A   5      86.330  64.470  71.430  1.00  0.00           C
ATOM     84  HD1 ILE A   5      85.590  63.750  71.790  1.00  0.00           H
ATOM     85  HD2 ILE A   5      87.010  64.740  72.230  1.00  0.00           H
ATOM     86  HD3 ILE A   5      85.780  65.370  71.150  1.00  0.00           H
ATOM     87  C   ILE A   5      87.060  64.180  66.270  1.00  0.00           C
ATOM     88  O   ILE A   5      86.620  65.220  65.750  1.00  0.00           O
ATOM     89  N   SER A   6      87.050  63.030  65.610  1.00  0.00           N
ATOM     90  H   SER A   6      87.380  62.220  66.110  1.00  0.00           H
ATOM     91  CA  SER A   6      86.400  62.800  64.340  1.00  0.00           C
ATOM     92  HA  SER A   6      86.300  63.740  63.800  1.00  0.00           H
ATOM     93  CB  SER A   6      87.280  61.900  63.520  1.00  0.00           C
ATOM     94  HB1 SER A   6      86.720  61.380  62.750  1.00  0.00           H
ATOM     95  HB2 SER A   6      87.640  61.160  64.240  1.00  0.00           H
ATOM     96  OG  SER A   6      88.300  62.590  62.900  1.00  0.00           O
ATOM     97  HG  SER A   6      88.780  63.070  63.580  1.00  0.00           H
ATOM     98  C   SER A   6      85.100  62.120  64.550  1.00  0.00           C
ATOM     99  O   SER A   6      84.950  61.220  65.360  1.00  0.00           O
ATOM    100  N   ILE A   7      84.080  62.600  63.860  1.00  0.00           N
ATOM    101  H   ILE A   7      84.220  63.430  63.300  1.00  0.00           H
ATOM    102  CA  ILE A   7      82.720  62.000  63.880  1.00  0.00           C
ATOM    103  HA  ILE A   7      82.820  61.020  64.350  1.00  0.00           H
ATOM    104  CB  ILE A   7      81.690  62.910  64.580  1.00  0.00           C
ATOM    105  HB  ILE A   7      81.530  63.720  63.870  1.00  0.00           H
ATOM    106  CG2 ILE A   7      80.330  62.140  64.670  1.00  0.00           C
ATOM    107 1HG2 ILE A   7      80.060  62.190  63.620  1.00  0.00           H
ATOM    108 2HG2 ILE A   7      80.530  61.110  64.960  1.00  0.00           H
ATOM    109 3HG2 ILE A   7      79.540  62.540  65.310  1.00  0.00           H
ATOM    110  CG1 ILE A   7      82.280  63.460  65.890  1.00  0.00           C
ATOM    111 1HG1 ILE A   7      83.250  63.930  65.720  1.00  0.00           H
ATOM    112 2HG1 ILE A   7      82.350  62.600  66.560  1.00  0.00           H
ATOM    113  CD  ILE A   7      81.400  64.560  66.540  1.00  0.00           C
ATOM    114  HD1 ILE A   7      80.420  64.200  66.850  1.00  0.00           H
ATOM    115  HD2 ILE A   7      81.880  65.120  67.340  1.00  0.00           H
ATOM    116  HD3 ILE A   7      81.020  65.300  65.830  1.00  0.00           H
ATOM    117  C   ILE A   7      82.310  61.750  62.390  1.00  0.00           C
ATOM    118  O   ILE A   7      82.510  62.550  61.500  1.00  0.00           O
ATOM    119  N   HIS A   8      81.770  60.560  62.110  1.00  0.00           N
ATOM    120  H   HIS A   8      81.760  59.870  62.850  1.00  0.00           H
ATOM    121  CA  HIS A   8      81.660  60.040  60.740  1.00  0.00           C
ATOM    122  HA  HIS A   8      81.800  60.800  59.970  1.00  0.00           H
ATOM    123  CB  HIS A   8      82.630  58.910  60.620  1.00  0.00           C
ATOM    124  HB1 HIS A   8      82.620  58.500  59.610  1.00  0.00           H
ATOM    125  HB2 HIS A   8      82.350  58.080  61.260  1.00  0.00           H
ATOM    126  CG  HIS A   8      84.090  59.210  61.020  1.00  0.00           C
ATOM    127  ND1 HIS A   8      85.000  59.880  60.190  1.00  0.00           N
ATOM    128  CE1 HIS A   8      86.160  59.540  60.720  1.00  0.00           C
ATOM    129  HE1 HIS A   8      87.070  59.900  60.270  1.00  0.00           H
ATOM    130  NE2 HIS A   8      86.030  58.780  61.810  1.00  0.00           N
ATOM    131  HE2 HIS A   8      86.730  58.270  62.330  1.00  0.00           H
ATOM    132  CD2 HIS A   8      84.740  58.550  61.990  1.00  0.00           C
ATOM    133  HD2 HIS A   8      84.220  57.960  62.730  1.00  0.00           H
ATOM    134  C   HIS A   8      80.210  59.500  60.630  1.00  0.00           C
ATOM    135  O   HIS A   8      79.800  58.540  61.360  1.00  0.00           O
ATOM    136  N   VAL A   9      79.320  60.290  60.000  1.00  0.00           N
ATOM    137  H   VAL A   9      79.630  61.130  59.540  1.00  0.00           H
ATOM    138  CA  VAL A   9      77.910  60.040  59.950  1.00  0.00           C
ATOM    139  HA  VAL A   9      77.540  59.430  60.770  1.00  0.00           H
ATOM    140  CB  VAL A   9      77.160  61.350  60.210  1.00  0.00           C
ATOM    141  HB  VAL A   9      77.300  62.060  59.390  1.00  0.00           H
ATOM    142  CG1 VAL A   9      75.600  61.150  60.230  1.00  0.00           C
ATOM    143 1HG1 VAL A   9      75.170  62.110  60.510  1.00  0.00           H
ATOM    144 2HG1 VAL A   9      75.260  60.940  59.210  1.00  0.00           H
ATOM    145 3HG1 VAL A   9      75.360  60.340  60.910  1.00  0.00           H
ATOM    146  CG2 VAL A   9      77.730  62.210  61.390  1.00  0.00           C
ATOM    147 1HG2 VAL A   9      77.120  63.080  61.660  1.00  0.00           H
ATOM    148 2HG2 VAL A   9      77.760  61.630  62.310  1.00  0.00           H
ATOM    149 3HG2 VAL A   9      78.760  62.490  61.140  1.00  0.00           H
ATOM    150  C   VAL A   9      77.360  59.520  58.640  1.00  0.00           C
ATOM    151  O   VAL A   9      77.510  60.240  57.650  1.00  0.00           O
ATOM    152  N   GLY A  10      76.680  58.400  58.650  1.00  0.00           N
ATOM    153  H   GLY A  10      76.670  57.990  59.570  1.00  0.00           H
ATOM    154  CA  GLY A  10      76.100  57.730  57.460  1.00  0.00           C
ATOM    155  HA1 GLY A  10      75.540  58.490  56.910  1.00  0.00           H
ATOM    156  HA2 GLY A  10      75.330  57.030  57.800  1.00  0.00           H
ATOM    157  C   GLY A  10      77.120  56.990  56.590  1.00  0.00           C
ATOM    158  O   GLY A  10      78.330  57.060  56.830  1.00  0.00           O
ATOM    159  N   GLN A  11      76.730  56.250  55.540  1.00  0.00           N
ATOM    160  H   GLN A  11      75.780  56.380  55.220  1.00  0.00           H
ATOM    161  CA  GLN A  11      77.650  55.540  54.660  1.00  0.00           C
ATOM    162  HA  GLN A  11      78.060  54.680  55.190  1.00  0.00           H
ATOM    163  CB  GLN A  11      76.860  54.780  53.560  1.00  0.00           C
ATOM    164  HB1 GLN A  11      76.110  55.410  53.070  1.00  0.00           H
ATOM    165  HB2 GLN A  11      76.230  54.010  54.010  1.00  0.00           H
ATOM    166  CG  GLN A  11      77.790  54.100  52.610  1.00  0.00           C
ATOM    167  HG1 GLN A  11      78.450  53.380  53.100  1.00  0.00           H
ATOM    168  HG2 GLN A  11      78.500  54.780  52.130  1.00  0.00           H
ATOM    169  CD  GLN A  11      77.070  53.510  51.400  1.00  0.00           C
ATOM    170  OE1 GLN A  11      77.290  52.360  50.980  1.00  0.00           O
ATOM    171  NE2 GLN A  11      76.380  54.370  50.650  1.00  0.00           N
ATOM    172 1HE2 GLN A  11      76.270  55.330  50.950  1.00  0.00           H
ATOM    173 2HE2 GLN A  11      76.020  54.140  49.740  1.00  0.00           H
ATOM    174  C   GLN A  11      78.830  56.360  54.030  1.00  0.00           C
ATOM    175  O   GLN A  11      79.990  55.980  54.250  1.00  0.00           O
ATOM    176  N   ALA A  12      78.540  57.460  53.310  1.00  0.00           N
ATOM    177  H   ALA A  12      77.610  57.520  52.910  1.00  0.00           H
ATOM    178  CA  ALA A  12      79.570  58.330  52.740  1.00  0.00           C
ATOM    179  HA  ALA A  12      80.130  57.840  51.950  1.00  0.00           H
ATOM    180  CB  ALA A  12      78.870  59.600  52.190  1.00  0.00           C
ATOM    181  HB1 ALA A  12      79.590  60.410  52.080  1.00  0.00           H
ATOM    182  HB2 ALA A  12      78.320  59.420  51.270  1.00  0.00           H
ATOM    183  HB3 ALA A  12      78.200  60.050  52.930  1.00  0.00           H
ATOM    184  C   ALA A  12      80.580  58.640  53.890  1.00  0.00           C
ATOM    185  O   ALA A  12      81.740  58.310  53.790  1.00  0.00           O
ATOM    186  N   GLY A  13      80.120  59.280  54.940  1.00  0.00           N
ATOM    187  H   GLY A  13      79.130  59.470  54.880  1.00  0.00           H
ATOM    188  CA  GLY A  13      80.960  59.600  56.040  1.00  0.00           C
ATOM    189  HA1 GLY A  13      80.330  59.970  56.850  1.00  0.00           H
ATOM    190  HA2 GLY A  13      81.660  60.350  55.680  1.00  0.00           H
ATOM    191  C   GLY A  13      81.800  58.440  56.650  1.00  0.00           C
ATOM    192  O   GLY A  13      82.980  58.660  56.800  1.00  0.00           O
ATOM    193  N   VAL A  14      81.180  57.250  56.910  1.00  0.00           N
ATOM    194  H   VAL A  14      80.230  57.150  56.590  1.00  0.00           H
ATOM    195  CA  VAL A  14      81.820  56.110  57.610  1.00  0.00           C
ATOM    196  HA  VAL A  14      82.170  56.510  58.560  1.00  0.00           H
ATOM    197  CB  VAL A  14      80.810  54.960  57.970  1.00  0.00           C
ATOM    198  HB  VAL A  14      80.170  54.880  57.080  1.00  0.00           H
ATOM    199  CG1 VAL A  14      81.390  53.580  58.230  1.00  0.00           C
ATOM    200 1HG1 VAL A  14      80.520  52.990  58.520  1.00  0.00           H
ATOM    201 2HG1 VAL A  14      81.900  53.220  57.340  1.00  0.00           H
ATOM    202 3HG1 VAL A  14      81.940  53.570  59.170  1.00  0.00           H
ATOM    203  CG2 VAL A  14      80.060  55.420  59.200  1.00  0.00           C
ATOM    204 1HG2 VAL A  14      79.160  54.840  59.390  1.00  0.00           H
ATOM    205 2HG2 VAL A  14      80.710  55.440  60.070  1.00  0.00           H
ATOM    206 3HG2 VAL A  14      79.750  56.460  59.080  1.00  0.00           H
ATOM    207  C   VAL A  14      83.020  55.550  56.810  1.00  0.00           C
ATOM    208  O   VAL A  14      84.180  55.460  57.270  1.00  0.00           O
ATOM    209  N   GLN A  15      82.710  55.170  55.580  1.00  0.00           N
ATOM    210  H   GLN A  15      81.830  55.390  55.140  1.00  0.00           H
ATOM    211  CA  GLN A  15      83.810  54.600  54.680  1.00  0.00           C
ATOM    212  HA  GLN A  15      84.250  53.760  55.210  1.00  0.00           H
ATOM    213  CB  GLN A  15      83.230  54.100  53.300  1.00  0.00           C
ATOM    214  HB1 GLN A  15      84.040  53.790  52.640  1.00  0.00           H
ATOM    215  HB2 GLN A  15      82.700  54.910  52.790  1.00  0.00           H
ATOM    216  CG  GLN A  15      82.150  52.960  53.350  1.00  0.00           C
ATOM    217  HG1 GLN A  15      81.230  53.400  53.720  1.00  0.00           H
ATOM    218  HG2 GLN A  15      82.510  52.190  54.040  1.00  0.00           H
ATOM    219  CD  GLN A  15      81.920  52.270  51.990  1.00  0.00           C
ATOM    220  OE1 GLN A  15      82.130  51.100  51.770  1.00  0.00           O
ATOM    221  NE2 GLN A  15      81.550  52.900  50.880  1.00  0.00           N
ATOM    222 1HE2 GLN A  15      81.440  53.900  50.910  1.00  0.00           H
ATOM    223 2HE2 GLN A  15      81.440  52.340  50.040  1.00  0.00           H
ATOM    224  C   GLN A  15      84.980  55.560  54.470  1.00  0.00           C
ATOM    225  O   GLN A  15      86.120  55.120  54.420  1.00  0.00           O
ATOM    226  N   ILE A  16      84.720  56.880  54.380  1.00  0.00           N
ATOM    227  H   ILE A  16      83.800  57.290  54.460  1.00  0.00           H
ATOM    228  CA  ILE A  16      85.750  57.860  54.160  1.00  0.00           C
ATOM    229  HA  ILE A  16      86.410  57.370  53.440  1.00  0.00           H
ATOM    230  CB  ILE A  16      85.160  59.190  53.590  1.00  0.00           C
ATOM    231  HB  ILE A  16      84.380  59.540  54.260  1.00  0.00           H
ATOM    232  CG2 ILE A  16      86.260  60.230  53.550  1.00  0.00           C
ATOM    233 1HG2 ILE A  16      85.880  61.250  53.430  1.00  0.00           H
ATOM    234 2HG2 ILE A  16      86.620  60.340  54.570  1.00  0.00           H
ATOM    235 3HG2 ILE A  16      87.060  60.030  52.840  1.00  0.00           H
ATOM    236  CG1 ILE A  16      84.540  58.870  52.200  1.00  0.00           C
ATOM    237 1HG1 ILE A  16      83.930  57.970  52.110  1.00  0.00           H
ATOM    238 2HG1 ILE A  16      85.380  58.720  51.520  1.00  0.00           H
ATOM    239  CD  ILE A  16      83.690  60.000  51.680  1.00  0.00           C
ATOM    240  HD1 ILE A  16      83.450  59.900  50.630  1.00  0.00           H
ATOM    241  HD2 ILE A  16      82.750  60.110  52.220  1.00  0.00           H
ATOM    242  HD3 ILE A  16      84.230  60.930  51.870  1.00  0.00           H
ATOM    243  C   ILE A  16      86.590  58.160  55.420  1.00  0.00           C
ATOM    244  O   ILE A  16      87.840  58.220  55.330  1.00  0.00           O
ATOM    245  N   GLY A  17      85.890  58.190  56.570  1.00  0.00           N
ATOM    246  H   GLY A  17      84.890  58.280  56.570  1.00  0.00           H
ATOM    247  CA  GLY A  17      86.510  58.000  57.930  1.00  0.00           C
ATOM    248  HA1 GLY A  17      85.680  57.700  58.570  1.00  0.00           H
ATOM    249  HA2 GLY A  17      86.980  58.930  58.240  1.00  0.00           H
ATOM    250  C   GLY A  17      87.470  56.880  58.060  1.00  0.00           C
ATOM    251  O   GLY A  17      88.630  57.070  58.420  1.00  0.00           O
ATOM    252  N   ASN A  18      87.070  55.660  57.730  1.00  0.00           N
ATOM    253  H   ASN A  18      86.120  55.540  57.410  1.00  0.00           H
ATOM    254  CA  ASN A  18      87.940  54.470  57.900  1.00  0.00           C
ATOM    255  HA  ASN A  18      88.350  54.410  58.910  1.00  0.00           H
ATOM    256  CB  ASN A  18      87.020  53.270  57.900  1.00  0.00           C
ATOM    257  HB1 ASN A  18      86.470  53.160  56.960  1.00  0.00           H
ATOM    258  HB2 ASN A  18      86.180  53.490  58.550  1.00  0.00           H
ATOM    259  CG  ASN A  18      87.680  51.870  58.220  1.00  0.00           C
ATOM    260  OD1 ASN A  18      88.380  51.650  59.250  1.00  0.00           O
ATOM    261  ND2 ASN A  18      87.470  50.940  57.290  1.00  0.00           N
ATOM    262 1HD2 ASN A  18      86.830  51.130  56.530  1.00  0.00           H
ATOM    263 2HD2 ASN A  18      87.930  50.040  57.340  1.00  0.00           H
ATOM    264  C   ASN A  18      89.150  54.460  56.910  1.00  0.00           C
ATOM    265  O   ASN A  18      90.270  54.100  57.270  1.00  0.00           O
ATOM    266  N   ALA A  19      88.980  54.930  55.630  1.00  0.00           N
ATOM    267  H   ALA A  19      88.010  55.050  55.390  1.00  0.00           H
ATOM    268  CA  ALA A  19      90.110  55.090  54.680  1.00  0.00           C
ATOM    269  HA  ALA A  19      90.630  54.140  54.690  1.00  0.00           H
ATOM    270  CB  ALA A  19      89.550  55.530  53.320  1.00  0.00           C
ATOM    271  HB1 ALA A  19      88.610  55.010  53.200  1.00  0.00           H
ATOM    272  HB2 ALA A  19      89.380  56.610  53.350  1.00  0.00           H
ATOM    273  HB3 ALA A  19      90.260  55.320  52.520  1.00  0.00           H
ATOM    274  C   ALA A  19      91.170  56.140  55.200  1.00  0.00           C
ATOM    275  O   ALA A  19      92.360  55.920  55.220  1.00  0.00           O
ATOM    276  N   CYS A  20      90.660  57.310  55.660  1.00  0.00           N
ATOM    277  H   CYS A  20      89.660  57.470  55.600  1.00  0.00           H
ATOM    278  CA  CYS A  20      91.470  58.380  56.330  1.00  0.00           C
ATOM    279  HA  CYS A  20      92.330  58.600  55.690  1.00  0.00           H
ATOM    280  CB  CYS A  20      90.690  59.710  56.610  1.00  0.00           C
ATOM    281  HB1 CYS A  20      91.330  60.420  57.140  1.00  0.00           H
ATOM    282  HB2 CYS A  20      89.820  59.470  57.220  1.00  0.00           H
ATOM    283  SG  CYS A  20      90.040  60.250  55.030  1.00  0.00           S
ATOM    284  HG  CYS A  20      89.260  59.160  55.060  1.00  0.00           H
ATOM    285  C   CYS A  20      92.200  57.750  57.580  1.00  0.00           C
ATOM    286  O   CYS A  20      93.420  57.940  57.700  1.00  0.00           O
ATOM    287  N   TRP A  21      91.510  56.930  58.340  1.00  0.00           N
ATOM    288  H   TRP A  21      90.510  56.890  58.180  1.00  0.00           H
ATOM    289  CA  TRP A  21      92.070  56.280  59.570  1.00  0.00           C
ATOM    290  HA  TRP A  21      92.690  57.050  60.030  1.00  0.00           H
ATOM    291  CB  TRP A  21      91.060  56.010  60.700  1.00  0.00           C
ATOM    292  HB1 TRP A  21      91.470  55.180  61.280  1.00  0.00           H
ATOM    293  HB2 TRP A  21      90.140  55.620  60.260  1.00  0.00           H
ATOM    294  CG  TRP A  21      90.630  57.200  61.540  1.00  0.00           C
ATOM    295  CD1 TRP A  21      89.440  57.870  61.350  1.00  0.00           C
ATOM    296  HD1 TRP A  21      88.590  57.650  60.720  1.00  0.00           H
ATOM    297  NE1 TRP A  21      89.600  59.150  61.850  1.00  0.00           N
ATOM    298  HE1 TRP A  21      88.890  59.860  61.790  1.00  0.00           H
ATOM    299  CE2 TRP A  21      90.640  59.170  62.730  1.00  0.00           C
ATOM    300  CZ2 TRP A  21      90.940  60.070  63.760  1.00  0.00           C
ATOM    301  HZ2 TRP A  21      90.410  61.010  63.820  1.00  0.00           H
ATOM    302  CH2 TRP A  21      92.100  59.850  64.550  1.00  0.00           C
ATOM    303  HH2 TRP A  21      92.340  60.560  65.330  1.00  0.00           H
ATOM    304  CZ3 TRP A  21      92.960  58.740  64.290  1.00  0.00           C
ATOM    305  HZ3 TRP A  21      93.880  58.690  64.850  1.00  0.00           H
ATOM    306  CE3 TRP A  21      92.540  57.760  63.320  1.00  0.00           C
ATOM    307  HE3 TRP A  21      93.150  56.880  63.180  1.00  0.00           H
ATOM    308  CD2 TRP A  21      91.310  57.940  62.590  1.00  0.00           C
ATOM    309  C   TRP A  21      93.140  55.200  59.280  1.00  0.00           C
ATOM    310  O   TRP A  21      94.170  55.230  59.920  1.00  0.00           O
ATOM    311  N   GLU A  22      92.860  54.330  58.310  1.00  0.00           N
ATOM    312  H   GLU A  22      92.000  54.440  57.790  1.00  0.00           H
ATOM    313  CA  GLU A  22      93.930  53.460  57.700  1.00  0.00           C
ATOM    314  HA  GLU A  22      94.220  52.750  58.480  1.00  0.00           H
ATOM    315  CB  GLU A  22      93.240  52.630  56.560  1.00  0.00           C
ATOM    316  HB1 GLU A  22      92.640  53.400  56.070  1.00  0.00           H
ATOM    317  HB2 GLU A  22      92.640  51.860  57.060  1.00  0.00           H
ATOM    318  CG  GLU A  22      94.180  52.010  55.520  1.00  0.00           C
ATOM    319  HG1 GLU A  22      94.970  51.410  55.970  1.00  0.00           H
ATOM    320  HG2 GLU A  22      94.720  52.800  55.000  1.00  0.00           H
ATOM    321  CD  GLU A  22      93.480  51.140  54.480  1.00  0.00           C
ATOM    322  OE1 GLU A  22      92.450  51.510  53.850  1.00  0.00           O
ATOM    323  OE2 GLU A  22      94.100  50.130  54.020  1.00  0.00           O
ATOM    324  C   GLU A  22      95.180  54.210  57.300  1.00  0.00           C
ATOM    325  O   GLU A  22      96.300  53.850  57.560  1.00  0.00           O
ATOM    326  N   LEU A  23      94.960  55.420  56.730  1.00  0.00           N
ATOM    327  H   LEU A  23      94.010  55.760  56.670  1.00  0.00           H
ATOM    328  CA  LEU A  23      96.080  56.190  56.110  1.00  0.00           C
ATOM    329  HA  LEU A  23      96.750  55.510  55.590  1.00  0.00           H
ATOM    330  CB  LEU A  23      95.460  57.160  55.110  1.00  0.00           C
ATOM    331  HB1 LEU A  23      94.580  57.600  55.560  1.00  0.00           H
ATOM    332  HB2 LEU A  23      95.060  56.580  54.280  1.00  0.00           H
ATOM    333  CG  LEU A  23      96.450  58.180  54.520  1.00  0.00           C
ATOM    334  HG  LEU A  23      96.840  58.780  55.340  1.00  0.00           H
ATOM    335  CD1 LEU A  23      97.570  57.510  53.760  1.00  0.00           C
ATOM    336 1HD1 LEU A  23      98.030  58.280  53.140  1.00  0.00           H
ATOM    337 2HD1 LEU A  23      98.310  57.180  54.500  1.00  0.00           H
ATOM    338 3HD1 LEU A  23      97.170  56.690  53.170  1.00  0.00           H
ATOM    339  CD2 LEU A  23      95.580  59.160  53.660  1.00  0.00           C
ATOM    340 1HD2 LEU A  23      96.260  59.880  53.220  1.00  0.00           H
ATOM    341 2HD2 LEU A  23      95.050  58.640  52.860  1.00  0.00           H
ATOM    342 3HD2 LEU A  23      94.870  59.620  54.360  1.00  0.00           H
ATOM    343  C   LEU A  23      96.920  56.830  57.170  1.00  0.00           C
ATOM    344  O   LEU A  23      98.140  56.760  57.110  1.00  0.00           O
ATOM    345  N   TYR A  24      96.220  57.430  58.190  1.00  0.00           N
ATOM    346  H   TYR A  24      95.230  57.550  58.020  1.00  0.00           H
ATOM    347  CA  TYR A  24      96.860  58.020  59.340  1.00  0.00           C
ATOM    348  HA  TYR A  24      97.490  58.760  58.850  1.00  0.00           H
ATOM    349  CB  TYR A  24      95.940  58.710  60.370  1.00  0.00           C
ATOM    350  HB1 TYR A  24      96.500  59.260  61.130  1.00  0.00           H
ATOM    351  HB2 TYR A  24      95.480  57.920  60.950  1.00  0.00           H
ATOM    352  CG  TYR A  24      94.900  59.710  59.800  1.00  0.00           C
ATOM    353  CD1 TYR A  24      95.190  60.520  58.680  1.00  0.00           C
ATOM    354  HD1 TYR A  24      96.120  60.270  58.190  1.00  0.00           H
ATOM    355  CE1 TYR A  24      94.250  61.490  58.280  1.00  0.00           C
ATOM    356  HE1 TYR A  24      94.400  62.110  57.410  1.00  0.00           H
ATOM    357  CZ  TYR A  24      93.040  61.640  58.960  1.00  0.00           C
ATOM    358  OH  TYR A  24      92.200  62.560  58.550  1.00  0.00           O
ATOM    359  HH  TYR A  24      91.560  62.800  59.230  1.00  0.00           H
ATOM    360  CE2 TYR A  24      92.750  60.920  60.190  1.00  0.00           C
ATOM    361  HE2 TYR A  24      91.860  61.150  60.760  1.00  0.00           H
ATOM    362  CD2 TYR A  24      93.710  59.940  60.580  1.00  0.00           C
ATOM    363  HD2 TYR A  24      93.610  59.440  61.530  1.00  0.00           H
ATOM    364  C   TYR A  24      97.820  57.000  60.000  1.00  0.00           C
ATOM    365  O   TYR A  24      98.940  57.360  60.370  1.00  0.00           O
ATOM    366  N   CYS A  25      97.370  55.670  60.020  1.00  0.00           N
ATOM    367  H   CYS A  25      96.460  55.500  59.620  1.00  0.00           H
ATOM    368  CA  CYS A  25      98.100  54.490  60.550  1.00  0.00           C
ATOM    369  HA  CYS A  25      98.390  54.790  61.560  1.00  0.00           H
ATOM    370  CB  CYS A  25      97.120  53.330  60.680  1.00  0.00           C
ATOM    371  HB1 CYS A  25      97.710  52.440  60.930  1.00  0.00           H
ATOM    372  HB2 CYS A  25      96.620  53.060  59.760  1.00  0.00           H
ATOM    373  SG  CYS A  25      95.930  53.690  61.990  1.00  0.00           S
ATOM    374  HG  CYS A  25      95.080  54.460  61.310  1.00  0.00           H
ATOM    375  C   CYS A  25      99.290  54.160  59.710  1.00  0.00           C
ATOM    376  O   CYS A  25     100.400  54.210  60.200  1.00  0.00           O
ATOM    377  N   LEU A  26      99.200  54.130  58.330  1.00  0.00           N
ATOM    378  H   LEU A  26      98.290  54.160  57.900  1.00  0.00           H
ATOM    379  CA  LEU A  26     100.430  54.000  57.450  1.00  0.00           C
ATOM    380  HA  LEU A  26     100.960  53.080  57.700  1.00  0.00           H
ATOM    381  CB  LEU A  26     100.000  53.760  56.020  1.00  0.00           C
ATOM    382  HB1 LEU A  26     100.890  53.550  55.420  1.00  0.00           H
ATOM    383  HB2 LEU A  26      99.500  54.670  55.710  1.00  0.00           H
ATOM    384  CG  LEU A  26      99.110  52.520  55.760  1.00  0.00           C
ATOM    385  HG  LEU A  26      98.270  52.620  56.450  1.00  0.00           H
ATOM    386  CD1 LEU A  26      98.490  52.550  54.420  1.00  0.00           C
ATOM    387 1HD1 LEU A  26      99.260  52.240  53.720  1.00  0.00           H
ATOM    388 2HD1 LEU A  26      97.660  51.860  54.280  1.00  0.00           H
ATOM    389 3HD1 LEU A  26      98.100  53.550  54.260  1.00  0.00           H
ATOM    390  CD2 LEU A  26      99.850  51.240  55.810  1.00  0.00           C
ATOM    391 1HD2 LEU A  26      99.120  50.430  55.680  1.00  0.00           H
ATOM    392 2HD2 LEU A  26     100.600  51.100  55.040  1.00  0.00           H
ATOM    393 3HD2 LEU A  26     100.240  51.220  56.830  1.00  0.00           H
ATOM    394  C   LEU A  26     101.370  55.240  57.570  1.00  0.00           C
ATOM    395  O   LEU A  26     102.600  55.090  57.650  1.00  0.00           O
ATOM    396  N   GLU A  27     100.830  56.470  57.640  1.00  0.00           N
ATOM    397  H   GLU A  27      99.890  56.620  57.300  1.00  0.00           H
ATOM    398  CA  GLU A  27     101.590  57.750  57.720  1.00  0.00           C
ATOM    399  HA  GLU A  27     102.290  57.850  56.890  1.00  0.00           H
ATOM    400  CB  GLU A  27     100.510  58.850  57.570  1.00  0.00           C
ATOM    401  HB1 GLU A  27     100.800  59.720  58.160  1.00  0.00           H
ATOM    402  HB2 GLU A  27      99.580  58.450  57.970  1.00  0.00           H
ATOM    403  CG  GLU A  27     100.350  59.340  56.100  1.00  0.00           C
ATOM    404  HG1 GLU A  27     100.130  58.510  55.430  1.00  0.00           H
ATOM    405  HG2 GLU A  27     101.290  59.790  55.800  1.00  0.00           H
ATOM    406  CD  GLU A  27      99.340  60.440  55.910  1.00  0.00           C
ATOM    407  OE1 GLU A  27      99.330  61.380  56.710  1.00  0.00           O
ATOM    408  OE2 GLU A  27      98.650  60.450  54.850  1.00  0.00           O
ATOM    409  C   GLU A  27     102.370  57.980  59.020  1.00  0.00           C
ATOM    410  O   GLU A  27     103.420  58.690  59.000  1.00  0.00           O
ATOM    411  N   HIS A  28     101.940  57.390  60.190  1.00  0.00           N
ATOM    412  H   HIS A  28     101.100  56.840  60.130  1.00  0.00           H
ATOM    413  CA  HIS A  28     102.530  57.450  61.540  1.00  0.00           C
ATOM    414  HA  HIS A  28     103.270  58.250  61.610  1.00  0.00           H
ATOM    415  CB  HIS A  28     101.390  57.810  62.490  1.00  0.00           C
ATOM    416  HB1 HIS A  28     101.820  57.660  63.480  1.00  0.00           H
ATOM    417  HB2 HIS A  28     100.560  57.100  62.500  1.00  0.00           H
ATOM    418  CG  HIS A  28     100.840  59.160  62.460  1.00  0.00           C
ATOM    419  ND1 HIS A  28     101.570  60.310  62.350  1.00  0.00           N
ATOM    420  CE1 HIS A  28     100.710  61.280  62.560  1.00  0.00           C
ATOM    421  HE1 HIS A  28     101.030  62.290  62.780  1.00  0.00           H
ATOM    422  NE2 HIS A  28      99.480  60.840  62.780  1.00  0.00           N
ATOM    423  HE2 HIS A  28      98.680  61.390  63.060  1.00  0.00           H
ATOM    424  CD2 HIS A  28      99.540  59.510  62.700  1.00  0.00           C
ATOM    425  HD2 HIS A  28      98.730  58.820  62.910  1.00  0.00           H
ATOM    426  C   HIS A  28     103.280  56.120  61.860  1.00  0.00           C
ATOM    427  O   HIS A  28     104.010  55.980  62.840  1.00  0.00           O
ATOM    428  N   GLY A  29     103.200  55.040  61.050  1.00  0.00           N
ATOM    429  H   GLY A  29     102.630  55.110  60.220  1.00  0.00           H
ATOM    430  CA  GLY A  29     103.910  53.740  61.360  1.00  0.00           C
ATOM    431  HA1 GLY A  29     104.930  53.930  61.700  1.00  0.00           H
ATOM    432  HA2 GLY A  29     103.860  53.080  60.490  1.00  0.00           H
ATOM    433  C   GLY A  29     103.180  53.180  62.600  1.00  0.00           C
ATOM    434  O   GLY A  29     103.980  52.540  63.340  1.00  0.00           O
ATOM    435  N   ILE A  30     101.870  53.460  62.780  1.00  0.00           N
ATOM    436  H   ILE A  30     101.370  54.020  62.100  1.00  0.00           H
ATOM    437  CA  ILE A  30     101.050  52.590  63.660  1.00  0.00           C
ATOM    438  HA  ILE A  30     101.700  52.290  64.490  1.00  0.00           H
ATOM    439  CB  ILE A  30      99.880  53.250  64.400  1.00  0.00           C
ATOM    440  HB  ILE A  30      99.050  53.380  63.710  1.00  0.00           H
ATOM    441  CG2 ILE A  30      99.250  52.390  65.490  1.00  0.00           C
ATOM    442 1HG2 ILE A  30      99.940  52.190  66.320  1.00  0.00           H
ATOM    443 2HG2 ILE A  30      98.410  52.920  65.930  1.00  0.00           H
ATOM    444 3HG2 ILE A  30      98.670  51.510  65.200  1.00  0.00           H
ATOM    445  CG1 ILE A  30     100.280  54.640  64.840  1.00  0.00           C
ATOM    446 1HG1 ILE A  30     100.410  55.210  63.920  1.00  0.00           H
ATOM    447 2HG1 ILE A  30     101.240  54.540  65.340  1.00  0.00           H
ATOM    448  CD  ILE A  30      99.290  55.410  65.720  1.00  0.00           C
ATOM    449  HD1 ILE A  30      99.560  56.470  65.690  1.00  0.00           H
ATOM    450  HD2 ILE A  30      98.270  55.300  65.340  1.00  0.00           H
ATOM    451  HD3 ILE A  30      99.290  55.080  66.760  1.00  0.00           H
ATOM    452  C   ILE A  30     100.610  51.370  62.930  1.00  0.00           C
ATOM    453  O   ILE A  30     100.410  51.370  61.720  1.00  0.00           O
ATOM    454  N   GLN A  31     100.420  50.230  63.650  1.00  0.00           N
ATOM    455  H   GLN A  31     100.570  50.310  64.650  1.00  0.00           H
ATOM    456  CA  GLN A  31     100.120  48.940  63.100  1.00  0.00           C
ATOM    457  HA  GLN A  31     100.160  49.050  62.020  1.00  0.00           H
ATOM    458  CB  GLN A  31     101.100  47.820  63.720  1.00  0.00           C
ATOM    459  HB1 GLN A  31     100.980  46.840  63.260  1.00  0.00           H
ATOM    460  HB2 GLN A  31     100.940  47.690  64.790  1.00  0.00           H
ATOM    461  CG  GLN A  31     102.500  48.290  63.430  1.00  0.00           C
ATOM    462  HG1 GLN A  31     102.720  49.170  64.040  1.00  0.00           H
ATOM    463  HG2 GLN A  31     102.590  48.570  62.380  1.00  0.00           H
ATOM    464  CD  GLN A  31     103.550  47.130  63.640  1.00  0.00           C
ATOM    465  OE1 GLN A  31     103.280  46.010  64.080  1.00  0.00           O
ATOM    466  NE2 GLN A  31     104.790  47.340  63.370  1.00  0.00           N
ATOM    467 1HE2 GLN A  31     104.870  48.220  62.870  1.00  0.00           H
ATOM    468 2HE2 GLN A  31     105.470  46.590  63.400  1.00  0.00           H
ATOM    469  C   GLN A  31      98.590  48.580  63.300  1.00  0.00           C
ATOM    470  O   GLN A  31      97.790  49.190  64.000  1.00  0.00           O
ATOM    471  N   PRO A  32      98.120  47.550  62.540  1.00  0.00           N
ATOM    472  CD  PRO A  32      98.800  46.800  61.400  1.00  0.00           C
ATOM    473  HD1 PRO A  32      99.230  45.900  61.830  1.00  0.00           H
ATOM    474  HD2 PRO A  32      99.650  47.370  61.010  1.00  0.00           H
ATOM    475  CG  PRO A  32      97.700  46.630  60.440  1.00  0.00           C
ATOM    476  HG1 PRO A  32      97.990  45.780  59.820  1.00  0.00           H
ATOM    477  HG2 PRO A  32      97.620  47.530  59.830  1.00  0.00           H
ATOM    478  CB  PRO A  32      96.490  46.320  61.290  1.00  0.00           C
ATOM    479  HB1 PRO A  32      96.420  45.300  61.660  1.00  0.00           H
ATOM    480  HB2 PRO A  32      95.570  46.620  60.770  1.00  0.00           H
ATOM    481  CA  PRO A  32      96.720  47.240  62.500  1.00  0.00           C
ATOM    482  HA  PRO A  32      96.140  48.140  62.320  1.00  0.00           H
ATOM    483  C   PRO A  32      96.150  46.660  63.860  1.00  0.00           C
ATOM    484  O   PRO A  32      94.960  46.610  64.060  1.00  0.00           O
ATOM    485  N   ASP A  33      97.060  46.300  64.790  1.00  0.00           N
ATOM    486  H   ASP A  33      98.040  46.430  64.560  1.00  0.00           H
ATOM    487  CA  ASP A  33      96.760  46.060  66.220  1.00  0.00           C
ATOM    488  HA  ASP A  33      95.730  45.720  66.270  1.00  0.00           H
ATOM    489  CB  ASP A  33      97.590  44.780  66.730  1.00  0.00           C
ATOM    490  HB1 ASP A  33      97.480  43.960  66.020  1.00  0.00           H
ATOM    491  HB2 ASP A  33      97.250  44.550  67.740  1.00  0.00           H
ATOM    492  CG  ASP A  33      99.070  45.090  66.830  1.00  0.00           C
ATOM    493  OD1 ASP A  33      99.600  45.880  66.010  1.00  0.00           O
ATOM    494  OD2 ASP A  33      99.650  44.490  67.710  1.00  0.00           O
ATOM    495  C   ASP A  33      96.870  47.290  67.220  1.00  0.00           C
ATOM    496  O   ASP A  33      96.650  47.170  68.440  1.00  0.00           O
ATOM    497  N   GLY A  34      97.150  48.450  66.630  1.00  0.00           N
ATOM    498  H   GLY A  34      97.300  48.410  65.630  1.00  0.00           H
ATOM    499  CA  GLY A  34      97.320  49.780  67.340  1.00  0.00           C
ATOM    500  HA1 GLY A  34      96.580  49.890  68.120  1.00  0.00           H
ATOM    501  HA2 GLY A  34      97.150  50.540  66.570  1.00  0.00           H
ATOM    502  C   GLY A  34      98.650  50.050  67.970  1.00  0.00           C
ATOM    503  O   GLY A  34      98.820  51.120  68.480  1.00  0.00           O
ATOM    504  N   GLN A  35      99.630  49.040  67.870  1.00  0.00           N
ATOM    505  H   GLN A  35      99.410  48.200  67.350  1.00  0.00           H
ATOM    506  CA  GLN A  35     100.970  49.270  68.220  1.00  0.00           C
ATOM    507  HA  GLN A  35     100.990  49.610  69.260  1.00  0.00           H
ATOM    508  CB  GLN A  35     101.790  47.920  68.200  1.00  0.00           C
ATOM    509  HB1 GLN A  35     102.860  48.080  68.210  1.00  0.00           H
ATOM    510  HB2 GLN A  35     101.520  47.460  67.250  1.00  0.00           H
ATOM    511  CG  GLN A  35     101.520  46.920  69.340  1.00  0.00           C
ATOM    512  HG1 GLN A  35     102.220  46.090  69.320  1.00  0.00           H
ATOM    513  HG2 GLN A  35     100.510  46.560  69.190  1.00  0.00           H
ATOM    514  CD  GLN A  35     101.620  47.470  70.740  1.00  0.00           C
ATOM    515  OE1 GLN A  35     102.710  47.930  71.180  1.00  0.00           O
ATOM    516  NE2 GLN A  35     100.570  47.440  71.520  1.00  0.00           N
ATOM    517 1HE2 GLN A  35      99.690  47.130  71.130  1.00  0.00           H
ATOM    518 2HE2 GLN A  35     100.710  47.510  72.510  1.00  0.00           H
ATOM    519  C   GLN A  35     101.690  50.250  67.360  1.00  0.00           C
ATOM    520  O   GLN A  35     101.760  50.190  66.160  1.00  0.00           O
ATOM    521  N   MET A  36     102.500  50.970  68.050  1.00  0.00           N
ATOM    522  H   MET A  36     102.360  51.010  69.050  1.00  0.00           H
ATOM    523  CA  MET A  36     103.430  51.930  67.420  1.00  0.00           C
ATOM    524  HA  MET A  36     103.480  51.700  66.360  1.00  0.00           H
ATOM    525  CB  MET A  36     102.910  53.330  67.620  1.00  0.00           C
ATOM    526  HB1 MET A  36     102.870  53.660  68.660  1.00  0.00           H
ATOM    527  HB2 MET A  36     101.910  53.410  67.190  1.00  0.00           H
ATOM    528  CG  MET A  36     103.530  54.430  66.780  1.00  0.00           C
ATOM    529  HG1 MET A  36     103.370  54.250  65.720  1.00  0.00           H
ATOM    530  HG2 MET A  36     104.620  54.480  66.860  1.00  0.00           H
ATOM    531  SD  MET A  36     102.570  56.000  67.040  1.00  0.00           S
ATOM    532  CE  MET A  36     103.560  57.210  66.250  1.00  0.00           C
ATOM    533  HE1 MET A  36     103.890  56.840  65.280  1.00  0.00           H
ATOM    534  HE2 MET A  36     102.900  58.050  66.030  1.00  0.00           H
ATOM    535  HE3 MET A  36     104.380  57.500  66.900  1.00  0.00           H
ATOM    536  C   MET A  36     104.860  51.700  68.030  1.00  0.00           C
ATOM    537  O   MET A  36     105.340  52.290  68.960  1.00  0.00           O
ATOM    538  N   PRO A  37     105.630  50.710  67.490  1.00  0.00           N
ATOM    539  CD  PRO A  37     105.150  49.820  66.420  1.00  0.00           C
ATOM    540  HD1 PRO A  37     105.170  50.270  65.430  1.00  0.00           H
ATOM    541  HD2 PRO A  37     104.290  49.220  66.740  1.00  0.00           H
ATOM    542  CG  PRO A  37     106.290  48.760  66.410  1.00  0.00           C
ATOM    543  HG1 PRO A  37     106.460  48.380  65.400  1.00  0.00           H
ATOM    544  HG2 PRO A  37     106.070  47.910  67.050  1.00  0.00           H
ATOM    545  CB  PRO A  37     107.570  49.420  66.870  1.00  0.00           C
ATOM    546  HB1 PRO A  37     108.010  49.740  65.930  1.00  0.00           H
ATOM    547  HB2 PRO A  37     108.290  48.700  67.260  1.00  0.00           H
ATOM    548  CA  PRO A  37     107.040  50.440  67.910  1.00  0.00           C
ATOM    549  HA  PRO A  37     106.890  49.900  68.850  1.00  0.00           H
ATOM    550  C   PRO A  37     107.990  51.630  68.120  1.00  0.00           C
ATOM    551  O   PRO A  37     108.810  51.610  69.000  1.00  0.00           O
ATOM    552  N   SER A  38     107.800  52.660  67.290  1.00  0.00           N
ATOM    553  H   SER A  38     107.250  52.390  66.490  1.00  0.00           H
ATOM    554  CA  SER A  38     108.580  53.890  67.370  1.00  0.00           C
ATOM    555  HA  SER A  38     109.640  53.680  67.480  1.00  0.00           H
ATOM    556  CB  SER A  38     108.450  54.700  66.040  1.00  0.00           C
ATOM    557  HB1 SER A  38     108.830  54.100  65.210  1.00  0.00           H
ATOM    558  HB2 SER A  38     108.970  55.660  66.100  1.00  0.00           H
ATOM    559  OG  SER A  38     107.100  54.940  65.830  1.00  0.00           O
ATOM    560  HG  SER A  38     106.750  54.160  65.400  1.00  0.00           H
ATOM    561  C   SER A  38     108.230  54.850  68.590  1.00  0.00           C
ATOM    562  O   SER A  38     108.980  55.660  69.000  1.00  0.00           O
ATOM    563  N   ASP A  39     107.120  54.590  69.230  1.00  0.00           N
ATOM    564  H   ASP A  39     106.440  53.890  68.970  1.00  0.00           H
ATOM    565  CA  ASP A  39     106.690  55.460  70.290  1.00  0.00           C
ATOM    566  HA  ASP A  39     107.170  56.420  70.120  1.00  0.00           H
ATOM    567  CB  ASP A  39     105.160  55.590  70.230  1.00  0.00           C
ATOM    568  HB1 ASP A  39     104.760  54.580  70.320  1.00  0.00           H
ATOM    569  HB2 ASP A  39     104.990  56.070  69.270  1.00  0.00           H
ATOM    570  CG  ASP A  39     104.580  56.450  71.330  1.00  0.00           C
ATOM    571  OD1 ASP A  39     105.060  56.370  72.460  1.00  0.00           O
ATOM    572  OD2 ASP A  39     103.530  57.080  71.110  1.00  0.00           O
ATOM    573  C   ASP A  39     107.350  54.960  71.610  1.00  0.00           C
ATOM    574  O   ASP A  39     107.190  53.740  72.060  1.00  0.00           O
ATOM    575  N   LYS A  40     108.090  55.850  72.290  1.00  0.00           N
ATOM    576  H   LYS A  40     108.180  56.780  71.900  1.00  0.00           H
ATOM    577  CA  LYS A  40     108.990  55.470  73.380  1.00  0.00           C
ATOM    578  HA  LYS A  40     109.060  54.380  73.470  1.00  0.00           H
ATOM    579  CB  LYS A  40     110.410  56.010  73.040  1.00  0.00           C
ATOM    580  HB1 LYS A  40     111.030  55.740  73.900  1.00  0.00           H
ATOM    581  HB2 LYS A  40     110.350  57.100  72.990  1.00  0.00           H
ATOM    582  CG  LYS A  40     111.110  55.530  71.710  1.00  0.00           C
ATOM    583  HG1 LYS A  40     112.140  55.840  71.850  1.00  0.00           H
ATOM    584  HG2 LYS A  40     110.590  56.080  70.930  1.00  0.00           H
ATOM    585  CD  LYS A  40     111.000  54.050  71.460  1.00  0.00           C
ATOM    586  HD1 LYS A  40     109.960  53.730  71.500  1.00  0.00           H
ATOM    587  HD2 LYS A  40     111.440  53.540  72.320  1.00  0.00           H
ATOM    588  CE  LYS A  40     111.690  53.600  70.160  1.00  0.00           C
ATOM    589  HE1 LYS A  40     112.780  53.580  70.200  1.00  0.00           H
ATOM    590  HE2 LYS A  40     111.430  54.290  69.370  1.00  0.00           H
ATOM    591  NZ  LYS A  40     111.360  52.180  69.830  1.00  0.00           N
ATOM    592  HZ1 LYS A  40     110.390  51.960  70.040  1.00  0.00           H
ATOM    593  HZ2 LYS A  40     111.460  52.020  68.840  1.00  0.00           H
ATOM    594  HZ3 LYS A  40     111.910  51.460  70.280  1.00  0.00           H
ATOM    595  C   LYS A  40     108.540  55.930  74.810  1.00  0.00           C
ATOM    596  O   LYS A  40     109.210  55.580  75.730  1.00  0.00           O
ATOM    597  N   THR A  41     107.380  56.550  74.870  1.00  0.00           N
ATOM    598  H   THR A  41     106.850  56.620  74.020  1.00  0.00           H
ATOM    599  CA  THR A  41     106.600  56.730  76.110  1.00  0.00           C
ATOM    600  HA  THR A  41     107.040  55.990  76.770  1.00  0.00           H
ATOM    601  CB  THR A  41     106.700  58.180  76.710  1.00  0.00           C
ATOM    602  HB  THR A  41     107.670  58.360  77.170  1.00  0.00           H
ATOM    603  CG2 THR A  41     106.420  59.240  75.690  1.00  0.00           C
ATOM    604 1HG2 THR A  41     106.540  60.250  76.080  1.00  0.00           H
ATOM    605 2HG2 THR A  41     107.100  59.230  74.840  1.00  0.00           H
ATOM    606 3HG2 THR A  41     105.380  59.240  75.350  1.00  0.00           H
ATOM    607  OG1 THR A  41     105.740  58.290  77.740  1.00  0.00           O
ATOM    608  HG1 THR A  41     106.240  58.370  78.560  1.00  0.00           H
ATOM    609  C   THR A  41     105.210  56.210  75.950  1.00  0.00           C
ATOM    610  O   THR A  41     104.380  56.760  75.220  1.00  0.00           O
ATOM    611  N   ILE A  42     104.910  55.110  76.670  1.00  0.00           N
ATOM    612  H   ILE A  42     105.580  54.840  77.380  1.00  0.00           H
ATOM    613  CA  ILE A  42     103.790  54.230  76.620  1.00  0.00           C
ATOM    614  HA  ILE A  42     103.480  54.130  75.580  1.00  0.00           H
ATOM    615  CB  ILE A  42     104.310  52.770  76.960  1.00  0.00           C
ATOM    616  HB  ILE A  42     104.770  52.800  77.940  1.00  0.00           H
ATOM    617  CG2 ILE A  42     103.060  51.840  76.930  1.00  0.00           C
ATOM    618 1HG2 ILE A  42     102.510  51.880  75.990  1.00  0.00           H
ATOM    619 2HG2 ILE A  42     103.330  50.780  76.950  1.00  0.00           H
ATOM    620 3HG2 ILE A  42     102.460  52.210  77.760  1.00  0.00           H
ATOM    621  CG1 ILE A  42     105.510  52.320  76.070  1.00  0.00           C
ATOM    622 1HG1 ILE A  42     106.240  53.120  76.040  1.00  0.00           H
ATOM    623 2HG1 ILE A  42     105.150  52.300  75.040  1.00  0.00           H
ATOM    624  CD  ILE A  42     106.080  50.980  76.450  1.00  0.00           C
ATOM    625  HD1 ILE A  42     105.340  50.200  76.290  1.00  0.00           H
ATOM    626  HD2 ILE A  42     106.950  50.800  75.820  1.00  0.00           H
ATOM    627  HD3 ILE A  42     106.420  51.120  77.470  1.00  0.00           H
ATOM    628  C   ILE A  42     102.720  54.700  77.660  1.00  0.00           C
ATOM    629  O   ILE A  42     103.100  55.240  78.740  1.00  0.00           O
ATOM    630  N   GLY A  43     101.510  54.430  77.320  1.00  0.00           N
ATOM    631  H   GLY A  43     101.210  54.030  76.440  1.00  0.00           H
ATOM    632  CA  GLY A  43     100.360  54.940  78.040  1.00  0.00           C
ATOM    633  HA1 GLY A  43     100.600  54.610  79.040  1.00  0.00           H
ATOM    634  HA2 GLY A  43      99.470  54.520  77.570  1.00  0.00           H
ATOM    635  C   GLY A  43     100.120  56.510  78.130  1.00  0.00           C
ATOM    636  O   GLY A  43      99.430  56.890  79.050  1.00  0.00           O
ATOM    637  N   GLY A  44     100.610  57.330  77.210  1.00  0.00           N
ATOM    638  H   GLY A  44     101.120  56.880  76.470  1.00  0.00           H
ATOM    639  CA  GLY A  44     100.230  58.740  77.120  1.00  0.00           C
ATOM    640  HA1 GLY A  44     100.060  59.120  78.130  1.00  0.00           H
ATOM    641  HA2 GLY A  44      99.320  58.970  76.570  1.00  0.00           H
ATOM    642  C   GLY A  44     101.300  59.540  76.360  1.00  0.00           C
ATOM    643  O   GLY A  44     102.150  58.990  75.640  1.00  0.00           O
ATOM    644  N   GLY A  45     101.230  60.890  76.530  1.00  0.00           N
ATOM    645  H   GLY A  45     100.480  61.270  77.090  1.00  0.00           H
ATOM    646  CA  GLY A  45     102.240  61.760  75.990  1.00  0.00           C
ATOM    647  HA1 GLY A  45     102.970  61.310  75.320  1.00  0.00           H
ATOM    648  HA2 GLY A  45     102.790  62.210  76.810  1.00  0.00           H
ATOM    649  C   GLY A  45     101.590  62.990  75.350  1.00  0.00           C
ATOM    650  O   GLY A  45     100.320  63.080  75.240  1.00  0.00           O
ATOM    651  N   ASP A  46     102.410  64.000  75.060  1.00  0.00           N
ATOM    652  H   ASP A  46     103.420  63.900  75.090  1.00  0.00           H
ATOM    653  CA  ASP A  46     101.840  65.220  74.450  1.00  0.00           C
ATOM    654  HA  ASP A  46     100.780  65.000  74.270  1.00  0.00           H
ATOM    655  CB  ASP A  46     101.910  66.490  75.370  1.00  0.00           C
ATOM    656  HB1 ASP A  46     101.340  66.330  76.280  1.00  0.00           H
ATOM    657  HB2 ASP A  46     101.260  67.180  74.830  1.00  0.00           H
ATOM    658  CG  ASP A  46     103.290  67.130  75.670  1.00  0.00           C
ATOM    659  OD1 ASP A  46     104.360  66.500  75.570  1.00  0.00           O
ATOM    660  OD2 ASP A  46     103.270  68.410  75.860  1.00  0.00           O
ATOM    661  C   ASP A  46     102.380  65.430  73.040  1.00  0.00           C
ATOM    662  O   ASP A  46     102.680  66.580  72.680  1.00  0.00           O
ATOM    663  N   ASP A  47     102.590  64.410  72.210  1.00  0.00           N
ATOM    664  H   ASP A  47     102.150  63.530  72.410  1.00  0.00           H
ATOM    665  CA  ASP A  47     103.320  64.590  70.980  1.00  0.00           C
ATOM    666  HA  ASP A  47     103.920  65.500  71.090  1.00  0.00           H
ATOM    667  CB  ASP A  47     104.240  63.410  70.670  1.00  0.00           C
ATOM    668  HB1 ASP A  47     104.680  63.600  69.690  1.00  0.00           H
ATOM    669  HB2 ASP A  47     103.600  62.530  70.550  1.00  0.00           H
ATOM    670  CG  ASP A  47     105.260  63.170  71.820  1.00  0.00           C
ATOM    671  OD1 ASP A  47     105.330  61.950  72.230  1.00  0.00           O
ATOM    672  OD2 ASP A  47     106.100  64.050  72.110  1.00  0.00           O
ATOM    673  C   ASP A  47     102.320  64.760  69.810  1.00  0.00           C
ATOM    674  O   ASP A  47     101.130  64.710  70.060  1.00  0.00           O
ATOM    675  N   SER A  48     102.780  65.360  68.720  1.00  0.00           N
ATOM    676  H   SER A  48     103.780  65.450  68.690  1.00  0.00           H
ATOM    677  CA  SER A  48     101.910  66.120  67.810  1.00  0.00           C
ATOM    678  HA  SER A  48     101.360  66.810  68.440  1.00  0.00           H
ATOM    679  CB  SER A  48     102.690  66.760  66.640  1.00  0.00           C
ATOM    680  HB1 SER A  48     102.000  67.340  66.030  1.00  0.00           H
ATOM    681  HB2 SER A  48     103.110  65.980  65.990  1.00  0.00           H
ATOM    682  OG  SER A  48     103.700  67.690  67.010  1.00  0.00           O
ATOM    683  HG  SER A  48     103.440  68.330  67.670  1.00  0.00           H
ATOM    684  C   SER A  48     100.770  65.190  67.210  1.00  0.00           C
ATOM    685  O   SER A  48      99.740  65.680  66.860  1.00  0.00           O
ATOM    686  N   PHE A  49     101.040  63.900  67.200  1.00  0.00           N
ATOM    687  H   PHE A  49     101.910  63.540  67.580  1.00  0.00           H
ATOM    688  CA  PHE A  49     100.030  62.900  66.740  1.00  0.00           C
ATOM    689  HA  PHE A  49      99.570  63.320  65.850  1.00  0.00           H
ATOM    690  CB  PHE A  49     100.800  61.680  66.340  1.00  0.00           C
ATOM    691  HB1 PHE A  49     101.480  61.880  65.510  1.00  0.00           H
ATOM    692  HB2 PHE A  49     100.010  60.970  66.090  1.00  0.00           H
ATOM    693  CG  PHE A  49     101.740  61.010  67.360  1.00  0.00           C
ATOM    694  CD1 PHE A  49     101.250  60.110  68.310  1.00  0.00           C
ATOM    695  HD1 PHE A  49     100.220  59.810  68.160  1.00  0.00           H
ATOM    696  CE1 PHE A  49     102.020  59.440  69.300  1.00  0.00           C
ATOM    697  HE1 PHE A  49     101.580  58.600  69.810  1.00  0.00           H
ATOM    698  CZ  PHE A  49     103.320  59.800  69.420  1.00  0.00           C
ATOM    699  HZ  PHE A  49     103.900  59.310  70.180  1.00  0.00           H
ATOM    700  CE2 PHE A  49     103.850  60.660  68.480  1.00  0.00           C
ATOM    701  HE2 PHE A  49     104.900  60.920  68.550  1.00  0.00           H
ATOM    702  CD2 PHE A  49     103.120  61.300  67.430  1.00  0.00           C
ATOM    703  HD2 PHE A  49     103.590  62.000  66.760  1.00  0.00           H
ATOM    704  C   PHE A  49      98.950  62.700  67.810  1.00  0.00           C
ATOM    705  O   PHE A  49      97.860  62.160  67.470  1.00  0.00           O
ATOM    706  N   ASN A  50      99.100  63.070  69.080  1.00  0.00           N
ATOM    707  H   ASN A  50      99.960  63.510  69.390  1.00  0.00           H
ATOM    708  CA  ASN A  50      98.120  62.740  70.160  1.00  0.00           C
ATOM    709  HA  ASN A  50      97.710  61.770  69.860  1.00  0.00           H
ATOM    710  CB  ASN A  50      98.810  62.550  71.560  1.00  0.00           C
ATOM    711  HB1 ASN A  50      97.940  62.360  72.180  1.00  0.00           H
ATOM    712  HB2 ASN A  50      99.220  63.510  71.860  1.00  0.00           H
ATOM    713  CG  ASN A  50      99.780  61.440  71.650  1.00  0.00           C
ATOM    714  OD1 ASN A  50     101.000  61.620  71.830  1.00  0.00           O
ATOM    715  ND2 ASN A  50      99.260  60.220  71.560  1.00  0.00           N
ATOM    716 1HD2 ASN A  50      98.250  60.140  71.500  1.00  0.00           H
ATOM    717 2HD2 ASN A  50      99.840  59.420  71.780  1.00  0.00           H
ATOM    718  C   ASN A  50      96.900  63.680  70.100  1.00  0.00           C
ATOM    719  O   ASN A  50      95.900  63.470  70.740  1.00  0.00           O
ATOM    720  N   THR A  51      96.990  64.670  69.190  1.00  0.00           N
ATOM    721  H   THR A  51      97.850  64.830  68.670  1.00  0.00           H
ATOM    722  CA  THR A  51      95.790  65.380  68.840  1.00  0.00           C
ATOM    723  HA  THR A  51      95.510  65.970  69.720  1.00  0.00           H
ATOM    724  CB  THR A  51      96.050  66.350  67.690  1.00  0.00           C
ATOM    725  HB  THR A  51      95.110  66.640  67.220  1.00  0.00           H
ATOM    726  CG2 THR A  51      96.840  67.570  68.140  1.00  0.00           C
ATOM    727 1HG2 THR A  51      96.530  67.930  69.120  1.00  0.00           H
ATOM    728 2HG2 THR A  51      97.920  67.500  68.050  1.00  0.00           H
ATOM    729 3HG2 THR A  51      96.650  68.360  67.420  1.00  0.00           H
ATOM    730  OG1 THR A  51      96.800  65.750  66.620  1.00  0.00           O
ATOM    731  HG1 THR A  51      97.210  66.510  66.200  1.00  0.00           H
ATOM    732  C   THR A  51      94.740  64.460  68.390  1.00  0.00           C
ATOM    733  O   THR A  51      93.570  64.750  68.780  1.00  0.00           O
ATOM    734  N   PHE A  52      95.050  63.400  67.640  1.00  0.00           N
ATOM    735  H   PHE A  52      96.050  63.330  67.490  1.00  0.00           H
ATOM    736  CA  PHE A  52      94.140  62.470  67.000  1.00  0.00           C
ATOM    737  HA  PHE A  52      93.110  62.810  66.980  1.00  0.00           H
ATOM    738  CB  PHE A  52      94.460  62.480  65.520  1.00  0.00           C
ATOM    739  HB1 PHE A  52      94.290  61.490  65.100  1.00  0.00           H
ATOM    740  HB2 PHE A  52      95.550  62.570  65.460  1.00  0.00           H
ATOM    741  CG  PHE A  52      93.860  63.470  64.580  1.00  0.00           C
ATOM    742  CD1 PHE A  52      93.990  64.840  64.820  1.00  0.00           C
ATOM    743  HD1 PHE A  52      94.440  65.240  65.720  1.00  0.00           H
ATOM    744  CE1 PHE A  52      93.500  65.760  63.880  1.00  0.00           C
ATOM    745  HE1 PHE A  52      93.590  66.840  63.910  1.00  0.00           H
ATOM    746  CZ  PHE A  52      92.850  65.190  62.720  1.00  0.00           C
ATOM    747  HZ  PHE A  52      92.620  65.920  61.960  1.00  0.00           H
ATOM    748  CE2 PHE A  52      92.610  63.820  62.520  1.00  0.00           C
ATOM    749  HE2 PHE A  52      92.030  63.410  61.710  1.00  0.00           H
ATOM    750  CD2 PHE A  52      93.070  62.970  63.510  1.00  0.00           C
ATOM    751  HD2 PHE A  52      92.840  61.920  63.410  1.00  0.00           H
ATOM    752  C   PHE A  52      94.100  61.080  67.680  1.00  0.00           C
ATOM    753  O   PHE A  52      93.020  60.540  67.670  1.00  0.00           O
ATOM    754  N   PHE A  53      95.160  60.560  68.350  1.00  0.00           N
ATOM    755  H   PHE A  53      96.020  61.090  68.300  1.00  0.00           H
ATOM    756  CA  PHE A  53      95.200  59.240  69.070  1.00  0.00           C
ATOM    757  HA  PHE A  53      94.250  58.780  68.790  1.00  0.00           H
ATOM    758  CB  PHE A  53      96.290  58.370  68.590  1.00  0.00           C
ATOM    759  HB1 PHE A  53      96.270  57.460  69.190  1.00  0.00           H
ATOM    760  HB2 PHE A  53      97.190  58.900  68.920  1.00  0.00           H
ATOM    761  CG  PHE A  53      96.320  58.090  67.070  1.00  0.00           C
ATOM    762  CD1 PHE A  53      96.880  59.030  66.150  1.00  0.00           C
ATOM    763  HD1 PHE A  53      97.380  59.960  66.390  1.00  0.00           H
ATOM    764  CE1 PHE A  53      96.830  58.890  64.730  1.00  0.00           C
ATOM    765  HE1 PHE A  53      97.230  59.590  64.020  1.00  0.00           H
ATOM    766  CZ  PHE A  53      96.310  57.640  64.240  1.00  0.00           C
ATOM    767  HZ  PHE A  53      96.340  57.420  63.180  1.00  0.00           H
ATOM    768  CE2 PHE A  53      95.910  56.670  65.140  1.00  0.00           C
ATOM    769  HE2 PHE A  53      95.530  55.750  64.700  1.00  0.00           H
ATOM    770  CD2 PHE A  53      95.820  56.910  66.530  1.00  0.00           C
ATOM    771  HD2 PHE A  53      95.360  56.220  67.220  1.00  0.00           H
ATOM    772  C   PHE A  53      95.280  59.350  70.600  1.00  0.00           C
ATOM    773  O   PHE A  53      96.070  60.140  71.090  1.00  0.00           O
ATOM    774  N   SER A  54      94.420  58.590  71.280  1.00  0.00           N
ATOM    775  H   SER A  54      93.810  58.000  70.730  1.00  0.00           H
ATOM    776  CA  SER A  54      94.490  58.370  72.680  1.00  0.00           C
ATOM    777  HA  SER A  54      94.940  59.230  73.190  1.00  0.00           H
ATOM    778  CB  SER A  54      93.050  58.180  73.210  1.00  0.00           C
ATOM    779  HB1 SER A  54      92.610  57.370  72.620  1.00  0.00           H
ATOM    780  HB2 SER A  54      92.510  59.120  73.140  1.00  0.00           H
ATOM    781  OG  SER A  54      92.970  57.750  74.520  1.00  0.00           O
ATOM    782  HG  SER A  54      92.310  58.210  75.050  1.00  0.00           H
ATOM    783  C   SER A  54      95.410  57.120  72.990  1.00  0.00           C
ATOM    784  O   SER A  54      95.570  56.300  72.090  1.00  0.00           O
ATOM    785  N   GLU A  55      96.020  56.990  74.120  1.00  0.00           N
ATOM    786  H   GLU A  55      95.920  57.740  74.780  1.00  0.00           H
ATOM    787  CA  GLU A  55      96.860  55.850  74.480  1.00  0.00           C
ATOM    788  HA  GLU A  55      96.790  55.140  73.660  1.00  0.00           H
ATOM    789  CB  GLU A  55      98.280  56.430  74.680  1.00  0.00           C
ATOM    790  HB1 GLU A  55      98.840  55.610  75.130  1.00  0.00           H
ATOM    791  HB2 GLU A  55      98.200  57.250  75.390  1.00  0.00           H
ATOM    792  CG  GLU A  55      98.880  56.790  73.340  1.00  0.00           C
ATOM    793  HG1 GLU A  55      98.320  57.620  72.900  1.00  0.00           H
ATOM    794  HG2 GLU A  55      98.710  56.010  72.600  1.00  0.00           H
ATOM    795  CD  GLU A  55     100.350  57.170  73.350  1.00  0.00           C
ATOM    796  OE1 GLU A  55     101.160  56.570  74.080  1.00  0.00           O
ATOM    797  OE2 GLU A  55     100.800  57.970  72.480  1.00  0.00           O
ATOM    798  C   GLU A  55      96.380  55.030  75.690  1.00  0.00           C
ATOM    799  O   GLU A  55      95.610  55.510  76.500  1.00  0.00           O
ATOM    800  N   THR A  56      96.910  53.830  75.790  1.00  0.00           N
ATOM    801  H   THR A  56      97.700  53.550  75.240  1.00  0.00           H
ATOM    802  CA  THR A  56      96.440  52.890  76.780  1.00  0.00           C
ATOM    803  HA  THR A  56      95.770  53.310  77.540  1.00  0.00           H
ATOM    804  CB  THR A  56      95.570  51.720  76.150  1.00  0.00           C
ATOM    805  HB  THR A  56      95.330  50.990  76.920  1.00  0.00           H
ATOM    806  CG2 THR A  56      94.340  52.110  75.340  1.00  0.00           C
ATOM    807 1HG2 THR A  56      93.480  52.330  75.970  1.00  0.00           H
ATOM    808 2HG2 THR A  56      94.440  53.050  74.790  1.00  0.00           H
ATOM    809 3HG2 THR A  56      93.980  51.290  74.710  1.00  0.00           H
ATOM    810  OG1 THR A  56      96.360  51.070  75.200  1.00  0.00           O
ATOM    811  HG1 THR A  56      96.670  51.720  74.570  1.00  0.00           H
ATOM    812  C   THR A  56      97.630  52.200  77.500  1.00  0.00           C
ATOM    813  O   THR A  56      98.770  52.330  77.010  1.00  0.00           O
ATOM    814  N   GLY A  57      97.480  51.530  78.640  1.00  0.00           N
ATOM    815  H   GLY A  57      96.590  51.540  79.110  1.00  0.00           H
ATOM    816  CA  GLY A  57      98.620  50.810  79.250  1.00  0.00           C
ATOM    817  HA1 GLY A  57      98.280  50.380  80.190  1.00  0.00           H
ATOM    818  HA2 GLY A  57      99.410  51.520  79.490  1.00  0.00           H
ATOM    819  C   GLY A  57      99.230  49.720  78.390  1.00  0.00           C
ATOM    820  O   GLY A  57     100.380  49.300  78.690  1.00  0.00           O
ATOM    821  N   ALA A  58      98.530  49.240  77.380  1.00  0.00           N
ATOM    822  H   ALA A  58      97.590  49.600  77.290  1.00  0.00           H
ATOM    823  CA  ALA A  58      98.970  48.160  76.490  1.00  0.00           C
ATOM    824  HA  ALA A  58      99.660  47.450  76.950  1.00  0.00           H
ATOM    825  CB  ALA A  58      97.760  47.310  76.070  1.00  0.00           C
ATOM    826  HB1 ALA A  58      97.220  46.850  76.900  1.00  0.00           H
ATOM    827  HB2 ALA A  58      97.000  47.890  75.540  1.00  0.00           H
ATOM    828  HB3 ALA A  58      98.070  46.460  75.470  1.00  0.00           H
ATOM    829  C   ALA A  58      99.780  48.640  75.280  1.00  0.00           C
ATOM    830  O   ALA A  58     100.130  47.860  74.430  1.00  0.00           O
ATOM    831  N   GLY A  59     100.090  49.950  75.210  1.00  0.00           N
ATOM    832  H   GLY A  59      99.660  50.570  75.880  1.00  0.00           H
ATOM    833  CA  GLY A  59     100.600  50.560  74.010  1.00  0.00           C
ATOM    834  HA1 GLY A  59     101.480  50.010  73.680  1.00  0.00           H
ATOM    835  HA2 GLY A  59     100.850  51.560  74.340  1.00  0.00           H
ATOM    836  C   GLY A  59      99.620  50.570  72.790  1.00  0.00           C
ATOM    837  O   GLY A  59     100.150  50.690  71.670  1.00  0.00           O
ATOM    838  N   LYS A  60      98.320  50.470  72.990  1.00  0.00           N
ATOM    839  H   LYS A  60      97.970  50.580  73.940  1.00  0.00           H
ATOM    840  CA  LYS A  60      97.350  50.570  71.940  1.00  0.00           C
ATOM    841  HA  LYS A  60      97.900  50.190  71.080  1.00  0.00           H
ATOM    842  CB  LYS A  60      96.110  49.700  72.060  1.00  0.00           C
ATOM    843  HB1 LYS A  60      95.550  49.880  72.970  1.00  0.00           H
ATOM    844  HB2 LYS A  60      96.460  48.670  72.120  1.00  0.00           H
ATOM    845  CG  LYS A  60      95.160  49.840  70.860  1.00  0.00           C
ATOM    846  HG1 LYS A  60      95.540  49.450  69.910  1.00  0.00           H
ATOM    847  HG2 LYS A  60      94.960  50.890  70.640  1.00  0.00           H
ATOM    848  CD  LYS A  60      93.830  49.130  70.960  1.00  0.00           C
ATOM    849  HD1 LYS A  60      93.310  49.300  70.020  1.00  0.00           H
ATOM    850  HD2 LYS A  60      93.350  49.490  71.870  1.00  0.00           H
ATOM    851  CE  LYS A  60      94.100  47.620  71.070  1.00  0.00           C
ATOM    852  HE1 LYS A  60      94.900  47.460  71.800  1.00  0.00           H
ATOM    853  HE2 LYS A  60      94.580  47.250  70.160  1.00  0.00           H
ATOM    854  NZ  LYS A  60      92.870  46.800  71.200  1.00  0.00           N
ATOM    855  HZ1 LYS A  60      92.350  46.890  72.060  1.00  0.00           H
ATOM    856  HZ2 LYS A  60      92.220  46.880  70.440  1.00  0.00           H
ATOM    857  HZ3 LYS A  60      93.150  45.830  71.150  1.00  0.00           H
ATOM    858  C   LYS A  60      96.930  52.080  71.760  1.00  0.00           C
ATOM    859  O   LYS A  60      96.180  52.620  72.570  1.00  0.00           O
ATOM    860  N   HIS A  61      97.340  52.590  70.550  1.00  0.00           N
ATOM    861  H   HIS A  61      98.040  52.150  69.970  1.00  0.00           H
ATOM    862  CA  HIS A  61      96.930  53.910  70.090  1.00  0.00           C
ATOM    863  HA  HIS A  61      96.950  54.530  70.990  1.00  0.00           H
ATOM    864  CB  HIS A  61      97.990  54.420  69.160  1.00  0.00           C
ATOM    865  HB1 HIS A  61      97.540  55.300  68.700  1.00  0.00           H
ATOM    866  HB2 HIS A  61      98.170  53.590  68.480  1.00  0.00           H
ATOM    867  CG  HIS A  61      99.360  54.790  69.810  1.00  0.00           C
ATOM    868  ND1 HIS A  61     100.010  54.230  70.910  1.00  0.00           N
ATOM    869  CE1 HIS A  61     101.130  54.920  71.030  1.00  0.00           C
ATOM    870  HE1 HIS A  61     101.860  54.750  71.790  1.00  0.00           H
ATOM    871  NE2 HIS A  61     101.260  55.820  70.060  1.00  0.00           N
ATOM    872  HE2 HIS A  61     102.000  56.500  70.030  1.00  0.00           H
ATOM    873  CD2 HIS A  61     100.100  55.800  69.320  1.00  0.00           C
ATOM    874  HD2 HIS A  61      99.920  56.440  68.470  1.00  0.00           H
ATOM    875  C   HIS A  61      95.560  53.910  69.470  1.00  0.00           C
ATOM    876  O   HIS A  61      95.300  53.350  68.360  1.00  0.00           O
ATOM    877  N   VAL A  62      94.660  54.490  70.260  1.00  0.00           N
ATOM    878  H   VAL A  62      95.060  54.820  71.130  1.00  0.00           H
ATOM    879  CA  VAL A  62      93.160  54.550  70.000  1.00  0.00           C
ATOM    880  HA  VAL A  62      92.800  53.730  69.360  1.00  0.00           H
ATOM    881  CB  VAL A  62      92.400  54.270  71.330  1.00  0.00           C
ATOM    882  HB  VAL A  62      92.760  54.960  72.090  1.00  0.00           H
ATOM    883  CG1 VAL A  62      90.850  54.430  71.230  1.00  0.00           C
ATOM    884 1HG1 VAL A  62      90.470  54.290  72.240  1.00  0.00           H
ATOM    885 2HG1 VAL A  62      90.530  55.400  70.860  1.00  0.00           H
ATOM    886 3HG1 VAL A  62      90.360  53.610  70.690  1.00  0.00           H
ATOM    887  CG2 VAL A  62      92.660  52.840  71.830  1.00  0.00           C
ATOM    888 1HG2 VAL A  62      92.220  52.690  72.820  1.00  0.00           H
ATOM    889 2HG2 VAL A  62      92.250  52.120  71.120  1.00  0.00           H
ATOM    890 3HG2 VAL A  62      93.710  52.620  72.000  1.00  0.00           H
ATOM    891  C   VAL A  62      92.750  55.830  69.310  1.00  0.00           C
ATOM    892  O   VAL A  62      92.690  56.820  70.000  1.00  0.00           O
ATOM    893  N   PRO A  63      92.370  55.860  67.960  1.00  0.00           N
ATOM    894  CD  PRO A  63      92.470  54.790  66.970  1.00  0.00           C
ATOM    895  HD1 PRO A  63      91.860  53.940  67.280  1.00  0.00           H
ATOM    896  HD2 PRO A  63      93.510  54.490  66.810  1.00  0.00           H
ATOM    897  CG  PRO A  63      92.030  55.270  65.610  1.00  0.00           C
ATOM    898  HG1 PRO A  63      91.620  54.400  65.110  1.00  0.00           H
ATOM    899  HG2 PRO A  63      92.930  55.790  65.270  1.00  0.00           H
ATOM    900  CB  PRO A  63      91.080  56.420  66.080  1.00  0.00           C
ATOM    901  HB1 PRO A  63      90.080  56.070  66.310  1.00  0.00           H
ATOM    902  HB2 PRO A  63      91.040  57.240  65.360  1.00  0.00           H
ATOM    903  CA  PRO A  63      91.690  56.960  67.360  1.00  0.00           C
ATOM    904  HA  PRO A  63      92.510  57.650  67.140  1.00  0.00           H
ATOM    905  C   PRO A  63      90.620  57.590  68.160  1.00  0.00           C
ATOM    906  O   PRO A  63      89.660  56.900  68.560  1.00  0.00           O
ATOM    907  N   ARG A  64      90.620  58.930  68.230  1.00  0.00           N
ATOM    908  H   ARG A  64      91.530  59.290  68.010  1.00  0.00           H
ATOM    909  CA  ARG A  64      89.590  59.820  68.790  1.00  0.00           C
ATOM    910  HA  ARG A  64      89.240  59.430  69.740  1.00  0.00           H
ATOM    911  CB  ARG A  64      90.190  61.180  69.250  1.00  0.00           C
ATOM    912  HB1 ARG A  64      89.420  61.820  69.680  1.00  0.00           H
ATOM    913  HB2 ARG A  64      90.700  61.620  68.390  1.00  0.00           H
ATOM    914  CG  ARG A  64      91.330  61.040  70.260  1.00  0.00           C
ATOM    915  HG1 ARG A  64      92.040  60.250  70.020  1.00  0.00           H
ATOM    916  HG2 ARG A  64      90.900  60.750  71.220  1.00  0.00           H
ATOM    917  CD  ARG A  64      91.980  62.360  70.360  1.00  0.00           C
ATOM    918  HD1 ARG A  64      91.160  63.050  70.580  1.00  0.00           H
ATOM    919  HD2 ARG A  64      92.480  62.660  69.430  1.00  0.00           H
ATOM    920  NE  ARG A  64      93.120  62.490  71.360  1.00  0.00           N
ATOM    921  HE  ARG A  64      93.890  63.040  71.030  1.00  0.00           H
ATOM    922  CZ  ARG A  64      93.290  62.030  72.540  1.00  0.00           C
ATOM    923  NH1 ARG A  64      92.300  61.680  73.340  1.00  0.00           N
ATOM    924 1HH1 ARG A  64      91.340  61.920  73.120  1.00  0.00           H
ATOM    925 2HH1 ARG A  64      92.560  61.350  74.260  1.00  0.00           H
ATOM    926  NH2 ARG A  64      94.540  62.100  73.020  1.00  0.00           N
ATOM    927 1HH2 ARG A  64      95.250  62.100  72.300  1.00  0.00           H
ATOM    928 2HH2 ARG A  64      94.640  62.280  74.000  1.00  0.00           H
ATOM    929  C   ARG A  64      88.400  59.950  67.830  1.00  0.00           C
ATOM    930  O   ARG A  64      88.070  61.050  67.410  1.00  0.00           O
ATOM    931  N   ALA A  65      87.790  58.810  67.580  1.00  0.00           N
ATOM    932  H   ALA A  65      88.070  57.970  68.080  1.00  0.00           H
ATOM    933  CA  ALA A  65      86.760  58.770  66.560  1.00  0.00           C
ATOM    934  HA  ALA A  65      86.520  59.810  66.320  1.00  0.00           H
ATOM    935  CB  ALA A  65      87.320  58.040  65.360  1.00  0.00           C
ATOM    936  HB1 ALA A  65      86.510  57.830  64.670  1.00  0.00           H
ATOM    937  HB2 ALA A  65      88.170  58.550  64.910  1.00  0.00           H
ATOM    938  HB3 ALA A  65      87.670  57.060  65.690  1.00  0.00           H
ATOM    939  C   ALA A  65      85.450  58.170  67.020  1.00  0.00           C
ATOM    940  O   ALA A  65      85.510  57.200  67.830  1.00  0.00           O
ATOM    941  N   VAL A  66      84.240  58.680  66.590  1.00  0.00           N
ATOM    942  H   VAL A  66      84.270  59.580  66.130  1.00  0.00           H
ATOM    943  CA  VAL A  66      82.870  58.140  66.720  1.00  0.00           C
ATOM    944  HA  VAL A  66      82.990  57.230  67.300  1.00  0.00           H
ATOM    945  CB  VAL A  66      82.000  59.270  67.310  1.00  0.00           C
ATOM    946  HB  VAL A  66      81.990  60.150  66.670  1.00  0.00           H
ATOM    947  CG1 VAL A  66      80.550  58.810  67.530  1.00  0.00           C
ATOM    948 1HG1 VAL A  66      80.080  58.720  66.550  1.00  0.00           H
ATOM    949 2HG1 VAL A  66      80.410  57.880  68.090  1.00  0.00           H
ATOM    950 3HG1 VAL A  66      80.050  59.610  68.080  1.00  0.00           H
ATOM    951  CG2 VAL A  66      82.490  59.800  68.700  1.00  0.00           C
ATOM    952 1HG2 VAL A  66      81.890  60.580  69.170  1.00  0.00           H
ATOM    953 2HG2 VAL A  66      82.590  58.990  69.420  1.00  0.00           H
ATOM    954 3HG2 VAL A  66      83.470  60.270  68.580  1.00  0.00           H
ATOM    955  C   VAL A  66      82.380  57.850  65.260  1.00  0.00           C
ATOM    956  O   VAL A  66      82.520  58.730  64.420  1.00  0.00           O
ATOM    957  N   PHE A  67      81.770  56.700  65.010  1.00  0.00           N
ATOM    958  H   PHE A  67      81.700  55.970  65.700  1.00  0.00           H
ATOM    959  CA  PHE A  67      81.220  56.340  63.710  1.00  0.00           C
ATOM    960  HA  PHE A  67      81.240  57.180  63.020  1.00  0.00           H
ATOM    961  CB  PHE A  67      81.970  55.090  63.180  1.00  0.00           C
ATOM    962  HB1 PHE A  67      81.380  54.840  62.300  1.00  0.00           H
ATOM    963  HB2 PHE A  67      81.970  54.300  63.920  1.00  0.00           H
ATOM    964  CG  PHE A  67      83.450  55.150  62.640  1.00  0.00           C
ATOM    965  CD1 PHE A  67      84.500  54.980  63.510  1.00  0.00           C
ATOM    966  HD1 PHE A  67      84.340  54.810  64.560  1.00  0.00           H
ATOM    967  CE1 PHE A  67      85.780  54.990  63.030  1.00  0.00           C
ATOM    968  HE1 PHE A  67      86.680  54.900  63.630  1.00  0.00           H
ATOM    969  CZ  PHE A  67      86.050  55.210  61.630  1.00  0.00           C
ATOM    970  HZ  PHE A  67      87.060  55.040  61.290  1.00  0.00           H
ATOM    971  CE2 PHE A  67      84.950  55.450  60.770  1.00  0.00           C
ATOM    972  HE2 PHE A  67      85.100  55.730  59.740  1.00  0.00           H
ATOM    973  CD2 PHE A  67      83.660  55.450  61.260  1.00  0.00           C
ATOM    974  HD2 PHE A  67      82.850  55.490  60.550  1.00  0.00           H
ATOM    975  C   PHE A  67      79.680  56.110  63.970  1.00  0.00           C
ATOM    976  O   PHE A  67      79.410  55.470  65.000  1.00  0.00           O
ATOM    977  N   VAL A  68      78.770  56.660  63.190  1.00  0.00           N
ATOM    978  H   VAL A  68      78.990  57.230  62.390  1.00  0.00           H
ATOM    979  CA  VAL A  68      77.330  56.610  63.530  1.00  0.00           C
ATOM    980  HA  VAL A  68      77.080  55.780  64.200  1.00  0.00           H
ATOM    981  CB  VAL A  68      77.090  57.870  64.420  1.00  0.00           C
ATOM    982  HB  VAL A  68      77.730  57.760  65.300  1.00  0.00           H
ATOM    983  CG1 VAL A  68      77.480  59.210  63.780  1.00  0.00           C
ATOM    984 1HG1 VAL A  68      76.800  59.370  62.940  1.00  0.00           H
ATOM    985 2HG1 VAL A  68      77.240  60.000  64.490  1.00  0.00           H
ATOM    986 3HG1 VAL A  68      78.550  59.180  63.590  1.00  0.00           H
ATOM    987  CG2 VAL A  68      75.710  57.860  64.960  1.00  0.00           C
ATOM    988 1HG2 VAL A  68      74.980  58.190  64.220  1.00  0.00           H
ATOM    989 2HG2 VAL A  68      75.280  56.900  65.250  1.00  0.00           H
ATOM    990 3HG2 VAL A  68      75.590  58.540  65.800  1.00  0.00           H
ATOM    991  C   VAL A  68      76.370  56.610  62.300  1.00  0.00           C
ATOM    992  O   VAL A  68      76.240  57.530  61.530  1.00  0.00           O
ATOM    993  N   ASP A  69      75.650  55.470  62.120  1.00  0.00           N
ATOM    994  H   ASP A  69      75.920  54.690  62.690  1.00  0.00           H
ATOM    995  CA  ASP A  69      74.810  55.110  60.990  1.00  0.00           C
ATOM    996  HA  ASP A  69      74.450  55.990  60.450  1.00  0.00           H
ATOM    997  CB  ASP A  69      75.500  54.200  59.960  1.00  0.00           C
ATOM    998  HB1 ASP A  69      75.720  53.280  60.520  1.00  0.00           H
ATOM    999  HB2 ASP A  69      76.390  54.710  59.600  1.00  0.00           H
ATOM   1000  CG  ASP A  69      74.720  54.010  58.700  1.00  0.00           C
ATOM   1001  OD1 ASP A  69      73.770  54.820  58.410  1.00  0.00           O
ATOM   1002  OD2 ASP A  69      75.030  53.040  57.930  1.00  0.00           O
ATOM   1003  C   ASP A  69      73.490  54.570  61.510  1.00  0.00           C
ATOM   1004  O   ASP A  69      73.420  54.090  62.610  1.00  0.00           O
ATOM   1005  N   LEU A  70      72.380  54.800  60.720  1.00  0.00           N
ATOM   1006  H   LEU A  70      72.580  55.250  59.830  1.00  0.00           H
ATOM   1007  CA  LEU A  70      71.030  54.350  61.120  1.00  0.00           C
ATOM   1008  HA  LEU A  70      70.940  54.500  62.200  1.00  0.00           H
ATOM   1009  CB  LEU A  70      70.060  55.370  60.550  1.00  0.00           C
ATOM   1010  HB1 LEU A  70      69.010  55.180  60.800  1.00  0.00           H
ATOM   1011  HB2 LEU A  70      70.140  55.350  59.470  1.00  0.00           H
ATOM   1012  CG  LEU A  70      70.260  56.850  61.020  1.00  0.00           C
ATOM   1013  HG  LEU A  70      71.270  57.160  60.740  1.00  0.00           H
ATOM   1014  CD1 LEU A  70      69.280  57.700  60.320  1.00  0.00           C
ATOM   1015 1HD1 LEU A  70      68.240  57.470  60.560  1.00  0.00           H
ATOM   1016 2HD1 LEU A  70      69.480  58.760  60.460  1.00  0.00           H
ATOM   1017 3HD1 LEU A  70      69.310  57.460  59.250  1.00  0.00           H
ATOM   1018  CD2 LEU A  70      70.120  57.070  62.480  1.00  0.00           C
ATOM   1019 1HD2 LEU A  70      70.900  56.570  63.060  1.00  0.00           H
ATOM   1020 2HD2 LEU A  70      70.100  58.120  62.780  1.00  0.00           H
ATOM   1021 3HD2 LEU A  70      69.180  56.590  62.730  1.00  0.00           H
ATOM   1022  C   LEU A  70      70.700  52.900  60.770  1.00  0.00           C
ATOM   1023  O   LEU A  70      69.770  52.370  61.360  1.00  0.00           O
ATOM   1024  N   GLU A  71      71.490  52.290  59.850  1.00  0.00           N
ATOM   1025  H   GLU A  71      72.300  52.770  59.480  1.00  0.00           H
ATOM   1026  CA  GLU A  71      71.510  50.830  59.660  1.00  0.00           C
ATOM   1027  HA  GLU A  71      70.850  50.440  60.430  1.00  0.00           H
ATOM   1028  CB  GLU A  71      70.840  50.450  58.300  1.00  0.00           C
ATOM   1029  HB1 GLU A  71      69.890  50.980  58.400  1.00  0.00           H
ATOM   1030  HB2 GLU A  71      70.680  49.370  58.310  1.00  0.00           H
ATOM   1031  CG  GLU A  71      71.450  50.940  56.970  1.00  0.00           C
ATOM   1032  HG1 GLU A  71      71.730  51.990  57.080  1.00  0.00           H
ATOM   1033  HG2 GLU A  71      70.650  50.840  56.230  1.00  0.00           H
ATOM   1034  CD  GLU A  71      72.610  50.160  56.430  1.00  0.00           C
ATOM   1035  OE1 GLU A  71      73.070  49.200  57.050  1.00  0.00           O
ATOM   1036  OE2 GLU A  71      73.090  50.550  55.350  1.00  0.00           O
ATOM   1037  C   GLU A  71      72.910  50.230  59.850  1.00  0.00           C
ATOM   1038  O   GLU A  71      73.840  51.070  59.880  1.00  0.00           O
ATOM   1039  N   PRO A  72      73.110  48.930  60.000  1.00  0.00           N
ATOM   1040  CD  PRO A  72      72.090  47.900  59.990  1.00  0.00           C
ATOM   1041  HD1 PRO A  72      71.920  47.710  58.930  1.00  0.00           H
ATOM   1042  HD2 PRO A  72      71.260  48.310  60.560  1.00  0.00           H
ATOM   1043  CG  PRO A  72      72.680  46.710  60.650  1.00  0.00           C
ATOM   1044  HG1 PRO A  72      73.150  46.010  59.960  1.00  0.00           H
ATOM   1045  HG2 PRO A  72      71.990  46.190  61.310  1.00  0.00           H
ATOM   1046  CB  PRO A  72      73.790  47.370  61.460  1.00  0.00           C
ATOM   1047  HB1 PRO A  72      74.560  46.610  61.560  1.00  0.00           H
ATOM   1048  HB2 PRO A  72      73.260  47.750  62.330  1.00  0.00           H
ATOM   1049  CA  PRO A  72      74.320  48.500  60.570  1.00  0.00           C
ATOM   1050  HA  PRO A  72      74.790  49.320  61.130  1.00  0.00           H
ATOM   1051  C   PRO A  72      75.430  48.100  59.590  1.00  0.00           C
ATOM   1052  O   PRO A  72      76.570  47.900  59.990  1.00  0.00           O
ATOM   1053  N   THR A  73      75.120  47.870  58.260  1.00  0.00           N
ATOM   1054  H   THR A  73      74.200  48.230  58.060  1.00  0.00           H
ATOM   1055  CA  THR A  73      75.880  47.040  57.310  1.00  0.00           C
ATOM   1056  HA  THR A  73      75.930  46.070  57.800  1.00  0.00           H
ATOM   1057  CB  THR A  73      75.070  46.820  56.040  1.00  0.00           C
ATOM   1058  HB  THR A  73      75.690  46.280  55.330  1.00  0.00           H
ATOM   1059  CG2 THR A  73      73.830  46.060  56.200  1.00  0.00           C
ATOM   1060 1HG2 THR A  73      74.090  45.060  56.530  1.00  0.00           H
ATOM   1061 2HG2 THR A  73      73.420  46.510  57.110  1.00  0.00           H
ATOM   1062 3HG2 THR A  73      73.080  46.080  55.410  1.00  0.00           H
ATOM   1063  OG1 THR A  73      74.860  48.120  55.420  1.00  0.00           O
ATOM   1064  HG1 THR A  73      74.220  48.620  55.920  1.00  0.00           H
ATOM   1065  C   THR A  73      77.260  47.560  56.980  1.00  0.00           C
ATOM   1066  O   THR A  73      78.240  46.790  56.890  1.00  0.00           O
ATOM   1067  N   VAL A  74      77.490  48.900  56.970  1.00  0.00           N
ATOM   1068  H   VAL A  74      76.730  49.540  57.150  1.00  0.00           H
ATOM   1069  CA  VAL A  74      78.820  49.520  56.710  1.00  0.00           C
ATOM   1070  HA  VAL A  74      79.360  48.750  56.150  1.00  0.00           H
ATOM   1071  CB  VAL A  74      78.600  50.770  55.870  1.00  0.00           C
ATOM   1072  HB  VAL A  74      78.080  51.530  56.460  1.00  0.00           H
ATOM   1073  CG1 VAL A  74      79.850  51.480  55.490  1.00  0.00           C
ATOM   1074 1HG1 VAL A  74      80.540  51.510  56.330  1.00  0.00           H
ATOM   1075 2HG1 VAL A  74      80.270  51.070  54.570  1.00  0.00           H
ATOM   1076 3HG1 VAL A  74      79.600  52.510  55.210  1.00  0.00           H
ATOM   1077  CG2 VAL A  74      77.720  50.610  54.640  1.00  0.00           C
ATOM   1078 1HG2 VAL A  74      77.810  51.520  54.040  1.00  0.00           H
ATOM   1079 2HG2 VAL A  74      78.090  49.750  54.080  1.00  0.00           H
ATOM   1080 3HG2 VAL A  74      76.700  50.490  54.980  1.00  0.00           H
ATOM   1081  C   VAL A  74      79.710  49.740  57.970  1.00  0.00           C
ATOM   1082  O   VAL A  74      80.870  49.330  57.880  1.00  0.00           O
ATOM   1083  N   ILE A  75      79.130  49.990  59.120  1.00  0.00           N
ATOM   1084  H   ILE A  75      78.190  50.350  59.190  1.00  0.00           H
ATOM   1085  CA  ILE A  75      79.880  49.840  60.410  1.00  0.00           C
ATOM   1086  HA  ILE A  75      80.830  50.350  60.290  1.00  0.00           H
ATOM   1087  CB  ILE A  75      79.110  50.570  61.560  1.00  0.00           C
ATOM   1088  HB  ILE A  75      78.080  50.220  61.590  1.00  0.00           H
ATOM   1089  CG2 ILE A  75      79.680  50.310  62.950  1.00  0.00           C
ATOM   1090 1HG2 ILE A  75      79.160  50.910  63.700  1.00  0.00           H
ATOM   1091 2HG2 ILE A  75      79.560  49.270  63.240  1.00  0.00           H
ATOM   1092 3HG2 ILE A  75      80.740  50.580  62.930  1.00  0.00           H
ATOM   1093  CG1 ILE A  75      79.250  52.040  61.220  1.00  0.00           C
ATOM   1094 1HG1 ILE A  75      78.890  52.150  60.200  1.00  0.00           H
ATOM   1095 2HG1 ILE A  75      80.300  52.320  61.200  1.00  0.00           H
ATOM   1096  CD  ILE A  75      78.520  53.140  62.060  1.00  0.00           C
ATOM   1097  HD1 ILE A  75      79.090  53.230  62.990  1.00  0.00           H
ATOM   1098  HD2 ILE A  75      78.690  54.000  61.410  1.00  0.00           H
ATOM   1099  HD3 ILE A  75      77.490  52.780  62.100  1.00  0.00           H
ATOM   1100  C   ILE A  75      80.220  48.380  60.830  1.00  0.00           C
ATOM   1101  O   ILE A  75      81.210  48.110  61.510  1.00  0.00           O
ATOM   1102  N   ASP A  76      79.370  47.410  60.400  1.00  0.00           N
ATOM   1103  H   ASP A  76      78.560  47.810  59.950  1.00  0.00           H
ATOM   1104  CA  ASP A  76      79.750  46.020  60.480  1.00  0.00           C
ATOM   1105  HA  ASP A  76      79.930  45.710  61.510  1.00  0.00           H
ATOM   1106  CB  ASP A  76      78.620  45.010  60.040  1.00  0.00           C
ATOM   1107  HB1 ASP A  76      79.040  44.060  59.710  1.00  0.00           H
ATOM   1108  HB2 ASP A  76      78.120  45.410  59.150  1.00  0.00           H
ATOM   1109  CG  ASP A  76      77.620  44.690  61.200  1.00  0.00           C
ATOM   1110  OD1 ASP A  76      77.870  45.200  62.350  1.00  0.00           O
ATOM   1111  OD2 ASP A  76      76.630  43.980  60.900  1.00  0.00           O
ATOM   1112  C   ASP A  76      81.060  45.740  59.810  1.00  0.00           C
ATOM   1113  O   ASP A  76      81.750  44.820  60.240  1.00  0.00           O
ATOM   1114  N   GLU A  77      81.420  46.420  58.720  1.00  0.00           N
ATOM   1115  H   GLU A  77      80.710  47.010  58.320  1.00  0.00           H
ATOM   1116  CA  GLU A  77      82.680  46.130  57.970  1.00  0.00           C
ATOM   1117  HA  GLU A  77      82.960  45.080  57.950  1.00  0.00           H
ATOM   1118  CB  GLU A  77      82.520  46.740  56.550  1.00  0.00           C
ATOM   1119  HB1 GLU A  77      83.510  46.790  56.090  1.00  0.00           H
ATOM   1120  HB2 GLU A  77      82.270  47.780  56.760  1.00  0.00           H
ATOM   1121  CG  GLU A  77      81.420  46.150  55.630  1.00  0.00           C
ATOM   1122  HG1 GLU A  77      81.270  46.880  54.840  1.00  0.00           H
ATOM   1123  HG2 GLU A  77      80.520  46.050  56.240  1.00  0.00           H
ATOM   1124  CD  GLU A  77      81.760  44.730  55.060  1.00  0.00           C
ATOM   1125  OE1 GLU A  77      82.330  43.840  55.730  1.00  0.00           O
ATOM   1126  OE2 GLU A  77      81.390  44.530  53.880  1.00  0.00           O
ATOM   1127  C   GLU A  77      83.830  46.910  58.740  1.00  0.00           C
ATOM   1128  O   GLU A  77      84.960  46.430  58.780  1.00  0.00           O
ATOM   1129  N   VAL A  78      83.520  47.940  59.550  1.00  0.00           N
ATOM   1130  H   VAL A  78      82.570  48.260  59.620  1.00  0.00           H
ATOM   1131  CA  VAL A  78      84.510  48.510  60.530  1.00  0.00           C
ATOM   1132  HA  VAL A  78      85.460  48.510  60.000  1.00  0.00           H
ATOM   1133  CB  VAL A  78      84.150  49.920  61.070  1.00  0.00           C
ATOM   1134  HB  VAL A  78      83.370  49.760  61.810  1.00  0.00           H
ATOM   1135  CG1 VAL A  78      85.370  50.470  61.780  1.00  0.00           C
ATOM   1136 1HG1 VAL A  78      85.080  51.490  62.020  1.00  0.00           H
ATOM   1137 2HG1 VAL A  78      85.700  49.920  62.660  1.00  0.00           H
ATOM   1138 3HG1 VAL A  78      86.200  50.580  61.090  1.00  0.00           H
ATOM   1139  CG2 VAL A  78      83.760  50.900  59.970  1.00  0.00           C
ATOM   1140 1HG2 VAL A  78      83.370  51.850  60.340  1.00  0.00           H
ATOM   1141 2HG2 VAL A  78      84.550  51.130  59.250  1.00  0.00           H
ATOM   1142 3HG2 VAL A  78      82.980  50.440  59.370  1.00  0.00           H
ATOM   1143  C   VAL A  78      84.750  47.500  61.660  1.00  0.00           C
ATOM   1144  O   VAL A  78      85.880  47.250  62.000  1.00  0.00           O
ATOM   1145  N   ARG A  79      83.740  46.910  62.220  1.00  0.00           N
ATOM   1146  H   ARG A  79      82.770  47.150  62.030  1.00  0.00           H
ATOM   1147  CA  ARG A  79      83.900  45.880  63.300  1.00  0.00           C
ATOM   1148  HA  ARG A  79      84.530  46.320  64.080  1.00  0.00           H
ATOM   1149  CB  ARG A  79      82.420  45.570  63.710  1.00  0.00           C
ATOM   1150  HB1 ARG A  79      82.360  44.590  64.180  1.00  0.00           H
ATOM   1151  HB2 ARG A  79      81.790  45.480  62.820  1.00  0.00           H
ATOM   1152  CG  ARG A  79      81.720  46.670  64.530  1.00  0.00           C
ATOM   1153  HG1 ARG A  79      81.600  47.590  63.960  1.00  0.00           H
ATOM   1154  HG2 ARG A  79      82.290  46.950  65.420  1.00  0.00           H
ATOM   1155  CD  ARG A  79      80.320  46.030  64.960  1.00  0.00           C
ATOM   1156  HD1 ARG A  79      80.500  45.140  65.550  1.00  0.00           H
ATOM   1157  HD2 ARG A  79      79.790  45.710  64.060  1.00  0.00           H
ATOM   1158  NE  ARG A  79      79.480  47.030  65.640  1.00  0.00           N
ATOM   1159  HE  ARG A  79      79.990  47.470  66.390  1.00  0.00           H
ATOM   1160  CZ  ARG A  79      78.410  47.640  65.170  1.00  0.00           C
ATOM   1161  NH1 ARG A  79      77.750  47.330  64.120  1.00  0.00           N
ATOM   1162 1HH1 ARG A  79      78.130  46.600  63.540  1.00  0.00           H
ATOM   1163 2HH1 ARG A  79      76.960  47.860  63.760  1.00  0.00           H
ATOM   1164  NH2 ARG A  79      78.040  48.720  65.800  1.00  0.00           N
ATOM   1165 1HH2 ARG A  79      78.530  48.970  66.640  1.00  0.00           H
ATOM   1166 2HH2 ARG A  79      77.120  49.070  65.570  1.00  0.00           H
ATOM   1167  C   ARG A  79      84.570  44.510  62.880  1.00  0.00           C
ATOM   1168  O   ARG A  79      85.110  43.790  63.690  1.00  0.00           O
ATOM   1169  N   THR A  80      84.430  44.120  61.630  1.00  0.00           N
ATOM   1170  H   THR A  80      83.950  44.760  61.010  1.00  0.00           H
ATOM   1171  CA  THR A  80      84.920  42.830  61.110  1.00  0.00           C
ATOM   1172  HA  THR A  80      85.110  42.200  61.980  1.00  0.00           H
ATOM   1173  CB  THR A  80      83.900  42.140  60.120  1.00  0.00           C
ATOM   1174  HB  THR A  80      84.370  41.240  59.720  1.00  0.00           H
ATOM   1175  CG2 THR A  80      82.670  41.770  60.800  1.00  0.00           C
ATOM   1176 1HG2 THR A  80      82.280  42.560  61.440  1.00  0.00           H
ATOM   1177 2HG2 THR A  80      81.870  41.360  60.180  1.00  0.00           H
ATOM   1178 3HG2 THR A  80      82.900  41.040  61.580  1.00  0.00           H
ATOM   1179  OG1 THR A  80      83.480  43.000  59.100  1.00  0.00           O
ATOM   1180  HG1 THR A  80      82.810  43.590  59.440  1.00  0.00           H
ATOM   1181  C   THR A  80      86.330  43.150  60.390  1.00  0.00           C
ATOM   1182  O   THR A  80      87.030  42.260  60.000  1.00  0.00           O
ATOM   1183  N   GLY A  81      86.710  44.370  60.180  1.00  0.00           N
ATOM   1184  H   GLY A  81      86.110  45.020  60.660  1.00  0.00           H
ATOM   1185  CA  GLY A  81      87.630  44.790  59.170  1.00  0.00           C
ATOM   1186  HA1 GLY A  81      87.340  45.800  58.860  1.00  0.00           H
ATOM   1187  HA2 GLY A  81      87.560  44.230  58.240  1.00  0.00           H
ATOM   1188  C   GLY A  81      89.110  44.810  59.660  1.00  0.00           C
ATOM   1189  O   GLY A  81      89.500  44.320  60.680  1.00  0.00           O
ATOM   1190  N   THR A  82      90.030  45.290  58.820  1.00  0.00           N
ATOM   1191  H   THR A  82      89.610  45.630  57.960  1.00  0.00           H
ATOM   1192  CA  THR A  82      91.500  45.160  58.800  1.00  0.00           C
ATOM   1193  HA  THR A  82      91.700  44.090  58.870  1.00  0.00           H
ATOM   1194  CB  THR A  82      92.140  45.560  57.440  1.00  0.00           C
ATOM   1195  HB  THR A  82      93.180  45.760  57.650  1.00  0.00           H
ATOM   1196  CG2 THR A  82      92.020  44.530  56.260  1.00  0.00           C
ATOM   1197 1HG2 THR A  82      92.530  44.920  55.380  1.00  0.00           H
ATOM   1198 2HG2 THR A  82      92.450  43.570  56.560  1.00  0.00           H
ATOM   1199 3HG2 THR A  82      91.000  44.270  55.960  1.00  0.00           H
ATOM   1200  OG1 THR A  82      91.630  46.820  56.990  1.00  0.00           O
ATOM   1201  HG1 THR A  82      92.240  47.150  56.330  1.00  0.00           H
ATOM   1202  C   THR A  82      92.080  45.960  59.980  1.00  0.00           C
ATOM   1203  O   THR A  82      93.100  45.480  60.510  1.00  0.00           O
ATOM   1204  N   TYR A  83      91.500  47.020  60.520  1.00  0.00           N
ATOM   1205  H   TYR A  83      90.690  47.310  59.990  1.00  0.00           H
ATOM   1206  CA  TYR A  83      91.920  47.870  61.610  1.00  0.00           C
ATOM   1207  HA  TYR A  83      92.810  47.490  62.110  1.00  0.00           H
ATOM   1208  CB  TYR A  83      92.080  49.310  61.080  1.00  0.00           C
ATOM   1209  HB1 TYR A  83      92.100  50.000  61.920  1.00  0.00           H
ATOM   1210  HB2 TYR A  83      91.150  49.540  60.560  1.00  0.00           H
ATOM   1211  CG  TYR A  83      93.290  49.540  60.170  1.00  0.00           C
ATOM   1212  CD1 TYR A  83      93.290  49.310  58.740  1.00  0.00           C
ATOM   1213  HD1 TYR A  83      92.470  48.910  58.170  1.00  0.00           H
ATOM   1214  CE1 TYR A  83      94.510  49.410  58.070  1.00  0.00           C
ATOM   1215  HE1 TYR A  83      94.430  49.110  57.040  1.00  0.00           H
ATOM   1216  CZ  TYR A  83      95.700  49.670  58.680  1.00  0.00           C
ATOM   1217  OH  TYR A  83      96.880  49.670  58.010  1.00  0.00           O
ATOM   1218  HH  TYR A  83      97.590  50.000  58.570  1.00  0.00           H
ATOM   1219  CE2 TYR A  83      95.670  49.950  60.070  1.00  0.00           C
ATOM   1220  HE2 TYR A  83      96.570  50.170  60.610  1.00  0.00           H
ATOM   1221  CD2 TYR A  83      94.510  49.860  60.790  1.00  0.00           C
ATOM   1222  HD2 TYR A  83      94.550  50.030  61.860  1.00  0.00           H
ATOM   1223  C   TYR A  83      90.860  47.810  62.720  1.00  0.00           C
ATOM   1224  O   TYR A  83      90.910  48.680  63.570  1.00  0.00           O
ATOM   1225  N   ARG A  84      89.980  46.770  62.770  1.00  0.00           N
ATOM   1226  H   ARG A  84      90.040  46.190  61.940  1.00  0.00           H
ATOM   1227  CA  ARG A  84      88.910  46.500  63.770  1.00  0.00           C
ATOM   1228  HA  ARG A  84      88.170  47.290  63.700  1.00  0.00           H
ATOM   1229  CB  ARG A  84      88.170  45.230  63.520  1.00  0.00           C
ATOM   1230  HB1 ARG A  84      87.830  45.180  62.490  1.00  0.00           H
ATOM   1231  HB2 ARG A  84      87.240  45.320  64.080  1.00  0.00           H
ATOM   1232  CG  ARG A  84      89.080  44.020  63.850  1.00  0.00           C
ATOM   1233  HG1 ARG A  84      88.990  43.800  64.910  1.00  0.00           H
ATOM   1234  HG2 ARG A  84      90.130  44.180  63.600  1.00  0.00           H
ATOM   1235  CD  ARG A  84      88.510  42.710  63.190  1.00  0.00           C
ATOM   1236  HD1 ARG A  84      88.430  42.810  62.110  1.00  0.00           H
ATOM   1237  HD2 ARG A  84      87.620  42.440  63.750  1.00  0.00           H
ATOM   1238  NE  ARG A  84      89.440  41.540  63.230  1.00  0.00           N
ATOM   1239  HE  ARG A  84      89.470  40.960  64.060  1.00  0.00           H
ATOM   1240  CZ  ARG A  84      90.460  41.270  62.430  1.00  0.00           C
ATOM   1241  NH1 ARG A  84      90.790  41.960  61.410  1.00  0.00           N
ATOM   1242 1HH1 ARG A  84      90.220  42.710  61.050  1.00  0.00           H
ATOM   1243 2HH1 ARG A  84      91.550  41.570  60.880  1.00  0.00           H
ATOM   1244  NH2 ARG A  84      91.290  40.290  62.720  1.00  0.00           N
ATOM   1245 1HH2 ARG A  84      91.130  39.840  63.610  1.00  0.00           H
ATOM   1246 2HH2 ARG A  84      92.170  40.370  62.240  1.00  0.00           H
ATOM   1247  C   ARG A  84      89.540  46.490  65.210  1.00  0.00           C
ATOM   1248  O   ARG A  84      88.820  46.770  66.170  1.00  0.00           O
ATOM   1249  N   GLN A  85      90.840  46.240  65.340  1.00  0.00           N
ATOM   1250  H   GLN A  85      91.390  46.070  64.510  1.00  0.00           H
ATOM   1251  CA  GLN A  85      91.500  46.140  66.660  1.00  0.00           C
ATOM   1252  HA  GLN A  85      90.860  45.620  67.380  1.00  0.00           H
ATOM   1253  CB  GLN A  85      92.790  45.380  66.470  1.00  0.00           C
ATOM   1254  HB1 GLN A  85      93.320  45.340  67.430  1.00  0.00           H
ATOM   1255  HB2 GLN A  85      93.340  45.970  65.740  1.00  0.00           H
ATOM   1256  CG  GLN A  85      92.640  43.900  66.040  1.00  0.00           C
ATOM   1257  HG1 GLN A  85      92.060  43.640  65.150  1.00  0.00           H
ATOM   1258  HG2 GLN A  85      92.080  43.440  66.850  1.00  0.00           H
ATOM   1259  CD  GLN A  85      93.960  43.130  65.970  1.00  0.00           C
ATOM   1260  OE1 GLN A  85      94.460  42.530  66.920  1.00  0.00           O
ATOM   1261  NE2 GLN A  85      94.670  43.110  64.850  1.00  0.00           N
ATOM   1262 1HE2 GLN A  85      94.300  43.560  64.020  1.00  0.00           H
ATOM   1263 2HE2 GLN A  85      95.600  42.720  64.900  1.00  0.00           H
ATOM   1264  C   GLN A  85      91.860  47.480  67.340  1.00  0.00           C
ATOM   1265  O   GLN A  85      92.240  47.450  68.520  1.00  0.00           O
ATOM   1266  N   LEU A  86      91.810  48.620  66.610  1.00  0.00           N
ATOM   1267  H   LEU A  86      91.590  48.600  65.630  1.00  0.00           H
ATOM   1268  CA  LEU A  86      91.990  49.960  67.200  1.00  0.00           C
ATOM   1269  HA  LEU A  86      92.910  50.060  67.780  1.00  0.00           H
ATOM   1270  CB  LEU A  86      92.130  50.990  66.000  1.00  0.00           C
ATOM   1271  HB1 LEU A  86      92.330  51.920  66.530  1.00  0.00           H
ATOM   1272  HB2 LEU A  86      91.180  51.140  65.470  1.00  0.00           H
ATOM   1273  CG  LEU A  86      93.210  50.830  64.890  1.00  0.00           C
ATOM   1274  HG  LEU A  86      92.970  49.900  64.370  1.00  0.00           H
ATOM   1275  CD1 LEU A  86      93.070  51.960  63.820  1.00  0.00           C
ATOM   1276 1HD1 LEU A  86      93.500  52.890  64.190  1.00  0.00           H
ATOM   1277 2HD1 LEU A  86      93.690  51.730  62.950  1.00  0.00           H
ATOM   1278 3HD1 LEU A  86      92.080  52.060  63.380  1.00  0.00           H
ATOM   1279  CD2 LEU A  86      94.590  50.720  65.540  1.00  0.00           C
ATOM   1280 1HD2 LEU A  86      95.410  50.510  64.850  1.00  0.00           H
ATOM   1281 2HD2 LEU A  86      94.750  51.770  65.790  1.00  0.00           H
ATOM   1282 3HD2 LEU A  86      94.640  50.020  66.380  1.00  0.00           H
ATOM   1283  C   LEU A  86      90.790  50.330  68.050  1.00  0.00           C
ATOM   1284  O   LEU A  86      90.860  51.110  68.970  1.00  0.00           O
ATOM   1285  N   PHE A  87      89.580  49.950  67.670  1.00  0.00           N
ATOM   1286  H   PHE A  87      89.580  49.310  66.890  1.00  0.00           H
ATOM   1287  CA  PHE A  87      88.310  50.550  68.170  1.00  0.00           C
ATOM   1288  HA  PHE A  87      88.510  51.560  68.520  1.00  0.00           H
ATOM   1289  CB  PHE A  87      87.290  50.570  66.990  1.00  0.00           C
ATOM   1290  HB1 PHE A  87      86.330  51.010  67.250  1.00  0.00           H
ATOM   1291  HB2 PHE A  87      87.180  49.540  66.650  1.00  0.00           H
ATOM   1292  CG  PHE A  87      87.820  51.390  65.800  1.00  0.00           C
ATOM   1293  CD1 PHE A  87      88.060  52.790  65.900  1.00  0.00           C
ATOM   1294  HD1 PHE A  87      87.870  53.340  66.810  1.00  0.00           H
ATOM   1295  CE1 PHE A  87      88.550  53.460  64.820  1.00  0.00           C
ATOM   1296  HE1 PHE A  87      88.610  54.540  64.930  1.00  0.00           H
ATOM   1297  CZ  PHE A  87      88.850  52.770  63.620  1.00  0.00           C
ATOM   1298  HZ  PHE A  87      89.090  53.350  62.740  1.00  0.00           H
ATOM   1299  CE2 PHE A  87      88.790  51.380  63.520  1.00  0.00           C
ATOM   1300  HE2 PHE A  87      89.010  50.960  62.550  1.00  0.00           H
ATOM   1301  CD2 PHE A  87      88.230  50.690  64.610  1.00  0.00           C
ATOM   1302  HD2 PHE A  87      88.040  49.630  64.470  1.00  0.00           H
ATOM   1303  C   PHE A  87      87.760  49.780  69.410  1.00  0.00           C
ATOM   1304  O   PHE A  87      87.780  48.510  69.490  1.00  0.00           O
ATOM   1305  N   HIS A  88      87.140  50.480  70.360  1.00  0.00           N
ATOM   1306  H   HIS A  88      87.120  51.490  70.400  1.00  0.00           H
ATOM   1307  CA  HIS A  88      86.320  49.920  71.420  1.00  0.00           C
ATOM   1308  HA  HIS A  88      86.560  48.880  71.600  1.00  0.00           H
ATOM   1309  CB  HIS A  88      86.660  50.560  72.770  1.00  0.00           C
ATOM   1310  HB1 HIS A  88      87.730  50.380  72.860  1.00  0.00           H
ATOM   1311  HB2 HIS A  88      86.260  50.090  73.660  1.00  0.00           H
ATOM   1312  CG  HIS A  88      86.530  52.070  72.980  1.00  0.00           C
ATOM   1313  ND1 HIS A  88      85.430  52.740  73.600  1.00  0.00           N
ATOM   1314  HD1 HIS A  88      84.580  52.280  73.860  1.00  0.00           H
ATOM   1315  CE1 HIS A  88      85.890  53.990  73.850  1.00  0.00           C
ATOM   1316  HE1 HIS A  88      85.180  54.700  74.240  1.00  0.00           H
ATOM   1317  NE2 HIS A  88      87.160  54.190  73.440  1.00  0.00           N
ATOM   1318  CD2 HIS A  88      87.590  52.930  72.960  1.00  0.00           C
ATOM   1319  HD2 HIS A  88      88.590  52.720  72.600  1.00  0.00           H
ATOM   1320  C   HIS A  88      84.800  50.030  71.060  1.00  0.00           C
ATOM   1321  O   HIS A  88      84.370  50.940  70.340  1.00  0.00           O
ATOM   1322  N   PRO A  89      83.900  49.210  71.650  1.00  0.00           N
ATOM   1323  CD  PRO A  89      84.170  48.230  72.750  1.00  0.00           C
ATOM   1324  HD1 PRO A  89      84.050  48.820  73.660  1.00  0.00           H
ATOM   1325  HD2 PRO A  89      85.170  47.830  72.590  1.00  0.00           H
ATOM   1326  CG  PRO A  89      83.070  47.150  72.670  1.00  0.00           C
ATOM   1327  HG1 PRO A  89      82.940  46.720  73.670  1.00  0.00           H
ATOM   1328  HG2 PRO A  89      83.380  46.370  71.970  1.00  0.00           H
ATOM   1329  CB  PRO A  89      81.930  47.970  72.190  1.00  0.00           C
ATOM   1330  HB1 PRO A  89      81.570  48.420  73.110  1.00  0.00           H
ATOM   1331  HB2 PRO A  89      81.100  47.390  71.790  1.00  0.00           H
ATOM   1332  CA  PRO A  89      82.530  49.060  71.240  1.00  0.00           C
ATOM   1333  HA  PRO A  89      82.490  48.640  70.230  1.00  0.00           H
ATOM   1334  C   PRO A  89      81.720  50.340  71.350  1.00  0.00           C
ATOM   1335  O   PRO A  89      80.950  50.710  70.420  1.00  0.00           O
ATOM   1336  N   GLU A  90      81.920  51.150  72.390  1.00  0.00           N
ATOM   1337  H   GLU A  90      82.590  50.900  73.100  1.00  0.00           H
ATOM   1338  CA  GLU A  90      81.200  52.470  72.550  1.00  0.00           C
ATOM   1339  HA  GLU A  90      80.140  52.230  72.550  1.00  0.00           H
ATOM   1340  CB  GLU A  90      81.440  52.990  74.010  1.00  0.00           C
ATOM   1341  HB1 GLU A  90      80.740  53.810  74.150  1.00  0.00           H
ATOM   1342  HB2 GLU A  90      82.400  53.510  74.010  1.00  0.00           H
ATOM   1343  CG  GLU A  90      81.380  52.190  75.310  1.00  0.00           C
ATOM   1344  HG1 GLU A  90      80.350  51.830  75.260  1.00  0.00           H
ATOM   1345  HG2 GLU A  90      81.510  52.770  76.230  1.00  0.00           H
ATOM   1346  CD  GLU A  90      82.350  51.010  75.360  1.00  0.00           C
ATOM   1347  OE1 GLU A  90      83.560  51.240  75.010  1.00  0.00           O
ATOM   1348  OE2 GLU A  90      81.880  49.880  75.660  1.00  0.00           O
ATOM   1349  C   GLU A  90      81.460  53.510  71.440  1.00  0.00           C
ATOM   1350  O   GLU A  90      80.770  54.520  71.330  1.00  0.00           O
ATOM   1351  N   GLN A  91      82.590  53.430  70.710  1.00  0.00           N
ATOM   1352  H   GLN A  91      83.070  52.550  70.850  1.00  0.00           H
ATOM   1353  CA  GLN A  91      82.970  54.310  69.610  1.00  0.00           C
ATOM   1354  HA  GLN A  91      82.940  55.370  69.890  1.00  0.00           H
ATOM   1355  CB  GLN A  91      84.440  54.160  69.290  1.00  0.00           C
ATOM   1356  HB1 GLN A  91      84.660  54.860  68.480  1.00  0.00           H
ATOM   1357  HB2 GLN A  91      84.560  53.130  68.940  1.00  0.00           H
ATOM   1358  CG  GLN A  91      85.460  54.320  70.420  1.00  0.00           C
ATOM   1359  HG1 GLN A  91      85.370  53.370  70.950  1.00  0.00           H
ATOM   1360  HG2 GLN A  91      85.250  55.190  71.040  1.00  0.00           H
ATOM   1361  CD  GLN A  91      86.870  54.360  69.810  1.00  0.00           C
ATOM   1362  OE1 GLN A  91      87.700  53.470  69.970  1.00  0.00           O
ATOM   1363  NE2 GLN A  91      87.190  55.290  68.960  1.00  0.00           N
ATOM   1364 1HE2 GLN A  91      86.550  56.010  68.660  1.00  0.00           H
ATOM   1365 2HE2 GLN A  91      88.160  55.410  68.710  1.00  0.00           H
ATOM   1366  C   GLN A  91      82.150  54.040  68.340  1.00  0.00           C
ATOM   1367  O   GLN A  91      82.040  54.880  67.440  1.00  0.00           O
ATOM   1368  N   LEU A  92      81.480  52.890  68.280  1.00  0.00           N
ATOM   1369  H   LEU A  92      81.460  52.250  69.050  1.00  0.00           H
ATOM   1370  CA  LEU A  92      80.780  52.370  67.100  1.00  0.00           C
ATOM   1371  HA  LEU A  92      80.930  53.040  66.250  1.00  0.00           H
ATOM   1372  CB  LEU A  92      81.460  51.060  66.600  1.00  0.00           C
ATOM   1373  HB1 LEU A  92      80.930  50.810  65.680  1.00  0.00           H
ATOM   1374  HB2 LEU A  92      81.110  50.230  67.210  1.00  0.00           H
ATOM   1375  CG  LEU A  92      82.980  50.960  66.400  1.00  0.00           C
ATOM   1376  HG  LEU A  92      83.530  51.110  67.330  1.00  0.00           H
ATOM   1377  CD1 LEU A  92      83.480  49.600  65.930  1.00  0.00           C
ATOM   1378 1HD1 LEU A  92      84.560  49.680  65.910  1.00  0.00           H
ATOM   1379 2HD1 LEU A  92      83.200  48.810  66.630  1.00  0.00           H
ATOM   1380 3HD1 LEU A  92      83.110  49.350  64.940  1.00  0.00           H
ATOM   1381  CD2 LEU A  92      83.570  52.040  65.430  1.00  0.00           C
ATOM   1382 1HD2 LEU A  92      84.650  52.010  65.300  1.00  0.00           H
ATOM   1383 2HD2 LEU A  92      83.180  51.870  64.430  1.00  0.00           H
ATOM   1384 3HD2 LEU A  92      83.160  53.000  65.750  1.00  0.00           H
ATOM   1385  C   LEU A  92      79.250  52.290  67.310  1.00  0.00           C
ATOM   1386  O   LEU A  92      78.780  51.370  68.000  1.00  0.00           O
ATOM   1387  N   ILE A  93      78.390  53.010  66.490  1.00  0.00           N
ATOM   1388  H   ILE A  93      78.910  53.460  65.760  1.00  0.00           H
ATOM   1389  CA  ILE A  93      76.950  53.210  66.790  1.00  0.00           C
ATOM   1390  HA  ILE A  93      76.730  52.520  67.600  1.00  0.00           H
ATOM   1391  CB  ILE A  93      76.800  54.680  67.240  1.00  0.00           C
ATOM   1392  HB  ILE A  93      76.840  55.280  66.330  1.00  0.00           H
ATOM   1393  CG2 ILE A  93      75.460  54.770  67.990  1.00  0.00           C
ATOM   1394 1HG2 ILE A  93      75.490  54.390  69.010  1.00  0.00           H
ATOM   1395 2HG2 ILE A  93      75.100  55.800  68.030  1.00  0.00           H
ATOM   1396 3HG2 ILE A  93      74.640  54.340  67.420  1.00  0.00           H
ATOM   1397  CG1 ILE A  93      77.970  55.080  68.110  1.00  0.00           C
ATOM   1398 1HG1 ILE A  93      78.950  55.090  67.640  1.00  0.00           H
ATOM   1399 2HG1 ILE A  93      78.060  54.330  68.890  1.00  0.00           H
ATOM   1400  CD  ILE A  93      77.710  56.510  68.640  1.00  0.00           C
ATOM   1401  HD1 ILE A  93      78.620  56.770  69.180  1.00  0.00           H
ATOM   1402  HD2 ILE A  93      77.470  57.220  67.850  1.00  0.00           H
ATOM   1403  HD3 ILE A  93      76.930  56.530  69.400  1.00  0.00           H
ATOM   1404  C   ILE A  93      76.230  52.810  65.510  1.00  0.00           C
ATOM   1405  O   ILE A  93      76.450  53.330  64.370  1.00  0.00           O
ATOM   1406  N   THR A  94      75.310  51.900  65.660  1.00  0.00           N
ATOM   1407  H   THR A  94      75.110  51.620  66.610  1.00  0.00           H
ATOM   1408  CA  THR A  94      74.400  51.430  64.600  1.00  0.00           C
ATOM   1409  HA  THR A  94      74.370  52.060  63.710  1.00  0.00           H
ATOM   1410  CB  THR A  94      74.780  50.050  64.140  1.00  0.00           C
ATOM   1411  HB  THR A  94      73.860  49.680  63.680  1.00  0.00           H
ATOM   1412  CG2 THR A  94      76.070  50.110  63.250  1.00  0.00           C
ATOM   1413 1HG2 THR A  94      76.280  49.120  62.860  1.00  0.00           H
ATOM   1414 2HG2 THR A  94      75.870  50.670  62.340  1.00  0.00           H
ATOM   1415 3HG2 THR A  94      76.900  50.520  63.830  1.00  0.00           H
ATOM   1416  OG1 THR A  94      75.080  49.120  65.160  1.00  0.00           O
ATOM   1417  HG1 THR A  94      74.350  48.510  65.330  1.00  0.00           H
ATOM   1418  C   THR A  94      72.920  51.470  65.060  1.00  0.00           C
ATOM   1419  O   THR A  94      72.620  51.000  66.170  1.00  0.00           O
ATOM   1420  N   GLY A  95      72.040  51.880  64.150  1.00  0.00           N
ATOM   1421  H   GLY A  95      72.430  52.360  63.350  1.00  0.00           H
ATOM   1422  CA  GLY A  95      70.560  51.790  64.380  1.00  0.00           C
ATOM   1423  HA1 GLY A  95      70.080  52.650  63.910  1.00  0.00           H
ATOM   1424  HA2 GLY A  95      70.290  51.820  65.440  1.00  0.00           H
ATOM   1425  C   GLY A  95      70.030  50.480  63.800  1.00  0.00           C
ATOM   1426  O   GLY A  95      70.790  49.550  63.600  1.00  0.00           O
ATOM   1427  N   LYS A  96      68.690  50.430  63.530  1.00  0.00           N
ATOM   1428  H   LYS A  96      68.210  51.310  63.560  1.00  0.00           H
ATOM   1429  CA  LYS A  96      67.910  49.200  63.140  1.00  0.00           C
ATOM   1430  HA  LYS A  96      68.550  48.310  63.150  1.00  0.00           H
ATOM   1431  CB  LYS A  96      66.850  48.910  64.260  1.00  0.00           C
ATOM   1432  HB1 LYS A  96      66.290  48.060  63.880  1.00  0.00           H
ATOM   1433  HB2 LYS A  96      66.100  49.700  64.140  1.00  0.00           H
ATOM   1434  CG  LYS A  96      67.210  48.770  65.780  1.00  0.00           C
ATOM   1435  HG1 LYS A  96      67.480  49.740  66.220  1.00  0.00           H
ATOM   1436  HG2 LYS A  96      67.970  48.000  65.880  1.00  0.00           H
ATOM   1437  CD  LYS A  96      65.940  48.230  66.450  1.00  0.00           C
ATOM   1438  HD1 LYS A  96      65.800  47.170  66.240  1.00  0.00           H
ATOM   1439  HD2 LYS A  96      65.060  48.790  66.120  1.00  0.00           H
ATOM   1440  CE  LYS A  96      66.140  48.340  67.900  1.00  0.00           C
ATOM   1441  HE1 LYS A  96      66.400  49.360  68.180  1.00  0.00           H
ATOM   1442  HE2 LYS A  96      67.050  47.780  68.110  1.00  0.00           H
ATOM   1443  NZ  LYS A  96      64.930  47.870  68.570  1.00  0.00           N
ATOM   1444  HZ1 LYS A  96      64.150  48.420  68.270  1.00  0.00           H
ATOM   1445  HZ2 LYS A  96      64.690  46.910  68.330  1.00  0.00           H
ATOM   1446  HZ3 LYS A  96      65.090  48.040  69.550  1.00  0.00           H
ATOM   1447  C   LYS A  96      67.410  49.290  61.720  1.00  0.00           C
ATOM   1448  O   LYS A  96      67.530  48.330  60.950  1.00  0.00           O
ATOM   1449  N   GLU A  97      66.970  50.500  61.280  1.00  0.00           N
ATOM   1450  H   GLU A  97      67.040  51.220  61.980  1.00  0.00           H
ATOM   1451  CA  GLU A  97      66.470  50.920  59.900  1.00  0.00           C
ATOM   1452  HA  GLU A  97      66.960  50.290  59.160  1.00  0.00           H
ATOM   1453  CB  GLU A  97      64.950  50.710  59.900  1.00  0.00           C
ATOM   1454  HB1 GLU A  97      64.820  49.650  60.120  1.00  0.00           H
ATOM   1455  HB2 GLU A  97      64.490  50.890  58.930  1.00  0.00           H
ATOM   1456  CG  GLU A  97      64.100  51.600  60.800  1.00  0.00           C
ATOM   1457  HG1 GLU A  97      64.080  52.610  60.390  1.00  0.00           H
ATOM   1458  HG2 GLU A  97      64.600  51.630  61.780  1.00  0.00           H
ATOM   1459  CD  GLU A  97      62.650  51.170  60.970  1.00  0.00           C
ATOM   1460  OE1 GLU A  97      62.390  49.960  61.240  1.00  0.00           O
ATOM   1461  OE2 GLU A  97      61.700  51.990  60.750  1.00  0.00           O
ATOM   1462  C   GLU A  97      66.900  52.370  59.610  1.00  0.00           C
ATOM   1463  O   GLU A  97      66.810  53.220  60.520  1.00  0.00           O
ATOM   1464  N   ASP A  98      67.330  52.670  58.410  1.00  0.00           N
ATOM   1465  H   ASP A  98      67.420  51.920  57.750  1.00  0.00           H
ATOM   1466  CA  ASP A  98      67.790  54.040  58.070  1.00  0.00           C
ATOM   1467  HA  ASP A  98      68.360  54.340  58.940  1.00  0.00           H
ATOM   1468  CB  ASP A  98      68.730  53.830  56.920  1.00  0.00           C
ATOM   1469  HB1 ASP A  98      69.540  53.150  57.220  1.00  0.00           H
ATOM   1470  HB2 ASP A  98      69.230  54.760  56.640  1.00  0.00           H
ATOM   1471  CG  ASP A  98      68.290  53.000  55.680  1.00  0.00           C
ATOM   1472  OD1 ASP A  98      67.140  52.540  55.560  1.00  0.00           O
ATOM   1473  OD2 ASP A  98      69.190  52.830  54.850  1.00  0.00           O
ATOM   1474  C   ASP A  98      66.770  55.090  57.770  1.00  0.00           C
ATOM   1475  O   ASP A  98      65.560  54.840  57.830  1.00  0.00           O
ATOM   1476  N   ALA A  99      67.220  56.270  57.440  1.00  0.00           N
ATOM   1477  H   ALA A  99      68.230  56.350  57.430  1.00  0.00           H
ATOM   1478  CA  ALA A  99      66.450  57.450  56.980  1.00  0.00           C
ATOM   1479  HA  ALA A  99      65.540  57.550  57.570  1.00  0.00           H
ATOM   1480  CB  ALA A  99      67.290  58.670  57.260  1.00  0.00           C
ATOM   1481  HB1 ALA A  99      66.840  59.510  56.740  1.00  0.00           H
ATOM   1482  HB2 ALA A  99      67.280  58.820  58.340  1.00  0.00           H
ATOM   1483  HB3 ALA A  99      68.320  58.530  56.940  1.00  0.00           H
ATOM   1484  C   ALA A  99      65.940  57.320  55.550  1.00  0.00           C
ATOM   1485  O   ALA A  99      65.550  58.420  55.060  1.00  0.00           O
ATOM   1486  N   ALA A 100      65.920  56.150  54.910  1.00  0.00           N
ATOM   1487  H   ALA A 100      66.230  55.380  55.490  1.00  0.00           H
ATOM   1488  CA  ALA A 100      65.570  55.780  53.500  1.00  0.00           C
ATOM   1489  HA  ALA A 100      66.140  54.880  53.270  1.00  0.00           H
ATOM   1490  CB  ALA A 100      64.040  55.460  53.490  1.00  0.00           C
ATOM   1491  HB1 ALA A 100      63.500  56.370  53.710  1.00  0.00           H
ATOM   1492  HB2 ALA A 100      63.830  55.170  52.460  1.00  0.00           H
ATOM   1493  HB3 ALA A 100      63.780  54.710  54.240  1.00  0.00           H
ATOM   1494  C   ALA A 100      65.990  56.900  52.440  1.00  0.00           C
ATOM   1495  O   ALA A 100      65.250  57.100  51.520  1.00  0.00           O
ATOM   1496  N   ASN A 101      67.100  57.620  52.640  1.00  0.00           N
ATOM   1497  H   ASN A 101      67.770  57.300  53.330  1.00  0.00           H
ATOM   1498  CA  ASN A 101      67.440  58.820  51.920  1.00  0.00           C
ATOM   1499  HA  ASN A 101      68.300  59.130  52.510  1.00  0.00           H
ATOM   1500  CB  ASN A 101      67.860  58.390  50.480  1.00  0.00           C
ATOM   1501  HB1 ASN A 101      68.270  59.310  50.050  1.00  0.00           H
ATOM   1502  HB2 ASN A 101      66.980  58.070  49.930  1.00  0.00           H
ATOM   1503  CG  ASN A 101      68.960  57.300  50.510  1.00  0.00           C
ATOM   1504  OD1 ASN A 101      68.780  56.230  49.930  1.00  0.00           O
ATOM   1505  ND2 ASN A 101      70.030  57.510  51.190  1.00  0.00           N
ATOM   1506 1HD2 ASN A 101      70.290  58.400  51.590  1.00  0.00           H
ATOM   1507 2HD2 ASN A 101      70.620  56.710  51.370  1.00  0.00           H
ATOM   1508  C   ASN A 101      66.500  60.100  51.970  1.00  0.00           C
ATOM   1509  O   ASN A 101      66.140  60.710  50.900  1.00  0.00           O
ATOM   1510  N   ASN A 102      65.990  60.420  53.190  1.00  0.00           N
ATOM   1511  H   ASN A 102      66.070  59.700  53.890  1.00  0.00           H
ATOM   1512  CA  ASN A 102      65.110  61.530  53.570  1.00  0.00           C
ATOM   1513  HA  ASN A 102      65.170  62.240  52.740  1.00  0.00           H
ATOM   1514  CB  ASN A 102      63.700  60.960  53.850  1.00  0.00           C
ATOM   1515  HB1 ASN A 102      63.700  60.270  54.700  1.00  0.00           H
ATOM   1516  HB2 ASN A 102      63.330  60.490  52.940  1.00  0.00           H
ATOM   1517  CG  ASN A 102      62.600  61.990  54.110  1.00  0.00           C
ATOM   1518  OD1 ASN A 102      62.740  63.040  54.610  1.00  0.00           O
ATOM   1519  ND2 ASN A 102      61.410  61.560  53.850  1.00  0.00           N
ATOM   1520 1HD2 ASN A 102      61.200  60.640  53.500  1.00  0.00           H
ATOM   1521 2HD2 ASN A 102      60.710  62.280  53.980  1.00  0.00           H
ATOM   1522  C   ASN A 102      65.610  62.330  54.730  1.00  0.00           C
ATOM   1523  O   ASN A 102      65.760  61.890  55.820  1.00  0.00           O
ATOM   1524  N   TYR A 103      65.800  63.640  54.520  1.00  0.00           N
ATOM   1525  H   TYR A 103      65.800  64.060  53.600  1.00  0.00           H
ATOM   1526  CA  TYR A 103      66.300  64.460  55.650  1.00  0.00           C
ATOM   1527  HA  TYR A 103      67.260  64.100  56.000  1.00  0.00           H
ATOM   1528  CB  TYR A 103      66.620  65.840  55.160  1.00  0.00           C
ATOM   1529  HB1 TYR A 103      65.950  66.270  54.420  1.00  0.00           H
ATOM   1530  HB2 TYR A 103      67.510  65.550  54.600  1.00  0.00           H
ATOM   1531  CG  TYR A 103      66.860  66.850  56.170  1.00  0.00           C
ATOM   1532  CD1 TYR A 103      65.870  67.580  56.840  1.00  0.00           C
ATOM   1533  HD1 TYR A 103      64.840  67.390  56.570  1.00  0.00           H
ATOM   1534  CE1 TYR A 103      66.140  68.670  57.720  1.00  0.00           C
ATOM   1535  HE1 TYR A 103      65.320  69.210  58.170  1.00  0.00           H
ATOM   1536  CZ  TYR A 103      67.470  69.000  57.980  1.00  0.00           C
ATOM   1537  OH  TYR A 103      67.900  69.840  59.010  1.00  0.00           O
ATOM   1538  HH  TYR A 103      67.180  70.210  59.520  1.00  0.00           H
ATOM   1539  CE2 TYR A 103      68.470  68.300  57.270  1.00  0.00           C
ATOM   1540  HE2 TYR A 103      69.510  68.590  57.350  1.00  0.00           H
ATOM   1541  CD2 TYR A 103      68.200  67.290  56.340  1.00  0.00           C
ATOM   1542  HD2 TYR A 103      68.970  66.930  55.670  1.00  0.00           H
ATOM   1543  C   TYR A 103      65.350  64.520  56.930  1.00  0.00           C
ATOM   1544  O   TYR A 103      65.830  64.310  58.000  1.00  0.00           O
ATOM   1545  N   ALA A 104      64.040  64.670  56.760  1.00  0.00           N
ATOM   1546  H   ALA A 104      63.670  64.700  55.830  1.00  0.00           H
ATOM   1547  CA  ALA A 104      62.970  64.660  57.750  1.00  0.00           C
ATOM   1548  HA  ALA A 104      63.200  65.430  58.490  1.00  0.00           H
ATOM   1549  CB  ALA A 104      61.690  65.030  57.040  1.00  0.00           C
ATOM   1550  HB1 ALA A 104      61.880  65.930  56.450  1.00  0.00           H
ATOM   1551  HB2 ALA A 104      61.430  64.320  56.270  1.00  0.00           H
ATOM   1552  HB3 ALA A 104      60.970  65.130  57.860  1.00  0.00           H
ATOM   1553  C   ALA A 104      62.920  63.350  58.430  1.00  0.00           C
ATOM   1554  O   ALA A 104      62.600  63.220  59.650  1.00  0.00           O
ATOM   1555  N   ARG A 105      63.130  62.200  57.750  1.00  0.00           N
ATOM   1556  H   ARG A 105      63.440  62.290  56.790  1.00  0.00           H
ATOM   1557  CA  ARG A 105      63.300  60.910  58.430  1.00  0.00           C
ATOM   1558  HA  ARG A 105      62.480  60.770  59.130  1.00  0.00           H
ATOM   1559  CB  ARG A 105      63.260  59.790  57.430  1.00  0.00           C
ATOM   1560  HB1 ARG A 105      64.170  59.860  56.840  1.00  0.00           H
ATOM   1561  HB2 ARG A 105      62.440  60.000  56.750  1.00  0.00           H
ATOM   1562  CG  ARG A 105      63.030  58.420  58.090  1.00  0.00           C
ATOM   1563  HG1 ARG A 105      62.220  58.560  58.810  1.00  0.00           H
ATOM   1564  HG2 ARG A 105      63.890  58.240  58.740  1.00  0.00           H
ATOM   1565  CD  ARG A 105      62.660  57.250  57.130  1.00  0.00           C
ATOM   1566  HD1 ARG A 105      63.390  57.060  56.350  1.00  0.00           H
ATOM   1567  HD2 ARG A 105      61.680  57.310  56.640  1.00  0.00           H
ATOM   1568  NE  ARG A 105      62.450  55.970  57.930  1.00  0.00           N
ATOM   1569  HE  ARG A 105      63.210  55.310  57.830  1.00  0.00           H
ATOM   1570  CZ  ARG A 105      61.450  55.620  58.720  1.00  0.00           C
ATOM   1571  NH1 ARG A 105      60.460  56.490  58.880  1.00  0.00           N
ATOM   1572 1HH1 ARG A 105      60.510  57.390  58.440  1.00  0.00           H
ATOM   1573 2HH1 ARG A 105      59.610  56.250  59.380  1.00  0.00           H
ATOM   1574  NH2 ARG A 105      61.470  54.450  59.360  1.00  0.00           N
ATOM   1575 1HH2 ARG A 105      62.190  53.780  59.140  1.00  0.00           H
ATOM   1576 2HH2 ARG A 105      60.680  54.080  59.870  1.00  0.00           H
ATOM   1577  C   ARG A 105      64.540  60.890  59.350  1.00  0.00           C
ATOM   1578  O   ARG A 105      64.370  60.530  60.520  1.00  0.00           O
ATOM   1579  N   GLY A 106      65.720  61.320  58.830  1.00  0.00           N
ATOM   1580  H   GLY A 106      65.680  61.690  57.890  1.00  0.00           H
ATOM   1581  CA  GLY A 106      66.970  61.220  59.540  1.00  0.00           C
ATOM   1582  HA1 GLY A 106      67.790  61.390  58.840  1.00  0.00           H
ATOM   1583  HA2 GLY A 106      67.130  60.250  60.000  1.00  0.00           H
ATOM   1584  C   GLY A 106      67.030  62.300  60.650  1.00  0.00           C
ATOM   1585  O   GLY A 106      67.660  62.060  61.680  1.00  0.00           O
ATOM   1586  N   HIS A 107      66.320  63.460  60.470  1.00  0.00           N
ATOM   1587  H   HIS A 107      65.850  63.650  59.600  1.00  0.00           H
ATOM   1588  CA  HIS A 107      66.340  64.670  61.350  1.00  0.00           C
ATOM   1589  HA  HIS A 107      67.340  64.710  61.790  1.00  0.00           H
ATOM   1590  CB  HIS A 107      66.240  65.970  60.580  1.00  0.00           C
ATOM   1591  HB1 HIS A 107      65.310  66.060  60.020  1.00  0.00           H
ATOM   1592  HB2 HIS A 107      67.010  65.860  59.810  1.00  0.00           H
ATOM   1593  CG  HIS A 107      66.690  67.180  61.420  1.00  0.00           C
ATOM   1594  ND1 HIS A 107      67.930  67.740  61.500  1.00  0.00           N
ATOM   1595  HD1 HIS A 107      68.740  67.310  61.070  1.00  0.00           H
ATOM   1596  CE1 HIS A 107      67.890  68.790  62.330  1.00  0.00           C
ATOM   1597  HE1 HIS A 107      68.680  69.430  62.680  1.00  0.00           H
ATOM   1598  NE2 HIS A 107      66.590  68.830  62.820  1.00  0.00           N
ATOM   1599  CD2 HIS A 107      65.860  67.820  62.250  1.00  0.00           C
ATOM   1600  HD2 HIS A 107      64.800  67.650  62.330  1.00  0.00           H
ATOM   1601  C   HIS A 107      65.250  64.660  62.460  1.00  0.00           C
ATOM   1602  O   HIS A 107      65.550  64.960  63.690  1.00  0.00           O
ATOM   1603  N   TYR A 108      64.000  64.310  62.110  1.00  0.00           N
ATOM   1604  H   TYR A 108      63.780  64.050  61.160  1.00  0.00           H
ATOM   1605  CA  TYR A 108      62.810  64.500  62.960  1.00  0.00           C
ATOM   1606  HA  TYR A 108      63.070  65.030  63.880  1.00  0.00           H
ATOM   1607  CB  TYR A 108      61.660  65.280  62.290  1.00  0.00           C
ATOM   1608  HB1 TYR A 108      60.740  65.230  62.870  1.00  0.00           H
ATOM   1609  HB2 TYR A 108      61.550  64.910  61.270  1.00  0.00           H
ATOM   1610  CG  TYR A 108      62.040  66.720  62.110  1.00  0.00           C
ATOM   1611  CD1 TYR A 108      62.120  67.640  63.210  1.00  0.00           C
ATOM   1612  HD1 TYR A 108      62.000  67.180  64.170  1.00  0.00           H
ATOM   1613  CE1 TYR A 108      62.430  69.010  63.050  1.00  0.00           C
ATOM   1614  HE1 TYR A 108      62.310  69.720  63.850  1.00  0.00           H
ATOM   1615  CZ  TYR A 108      62.670  69.430  61.710  1.00  0.00           C
ATOM   1616  OH  TYR A 108      62.920  70.720  61.500  1.00  0.00           O
ATOM   1617  HH  TYR A 108      62.770  71.010  60.600  1.00  0.00           H
ATOM   1618  CE2 TYR A 108      62.630  68.520  60.610  1.00  0.00           C
ATOM   1619  HE2 TYR A 108      62.510  68.890  59.610  1.00  0.00           H
ATOM   1620  CD2 TYR A 108      62.350  67.210  60.820  1.00  0.00           C
ATOM   1621  HD2 TYR A 108      62.320  66.510  60.000  1.00  0.00           H
ATOM   1622  C   TYR A 108      62.320  63.090  63.470  1.00  0.00           C
ATOM   1623  O   TYR A 108      62.110  62.940  64.660  1.00  0.00           O
ATOM   1624  N   THR A 109      62.130  62.160  62.610  1.00  0.00           N
ATOM   1625  H   THR A 109      62.350  62.300  61.630  1.00  0.00           H
ATOM   1626  CA  THR A 109      61.520  60.860  62.910  1.00  0.00           C
ATOM   1627  HA  THR A 109      60.710  60.990  63.630  1.00  0.00           H
ATOM   1628  CB  THR A 109      60.900  60.110  61.700  1.00  0.00           C
ATOM   1629  HB  THR A 109      61.700  59.980  60.980  1.00  0.00           H
ATOM   1630  CG2 THR A 109      60.100  58.850  62.090  1.00  0.00           C
ATOM   1631 1HG2 THR A 109      59.300  59.040  62.800  1.00  0.00           H
ATOM   1632 2HG2 THR A 109      59.570  58.400  61.250  1.00  0.00           H
ATOM   1633 3HG2 THR A 109      60.800  58.090  62.430  1.00  0.00           H
ATOM   1634  OG1 THR A 109      60.030  61.130  61.230  1.00  0.00           O
ATOM   1635  HG1 THR A 109      59.550  60.760  60.490  1.00  0.00           H
ATOM   1636  C   THR A 109      62.520  60.040  63.690  1.00  0.00           C
ATOM   1637  O   THR A 109      62.350  59.760  64.910  1.00  0.00           O
ATOM   1638  N   ILE A 110      63.630  59.690  63.100  1.00  0.00           N
ATOM   1639  H   ILE A 110      63.810  59.930  62.130  1.00  0.00           H
ATOM   1640  CA  ILE A 110      64.610  58.800  63.710  1.00  0.00           C
ATOM   1641  HA  ILE A 110      64.090  58.130  64.400  1.00  0.00           H
ATOM   1642  CB  ILE A 110      65.330  57.990  62.610  1.00  0.00           C
ATOM   1643  HB  ILE A 110      65.840  58.700  61.950  1.00  0.00           H
ATOM   1644  CG2 ILE A 110      66.480  57.040  63.190  1.00  0.00           C
ATOM   1645 1HG2 ILE A 110      67.010  56.460  62.440  1.00  0.00           H
ATOM   1646 2HG2 ILE A 110      67.280  57.720  63.490  1.00  0.00           H
ATOM   1647 3HG2 ILE A 110      66.110  56.330  63.920  1.00  0.00           H
ATOM   1648  CG1 ILE A 110      64.390  57.200  61.610  1.00  0.00           C
ATOM   1649 1HG1 ILE A 110      65.000  56.780  60.800  1.00  0.00           H
ATOM   1650 2HG1 ILE A 110      63.730  57.930  61.140  1.00  0.00           H
ATOM   1651  CD  ILE A 110      63.630  56.040  62.210  1.00  0.00           C
ATOM   1652  HD1 ILE A 110      63.570  55.290  61.430  1.00  0.00           H
ATOM   1653  HD2 ILE A 110      64.080  55.600  63.110  1.00  0.00           H
ATOM   1654  HD3 ILE A 110      62.670  56.510  62.430  1.00  0.00           H
ATOM   1655  C   ILE A 110      65.720  59.510  64.590  1.00  0.00           C
ATOM   1656  O   ILE A 110      66.230  58.900  65.540  1.00  0.00           O
ATOM   1657  N   GLY A 111      66.060  60.740  64.460  1.00  0.00           N
ATOM   1658  H   GLY A 111      65.710  61.250  63.660  1.00  0.00           H
ATOM   1659  CA  GLY A 111      67.160  61.460  65.220  1.00  0.00           C
ATOM   1660  HA1 GLY A 111      67.300  62.480  64.860  1.00  0.00           H
ATOM   1661  HA2 GLY A 111      68.130  60.960  65.170  1.00  0.00           H
ATOM   1662  C   GLY A 111      66.810  61.650  66.620  1.00  0.00           C
ATOM   1663  O   GLY A 111      67.670  61.400  67.530  1.00  0.00           O
ATOM   1664  N   LYS A 112      65.500  61.930  66.900  1.00  0.00           N
ATOM   1665  H   LYS A 112      64.890  61.990  66.100  1.00  0.00           H
ATOM   1666  CA  LYS A 112      64.990  62.110  68.250  1.00  0.00           C
ATOM   1667  HA  LYS A 112      65.420  63.050  68.620  1.00  0.00           H
ATOM   1668  CB  LYS A 112      63.460  62.400  68.240  1.00  0.00           C
ATOM   1669  HB1 LYS A 112      63.210  63.030  67.380  1.00  0.00           H
ATOM   1670  HB2 LYS A 112      63.120  63.030  69.060  1.00  0.00           H
ATOM   1671  CG  LYS A 112      62.610  61.140  68.140  1.00  0.00           C
ATOM   1672  HG1 LYS A 112      62.720  60.440  68.970  1.00  0.00           H
ATOM   1673  HG2 LYS A 112      63.010  60.500  67.350  1.00  0.00           H
ATOM   1674  CD  LYS A 112      61.200  61.240  67.760  1.00  0.00           C
ATOM   1675  HD1 LYS A 112      61.160  61.930  66.920  1.00  0.00           H
ATOM   1676  HD2 LYS A 112      60.670  61.650  68.620  1.00  0.00           H
ATOM   1677  CE  LYS A 112      60.570  59.860  67.470  1.00  0.00           C
ATOM   1678  HE1 LYS A 112      61.170  59.260  66.790  1.00  0.00           H
ATOM   1679  HE2 LYS A 112      59.720  60.070  66.830  1.00  0.00           H
ATOM   1680  NZ  LYS A 112      60.040  59.150  68.680  1.00  0.00           N
ATOM   1681  HZ1 LYS A 112      59.160  59.590  68.900  1.00  0.00           H
ATOM   1682  HZ2 LYS A 112      59.910  58.170  68.450  1.00  0.00           H
ATOM   1683  HZ3 LYS A 112      60.630  59.160  69.500  1.00  0.00           H
ATOM   1684  C   LYS A 112      65.410  61.000  69.190  1.00  0.00           C
ATOM   1685  O   LYS A 112      65.640  61.300  70.380  1.00  0.00           O
ATOM   1686  N   GLU A 113      65.480  59.710  68.830  1.00  0.00           N
ATOM   1687  H   GLU A 113      65.390  59.420  67.870  1.00  0.00           H
ATOM   1688  CA  GLU A 113      65.660  58.670  69.870  1.00  0.00           C
ATOM   1689  HA  GLU A 113      65.060  58.930  70.730  1.00  0.00           H
ATOM   1690  CB  GLU A 113      65.170  57.380  69.390  1.00  0.00           C
ATOM   1691  HB1 GLU A 113      65.430  56.710  70.220  1.00  0.00           H
ATOM   1692  HB2 GLU A 113      65.610  57.040  68.460  1.00  0.00           H
ATOM   1693  CG  GLU A 113      63.660  57.160  69.360  1.00  0.00           C
ATOM   1694  HG1 GLU A 113      63.460  56.180  68.930  1.00  0.00           H
ATOM   1695  HG2 GLU A 113      63.250  57.800  68.580  1.00  0.00           H
ATOM   1696  CD  GLU A 113      62.920  57.200  70.710  1.00  0.00           C
ATOM   1697  OE1 GLU A 113      62.730  58.340  71.250  1.00  0.00           O
ATOM   1698  OE2 GLU A 113      62.690  56.150  71.300  1.00  0.00           O
ATOM   1699  C   GLU A 113      67.150  58.470  70.380  1.00  0.00           C
ATOM   1700  O   GLU A 113      67.350  58.050  71.520  1.00  0.00           O
ATOM   1701  N   ILE A 114      68.080  58.690  69.490  1.00  0.00           N
ATOM   1702  H   ILE A 114      67.840  59.180  68.630  1.00  0.00           H
ATOM   1703  CA  ILE A 114      69.510  58.390  69.590  1.00  0.00           C
ATOM   1704  HA  ILE A 114      69.700  57.850  70.510  1.00  0.00           H
ATOM   1705  CB  ILE A 114      69.910  57.510  68.320  1.00  0.00           C
ATOM   1706  HB  ILE A 114      69.200  56.670  68.360  1.00  0.00           H
ATOM   1707  CG2 ILE A 114      69.650  58.230  66.950  1.00  0.00           C
ATOM   1708 1HG2 ILE A 114      68.580  58.430  66.860  1.00  0.00           H
ATOM   1709 2HG2 ILE A 114      70.250  59.140  66.900  1.00  0.00           H
ATOM   1710 3HG2 ILE A 114      69.970  57.510  66.190  1.00  0.00           H
ATOM   1711  CG1 ILE A 114      71.320  57.000  68.350  1.00  0.00           C
ATOM   1712 1HG1 ILE A 114      71.630  56.930  69.390  1.00  0.00           H
ATOM   1713 2HG1 ILE A 114      72.000  57.680  67.830  1.00  0.00           H
ATOM   1714  CD  ILE A 114      71.580  55.620  67.730  1.00  0.00           C
ATOM   1715  HD1 ILE A 114      71.110  54.750  68.190  1.00  0.00           H
ATOM   1716  HD2 ILE A 114      71.150  55.540  66.730  1.00  0.00           H
ATOM   1717  HD3 ILE A 114      72.640  55.360  67.670  1.00  0.00           H
ATOM   1718  C   ILE A 114      70.380  59.670  69.660  1.00  0.00           C
ATOM   1719  O   ILE A 114      71.480  59.560  70.170  1.00  0.00           O
ATOM   1720  N   ILE A 115      69.820  60.880  69.420  1.00  0.00           N
ATOM   1721  H   ILE A 115      68.920  60.940  68.960  1.00  0.00           H
ATOM   1722  CA  ILE A 115      70.660  62.080  69.480  1.00  0.00           C
ATOM   1723  HA  ILE A 115      71.400  62.070  68.670  1.00  0.00           H
ATOM   1724  CB  ILE A 115      69.820  63.300  69.070  1.00  0.00           C
ATOM   1725  HB  ILE A 115      69.410  62.980  68.110  1.00  0.00           H
ATOM   1726  CG2 ILE A 115      68.580  63.550  69.990  1.00  0.00           C
ATOM   1727 1HG2 ILE A 115      67.970  62.680  70.180  1.00  0.00           H
ATOM   1728 2HG2 ILE A 115      68.920  63.990  70.930  1.00  0.00           H
ATOM   1729 3HG2 ILE A 115      67.960  64.210  69.380  1.00  0.00           H
ATOM   1730  CG1 ILE A 115      70.650  64.550  68.890  1.00  0.00           C
ATOM   1731 1HG1 ILE A 115      71.230  64.730  69.790  1.00  0.00           H
ATOM   1732 2HG1 ILE A 115      70.000  65.410  68.730  1.00  0.00           H
ATOM   1733  CD  ILE A 115      71.680  64.550  67.790  1.00  0.00           C
ATOM   1734  HD1 ILE A 115      72.120  65.540  67.670  1.00  0.00           H
ATOM   1735  HD2 ILE A 115      72.540  63.940  68.040  1.00  0.00           H
ATOM   1736  HD3 ILE A 115      71.280  64.260  66.820  1.00  0.00           H
ATOM   1737  C   ILE A 115      71.370  62.250  70.850  1.00  0.00           C
ATOM   1738  O   ILE A 115      72.530  62.700  70.920  1.00  0.00           O
ATOM   1739  N   ASP A 116      70.730  61.930  71.890  1.00  0.00           N
ATOM   1740  H   ASP A 116      69.900  61.390  71.730  1.00  0.00           H
ATOM   1741  CA  ASP A 116      71.240  61.980  73.310  1.00  0.00           C
ATOM   1742  HA  ASP A 116      71.920  62.830  73.390  1.00  0.00           H
ATOM   1743  CB  ASP A 116      70.080  62.200  74.300  1.00  0.00           C
ATOM   1744  HB1 ASP A 116      70.490  62.050  75.300  1.00  0.00           H
ATOM   1745  HB2 ASP A 116      69.320  61.420  74.200  1.00  0.00           H
ATOM   1746  CG  ASP A 116      69.490  63.590  74.170  1.00  0.00           C
ATOM   1747  OD1 ASP A 116      70.220  64.580  74.280  1.00  0.00           O
ATOM   1748  OD2 ASP A 116      68.210  63.660  74.070  1.00  0.00           O
ATOM   1749  C   ASP A 116      72.120  60.790  73.670  1.00  0.00           C
ATOM   1750  O   ASP A 116      73.030  60.990  74.450  1.00  0.00           O
ATOM   1751  N   LEU A 117      71.970  59.600  73.160  1.00  0.00           N
ATOM   1752  H   LEU A 117      71.180  59.420  72.550  1.00  0.00           H
ATOM   1753  CA  LEU A 117      72.890  58.500  73.370  1.00  0.00           C
ATOM   1754  HA  LEU A 117      73.110  58.410  74.430  1.00  0.00           H
ATOM   1755  CB  LEU A 117      72.270  57.180  72.810  1.00  0.00           C
ATOM   1756  HB1 LEU A 117      71.840  57.360  71.820  1.00  0.00           H
ATOM   1757  HB2 LEU A 117      71.360  56.940  73.370  1.00  0.00           H
ATOM   1758  CG  LEU A 117      73.240  55.920  72.770  1.00  0.00           C
ATOM   1759  HG  LEU A 117      73.980  56.130  72.010  1.00  0.00           H
ATOM   1760  CD1 LEU A 117      73.960  55.430  74.090  1.00  0.00           C
ATOM   1761 1HD1 LEU A 117      73.140  55.330  74.790  1.00  0.00           H
ATOM   1762 2HD1 LEU A 117      74.300  54.400  73.950  1.00  0.00           H
ATOM   1763 3HD1 LEU A 117      74.720  56.100  74.480  1.00  0.00           H
ATOM   1764  CD2 LEU A 117      72.490  54.670  72.350  1.00  0.00           C
ATOM   1765 1HD2 LEU A 117      71.880  54.230  73.140  1.00  0.00           H
ATOM   1766 2HD2 LEU A 117      71.940  54.920  71.440  1.00  0.00           H
ATOM   1767 3HD2 LEU A 117      73.240  53.950  72.030  1.00  0.00           H
ATOM   1768  C   LEU A 117      74.200  58.770  72.720  1.00  0.00           C
ATOM   1769  O   LEU A 117      75.270  58.490  73.290  1.00  0.00           O
ATOM   1770  N   VAL A 118      74.200  59.400  71.520  1.00  0.00           N
ATOM   1771  H   VAL A 118      73.310  59.790  71.220  1.00  0.00           H
ATOM   1772  CA  VAL A 118      75.390  59.940  70.780  1.00  0.00           C
ATOM   1773  HA  VAL A 118      76.100  59.120  70.830  1.00  0.00           H
ATOM   1774  CB  VAL A 118      75.040  60.310  69.330  1.00  0.00           C
ATOM   1775  HB  VAL A 118      74.410  61.200  69.380  1.00  0.00           H
ATOM   1776  CG1 VAL A 118      76.290  60.710  68.470  1.00  0.00           C
ATOM   1777 1HG1 VAL A 118      77.050  60.020  68.840  1.00  0.00           H
ATOM   1778 2HG1 VAL A 118      76.150  60.610  67.390  1.00  0.00           H
ATOM   1779 3HG1 VAL A 118      76.630  61.700  68.800  1.00  0.00           H
ATOM   1780  CG2 VAL A 118      74.470  59.100  68.650  1.00  0.00           C
ATOM   1781 1HG2 VAL A 118      73.910  59.490  67.800  1.00  0.00           H
ATOM   1782 2HG2 VAL A 118      75.280  58.450  68.320  1.00  0.00           H
ATOM   1783 3HG2 VAL A 118      73.850  58.470  69.290  1.00  0.00           H
ATOM   1784  C   VAL A 118      76.200  61.020  71.520  1.00  0.00           C
ATOM   1785  O   VAL A 118      77.420  60.880  71.580  1.00  0.00           O
ATOM   1786  N   LEU A 119      75.490  61.890  72.260  1.00  0.00           N
ATOM   1787  H   LEU A 119      74.490  61.900  72.120  1.00  0.00           H
ATOM   1788  CA  LEU A 119      76.100  62.790  73.210  1.00  0.00           C
ATOM   1789  HA  LEU A 119      76.870  63.280  72.620  1.00  0.00           H
ATOM   1790  CB  LEU A 119      75.080  63.660  73.980  1.00  0.00           C
ATOM   1791  HB1 LEU A 119      75.640  64.020  74.840  1.00  0.00           H
ATOM   1792  HB2 LEU A 119      74.210  63.140  74.370  1.00  0.00           H
ATOM   1793  CG  LEU A 119      74.630  64.960  73.350  1.00  0.00           C
ATOM   1794  HG  LEU A 119      74.030  64.730  72.470  1.00  0.00           H
ATOM   1795  CD1 LEU A 119      73.720  65.810  74.310  1.00  0.00           C
ATOM   1796 1HD1 LEU A 119      73.480  66.780  73.880  1.00  0.00           H
ATOM   1797 2HD1 LEU A 119      72.840  65.200  74.510  1.00  0.00           H
ATOM   1798 3HD1 LEU A 119      74.330  65.950  75.210  1.00  0.00           H
ATOM   1799  CD2 LEU A 119      75.740  65.890  72.860  1.00  0.00           C
ATOM   1800 1HD2 LEU A 119      75.290  66.820  72.490  1.00  0.00           H
ATOM   1801 2HD2 LEU A 119      76.350  66.210  73.700  1.00  0.00           H
ATOM   1802 3HD2 LEU A 119      76.360  65.400  72.110  1.00  0.00           H
ATOM   1803  C   LEU A 119      76.910  62.030  74.300  1.00  0.00           C
ATOM   1804  O   LEU A 119      78.070  62.350  74.390  1.00  0.00           O
ATOM   1805  N   ASP A 120      76.370  61.020  75.000  1.00  0.00           N
ATOM   1806  H   ASP A 120      75.430  60.700  74.840  1.00  0.00           H
ATOM   1807  CA  ASP A 120      77.220  60.290  75.940  1.00  0.00           C
ATOM   1808  HA  ASP A 120      77.570  60.930  76.750  1.00  0.00           H
ATOM   1809  CB  ASP A 120      76.380  59.160  76.670  1.00  0.00           C
ATOM   1810  HB1 ASP A 120      76.200  58.320  75.990  1.00  0.00           H
ATOM   1811  HB2 ASP A 120      75.350  59.510  76.800  1.00  0.00           H
ATOM   1812  CG  ASP A 120      76.890  58.570  78.000  1.00  0.00           C
ATOM   1813  OD1 ASP A 120      77.470  57.500  78.000  1.00  0.00           O
ATOM   1814  OD2 ASP A 120      76.910  59.410  78.980  1.00  0.00           O
ATOM   1815  C   ASP A 120      78.470  59.640  75.270  1.00  0.00           C
ATOM   1816  O   ASP A 120      79.490  59.510  75.960  1.00  0.00           O
ATOM   1817  N   ARG A 121      78.420  59.060  74.020  1.00  0.00           N
ATOM   1818  H   ARG A 121      77.680  59.340  73.390  1.00  0.00           H
ATOM   1819  CA  ARG A 121      79.590  58.460  73.340  1.00  0.00           C
ATOM   1820  HA  ARG A 121      80.210  57.820  73.960  1.00  0.00           H
ATOM   1821  CB  ARG A 121      79.080  57.580  72.130  1.00  0.00           C
ATOM   1822  HB1 ARG A 121      79.880  57.110  71.570  1.00  0.00           H
ATOM   1823  HB2 ARG A 121      78.660  58.190  71.320  1.00  0.00           H
ATOM   1824  CG  ARG A 121      77.990  56.550  72.400  1.00  0.00           C
ATOM   1825  HG1 ARG A 121      77.770  55.970  71.510  1.00  0.00           H
ATOM   1826  HG2 ARG A 121      77.050  57.090  72.560  1.00  0.00           H
ATOM   1827  CD  ARG A 121      78.430  55.700  73.580  1.00  0.00           C
ATOM   1828  HD1 ARG A 121      78.660  56.330  74.440  1.00  0.00           H
ATOM   1829  HD2 ARG A 121      79.330  55.190  73.230  1.00  0.00           H
ATOM   1830  NE  ARG A 121      77.420  54.650  73.950  1.00  0.00           N
ATOM   1831  HE  ARG A 121      76.900  54.630  74.830  1.00  0.00           H
ATOM   1832  CZ  ARG A 121      77.240  53.600  73.170  1.00  0.00           C
ATOM   1833  NH1 ARG A 121      77.910  53.440  72.080  1.00  0.00           N
ATOM   1834 1HH1 ARG A 121      78.630  54.090  71.800  1.00  0.00           H
ATOM   1835 2HH1 ARG A 121      77.840  52.570  71.580  1.00  0.00           H
ATOM   1836  NH2 ARG A 121      76.380  52.660  73.510  1.00  0.00           N
ATOM   1837 1HH2 ARG A 121      75.990  52.550  74.440  1.00  0.00           H
ATOM   1838 2HH2 ARG A 121      76.160  51.890  72.890  1.00  0.00           H
ATOM   1839  C   ARG A 121      80.550  59.460  72.800  1.00  0.00           C
ATOM   1840  O   ARG A 121      81.750  59.150  72.820  1.00  0.00           O
ATOM   1841  N   ILE A 122      80.130  60.680  72.440  1.00  0.00           N
ATOM   1842  H   ILE A 122      79.140  60.860  72.510  1.00  0.00           H
ATOM   1843  CA  ILE A 122      81.090  61.850  72.310  1.00  0.00           C
ATOM   1844  HA  ILE A 122      81.950  61.590  71.700  1.00  0.00           H
ATOM   1845  CB  ILE A 122      80.430  63.060  71.510  1.00  0.00           C
ATOM   1846  HB  ILE A 122      79.670  63.550  72.120  1.00  0.00           H
ATOM   1847  CG2 ILE A 122      81.460  64.210  71.270  1.00  0.00           C
ATOM   1848 1HG2 ILE A 122      82.430  63.870  70.900  1.00  0.00           H
ATOM   1849 2HG2 ILE A 122      81.140  64.890  70.480  1.00  0.00           H
ATOM   1850 3HG2 ILE A 122      81.630  64.850  72.130  1.00  0.00           H
ATOM   1851  CG1 ILE A 122      79.960  62.650  70.120  1.00  0.00           C
ATOM   1852 1HG1 ILE A 122      79.650  61.610  69.990  1.00  0.00           H
ATOM   1853 2HG1 ILE A 122      80.830  62.690  69.470  1.00  0.00           H
ATOM   1854  CD  ILE A 122      78.830  63.610  69.550  1.00  0.00           C
ATOM   1855  HD1 ILE A 122      78.660  63.270  68.530  1.00  0.00           H
ATOM   1856  HD2 ILE A 122      77.930  63.440  70.140  1.00  0.00           H
ATOM   1857  HD3 ILE A 122      79.030  64.680  69.640  1.00  0.00           H
ATOM   1858  C   ILE A 122      81.580  62.460  73.680  1.00  0.00           C
ATOM   1859  O   ILE A 122      82.790  62.730  73.860  1.00  0.00           O
ATOM   1860  N   ARG A 123      80.730  62.420  74.700  1.00  0.00           N
ATOM   1861  H   ARG A 123      79.790  62.120  74.520  1.00  0.00           H
ATOM   1862  CA  ARG A 123      81.050  62.750  76.080  1.00  0.00           C
ATOM   1863  HA  ARG A 123      81.530  63.730  76.000  1.00  0.00           H
ATOM   1864  CB  ARG A 123      79.760  62.920  76.880  1.00  0.00           C
ATOM   1865  HB1 ARG A 123      79.350  61.940  77.120  1.00  0.00           H
ATOM   1866  HB2 ARG A 123      79.050  63.550  76.340  1.00  0.00           H
ATOM   1867  CG  ARG A 123      80.120  63.550  78.220  1.00  0.00           C
ATOM   1868  HG1 ARG A 123      80.780  62.940  78.820  1.00  0.00           H
ATOM   1869  HG2 ARG A 123      79.140  63.720  78.670  1.00  0.00           H
ATOM   1870  CD  ARG A 123      80.870  64.960  78.170  1.00  0.00           C
ATOM   1871  HD1 ARG A 123      81.870  64.900  77.730  1.00  0.00           H
ATOM   1872  HD2 ARG A 123      80.940  65.330  79.190  1.00  0.00           H
ATOM   1873  NE  ARG A 123      80.030  65.920  77.490  1.00  0.00           N
ATOM   1874  HE  ARG A 123      79.180  65.550  77.080  1.00  0.00           H
ATOM   1875  CZ  ARG A 123      80.120  67.250  77.460  1.00  0.00           C
ATOM   1876  NH1 ARG A 123      81.030  67.880  78.070  1.00  0.00           N
ATOM   1877 1HH1 ARG A 123      81.830  67.470  78.530  1.00  0.00           H
ATOM   1878 2HH1 ARG A 123      81.060  68.870  77.880  1.00  0.00           H
ATOM   1879  NH2 ARG A 123      79.270  67.970  76.780  1.00  0.00           N
ATOM   1880 1HH2 ARG A 123      78.720  67.470  76.090  1.00  0.00           H
ATOM   1881 2HH2 ARG A 123      79.350  68.970  76.810  1.00  0.00           H
ATOM   1882  C   ARG A 123      82.090  61.760  76.720  1.00  0.00           C
ATOM   1883  O   ARG A 123      83.030  62.180  77.370  1.00  0.00           O
ATOM   1884  N   LYS A 124      82.120  60.480  76.340  1.00  0.00           N
ATOM   1885  H   LYS A 124      81.380  60.200  75.710  1.00  0.00           H
ATOM   1886  CA  LYS A 124      83.170  59.480  76.650  1.00  0.00           C
ATOM   1887  HA  LYS A 124      83.440  59.500  77.710  1.00  0.00           H
ATOM   1888  CB  LYS A 124      82.550  58.100  76.480  1.00  0.00           C
ATOM   1889  HB1 LYS A 124      83.380  57.410  76.300  1.00  0.00           H
ATOM   1890  HB2 LYS A 124      82.030  58.060  75.520  1.00  0.00           H
ATOM   1891  CG  LYS A 124      81.680  57.710  77.640  1.00  0.00           C
ATOM   1892  HG1 LYS A 124      81.000  58.510  77.930  1.00  0.00           H
ATOM   1893  HG2 LYS A 124      82.370  57.680  78.490  1.00  0.00           H
ATOM   1894  CD  LYS A 124      80.980  56.410  77.440  1.00  0.00           C
ATOM   1895  HD1 LYS A 124      81.710  55.760  76.950  1.00  0.00           H
ATOM   1896  HD2 LYS A 124      80.040  56.500  76.890  1.00  0.00           H
ATOM   1897  CE  LYS A 124      80.700  55.860  78.820  1.00  0.00           C
ATOM   1898  HE1 LYS A 124      81.560  55.890  79.480  1.00  0.00           H
ATOM   1899  HE2 LYS A 124      80.340  54.830  78.710  1.00  0.00           H
ATOM   1900  NZ  LYS A 124      79.600  56.690  79.460  1.00  0.00           N
ATOM   1901  HZ1 LYS A 124      78.940  56.050  79.880  1.00  0.00           H
ATOM   1902  HZ2 LYS A 124      79.910  57.360  80.160  1.00  0.00           H
ATOM   1903  HZ3 LYS A 124      78.960  57.080  78.780  1.00  0.00           H
ATOM   1904  C   LYS A 124      84.560  59.750  76.000  1.00  0.00           C
ATOM   1905  O   LYS A 124      85.580  59.250  76.500  1.00  0.00           O
ATOM   1906  N   LEU A 125      84.600  60.690  75.000  1.00  0.00           N
ATOM   1907  H   LEU A 125      83.800  61.210  74.690  1.00  0.00           H
ATOM   1908  CA  LEU A 125      85.900  61.220  74.420  1.00  0.00           C
ATOM   1909  HA  LEU A 125      86.680  60.490  74.650  1.00  0.00           H
ATOM   1910  CB  LEU A 125      85.790  61.140  72.900  1.00  0.00           C
ATOM   1911  HB1 LEU A 125      86.630  61.710  72.480  1.00  0.00           H
ATOM   1912  HB2 LEU A 125      84.930  61.740  72.590  1.00  0.00           H
ATOM   1913  CG  LEU A 125      85.750  59.770  72.230  1.00  0.00           C
ATOM   1914  HG  LEU A 125      84.790  59.310  72.460  1.00  0.00           H
ATOM   1915  CD1 LEU A 125      85.720  60.030  70.710  1.00  0.00           C
ATOM   1916 1HD1 LEU A 125      85.650  59.040  70.240  1.00  0.00           H
ATOM   1917 2HD1 LEU A 125      84.810  60.610  70.560  1.00  0.00           H
ATOM   1918 3HD1 LEU A 125      86.590  60.580  70.370  1.00  0.00           H
ATOM   1919  CD2 LEU A 125      86.860  58.790  72.550  1.00  0.00           C
ATOM   1920 1HD2 LEU A 125      87.800  59.340  72.410  1.00  0.00           H
ATOM   1921 2HD2 LEU A 125      86.850  58.480  73.600  1.00  0.00           H
ATOM   1922 3HD2 LEU A 125      86.820  57.930  71.890  1.00  0.00           H
ATOM   1923  C   LEU A 125      86.350  62.640  74.830  1.00  0.00           C
ATOM   1924  O   LEU A 125      87.540  62.860  75.100  1.00  0.00           O
ATOM   1925  N   ALA A 126      85.380  63.580  74.990  1.00  0.00           N
ATOM   1926  H   ALA A 126      84.410  63.310  74.920  1.00  0.00           H
ATOM   1927  CA  ALA A 126      85.610  64.960  75.560  1.00  0.00           C
ATOM   1928  HA  ALA A 126      86.310  65.520  74.940  1.00  0.00           H
ATOM   1929  CB  ALA A 126      84.310  65.770  75.470  1.00  0.00           C
ATOM   1930  HB1 ALA A 126      84.580  66.830  75.420  1.00  0.00           H
ATOM   1931  HB2 ALA A 126      83.650  65.530  74.640  1.00  0.00           H
ATOM   1932  HB3 ALA A 126      83.800  65.600  76.420  1.00  0.00           H
ATOM   1933  C   ALA A 126      86.230  64.840  76.950  1.00  0.00           C
ATOM   1934  O   ALA A 126      87.270  65.450  77.120  1.00  0.00           O
ATOM   1935  N   ASP A 127      85.630  64.050  77.860  1.00  0.00           N
ATOM   1936  H   ASP A 127      84.750  63.620  77.610  1.00  0.00           H
ATOM   1937  CA  ASP A 127      86.120  63.870  79.220  1.00  0.00           C
ATOM   1938  HA  ASP A 127      86.040  64.830  79.720  1.00  0.00           H
ATOM   1939  CB  ASP A 127      85.270  62.750  79.950  1.00  0.00           C
ATOM   1940  HB1 ASP A 127      85.780  62.520  80.890  1.00  0.00           H
ATOM   1941  HB2 ASP A 127      85.420  61.880  79.320  1.00  0.00           H
ATOM   1942  CG  ASP A 127      83.800  63.020  80.170  1.00  0.00           C
ATOM   1943  OD1 ASP A 127      83.400  64.190  79.920  1.00  0.00           O
ATOM   1944  OD2 ASP A 127      83.110  62.120  80.740  1.00  0.00           O
ATOM   1945  C   ASP A 127      87.640  63.510  79.290  1.00  0.00           C
ATOM   1946  O   ASP A 127      88.310  64.070  80.180  1.00  0.00           O
ATOM   1947  N   GLN A 128      88.200  62.620  78.420  1.00  0.00           N
ATOM   1948  H   GLN A 128      87.660  62.200  77.680  1.00  0.00           H
ATOM   1949  CA  GLN A 128      89.580  62.310  78.480  1.00  0.00           C
ATOM   1950  HA  GLN A 128      89.720  62.080  79.530  1.00  0.00           H
ATOM   1951  CB  GLN A 128      89.810  61.110  77.590  1.00  0.00           C
ATOM   1952  HB1 GLN A 128      90.900  61.080  77.560  1.00  0.00           H
ATOM   1953  HB2 GLN A 128      89.450  61.280  76.580  1.00  0.00           H
ATOM   1954  CG  GLN A 128      89.330  59.760  78.270  1.00  0.00           C
ATOM   1955  HG1 GLN A 128      88.260  59.580  78.170  1.00  0.00           H
ATOM   1956  HG2 GLN A 128      89.620  59.650  79.310  1.00  0.00           H
ATOM   1957  CD  GLN A 128      89.930  58.560  77.550  1.00  0.00           C
ATOM   1958  OE1 GLN A 128      90.910  58.710  76.780  1.00  0.00           O
ATOM   1959  NE2 GLN A 128      89.400  57.380  77.720  1.00  0.00           N
ATOM   1960 1HE2 GLN A 128      88.610  57.230  78.340  1.00  0.00           H
ATOM   1961 2HE2 GLN A 128      89.880  56.590  77.330  1.00  0.00           H
ATOM   1962  C   GLN A 128      90.490  63.550  78.070  1.00  0.00           C
ATOM   1963  O   GLN A 128      91.610  63.620  78.540  1.00  0.00           O
ATOM   1964  N   CYS A 129      90.010  64.490  77.300  1.00  0.00           N
ATOM   1965  H   CYS A 129      89.030  64.490  77.070  1.00  0.00           H
ATOM   1966  CA  CYS A 129      90.920  65.430  76.610  1.00  0.00           C
ATOM   1967  HA  CYS A 129      91.730  64.820  76.200  1.00  0.00           H
ATOM   1968  CB  CYS A 129      90.020  66.150  75.600  1.00  0.00           C
ATOM   1969  HB1 CYS A 129      90.530  67.020  75.160  1.00  0.00           H
ATOM   1970  HB2 CYS A 129      89.110  66.500  76.080  1.00  0.00           H
ATOM   1971  SG  CYS A 129      89.630  64.910  74.310  1.00  0.00           S
ATOM   1972  HG  CYS A 129      88.610  64.330  74.950  1.00  0.00           H
ATOM   1973  C   CYS A 129      91.460  66.450  77.590  1.00  0.00           C
ATOM   1974  O   CYS A 129      90.740  66.830  78.540  1.00  0.00           O
ATOM   1975  N   THR A 130      92.630  66.970  77.360  1.00  0.00           N
ATOM   1976  H   THR A 130      93.060  66.530  76.560  1.00  0.00           H
ATOM   1977  CA  THR A 130      93.330  67.960  78.080  1.00  0.00           C
ATOM   1978  HA  THR A 130      93.080  67.860  79.140  1.00  0.00           H
ATOM   1979  CB  THR A 130      94.840  67.790  78.000  1.00  0.00           C
ATOM   1980  HB  THR A 130      95.340  68.600  78.540  1.00  0.00           H
ATOM   1981  CG2 THR A 130      95.220  66.500  78.660  1.00  0.00           C
ATOM   1982 1HG2 THR A 130      94.910  66.510  79.700  1.00  0.00           H
ATOM   1983 2HG2 THR A 130      94.840  65.580  78.200  1.00  0.00           H
ATOM   1984 3HG2 THR A 130      96.310  66.510  78.750  1.00  0.00           H
ATOM   1985  OG1 THR A 130      95.330  67.880  76.670  1.00  0.00           O
ATOM   1986  HG1 THR A 130      95.010  67.140  76.140  1.00  0.00           H
ATOM   1987  C   THR A 130      92.980  69.360  77.630  1.00  0.00           C
ATOM   1988  O   THR A 130      93.230  70.280  78.380  1.00  0.00           O
ATOM   1989  N   GLY A 131      92.510  69.540  76.390  1.00  0.00           N
ATOM   1990  H   GLY A 131      92.590  68.760  75.750  1.00  0.00           H
ATOM   1991  CA  GLY A 131      92.020  70.760  75.880  1.00  0.00           C
ATOM   1992  HA1 GLY A 131      92.850  71.460  75.760  1.00  0.00           H
ATOM   1993  HA2 GLY A 131      91.480  71.340  76.630  1.00  0.00           H
ATOM   1994  C   GLY A 131      91.380  70.690  74.550  1.00  0.00           C
ATOM   1995  O   GLY A 131      91.950  71.240  73.600  1.00  0.00           O
ATOM   1996  N   LEU A 132      90.230  69.980  74.420  1.00  0.00           N
ATOM   1997  H   LEU A 132      89.890  69.500  75.240  1.00  0.00           H
ATOM   1998  CA  LEU A 132      89.530  69.680  73.150  1.00  0.00           C
ATOM   1999  HA  LEU A 132      90.110  68.890  72.690  1.00  0.00           H
ATOM   2000  CB  LEU A 132      88.140  69.110  73.460  1.00  0.00           C
ATOM   2001  HB1 LEU A 132      87.500  69.740  74.090  1.00  0.00           H
ATOM   2002  HB2 LEU A 132      88.270  68.180  74.020  1.00  0.00           H
ATOM   2003  CG  LEU A 132      87.240  68.720  72.270  1.00  0.00           C
ATOM   2004  HG  LEU A 132      86.890  69.600  71.720  1.00  0.00           H
ATOM   2005  CD1 LEU A 132      87.970  67.960  71.270  1.00  0.00           C
ATOM   2006 1HD1 LEU A 132      87.190  67.460  70.690  1.00  0.00           H
ATOM   2007 2HD1 LEU A 132      88.460  68.670  70.590  1.00  0.00           H
ATOM   2008 3HD1 LEU A 132      88.490  67.120  71.710  1.00  0.00           H
ATOM   2009  CD2 LEU A 132      86.040  67.870  72.840  1.00  0.00           C
ATOM   2010 1HD2 LEU A 132      85.430  67.660  71.960  1.00  0.00           H
ATOM   2011 2HD2 LEU A 132      86.310  66.970  73.380  1.00  0.00           H
ATOM   2012 3HD2 LEU A 132      85.390  68.460  73.500  1.00  0.00           H
ATOM   2013  C   LEU A 132      89.440  70.980  72.290  1.00  0.00           C
ATOM   2014  O   LEU A 132      89.070  72.090  72.760  1.00  0.00           O
ATOM   2015  N   GLN A 133      89.870  70.900  71.090  1.00  0.00           N
ATOM   2016  H   GLN A 133      90.190  69.980  70.800  1.00  0.00           H
ATOM   2017  CA  GLN A 133      89.730  71.960  70.090  1.00  0.00           C
ATOM   2018  HA  GLN A 133      89.700  72.980  70.490  1.00  0.00           H
ATOM   2019  CB  GLN A 133      90.700  71.960  68.940  1.00  0.00           C
ATOM   2020  HB1 GLN A 133      90.740  72.930  68.440  1.00  0.00           H
ATOM   2021  HB2 GLN A 133      90.290  71.280  68.200  1.00  0.00           H
ATOM   2022  CG  GLN A 133      92.140  71.580  69.250  1.00  0.00           C
ATOM   2023  HG1 GLN A 133      92.200  70.670  69.850  1.00  0.00           H
ATOM   2024  HG2 GLN A 133      92.620  72.430  69.720  1.00  0.00           H
ATOM   2025  CD  GLN A 133      93.040  71.500  68.120  1.00  0.00           C
ATOM   2026  OE1 GLN A 133      92.960  72.170  67.140  1.00  0.00           O
ATOM   2027  NE2 GLN A 133      94.140  70.840  68.370  1.00  0.00           N
ATOM   2028 1HE2 GLN A 133      94.160  70.150  69.110  1.00  0.00           H
ATOM   2029 2HE2 GLN A 133      94.860  70.770  67.670  1.00  0.00           H
ATOM   2030  C   GLN A 133      88.260  71.880  69.460  1.00  0.00           C
ATOM   2031  O   GLN A 133      87.680  72.930  69.140  1.00  0.00           O
ATOM   2032  N   GLY A 134      87.660  70.690  69.280  1.00  0.00           N
ATOM   2033  H   GLY A 134      87.950  69.830  69.710  1.00  0.00           H
ATOM   2034  CA  GLY A 134      86.490  70.620  68.490  1.00  0.00           C
ATOM   2035  HA1 GLY A 134      86.500  71.480  67.820  1.00  0.00           H
ATOM   2036  HA2 GLY A 134      85.590  70.630  69.110  1.00  0.00           H
ATOM   2037  C   GLY A 134      86.390  69.380  67.610  1.00  0.00           C
ATOM   2038  O   GLY A 134      87.050  68.370  67.930  1.00  0.00           O
ATOM   2039  N   PHE A 135      85.630  69.480  66.510  1.00  0.00           N
ATOM   2040  H   PHE A 135      85.320  70.400  66.230  1.00  0.00           H
ATOM   2041  CA  PHE A 135      85.020  68.350  65.840  1.00  0.00           C
ATOM   2042  HA  PHE A 135      85.530  67.460  66.190  1.00  0.00           H
ATOM   2043  CB  PHE A 135      83.570  68.170  66.110  1.00  0.00           C
ATOM   2044  HB1 PHE A 135      83.170  67.260  65.650  1.00  0.00           H
ATOM   2045  HB2 PHE A 135      83.020  68.970  65.620  1.00  0.00           H
ATOM   2046  CG  PHE A 135      83.360  68.020  67.630  1.00  0.00           C
ATOM   2047  CD1 PHE A 135      83.520  66.740  68.180  1.00  0.00           C
ATOM   2048  HD1 PHE A 135      83.930  65.980  67.520  1.00  0.00           H
ATOM   2049  CE1 PHE A 135      83.340  66.560  69.530  1.00  0.00           C
ATOM   2050  HE1 PHE A 135      83.520  65.580  69.950  1.00  0.00           H
ATOM   2051  CZ  PHE A 135      82.940  67.620  70.350  1.00  0.00           C
ATOM   2052  HZ  PHE A 135      82.820  67.370  71.400  1.00  0.00           H
ATOM   2053  CE2 PHE A 135      82.860  68.930  69.860  1.00  0.00           C
ATOM   2054  HE2 PHE A 135      82.640  69.820  70.440  1.00  0.00           H
ATOM   2055  CD2 PHE A 135      83.060  69.130  68.490  1.00  0.00           C
ATOM   2056  HD2 PHE A 135      83.050  70.100  68.010  1.00  0.00           H
ATOM   2057  C   PHE A 135      85.240  68.310  64.300  1.00  0.00           C
ATOM   2058  O   PHE A 135      84.830  69.250  63.640  1.00  0.00           O
ATOM   2059  N   LEU A 136      85.910  67.330  63.690  1.00  0.00           N
ATOM   2060  H   LEU A 136      86.220  66.580  64.290  1.00  0.00           H
ATOM   2061  CA  LEU A 136      85.930  67.080  62.220  1.00  0.00           C
ATOM   2062  HA  LEU A 136      85.770  67.970  61.600  1.00  0.00           H
ATOM   2063  CB  LEU A 136      87.240  66.430  61.720  1.00  0.00           C
ATOM   2064  HB1 LEU A 136      87.120  66.490  60.640  1.00  0.00           H
ATOM   2065  HB2 LEU A 136      87.400  65.390  62.020  1.00  0.00           H
ATOM   2066  CG  LEU A 136      88.580  67.170  62.080  1.00  0.00           C
ATOM   2067  HG  LEU A 136      88.850  67.090  63.140  1.00  0.00           H
ATOM   2068  CD1 LEU A 136      89.840  66.700  61.340  1.00  0.00           C
ATOM   2069 1HD1 LEU A 136      89.600  66.720  60.280  1.00  0.00           H
ATOM   2070 2HD1 LEU A 136      90.740  67.160  61.740  1.00  0.00           H
ATOM   2071 3HD1 LEU A 136      90.010  65.650  61.580  1.00  0.00           H
ATOM   2072  CD2 LEU A 136      88.490  68.650  61.910  1.00  0.00           C
ATOM   2073 1HD2 LEU A 136      89.420  69.040  62.310  1.00  0.00           H
ATOM   2074 2HD2 LEU A 136      88.340  68.800  60.840  1.00  0.00           H
ATOM   2075 3HD2 LEU A 136      87.750  69.040  62.610  1.00  0.00           H
ATOM   2076  C   LEU A 136      84.830  66.190  61.880  1.00  0.00           C
ATOM   2077  O   LEU A 136      84.720  65.170  62.530  1.00  0.00           O
ATOM   2078  N   VAL A 137      83.970  66.520  60.930  1.00  0.00           N
ATOM   2079  H   VAL A 137      84.180  67.400  60.480  1.00  0.00           H
ATOM   2080  CA  VAL A 137      82.660  65.920  60.610  1.00  0.00           C
ATOM   2081  HA  VAL A 137      82.790  65.010  61.200  1.00  0.00           H
ATOM   2082  CB  VAL A 137      81.540  66.790  61.210  1.00  0.00           C
ATOM   2083  HB  VAL A 137      81.650  67.840  60.940  1.00  0.00           H
ATOM   2084  CG1 VAL A 137      80.170  66.500  60.590  1.00  0.00           C
ATOM   2085 1HG1 VAL A 137      80.110  66.530  59.500  1.00  0.00           H
ATOM   2086 2HG1 VAL A 137      79.990  65.430  60.680  1.00  0.00           H
ATOM   2087 3HG1 VAL A 137      79.400  67.160  60.990  1.00  0.00           H
ATOM   2088  CG2 VAL A 137      81.590  66.690  62.780  1.00  0.00           C
ATOM   2089 1HG2 VAL A 137      80.810  67.260  63.280  1.00  0.00           H
ATOM   2090 2HG2 VAL A 137      81.390  65.650  63.030  1.00  0.00           H
ATOM   2091 3HG2 VAL A 137      82.530  67.080  63.180  1.00  0.00           H
ATOM   2092  C   VAL A 137      82.490  65.440  59.200  1.00  0.00           C
ATOM   2093  O   VAL A 137      82.440  66.230  58.280  1.00  0.00           O
ATOM   2094  N   PHE A 138      82.450  64.150  59.000  1.00  0.00           N
ATOM   2095  H   PHE A 138      82.410  63.610  59.860  1.00  0.00           H
ATOM   2096  CA  PHE A 138      82.390  63.430  57.740  1.00  0.00           C
ATOM   2097  HA  PHE A 138      82.750  64.000  56.880  1.00  0.00           H
ATOM   2098  CB  PHE A 138      83.550  62.360  57.820  1.00  0.00           C
ATOM   2099  HB1 PHE A 138      83.530  61.720  56.930  1.00  0.00           H
ATOM   2100  HB2 PHE A 138      83.200  61.660  58.570  1.00  0.00           H
ATOM   2101  CG  PHE A 138      84.910  62.910  57.980  1.00  0.00           C
ATOM   2102  CD1 PHE A 138      85.340  63.080  59.340  1.00  0.00           C
ATOM   2103  HD1 PHE A 138      84.630  62.820  60.110  1.00  0.00           H
ATOM   2104  CE1 PHE A 138      86.590  63.660  59.640  1.00  0.00           C
ATOM   2105  HE1 PHE A 138      86.810  63.780  60.690  1.00  0.00           H
ATOM   2106  CZ  PHE A 138      87.440  63.970  58.570  1.00  0.00           C
ATOM   2107  HZ  PHE A 138      88.410  64.370  58.820  1.00  0.00           H
ATOM   2108  CE2 PHE A 138      87.050  63.740  57.210  1.00  0.00           C
ATOM   2109  HE2 PHE A 138      87.750  64.020  56.430  1.00  0.00           H
ATOM   2110  CD2 PHE A 138      85.750  63.260  56.950  1.00  0.00           C
ATOM   2111  HD2 PHE A 138      85.410  63.070  55.950  1.00  0.00           H
ATOM   2112  C   PHE A 138      80.950  62.990  57.490  1.00  0.00           C
ATOM   2113  O   PHE A 138      80.300  62.310  58.260  1.00  0.00           O
ATOM   2114  N   HIS A 139      80.420  63.380  56.330  1.00  0.00           N
ATOM   2115  H   HIS A 139      80.980  63.910  55.680  1.00  0.00           H
ATOM   2116  CA  HIS A 139      79.070  63.020  55.860  1.00  0.00           C
ATOM   2117  HA  HIS A 139      78.880  61.980  56.120  1.00  0.00           H
ATOM   2118  CB  HIS A 139      78.100  63.760  56.660  1.00  0.00           C
ATOM   2119  HB1 HIS A 139      78.370  63.500  57.680  1.00  0.00           H
ATOM   2120  HB2 HIS A 139      77.150  63.230  56.620  1.00  0.00           H
ATOM   2121  CG  HIS A 139      77.960  65.240  56.470  1.00  0.00           C
ATOM   2122  ND1 HIS A 139      76.850  65.960  56.160  1.00  0.00           N
ATOM   2123  HD1 HIS A 139      76.060  65.510  55.730  1.00  0.00           H
ATOM   2124  CE1 HIS A 139      77.130  67.240  56.140  1.00  0.00           C
ATOM   2125  HE1 HIS A 139      76.520  68.060  55.790  1.00  0.00           H
ATOM   2126  NE2 HIS A 139      78.380  67.440  56.450  1.00  0.00           N
ATOM   2127  HE2 HIS A 139      78.840  68.330  56.600  1.00  0.00           H
ATOM   2128  CD2 HIS A 139      78.940  66.180  56.730  1.00  0.00           C
ATOM   2129  HD2 HIS A 139      79.980  66.000  56.950  1.00  0.00           H
ATOM   2130  C   HIS A 139      78.790  63.230  54.390  1.00  0.00           C
ATOM   2131  O   HIS A 139      79.450  64.100  53.790  1.00  0.00           O
ATOM   2132  N   SER A 140      77.650  62.740  53.810  1.00  0.00           N
ATOM   2133  H   SER A 140      77.100  61.960  54.140  1.00  0.00           H
ATOM   2134  CA  SER A 140      76.950  63.240  52.580  1.00  0.00           C
ATOM   2135  HA  SER A 140      77.690  63.690  51.900  1.00  0.00           H
ATOM   2136  CB  SER A 140      76.250  62.100  51.810  1.00  0.00           C
ATOM   2137  HB1 SER A 140      77.000  61.400  51.460  1.00  0.00           H
ATOM   2138  HB2 SER A 140      75.530  62.480  51.080  1.00  0.00           H
ATOM   2139  OG  SER A 140      75.400  61.450  52.770  1.00  0.00           O
ATOM   2140  HG  SER A 140      75.460  60.490  52.730  1.00  0.00           H
ATOM   2141  C   SER A 140      75.910  64.380  52.910  1.00  0.00           C
ATOM   2142  O   SER A 140      75.370  64.500  53.990  1.00  0.00           O
ATOM   2143  N   PHE A 141      75.670  65.230  51.900  1.00  0.00           N
ATOM   2144  H   PHE A 141      76.320  65.320  51.130  1.00  0.00           H
ATOM   2145  CA  PHE A 141      74.520  66.090  51.760  1.00  0.00           C
ATOM   2146  HA  PHE A 141      74.310  66.670  52.660  1.00  0.00           H
ATOM   2147  CB  PHE A 141      74.970  67.090  50.620  1.00  0.00           C
ATOM   2148  HB1 PHE A 141      74.110  67.700  50.350  1.00  0.00           H
ATOM   2149  HB2 PHE A 141      75.310  66.600  49.710  1.00  0.00           H
ATOM   2150  CG  PHE A 141      75.990  68.100  50.970  1.00  0.00           C
ATOM   2151  CD1 PHE A 141      76.230  68.510  52.310  1.00  0.00           C
ATOM   2152  HD1 PHE A 141      75.760  68.070  53.180  1.00  0.00           H
ATOM   2153  CE1 PHE A 141      77.160  69.520  52.550  1.00  0.00           C
ATOM   2154  HE1 PHE A 141      77.250  69.880  53.570  1.00  0.00           H
ATOM   2155  CZ  PHE A 141      77.860  70.170  51.480  1.00  0.00           C
ATOM   2156  HZ  PHE A 141      78.690  70.800  51.750  1.00  0.00           H
ATOM   2157  CE2 PHE A 141      77.560  69.870  50.140  1.00  0.00           C
ATOM   2158  HE2 PHE A 141      78.020  70.470  49.370  1.00  0.00           H
ATOM   2159  CD2 PHE A 141      76.560  68.900  49.970  1.00  0.00           C
ATOM   2160  HD2 PHE A 141      76.120  68.820  48.990  1.00  0.00           H
ATOM   2161  C   PHE A 141      73.280  65.310  51.310  1.00  0.00           C
ATOM   2162  O   PHE A 141      72.140  65.780  51.520  1.00  0.00           O
ATOM   2163  N   GLY A 142      73.500  64.230  50.470  1.00  0.00           N
ATOM   2164  H   GLY A 142      74.430  63.870  50.330  1.00  0.00           H
ATOM   2165  CA  GLY A 142      72.430  63.550  49.790  1.00  0.00           C
ATOM   2166  HA1 GLY A 142      72.800  63.360  48.790  1.00  0.00           H
ATOM   2167  HA2 GLY A 142      71.620  64.270  49.650  1.00  0.00           H
ATOM   2168  C   GLY A 142      71.870  62.250  50.450  1.00  0.00           C
ATOM   2169  O   GLY A 142      70.860  61.770  50.050  1.00  0.00           O
ATOM   2170  N   GLY A 143      72.500  61.770  51.580  1.00  0.00           N
ATOM   2171  H   GLY A 143      73.380  62.170  51.850  1.00  0.00           H
ATOM   2172  CA  GLY A 143      72.120  60.580  52.360  1.00  0.00           C
ATOM   2173  HA1 GLY A 143      72.920  60.080  52.900  1.00  0.00           H
ATOM   2174  HA2 GLY A 143      71.610  59.860  51.710  1.00  0.00           H
ATOM   2175  C   GLY A 143      71.160  61.100  53.480  1.00  0.00           C
ATOM   2176  O   GLY A 143      71.280  62.230  53.900  1.00  0.00           O
ATOM   2177  N   GLY A 144      70.070  60.360  53.780  1.00  0.00           N
ATOM   2178  H   GLY A 144      69.990  59.360  53.650  1.00  0.00           H
ATOM   2179  CA  GLY A 144      69.110  60.810  54.820  1.00  0.00           C
ATOM   2180  HA1 GLY A 144      68.230  60.160  54.810  1.00  0.00           H
ATOM   2181  HA2 GLY A 144      68.910  61.870  54.630  1.00  0.00           H
ATOM   2182  C   GLY A 144      69.680  60.790  56.260  1.00  0.00           C
ATOM   2183  O   GLY A 144      69.550  61.720  57.040  1.00  0.00           O
ATOM   2184  N   THR A 145      70.600  59.850  56.540  1.00  0.00           N
ATOM   2185  H   THR A 145      70.810  59.150  55.840  1.00  0.00           H
ATOM   2186  CA  THR A 145      71.540  59.840  57.750  1.00  0.00           C
ATOM   2187  HA  THR A 145      70.930  59.980  58.640  1.00  0.00           H
ATOM   2188  CB  THR A 145      72.220  58.490  57.810  1.00  0.00           C
ATOM   2189  HB  THR A 145      72.840  58.420  56.910  1.00  0.00           H
ATOM   2190  CG2 THR A 145      73.120  58.470  59.070  1.00  0.00           C
ATOM   2191 1HG2 THR A 145      73.580  57.500  59.260  1.00  0.00           H
ATOM   2192 2HG2 THR A 145      73.920  59.180  58.890  1.00  0.00           H
ATOM   2193 3HG2 THR A 145      72.500  58.820  59.900  1.00  0.00           H
ATOM   2194  OG1 THR A 145      71.380  57.410  57.870  1.00  0.00           O
ATOM   2195  HG1 THR A 145      71.230  56.970  57.030  1.00  0.00           H
ATOM   2196  C   THR A 145      72.440  61.100  57.650  1.00  0.00           C
ATOM   2197  O   THR A 145      72.540  61.990  58.520  1.00  0.00           O
ATOM   2198  N   GLY A 146      73.190  61.150  56.530  1.00  0.00           N
ATOM   2199  H   GLY A 146      73.210  60.300  55.970  1.00  0.00           H
ATOM   2200  CA  GLY A 146      74.310  62.010  56.240  1.00  0.00           C
ATOM   2201  HA1 GLY A 146      74.610  61.760  55.220  1.00  0.00           H
ATOM   2202  HA2 GLY A 146      75.080  61.860  56.990  1.00  0.00           H
ATOM   2203  C   GLY A 146      73.880  63.490  56.280  1.00  0.00           C
ATOM   2204  O   GLY A 146      74.570  64.370  56.750  1.00  0.00           O
ATOM   2205  N   SER A 147      72.620  63.710  55.830  1.00  0.00           N
ATOM   2206  H   SER A 147      72.140  62.930  55.420  1.00  0.00           H
ATOM   2207  CA  SER A 147      72.040  65.050  55.860  1.00  0.00           C
ATOM   2208  HA  SER A 147      72.820  65.810  55.940  1.00  0.00           H
ATOM   2209  CB  SER A 147      71.310  65.350  54.640  1.00  0.00           C
ATOM   2210  HB1 SER A 147      72.040  65.210  53.840  1.00  0.00           H
ATOM   2211  HB2 SER A 147      70.900  66.360  54.660  1.00  0.00           H
ATOM   2212  OG  SER A 147      70.200  64.450  54.410  1.00  0.00           O
ATOM   2213  HG  SER A 147      70.600  63.610  54.170  1.00  0.00           H
ATOM   2214  C   SER A 147      71.190  65.280  57.110  1.00  0.00           C
ATOM   2215  O   SER A 147      71.430  66.340  57.740  1.00  0.00           O
ATOM   2216  N   GLY A 148      70.240  64.450  57.520  1.00  0.00           N
ATOM   2217  H   GLY A 148      70.130  63.590  57.020  1.00  0.00           H
ATOM   2218  CA  GLY A 148      69.360  64.820  58.660  1.00  0.00           C
ATOM   2219  HA1 GLY A 148      68.500  64.140  58.670  1.00  0.00           H
ATOM   2220  HA2 GLY A 148      68.930  65.810  58.530  1.00  0.00           H
ATOM   2221  C   GLY A 148      69.940  64.810  60.050  1.00  0.00           C
ATOM   2222  O   GLY A 148      69.760  65.770  60.810  1.00  0.00           O
ATOM   2223  N   PHE A 149      70.780  63.830  60.290  1.00  0.00           N
ATOM   2224  H   PHE A 149      71.020  63.170  59.560  1.00  0.00           H
ATOM   2225  CA  PHE A 149      71.390  63.520  61.560  1.00  0.00           C
ATOM   2226  HA  PHE A 149      70.750  63.880  62.360  1.00  0.00           H
ATOM   2227  CB  PHE A 149      71.480  62.000  61.770  1.00  0.00           C
ATOM   2228  HB1 PHE A 149      72.430  61.640  61.390  1.00  0.00           H
ATOM   2229  HB2 PHE A 149      70.610  61.480  61.350  1.00  0.00           H
ATOM   2230  CG  PHE A 149      71.540  61.560  63.180  1.00  0.00           C
ATOM   2231  CD1 PHE A 149      70.520  61.840  64.080  1.00  0.00           C
ATOM   2232  HD1 PHE A 149      69.670  62.390  63.710  1.00  0.00           H
ATOM   2233  CE1 PHE A 149      70.640  61.580  65.480  1.00  0.00           C
ATOM   2234  HE1 PHE A 149      69.970  61.930  66.250  1.00  0.00           H
ATOM   2235  CZ  PHE A 149      71.790  60.910  65.910  1.00  0.00           C
ATOM   2236  HZ  PHE A 149      72.040  60.780  66.950  1.00  0.00           H
ATOM   2237  CE2 PHE A 149      72.800  60.530  64.980  1.00  0.00           C
ATOM   2238  HE2 PHE A 149      73.660  60.010  65.360  1.00  0.00           H
ATOM   2239  CD2 PHE A 149      72.670  60.830  63.630  1.00  0.00           C
ATOM   2240  HD2 PHE A 149      73.390  60.390  62.950  1.00  0.00           H
ATOM   2241  C   PHE A 149      72.750  64.190  61.780  1.00  0.00           C
ATOM   2242  O   PHE A 149      73.190  64.180  62.960  1.00  0.00           O
ATOM   2243  N   THR A 150      73.310  64.760  60.730  1.00  0.00           N
ATOM   2244  H   THR A 150      72.920  64.630  59.810  1.00  0.00           H
ATOM   2245  CA  THR A 150      74.450  65.690  60.820  1.00  0.00           C
ATOM   2246  HA  THR A 150      75.190  65.370  61.550  1.00  0.00           H
ATOM   2247  CB  THR A 150      75.330  65.830  59.520  1.00  0.00           C
ATOM   2248  HB  THR A 150      74.890  66.380  58.680  1.00  0.00           H
ATOM   2249  CG2 THR A 150      76.700  66.440  59.980  1.00  0.00           C
ATOM   2250 1HG2 THR A 150      77.400  66.210  59.180  1.00  0.00           H
ATOM   2251 2HG2 THR A 150      76.670  67.490  60.250  1.00  0.00           H
ATOM   2252 3HG2 THR A 150      77.040  65.970  60.900  1.00  0.00           H
ATOM   2253  OG1 THR A 150      75.600  64.540  59.080  1.00  0.00           O
ATOM   2254  HG1 THR A 150      74.940  64.240  58.450  1.00  0.00           H
ATOM   2255  C   THR A 150      73.910  67.010  61.140  1.00  0.00           C
ATOM   2256  O   THR A 150      74.600  67.540  62.040  1.00  0.00           O
ATOM   2257  N   SER A 151      72.830  67.600  60.570  1.00  0.00           N
ATOM   2258  H   SER A 151      72.290  67.180  59.830  1.00  0.00           H
ATOM   2259  CA  SER A 151      72.470  68.990  61.000  1.00  0.00           C
ATOM   2260  HA  SER A 151      73.350  69.620  60.940  1.00  0.00           H
ATOM   2261  CB  SER A 151      71.410  69.610  60.110  1.00  0.00           C
ATOM   2262  HB1 SER A 151      71.870  69.790  59.140  1.00  0.00           H
ATOM   2263  HB2 SER A 151      71.100  70.550  60.570  1.00  0.00           H
ATOM   2264  OG  SER A 151      70.340  68.740  59.890  1.00  0.00           O
ATOM   2265  HG  SER A 151      69.610  69.200  59.460  1.00  0.00           H
ATOM   2266  C   SER A 151      71.940  69.020  62.400  1.00  0.00           C
ATOM   2267  O   SER A 151      72.310  69.930  63.140  1.00  0.00           O
ATOM   2268  N   LEU A 152      71.200  68.020  62.900  1.00  0.00           N
ATOM   2269  H   LEU A 152      70.970  67.260  62.270  1.00  0.00           H
ATOM   2270  CA  LEU A 152      70.750  67.860  64.280  1.00  0.00           C
ATOM   2271  HA  LEU A 152      70.220  68.730  64.670  1.00  0.00           H
ATOM   2272  CB  LEU A 152      69.850  66.590  64.470  1.00  0.00           C
ATOM   2273  HB1 LEU A 152      70.540  65.810  64.150  1.00  0.00           H
ATOM   2274  HB2 LEU A 152      68.980  66.610  63.820  1.00  0.00           H
ATOM   2275  CG  LEU A 152      69.170  66.390  65.840  1.00  0.00           C
ATOM   2276  HG  LEU A 152      69.910  66.590  66.610  1.00  0.00           H
ATOM   2277  CD1 LEU A 152      68.190  67.590  66.160  1.00  0.00           C
ATOM   2278 1HD1 LEU A 152      67.700  67.280  67.080  1.00  0.00           H
ATOM   2279 2HD1 LEU A 152      68.610  68.590  66.190  1.00  0.00           H
ATOM   2280 3HD1 LEU A 152      67.500  67.520  65.320  1.00  0.00           H
ATOM   2281  CD2 LEU A 152      68.470  65.060  65.900  1.00  0.00           C
ATOM   2282 1HD2 LEU A 152      68.160  64.770  66.910  1.00  0.00           H
ATOM   2283 2HD2 LEU A 152      67.590  64.940  65.270  1.00  0.00           H
ATOM   2284 3HD2 LEU A 152      69.200  64.310  65.600  1.00  0.00           H
ATOM   2285  C   LEU A 152      72.000  67.730  65.300  1.00  0.00           C
ATOM   2286  O   LEU A 152      71.990  68.350  66.360  1.00  0.00           O
ATOM   2287  N   LEU A 153      73.060  67.070  64.850  1.00  0.00           N
ATOM   2288  H   LEU A 153      72.980  66.460  64.050  1.00  0.00           H
ATOM   2289  CA  LEU A 153      74.280  67.020  65.640  1.00  0.00           C
ATOM   2290  HA  LEU A 153      74.040  66.710  66.660  1.00  0.00           H
ATOM   2291  CB  LEU A 153      75.120  65.890  65.050  1.00  0.00           C
ATOM   2292  HB1 LEU A 153      75.210  66.020  63.970  1.00  0.00           H
ATOM   2293  HB2 LEU A 153      74.640  64.910  65.150  1.00  0.00           H
ATOM   2294  CG  LEU A 153      76.500  65.790  65.740  1.00  0.00           C
ATOM   2295  HG  LEU A 153      77.030  66.720  65.580  1.00  0.00           H
ATOM   2296  CD1 LEU A 153      76.390  65.440  67.220  1.00  0.00           C
ATOM   2297 1HD1 LEU A 153      75.870  64.490  67.360  1.00  0.00           H
ATOM   2298 2HD1 LEU A 153      77.410  65.520  67.590  1.00  0.00           H
ATOM   2299 3HD1 LEU A 153      75.800  66.220  67.700  1.00  0.00           H
ATOM   2300  CD2 LEU A 153      77.350  64.750  65.010  1.00  0.00           C
ATOM   2301 1HD2 LEU A 153      77.200  63.710  65.300  1.00  0.00           H
ATOM   2302 2HD2 LEU A 153      77.260  64.690  63.930  1.00  0.00           H
ATOM   2303 3HD2 LEU A 153      78.410  64.880  65.210  1.00  0.00           H
ATOM   2304  C   LEU A 153      74.880  68.410  65.750  1.00  0.00           C
ATOM   2305  O   LEU A 153      75.360  68.760  66.810  1.00  0.00           O
ATOM   2306  N   MET A 154      75.020  69.110  64.640  1.00  0.00           N
ATOM   2307  H   MET A 154      74.780  68.620  63.790  1.00  0.00           H
ATOM   2308  CA  MET A 154      75.560  70.440  64.590  1.00  0.00           C
ATOM   2309  HA  MET A 154      76.530  70.370  65.080  1.00  0.00           H
ATOM   2310  CB  MET A 154      75.740  70.950  63.130  1.00  0.00           C
ATOM   2311  HB1 MET A 154      76.220  71.930  63.080  1.00  0.00           H
ATOM   2312  HB2 MET A 154      74.750  70.900  62.680  1.00  0.00           H
ATOM   2313  CG  MET A 154      76.600  70.080  62.250  1.00  0.00           C
ATOM   2314  HG1 MET A 154      76.490  70.490  61.250  1.00  0.00           H
ATOM   2315  HG2 MET A 154      76.150  69.090  62.230  1.00  0.00           H
ATOM   2316  SD  MET A 154      78.440  70.010  62.570  1.00  0.00           S
ATOM   2317  CE  MET A 154      78.830  71.480  61.600  1.00  0.00           C
ATOM   2318  HE1 MET A 154      79.850  71.710  61.900  1.00  0.00           H
ATOM   2319  HE2 MET A 154      78.870  71.300  60.520  1.00  0.00           H
ATOM   2320  HE3 MET A 154      78.120  72.270  61.850  1.00  0.00           H
ATOM   2321  C   MET A 154      74.710  71.350  65.500  1.00  0.00           C
ATOM   2322  O   MET A 154      75.360  72.030  66.300  1.00  0.00           O
ATOM   2323  N   GLU A 155      73.360  71.390  65.420  1.00  0.00           N
ATOM   2324  H   GLU A 155      72.940  70.710  64.800  1.00  0.00           H
ATOM   2325  CA  GLU A 155      72.610  72.150  66.390  1.00  0.00           C
ATOM   2326  HA  GLU A 155      72.890  73.180  66.190  1.00  0.00           H
ATOM   2327  CB  GLU A 155      71.080  71.910  66.200  1.00  0.00           C
ATOM   2328  HB1 GLU A 155      70.600  72.610  66.890  1.00  0.00           H
ATOM   2329  HB2 GLU A 155      70.780  70.890  66.420  1.00  0.00           H
ATOM   2330  CG  GLU A 155      70.640  72.290  64.780  1.00  0.00           C
ATOM   2331  HG1 GLU A 155      70.990  71.520  64.090  1.00  0.00           H
ATOM   2332  HG2 GLU A 155      71.090  73.210  64.420  1.00  0.00           H
ATOM   2333  CD  GLU A 155      69.120  72.400  64.730  1.00  0.00           C
ATOM   2334  OE1 GLU A 155      68.450  71.490  64.240  1.00  0.00           O
ATOM   2335  OE2 GLU A 155      68.580  73.440  65.130  1.00  0.00           O
ATOM   2336  C   GLU A 155      72.930  71.830  67.880  1.00  0.00           C
ATOM   2337  O   GLU A 155      72.990  72.760  68.680  1.00  0.00           O
ATOM   2338  N   ARG A 156      73.210  70.580  68.210  1.00  0.00           N
ATOM   2339  H   ARG A 156      72.920  69.890  67.540  1.00  0.00           H
ATOM   2340  CA  ARG A 156      73.410  70.140  69.640  1.00  0.00           C
ATOM   2341  HA  ARG A 156      72.930  70.780  70.380  1.00  0.00           H
ATOM   2342  CB  ARG A 156      72.720  68.770  69.850  1.00  0.00           C
ATOM   2343  HB1 ARG A 156      72.910  68.420  70.860  1.00  0.00           H
ATOM   2344  HB2 ARG A 156      73.170  68.070  69.140  1.00  0.00           H
ATOM   2345  CG  ARG A 156      71.130  68.690  69.760  1.00  0.00           C
ATOM   2346  HG1 ARG A 156      70.830  67.640  69.660  1.00  0.00           H
ATOM   2347  HG2 ARG A 156      70.840  69.360  68.950  1.00  0.00           H
ATOM   2348  CD  ARG A 156      70.430  69.420  70.970  1.00  0.00           C
ATOM   2349  HD1 ARG A 156      69.370  69.300  70.730  1.00  0.00           H
ATOM   2350  HD2 ARG A 156      70.700  70.480  71.010  1.00  0.00           H
ATOM   2351  NE  ARG A 156      70.720  68.930  72.300  1.00  0.00           N
ATOM   2352  HE  ARG A 156      71.650  69.080  72.650  1.00  0.00           H
ATOM   2353  CZ  ARG A 156      70.030  68.040  73.010  1.00  0.00           C
ATOM   2354  NH1 ARG A 156      69.010  67.370  72.550  1.00  0.00           N
ATOM   2355 1HH1 ARG A 156      68.820  67.270  71.560  1.00  0.00           H
ATOM   2356 2HH1 ARG A 156      68.490  66.740  73.160  1.00  0.00           H
ATOM   2357  NH2 ARG A 156      70.500  67.570  74.170  1.00  0.00           N
ATOM   2358 1HH2 ARG A 156      71.350  67.960  74.560  1.00  0.00           H
ATOM   2359 2HH2 ARG A 156      70.020  66.820  74.650  1.00  0.00           H
ATOM   2360  C   ARG A 156      74.850  70.180  70.080  1.00  0.00           C
ATOM   2361  O   ARG A 156      75.090  70.370  71.250  1.00  0.00           O
ATOM   2362  N   LEU A 157      75.830  70.210  69.150  1.00  0.00           N
ATOM   2363  H   LEU A 157      75.600  69.930  68.200  1.00  0.00           H
ATOM   2364  CA  LEU A 157      77.250  70.520  69.470  1.00  0.00           C
ATOM   2365  HA  LEU A 157      77.570  69.890  70.310  1.00  0.00           H
ATOM   2366  CB  LEU A 157      78.110  70.230  68.180  1.00  0.00           C
ATOM   2367  HB1 LEU A 157      79.090  70.660  68.350  1.00  0.00           H
ATOM   2368  HB2 LEU A 157      77.610  70.590  67.280  1.00  0.00           H
ATOM   2369  CG  LEU A 157      78.340  68.600  67.950  1.00  0.00           C
ATOM   2370  HG  LEU A 157      77.410  68.040  67.960  1.00  0.00           H
ATOM   2371  CD1 LEU A 157      79.230  68.390  66.720  1.00  0.00           C
ATOM   2372 1HD1 LEU A 157      79.150  67.340  66.410  1.00  0.00           H
ATOM   2373 2HD1 LEU A 157      78.810  68.960  65.890  1.00  0.00           H
ATOM   2374 3HD1 LEU A 157      80.280  68.600  66.920  1.00  0.00           H
ATOM   2375  CD2 LEU A 157      79.130  67.870  68.980  1.00  0.00           C
ATOM   2376 1HD2 LEU A 157      78.520  67.690  69.860  1.00  0.00           H
ATOM   2377 2HD2 LEU A 157      79.150  66.830  68.640  1.00  0.00           H
ATOM   2378 3HD2 LEU A 157      80.090  68.300  69.280  1.00  0.00           H
ATOM   2379  C   LEU A 157      77.320  72.020  69.760  1.00  0.00           C
ATOM   2380  O   LEU A 157      78.090  72.340  70.670  1.00  0.00           O
ATOM   2381  N   SER A 158      76.560  72.900  69.110  1.00  0.00           N
ATOM   2382  H   SER A 158      75.960  72.570  68.370  1.00  0.00           H
ATOM   2383  CA  SER A 158      76.560  74.320  69.460  1.00  0.00           C
ATOM   2384  HA  SER A 158      77.620  74.590  69.510  1.00  0.00           H
ATOM   2385  CB  SER A 158      75.710  75.100  68.460  1.00  0.00           C
ATOM   2386  HB1 SER A 158      75.710  76.150  68.750  1.00  0.00           H
ATOM   2387  HB2 SER A 158      74.640  74.910  68.480  1.00  0.00           H
ATOM   2388  OG  SER A 158      76.220  74.920  67.110  1.00  0.00           O
ATOM   2389  HG  SER A 158      75.570  74.430  66.590  1.00  0.00           H
ATOM   2390  C   SER A 158      76.030  74.630  70.860  1.00  0.00           C
ATOM   2391  O   SER A 158      76.300  75.680  71.400  1.00  0.00           O
ATOM   2392  N   VAL A 159      75.270  73.660  71.430  1.00  0.00           N
ATOM   2393  H   VAL A 159      75.070  72.850  70.860  1.00  0.00           H
ATOM   2394  CA  VAL A 159      74.780  73.670  72.820  1.00  0.00           C
ATOM   2395  HA  VAL A 159      74.630  74.730  73.020  1.00  0.00           H
ATOM   2396  CB  VAL A 159      73.350  73.130  73.040  1.00  0.00           C
ATOM   2397  HB  VAL A 159      73.380  72.060  72.800  1.00  0.00           H
ATOM   2398  CG1 VAL A 159      72.750  73.330  74.520  1.00  0.00           C
ATOM   2399 1HG1 VAL A 159      71.780  72.880  74.710  1.00  0.00           H
ATOM   2400 2HG1 VAL A 159      73.570  73.040  75.190  1.00  0.00           H
ATOM   2401 3HG1 VAL A 159      72.490  74.390  74.560  1.00  0.00           H
ATOM   2402  CG2 VAL A 159      72.380  73.800  72.100  1.00  0.00           C
ATOM   2403 1HG2 VAL A 159      72.520  73.440  71.080  1.00  0.00           H
ATOM   2404 2HG2 VAL A 159      71.360  73.560  72.380  1.00  0.00           H
ATOM   2405 3HG2 VAL A 159      72.650  74.840  71.920  1.00  0.00           H
ATOM   2406  C   VAL A 159      75.760  73.100  73.860  1.00  0.00           C
ATOM   2407  O   VAL A 159      76.150  73.790  74.790  1.00  0.00           O
ATOM   2408  N   ASP A 160      76.400  71.950  73.590  1.00  0.00           N
ATOM   2409  H   ASP A 160      76.260  71.570  72.670  1.00  0.00           H
ATOM   2410  CA  ASP A 160      77.260  71.220  74.530  1.00  0.00           C
ATOM   2411  HA  ASP A 160      77.040  71.500  75.560  1.00  0.00           H
ATOM   2412  CB  ASP A 160      77.150  69.660  74.280  1.00  0.00           C
ATOM   2413  HB1 ASP A 160      78.140  69.270  74.500  1.00  0.00           H
ATOM   2414  HB2 ASP A 160      77.010  69.440  73.220  1.00  0.00           H
ATOM   2415  CG  ASP A 160      76.150  68.910  75.180  1.00  0.00           C
ATOM   2416  OD1 ASP A 160      74.990  69.280  75.250  1.00  0.00           O
ATOM   2417  OD2 ASP A 160      76.590  67.950  75.820  1.00  0.00           O
ATOM   2418  C   ASP A 160      78.740  71.570  74.360  1.00  0.00           C
ATOM   2419  O   ASP A 160      79.520  71.540  75.350  1.00  0.00           O
ATOM   2420  N   TYR A 161      79.150  72.030  73.190  1.00  0.00           N
ATOM   2421  H   TYR A 161      78.480  72.120  72.440  1.00  0.00           H
ATOM   2422  CA  TYR A 161      80.460  72.490  72.950  1.00  0.00           C
ATOM   2423  HA  TYR A 161      81.000  72.520  73.890  1.00  0.00           H
ATOM   2424  CB  TYR A 161      81.150  71.470  72.120  1.00  0.00           C
ATOM   2425  HB1 TYR A 161      82.180  71.750  71.920  1.00  0.00           H
ATOM   2426  HB2 TYR A 161      80.660  71.390  71.150  1.00  0.00           H
ATOM   2427  CG  TYR A 161      81.120  70.070  72.760  1.00  0.00           C
ATOM   2428  CD1 TYR A 161      82.030  69.710  73.730  1.00  0.00           C
ATOM   2429  HD1 TYR A 161      82.840  70.380  73.980  1.00  0.00           H
ATOM   2430  CE1 TYR A 161      82.020  68.480  74.310  1.00  0.00           C
ATOM   2431  HE1 TYR A 161      82.720  68.240  75.100  1.00  0.00           H
ATOM   2432  CZ  TYR A 161      81.080  67.500  73.890  1.00  0.00           C
ATOM   2433  OH  TYR A 161      81.150  66.340  74.540  1.00  0.00           O
ATOM   2434  HH  TYR A 161      80.570  65.650  74.190  1.00  0.00           H
ATOM   2435  CE2 TYR A 161      80.180  67.870  72.890  1.00  0.00           C
ATOM   2436  HE2 TYR A 161      79.570  67.110  72.420  1.00  0.00           H
ATOM   2437  CD2 TYR A 161      80.200  69.150  72.290  1.00  0.00           C
ATOM   2438  HD2 TYR A 161      79.480  69.420  71.530  1.00  0.00           H
ATOM   2439  C   TYR A 161      80.530  73.940  72.320  1.00  0.00           C
ATOM   2440  O   TYR A 161      81.300  74.280  71.390  1.00  0.00           O
ATOM   2441  N   GLY A 162      79.740  74.880  72.920  1.00  0.00           N
ATOM   2442  H   GLY A 162      79.220  74.630  73.750  1.00  0.00           H
ATOM   2443  CA  GLY A 162      79.620  76.230  72.370  1.00  0.00           C
ATOM   2444  HA1 GLY A 162      78.880  76.770  72.950  1.00  0.00           H
ATOM   2445  HA2 GLY A 162      79.340  76.140  71.320  1.00  0.00           H
ATOM   2446  C   GLY A 162      80.830  77.080  72.170  1.00  0.00           C
ATOM   2447  O   GLY A 162      80.980  77.790  71.130  1.00  0.00           O
ATOM   2448  N   LYS A 163      81.940  77.050  72.910  1.00  0.00           N
ATOM   2449  H   LYS A 163      81.860  76.430  73.700  1.00  0.00           H
ATOM   2450  CA  LYS A 163      83.250  77.610  72.520  1.00  0.00           C
ATOM   2451  HA  LYS A 163      82.990  78.460  71.880  1.00  0.00           H
ATOM   2452  CB  LYS A 163      84.010  78.090  73.780  1.00  0.00           C
ATOM   2453  HB1 LYS A 163      84.960  78.420  73.370  1.00  0.00           H
ATOM   2454  HB2 LYS A 163      84.230  77.270  74.450  1.00  0.00           H
ATOM   2455  CG  LYS A 163      83.390  79.220  74.590  1.00  0.00           C
ATOM   2456  HG1 LYS A 163      82.550  78.790  75.130  1.00  0.00           H
ATOM   2457  HG2 LYS A 163      82.950  80.010  73.990  1.00  0.00           H
ATOM   2458  CD  LYS A 163      84.370  79.740  75.640  1.00  0.00           C
ATOM   2459  HD1 LYS A 163      85.220  80.240  75.180  1.00  0.00           H
ATOM   2460  HD2 LYS A 163      85.010  79.010  76.130  1.00  0.00           H
ATOM   2461  CE  LYS A 163      83.890  80.720  76.720  1.00  0.00           C
ATOM   2462  HE1 LYS A 163      84.720  81.130  77.290  1.00  0.00           H
ATOM   2463  HE2 LYS A 163      83.390  80.100  77.450  1.00  0.00           H
ATOM   2464  NZ  LYS A 163      82.920  81.690  76.150  1.00  0.00           N
ATOM   2465  HZ1 LYS A 163      81.950  81.410  76.230  1.00  0.00           H
ATOM   2466  HZ2 LYS A 163      83.020  82.600  76.580  1.00  0.00           H
ATOM   2467  HZ3 LYS A 163      83.210  81.840  75.190  1.00  0.00           H
ATOM   2468  C   LYS A 163      84.140  76.860  71.550  1.00  0.00           C
ATOM   2469  O   LYS A 163      85.040  77.450  70.940  1.00  0.00           O
ATOM   2470  N   LYS A 164      83.930  75.590  71.310  1.00  0.00           N
ATOM   2471  H   LYS A 164      83.110  75.250  71.800  1.00  0.00           H
ATOM   2472  CA  LYS A 164      84.770  74.710  70.370  1.00  0.00           C
ATOM   2473  HA  LYS A 164      85.820  74.730  70.660  1.00  0.00           H
ATOM   2474  CB  LYS A 164      84.430  73.250  70.610  1.00  0.00           C
ATOM   2475  HB1 LYS A 164      85.090  72.580  70.060  1.00  0.00           H
ATOM   2476  HB2 LYS A 164      83.460  72.990  70.180  1.00  0.00           H
ATOM   2477  CG  LYS A 164      84.470  72.800  72.060  1.00  0.00           C
ATOM   2478  HG1 LYS A 164      84.380  71.710  72.080  1.00  0.00           H
ATOM   2479  HG2 LYS A 164      83.700  73.190  72.730  1.00  0.00           H
ATOM   2480  CD  LYS A 164      85.870  73.060  72.690  1.00  0.00           C
ATOM   2481  HD1 LYS A 164      86.140  74.120  72.700  1.00  0.00           H
ATOM   2482  HD2 LYS A 164      86.710  72.580  72.170  1.00  0.00           H
ATOM   2483  CE  LYS A 164      85.890  72.590  74.160  1.00  0.00           C
ATOM   2484  HE1 LYS A 164      85.440  71.600  74.230  1.00  0.00           H
ATOM   2485  HE2 LYS A 164      85.250  73.180  74.810  1.00  0.00           H
ATOM   2486  NZ  LYS A 164      87.280  72.570  74.670  1.00  0.00           N
ATOM   2487  HZ1 LYS A 164      87.630  73.450  75.040  1.00  0.00           H
ATOM   2488  HZ2 LYS A 164      87.450  71.880  75.390  1.00  0.00           H
ATOM   2489  HZ3 LYS A 164      88.060  72.300  74.090  1.00  0.00           H
ATOM   2490  C   LYS A 164      84.480  74.890  68.920  1.00  0.00           C
ATOM   2491  O   LYS A 164      83.450  75.360  68.530  1.00  0.00           O
ATOM   2492  N   SER A 165      85.420  74.490  68.090  1.00  0.00           N
ATOM   2493  H   SER A 165      86.280  74.170  68.520  1.00  0.00           H
ATOM   2494  CA  SER A 165      85.300  74.470  66.620  1.00  0.00           C
ATOM   2495  HA  SER A 165      84.850  75.440  66.410  1.00  0.00           H
ATOM   2496  CB  SER A 165      86.710  74.400  65.970  1.00  0.00           C
ATOM   2497  HB1 SER A 165      86.600  74.290  64.890  1.00  0.00           H
ATOM   2498  HB2 SER A 165      87.230  73.600  66.500  1.00  0.00           H
ATOM   2499  OG  SER A 165      87.520  75.550  66.250  1.00  0.00           O
ATOM   2500  HG  SER A 165      87.040  76.320  65.950  1.00  0.00           H
ATOM   2501  C   SER A 165      84.510  73.340  65.990  1.00  0.00           C
ATOM   2502  O   SER A 165      84.580  72.280  66.510  1.00  0.00           O
ATOM   2503  N   LYS A 166      83.790  73.660  64.890  1.00  0.00           N
ATOM   2504  H   LYS A 166      83.720  74.670  64.810  1.00  0.00           H
ATOM   2505  CA  LYS A 166      83.310  72.630  64.000  1.00  0.00           C
ATOM   2506  HA  LYS A 166      83.610  71.640  64.340  1.00  0.00           H
ATOM   2507  CB  LYS A 166      81.710  72.580  63.990  1.00  0.00           C
ATOM   2508  HB1 LYS A 166      81.330  71.890  63.240  1.00  0.00           H
ATOM   2509  HB2 LYS A 166      81.490  73.560  63.590  1.00  0.00           H
ATOM   2510  CG  LYS A 166      81.090  72.290  65.350  1.00  0.00           C
ATOM   2511  HG1 LYS A 166      81.470  72.990  66.090  1.00  0.00           H
ATOM   2512  HG2 LYS A 166      81.320  71.340  65.830  1.00  0.00           H
ATOM   2513  CD  LYS A 166      79.450  72.320  65.340  1.00  0.00           C
ATOM   2514  HD1 LYS A 166      79.110  71.300  65.170  1.00  0.00           H
ATOM   2515  HD2 LYS A 166      79.200  72.890  64.440  1.00  0.00           H
ATOM   2516  CE  LYS A 166      78.800  73.030  66.540  1.00  0.00           C
ATOM   2517  HE1 LYS A 166      79.190  72.600  67.460  1.00  0.00           H
ATOM   2518  HE2 LYS A 166      77.740  72.780  66.460  1.00  0.00           H
ATOM   2519  NZ  LYS A 166      79.040  74.470  66.510  1.00  0.00           N
ATOM   2520  HZ1 LYS A 166      78.580  74.940  67.270  1.00  0.00           H
ATOM   2521  HZ2 LYS A 166      80.030  74.650  66.560  1.00  0.00           H
ATOM   2522  HZ3 LYS A 166      78.630  74.840  65.660  1.00  0.00           H
ATOM   2523  C   LYS A 166      83.810  72.810  62.570  1.00  0.00           C
ATOM   2524  O   LYS A 166      83.720  73.880  61.990  1.00  0.00           O
ATOM   2525  N   LEU A 167      84.220  71.690  62.030  1.00  0.00           N
ATOM   2526  H   LEU A 167      84.110  70.840  62.570  1.00  0.00           H
ATOM   2527  CA  LEU A 167      84.740  71.670  60.650  1.00  0.00           C
ATOM   2528  HA  LEU A 167      84.520  72.570  60.080  1.00  0.00           H
ATOM   2529  CB  LEU A 167      86.290  71.540  60.610  1.00  0.00           C
ATOM   2530  HB1 LEU A 167      86.520  71.070  59.660  1.00  0.00           H
ATOM   2531  HB2 LEU A 167      86.620  70.900  61.430  1.00  0.00           H
ATOM   2532  CG  LEU A 167      87.130  72.830  60.430  1.00  0.00           C
ATOM   2533  HG  LEU A 167      86.730  73.480  59.650  1.00  0.00           H
ATOM   2534  CD1 LEU A 167      87.140  73.600  61.720  1.00  0.00           C
ATOM   2535 1HD1 LEU A 167      86.220  73.850  62.250  1.00  0.00           H
ATOM   2536 2HD1 LEU A 167      87.720  72.980  62.400  1.00  0.00           H
ATOM   2537 3HD1 LEU A 167      87.690  74.540  61.620  1.00  0.00           H
ATOM   2538  CD2 LEU A 167      88.570  72.510  60.090  1.00  0.00           C
ATOM   2539 1HD2 LEU A 167      88.940  71.800  60.830  1.00  0.00           H
ATOM   2540 2HD2 LEU A 167      88.630  72.030  59.120  1.00  0.00           H
ATOM   2541 3HD2 LEU A 167      89.130  73.440  60.110  1.00  0.00           H
ATOM   2542  C   LEU A 167      84.120  70.510  59.900  1.00  0.00           C
ATOM   2543  O   LEU A 167      84.350  69.320  60.220  1.00  0.00           O
ATOM   2544  N   GLU A 168      83.380  70.730  58.780  1.00  0.00           N
ATOM   2545  H   GLU A 168      83.050  71.660  58.590  1.00  0.00           H
ATOM   2546  CA  GLU A 168      82.840  69.640  57.890  1.00  0.00           C
ATOM   2547  HA  GLU A 168      82.640  68.730  58.470  1.00  0.00           H
ATOM   2548  CB  GLU A 168      81.470  70.110  57.320  1.00  0.00           C
ATOM   2549  HB1 GLU A 168      81.100  69.370  56.620  1.00  0.00           H
ATOM   2550  HB2 GLU A 168      81.650  71.070  56.850  1.00  0.00           H
ATOM   2551  CG  GLU A 168      80.410  70.300  58.370  1.00  0.00           C
ATOM   2552  HG1 GLU A 168      80.750  70.960  59.160  1.00  0.00           H
ATOM   2553  HG2 GLU A 168      80.130  69.310  58.730  1.00  0.00           H
ATOM   2554  CD  GLU A 168      79.260  70.970  57.600  1.00  0.00           C
ATOM   2555  OE1 GLU A 168      78.390  70.200  57.100  1.00  0.00           O
ATOM   2556  OE2 GLU A 168      79.380  72.220  57.310  1.00  0.00           O
ATOM   2557  C   GLU A 168      83.730  69.240  56.730  1.00  0.00           C
ATOM   2558  O   GLU A 168      84.430  69.990  56.070  1.00  0.00           O
ATOM   2559  N   PHE A 169      83.750  67.930  56.510  1.00  0.00           N
ATOM   2560  H   PHE A 169      83.430  67.360  57.280  1.00  0.00           H
ATOM   2561  CA  PHE A 169      84.200  67.200  55.280  1.00  0.00           C
ATOM   2562  HA  PHE A 169      84.750  67.880  54.630  1.00  0.00           H
ATOM   2563  CB  PHE A 169      85.270  66.170  55.670  1.00  0.00           C
ATOM   2564  HB1 PHE A 169      85.290  65.440  54.870  1.00  0.00           H
ATOM   2565  HB2 PHE A 169      84.840  65.670  56.540  1.00  0.00           H
ATOM   2566  CG  PHE A 169      86.650  66.720  56.080  1.00  0.00           C
ATOM   2567  CD1 PHE A 169      87.570  66.940  55.100  1.00  0.00           C
ATOM   2568  HD1 PHE A 169      87.260  66.630  54.120  1.00  0.00           H
ATOM   2569  CE1 PHE A 169      88.860  67.430  55.380  1.00  0.00           C
ATOM   2570  HE1 PHE A 169      89.510  67.660  54.550  1.00  0.00           H
ATOM   2571  CZ  PHE A 169      89.240  67.710  56.720  1.00  0.00           C
ATOM   2572  HZ  PHE A 169      90.200  68.130  56.970  1.00  0.00           H
ATOM   2573  CE2 PHE A 169      88.280  67.480  57.770  1.00  0.00           C
ATOM   2574  HE2 PHE A 169      88.480  67.610  58.820  1.00  0.00           H
ATOM   2575  CD2 PHE A 169      86.980  66.990  57.380  1.00  0.00           C
ATOM   2576  HD2 PHE A 169      86.310  66.720  58.180  1.00  0.00           H
ATOM   2577  C   PHE A 169      83.050  66.560  54.500  1.00  0.00           C
ATOM   2578  O   PHE A 169      82.600  65.450  54.810  1.00  0.00           O
ATOM   2579  N   SER A 170      82.550  67.360  53.550  1.00  0.00           N
ATOM   2580  H   SER A 170      83.080  68.170  53.280  1.00  0.00           H
ATOM   2581  CA  SER A 170      81.210  67.160  52.980  1.00  0.00           C
ATOM   2582  HA  SER A 170      80.670  66.450  53.610  1.00  0.00           H
ATOM   2583  CB  SER A 170      80.460  68.510  52.980  1.00  0.00           C
ATOM   2584  HB1 SER A 170      79.590  68.340  52.350  1.00  0.00           H
ATOM   2585  HB2 SER A 170      81.190  69.210  52.570  1.00  0.00           H
ATOM   2586  OG  SER A 170      79.960  68.820  54.240  1.00  0.00           O
ATOM   2587  HG  SER A 170      79.770  69.760  54.260  1.00  0.00           H
ATOM   2588  C   SER A 170      81.220  66.470  51.620  1.00  0.00           C
ATOM   2589  O   SER A 170      82.050  66.830  50.800  1.00  0.00           O
ATOM   2590  N   ILE A 171      80.290  65.520  51.350  1.00  0.00           N
ATOM   2591  H   ILE A 171      79.600  65.210  52.020  1.00  0.00           H
ATOM   2592  CA  ILE A 171      80.160  64.940  50.020  1.00  0.00           C
ATOM   2593  HA  ILE A 171      81.080  65.210  49.500  1.00  0.00           H
ATOM   2594  CB  ILE A 171      80.130  63.350  49.970  1.00  0.00           C
ATOM   2595  HB  ILE A 171      79.360  62.880  50.580  1.00  0.00           H
ATOM   2596  CG2 ILE A 171      79.960  62.940  48.500  1.00  0.00           C
ATOM   2597 1HG2 ILE A 171      80.480  62.020  48.260  1.00  0.00           H
ATOM   2598 2HG2 ILE A 171      78.890  62.930  48.280  1.00  0.00           H
ATOM   2599 3HG2 ILE A 171      80.390  63.650  47.790  1.00  0.00           H
ATOM   2600  CG1 ILE A 171      81.530  62.790  50.510  1.00  0.00           C
ATOM   2601 1HG1 ILE A 171      81.580  61.730  50.270  1.00  0.00           H
ATOM   2602 2HG1 ILE A 171      81.590  62.970  51.580  1.00  0.00           H
ATOM   2603  CD  ILE A 171      82.750  63.350  49.850  1.00  0.00           C
ATOM   2604  HD1 ILE A 171      83.590  62.690  50.070  1.00  0.00           H
ATOM   2605  HD2 ILE A 171      82.760  63.410  48.760  1.00  0.00           H
ATOM   2606  HD3 ILE A 171      83.080  64.320  50.230  1.00  0.00           H
ATOM   2607  C   ILE A 171      78.940  65.620  49.360  1.00  0.00           C
ATOM   2608  O   ILE A 171      77.810  65.610  49.860  1.00  0.00           O
ATOM   2609  N   TYR A 172      79.190  66.150  48.120  1.00  0.00           N
ATOM   2610  H   TYR A 172      80.140  66.080  47.780  1.00  0.00           H
ATOM   2611  CA  TYR A 172      78.260  66.740  47.250  1.00  0.00           C
ATOM   2612  HA  TYR A 172      77.390  66.910  47.870  1.00  0.00           H
ATOM   2613  CB  TYR A 172      78.840  68.070  46.780  1.00  0.00           C
ATOM   2614  HB1 TYR A 172      79.820  67.860  46.350  1.00  0.00           H
ATOM   2615  HB2 TYR A 172      78.980  68.690  47.660  1.00  0.00           H
ATOM   2616  CG  TYR A 172      78.000  68.900  45.720  1.00  0.00           C
ATOM   2617  CD1 TYR A 172      77.950  68.350  44.400  1.00  0.00           C
ATOM   2618  HD1 TYR A 172      78.380  67.390  44.160  1.00  0.00           H
ATOM   2619  CE1 TYR A 172      77.210  69.080  43.440  1.00  0.00           C
ATOM   2620  HE1 TYR A 172      77.090  68.600  42.480  1.00  0.00           H
ATOM   2621  CZ  TYR A 172      76.590  70.320  43.600  1.00  0.00           C
ATOM   2622  OH  TYR A 172      76.010  71.070  42.660  1.00  0.00           O
ATOM   2623  HH  TYR A 172      75.920  71.990  42.910  1.00  0.00           H
ATOM   2624  CE2 TYR A 172      76.780  70.880  44.930  1.00  0.00           C
ATOM   2625  HE2 TYR A 172      76.320  71.820  45.210  1.00  0.00           H
ATOM   2626  CD2 TYR A 172      77.410  70.130  45.950  1.00  0.00           C
ATOM   2627  HD2 TYR A 172      77.360  70.500  46.960  1.00  0.00           H
ATOM   2628  C   TYR A 172      77.740  65.780  46.200  1.00  0.00           C
ATOM   2629  O   TYR A 172      78.600  64.980  45.710  1.00  0.00           O
ATOM   2630  N   PRO A 173      76.420  65.780  45.870  1.00  0.00           N
ATOM   2631  CD  PRO A 173      75.390  66.670  46.380  1.00  0.00           C
ATOM   2632  HD1 PRO A 173      75.740  67.700  46.410  1.00  0.00           H
ATOM   2633  HD2 PRO A 173      74.970  66.480  47.370  1.00  0.00           H
ATOM   2634  CG  PRO A 173      74.170  66.430  45.530  1.00  0.00           C
ATOM   2635  HG1 PRO A 173      74.240  67.010  44.610  1.00  0.00           H
ATOM   2636  HG2 PRO A 173      73.220  66.550  46.040  1.00  0.00           H
ATOM   2637  CB  PRO A 173      74.300  64.930  45.240  1.00  0.00           C
ATOM   2638  HB1 PRO A 173      73.710  64.590  44.390  1.00  0.00           H
ATOM   2639  HB2 PRO A 173      74.010  64.390  46.140  1.00  0.00           H
ATOM   2640  CA  PRO A 173      75.780  64.730  45.020  1.00  0.00           C
ATOM   2641  HA  PRO A 173      76.060  63.730  45.370  1.00  0.00           H
ATOM   2642  C   PRO A 173      76.150  64.760  43.550  1.00  0.00           C
ATOM   2643  O   PRO A 173      76.240  65.810  42.930  1.00  0.00           O
ATOM   2644  N   ALA A 174      76.220  63.570  42.900  1.00  0.00           N
ATOM   2645  H   ALA A 174      76.100  62.740  43.460  1.00  0.00           H
ATOM   2646  CA  ALA A 174      76.640  63.380  41.530  1.00  0.00           C
ATOM   2647  HA  ALA A 174      76.450  64.280  40.950  1.00  0.00           H
ATOM   2648  CB  ALA A 174      78.100  63.100  41.390  1.00  0.00           C
ATOM   2649  HB1 ALA A 174      78.370  63.160  40.330  1.00  0.00           H
ATOM   2650  HB2 ALA A 174      78.520  63.920  41.970  1.00  0.00           H
ATOM   2651  HB3 ALA A 174      78.370  62.170  41.890  1.00  0.00           H
ATOM   2652  C   ALA A 174      75.900  62.210  40.830  1.00  0.00           C
ATOM   2653  O   ALA A 174      76.200  61.030  41.060  1.00  0.00           O
ATOM   2654  N   PRO A 175      75.000  62.480  39.880  1.00  0.00           N
ATOM   2655  CD  PRO A 175      74.580  63.820  39.590  1.00  0.00           C
ATOM   2656  HD1 PRO A 175      75.350  64.350  39.020  1.00  0.00           H
ATOM   2657  HD2 PRO A 175      74.360  64.330  40.530  1.00  0.00           H
ATOM   2658  CG  PRO A 175      73.300  63.700  38.800  1.00  0.00           C
ATOM   2659  HG1 PRO A 175      73.190  64.440  38.020  1.00  0.00           H
ATOM   2660  HG2 PRO A 175      72.490  63.750  39.530  1.00  0.00           H
ATOM   2661  CB  PRO A 175      73.330  62.370  38.100  1.00  0.00           C
ATOM   2662  HB1 PRO A 175      73.870  62.460  37.160  1.00  0.00           H
ATOM   2663  HB2 PRO A 175      72.330  62.000  37.870  1.00  0.00           H
ATOM   2664  CA  PRO A 175      74.120  61.560  39.200  1.00  0.00           C
ATOM   2665  HA  PRO A 175      73.390  61.270  39.960  1.00  0.00           H
ATOM   2666  C   PRO A 175      74.780  60.310  38.560  1.00  0.00           C
ATOM   2667  O   PRO A 175      74.220  59.240  38.480  1.00  0.00           O
ATOM   2668  N   GLN A 176      76.060  60.460  38.110  1.00  0.00           N
ATOM   2669  H   GLN A 176      76.370  61.420  38.050  1.00  0.00           H
ATOM   2670  CA  GLN A 176      77.000  59.370  37.770  1.00  0.00           C
ATOM   2671  HA  GLN A 176      76.640  58.870  36.870  1.00  0.00           H
ATOM   2672  CB  GLN A 176      78.350  60.040  37.490  1.00  0.00           C
ATOM   2673  HB1 GLN A 176      78.870  60.280  38.420  1.00  0.00           H
ATOM   2674  HB2 GLN A 176      78.250  61.010  37.000  1.00  0.00           H
ATOM   2675  CG  GLN A 176      79.350  59.170  36.600  1.00  0.00           C
ATOM   2676  HG1 GLN A 176      79.280  58.130  36.940  1.00  0.00           H
ATOM   2677  HG2 GLN A 176      80.300  59.620  36.880  1.00  0.00           H
ATOM   2678  CD  GLN A 176      79.120  59.290  35.110  1.00  0.00           C
ATOM   2679  OE1 GLN A 176      79.250  60.360  34.500  1.00  0.00           O
ATOM   2680  NE2 GLN A 176      78.800  58.150  34.450  1.00  0.00           N
ATOM   2681 1HE2 GLN A 176      78.650  57.320  35.010  1.00  0.00           H
ATOM   2682 2HE2 GLN A 176      78.690  58.090  33.450  1.00  0.00           H
ATOM   2683  C   GLN A 176      77.090  58.270  38.870  1.00  0.00           C
ATOM   2684  O   GLN A 176      77.320  57.110  38.600  1.00  0.00           O
ATOM   2685  N   VAL A 177      76.950  58.600  40.170  1.00  0.00           N
ATOM   2686  H   VAL A 177      76.710  59.560  40.350  1.00  0.00           H
ATOM   2687  CA  VAL A 177      77.000  57.670  41.300  1.00  0.00           C
ATOM   2688  HA  VAL A 177      76.740  56.630  41.080  1.00  0.00           H
ATOM   2689  CB  VAL A 177      78.350  57.710  41.840  1.00  0.00           C
ATOM   2690  HB  VAL A 177      78.370  57.130  42.760  1.00  0.00           H
ATOM   2691  CG1 VAL A 177      79.410  57.050  40.900  1.00  0.00           C
ATOM   2692 1HG1 VAL A 177      80.170  56.660  41.580  1.00  0.00           H
ATOM   2693 2HG1 VAL A 177      79.030  56.100  40.550  1.00  0.00           H
ATOM   2694 3HG1 VAL A 177      79.870  57.690  40.140  1.00  0.00           H
ATOM   2695  CG2 VAL A 177      78.970  59.000  42.470  1.00  0.00           C
ATOM   2696 1HG2 VAL A 177      78.970  59.810  41.740  1.00  0.00           H
ATOM   2697 2HG2 VAL A 177      78.500  59.160  43.440  1.00  0.00           H
ATOM   2698 3HG2 VAL A 177      80.020  58.890  42.770  1.00  0.00           H
ATOM   2699  C   VAL A 177      75.840  57.940  42.280  1.00  0.00           C
ATOM   2700  O   VAL A 177      76.110  58.030  43.490  1.00  0.00           O
ATOM   2701  N   SER A 178      74.600  58.270  41.830  1.00  0.00           N
ATOM   2702  H   SER A 178      74.430  58.060  40.860  1.00  0.00           H
ATOM   2703  CA  SER A 178      73.430  58.600  42.640  1.00  0.00           C
ATOM   2704  HA  SER A 178      73.580  59.440  43.320  1.00  0.00           H
ATOM   2705  CB  SER A 178      72.280  59.000  41.660  1.00  0.00           C
ATOM   2706  HB1 SER A 178      72.600  59.940  41.220  1.00  0.00           H
ATOM   2707  HB2 SER A 178      71.340  59.160  42.190  1.00  0.00           H
ATOM   2708  OG  SER A 178      72.170  58.080  40.600  1.00  0.00           O
ATOM   2709  HG  SER A 178      71.610  58.360  39.880  1.00  0.00           H
ATOM   2710  C   SER A 178      73.000  57.420  43.570  1.00  0.00           C
ATOM   2711  O   SER A 178      72.860  56.240  43.220  1.00  0.00           O
ATOM   2712  N   THR A 179      72.530  57.860  44.760  1.00  0.00           N
ATOM   2713  H   THR A 179      72.620  58.840  45.010  1.00  0.00           H
ATOM   2714  CA  THR A 179      71.770  57.060  45.700  1.00  0.00           C
ATOM   2715  HA  THR A 179      71.860  55.990  45.510  1.00  0.00           H
ATOM   2716  CB  THR A 179      72.390  57.260  47.090  1.00  0.00           C
ATOM   2717  HB  THR A 179      72.370  58.340  47.240  1.00  0.00           H
ATOM   2718  CG2 THR A 179      71.690  56.530  48.180  1.00  0.00           C
ATOM   2719 1HG2 THR A 179      70.700  56.950  48.350  1.00  0.00           H
ATOM   2720 2HG2 THR A 179      71.520  55.480  47.940  1.00  0.00           H
ATOM   2721 3HG2 THR A 179      72.210  56.620  49.130  1.00  0.00           H
ATOM   2722  OG1 THR A 179      73.700  56.780  47.120  1.00  0.00           O
ATOM   2723  HG1 THR A 179      73.740  56.180  47.870  1.00  0.00           H
ATOM   2724  C   THR A 179      70.260  57.390  45.590  1.00  0.00           C
ATOM   2725  O   THR A 179      69.380  56.510  45.650  1.00  0.00           O
ATOM   2726  N   ALA A 180      69.990  58.690  45.350  1.00  0.00           N
ATOM   2727  H   ALA A 180      70.750  59.350  45.480  1.00  0.00           H
ATOM   2728  CA  ALA A 180      68.640  59.180  45.250  1.00  0.00           C
ATOM   2729  HA  ALA A 180      68.030  58.390  44.820  1.00  0.00           H
ATOM   2730  CB  ALA A 180      68.120  59.540  46.660  1.00  0.00           C
ATOM   2731  HB1 ALA A 180      67.910  58.640  47.250  1.00  0.00           H
ATOM   2732  HB2 ALA A 180      68.970  60.020  47.140  1.00  0.00           H
ATOM   2733  HB3 ALA A 180      67.250  60.200  46.650  1.00  0.00           H
ATOM   2734  C   ALA A 180      68.360  60.320  44.270  1.00  0.00           C
ATOM   2735  O   ALA A 180      69.330  61.000  43.870  1.00  0.00           O
ATOM   2736  N   VAL A 181      67.130  60.590  43.900  1.00  0.00           N
ATOM   2737  H   VAL A 181      66.450  59.930  44.250  1.00  0.00           H
ATOM   2738  CA  VAL A 181      66.740  61.750  43.000  1.00  0.00           C
ATOM   2739  HA  VAL A 181      67.560  61.940  42.300  1.00  0.00           H
ATOM   2740  CB  VAL A 181      65.530  61.290  42.160  1.00  0.00           C
ATOM   2741  HB  VAL A 181      65.870  60.330  41.790  1.00  0.00           H
ATOM   2742  CG1 VAL A 181      64.290  61.020  43.020  1.00  0.00           C
ATOM   2743 1HG1 VAL A 181      63.440  60.740  42.390  1.00  0.00           H
ATOM   2744 2HG1 VAL A 181      64.570  60.230  43.720  1.00  0.00           H
ATOM   2745 3HG1 VAL A 181      63.930  61.890  43.570  1.00  0.00           H
ATOM   2746  CG2 VAL A 181      65.180  62.240  40.970  1.00  0.00           C
ATOM   2747 1HG2 VAL A 181      64.510  61.780  40.240  1.00  0.00           H
ATOM   2748 2HG2 VAL A 181      64.630  63.110  41.340  1.00  0.00           H
ATOM   2749 3HG2 VAL A 181      66.090  62.430  40.420  1.00  0.00           H
ATOM   2750  C   VAL A 181      66.460  63.020  43.750  1.00  0.00           C
ATOM   2751  O   VAL A 181      66.280  64.130  43.230  1.00  0.00           O
ATOM   2752  N   VAL A 182      66.290  62.880  45.070  1.00  0.00           N
ATOM   2753  H   VAL A 182      66.160  61.940  45.400  1.00  0.00           H
ATOM   2754  CA  VAL A 182      65.890  63.940  45.990  1.00  0.00           C
ATOM   2755  HA  VAL A 182      65.500  64.740  45.370  1.00  0.00           H
ATOM   2756  CB  VAL A 182      64.810  63.460  46.990  1.00  0.00           C
ATOM   2757  HB  VAL A 182      64.890  63.930  47.970  1.00  0.00           H
ATOM   2758  CG1 VAL A 182      63.480  63.760  46.280  1.00  0.00           C
ATOM   2759 1HG1 VAL A 182      62.650  63.620  46.980  1.00  0.00           H
ATOM   2760 2HG1 VAL A 182      63.570  64.830  46.080  1.00  0.00           H
ATOM   2761 3HG1 VAL A 182      63.470  63.340  45.270  1.00  0.00           H
ATOM   2762  CG2 VAL A 182      64.650  61.990  47.250  1.00  0.00           C
ATOM   2763 1HG2 VAL A 182      64.550  61.420  46.320  1.00  0.00           H
ATOM   2764 2HG2 VAL A 182      65.530  61.550  47.710  1.00  0.00           H
ATOM   2765 3HG2 VAL A 182      63.800  61.840  47.920  1.00  0.00           H
ATOM   2766  C   VAL A 182      67.150  64.380  46.700  1.00  0.00           C
ATOM   2767  O   VAL A 182      67.170  65.260  47.550  1.00  0.00           O
ATOM   2768  N   GLU A 183      68.380  63.980  46.290  1.00  0.00           N
ATOM   2769  H   GLU A 183      68.400  63.250  45.590  1.00  0.00           H
ATOM   2770  CA  GLU A 183      69.650  64.510  46.860  1.00  0.00           C
ATOM   2771  HA  GLU A 183      69.590  64.330  47.930  1.00  0.00           H
ATOM   2772  CB  GLU A 183      70.790  63.750  46.270  1.00  0.00           C
ATOM   2773  HB1 GLU A 183      71.690  64.270  46.620  1.00  0.00           H
ATOM   2774  HB2 GLU A 183      70.770  63.900  45.190  1.00  0.00           H
ATOM   2775  CG  GLU A 183      70.890  62.300  46.610  1.00  0.00           C
ATOM   2776  HG1 GLU A 183      70.020  61.800  46.180  1.00  0.00           H
ATOM   2777  HG2 GLU A 183      70.960  62.180  47.690  1.00  0.00           H
ATOM   2778  CD  GLU A 183      72.150  61.620  46.040  1.00  0.00           C
ATOM   2779  OE1 GLU A 183      73.220  62.120  46.200  1.00  0.00           O
ATOM   2780  OE2 GLU A 183      72.120  60.490  45.430  1.00  0.00           O
ATOM   2781  C   GLU A 183      69.760  66.070  46.810  1.00  0.00           C
ATOM   2782  O   GLU A 183      70.190  66.630  47.810  1.00  0.00           O
ATOM   2783  N   PRO A 184      69.370  66.890  45.770  1.00  0.00           N
ATOM   2784  CD  PRO A 184      68.940  66.440  44.500  1.00  0.00           C
ATOM   2785  HD1 PRO A 184      67.930  66.030  44.520  1.00  0.00           H
ATOM   2786  HD2 PRO A 184      69.520  65.580  44.160  1.00  0.00           H
ATOM   2787  CG  PRO A 184      69.090  67.610  43.480  1.00  0.00           C
ATOM   2788  HG1 PRO A 184      68.300  67.510  42.730  1.00  0.00           H
ATOM   2789  HG2 PRO A 184      70.050  67.620  42.970  1.00  0.00           H
ATOM   2790  CB  PRO A 184      69.010  68.840  44.320  1.00  0.00           C
ATOM   2791  HB1 PRO A 184      67.980  69.180  44.260  1.00  0.00           H
ATOM   2792  HB2 PRO A 184      69.610  69.670  43.940  1.00  0.00           H
ATOM   2793  CA  PRO A 184      69.410  68.340  45.780  1.00  0.00           C
ATOM   2794  HA  PRO A 184      70.390  68.730  46.050  1.00  0.00           H
ATOM   2795  C   PRO A 184      68.430  69.010  46.860  1.00  0.00           C
ATOM   2796  O   PRO A 184      68.790  70.080  47.370  1.00  0.00           O
ATOM   2797  N   TYR A 185      67.350  68.310  47.260  1.00  0.00           N
ATOM   2798  H   TYR A 185      67.220  67.360  46.950  1.00  0.00           H
ATOM   2799  CA  TYR A 185      66.600  68.750  48.420  1.00  0.00           C
ATOM   2800  HA  TYR A 185      66.370  69.820  48.350  1.00  0.00           H
ATOM   2801  CB  TYR A 185      65.320  67.880  48.580  1.00  0.00           C
ATOM   2802  HB1 TYR A 185      64.860  68.000  49.560  1.00  0.00           H
ATOM   2803  HB2 TYR A 185      65.540  66.810  48.590  1.00  0.00           H
ATOM   2804  CG  TYR A 185      64.190  68.080  47.600  1.00  0.00           C
ATOM   2805  CD1 TYR A 185      64.080  69.270  46.750  1.00  0.00           C
ATOM   2806  HD1 TYR A 185      64.900  69.960  46.630  1.00  0.00           H
ATOM   2807  CE1 TYR A 185      62.880  69.540  46.160  1.00  0.00           C
ATOM   2808  HE1 TYR A 185      62.800  70.340  45.440  1.00  0.00           H
ATOM   2809  CZ  TYR A 185      61.780  68.640  46.120  1.00  0.00           C
ATOM   2810  OH  TYR A 185      60.700  68.870  45.330  1.00  0.00           O
ATOM   2811  HH  TYR A 185      59.950  68.330  45.570  1.00  0.00           H
ATOM   2812  CE2 TYR A 185      61.920  67.510  46.990  1.00  0.00           C
ATOM   2813  HE2 TYR A 185      61.110  66.800  47.030  1.00  0.00           H
ATOM   2814  CD2 TYR A 185      63.090  67.220  47.700  1.00  0.00           C
ATOM   2815  HD2 TYR A 185      63.090  66.280  48.230  1.00  0.00           H
ATOM   2816  C   TYR A 185      67.270  68.420  49.760  1.00  0.00           C
ATOM   2817  O   TYR A 185      67.480  69.420  50.520  1.00  0.00           O
ATOM   2818  N   ASN A 186      67.670  67.210  50.000  1.00  0.00           N
ATOM   2819  H   ASN A 186      67.410  66.550  49.270  1.00  0.00           H
ATOM   2820  CA  ASN A 186      68.420  66.750  51.210  1.00  0.00           C
ATOM   2821  HA  ASN A 186      67.930  66.930  52.160  1.00  0.00           H
ATOM   2822  CB  ASN A 186      68.570  65.240  50.980  1.00  0.00           C
ATOM   2823  HB1 ASN A 186      69.130  64.830  51.820  1.00  0.00           H
ATOM   2824  HB2 ASN A 186      69.100  65.000  50.050  1.00  0.00           H
ATOM   2825  CG  ASN A 186      67.200  64.580  51.030  1.00  0.00           C
ATOM   2826  OD1 ASN A 186      66.370  64.940  51.870  1.00  0.00           O
ATOM   2827  ND2 ASN A 186      66.910  63.630  50.150  1.00  0.00           N
ATOM   2828 1HD2 ASN A 186      67.240  63.690  49.200  1.00  0.00           H
ATOM   2829 2HD2 ASN A 186      66.040  63.120  50.280  1.00  0.00           H
ATOM   2830  C   ASN A 186      69.730  67.570  51.480  1.00  0.00           C
ATOM   2831  O   ASN A 186      69.860  68.120  52.580  1.00  0.00           O
ATOM   2832  N   SER A 187      70.480  67.920  50.410  1.00  0.00           N
ATOM   2833  H   SER A 187      70.400  67.300  49.620  1.00  0.00           H
ATOM   2834  CA  SER A 187      71.580  68.910  50.340  1.00  0.00           C
ATOM   2835  HA  SER A 187      72.460  68.530  50.870  1.00  0.00           H
ATOM   2836  CB  SER A 187      72.010  69.040  48.910  1.00  0.00           C
ATOM   2837  HB1 SER A 187      72.880  69.690  48.940  1.00  0.00           H
ATOM   2838  HB2 SER A 187      71.270  69.560  48.290  1.00  0.00           H
ATOM   2839  OG  SER A 187      72.390  67.800  48.370  1.00  0.00           O
ATOM   2840  HG  SER A 187      71.630  67.230  48.240  1.00  0.00           H
ATOM   2841  C   SER A 187      71.280  70.330  50.890  1.00  0.00           C
ATOM   2842  O   SER A 187      72.030  70.810  51.730  1.00  0.00           O
ATOM   2843  N   ILE A 188      70.210  71.050  50.440  1.00  0.00           N
ATOM   2844  H   ILE A 188      69.620  70.640  49.740  1.00  0.00           H
ATOM   2845  CA  ILE A 188      69.830  72.360  50.830  1.00  0.00           C
ATOM   2846  HA  ILE A 188      70.700  73.020  50.900  1.00  0.00           H
ATOM   2847  CB  ILE A 188      68.950  73.000  49.720  1.00  0.00           C
ATOM   2848  HB  ILE A 188      68.110  72.360  49.450  1.00  0.00           H
ATOM   2849  CG2 ILE A 188      68.300  74.190  50.290  1.00  0.00           C
ATOM   2850 1HG2 ILE A 188      67.420  73.860  50.850  1.00  0.00           H
ATOM   2851 2HG2 ILE A 188      68.950  74.860  50.860  1.00  0.00           H
ATOM   2852 3HG2 ILE A 188      67.790  74.690  49.470  1.00  0.00           H
ATOM   2853  CG1 ILE A 188      69.800  73.360  48.450  1.00  0.00           C
ATOM   2854 1HG1 ILE A 188      70.630  72.650  48.310  1.00  0.00           H
ATOM   2855 2HG1 ILE A 188      70.360  74.250  48.730  1.00  0.00           H
ATOM   2856  CD  ILE A 188      69.040  73.400  47.150  1.00  0.00           C
ATOM   2857  HD1 ILE A 188      68.590  72.410  47.070  1.00  0.00           H
ATOM   2858  HD2 ILE A 188      68.320  74.210  47.250  1.00  0.00           H
ATOM   2859  HD3 ILE A 188      69.740  73.480  46.320  1.00  0.00           H
ATOM   2860  C   ILE A 188      69.260  72.320  52.240  1.00  0.00           C
ATOM   2861  O   ILE A 188      69.590  73.220  53.030  1.00  0.00           O
ATOM   2862  N   LEU A 189      68.430  71.310  52.630  1.00  0.00           N
ATOM   2863  H   LEU A 189      68.200  70.550  52.010  1.00  0.00           H
ATOM   2864  CA  LEU A 189      67.810  71.210  53.960  1.00  0.00           C
ATOM   2865  HA  LEU A 189      67.300  72.160  54.140  1.00  0.00           H
ATOM   2866  CB  LEU A 189      66.880  69.990  53.870  1.00  0.00           C
ATOM   2867  HB1 LEU A 189      66.630  69.820  54.920  1.00  0.00           H
ATOM   2868  HB2 LEU A 189      67.460  69.130  53.570  1.00  0.00           H
ATOM   2869  CG  LEU A 189      65.510  70.110  53.190  1.00  0.00           C
ATOM   2870  HG  LEU A 189      65.670  70.470  52.170  1.00  0.00           H
ATOM   2871  CD1 LEU A 189      64.830  68.760  53.000  1.00  0.00           C
ATOM   2872 1HD1 LEU A 189      64.880  68.380  54.020  1.00  0.00           H
ATOM   2873 2HD1 LEU A 189      63.790  68.860  52.670  1.00  0.00           H
ATOM   2874 3HD1 LEU A 189      65.460  68.180  52.330  1.00  0.00           H
ATOM   2875  CD2 LEU A 189      64.500  71.050  53.840  1.00  0.00           C
ATOM   2876 1HD2 LEU A 189      63.590  70.960  53.250  1.00  0.00           H
ATOM   2877 2HD2 LEU A 189      64.320  70.840  54.890  1.00  0.00           H
ATOM   2878 3HD2 LEU A 189      64.820  72.090  53.790  1.00  0.00           H
ATOM   2879  C   LEU A 189      68.930  71.080  55.040  1.00  0.00           C
ATOM   2880  O   LEU A 189      68.970  71.810  56.050  1.00  0.00           O
ATOM   2881  N   THR A 190      69.890  70.190  54.850  1.00  0.00           N
ATOM   2882  H   THR A 190      69.960  69.670  53.980  1.00  0.00           H
ATOM   2883  CA  THR A 190      71.050  70.220  55.720  1.00  0.00           C
ATOM   2884  HA  THR A 190      70.720  70.080  56.740  1.00  0.00           H
ATOM   2885  CB  THR A 190      71.840  68.880  55.690  1.00  0.00           C
ATOM   2886  HB  THR A 190      71.190  68.030  55.500  1.00  0.00           H
ATOM   2887  CG2 THR A 190      73.000  68.890  54.690  1.00  0.00           C
ATOM   2888 1HG2 THR A 190      73.760  69.580  55.050  1.00  0.00           H
ATOM   2889 2HG2 THR A 190      73.440  67.890  54.680  1.00  0.00           H
ATOM   2890 3HG2 THR A 190      72.840  69.080  53.630  1.00  0.00           H
ATOM   2891  OG1 THR A 190      72.530  68.690  56.900  1.00  0.00           O
ATOM   2892  HG1 THR A 190      72.150  67.990  57.440  1.00  0.00           H
ATOM   2893  C   THR A 190      71.980  71.450  55.590  1.00  0.00           C
ATOM   2894  O   THR A 190      72.440  71.950  56.650  1.00  0.00           O
ATOM   2895  N   THR A 191      72.190  72.020  54.390  1.00  0.00           N
ATOM   2896  H   THR A 191      71.980  71.490  53.560  1.00  0.00           H
ATOM   2897  CA  THR A 191      72.920  73.330  54.290  1.00  0.00           C
ATOM   2898  HA  THR A 191      73.850  73.200  54.850  1.00  0.00           H
ATOM   2899  CB  THR A 191      73.200  73.890  52.920  1.00  0.00           C
ATOM   2900  HB  THR A 191      72.210  74.090  52.490  1.00  0.00           H
ATOM   2901  CG2 THR A 191      74.110  75.120  52.980  1.00  0.00           C
ATOM   2902 1HG2 THR A 191      75.020  74.830  53.520  1.00  0.00           H
ATOM   2903 2HG2 THR A 191      74.340  75.540  52.000  1.00  0.00           H
ATOM   2904 3HG2 THR A 191      73.680  75.960  53.530  1.00  0.00           H
ATOM   2905  OG1 THR A 191      73.820  72.870  52.150  1.00  0.00           O
ATOM   2906  HG1 THR A 191      73.140  72.210  52.010  1.00  0.00           H
ATOM   2907  C   THR A 191      72.320  74.410  55.160  1.00  0.00           C
ATOM   2908  O   THR A 191      73.060  75.000  55.940  1.00  0.00           O
ATOM   2909  N   HIS A 192      71.030  74.680  55.000  1.00  0.00           N
ATOM   2910  H   HIS A 192      70.490  74.240  54.270  1.00  0.00           H
ATOM   2911  CA  HIS A 192      70.290  75.740  55.830  1.00  0.00           C
ATOM   2912  HA  HIS A 192      70.700  76.730  55.630  1.00  0.00           H
ATOM   2913  CB  HIS A 192      68.800  75.780  55.450  1.00  0.00           C
ATOM   2914  HB1 HIS A 192      68.300  74.820  55.550  1.00  0.00           H
ATOM   2915  HB2 HIS A 192      68.760  75.880  54.360  1.00  0.00           H
ATOM   2916  CG  HIS A 192      67.840  76.710  56.220  1.00  0.00           C
ATOM   2917  ND1 HIS A 192      68.130  78.000  56.700  1.00  0.00           N
ATOM   2918  HD1 HIS A 192      69.010  78.470  56.560  1.00  0.00           H
ATOM   2919  CE1 HIS A 192      67.110  78.370  57.540  1.00  0.00           C
ATOM   2920  HE1 HIS A 192      66.960  79.320  58.030  1.00  0.00           H
ATOM   2921  NE2 HIS A 192      66.320  77.340  57.660  1.00  0.00           N
ATOM   2922  HE2 HIS A 192      65.420  77.400  58.110  1.00  0.00           H
ATOM   2923  CD2 HIS A 192      66.640  76.290  56.820  1.00  0.00           C
ATOM   2924  HD2 HIS A 192      66.250  75.290  56.910  1.00  0.00           H
ATOM   2925  C   HIS A 192      70.340  75.480  57.300  1.00  0.00           C
ATOM   2926  O   HIS A 192      70.610  76.460  57.930  1.00  0.00           O
ATOM   2927  N   THR A 193      70.120  74.290  57.820  1.00  0.00           N
ATOM   2928  H   THR A 193      70.080  73.470  57.220  1.00  0.00           H
ATOM   2929  CA  THR A 193      70.140  74.130  59.240  1.00  0.00           C
ATOM   2930  HA  THR A 193      69.650  74.960  59.740  1.00  0.00           H
ATOM   2931  CB  THR A 193      69.490  72.770  59.650  1.00  0.00           C
ATOM   2932  HB  THR A 193      69.990  72.070  58.980  1.00  0.00           H
ATOM   2933  CG2 THR A 193      69.590  72.470  61.190  1.00  0.00           C
ATOM   2934 1HG2 THR A 193      69.070  73.250  61.760  1.00  0.00           H
ATOM   2935 2HG2 THR A 193      69.130  71.570  61.610  1.00  0.00           H
ATOM   2936 3HG2 THR A 193      70.650  72.560  61.420  1.00  0.00           H
ATOM   2937  OG1 THR A 193      68.100  72.840  59.520  1.00  0.00           O
ATOM   2938  HG1 THR A 193      67.640  72.410  60.250  1.00  0.00           H
ATOM   2939  C   THR A 193      71.550  74.210  59.830  1.00  0.00           C
ATOM   2940  O   THR A 193      71.930  74.920  60.780  1.00  0.00           O
ATOM   2941  N   THR A 194      72.450  73.470  59.150  1.00  0.00           N
ATOM   2942  H   THR A 194      72.160  72.860  58.400  1.00  0.00           H
ATOM   2943  CA  THR A 194      73.880  73.620  59.490  1.00  0.00           C
ATOM   2944  HA  THR A 194      73.910  73.470  60.570  1.00  0.00           H
ATOM   2945  CB  THR A 194      74.760  72.600  58.740  1.00  0.00           C
ATOM   2946  HB  THR A 194      74.690  72.830  57.670  1.00  0.00           H
ATOM   2947  CG2 THR A 194      76.210  72.380  59.240  1.00  0.00           C
ATOM   2948 1HG2 THR A 194      76.580  71.420  58.910  1.00  0.00           H
ATOM   2949 2HG2 THR A 194      76.840  73.070  58.680  1.00  0.00           H
ATOM   2950 3HG2 THR A 194      76.190  72.580  60.320  1.00  0.00           H
ATOM   2951  OG1 THR A 194      74.110  71.340  58.910  1.00  0.00           O
ATOM   2952  HG1 THR A 194      74.200  70.890  58.070  1.00  0.00           H
ATOM   2953  C   THR A 194      74.580  75.020  59.330  1.00  0.00           C
ATOM   2954  O   THR A 194      75.540  75.240  60.060  1.00  0.00           O
ATOM   2955  N   LEU A 195      74.130  76.040  58.480  1.00  0.00           N
ATOM   2956  H   LEU A 195      73.390  75.780  57.850  1.00  0.00           H
ATOM   2957  CA  LEU A 195      75.030  77.130  58.000  1.00  0.00           C
ATOM   2958  HA  LEU A 195      75.860  76.610  57.520  1.00  0.00           H
ATOM   2959  CB  LEU A 195      74.240  77.950  57.020  1.00  0.00           C
ATOM   2960  HB1 LEU A 195      73.500  78.580  57.510  1.00  0.00           H
ATOM   2961  HB2 LEU A 195      73.730  77.200  56.400  1.00  0.00           H
ATOM   2962  CG  LEU A 195      75.070  78.900  55.920  1.00  0.00           C
ATOM   2963  HG  LEU A 195      75.750  79.560  56.470  1.00  0.00           H
ATOM   2964  CD1 LEU A 195      75.940  77.970  54.980  1.00  0.00           C
ATOM   2965 1HD1 LEU A 195      75.380  77.120  54.600  1.00  0.00           H
ATOM   2966 2HD1 LEU A 195      76.410  78.430  54.100  1.00  0.00           H
ATOM   2967 3HD1 LEU A 195      76.740  77.480  55.520  1.00  0.00           H
ATOM   2968  CD2 LEU A 195      74.070  79.550  55.000  1.00  0.00           C
ATOM   2969 1HD2 LEU A 195      74.520  80.400  54.470  1.00  0.00           H
ATOM   2970 2HD2 LEU A 195      73.540  78.950  54.250  1.00  0.00           H
ATOM   2971 3HD2 LEU A 195      73.230  80.020  55.510  1.00  0.00           H
ATOM   2972  C   LEU A 195      75.620  78.100  59.110  1.00  0.00           C
ATOM   2973  O   LEU A 195      76.580  78.790  58.800  1.00  0.00           O
ATOM   2974  N   GLU A 196      75.000  78.090  60.300  1.00  0.00           N
ATOM   2975  H   GLU A 196      74.260  77.420  60.460  1.00  0.00           H
ATOM   2976  CA  GLU A 196      75.300  78.930  61.450  1.00  0.00           C
ATOM   2977  HA  GLU A 196      75.980  79.720  61.140  1.00  0.00           H
ATOM   2978  CB  GLU A 196      74.050  79.550  62.120  1.00  0.00           C
ATOM   2979  HB1 GLU A 196      73.600  80.090  61.290  1.00  0.00           H
ATOM   2980  HB2 GLU A 196      74.250  80.360  62.820  1.00  0.00           H
ATOM   2981  CG  GLU A 196      73.020  78.530  62.640  1.00  0.00           C
ATOM   2982  HG1 GLU A 196      73.420  77.940  63.470  1.00  0.00           H
ATOM   2983  HG2 GLU A 196      72.630  77.880  61.860  1.00  0.00           H
ATOM   2984  CD  GLU A 196      71.800  79.320  63.100  1.00  0.00           C
ATOM   2985  OE1 GLU A 196      71.930  80.270  63.860  1.00  0.00           O
ATOM   2986  OE2 GLU A 196      70.710  78.970  62.650  1.00  0.00           O
ATOM   2987  C   GLU A 196      76.040  78.130  62.520  1.00  0.00           C
ATOM   2988  O   GLU A 196      76.550  78.670  63.520  1.00  0.00           O
ATOM   2989  N   HIS A 197      76.160  76.820  62.270  1.00  0.00           N
ATOM   2990  H   HIS A 197      75.710  76.450  61.450  1.00  0.00           H
ATOM   2991  CA  HIS A 197      76.740  75.900  63.250  1.00  0.00           C
ATOM   2992  HA  HIS A 197      76.810  76.470  64.180  1.00  0.00           H
ATOM   2993  CB  HIS A 197      75.840  74.770  63.500  1.00  0.00           C
ATOM   2994  HB1 HIS A 197      76.370  73.990  64.030  1.00  0.00           H
ATOM   2995  HB2 HIS A 197      75.640  74.280  62.540  1.00  0.00           H
ATOM   2996  CG  HIS A 197      74.590  75.100  64.250  1.00  0.00           C
ATOM   2997  ND1 HIS A 197      74.410  76.040  65.280  1.00  0.00           N
ATOM   2998  HD1 HIS A 197      75.100  76.710  65.590  1.00  0.00           H
ATOM   2999  CE1 HIS A 197      73.100  76.100  65.550  1.00  0.00           C
ATOM   3000  HE1 HIS A 197      72.740  76.910  66.160  1.00  0.00           H
ATOM   3001  NE2 HIS A 197      72.340  75.450  64.650  1.00  0.00           N
ATOM   3002  CD2 HIS A 197      73.330  74.760  63.860  1.00  0.00           C
ATOM   3003  HD2 HIS A 197      73.030  74.180  63.000  1.00  0.00           H
ATOM   3004  C   HIS A 197      78.080  75.380  62.820  1.00  0.00           C
ATOM   3005  O   HIS A 197      78.850  75.100  63.730  1.00  0.00           O
ATOM   3006  N   SER A 198      78.420  75.350  61.510  1.00  0.00           N
ATOM   3007  H   SER A 198      77.740  75.460  60.770  1.00  0.00           H
ATOM   3008  CA  SER A 198      79.820  75.160  61.000  1.00  0.00           C
ATOM   3009  HA  SER A 198      80.320  74.440  61.650  1.00  0.00           H
ATOM   3010  CB  SER A 198      79.670  74.540  59.540  1.00  0.00           C
ATOM   3011  HB1 SER A 198      79.900  75.310  58.800  1.00  0.00           H
ATOM   3012  HB2 SER A 198      78.630  74.280  59.340  1.00  0.00           H
ATOM   3013  OG  SER A 198      80.630  73.520  59.400  1.00  0.00           O
ATOM   3014  HG  SER A 198      80.370  73.080  58.590  1.00  0.00           H
ATOM   3015  C   SER A 198      80.680  76.420  60.870  1.00  0.00           C
ATOM   3016  O   SER A 198      80.130  77.480  60.640  1.00  0.00           O
ATOM   3017  N   ASP A 199      81.980  76.330  61.130  1.00  0.00           N
ATOM   3018  H   ASP A 199      82.370  75.430  61.390  1.00  0.00           H
ATOM   3019  CA  ASP A 199      83.020  77.360  61.080  1.00  0.00           C
ATOM   3020  HA  ASP A 199      82.510  78.320  61.010  1.00  0.00           H
ATOM   3021  CB  ASP A 199      83.970  77.330  62.330  1.00  0.00           C
ATOM   3022  HB1 ASP A 199      84.730  78.100  62.420  1.00  0.00           H
ATOM   3023  HB2 ASP A 199      84.550  76.410  62.240  1.00  0.00           H
ATOM   3024  CG  ASP A 199      83.280  77.230  63.640  1.00  0.00           C
ATOM   3025  OD1 ASP A 199      82.230  77.850  63.930  1.00  0.00           O
ATOM   3026  OD2 ASP A 199      83.750  76.430  64.490  1.00  0.00           O
ATOM   3027  C   ASP A 199      83.800  77.280  59.730  1.00  0.00           C
ATOM   3028  O   ASP A 199      84.390  78.290  59.400  1.00  0.00           O
ATOM   3029  N   CYS A 200      83.730  76.120  59.040  1.00  0.00           N
ATOM   3030  H   CYS A 200      83.340  75.370  59.590  1.00  0.00           H
ATOM   3031  CA  CYS A 200      84.270  75.880  57.770  1.00  0.00           C
ATOM   3032  HA  CYS A 200      83.860  76.590  57.050  1.00  0.00           H
ATOM   3033  CB  CYS A 200      85.830  76.050  57.870  1.00  0.00           C
ATOM   3034  HB1 CYS A 200      86.380  75.250  58.370  1.00  0.00           H
ATOM   3035  HB2 CYS A 200      86.090  76.940  58.440  1.00  0.00           H
ATOM   3036  SG  CYS A 200      86.490  76.140  56.150  1.00  0.00           S
ATOM   3037  HG  CYS A 200      85.920  77.300  55.800  1.00  0.00           H
ATOM   3038  C   CYS A 200      83.890  74.500  57.200  1.00  0.00           C
ATOM   3039  O   CYS A 200      83.560  73.590  57.990  1.00  0.00           O
ATOM   3040  N   ALA A 201      83.760  74.380  55.860  1.00  0.00           N
ATOM   3041  H   ALA A 201      84.210  75.150  55.390  1.00  0.00           H
ATOM   3042  CA  ALA A 201      83.410  73.140  55.210  1.00  0.00           C
ATOM   3043  HA  ALA A 201      83.570  72.280  55.870  1.00  0.00           H
ATOM   3044  CB  ALA A 201      81.880  73.160  55.130  1.00  0.00           C
ATOM   3045  HB1 ALA A 201      81.470  72.290  54.620  1.00  0.00           H
ATOM   3046  HB2 ALA A 201      81.500  73.150  56.150  1.00  0.00           H
ATOM   3047  HB3 ALA A 201      81.650  74.060  54.570  1.00  0.00           H
ATOM   3048  C   ALA A 201      84.110  72.840  53.910  1.00  0.00           C
ATOM   3049  O   ALA A 201      84.000  73.460  52.820  1.00  0.00           O
ATOM   3050  N   PHE A 202      84.840  71.700  53.890  1.00  0.00           N
ATOM   3051  H   PHE A 202      85.070  71.280  54.780  1.00  0.00           H
ATOM   3052  CA  PHE A 202      85.550  71.120  52.780  1.00  0.00           C
ATOM   3053  HA  PHE A 202      85.950  71.910  52.130  1.00  0.00           H
ATOM   3054  CB  PHE A 202      86.820  70.380  53.310  1.00  0.00           C
ATOM   3055  HB1 PHE A 202      87.190  69.760  52.500  1.00  0.00           H
ATOM   3056  HB2 PHE A 202      86.550  69.670  54.090  1.00  0.00           H
ATOM   3057  CG  PHE A 202      88.030  71.180  53.880  1.00  0.00           C
ATOM   3058  CD1 PHE A 202      88.740  71.990  52.950  1.00  0.00           C
ATOM   3059  HD1 PHE A 202      88.480  72.000  51.900  1.00  0.00           H
ATOM   3060  CE1 PHE A 202      89.690  72.880  53.480  1.00  0.00           C
ATOM   3061  HE1 PHE A 202      90.280  73.490  52.820  1.00  0.00           H
ATOM   3062  CZ  PHE A 202      89.860  73.030  54.890  1.00  0.00           C
ATOM   3063  HZ  PHE A 202      90.570  73.810  55.150  1.00  0.00           H
ATOM   3064  CE2 PHE A 202      89.190  72.200  55.820  1.00  0.00           C
ATOM   3065  HE2 PHE A 202      89.430  72.270  56.870  1.00  0.00           H
ATOM   3066  CD2 PHE A 202      88.310  71.160  55.280  1.00  0.00           C
ATOM   3067  HD2 PHE A 202      87.950  70.340  55.900  1.00  0.00           H
ATOM   3068  C   PHE A 202      84.620  70.180  51.940  1.00  0.00           C
ATOM   3069  O   PHE A 202      84.520  68.980  52.240  1.00  0.00           O
ATOM   3070  N   MET A 203      83.870  70.700  50.950  1.00  0.00           N
ATOM   3071  H   MET A 203      84.120  71.650  50.730  1.00  0.00           H
ATOM   3072  CA  MET A 203      83.010  70.080  49.930  1.00  0.00           C
ATOM   3073  HA  MET A 203      82.430  69.300  50.420  1.00  0.00           H
ATOM   3074  CB  MET A 203      82.060  71.140  49.300  1.00  0.00           C
ATOM   3075  HB1 MET A 203      81.340  70.560  48.730  1.00  0.00           H
ATOM   3076  HB2 MET A 203      82.710  71.790  48.710  1.00  0.00           H
ATOM   3077  CG  MET A 203      81.330  71.870  50.400  1.00  0.00           C
ATOM   3078  HG1 MET A 203      82.020  72.580  50.850  1.00  0.00           H
ATOM   3079  HG2 MET A 203      80.950  71.100  51.070  1.00  0.00           H
ATOM   3080  SD  MET A 203      79.940  72.860  49.710  1.00  0.00           S
ATOM   3081  CE  MET A 203      80.580  73.680  48.330  1.00  0.00           C
ATOM   3082  HE1 MET A 203      80.920  72.870  47.690  1.00  0.00           H
ATOM   3083  HE2 MET A 203      79.700  74.170  47.930  1.00  0.00           H
ATOM   3084  HE3 MET A 203      81.360  74.360  48.680  1.00  0.00           H
ATOM   3085  C   MET A 203      83.910  69.350  48.930  1.00  0.00           C
ATOM   3086  O   MET A 203      85.010  69.790  48.550  1.00  0.00           O
ATOM   3087  N   VAL A 204      83.450  68.220  48.490  1.00  0.00           N
ATOM   3088  H   VAL A 204      82.630  67.860  48.970  1.00  0.00           H
ATOM   3089  CA  VAL A 204      84.000  67.420  47.410  1.00  0.00           C
ATOM   3090  HA  VAL A 204      84.680  68.020  46.800  1.00  0.00           H
ATOM   3091  CB  VAL A 204      84.840  66.340  48.070  1.00  0.00           C
ATOM   3092  HB  VAL A 204      84.310  65.770  48.830  1.00  0.00           H
ATOM   3093  CG1 VAL A 204      85.340  65.460  46.910  1.00  0.00           C
ATOM   3094 1HG1 VAL A 204      85.970  66.000  46.200  1.00  0.00           H
ATOM   3095 2HG1 VAL A 204      85.920  64.600  47.230  1.00  0.00           H
ATOM   3096 3HG1 VAL A 204      84.470  65.010  46.440  1.00  0.00           H
ATOM   3097  CG2 VAL A 204      86.140  66.790  48.690  1.00  0.00           C
ATOM   3098 1HG2 VAL A 204      86.710  67.380  47.960  1.00  0.00           H
ATOM   3099 2HG2 VAL A 204      85.840  67.530  49.430  1.00  0.00           H
ATOM   3100 3HG2 VAL A 204      86.610  65.900  49.090  1.00  0.00           H
ATOM   3101  C   VAL A 204      82.820  66.920  46.530  1.00  0.00           C
ATOM   3102  O   VAL A 204      82.060  66.070  46.980  1.00  0.00           O
ATOM   3103  N   ASP A 205      82.770  67.440  45.310  1.00  0.00           N
ATOM   3104  H   ASP A 205      83.520  67.950  44.880  1.00  0.00           H
ATOM   3105  CA  ASP A 205      81.720  66.950  44.350  1.00  0.00           C
ATOM   3106  HA  ASP A 205      80.760  66.790  44.830  1.00  0.00           H
ATOM   3107  CB  ASP A 205      81.490  68.080  43.280  1.00  0.00           C
ATOM   3108  HB1 ASP A 205      82.430  68.470  42.880  1.00  0.00           H
ATOM   3109  HB2 ASP A 205      81.170  68.950  43.850  1.00  0.00           H
ATOM   3110  CG  ASP A 205      80.520  67.770  42.140  1.00  0.00           C
ATOM   3111  OD1 ASP A 205      79.990  66.640  42.090  1.00  0.00           O
ATOM   3112  OD2 ASP A 205      80.190  68.720  41.350  1.00  0.00           O
ATOM   3113  C   ASP A 205      82.200  65.600  43.820  1.00  0.00           C
ATOM   3114  O   ASP A 205      83.210  65.500  43.160  1.00  0.00           O
ATOM   3115  N   ASN A 206      81.390  64.540  44.050  1.00  0.00           N
ATOM   3116  H   ASN A 206      80.430  64.680  44.330  1.00  0.00           H
ATOM   3117  CA  ASN A 206      81.540  63.210  43.530  1.00  0.00           C
ATOM   3118  HA  ASN A 206      82.450  62.750  43.900  1.00  0.00           H
ATOM   3119  CB  ASN A 206      80.290  62.300  43.700  1.00  0.00           C
ATOM   3120  HB1 ASN A 206      80.350  61.410  43.060  1.00  0.00           H
ATOM   3121  HB2 ASN A 206      79.360  62.840  43.530  1.00  0.00           H
ATOM   3122  CG  ASN A 206      80.230  61.680  45.120  1.00  0.00           C
ATOM   3123  OD1 ASN A 206      81.200  61.130  45.630  1.00  0.00           O
ATOM   3124  ND2 ASN A 206      79.060  61.610  45.690  1.00  0.00           N
ATOM   3125 1HD2 ASN A 206      78.220  61.980  45.260  1.00  0.00           H
ATOM   3126 2HD2 ASN A 206      79.100  61.310  46.660  1.00  0.00           H
ATOM   3127  C   ASN A 206      81.840  63.230  42.040  1.00  0.00           C
ATOM   3128  O   ASN A 206      82.580  62.370  41.570  1.00  0.00           O
ATOM   3129  N   GLU A 207      81.280  64.210  41.280  1.00  0.00           N
ATOM   3130  H   GLU A 207      80.660  64.830  41.780  1.00  0.00           H
ATOM   3131  CA  GLU A 207      81.370  64.200  39.780  1.00  0.00           C
ATOM   3132  HA  GLU A 207      81.130  63.190  39.460  1.00  0.00           H
ATOM   3133  CB  GLU A 207      80.500  65.320  39.160  1.00  0.00           C
ATOM   3134  HB1 GLU A 207      80.920  66.300  39.400  1.00  0.00           H
ATOM   3135  HB2 GLU A 207      79.530  65.240  39.660  1.00  0.00           H
ATOM   3136  CG  GLU A 207      80.390  65.140  37.600  1.00  0.00           C
ATOM   3137  HG1 GLU A 207      79.640  64.380  37.390  1.00  0.00           H
ATOM   3138  HG2 GLU A 207      81.330  64.750  37.210  1.00  0.00           H
ATOM   3139  CD  GLU A 207      80.150  66.490  36.930  1.00  0.00           C
ATOM   3140  OE1 GLU A 207      81.050  67.360  36.860  1.00  0.00           O
ATOM   3141  OE2 GLU A 207      78.970  66.800  36.650  1.00  0.00           O
ATOM   3142  C   GLU A 207      82.840  64.400  39.450  1.00  0.00           C
ATOM   3143  O   GLU A 207      83.440  63.560  38.720  1.00  0.00           O
ATOM   3144  N   ALA A 208      83.540  65.360  40.060  1.00  0.00           N
ATOM   3145  H   ALA A 208      83.140  65.850  40.850  1.00  0.00           H
ATOM   3146  CA  ALA A 208      84.990  65.620  39.850  1.00  0.00           C
ATOM   3147  HA  ALA A 208      85.140  65.710  38.770  1.00  0.00           H
ATOM   3148  CB  ALA A 208      85.270  67.020  40.510  1.00  0.00           C
ATOM   3149  HB1 ALA A 208      85.190  66.970  41.600  1.00  0.00           H
ATOM   3150  HB2 ALA A 208      86.280  67.360  40.300  1.00  0.00           H
ATOM   3151  HB3 ALA A 208      84.560  67.750  40.110  1.00  0.00           H
ATOM   3152  C   ALA A 208      85.930  64.560  40.370  1.00  0.00           C
ATOM   3153  O   ALA A 208      86.850  64.150  39.620  1.00  0.00           O
ATOM   3154  N   ILE A 209      85.740  64.010  41.580  1.00  0.00           N
ATOM   3155  H   ILE A 209      84.940  64.320  42.110  1.00  0.00           H
ATOM   3156  CA  ILE A 209      86.560  62.880  42.090  1.00  0.00           C
ATOM   3157  HA  ILE A 209      87.590  63.180  41.930  1.00  0.00           H
ATOM   3158  CB  ILE A 209      86.240  62.510  43.500  1.00  0.00           C
ATOM   3159  HB  ILE A 209      85.180  62.270  43.590  1.00  0.00           H
ATOM   3160  CG2 ILE A 209      86.950  61.250  44.070  1.00  0.00           C
ATOM   3161 1HG2 ILE A 209      86.410  60.950  44.970  1.00  0.00           H
ATOM   3162 2HG2 ILE A 209      86.710  60.460  43.360  1.00  0.00           H
ATOM   3163 3HG2 ILE A 209      88.030  61.270  44.180  1.00  0.00           H
ATOM   3164  CG1 ILE A 209      86.650  63.600  44.440  1.00  0.00           C
ATOM   3165 1HG1 ILE A 209      86.630  63.310  45.490  1.00  0.00           H
ATOM   3166 2HG1 ILE A 209      85.800  64.290  44.380  1.00  0.00           H
ATOM   3167  CD  ILE A 209      87.930  64.300  44.170  1.00  0.00           C
ATOM   3168  HD1 ILE A 209      88.710  63.530  44.130  1.00  0.00           H
ATOM   3169  HD2 ILE A 209      87.970  64.960  43.300  1.00  0.00           H
ATOM   3170  HD3 ILE A 209      88.080  64.970  45.020  1.00  0.00           H
ATOM   3171  C   ILE A 209      86.560  61.650  41.180  1.00  0.00           C
ATOM   3172  O   ILE A 209      87.580  61.030  40.850  1.00  0.00           O
ATOM   3173  N   TYR A 210      85.370  61.270  40.730  1.00  0.00           N
ATOM   3174  H   TYR A 210      84.640  61.820  41.150  1.00  0.00           H
ATOM   3175  CA  TYR A 210      85.130  60.060  39.840  1.00  0.00           C
ATOM   3176  HA  TYR A 210      85.780  59.240  40.150  1.00  0.00           H
ATOM   3177  CB  TYR A 210      83.600  59.760  39.750  1.00  0.00           C
ATOM   3178  HB1 TYR A 210      83.110  60.720  39.540  1.00  0.00           H
ATOM   3179  HB2 TYR A 210      83.350  59.570  40.790  1.00  0.00           H
ATOM   3180  CG  TYR A 210      83.000  58.700  38.810  1.00  0.00           C
ATOM   3181  CD1 TYR A 210      82.510  57.510  39.360  1.00  0.00           C
ATOM   3182  HD1 TYR A 210      82.500  57.320  40.420  1.00  0.00           H
ATOM   3183  CE1 TYR A 210      81.960  56.600  38.480  1.00  0.00           C
ATOM   3184  HE1 TYR A 210      81.560  55.660  38.840  1.00  0.00           H
ATOM   3185  CZ  TYR A 210      81.920  56.750  37.080  1.00  0.00           C
ATOM   3186  OH  TYR A 210      81.580  55.660  36.320  1.00  0.00           O
ATOM   3187  HH  TYR A 210      81.660  55.820  35.380  1.00  0.00           H
ATOM   3188  CE2 TYR A 210      82.490  57.910  36.520  1.00  0.00           C
ATOM   3189  HE2 TYR A 210      82.550  58.060  35.450  1.00  0.00           H
ATOM   3190  CD2 TYR A 210      82.960  58.950  37.380  1.00  0.00           C
ATOM   3191  HD2 TYR A 210      83.420  59.840  36.970  1.00  0.00           H
ATOM   3192  C   TYR A 210      85.700  60.350  38.470  1.00  0.00           C
ATOM   3193  O   TYR A 210      86.420  59.490  37.920  1.00  0.00           O
ATOM   3194  N   ASP A 211      85.540  61.570  37.990  1.00  0.00           N
ATOM   3195  H   ASP A 211      85.100  62.320  38.500  1.00  0.00           H
ATOM   3196  CA  ASP A 211      86.160  61.960  36.780  1.00  0.00           C
ATOM   3197  HA  ASP A 211      85.830  61.280  35.990  1.00  0.00           H
ATOM   3198  CB  ASP A 211      85.630  63.310  36.250  1.00  0.00           C
ATOM   3199  HB1 ASP A 211      86.040  64.150  36.800  1.00  0.00           H
ATOM   3200  HB2 ASP A 211      84.540  63.200  36.220  1.00  0.00           H
ATOM   3201  CG  ASP A 211      85.980  63.580  34.820  1.00  0.00           C
ATOM   3202  OD1 ASP A 211      86.110  62.600  34.040  1.00  0.00           O
ATOM   3203  OD2 ASP A 211      86.140  64.760  34.430  1.00  0.00           O
ATOM   3204  C   ASP A 211      87.660  61.990  36.870  1.00  0.00           C
ATOM   3205  O   ASP A 211      88.290  61.370  36.040  1.00  0.00           O
ATOM   3206  N   ILE A 212      88.380  62.480  37.940  1.00  0.00           N
ATOM   3207  H   ILE A 212      87.780  62.960  38.600  1.00  0.00           H
ATOM   3208  CA  ILE A 212      89.880  62.370  38.030  1.00  0.00           C
ATOM   3209  HA  ILE A 212      90.290  62.910  37.170  1.00  0.00           H
ATOM   3210  CB  ILE A 212      90.380  63.170  39.240  1.00  0.00           C
ATOM   3211  HB  ILE A 212      90.040  62.700  40.170  1.00  0.00           H
ATOM   3212  CG2 ILE A 212      91.880  62.980  39.330  1.00  0.00           C
ATOM   3213 1HG2 ILE A 212      92.220  63.770  40.010  1.00  0.00           H
ATOM   3214 2HG2 ILE A 212      92.130  61.990  39.710  1.00  0.00           H
ATOM   3215 3HG2 ILE A 212      92.340  63.090  38.340  1.00  0.00           H
ATOM   3216  CG1 ILE A 212      90.110  64.650  39.240  1.00  0.00           C
ATOM   3217 1HG1 ILE A 212      89.060  64.710  38.970  1.00  0.00           H
ATOM   3218 2HG1 ILE A 212      90.650  65.100  38.410  1.00  0.00           H
ATOM   3219  CD  ILE A 212      90.210  65.500  40.500  1.00  0.00           C
ATOM   3220  HD1 ILE A 212      91.260  65.650  40.750  1.00  0.00           H
ATOM   3221  HD2 ILE A 212      89.860  66.510  40.270  1.00  0.00           H
ATOM   3222  HD3 ILE A 212      89.590  65.010  41.250  1.00  0.00           H
ATOM   3223  C   ILE A 212      90.400  60.940  38.090  1.00  0.00           C
ATOM   3224  O   ILE A 212      91.470  60.630  37.520  1.00  0.00           O
ATOM   3225  N   CYS A 213      89.550  60.000  38.600  1.00  0.00           N
ATOM   3226  H   CYS A 213      88.610  60.250  38.880  1.00  0.00           H
ATOM   3227  CA  CYS A 213      89.900  58.620  38.640  1.00  0.00           C
ATOM   3228  HA  CYS A 213      90.910  58.590  39.060  1.00  0.00           H
ATOM   3229  CB  CYS A 213      88.990  57.820  39.590  1.00  0.00           C
ATOM   3230  HB1 CYS A 213      89.220  56.760  39.540  1.00  0.00           H
ATOM   3231  HB2 CYS A 213      87.960  58.060  39.320  1.00  0.00           H
ATOM   3232  SG  CYS A 213      89.260  58.380  41.300  1.00  0.00           S
ATOM   3233  HG  CYS A 213      88.620  59.540  41.130  1.00  0.00           H
ATOM   3234  C   CYS A 213      89.900  57.970  37.290  1.00  0.00           C
ATOM   3235  O   CYS A 213      90.770  57.170  36.900  1.00  0.00           O
ATOM   3236  N   ARG A 214      88.840  58.360  36.490  1.00  0.00           N
ATOM   3237  H   ARG A 214      88.240  59.140  36.710  1.00  0.00           H
ATOM   3238  CA  ARG A 214      88.710  57.910  35.110  1.00  0.00           C
ATOM   3239  HA  ARG A 214      88.620  56.830  35.130  1.00  0.00           H
ATOM   3240  CB  ARG A 214      87.460  58.450  34.340  1.00  0.00           C
ATOM   3241  HB1 ARG A 214      87.650  58.440  33.270  1.00  0.00           H
ATOM   3242  HB2 ARG A 214      87.260  59.500  34.570  1.00  0.00           H
ATOM   3243  CG  ARG A 214      86.250  57.570  34.640  1.00  0.00           C
ATOM   3244  HG1 ARG A 214      85.920  57.720  35.670  1.00  0.00           H
ATOM   3245  HG2 ARG A 214      86.450  56.520  34.430  1.00  0.00           H
ATOM   3246  CD  ARG A 214      85.070  57.870  33.750  1.00  0.00           C
ATOM   3247  HD1 ARG A 214      84.200  57.290  34.070  1.00  0.00           H
ATOM   3248  HD2 ARG A 214      85.220  57.490  32.750  1.00  0.00           H
ATOM   3249  NE  ARG A 214      84.790  59.290  33.530  1.00  0.00           N
ATOM   3250  HE  ARG A 214      85.440  59.990  33.860  1.00  0.00           H
ATOM   3251  CZ  ARG A 214      83.700  59.830  33.020  1.00  0.00           C
ATOM   3252  NH1 ARG A 214      82.730  59.110  32.520  1.00  0.00           N
ATOM   3253 1HH1 ARG A 214      82.840  58.150  32.210  1.00  0.00           H
ATOM   3254 2HH1 ARG A 214      81.880  59.630  32.340  1.00  0.00           H
ATOM   3255  NH2 ARG A 214      83.500  61.110  32.940  1.00  0.00           N
ATOM   3256 1HH2 ARG A 214      84.230  61.710  33.300  1.00  0.00           H
ATOM   3257 2HH2 ARG A 214      82.670  61.480  32.500  1.00  0.00           H
ATOM   3258  C   ARG A 214      89.980  58.410  34.360  1.00  0.00           C
ATOM   3259  O   ARG A 214      90.630  57.620  33.630  1.00  0.00           O
ATOM   3260  N   ARG A 215      90.290  59.740  34.500  1.00  0.00           N
ATOM   3261  H   ARG A 215      89.670  60.300  35.070  1.00  0.00           H
ATOM   3262  CA  ARG A 215      91.280  60.440  33.690  1.00  0.00           C
ATOM   3263  HA  ARG A 215      91.140  60.070  32.670  1.00  0.00           H
ATOM   3264  CB  ARG A 215      91.070  61.910  33.830  1.00  0.00           C
ATOM   3265  HB1 ARG A 215      91.350  62.170  34.850  1.00  0.00           H
ATOM   3266  HB2 ARG A 215      90.010  62.060  33.610  1.00  0.00           H
ATOM   3267  CG  ARG A 215      91.850  62.660  32.670  1.00  0.00           C
ATOM   3268  HG1 ARG A 215      91.520  62.250  31.710  1.00  0.00           H
ATOM   3269  HG2 ARG A 215      92.930  62.560  32.760  1.00  0.00           H
ATOM   3270  CD  ARG A 215      91.640  64.210  32.570  1.00  0.00           C
ATOM   3271  HD1 ARG A 215      90.590  64.400  32.340  1.00  0.00           H
ATOM   3272  HD2 ARG A 215      92.160  64.820  31.840  1.00  0.00           H
ATOM   3273  NE  ARG A 215      91.960  64.780  33.910  1.00  0.00           N
ATOM   3274  HE  ARG A 215      92.940  64.930  34.090  1.00  0.00           H
ATOM   3275  CZ  ARG A 215      91.190  65.090  34.950  1.00  0.00           C
ATOM   3276  NH1 ARG A 215      89.910  64.900  34.910  1.00  0.00           N
ATOM   3277 1HH1 ARG A 215      89.440  64.520  34.100  1.00  0.00           H
ATOM   3278 2HH1 ARG A 215      89.310  65.420  35.530  1.00  0.00           H
ATOM   3279  NH2 ARG A 215      91.670  65.620  36.020  1.00  0.00           N
ATOM   3280 1HH2 ARG A 215      92.640  65.890  36.070  1.00  0.00           H
ATOM   3281 2HH2 ARG A 215      91.000  66.000  36.660  1.00  0.00           H
ATOM   3282  C   ARG A 215      92.770  60.200  34.020  1.00  0.00           C
ATOM   3283  O   ARG A 215      93.550  59.860  33.110  1.00  0.00           O
ATOM   3284  N   ASN A 216      93.140  60.290  35.310  1.00  0.00           N
ATOM   3285  H   ASN A 216      92.430  60.480  36.000  1.00  0.00           H
ATOM   3286  CA  ASN A 216      94.460  60.280  35.840  1.00  0.00           C
ATOM   3287  HA  ASN A 216      95.170  60.650  35.090  1.00  0.00           H
ATOM   3288  CB  ASN A 216      94.720  61.190  37.000  1.00  0.00           C
ATOM   3289  HB1 ASN A 216      95.790  61.060  37.190  1.00  0.00           H
ATOM   3290  HB2 ASN A 216      94.120  60.920  37.860  1.00  0.00           H
ATOM   3291  CG  ASN A 216      94.500  62.710  36.760  1.00  0.00           C
ATOM   3292  OD1 ASN A 216      93.570  63.150  36.060  1.00  0.00           O
ATOM   3293  ND2 ASN A 216      95.420  63.460  37.400  1.00  0.00           N
ATOM   3294 1HD2 ASN A 216      96.160  62.970  37.890  1.00  0.00           H
ATOM   3295 2HD2 ASN A 216      95.350  64.470  37.400  1.00  0.00           H
ATOM   3296  C   ASN A 216      94.940  58.840  36.190  1.00  0.00           C
ATOM   3297  O   ASN A 216      96.140  58.540  36.160  1.00  0.00           O
ATOM   3298  N   LEU A 217      94.020  57.920  36.460  1.00  0.00           N
ATOM   3299  H   LEU A 217      93.040  58.200  36.480  1.00  0.00           H
ATOM   3300  CA  LEU A 217      94.250  56.530  37.000  1.00  0.00           C
ATOM   3301  HA  LEU A 217      95.330  56.390  37.000  1.00  0.00           H
ATOM   3302  CB  LEU A 217      93.680  56.490  38.470  1.00  0.00           C
ATOM   3303  HB1 LEU A 217      93.970  55.520  38.890  1.00  0.00           H
ATOM   3304  HB2 LEU A 217      92.600  56.560  38.470  1.00  0.00           H
ATOM   3305  CG  LEU A 217      94.230  57.620  39.390  1.00  0.00           C
ATOM   3306  HG  LEU A 217      94.100  58.580  38.900  1.00  0.00           H
ATOM   3307  CD1 LEU A 217      93.490  57.460  40.740  1.00  0.00           C
ATOM   3308 1HD1 LEU A 217      93.700  58.340  41.340  1.00  0.00           H
ATOM   3309 2HD1 LEU A 217      92.410  57.550  40.680  1.00  0.00           H
ATOM   3310 3HD1 LEU A 217      93.700  56.510  41.220  1.00  0.00           H
ATOM   3311  CD2 LEU A 217      95.770  57.550  39.610  1.00  0.00           C
ATOM   3312 1HD2 LEU A 217      96.370  57.690  38.700  1.00  0.00           H
ATOM   3313 2HD2 LEU A 217      96.100  58.370  40.250  1.00  0.00           H
ATOM   3314 3HD2 LEU A 217      95.990  56.630  40.150  1.00  0.00           H
ATOM   3315  C   LEU A 217      93.690  55.420  36.100  1.00  0.00           C
ATOM   3316  O   LEU A 217      93.560  54.310  36.590  1.00  0.00           O
ATOM   3317  N   ASP A 218      93.320  55.750  34.890  1.00  0.00           N
ATOM   3318  H   ASP A 218      93.450  56.690  34.540  1.00  0.00           H
ATOM   3319  CA  ASP A 218      92.780  54.830  33.920  1.00  0.00           C
ATOM   3320  HA  ASP A 218      92.240  55.480  33.230  1.00  0.00           H
ATOM   3321  CB  ASP A 218      93.830  54.210  32.960  1.00  0.00           C
ATOM   3322  HB1 ASP A 218      93.310  53.740  32.130  1.00  0.00           H
ATOM   3323  HB2 ASP A 218      94.420  53.480  33.520  1.00  0.00           H
ATOM   3324  CG  ASP A 218      94.900  55.180  32.380  1.00  0.00           C
ATOM   3325  OD1 ASP A 218      94.910  56.430  32.600  1.00  0.00           O
ATOM   3326  OD2 ASP A 218      95.790  54.630  31.710  1.00  0.00           O
ATOM   3327  C   ASP A 218      91.720  53.740  34.370  1.00  0.00           C
ATOM   3328  O   ASP A 218      91.650  52.610  33.780  1.00  0.00           O
ATOM   3329  N   ILE A 219      90.890  54.080  35.370  1.00  0.00           N
ATOM   3330  H   ILE A 219      91.020  54.970  35.820  1.00  0.00           H
ATOM   3331  CA  ILE A 219      89.850  53.230  35.890  1.00  0.00           C
ATOM   3332  HA  ILE A 219      90.250  52.220  35.820  1.00  0.00           H
ATOM   3333  CB  ILE A 219      89.580  53.520  37.390  1.00  0.00           C
ATOM   3334  HB  ILE A 219      89.180  54.540  37.380  1.00  0.00           H
ATOM   3335  CG2 ILE A 219      88.450  52.610  37.940  1.00  0.00           C
ATOM   3336 1HG2 ILE A 219      87.530  52.680  37.370  1.00  0.00           H
ATOM   3337 2HG2 ILE A 219      88.770  51.570  37.880  1.00  0.00           H
ATOM   3338 3HG2 ILE A 219      88.090  52.880  38.930  1.00  0.00           H
ATOM   3339  CG1 ILE A 219      90.840  53.490  38.310  1.00  0.00           C
ATOM   3340 1HG1 ILE A 219      91.440  54.290  37.880  1.00  0.00           H
ATOM   3341 2HG1 ILE A 219      91.420  52.580  38.160  1.00  0.00           H
ATOM   3342  CD  ILE A 219      90.760  53.620  39.840  1.00  0.00           C
ATOM   3343  HD1 ILE A 219      91.650  54.020  40.340  1.00  0.00           H
ATOM   3344  HD2 ILE A 219      89.910  54.270  40.020  1.00  0.00           H
ATOM   3345  HD3 ILE A 219      90.620  52.630  40.290  1.00  0.00           H
ATOM   3346  C   ILE A 219      88.600  53.530  35.130  1.00  0.00           C
ATOM   3347  O   ILE A 219      87.850  54.490  35.340  1.00  0.00           O
ATOM   3348  N   GLU A 220      88.330  52.670  34.150  1.00  0.00           N
ATOM   3349  H   GLU A 220      88.960  51.880  34.150  1.00  0.00           H
ATOM   3350  CA  GLU A 220      87.130  52.640  33.290  1.00  0.00           C
ATOM   3351  HA  GLU A 220      87.360  53.390  32.550  1.00  0.00           H
ATOM   3352  CB  GLU A 220      86.980  51.320  32.630  1.00  0.00           C
ATOM   3353  HB1 GLU A 220      85.930  51.120  32.420  1.00  0.00           H
ATOM   3354  HB2 GLU A 220      87.460  50.520  33.190  1.00  0.00           H
ATOM   3355  CG  GLU A 220      87.790  51.400  31.250  1.00  0.00           C
ATOM   3356  HG1 GLU A 220      88.840  51.500  31.530  1.00  0.00           H
ATOM   3357  HG2 GLU A 220      87.470  52.290  30.710  1.00  0.00           H
ATOM   3358  CD  GLU A 220      87.610  50.060  30.510  1.00  0.00           C
ATOM   3359  OE1 GLU A 220      88.110  49.040  31.060  1.00  0.00           O
ATOM   3360  OE2 GLU A 220      87.010  50.020  29.420  1.00  0.00           O
ATOM   3361  C   GLU A 220      85.800  53.030  34.000  1.00  0.00           C
ATOM   3362  O   GLU A 220      85.150  53.910  33.520  1.00  0.00           O
ATOM   3363  N   ARG A 221      85.420  52.460  35.180  1.00  0.00           N
ATOM   3364  H   ARG A 221      86.040  51.740  35.530  1.00  0.00           H
ATOM   3365  CA  ARG A 221      84.230  52.790  35.940  1.00  0.00           C
ATOM   3366  HA  ARG A 221      83.810  53.750  35.660  1.00  0.00           H
ATOM   3367  CB  ARG A 221      83.240  51.700  35.440  1.00  0.00           C
ATOM   3368  HB1 ARG A 221      83.500  50.730  35.890  1.00  0.00           H
ATOM   3369  HB2 ARG A 221      83.290  51.530  34.370  1.00  0.00           H
ATOM   3370  CG  ARG A 221      81.760  52.050  35.730  1.00  0.00           C
ATOM   3371  HG1 ARG A 221      81.260  51.270  35.160  1.00  0.00           H
ATOM   3372  HG2 ARG A 221      81.560  53.050  35.340  1.00  0.00           H
ATOM   3373  CD  ARG A 221      81.310  52.070  37.190  1.00  0.00           C
ATOM   3374  HD1 ARG A 221      81.980  52.720  37.750  1.00  0.00           H
ATOM   3375  HD2 ARG A 221      81.340  51.050  37.580  1.00  0.00           H
ATOM   3376  NE  ARG A 221      79.940  52.610  37.180  1.00  0.00           N
ATOM   3377  HE  ARG A 221      79.540  52.930  36.310  1.00  0.00           H
ATOM   3378  CZ  ARG A 221      79.120  52.670  38.190  1.00  0.00           C
ATOM   3379  NH1 ARG A 221      79.440  52.270  39.410  1.00  0.00           N
ATOM   3380 1HH1 ARG A 221      80.400  51.940  39.430  1.00  0.00           H
ATOM   3381 2HH1 ARG A 221      78.860  52.170  40.230  1.00  0.00           H
ATOM   3382  NH2 ARG A 221      77.860  52.950  38.040  1.00  0.00           N
ATOM   3383 1HH2 ARG A 221      77.600  52.960  37.070  1.00  0.00           H
ATOM   3384 2HH2 ARG A 221      77.160  52.960  38.770  1.00  0.00           H
ATOM   3385  C   ARG A 221      84.580  52.720  37.420  1.00  0.00           C
ATOM   3386  O   ARG A 221      84.440  51.570  38.010  1.00  0.00           O
ATOM   3387  N   PRO A 222      84.990  53.800  38.110  1.00  0.00           N
ATOM   3388  CD  PRO A 222      85.200  55.040  37.500  1.00  0.00           C
ATOM   3389  HD1 PRO A 222      84.260  55.570  37.370  1.00  0.00           H
ATOM   3390  HD2 PRO A 222      85.660  54.920  36.520  1.00  0.00           H
ATOM   3391  CG  PRO A 222      86.120  55.720  38.490  1.00  0.00           C
ATOM   3392  HG1 PRO A 222      85.980  56.800  38.420  1.00  0.00           H
ATOM   3393  HG2 PRO A 222      87.170  55.590  38.220  1.00  0.00           H
ATOM   3394  CB  PRO A 222      85.750  55.230  39.860  1.00  0.00           C
ATOM   3395  HB1 PRO A 222      84.820  55.720  40.140  1.00  0.00           H
ATOM   3396  HB2 PRO A 222      86.540  55.260  40.610  1.00  0.00           H
ATOM   3397  CA  PRO A 222      85.370  53.760  39.500  1.00  0.00           C
ATOM   3398  HA  PRO A 222      86.240  53.120  39.640  1.00  0.00           H
ATOM   3399  C   PRO A 222      84.390  53.320  40.610  1.00  0.00           C
ATOM   3400  O   PRO A 222      83.210  53.530  40.500  1.00  0.00           O
ATOM   3401  N   THR A 223      84.790  52.610  41.690  1.00  0.00           N
ATOM   3402  H   THR A 223      85.770  52.410  41.750  1.00  0.00           H
ATOM   3403  CA  THR A 223      83.990  52.160  42.820  1.00  0.00           C
ATOM   3404  HA  THR A 223      82.950  52.260  42.520  1.00  0.00           H
ATOM   3405  CB  THR A 223      84.330  50.780  43.280  1.00  0.00           C
ATOM   3406  HB  THR A 223      83.640  50.570  44.100  1.00  0.00           H
ATOM   3407  CG2 THR A 223      84.170  49.740  42.160  1.00  0.00           C
ATOM   3408 1HG2 THR A 223      84.620  50.140  41.250  1.00  0.00           H
ATOM   3409 2HG2 THR A 223      84.620  48.770  42.390  1.00  0.00           H
ATOM   3410 3HG2 THR A 223      83.110  49.550  42.060  1.00  0.00           H
ATOM   3411  OG1 THR A 223      85.640  50.640  43.770  1.00  0.00           O
ATOM   3412  HG1 THR A 223      85.710  49.700  43.970  1.00  0.00           H
ATOM   3413  C   THR A 223      84.270  53.170  43.930  1.00  0.00           C
ATOM   3414  O   THR A 223      85.300  53.790  43.920  1.00  0.00           O
ATOM   3415  N   TYR A 224      83.510  53.150  45.020  1.00  0.00           N
ATOM   3416  H   TYR A 224      82.680  52.570  45.020  1.00  0.00           H
ATOM   3417  CA  TYR A 224      83.770  53.900  46.200  1.00  0.00           C
ATOM   3418  HA  TYR A 224      83.730  54.950  45.890  1.00  0.00           H
ATOM   3419  CB  TYR A 224      82.760  53.540  47.280  1.00  0.00           C
ATOM   3420  HB1 TYR A 224      82.890  54.160  48.170  1.00  0.00           H
ATOM   3421  HB2 TYR A 224      82.740  52.500  47.600  1.00  0.00           H
ATOM   3422  CG  TYR A 224      81.330  54.040  46.850  1.00  0.00           C
ATOM   3423  CD1 TYR A 224      81.100  55.390  46.490  1.00  0.00           C
ATOM   3424  HD1 TYR A 224      81.890  56.100  46.300  1.00  0.00           H
ATOM   3425  CE1 TYR A 224      79.760  55.860  46.280  1.00  0.00           C
ATOM   3426  HE1 TYR A 224      79.470  56.900  46.210  1.00  0.00           H
ATOM   3427  CZ  TYR A 224      78.680  55.040  46.530  1.00  0.00           C
ATOM   3428  OH  TYR A 224      77.400  55.590  46.470  1.00  0.00           O
ATOM   3429  HH  TYR A 224      76.690  54.940  46.580  1.00  0.00           H
ATOM   3430  CE2 TYR A 224      78.910  53.640  46.890  1.00  0.00           C
ATOM   3431  HE2 TYR A 224      78.090  52.980  47.150  1.00  0.00           H
ATOM   3432  CD2 TYR A 224      80.210  53.170  47.090  1.00  0.00           C
ATOM   3433  HD2 TYR A 224      80.340  52.120  47.310  1.00  0.00           H
ATOM   3434  C   TYR A 224      85.080  53.620  46.850  1.00  0.00           C
ATOM   3435  O   TYR A 224      85.700  54.590  47.280  1.00  0.00           O
ATOM   3436  N   THR A 225      85.610  52.340  46.850  1.00  0.00           N
ATOM   3437  H   THR A 225      84.930  51.610  46.750  1.00  0.00           H
ATOM   3438  CA  THR A 225      86.960  52.010  47.140  1.00  0.00           C
ATOM   3439  HA  THR A 225      87.110  52.090  48.210  1.00  0.00           H
ATOM   3440  CB  THR A 225      87.270  50.510  46.880  1.00  0.00           C
ATOM   3441  HB  THR A 225      87.160  50.310  45.810  1.00  0.00           H
ATOM   3442  CG2 THR A 225      88.620  50.050  47.400  1.00  0.00           C
ATOM   3443 1HG2 THR A 225      89.360  50.490  46.730  1.00  0.00           H
ATOM   3444 2HG2 THR A 225      88.900  50.460  48.360  1.00  0.00           H
ATOM   3445 3HG2 THR A 225      88.600  48.980  47.190  1.00  0.00           H
ATOM   3446  OG1 THR A 225      86.320  49.740  47.630  1.00  0.00           O
ATOM   3447  HG1 THR A 225      85.420  50.010  47.430  1.00  0.00           H
ATOM   3448  C   THR A 225      88.040  52.920  46.480  1.00  0.00           C
ATOM   3449  O   THR A 225      88.860  53.520  47.110  1.00  0.00           O
ATOM   3450  N   ASN A 226      87.900  53.250  45.190  1.00  0.00           N
ATOM   3451  H   ASN A 226      87.160  52.760  44.700  1.00  0.00           H
ATOM   3452  CA  ASN A 226      88.810  54.050  44.320  1.00  0.00           C
ATOM   3453  HA  ASN A 226      89.850  53.810  44.540  1.00  0.00           H
ATOM   3454  CB  ASN A 226      88.440  53.750  42.840  1.00  0.00           C
ATOM   3455  HB1 ASN A 226      89.190  54.290  42.260  1.00  0.00           H
ATOM   3456  HB2 ASN A 226      87.460  54.110  42.540  1.00  0.00           H
ATOM   3457  CG  ASN A 226      88.560  52.290  42.390  1.00  0.00           C
ATOM   3458  OD1 ASN A 226      87.650  51.780  41.780  1.00  0.00           O
ATOM   3459  ND2 ASN A 226      89.620  51.590  42.540  1.00  0.00           N
ATOM   3460 1HD2 ASN A 226      90.520  52.010  42.700  1.00  0.00           H
ATOM   3461 2HD2 ASN A 226      89.460  50.640  42.240  1.00  0.00           H
ATOM   3462  C   ASN A 226      88.610  55.530  44.710  1.00  0.00           C
ATOM   3463  O   ASN A 226      89.570  56.330  44.730  1.00  0.00           O
ATOM   3464  N   LEU A 227      87.320  55.960  44.960  1.00  0.00           N
ATOM   3465  H   LEU A 227      86.500  55.390  44.830  1.00  0.00           H
ATOM   3466  CA  LEU A 227      87.030  57.350  45.200  1.00  0.00           C
ATOM   3467  HA  LEU A 227      87.590  58.040  44.560  1.00  0.00           H
ATOM   3468  CB  LEU A 227      85.600  57.590  44.970  1.00  0.00           C
ATOM   3469  HB1 LEU A 227      85.380  58.630  45.170  1.00  0.00           H
ATOM   3470  HB2 LEU A 227      85.150  56.910  45.690  1.00  0.00           H
ATOM   3471  CG  LEU A 227      85.040  57.190  43.560  1.00  0.00           C
ATOM   3472  HG  LEU A 227      85.340  56.150  43.450  1.00  0.00           H
ATOM   3473  CD1 LEU A 227      83.540  57.330  43.700  1.00  0.00           C
ATOM   3474 1HD1 LEU A 227      83.260  58.350  43.950  1.00  0.00           H
ATOM   3475 2HD1 LEU A 227      83.080  56.970  42.780  1.00  0.00           H
ATOM   3476 3HD1 LEU A 227      83.160  56.680  44.480  1.00  0.00           H
ATOM   3477  CD2 LEU A 227      85.530  58.110  42.460  1.00  0.00           C
ATOM   3478 1HD2 LEU A 227      85.230  57.680  41.500  1.00  0.00           H
ATOM   3479 2HD2 LEU A 227      85.130  59.110  42.600  1.00  0.00           H
ATOM   3480 3HD2 LEU A 227      86.620  58.160  42.450  1.00  0.00           H
ATOM   3481  C   LEU A 227      87.460  57.810  46.630  1.00  0.00           C
ATOM   3482  O   LEU A 227      88.210  58.780  46.870  1.00  0.00           O
ATOM   3483  N   ASN A 228      87.290  56.920  47.650  1.00  0.00           N
ATOM   3484  H   ASN A 228      86.860  56.020  47.470  1.00  0.00           H
ATOM   3485  CA  ASN A 228      87.720  57.130  49.070  1.00  0.00           C
ATOM   3486  HA  ASN A 228      87.570  58.150  49.440  1.00  0.00           H
ATOM   3487  CB  ASN A 228      86.880  56.150  49.860  1.00  0.00           C
ATOM   3488  HB1 ASN A 228      87.270  56.170  50.880  1.00  0.00           H
ATOM   3489  HB2 ASN A 228      87.020  55.110  49.550  1.00  0.00           H
ATOM   3490  CG  ASN A 228      85.380  56.410  49.840  1.00  0.00           C
ATOM   3491  OD1 ASN A 228      84.870  57.470  49.460  1.00  0.00           O
ATOM   3492  ND2 ASN A 228      84.610  55.420  50.310  1.00  0.00           N
ATOM   3493 1HD2 ASN A 228      85.030  54.600  50.720  1.00  0.00           H
ATOM   3494 2HD2 ASN A 228      83.600  55.450  50.280  1.00  0.00           H
ATOM   3495  C   ASN A 228      89.240  56.900  49.200  1.00  0.00           C
ATOM   3496  O   ASN A 228      89.810  57.670  49.950  1.00  0.00           O
ATOM   3497  N   ARG A 229      89.960  56.120  48.390  1.00  0.00           N
ATOM   3498  H   ARG A 229      89.390  55.610  47.730  1.00  0.00           H
ATOM   3499  CA  ARG A 229      91.430  56.140  48.260  1.00  0.00           C
ATOM   3500  HA  ARG A 229      91.830  56.270  49.270  1.00  0.00           H
ATOM   3501  CB  ARG A 229      91.970  54.790  47.740  1.00  0.00           C
ATOM   3502  HB1 ARG A 229      93.040  54.920  47.560  1.00  0.00           H
ATOM   3503  HB2 ARG A 229      91.470  54.450  46.840  1.00  0.00           H
ATOM   3504  CG  ARG A 229      92.010  53.670  48.810  1.00  0.00           C
ATOM   3505  HG1 ARG A 229      91.080  53.570  49.370  1.00  0.00           H
ATOM   3506  HG2 ARG A 229      92.810  53.880  49.520  1.00  0.00           H
ATOM   3507  CD  ARG A 229      92.250  52.320  48.080  1.00  0.00           C
ATOM   3508  HD1 ARG A 229      93.210  52.330  47.560  1.00  0.00           H
ATOM   3509  HD2 ARG A 229      91.540  52.040  47.300  1.00  0.00           H
ATOM   3510  NE  ARG A 229      92.230  51.190  48.970  1.00  0.00           N
ATOM   3511  HE  ARG A 229      91.960  51.410  49.920  1.00  0.00           H
ATOM   3512  CZ  ARG A 229      92.610  49.970  48.690  1.00  0.00           C
ATOM   3513  NH1 ARG A 229      92.820  49.510  47.500  1.00  0.00           N
ATOM   3514 1HH1 ARG A 229      92.750  50.080  46.670  1.00  0.00           H
ATOM   3515 2HH1 ARG A 229      93.050  48.540  47.360  1.00  0.00           H
ATOM   3516  NH2 ARG A 229      92.980  49.180  49.640  1.00  0.00           N
ATOM   3517 1HH2 ARG A 229      92.830  49.400  50.610  1.00  0.00           H
ATOM   3518 2HH2 ARG A 229      93.290  48.260  49.360  1.00  0.00           H
ATOM   3519  C   ARG A 229      92.020  57.360  47.550  1.00  0.00           C
ATOM   3520  O   ARG A 229      93.210  57.550  47.680  1.00  0.00           O
ATOM   3521  N   LEU A 230      91.200  58.160  46.900  1.00  0.00           N
ATOM   3522  H   LEU A 230      90.260  57.800  46.760  1.00  0.00           H
ATOM   3523  CA  LEU A 230      91.470  59.530  46.490  1.00  0.00           C
ATOM   3524  HA  LEU A 230      92.560  59.580  46.400  1.00  0.00           H
ATOM   3525  CB  LEU A 230      91.000  59.760  45.020  1.00  0.00           C
ATOM   3526  HB1 LEU A 230      89.910  59.700  45.000  1.00  0.00           H
ATOM   3527  HB2 LEU A 230      91.390  58.930  44.430  1.00  0.00           H
ATOM   3528  CG  LEU A 230      91.400  61.150  44.500  1.00  0.00           C
ATOM   3529  HG  LEU A 230      90.850  61.900  45.050  1.00  0.00           H
ATOM   3530  CD1 LEU A 230      92.870  61.620  44.520  1.00  0.00           C
ATOM   3531 1HD1 LEU A 230      92.950  62.580  43.990  1.00  0.00           H
ATOM   3532 2HD1 LEU A 230      93.220  61.900  45.510  1.00  0.00           H
ATOM   3533 3HD1 LEU A 230      93.550  60.880  44.110  1.00  0.00           H
ATOM   3534  CD2 LEU A 230      90.920  61.170  43.000  1.00  0.00           C
ATOM   3535 1HD2 LEU A 230      91.330  62.070  42.530  1.00  0.00           H
ATOM   3536 2HD2 LEU A 230      91.340  60.330  42.450  1.00  0.00           H
ATOM   3537 3HD2 LEU A 230      89.840  61.270  42.970  1.00  0.00           H
ATOM   3538  C   LEU A 230      91.080  60.560  47.570  1.00  0.00           C
ATOM   3539  O   LEU A 230      91.960  61.170  48.130  1.00  0.00           O
ATOM   3540  N   ILE A 231      89.810  60.570  48.060  1.00  0.00           N
ATOM   3541  H   ILE A 231      89.140  59.860  47.800  1.00  0.00           H
ATOM   3542  CA  ILE A 231      89.450  61.620  49.040  1.00  0.00           C
ATOM   3543  HA  ILE A 231      89.630  62.580  48.550  1.00  0.00           H
ATOM   3544  CB  ILE A 231      87.930  61.500  49.420  1.00  0.00           C
ATOM   3545  HB  ILE A 231      87.810  60.520  49.900  1.00  0.00           H
ATOM   3546  CG2 ILE A 231      87.470  62.640  50.430  1.00  0.00           C
ATOM   3547 1HG2 ILE A 231      87.870  63.640  50.300  1.00  0.00           H
ATOM   3548 2HG2 ILE A 231      86.380  62.680  50.410  1.00  0.00           H
ATOM   3549 3HG2 ILE A 231      87.740  62.390  51.460  1.00  0.00           H
ATOM   3550  CG1 ILE A 231      87.020  61.580  48.170  1.00  0.00           C
ATOM   3551 1HG1 ILE A 231      87.540  61.300  47.260  1.00  0.00           H
ATOM   3552 2HG1 ILE A 231      86.810  62.640  48.020  1.00  0.00           H
ATOM   3553  CD  ILE A 231      85.750  60.700  48.220  1.00  0.00           C
ATOM   3554  HD1 ILE A 231      84.860  61.060  48.730  1.00  0.00           H
ATOM   3555  HD2 ILE A 231      85.470  60.520  47.180  1.00  0.00           H
ATOM   3556  HD3 ILE A 231      86.050  59.740  48.620  1.00  0.00           H
ATOM   3557  C   ILE A 231      90.280  61.610  50.380  1.00  0.00           C
ATOM   3558  O   ILE A 231      90.480  62.620  50.940  1.00  0.00           O
ATOM   3559  N   SER A 232      90.790  60.420  50.770  1.00  0.00           N
ATOM   3560  H   SER A 232      90.600  59.620  50.180  1.00  0.00           H
ATOM   3561  CA  SER A 232      91.750  60.360  51.820  1.00  0.00           C
ATOM   3562  HA  SER A 232      91.210  60.850  52.640  1.00  0.00           H
ATOM   3563  CB  SER A 232      91.770  58.870  52.320  1.00  0.00           C
ATOM   3564  HB1 SER A 232      90.770  58.630  52.700  1.00  0.00           H
ATOM   3565  HB2 SER A 232      92.560  58.860  53.060  1.00  0.00           H
ATOM   3566  OG  SER A 232      92.060  57.940  51.260  1.00  0.00           O
ATOM   3567  HG  SER A 232      91.220  57.550  51.000  1.00  0.00           H
ATOM   3568  C   SER A 232      93.080  61.010  51.700  1.00  0.00           C
ATOM   3569  O   SER A 232      93.650  61.430  52.700  1.00  0.00           O
ATOM   3570  N   GLN A 233      93.590  61.200  50.500  1.00  0.00           N
ATOM   3571  H   GLN A 233      93.070  60.880  49.690  1.00  0.00           H
ATOM   3572  CA  GLN A 233      94.860  61.900  50.340  1.00  0.00           C
ATOM   3573  HA  GLN A 233      95.540  61.550  51.120  1.00  0.00           H
ATOM   3574  CB  GLN A 233      95.480  61.630  48.970  1.00  0.00           C
ATOM   3575  HB1 GLN A 233      96.410  62.210  48.960  1.00  0.00           H
ATOM   3576  HB2 GLN A 233      94.850  62.070  48.200  1.00  0.00           H
ATOM   3577  CG  GLN A 233      96.010  60.190  48.710  1.00  0.00           C
ATOM   3578  HG1 GLN A 233      96.400  60.130  47.690  1.00  0.00           H
ATOM   3579  HG2 GLN A 233      95.170  59.500  48.800  1.00  0.00           H
ATOM   3580  CD  GLN A 233      97.040  59.690  49.660  1.00  0.00           C
ATOM   3581  OE1 GLN A 233      97.780  60.550  50.170  1.00  0.00           O
ATOM   3582  NE2 GLN A 233      97.280  58.440  50.010  1.00  0.00           N
ATOM   3583 1HE2 GLN A 233      96.760  57.620  49.730  1.00  0.00           H
ATOM   3584 2HE2 GLN A 233      97.990  58.350  50.730  1.00  0.00           H
ATOM   3585  C   GLN A 233      94.620  63.400  50.630  1.00  0.00           C
ATOM   3586  O   GLN A 233      95.270  64.000  51.430  1.00  0.00           O
ATOM   3587  N   ILE A 234      93.550  64.000  50.140  1.00  0.00           N
ATOM   3588  H   ILE A 234      93.060  63.470  49.430  1.00  0.00           H
ATOM   3589  CA  ILE A 234      93.310  65.420  50.380  1.00  0.00           C
ATOM   3590  HA  ILE A 234      94.170  66.000  50.080  1.00  0.00           H
ATOM   3591  CB  ILE A 234      92.130  65.860  49.370  1.00  0.00           C
ATOM   3592  HB  ILE A 234      91.330  65.130  49.510  1.00  0.00           H
ATOM   3593  CG2 ILE A 234      91.590  67.210  49.650  1.00  0.00           C
ATOM   3594 1HG2 ILE A 234      92.370  67.970  49.540  1.00  0.00           H
ATOM   3595 2HG2 ILE A 234      90.850  67.550  48.920  1.00  0.00           H
ATOM   3596 3HG2 ILE A 234      91.150  67.220  50.650  1.00  0.00           H
ATOM   3597  CG1 ILE A 234      92.610  65.900  47.920  1.00  0.00           C
ATOM   3598 1HG1 ILE A 234      93.590  66.330  47.760  1.00  0.00           H
ATOM   3599 2HG1 ILE A 234      91.870  66.550  47.450  1.00  0.00           H
ATOM   3600  CD  ILE A 234      92.520  64.580  47.090  1.00  0.00           C
ATOM   3601  HD1 ILE A 234      93.180  63.820  47.500  1.00  0.00           H
ATOM   3602  HD2 ILE A 234      91.540  64.120  47.240  1.00  0.00           H
ATOM   3603  HD3 ILE A 234      92.800  64.850  46.080  1.00  0.00           H
ATOM   3604  C   ILE A 234      92.970  65.660  51.850  1.00  0.00           C
ATOM   3605  O   ILE A 234      93.660  66.530  52.420  1.00  0.00           O
ATOM   3606  N   VAL A 235      92.020  64.880  52.490  1.00  0.00           N
ATOM   3607  H   VAL A 235      91.450  64.220  51.980  1.00  0.00           H
ATOM   3608  CA  VAL A 235      91.650  65.010  53.890  1.00  0.00           C
ATOM   3609  HA  VAL A 235      91.370  66.000  54.220  1.00  0.00           H
ATOM   3610  CB  VAL A 235      90.700  63.910  54.300  1.00  0.00           C
ATOM   3611  HB  VAL A 235      91.100  62.940  54.020  1.00  0.00           H
ATOM   3612  CG1 VAL A 235      90.420  63.840  55.740  1.00  0.00           C
ATOM   3613 1HG1 VAL A 235      89.880  62.910  55.900  1.00  0.00           H
ATOM   3614 2HG1 VAL A 235      91.350  63.730  56.300  1.00  0.00           H
ATOM   3615 3HG1 VAL A 235      89.830  64.650  56.160  1.00  0.00           H
ATOM   3616  CG2 VAL A 235      89.310  64.100  53.640  1.00  0.00           C
ATOM   3617 1HG2 VAL A 235      88.650  63.300  53.970  1.00  0.00           H
ATOM   3618 2HG2 VAL A 235      88.870  64.970  54.120  1.00  0.00           H
ATOM   3619 3HG2 VAL A 235      89.360  64.250  52.560  1.00  0.00           H
ATOM   3620  C   VAL A 235      92.910  64.760  54.760  1.00  0.00           C
ATOM   3621  O   VAL A 235      93.150  65.520  55.750  1.00  0.00           O
ATOM   3622  N   SER A 236      93.780  63.850  54.380  1.00  0.00           N
ATOM   3623  H   SER A 236      93.600  63.320  53.540  1.00  0.00           H
ATOM   3624  CA  SER A 236      94.950  63.660  55.210  1.00  0.00           C
ATOM   3625  HA  SER A 236      94.720  63.490  56.260  1.00  0.00           H
ATOM   3626  CB  SER A 236      95.740  62.380  54.790  1.00  0.00           C
ATOM   3627  HB1 SER A 236      95.750  62.280  53.700  1.00  0.00           H
ATOM   3628  HB2 SER A 236      95.220  61.480  55.120  1.00  0.00           H
ATOM   3629  OG  SER A 236      97.030  62.390  55.240  1.00  0.00           O
ATOM   3630  HG  SER A 236      97.470  61.550  55.090  1.00  0.00           H
ATOM   3631  C   SER A 236      95.940  64.810  55.160  1.00  0.00           C
ATOM   3632  O   SER A 236      96.370  65.280  56.190  1.00  0.00           O
ATOM   3633  N   SER A 237      96.190  65.280  53.950  1.00  0.00           N
ATOM   3634  H   SER A 237      95.970  64.630  53.200  1.00  0.00           H
ATOM   3635  CA  SER A 237      96.950  66.460  53.570  1.00  0.00           C
ATOM   3636  HA  SER A 237      97.910  66.420  54.110  1.00  0.00           H
ATOM   3637  CB  SER A 237      97.310  66.520  52.130  1.00  0.00           C
ATOM   3638  HB1 SER A 237      98.100  67.270  52.130  1.00  0.00           H
ATOM   3639  HB2 SER A 237      96.410  66.720  51.550  1.00  0.00           H
ATOM   3640  OG  SER A 237      97.860  65.230  51.870  1.00  0.00           O
ATOM   3641  HG  SER A 237      97.110  64.850  51.410  1.00  0.00           H
ATOM   3642  C   SER A 237      96.290  67.750  54.060  1.00  0.00           C
ATOM   3643  O   SER A 237      97.000  68.660  54.470  1.00  0.00           O
ATOM   3644  N   ILE A 238      94.980  67.890  54.240  1.00  0.00           N
ATOM   3645  H   ILE A 238      94.390  67.220  53.780  1.00  0.00           H
ATOM   3646  CA  ILE A 238      94.240  68.890  55.030  1.00  0.00           C
ATOM   3647  HA  ILE A 238      94.740  69.830  54.780  1.00  0.00           H
ATOM   3648  CB  ILE A 238      92.770  69.020  54.650  1.00  0.00           C
ATOM   3649  HB  ILE A 238      92.360  68.010  54.600  1.00  0.00           H
ATOM   3650  CG2 ILE A 238      91.960  69.900  55.600  1.00  0.00           C
ATOM   3651 1HG2 ILE A 238      90.940  69.910  55.220  1.00  0.00           H
ATOM   3652 2HG2 ILE A 238      91.870  69.490  56.610  1.00  0.00           H
ATOM   3653 3HG2 ILE A 238      92.380  70.900  55.750  1.00  0.00           H
ATOM   3654  CG1 ILE A 238      92.680  69.620  53.220  1.00  0.00           C
ATOM   3655 1HG1 ILE A 238      93.460  69.350  52.500  1.00  0.00           H
ATOM   3656 2HG1 ILE A 238      92.810  70.700  53.340  1.00  0.00           H
ATOM   3657  CD  ILE A 238      91.350  69.240  52.510  1.00  0.00           C
ATOM   3658  HD1 ILE A 238      91.270  68.160  52.540  1.00  0.00           H
ATOM   3659  HD2 ILE A 238      90.540  69.690  53.080  1.00  0.00           H
ATOM   3660  HD3 ILE A 238      91.440  69.510  51.460  1.00  0.00           H
ATOM   3661  C   ILE A 238      94.470  68.780  56.580  1.00  0.00           C
ATOM   3662  O   ILE A 238      94.720  69.840  57.190  1.00  0.00           O
ATOM   3663  N   THR A 239      94.480  67.620  57.230  1.00  0.00           N
ATOM   3664  H   THR A 239      94.220  66.790  56.720  1.00  0.00           H
ATOM   3665  CA  THR A 239      94.710  67.400  58.660  1.00  0.00           C
ATOM   3666  HA  THR A 239      94.410  68.340  59.130  1.00  0.00           H
ATOM   3667  CB  THR A 239      93.990  66.150  59.210  1.00  0.00           C
ATOM   3668  HB  THR A 239      94.320  66.070  60.240  1.00  0.00           H
ATOM   3669  CG2 THR A 239      92.480  66.190  59.190  1.00  0.00           C
ATOM   3670 1HG2 THR A 239      92.190  66.990  59.860  1.00  0.00           H
ATOM   3671 2HG2 THR A 239      92.100  66.240  58.170  1.00  0.00           H
ATOM   3672 3HG2 THR A 239      92.140  65.260  59.650  1.00  0.00           H
ATOM   3673  OG1 THR A 239      94.340  65.010  58.420  1.00  0.00           O
ATOM   3674  HG1 THR A 239      93.810  65.060  57.620  1.00  0.00           H
ATOM   3675  C   THR A 239      96.160  67.320  59.100  1.00  0.00           C
ATOM   3676  O   THR A 239      96.330  67.230  60.270  1.00  0.00           O
ATOM   3677  N   ALA A 240      97.080  67.210  58.120  1.00  0.00           N
ATOM   3678  H   ALA A 240      96.820  66.970  57.180  1.00  0.00           H
ATOM   3679  CA  ALA A 240      98.520  66.980  58.440  1.00  0.00           C
ATOM   3680  HA  ALA A 240      98.610  66.010  58.930  1.00  0.00           H
ATOM   3681  CB  ALA A 240      99.340  66.890  57.160  1.00  0.00           C
ATOM   3682  HB1 ALA A 240      99.370  67.900  56.770  1.00  0.00           H
ATOM   3683  HB2 ALA A 240     100.310  66.440  57.360  1.00  0.00           H
ATOM   3684  HB3 ALA A 240      98.860  66.300  56.380  1.00  0.00           H
ATOM   3685  C   ALA A 240      99.080  68.050  59.450  1.00  0.00           C
ATOM   3686  O   ALA A 240      99.630  67.760  60.520  1.00  0.00           O
ATOM   3687  N   SER A 241      98.770  69.340  59.280  1.00  0.00           N
ATOM   3688  H   SER A 241      98.450  69.570  58.350  1.00  0.00           H
ATOM   3689  CA  SER A 241      99.020  70.510  60.110  1.00  0.00           C
ATOM   3690  HA  SER A 241     100.100  70.670  60.150  1.00  0.00           H
ATOM   3691  CB  SER A 241      98.510  71.760  59.500  1.00  0.00           C
ATOM   3692  HB1 SER A 241      98.770  71.750  58.440  1.00  0.00           H
ATOM   3693  HB2 SER A 241      98.920  72.630  60.010  1.00  0.00           H
ATOM   3694  OG  SER A 241      97.030  71.800  59.510  1.00  0.00           O
ATOM   3695  HG  SER A 241      96.870  71.970  60.440  1.00  0.00           H
ATOM   3696  C   SER A 241      98.570  70.400  61.570  1.00  0.00           C
ATOM   3697  O   SER A 241      99.170  70.920  62.470  1.00  0.00           O
ATOM   3698  N   LEU A 242      97.530  69.560  61.840  1.00  0.00           N
ATOM   3699  H   LEU A 242      96.970  69.200  61.080  1.00  0.00           H
ATOM   3700  CA  LEU A 242      97.130  69.120  63.160  1.00  0.00           C
ATOM   3701  HA  LEU A 242      97.230  69.880  63.930  1.00  0.00           H
ATOM   3702  CB  LEU A 242      95.610  68.820  63.160  1.00  0.00           C
ATOM   3703  HB1 LEU A 242      95.290  68.360  64.100  1.00  0.00           H
ATOM   3704  HB2 LEU A 242      95.390  68.170  62.320  1.00  0.00           H
ATOM   3705  CG  LEU A 242      94.690  70.050  62.910  1.00  0.00           C
ATOM   3706  HG  LEU A 242      95.140  70.490  62.020  1.00  0.00           H
ATOM   3707  CD1 LEU A 242      93.280  69.580  62.400  1.00  0.00           C
ATOM   3708 1HD1 LEU A 242      92.720  70.400  61.940  1.00  0.00           H
ATOM   3709 2HD1 LEU A 242      93.510  68.930  61.560  1.00  0.00           H
ATOM   3710 3HD1 LEU A 242      92.870  68.930  63.170  1.00  0.00           H
ATOM   3711  CD2 LEU A 242      94.640  71.040  64.120  1.00  0.00           C
ATOM   3712 1HD2 LEU A 242      95.590  71.520  64.370  1.00  0.00           H
ATOM   3713 2HD2 LEU A 242      94.120  71.950  63.840  1.00  0.00           H
ATOM   3714 3HD2 LEU A 242      94.110  70.790  65.040  1.00  0.00           H
ATOM   3715  C   LEU A 242      97.870  67.900  63.690  1.00  0.00           C
ATOM   3716  O   LEU A 242      97.880  67.800  64.900  1.00  0.00           O
ATOM   3717  N   ARG A 243      98.210  66.920  62.870  1.00  0.00           N
ATOM   3718  H   ARG A 243      98.230  67.050  61.870  1.00  0.00           H
ATOM   3719  CA  ARG A 243      98.810  65.600  63.230  1.00  0.00           C
ATOM   3720  HA  ARG A 243      98.390  65.310  64.190  1.00  0.00           H
ATOM   3721  CB  ARG A 243      98.340  64.630  62.120  1.00  0.00           C
ATOM   3722  HB1 ARG A 243      98.830  63.670  62.250  1.00  0.00           H
ATOM   3723  HB2 ARG A 243      98.670  65.070  61.180  1.00  0.00           H
ATOM   3724  CG  ARG A 243      96.880  64.370  62.200  1.00  0.00           C
ATOM   3725  HG1 ARG A 243      96.390  65.340  62.100  1.00  0.00           H
ATOM   3726  HG2 ARG A 243      96.560  63.980  63.170  1.00  0.00           H
ATOM   3727  CD  ARG A 243      96.380  63.300  61.260  1.00  0.00           C
ATOM   3728  HD1 ARG A 243      95.340  63.030  61.410  1.00  0.00           H
ATOM   3729  HD2 ARG A 243      96.940  62.420  61.580  1.00  0.00           H
ATOM   3730  NE  ARG A 243      96.550  63.590  59.770  1.00  0.00           N
ATOM   3731  HE  ARG A 243      96.100  64.350  59.280  1.00  0.00           H
ATOM   3732  CZ  ARG A 243      97.440  63.000  59.000  1.00  0.00           C
ATOM   3733  NH1 ARG A 243      98.090  61.970  59.420  1.00  0.00           N
ATOM   3734 1HH1 ARG A 243      98.180  61.870  60.420  1.00  0.00           H
ATOM   3735 2HH1 ARG A 243      98.680  61.500  58.750  1.00  0.00           H
ATOM   3736  NH2 ARG A 243      97.560  63.380  57.800  1.00  0.00           N
ATOM   3737 1HH2 ARG A 243      97.010  64.140  57.440  1.00  0.00           H
ATOM   3738 2HH2 ARG A 243      98.150  62.890  57.140  1.00  0.00           H
ATOM   3739  C   ARG A 243     100.360  65.610  63.460  1.00  0.00           C
ATOM   3740  O   ARG A 243     100.880  64.650  64.070  1.00  0.00           O
ATOM   3741  N   PHE A 244     101.030  66.630  62.890  1.00  0.00           N
ATOM   3742  H   PHE A 244     100.430  67.250  62.360  1.00  0.00           H
ATOM   3743  CA  PHE A 244     102.500  66.770  62.770  1.00  0.00           C
ATOM   3744  HA  PHE A 244     102.880  65.940  63.370  1.00  0.00           H
ATOM   3745  CB  PHE A 244     102.980  66.530  61.300  1.00  0.00           C
ATOM   3746  HB1 PHE A 244     104.060  66.650  61.220  1.00  0.00           H
ATOM   3747  HB2 PHE A 244     102.440  67.270  60.700  1.00  0.00           H
ATOM   3748  CG  PHE A 244     102.610  65.130  60.770  1.00  0.00           C
ATOM   3749  CD1 PHE A 244     103.450  63.990  60.970  1.00  0.00           C
ATOM   3750  HD1 PHE A 244     104.430  64.100  61.430  1.00  0.00           H
ATOM   3751  CE1 PHE A 244     103.180  62.760  60.380  1.00  0.00           C
ATOM   3752  HE1 PHE A 244     103.860  61.940  60.540  1.00  0.00           H
ATOM   3753  CZ  PHE A 244     101.990  62.580  59.650  1.00  0.00           C
ATOM   3754  HZ  PHE A 244     101.830  61.590  59.250  1.00  0.00           H
ATOM   3755  CE2 PHE A 244     101.150  63.680  59.480  1.00  0.00           C
ATOM   3756  HE2 PHE A 244     100.320  63.610  58.790  1.00  0.00           H
ATOM   3757  CD2 PHE A 244     101.480  64.980  60.000  1.00  0.00           C
ATOM   3758  HD2 PHE A 244     100.960  65.850  59.610  1.00  0.00           H
ATOM   3759  C   PHE A 244     103.010  68.120  63.210  1.00  0.00           C
ATOM   3760  O   PHE A 244     102.300  69.100  63.130  1.00  0.00           O
ATOM   3761  N   ASP A 245     104.340  68.200  63.560  1.00  0.00           N
ATOM   3762  H   ASP A 245     104.860  67.330  63.600  1.00  0.00           H
ATOM   3763  CA  ASP A 245     104.970  69.380  64.080  1.00  0.00           C
ATOM   3764  HA  ASP A 245     104.450  69.650  65.000  1.00  0.00           H
ATOM   3765  CB  ASP A 245     106.350  68.930  64.590  1.00  0.00           C
ATOM   3766  HB1 ASP A 245     106.980  68.590  63.770  1.00  0.00           H
ATOM   3767  HB2 ASP A 245     106.100  68.220  65.380  1.00  0.00           H
ATOM   3768  CG  ASP A 245     107.080  70.000  65.430  1.00  0.00           C
ATOM   3769  OD1 ASP A 245     106.790  71.180  65.370  1.00  0.00           O
ATOM   3770  OD2 ASP A 245     107.990  69.640  66.220  1.00  0.00           O
ATOM   3771  C   ASP A 245     105.000  70.470  63.020  1.00  0.00           C
ATOM   3772  O   ASP A 245     105.660  70.270  62.010  1.00  0.00           O
ATOM   3773  N   GLY A 246     104.380  71.630  63.250  1.00  0.00           N
ATOM   3774  H   GLY A 246     103.720  71.600  64.010  1.00  0.00           H
ATOM   3775  CA  GLY A 246     104.530  72.820  62.370  1.00  0.00           C
ATOM   3776  HA1 GLY A 246     103.880  72.760  61.500  1.00  0.00           H
ATOM   3777  HA2 GLY A 246     105.570  72.900  62.040  1.00  0.00           H
ATOM   3778  C   GLY A 246     104.130  74.080  63.090  1.00  0.00           C
ATOM   3779  O   GLY A 246     104.000  74.170  64.300  1.00  0.00           O
ATOM   3780  N   ALA A 247     103.870  75.080  62.180  1.00  0.00           N
ATOM   3781  H   ALA A 247     104.130  74.840  61.230  1.00  0.00           H
ATOM   3782  CA  ALA A 247     103.500  76.460  62.490  1.00  0.00           C
ATOM   3783  HA  ALA A 247     103.580  76.630  63.560  1.00  0.00           H
ATOM   3784  CB  ALA A 247     104.630  77.270  61.950  1.00  0.00           C
ATOM   3785  HB1 ALA A 247     104.740  77.040  60.890  1.00  0.00           H
ATOM   3786  HB2 ALA A 247     104.410  78.330  62.030  1.00  0.00           H
ATOM   3787  HB3 ALA A 247     105.560  77.230  62.520  1.00  0.00           H
ATOM   3788  C   ALA A 247     102.100  76.930  61.950  1.00  0.00           C
ATOM   3789  O   ALA A 247     101.270  77.520  62.560  1.00  0.00           O
ATOM   3790  N   LEU A 248     101.810  76.650  60.650  1.00  0.00           N
ATOM   3791  H   LEU A 248     102.460  76.020  60.210  1.00  0.00           H
ATOM   3792  CA  LEU A 248     100.610  76.930  59.850  1.00  0.00           C
ATOM   3793  HA  LEU A 248     100.170  77.870  60.180  1.00  0.00           H
ATOM   3794  CB  LEU A 248     100.910  77.010  58.320  1.00  0.00           C
ATOM   3795  HB1 LEU A 248     101.300  76.030  58.030  1.00  0.00           H
ATOM   3796  HB2 LEU A 248     101.520  77.900  58.160  1.00  0.00           H
ATOM   3797  CG  LEU A 248      99.680  77.160  57.360  1.00  0.00           C
ATOM   3798  HG  LEU A 248      98.970  76.390  57.650  1.00  0.00           H
ATOM   3799  CD1 LEU A 248      99.020  78.520  57.520  1.00  0.00           C
ATOM   3800 1HD1 LEU A 248      99.530  79.210  56.840  1.00  0.00           H
ATOM   3801 2HD1 LEU A 248      98.000  78.450  57.150  1.00  0.00           H
ATOM   3802 3HD1 LEU A 248      99.120  78.700  58.590  1.00  0.00           H
ATOM   3803  CD2 LEU A 248     100.040  77.030  55.850  1.00  0.00           C
ATOM   3804 1HD2 LEU A 248      99.170  77.230  55.230  1.00  0.00           H
ATOM   3805 2HD2 LEU A 248     100.710  77.860  55.660  1.00  0.00           H
ATOM   3806 3HD2 LEU A 248     100.510  76.070  55.620  1.00  0.00           H
ATOM   3807  C   LEU A 248      99.450  75.970  60.300  1.00  0.00           C
ATOM   3808  O   LEU A 248      99.670  74.800  60.430  1.00  0.00           O
ATOM   3809  N   ASN A 249      98.170  76.420  60.390  1.00  0.00           N
ATOM   3810  H   ASN A 249      98.060  77.390  60.130  1.00  0.00           H
ATOM   3811  CA  ASN A 249      96.980  75.630  60.600  1.00  0.00           C
ATOM   3812  HA  ASN A 249      96.130  76.270  60.830  1.00  0.00           H
ATOM   3813  CB  ASN A 249      96.530  74.980  59.290  1.00  0.00           C
ATOM   3814  HB1 ASN A 249      95.670  74.310  59.360  1.00  0.00           H
ATOM   3815  HB2 ASN A 249      97.280  74.350  58.820  1.00  0.00           H
ATOM   3816  CG  ASN A 249      96.070  75.870  58.180  1.00  0.00           C
ATOM   3817  OD1 ASN A 249      95.810  77.080  58.300  1.00  0.00           O
ATOM   3818  ND2 ASN A 249      96.020  75.340  57.000  1.00  0.00           N
ATOM   3819 1HD2 ASN A 249      96.020  74.350  56.780  1.00  0.00           H
ATOM   3820 2HD2 ASN A 249      95.820  75.950  56.220  1.00  0.00           H
ATOM   3821  C   ASN A 249      97.090  74.600  61.750  1.00  0.00           C
ATOM   3822  O   ASN A 249      96.670  73.400  61.720  1.00  0.00           O
ATOM   3823  N   VAL A 250      97.610  75.060  62.900  1.00  0.00           N
ATOM   3824  H   VAL A 250      97.800  76.050  63.020  1.00  0.00           H
ATOM   3825  CA  VAL A 250      98.170  74.230  63.990  1.00  0.00           C
ATOM   3826  HA  VAL A 250      98.440  73.240  63.610  1.00  0.00           H
ATOM   3827  CB  VAL A 250      99.360  75.010  64.570  1.00  0.00           C
ATOM   3828  HB  VAL A 250      99.940  75.410  63.730  1.00  0.00           H
ATOM   3829  CG1 VAL A 250      98.970  76.230  65.310  1.00  0.00           C
ATOM   3830 1HG1 VAL A 250      98.180  76.720  64.750  1.00  0.00           H
ATOM   3831 2HG1 VAL A 250      98.570  75.990  66.300  1.00  0.00           H
ATOM   3832 3HG1 VAL A 250      99.880  76.830  65.370  1.00  0.00           H
ATOM   3833  CG2 VAL A 250     100.460  74.200  65.320  1.00  0.00           C
ATOM   3834 1HG2 VAL A 250     100.730  73.510  64.520  1.00  0.00           H
ATOM   3835 2HG2 VAL A 250     101.280  74.780  65.750  1.00  0.00           H
ATOM   3836 3HG2 VAL A 250     100.100  73.600  66.150  1.00  0.00           H
ATOM   3837  C   VAL A 250      97.080  73.860  65.010  1.00  0.00           C
ATOM   3838  O   VAL A 250      97.350  73.100  65.910  1.00  0.00           O
ATOM   3839  N   ASP A 251      95.870  74.450  64.840  1.00  0.00           N
ATOM   3840  H   ASP A 251      95.820  75.090  64.070  1.00  0.00           H
ATOM   3841  CA  ASP A 251      94.680  74.200  65.630  1.00  0.00           C
ATOM   3842  HA  ASP A 251      94.670  73.140  65.870  1.00  0.00           H
ATOM   3843  CB  ASP A 251      94.830  74.820  67.060  1.00  0.00           C
ATOM   3844  HB1 ASP A 251      95.540  74.230  67.650  1.00  0.00           H
ATOM   3845  HB2 ASP A 251      93.830  74.680  67.460  1.00  0.00           H
ATOM   3846  CG  ASP A 251      95.230  76.280  67.180  1.00  0.00           C
ATOM   3847  OD1 ASP A 251      94.660  77.170  66.500  1.00  0.00           O
ATOM   3848  OD2 ASP A 251      96.010  76.500  68.150  1.00  0.00           O
ATOM   3849  C   ASP A 251      93.460  74.630  64.740  1.00  0.00           C
ATOM   3850  O   ASP A 251      93.500  75.350  63.770  1.00  0.00           O
ATOM   3851  N   LEU A 252      92.260  74.130  65.060  1.00  0.00           N
ATOM   3852  H   LEU A 252      92.160  73.330  65.670  1.00  0.00           H
ATOM   3853  CA  LEU A 252      91.040  74.400  64.270  1.00  0.00           C
ATOM   3854  HA  LEU A 252      91.230  74.220  63.210  1.00  0.00           H
ATOM   3855  CB  LEU A 252      89.940  73.620  64.940  1.00  0.00           C
ATOM   3856  HB1 LEU A 252      89.020  73.720  64.370  1.00  0.00           H
ATOM   3857  HB2 LEU A 252      89.770  73.890  65.980  1.00  0.00           H
ATOM   3858  CG  LEU A 252      90.240  72.120  64.950  1.00  0.00           C
ATOM   3859  HG  LEU A 252      91.090  71.980  65.620  1.00  0.00           H
ATOM   3860  CD1 LEU A 252      89.070  71.300  65.420  1.00  0.00           C
ATOM   3861 1HD1 LEU A 252      89.230  70.230  65.310  1.00  0.00           H
ATOM   3862 2HD1 LEU A 252      88.750  71.670  66.400  1.00  0.00           H
ATOM   3863 3HD1 LEU A 252      88.280  71.660  64.770  1.00  0.00           H
ATOM   3864  CD2 LEU A 252      90.520  71.520  63.610  1.00  0.00           C
ATOM   3865 1HD2 LEU A 252      90.790  70.470  63.670  1.00  0.00           H
ATOM   3866 2HD2 LEU A 252      89.670  71.790  62.990  1.00  0.00           H
ATOM   3867 3HD2 LEU A 252      91.390  72.050  63.220  1.00  0.00           H
ATOM   3868  C   LEU A 252      90.690  75.890  64.330  1.00  0.00           C
ATOM   3869  O   LEU A 252      89.900  76.250  63.440  1.00  0.00           O
ATOM   3870  N   THR A 253      91.290  76.770  65.230  1.00  0.00           N
ATOM   3871  H   THR A 253      91.880  76.400  65.970  1.00  0.00           H
ATOM   3872  CA  THR A 253      90.940  78.240  65.160  1.00  0.00           C
ATOM   3873  HA  THR A 253      89.870  78.330  64.980  1.00  0.00           H
ATOM   3874  CB  THR A 253      91.440  78.960  66.470  1.00  0.00           C
ATOM   3875  HB  THR A 253      92.520  78.880  66.620  1.00  0.00           H
ATOM   3876  CG2 THR A 253      91.140  80.500  66.470  1.00  0.00           C
ATOM   3877 1HG2 THR A 253      91.930  81.140  66.090  1.00  0.00           H
ATOM   3878 2HG2 THR A 253      90.270  80.770  65.870  1.00  0.00           H
ATOM   3879 3HG2 THR A 253      90.730  80.830  67.420  1.00  0.00           H
ATOM   3880  OG1 THR A 253      90.760  78.490  67.610  1.00  0.00           O
ATOM   3881  HG1 THR A 253      89.870  78.830  67.470  1.00  0.00           H
ATOM   3882  C   THR A 253      91.600  78.770  63.890  1.00  0.00           C
ATOM   3883  O   THR A 253      91.000  79.510  63.210  1.00  0.00           O
ATOM   3884  N   GLU A 254      92.750  78.300  63.500  1.00  0.00           N
ATOM   3885  H   GLU A 254      93.190  77.590  64.070  1.00  0.00           H
ATOM   3886  CA  GLU A 254      93.620  78.890  62.500  1.00  0.00           C
ATOM   3887  HA  GLU A 254      93.500  79.950  62.740  1.00  0.00           H
ATOM   3888  CB  GLU A 254      95.080  78.600  62.640  1.00  0.00           C
ATOM   3889  HB1 GLU A 254      95.290  77.710  62.050  1.00  0.00           H
ATOM   3890  HB2 GLU A 254      95.290  78.340  63.680  1.00  0.00           H
ATOM   3891  CG  GLU A 254      96.000  79.810  62.240  1.00  0.00           C
ATOM   3892  HG1 GLU A 254      95.810  80.510  63.060  1.00  0.00           H
ATOM   3893  HG2 GLU A 254      95.720  80.330  61.330  1.00  0.00           H
ATOM   3894  CD  GLU A 254      97.470  79.430  62.140  1.00  0.00           C
ATOM   3895  OE1 GLU A 254      98.160  79.280  63.180  1.00  0.00           O
ATOM   3896  OE2 GLU A 254      97.880  79.210  60.950  1.00  0.00           O
ATOM   3897  C   GLU A 254      93.160  78.630  61.080  1.00  0.00           C
ATOM   3898  O   GLU A 254      93.420  79.390  60.170  1.00  0.00           O
ATOM   3899  N   PHE A 255      92.310  77.610  60.900  1.00  0.00           N
ATOM   3900  H   PHE A 255      92.120  76.850  61.530  1.00  0.00           H
ATOM   3901  CA  PHE A 255      91.650  77.410  59.610  1.00  0.00           C
ATOM   3902  HA  PHE A 255      92.430  77.610  58.870  1.00  0.00           H
ATOM   3903  CB  PHE A 255      90.940  76.010  59.530  1.00  0.00           C
ATOM   3904  HB1 PHE A 255      90.170  75.980  58.750  1.00  0.00           H
ATOM   3905  HB2 PHE A 255      90.350  75.910  60.440  1.00  0.00           H
ATOM   3906  CG  PHE A 255      91.950  74.910  59.480  1.00  0.00           C
ATOM   3907  CD1 PHE A 255      92.660  74.480  60.590  1.00  0.00           C
ATOM   3908  HD1 PHE A 255      92.620  75.110  61.460  1.00  0.00           H
ATOM   3909  CE1 PHE A 255      93.530  73.380  60.440  1.00  0.00           C
ATOM   3910  HE1 PHE A 255      94.180  73.180  61.270  1.00  0.00           H
ATOM   3911  CZ  PHE A 255      93.700  72.710  59.230  1.00  0.00           C
ATOM   3912  HZ  PHE A 255      94.310  71.820  59.260  1.00  0.00           H
ATOM   3913  CE2 PHE A 255      93.040  73.160  58.100  1.00  0.00           C
ATOM   3914  HE2 PHE A 255      93.110  72.710  57.120  1.00  0.00           H
ATOM   3915  CD2 PHE A 255      92.210  74.340  58.210  1.00  0.00           C
ATOM   3916  HD2 PHE A 255      91.810  74.740  57.290  1.00  0.00           H
ATOM   3917  C   PHE A 255      90.600  78.510  59.350  1.00  0.00           C
ATOM   3918  O   PHE A 255      90.600  79.020  58.240  1.00  0.00           O
ATOM   3919  N   GLN A 256      89.900  79.020  60.340  1.00  0.00           N
ATOM   3920  H   GLN A 256      90.060  78.640  61.260  1.00  0.00           H
ATOM   3921  CA  GLN A 256      89.160  80.230  60.160  1.00  0.00           C
ATOM   3922  HA  GLN A 256      88.570  80.120  59.250  1.00  0.00           H
ATOM   3923  CB  GLN A 256      88.150  80.420  61.340  1.00  0.00           C
ATOM   3924  HB1 GLN A 256      88.760  80.400  62.250  1.00  0.00           H
ATOM   3925  HB2 GLN A 256      87.530  79.530  61.330  1.00  0.00           H
ATOM   3926  CG  GLN A 256      87.180  81.630  61.240  1.00  0.00           C
ATOM   3927  HG1 GLN A 256      86.310  81.310  61.820  1.00  0.00           H
ATOM   3928  HG2 GLN A 256      86.930  81.790  60.200  1.00  0.00           H
ATOM   3929  CD  GLN A 256      87.680  83.000  61.840  1.00  0.00           C
ATOM   3930  OE1 GLN A 256      88.780  83.100  62.440  1.00  0.00           O
ATOM   3931  NE2 GLN A 256      86.890  84.020  61.810  1.00  0.00           N
ATOM   3932 1HE2 GLN A 256      85.980  83.980  61.370  1.00  0.00           H
ATOM   3933 2HE2 GLN A 256      87.220  84.890  62.190  1.00  0.00           H
ATOM   3934  C   GLN A 256      89.970  81.530  59.990  1.00  0.00           C
ATOM   3935  O   GLN A 256      89.590  82.310  59.160  1.00  0.00           O
ATOM   3936  N   THR A 257      91.180  81.580  60.600  1.00  0.00           N
ATOM   3937  H   THR A 257      91.370  80.960  61.360  1.00  0.00           H
ATOM   3938  CA  THR A 257      92.050  82.730  60.550  1.00  0.00           C
ATOM   3939  HA  THR A 257      91.400  83.570  60.800  1.00  0.00           H
ATOM   3940  CB  THR A 257      93.160  82.650  61.590  1.00  0.00           C
ATOM   3941  HB  THR A 257      93.890  81.890  61.320  1.00  0.00           H
ATOM   3942  CG2 THR A 257      93.830  83.980  61.840  1.00  0.00           C
ATOM   3943 1HG2 THR A 257      93.200  84.790  62.200  1.00  0.00           H
ATOM   3944 2HG2 THR A 257      94.660  83.800  62.530  1.00  0.00           H
ATOM   3945 3HG2 THR A 257      94.300  84.210  60.880  1.00  0.00           H
ATOM   3946  OG1 THR A 257      92.590  82.360  62.820  1.00  0.00           O
ATOM   3947  HG1 THR A 257      93.350  82.100  63.340  1.00  0.00           H
ATOM   3948  C   THR A 257      92.630  82.900  59.110  1.00  0.00           C
ATOM   3949  O   THR A 257      92.810  84.000  58.620  1.00  0.00           O
ATOM   3950  N   ASN A 258      92.810  81.720  58.440  1.00  0.00           N
ATOM   3951  H   ASN A 258      92.570  80.900  58.970  1.00  0.00           H
ATOM   3952  CA  ASN A 258      93.600  81.630  57.260  1.00  0.00           C
ATOM   3953  HA  ASN A 258      94.130  82.560  57.070  1.00  0.00           H
ATOM   3954  CB  ASN A 258      94.570  80.500  57.380  1.00  0.00           C
ATOM   3955  HB1 ASN A 258      94.950  80.110  56.430  1.00  0.00           H
ATOM   3956  HB2 ASN A 258      93.970  79.700  57.820  1.00  0.00           H
ATOM   3957  CG  ASN A 258      95.790  80.870  58.280  1.00  0.00           C
ATOM   3958  OD1 ASN A 258      96.050  81.950  58.750  1.00  0.00           O
ATOM   3959  ND2 ASN A 258      96.460  79.830  58.710  1.00  0.00           N
ATOM   3960 1HD2 ASN A 258      96.010  78.960  58.500  1.00  0.00           H
ATOM   3961 2HD2 ASN A 258      96.990  79.820  59.570  1.00  0.00           H
ATOM   3962  C   ASN A 258      92.810  81.440  55.970  1.00  0.00           C
ATOM   3963  O   ASN A 258      93.260  81.650  54.840  1.00  0.00           O
ATOM   3964  N   LEU A 259      91.540  81.030  56.130  1.00  0.00           N
ATOM   3965  H   LEU A 259      91.240  80.760  57.060  1.00  0.00           H
ATOM   3966  CA  LEU A 259      90.620  80.720  55.050  1.00  0.00           C
ATOM   3967  HA  LEU A 259      91.080  80.830  54.070  1.00  0.00           H
ATOM   3968  CB  LEU A 259      90.240  79.190  55.100  1.00  0.00           C
ATOM   3969  HB1 LEU A 259      89.620  79.070  54.210  1.00  0.00           H
ATOM   3970  HB2 LEU A 259      89.640  78.930  55.970  1.00  0.00           H
ATOM   3971  CG  LEU A 259      91.480  78.200  55.000  1.00  0.00           C
ATOM   3972  HG  LEU A 259      92.310  78.480  55.650  1.00  0.00           H
ATOM   3973  CD1 LEU A 259      91.130  76.780  55.440  1.00  0.00           C
ATOM   3974 1HD1 LEU A 259      92.030  76.180  55.300  1.00  0.00           H
ATOM   3975 2HD1 LEU A 259      90.680  76.730  56.430  1.00  0.00           H
ATOM   3976 3HD1 LEU A 259      90.380  76.400  54.750  1.00  0.00           H
ATOM   3977  CD2 LEU A 259      92.010  78.110  53.580  1.00  0.00           C
ATOM   3978 1HD2 LEU A 259      92.960  77.560  53.510  1.00  0.00           H
ATOM   3979 2HD2 LEU A 259      91.340  77.620  52.870  1.00  0.00           H
ATOM   3980 3HD2 LEU A 259      92.420  79.060  53.220  1.00  0.00           H
ATOM   3981  C   LEU A 259      89.220  81.440  55.030  1.00  0.00           C
ATOM   3982  O   LEU A 259      88.640  81.530  53.950  1.00  0.00           O
ATOM   3983  N   VAL A 260      88.710  81.990  56.130  1.00  0.00           N
ATOM   3984  H   VAL A 260      89.190  81.690  56.970  1.00  0.00           H
ATOM   3985  CA  VAL A 260      87.270  82.450  56.210  1.00  0.00           C
ATOM   3986  HA  VAL A 260      86.830  82.580  55.230  1.00  0.00           H
ATOM   3987  CB  VAL A 260      86.320  81.350  56.760  1.00  0.00           C
ATOM   3988  HB  VAL A 260      86.470  81.250  57.840  1.00  0.00           H
ATOM   3989  CG1 VAL A 260      84.850  81.740  56.640  1.00  0.00           C
ATOM   3990 1HG1 VAL A 260      84.750  82.730  57.080  1.00  0.00           H
ATOM   3991 2HG1 VAL A 260      84.540  81.720  55.590  1.00  0.00           H
ATOM   3992 3HG1 VAL A 260      84.280  81.000  57.200  1.00  0.00           H
ATOM   3993  CG2 VAL A 260      86.460  79.940  56.080  1.00  0.00           C
ATOM   3994 1HG2 VAL A 260      85.900  79.200  56.660  1.00  0.00           H
ATOM   3995 2HG2 VAL A 260      86.310  79.910  55.000  1.00  0.00           H
ATOM   3996 3HG2 VAL A 260      87.510  79.650  56.090  1.00  0.00           H
ATOM   3997  C   VAL A 260      87.100  83.820  56.950  1.00  0.00           C
ATOM   3998  O   VAL A 260      87.030  83.870  58.150  1.00  0.00           O
ATOM   3999  N   PRO A 261      87.000  84.900  56.230  1.00  0.00           N
ATOM   4000  CD  PRO A 261      87.760  85.040  54.980  1.00  0.00           C
ATOM   4001  HD1 PRO A 261      87.430  84.320  54.230  1.00  0.00           H
ATOM   4002  HD2 PRO A 261      88.770  84.830  55.350  1.00  0.00           H
ATOM   4003  CG  PRO A 261      87.670  86.530  54.540  1.00  0.00           C
ATOM   4004  HG1 PRO A 261      86.740  86.750  54.020  1.00  0.00           H
ATOM   4005  HG2 PRO A 261      88.550  86.920  54.010  1.00  0.00           H
ATOM   4006  CB  PRO A 261      87.590  87.220  55.880  1.00  0.00           C
ATOM   4007  HB1 PRO A 261      87.110  88.200  55.830  1.00  0.00           H
ATOM   4008  HB2 PRO A 261      88.600  87.240  56.300  1.00  0.00           H
ATOM   4009  CA  PRO A 261      86.790  86.240  56.760  1.00  0.00           C
ATOM   4010  HA  PRO A 261      87.090  86.260  57.810  1.00  0.00           H
ATOM   4011  C   PRO A 261      85.330  86.690  56.810  1.00  0.00           C
ATOM   4012  O   PRO A 261      85.010  87.650  57.480  1.00  0.00           O
ATOM   4013  N   TYR A 262      84.440  85.930  56.130  1.00  0.00           N
ATOM   4014  H   TYR A 262      84.780  85.190  55.530  1.00  0.00           H
ATOM   4015  CA  TYR A 262      82.980  86.170  56.100  1.00  0.00           C
ATOM   4016  HA  TYR A 262      82.760  87.000  56.770  1.00  0.00           H
ATOM   4017  CB  TYR A 262      82.490  86.580  54.700  1.00  0.00           C
ATOM   4018  HB1 TYR A 262      82.410  85.780  53.960  1.00  0.00           H
ATOM   4019  HB2 TYR A 262      83.240  87.250  54.270  1.00  0.00           H
ATOM   4020  CG  TYR A 262      81.100  87.200  54.760  1.00  0.00           C
ATOM   4021  CD1 TYR A 262      80.950  88.490  55.240  1.00  0.00           C
ATOM   4022  HD1 TYR A 262      81.870  89.020  55.470  1.00  0.00           H
ATOM   4023  CE1 TYR A 262      79.660  89.140  55.260  1.00  0.00           C
ATOM   4024  HE1 TYR A 262      79.480  90.070  55.770  1.00  0.00           H
ATOM   4025  CZ  TYR A 262      78.550  88.460  54.730  1.00  0.00           C
ATOM   4026  OH  TYR A 262      77.320  89.050  54.730  1.00  0.00           O
ATOM   4027  HH  TYR A 262      76.580  88.460  54.550  1.00  0.00           H
ATOM   4028  CE2 TYR A 262      78.640  87.140  54.340  1.00  0.00           C
ATOM   4029  HE2 TYR A 262      77.820  86.500  54.050  1.00  0.00           H
ATOM   4030  CD2 TYR A 262      79.910  86.500  54.380  1.00  0.00           C
ATOM   4031  HD2 TYR A 262      79.970  85.510  53.940  1.00  0.00           H
ATOM   4032  C   TYR A 262      82.290  84.850  56.600  1.00  0.00           C
ATOM   4033  O   TYR A 262      82.310  83.910  55.820  1.00  0.00           O
ATOM   4034  N   PRO A 263      81.750  84.780  57.830  1.00  0.00           N
ATOM   4035  CD  PRO A 263      81.950  85.770  58.860  1.00  0.00           C
ATOM   4036  HD1 PRO A 263      81.450  86.680  58.520  1.00  0.00           H
ATOM   4037  HD2 PRO A 263      83.020  85.920  58.960  1.00  0.00           H
ATOM   4038  CG  PRO A 263      81.220  85.240  60.110  1.00  0.00           C
ATOM   4039  HG1 PRO A 263      80.390  85.850  60.460  1.00  0.00           H
ATOM   4040  HG2 PRO A 263      82.040  85.150  60.830  1.00  0.00           H
ATOM   4041  CB  PRO A 263      80.700  83.800  59.780  1.00  0.00           C
ATOM   4042  HB1 PRO A 263      79.610  83.850  59.810  1.00  0.00           H
ATOM   4043  HB2 PRO A 263      81.010  83.070  60.520  1.00  0.00           H
ATOM   4044  CA  PRO A 263      81.300  83.500  58.430  1.00  0.00           C
ATOM   4045  HA  PRO A 263      82.200  82.910  58.580  1.00  0.00           H
ATOM   4046  C   PRO A 263      80.390  82.570  57.520  1.00  0.00           C
ATOM   4047  O   PRO A 263      80.480  81.350  57.680  1.00  0.00           O
ATOM   4048  N   ARG A 264      79.450  83.150  56.680  1.00  0.00           N
ATOM   4049  H   ARG A 264      79.510  84.150  56.590  1.00  0.00           H
ATOM   4050  CA  ARG A 264      78.570  82.370  55.710  1.00  0.00           C
ATOM   4051  HA  ARG A 264      78.230  81.540  56.330  1.00  0.00           H
ATOM   4052  CB  ARG A 264      77.390  83.200  55.420  1.00  0.00           C
ATOM   4053  HB1 ARG A 264      76.760  82.780  54.640  1.00  0.00           H
ATOM   4054  HB2 ARG A 264      77.810  84.150  55.100  1.00  0.00           H
ATOM   4055  CG  ARG A 264      76.470  83.410  56.590  1.00  0.00           C
ATOM   4056  HG1 ARG A 264      77.040  83.640  57.490  1.00  0.00           H
ATOM   4057  HG2 ARG A 264      76.070  82.420  56.810  1.00  0.00           H
ATOM   4058  CD  ARG A 264      75.260  84.300  56.320  1.00  0.00           C
ATOM   4059  HD1 ARG A 264      75.690  85.300  56.230  1.00  0.00           H
ATOM   4060  HD2 ARG A 264      74.620  84.200  57.190  1.00  0.00           H
ATOM   4061  NE  ARG A 264      74.570  84.020  55.040  1.00  0.00           N
ATOM   4062  HE  ARG A 264      74.970  84.500  54.250  1.00  0.00           H
ATOM   4063  CZ  ARG A 264      73.410  83.310  54.840  1.00  0.00           C
ATOM   4064  NH1 ARG A 264      72.850  82.570  55.790  1.00  0.00           N
ATOM   4065 1HH1 ARG A 264      73.230  82.650  56.720  1.00  0.00           H
ATOM   4066 2HH1 ARG A 264      72.070  82.020  55.480  1.00  0.00           H
ATOM   4067  NH2 ARG A 264      72.940  83.320  53.640  1.00  0.00           N
ATOM   4068 1HH2 ARG A 264      73.400  83.880  52.930  1.00  0.00           H
ATOM   4069 2HH2 ARG A 264      72.170  82.680  53.460  1.00  0.00           H
ATOM   4070  C   ARG A 264      79.220  81.810  54.510  1.00  0.00           C
ATOM   4071  O   ARG A 264      78.810  80.730  54.070  1.00  0.00           O
ATOM   4072  N   ILE A 265      80.360  82.350  54.110  1.00  0.00           N
ATOM   4073  H   ILE A 265      80.860  82.950  54.740  1.00  0.00           H
ATOM   4074  CA  ILE A 265      81.090  81.940  52.950  1.00  0.00           C
ATOM   4075  HA  ILE A 265      80.590  81.220  52.300  1.00  0.00           H
ATOM   4076  CB  ILE A 265      81.380  83.180  52.010  1.00  0.00           C
ATOM   4077  HB  ILE A 265      81.650  83.960  52.710  1.00  0.00           H
ATOM   4078  CG2 ILE A 265      82.460  82.920  50.910  1.00  0.00           C
ATOM   4079 1HG2 ILE A 265      83.410  82.570  51.330  1.00  0.00           H
ATOM   4080 2HG2 ILE A 265      82.090  82.180  50.200  1.00  0.00           H
ATOM   4081 3HG2 ILE A 265      82.690  83.910  50.510  1.00  0.00           H
ATOM   4082  CG1 ILE A 265      80.050  83.740  51.440  1.00  0.00           C
ATOM   4083 1HG1 ILE A 265      79.280  83.670  52.210  1.00  0.00           H
ATOM   4084 2HG1 ILE A 265      79.710  83.140  50.600  1.00  0.00           H
ATOM   4085  CD  ILE A 265      80.160  85.220  51.100  1.00  0.00           C
ATOM   4086  HD1 ILE A 265      79.190  85.510  50.700  1.00  0.00           H
ATOM   4087  HD2 ILE A 265      80.310  85.890  51.940  1.00  0.00           H
ATOM   4088  HD3 ILE A 265      80.940  85.340  50.340  1.00  0.00           H
ATOM   4089  C   ILE A 265      82.270  81.200  53.470  1.00  0.00           C
ATOM   4090  O   ILE A 265      83.380  81.730  53.460  1.00  0.00           O
ATOM   4091  N   HIS A 266      81.990  80.000  53.900  1.00  0.00           N
ATOM   4092  H   HIS A 266      81.010  79.790  53.980  1.00  0.00           H
ATOM   4093  CA  HIS A 266      82.930  79.220  54.740  1.00  0.00           C
ATOM   4094  HA  HIS A 266      83.840  79.810  54.790  1.00  0.00           H
ATOM   4095  CB  HIS A 266      82.470  79.060  56.220  1.00  0.00           C
ATOM   4096  HB1 HIS A 266      82.290  80.060  56.610  1.00  0.00           H
ATOM   4097  HB2 HIS A 266      83.320  78.680  56.780  1.00  0.00           H
ATOM   4098  CG  HIS A 266      81.190  78.170  56.390  1.00  0.00           C
ATOM   4099  ND1 HIS A 266      80.020  78.620  57.020  1.00  0.00           N
ATOM   4100  HD1 HIS A 266      79.820  79.480  57.500  1.00  0.00           H
ATOM   4101  CE1 HIS A 266      79.310  77.450  57.220  1.00  0.00           C
ATOM   4102  HE1 HIS A 266      78.380  77.290  57.740  1.00  0.00           H
ATOM   4103  NE2 HIS A 266      79.840  76.390  56.600  1.00  0.00           N
ATOM   4104  CD2 HIS A 266      81.050  76.820  56.050  1.00  0.00           C
ATOM   4105  HD2 HIS A 266      81.770  76.260  55.460  1.00  0.00           H
ATOM   4106  C   HIS A 266      83.480  77.920  54.090  1.00  0.00           C
ATOM   4107  O   HIS A 266      83.890  76.970  54.710  1.00  0.00           O
ATOM   4108  N   PHE A 267      83.320  77.880  52.780  1.00  0.00           N
ATOM   4109  H   PHE A 267      82.840  78.650  52.340  1.00  0.00           H
ATOM   4110  CA  PHE A 267      83.690  76.780  51.880  1.00  0.00           C
ATOM   4111  HA  PHE A 267      83.970  75.930  52.490  1.00  0.00           H
ATOM   4112  CB  PHE A 267      82.400  76.380  51.100  1.00  0.00           C
ATOM   4113  HB1 PHE A 267      82.570  75.490  50.490  1.00  0.00           H
ATOM   4114  HB2 PHE A 267      82.200  77.190  50.400  1.00  0.00           H
ATOM   4115  CG  PHE A 267      81.120  76.170  51.860  1.00  0.00           C
ATOM   4116  CD1 PHE A 267      80.270  77.320  52.080  1.00  0.00           C
ATOM   4117  HD1 PHE A 267      80.650  78.300  51.850  1.00  0.00           H
ATOM   4118  CE1 PHE A 267      79.210  77.160  52.920  1.00  0.00           C
ATOM   4119  HE1 PHE A 267      78.720  78.040  53.310  1.00  0.00           H
ATOM   4120  CZ  PHE A 267      78.790  75.900  53.320  1.00  0.00           C
ATOM   4121  HZ  PHE A 267      77.920  75.920  53.970  1.00  0.00           H
ATOM   4122  CE2 PHE A 267      79.490  74.760  52.970  1.00  0.00           C
ATOM   4123  HE2 PHE A 267      79.160  73.770  53.240  1.00  0.00           H
ATOM   4124  CD2 PHE A 267      80.650  74.880  52.260  1.00  0.00           C
ATOM   4125  HD2 PHE A 267      81.270  74.020  52.070  1.00  0.00           H
ATOM   4126  C   PHE A 267      84.840  77.170  50.960  1.00  0.00           C
ATOM   4127  O   PHE A 267      84.630  77.470  49.800  1.00  0.00           O
ATOM   4128  N   PRO A 268      86.150  77.050  51.380  1.00  0.00           N
ATOM   4129  CD  PRO A 268      86.580  76.860  52.790  1.00  0.00           C
ATOM   4130  HD1 PRO A 268      86.160  76.010  53.330  1.00  0.00           H
ATOM   4131  HD2 PRO A 268      86.320  77.800  53.270  1.00  0.00           H
ATOM   4132  CG  PRO A 268      88.080  76.750  52.690  1.00  0.00           C
ATOM   4133  HG1 PRO A 268      88.360  75.700  52.630  1.00  0.00           H
ATOM   4134  HG2 PRO A 268      88.600  77.260  53.500  1.00  0.00           H
ATOM   4135  CB  PRO A 268      88.500  77.370  51.390  1.00  0.00           C
ATOM   4136  HB1 PRO A 268      89.270  76.800  50.870  1.00  0.00           H
ATOM   4137  HB2 PRO A 268      88.750  78.430  51.500  1.00  0.00           H
ATOM   4138  CA  PRO A 268      87.320  77.170  50.490  1.00  0.00           C
ATOM   4139  HA  PRO A 268      87.330  78.050  49.850  1.00  0.00           H
ATOM   4140  C   PRO A 268      87.390  75.920  49.500  1.00  0.00           C
ATOM   4141  O   PRO A 268      87.250  74.770  49.890  1.00  0.00           O
ATOM   4142  N   LEU A 269      87.540  76.150  48.220  1.00  0.00           N
ATOM   4143  H   LEU A 269      87.620  77.120  47.970  1.00  0.00           H
ATOM   4144  CA  LEU A 269      87.840  75.170  47.140  1.00  0.00           C
ATOM   4145  HA  LEU A 269      87.050  74.420  47.110  1.00  0.00           H
ATOM   4146  CB  LEU A 269      87.830  75.930  45.780  1.00  0.00           C
ATOM   4147  HB1 LEU A 269      88.620  76.680  45.810  1.00  0.00           H
ATOM   4148  HB2 LEU A 269      86.870  76.450  45.680  1.00  0.00           H
ATOM   4149  CG  LEU A 269      88.030  75.060  44.530  1.00  0.00           C
ATOM   4150  HG  LEU A 269      89.020  74.630  44.690  1.00  0.00           H
ATOM   4151  CD1 LEU A 269      86.950  73.970  44.380  1.00  0.00           C
ATOM   4152 1HD1 LEU A 269      87.200  73.230  45.140  1.00  0.00           H
ATOM   4153 2HD1 LEU A 269      85.960  74.420  44.520  1.00  0.00           H
ATOM   4154 3HD1 LEU A 269      87.020  73.590  43.360  1.00  0.00           H
ATOM   4155  CD2 LEU A 269      88.090  76.020  43.310  1.00  0.00           C
ATOM   4156 1HD2 LEU A 269      87.730  75.420  42.480  1.00  0.00           H
ATOM   4157 2HD2 LEU A 269      87.420  76.870  43.470  1.00  0.00           H
ATOM   4158 3HD2 LEU A 269      89.080  76.410  43.090  1.00  0.00           H
ATOM   4159  C   LEU A 269      89.160  74.490  47.390  1.00  0.00           C
ATOM   4160  O   LEU A 269      90.130  75.130  47.880  1.00  0.00           O
ATOM   4161  N   ALA A 270      89.230  73.180  47.250  1.00  0.00           N
ATOM   4162  H   ALA A 270      88.420  72.630  46.990  1.00  0.00           H
ATOM   4163  CA  ALA A 270      90.510  72.500  47.270  1.00  0.00           C
ATOM   4164  HA  ALA A 270      91.220  73.250  47.610  1.00  0.00           H
ATOM   4165  CB  ALA A 270      90.440  71.380  48.340  1.00  0.00           C
ATOM   4166  HB1 ALA A 270      91.280  70.730  48.100  1.00  0.00           H
ATOM   4167  HB2 ALA A 270      90.540  71.820  49.330  1.00  0.00           H
ATOM   4168  HB3 ALA A 270      89.480  70.870  48.400  1.00  0.00           H
ATOM   4169  C   ALA A 270      90.900  71.990  45.920  1.00  0.00           C
ATOM   4170  O   ALA A 270      90.070  71.650  45.100  1.00  0.00           O
ATOM   4171  N   THR A 271      92.200  71.970  45.680  1.00  0.00           N
ATOM   4172  H   THR A 271      92.900  72.110  46.390  1.00  0.00           H
ATOM   4173  CA  THR A 271      92.760  71.390  44.420  1.00  0.00           C
ATOM   4174  HA  THR A 271      92.000  70.760  43.960  1.00  0.00           H
ATOM   4175  CB  THR A 271      93.090  72.440  43.410  1.00  0.00           C
ATOM   4176  HB  THR A 271      93.970  73.000  43.730  1.00  0.00           H
ATOM   4177  CG2 THR A 271      93.380  71.910  42.020  1.00  0.00           C
ATOM   4178 1HG2 THR A 271      94.430  71.670  41.880  1.00  0.00           H
ATOM   4179 2HG2 THR A 271      92.710  71.070  41.840  1.00  0.00           H
ATOM   4180 3HG2 THR A 271      93.120  72.700  41.320  1.00  0.00           H
ATOM   4181  OG1 THR A 271      92.100  73.410  43.310  1.00  0.00           O
ATOM   4182  HG1 THR A 271      92.150  73.870  44.150  1.00  0.00           H
ATOM   4183  C   THR A 271      93.990  70.510  44.750  1.00  0.00           C
ATOM   4184  O   THR A 271      94.740  70.850  45.660  1.00  0.00           O
ATOM   4185  N   TYR A 272      94.190  69.310  44.130  1.00  0.00           N
ATOM   4186  H   TYR A 272      93.570  69.140  43.350  1.00  0.00           H
ATOM   4187  CA  TYR A 272      95.360  68.340  44.400  1.00  0.00           C
ATOM   4188  HA  TYR A 272      95.990  68.820  45.140  1.00  0.00           H
ATOM   4189  CB  TYR A 272      94.790  67.120  45.160  1.00  0.00           C
ATOM   4190  HB1 TYR A 272      94.260  66.540  44.420  1.00  0.00           H
ATOM   4191  HB2 TYR A 272      94.080  67.490  45.900  1.00  0.00           H
ATOM   4192  CG  TYR A 272      95.790  66.240  45.860  1.00  0.00           C
ATOM   4193  CD1 TYR A 272      96.140  66.640  47.170  1.00  0.00           C
ATOM   4194  HD1 TYR A 272      95.780  67.590  47.550  1.00  0.00           H
ATOM   4195  CE1 TYR A 272      97.020  65.840  47.940  1.00  0.00           C
ATOM   4196  HE1 TYR A 272      97.310  66.010  48.960  1.00  0.00           H
ATOM   4197  CZ  TYR A 272      97.570  64.660  47.400  1.00  0.00           C
ATOM   4198  OH  TYR A 272      98.490  63.950  48.120  1.00  0.00           O
ATOM   4199  HH  TYR A 272      98.620  63.080  47.750  1.00  0.00           H
ATOM   4200  CE2 TYR A 272      97.260  64.270  46.060  1.00  0.00           C
ATOM   4201  HE2 TYR A 272      97.860  63.480  45.630  1.00  0.00           H
ATOM   4202  CD2 TYR A 272      96.330  65.020  45.310  1.00  0.00           C
ATOM   4203  HD2 TYR A 272      96.000  64.690  44.340  1.00  0.00           H
ATOM   4204  C   TYR A 272      96.240  67.870  43.320  1.00  0.00           C
ATOM   4205  O   TYR A 272      95.720  67.560  42.210  1.00  0.00           O
ATOM   4206  N   ALA A 273      97.560  67.770  43.550  1.00  0.00           N
ATOM   4207  H   ALA A 273      97.950  67.960  44.470  1.00  0.00           H
ATOM   4208  CA  ALA A 273      98.540  67.350  42.570  1.00  0.00           C
ATOM   4209  HA  ALA A 273      97.990  66.670  41.910  1.00  0.00           H
ATOM   4210  CB  ALA A 273      98.900  68.520  41.660  1.00  0.00           C
ATOM   4211  HB1 ALA A 273      99.410  69.250  42.290  1.00  0.00           H
ATOM   4212  HB2 ALA A 273      99.610  68.290  40.880  1.00  0.00           H
ATOM   4213  HB3 ALA A 273      97.940  68.920  41.340  1.00  0.00           H
ATOM   4214  C   ALA A 273      99.820  66.680  43.180  1.00  0.00           C
ATOM   4215  O   ALA A 273     100.300  67.110  44.240  1.00  0.00           O
ATOM   4216  N   PRO A 274     100.390  65.660  42.470  1.00  0.00           N
ATOM   4217  CD  PRO A 274     101.840  65.300  42.680  1.00  0.00           C
ATOM   4218  HD1 PRO A 274     101.980  64.530  43.440  1.00  0.00           H
ATOM   4219  HD2 PRO A 274     102.360  66.200  43.020  1.00  0.00           H
ATOM   4220  CG  PRO A 274     102.400  64.770  41.300  1.00  0.00           C
ATOM   4221  HG1 PRO A 274     102.540  63.720  41.540  1.00  0.00           H
ATOM   4222  HG2 PRO A 274     103.310  65.230  40.920  1.00  0.00           H
ATOM   4223  CB  PRO A 274     101.210  64.920  40.390  1.00  0.00           C
ATOM   4224  HB1 PRO A 274     101.190  64.060  39.730  1.00  0.00           H
ATOM   4225  HB2 PRO A 274     101.270  65.830  39.790  1.00  0.00           H
ATOM   4226  CA  PRO A 274      99.940  65.080  41.170  1.00  0.00           C
ATOM   4227  HA  PRO A 274      99.320  65.760  40.600  1.00  0.00           H
ATOM   4228  C   PRO A 274      99.160  63.800  41.430  1.00  0.00           C
ATOM   4229  O   PRO A 274      99.660  62.910  42.150  1.00  0.00           O
ATOM   4230  N   VAL A 275      97.870  63.690  40.900  1.00  0.00           N
ATOM   4231  H   VAL A 275      97.440  64.410  40.350  1.00  0.00           H
ATOM   4232  CA  VAL A 275      97.210  62.360  40.870  1.00  0.00           C
ATOM   4233  HA  VAL A 275      97.600  61.890  41.770  1.00  0.00           H
ATOM   4234  CB  VAL A 275      95.620  62.380  40.840  1.00  0.00           C
ATOM   4235  HB  VAL A 275      95.290  63.000  40.000  1.00  0.00           H
ATOM   4236  CG1 VAL A 275      95.000  60.970  40.860  1.00  0.00           C
ATOM   4237 1HG1 VAL A 275      93.910  60.980  40.830  1.00  0.00           H
ATOM   4238 2HG1 VAL A 275      95.250  60.420  39.950  1.00  0.00           H
ATOM   4239 3HG1 VAL A 275      95.370  60.440  41.740  1.00  0.00           H
ATOM   4240  CG2 VAL A 275      95.060  63.060  42.080  1.00  0.00           C
ATOM   4241 1HG2 VAL A 275      93.980  63.100  42.010  1.00  0.00           H
ATOM   4242 2HG2 VAL A 275      95.460  62.550  42.960  1.00  0.00           H
ATOM   4243 3HG2 VAL A 275      95.410  64.090  42.090  1.00  0.00           H
ATOM   4244  C   VAL A 275      97.770  61.540  39.730  1.00  0.00           C
ATOM   4245  O   VAL A 275      97.760  61.960  38.530  1.00  0.00           O
ATOM   4246  N   ILE A 276      98.360  60.330  40.060  1.00  0.00           N
ATOM   4247  H   ILE A 276      98.250  60.060  41.030  1.00  0.00           H
ATOM   4248  CA  ILE A 276      99.260  59.680  39.110  1.00  0.00           C
ATOM   4249  HA  ILE A 276      98.930  60.040  38.140  1.00  0.00           H
ATOM   4250  CB  ILE A 276     100.710  60.290  39.200  1.00  0.00           C
ATOM   4251  HB  ILE A 276     100.700  61.100  39.930  1.00  0.00           H
ATOM   4252  CG2 ILE A 276     101.810  59.400  39.810  1.00  0.00           C
ATOM   4253 1HG2 ILE A 276     102.700  60.030  39.730  1.00  0.00           H
ATOM   4254 2HG2 ILE A 276     101.540  59.090  40.820  1.00  0.00           H
ATOM   4255 3HG2 ILE A 276     101.930  58.520  39.170  1.00  0.00           H
ATOM   4256  CG1 ILE A 276     101.130  60.940  37.860  1.00  0.00           C
ATOM   4257 1HG1 ILE A 276     100.470  61.710  37.490  1.00  0.00           H
ATOM   4258 2HG1 ILE A 276     101.120  60.140  37.120  1.00  0.00           H
ATOM   4259  CD  ILE A 276     102.540  61.540  37.820  1.00  0.00           C
ATOM   4260  HD1 ILE A 276     103.310  60.780  37.690  1.00  0.00           H
ATOM   4261  HD2 ILE A 276     102.540  62.400  37.140  1.00  0.00           H
ATOM   4262  HD3 ILE A 276     102.730  61.920  38.820  1.00  0.00           H
ATOM   4263  C   ILE A 276      99.310  58.160  39.110  1.00  0.00           C
ATOM   4264  O   ILE A 276      99.370  57.420  40.180  1.00  0.00           O
ATOM   4265  N   SER A 277      99.480  57.740  37.820  1.00  0.00           N
ATOM   4266  H   SER A 277      99.410  58.470  37.120  1.00  0.00           H
ATOM   4267  CA  SER A 277     100.060  56.480  37.360  1.00  0.00           C
ATOM   4268  HA  SER A 277     100.060  55.810  38.220  1.00  0.00           H
ATOM   4269  CB  SER A 277      99.100  55.870  36.310  1.00  0.00           C
ATOM   4270  HB1 SER A 277      98.980  56.410  35.370  1.00  0.00           H
ATOM   4271  HB2 SER A 277      98.130  55.770  36.800  1.00  0.00           H
ATOM   4272  OG  SER A 277      99.480  54.500  36.000  1.00  0.00           O
ATOM   4273  HG  SER A 277      98.870  54.050  35.410  1.00  0.00           H
ATOM   4274  C   SER A 277     101.500  56.570  36.850  1.00  0.00           C
ATOM   4275  O   SER A 277     101.700  56.780  35.610  1.00  0.00           O
ATOM   4276  N   ALA A 278     102.370  56.350  37.830  1.00  0.00           N
ATOM   4277  H   ALA A 278     101.950  56.340  38.750  1.00  0.00           H
ATOM   4278  CA  ALA A 278     103.790  56.090  37.680  1.00  0.00           C
ATOM   4279  HA  ALA A 278     104.280  56.090  38.650  1.00  0.00           H
ATOM   4280  CB  ALA A 278     103.920  54.580  37.330  1.00  0.00           C
ATOM   4281  HB1 ALA A 278     103.390  54.370  36.410  1.00  0.00           H
ATOM   4282  HB2 ALA A 278     104.970  54.320  37.210  1.00  0.00           H
ATOM   4283  HB3 ALA A 278     103.570  53.880  38.090  1.00  0.00           H
ATOM   4284  C   ALA A 278     104.560  57.110  36.800  1.00  0.00           C
ATOM   4285  O   ALA A 278     104.990  56.770  35.710  1.00  0.00           O
ATOM   4286  N   GLU A 284     104.890  58.300  37.360  1.00  0.00           N
ATOM   4287  H   GLU A 284     104.520  58.530  38.270  1.00  0.00           H
ATOM   4288  CA  GLU A 284     106.000  59.130  36.860  1.00  0.00           C
ATOM   4289  HA  GLU A 284     106.920  58.550  36.710  1.00  0.00           H
ATOM   4290  CB  GLU A 284     105.620  59.790  35.580  1.00  0.00           C
ATOM   4291  HB1 GLU A 284     105.060  60.700  35.740  1.00  0.00           H
ATOM   4292  HB2 GLU A 284     105.040  59.150  34.920  1.00  0.00           H
ATOM   4293  CG  GLU A 284     106.880  60.130  34.700  1.00  0.00           C
ATOM   4294  HG1 GLU A 284     107.400  59.180  34.560  1.00  0.00           H
ATOM   4295  HG2 GLU A 284     107.540  60.800  35.250  1.00  0.00           H
ATOM   4296  CD  GLU A 284     106.630  60.880  33.390  1.00  0.00           C
ATOM   4297  OE1 GLU A 284     106.450  62.110  33.440  1.00  0.00           O
ATOM   4298  OE2 GLU A 284     106.580  60.230  32.300  1.00  0.00           O
ATOM   4299  C   GLU A 284     106.220  60.160  37.970  1.00  0.00           C
ATOM   4300  O   GLU A 284     105.460  60.250  38.950  1.00  0.00           O
ATOM   4301  N   GLN A 285     107.150  61.100  37.800  1.00  0.00           N
ATOM   4302  H   GLN A 285     107.770  61.040  37.000  1.00  0.00           H
ATOM   4303  CA  GLN A 285     107.570  62.090  38.840  1.00  0.00           C
ATOM   4304  HA  GLN A 285     106.880  62.170  39.670  1.00  0.00           H
ATOM   4305  CB  GLN A 285     108.950  61.700  39.390  1.00  0.00           C
ATOM   4306  HB1 GLN A 285     109.200  62.530  40.050  1.00  0.00           H
ATOM   4307  HB2 GLN A 285     109.710  61.530  38.630  1.00  0.00           H
ATOM   4308  CG  GLN A 285     108.970  60.410  40.220  1.00  0.00           C
ATOM   4309  HG1 GLN A 285     109.940  60.140  40.620  1.00  0.00           H
ATOM   4310  HG2 GLN A 285     108.770  59.590  39.530  1.00  0.00           H
ATOM   4311  CD  GLN A 285     108.090  60.350  41.400  1.00  0.00           C
ATOM   4312  OE1 GLN A 285     108.090  61.200  42.280  1.00  0.00           O
ATOM   4313  NE2 GLN A 285     107.280  59.350  41.500  1.00  0.00           N
ATOM   4314 1HE2 GLN A 285     107.290  58.680  40.750  1.00  0.00           H
ATOM   4315 2HE2 GLN A 285     106.720  59.190  42.320  1.00  0.00           H
ATOM   4316  C   GLN A 285     107.590  63.590  38.220  1.00  0.00           C
ATOM   4317  O   GLN A 285     107.860  63.810  37.010  1.00  0.00           O
ATOM   4318  N   LEU A 286     107.340  64.620  39.050  1.00  0.00           N
ATOM   4319  H   LEU A 286     107.090  64.420  40.010  1.00  0.00           H
ATOM   4320  CA  LEU A 286     107.090  65.960  38.520  1.00  0.00           C
ATOM   4321  HA  LEU A 286     107.420  65.970  37.480  1.00  0.00           H
ATOM   4322  CB  LEU A 286     105.620  66.260  38.480  1.00  0.00           C
ATOM   4323  HB1 LEU A 286     105.510  67.340  38.520  1.00  0.00           H
ATOM   4324  HB2 LEU A 286     105.120  65.990  39.410  1.00  0.00           H
ATOM   4325  CG  LEU A 286     104.690  65.730  37.290  1.00  0.00           C
ATOM   4326  HG  LEU A 286     105.240  65.820  36.360  1.00  0.00           H
ATOM   4327  CD1 LEU A 286     104.030  64.390  37.440  1.00  0.00           C
ATOM   4328 1HD1 LEU A 286     103.400  64.180  36.570  1.00  0.00           H
ATOM   4329 2HD1 LEU A 286     104.820  63.640  37.540  1.00  0.00           H
ATOM   4330 3HD1 LEU A 286     103.400  64.370  38.330  1.00  0.00           H
ATOM   4331  CD2 LEU A 286     103.510  66.720  37.190  1.00  0.00           C
ATOM   4332 1HD2 LEU A 286     102.940  66.660  38.120  1.00  0.00           H
ATOM   4333 2HD2 LEU A 286     103.880  67.750  37.170  1.00  0.00           H
ATOM   4334 3HD2 LEU A 286     102.950  66.420  36.300  1.00  0.00           H
ATOM   4335  C   LEU A 286     107.920  66.930  39.340  1.00  0.00           C
ATOM   4336  O   LEU A 286     108.290  66.640  40.470  1.00  0.00           O
ATOM   4337  N   SER A 287     108.210  68.080  38.730  1.00  0.00           N
ATOM   4338  H   SER A 287     107.850  68.260  37.800  1.00  0.00           H
ATOM   4339  CA  SER A 287     108.770  69.270  39.460  1.00  0.00           C
ATOM   4340  HA  SER A 287     109.670  68.990  40.000  1.00  0.00           H
ATOM   4341  CB  SER A 287     109.350  70.280  38.490  1.00  0.00           C
ATOM   4342  HB1 SER A 287     110.210  69.860  37.970  1.00  0.00           H
ATOM   4343  HB2 SER A 287     109.660  71.140  39.080  1.00  0.00           H
ATOM   4344  OG  SER A 287     108.320  70.740  37.650  1.00  0.00           O
ATOM   4345  HG  SER A 287     108.530  70.330  36.800  1.00  0.00           H
ATOM   4346  C   SER A 287     107.820  69.980  40.410  1.00  0.00           C
ATOM   4347  O   SER A 287     106.570  69.980  40.280  1.00  0.00           O
ATOM   4348  N   VAL A 288     108.400  70.770  41.300  1.00  0.00           N
ATOM   4349  H   VAL A 288     109.400  70.690  41.460  1.00  0.00           H
ATOM   4350  CA  VAL A 288     107.680  71.730  42.120  1.00  0.00           C
ATOM   4351  HA  VAL A 288     106.900  71.160  42.630  1.00  0.00           H
ATOM   4352  CB  VAL A 288     108.590  72.440  43.150  1.00  0.00           C
ATOM   4353  HB  VAL A 288     109.400  73.020  42.710  1.00  0.00           H
ATOM   4354  CG1 VAL A 288     107.770  73.460  43.910  1.00  0.00           C
ATOM   4355 1HG1 VAL A 288     108.440  73.940  44.620  1.00  0.00           H
ATOM   4356 2HG1 VAL A 288     107.370  74.280  43.320  1.00  0.00           H
ATOM   4357 3HG1 VAL A 288     107.080  73.050  44.650  1.00  0.00           H
ATOM   4358  CG2 VAL A 288     109.330  71.440  44.080  1.00  0.00           C
ATOM   4359 1HG2 VAL A 288     110.050  71.990  44.680  1.00  0.00           H
ATOM   4360 2HG2 VAL A 288     108.630  70.920  44.730  1.00  0.00           H
ATOM   4361 3HG2 VAL A 288     109.990  70.760  43.540  1.00  0.00           H
ATOM   4362  C   VAL A 288     106.810  72.760  41.250  1.00  0.00           C
ATOM   4363  O   VAL A 288     105.640  73.030  41.580  1.00  0.00           O
ATOM   4364  N   ALA A 289     107.260  73.320  40.120  1.00  0.00           N
ATOM   4365  H   ALA A 289     108.060  72.880  39.690  1.00  0.00           H
ATOM   4366  CA  ALA A 289     106.550  74.360  39.410  1.00  0.00           C
ATOM   4367  HA  ALA A 289     106.040  74.990  40.130  1.00  0.00           H
ATOM   4368  CB  ALA A 289     107.510  75.090  38.480  1.00  0.00           C
ATOM   4369  HB1 ALA A 289     106.920  75.760  37.850  1.00  0.00           H
ATOM   4370  HB2 ALA A 289     108.200  75.720  39.020  1.00  0.00           H
ATOM   4371  HB3 ALA A 289     108.080  74.270  38.040  1.00  0.00           H
ATOM   4372  C   ALA A 289     105.440  73.700  38.590  1.00  0.00           C
ATOM   4373  O   ALA A 289     104.470  74.380  38.390  1.00  0.00           O
ATOM   4374  N   GLU A 290     105.570  72.470  38.130  1.00  0.00           N
ATOM   4375  H   GLU A 290     106.440  71.970  38.240  1.00  0.00           H
ATOM   4376  CA  GLU A 290     104.450  71.750  37.450  1.00  0.00           C
ATOM   4377  HA  GLU A 290     104.010  72.490  36.780  1.00  0.00           H
ATOM   4378  CB  GLU A 290     104.960  70.510  36.670  1.00  0.00           C
ATOM   4379  HB1 GLU A 290     104.140  69.840  36.430  1.00  0.00           H
ATOM   4380  HB2 GLU A 290     105.660  69.990  37.320  1.00  0.00           H
ATOM   4381  CG  GLU A 290     105.760  70.790  35.440  1.00  0.00           C
ATOM   4382  HG1 GLU A 290     106.290  71.730  35.610  1.00  0.00           H
ATOM   4383  HG2 GLU A 290     105.050  71.050  34.660  1.00  0.00           H
ATOM   4384  CD  GLU A 290     106.630  69.650  35.030  1.00  0.00           C
ATOM   4385  OE1 GLU A 290     106.090  68.550  34.590  1.00  0.00           O
ATOM   4386  OE2 GLU A 290     107.870  69.710  35.070  1.00  0.00           O
ATOM   4387  C   GLU A 290     103.320  71.390  38.430  1.00  0.00           C
ATOM   4388  O   GLU A 290     102.180  71.730  38.080  1.00  0.00           O
ATOM   4389  N   ILE A 291     103.540  70.770  39.590  1.00  0.00           N
ATOM   4390  H   ILE A 291     104.500  70.550  39.830  1.00  0.00           H
ATOM   4391  CA  ILE A 291     102.560  70.540  40.670  1.00  0.00           C
ATOM   4392  HA  ILE A 291     101.790  69.930  40.180  1.00  0.00           H
ATOM   4393  CB  ILE A 291     103.070  69.600  41.850  1.00  0.00           C
ATOM   4394  HB  ILE A 291     102.270  69.100  42.410  1.00  0.00           H
ATOM   4395  CG2 ILE A 291     103.720  68.350  41.230  1.00  0.00           C
ATOM   4396 1HG2 ILE A 291     104.400  67.750  41.830  1.00  0.00           H
ATOM   4397 2HG2 ILE A 291     102.930  67.690  40.870  1.00  0.00           H
ATOM   4398 3HG2 ILE A 291     104.300  68.630  40.340  1.00  0.00           H
ATOM   4399  CG1 ILE A 291     104.120  70.380  42.740  1.00  0.00           C
ATOM   4400 1HG1 ILE A 291     103.800  71.410  42.890  1.00  0.00           H
ATOM   4401 2HG1 ILE A 291     105.100  70.390  42.280  1.00  0.00           H
ATOM   4402  CD  ILE A 291     104.280  69.740  44.100  1.00  0.00           C
ATOM   4403  HD1 ILE A 291     103.480  70.090  44.750  1.00  0.00           H
ATOM   4404  HD2 ILE A 291     104.070  68.670  44.090  1.00  0.00           H
ATOM   4405  HD3 ILE A 291     105.250  70.070  44.470  1.00  0.00           H
ATOM   4406  C   ILE A 291     101.850  71.770  41.210  1.00  0.00           C
ATOM   4407  O   ILE A 291     100.640  71.720  41.450  1.00  0.00           O
ATOM   4408  N   THR A 292     102.580  72.920  41.300  1.00  0.00           N
ATOM   4409  H   THR A 292     103.540  72.860  40.990  1.00  0.00           H
ATOM   4410  CA  THR A 292     102.040  74.250  41.640  1.00  0.00           C
ATOM   4411  HA  THR A 292     101.380  74.080  42.490  1.00  0.00           H
ATOM   4412  CB  THR A 292     103.150  75.280  42.020  1.00  0.00           C
ATOM   4413  HB  THR A 292     103.780  75.390  41.130  1.00  0.00           H
ATOM   4414  CG2 THR A 292     102.660  76.610  42.650  1.00  0.00           C
ATOM   4415 1HG2 THR A 292     101.800  76.380  43.270  1.00  0.00           H
ATOM   4416 2HG2 THR A 292     103.450  77.130  43.170  1.00  0.00           H
ATOM   4417 3HG2 THR A 292     102.370  77.260  41.820  1.00  0.00           H
ATOM   4418  OG1 THR A 292     103.990  74.640  43.040  1.00  0.00           O
ATOM   4419  HG1 THR A 292     104.600  74.050  42.580  1.00  0.00           H
ATOM   4420  C   THR A 292     101.250  74.920  40.520  1.00  0.00           C
ATOM   4421  O   THR A 292     100.380  75.690  40.740  1.00  0.00           O
ATOM   4422  N   ASN A 293     101.580  74.740  39.220  1.00  0.00           N
ATOM   4423  H   ASN A 293     102.430  74.230  39.000  1.00  0.00           H
ATOM   4424  CA  ASN A 293     100.660  75.100  38.090  1.00  0.00           C
ATOM   4425  HA  ASN A 293     100.370  76.150  38.200  1.00  0.00           H
ATOM   4426  CB  ASN A 293     101.360  74.900  36.760  1.00  0.00           C
ATOM   4427  HB1 ASN A 293     101.510  73.830  36.650  1.00  0.00           H
ATOM   4428  HB2 ASN A 293     102.330  75.400  36.830  1.00  0.00           H
ATOM   4429  CG  ASN A 293     100.720  75.360  35.490  1.00  0.00           C
ATOM   4430  OD1 ASN A 293     100.170  76.430  35.470  1.00  0.00           O
ATOM   4431  ND2 ASN A 293     100.680  74.560  34.490  1.00  0.00           N
ATOM   4432 1HD2 ASN A 293     101.140  73.670  34.530  1.00  0.00           H
ATOM   4433 2HD2 ASN A 293     100.160  74.690  33.630  1.00  0.00           H
ATOM   4434  C   ASN A 293      99.370  74.260  38.120  1.00  0.00           C
ATOM   4435  O   ASN A 293      98.300  74.770  37.970  1.00  0.00           O
ATOM   4436  N   ALA A 294      99.540  72.920  38.320  1.00  0.00           N
ATOM   4437  H   ALA A 294     100.490  72.590  38.220  1.00  0.00           H
ATOM   4438  CA  ALA A 294      98.440  71.960  38.450  1.00  0.00           C
ATOM   4439  HA  ALA A 294      97.980  71.920  37.470  1.00  0.00           H
ATOM   4440  CB  ALA A 294      98.930  70.600  38.690  1.00  0.00           C
ATOM   4441  HB1 ALA A 294      98.130  69.870  38.560  1.00  0.00           H
ATOM   4442  HB2 ALA A 294      99.810  70.390  38.070  1.00  0.00           H
ATOM   4443  HB3 ALA A 294      99.230  70.580  39.730  1.00  0.00           H
ATOM   4444  C   ALA A 294      97.340  72.420  39.370  1.00  0.00           C
ATOM   4445  O   ALA A 294      96.170  72.060  39.120  1.00  0.00           O
ATOM   4446  N   CYS A 295      97.600  73.230  40.400  1.00  0.00           N
ATOM   4447  H   CYS A 295      98.580  73.410  40.600  1.00  0.00           H
ATOM   4448  CA  CYS A 295      96.700  73.830  41.370  1.00  0.00           C
ATOM   4449  HA  CYS A 295      96.240  72.940  41.800  1.00  0.00           H
ATOM   4450  CB  CYS A 295      97.520  74.620  42.370  1.00  0.00           C
ATOM   4451  HB1 CYS A 295      96.770  75.200  42.910  1.00  0.00           H
ATOM   4452  HB2 CYS A 295      98.180  75.280  41.820  1.00  0.00           H
ATOM   4453  SG  CYS A 295      98.650  73.590  43.410  1.00  0.00           S
ATOM   4454  HG  CYS A 295      99.130  72.900  42.370  1.00  0.00           H
ATOM   4455  C   CYS A 295      95.580  74.690  40.700  1.00  0.00           C
ATOM   4456  O   CYS A 295      94.500  74.830  41.190  1.00  0.00           O
ATOM   4457  N   PHE A 296      95.940  75.300  39.560  1.00  0.00           N
ATOM   4458  H   PHE A 296      96.820  74.960  39.220  1.00  0.00           H
ATOM   4459  CA  PHE A 296      95.150  76.350  38.880  1.00  0.00           C
ATOM   4460  HA  PHE A 296      94.470  76.780  39.610  1.00  0.00           H
ATOM   4461  CB  PHE A 296      96.040  77.510  38.550  1.00  0.00           C
ATOM   4462  HB1 PHE A 296      95.380  78.270  38.110  1.00  0.00           H
ATOM   4463  HB2 PHE A 296      96.780  77.320  37.770  1.00  0.00           H
ATOM   4464  CG  PHE A 296      96.600  78.180  39.800  1.00  0.00           C
ATOM   4465  CD1 PHE A 296      95.930  79.280  40.410  1.00  0.00           C
ATOM   4466  HD1 PHE A 296      95.040  79.700  39.980  1.00  0.00           H
ATOM   4467  CE1 PHE A 296      96.320  79.780  41.640  1.00  0.00           C
ATOM   4468  HE1 PHE A 296      95.720  80.620  41.960  1.00  0.00           H
ATOM   4469  CZ  PHE A 296      97.490  79.250  42.250  1.00  0.00           C
ATOM   4470  HZ  PHE A 296      97.810  79.620  43.210  1.00  0.00           H
ATOM   4471  CE2 PHE A 296      98.160  78.180  41.680  1.00  0.00           C
ATOM   4472  HE2 PHE A 296      99.080  77.770  42.070  1.00  0.00           H
ATOM   4473  CD2 PHE A 296      97.700  77.710  40.430  1.00  0.00           C
ATOM   4474  HD2 PHE A 296      98.370  76.990  39.980  1.00  0.00           H
ATOM   4475  C   PHE A 296      94.290  75.780  37.700  1.00  0.00           C
ATOM   4476  O   PHE A 296      93.640  76.630  37.050  1.00  0.00           O
ATOM   4477  N   GLU A 297      94.230  74.400  37.510  1.00  0.00           N
ATOM   4478  H   GLU A 297      94.770  73.860  38.170  1.00  0.00           H
ATOM   4479  CA  GLU A 297      93.530  73.780  36.380  1.00  0.00           C
ATOM   4480  HA  GLU A 297      93.280  74.630  35.750  1.00  0.00           H
ATOM   4481  CB  GLU A 297      94.390  72.890  35.550  1.00  0.00           C
ATOM   4482  HB1 GLU A 297      94.140  71.850  35.740  1.00  0.00           H
ATOM   4483  HB2 GLU A 297      95.430  73.020  35.830  1.00  0.00           H
ATOM   4484  CG  GLU A 297      94.280  73.150  34.010  1.00  0.00           C
ATOM   4485  HG1 GLU A 297      93.240  72.950  33.770  1.00  0.00           H
ATOM   4486  HG2 GLU A 297      94.800  72.300  33.570  1.00  0.00           H
ATOM   4487  CD  GLU A 297      94.880  74.480  33.540  1.00  0.00           C
ATOM   4488  OE1 GLU A 297      94.160  75.440  33.620  1.00  0.00           O
ATOM   4489  OE2 GLU A 297      96.030  74.440  33.060  1.00  0.00           O
ATOM   4490  C   GLU A 297      92.210  73.170  36.900  1.00  0.00           C
ATOM   4491  O   GLU A 297      92.140  72.320  37.800  1.00  0.00           O
ATOM   4492  N   PRO A 298      91.040  73.620  36.390  1.00  0.00           N
ATOM   4493  CD  PRO A 298      90.870  74.820  35.630  1.00  0.00           C
ATOM   4494  HD1 PRO A 298      91.060  74.690  34.570  1.00  0.00           H
ATOM   4495  HD2 PRO A 298      91.430  75.610  36.120  1.00  0.00           H
ATOM   4496  CG  PRO A 298      89.440  75.200  35.650  1.00  0.00           C
ATOM   4497  HG1 PRO A 298      89.080  75.620  34.710  1.00  0.00           H
ATOM   4498  HG2 PRO A 298      89.250  75.880  36.470  1.00  0.00           H
ATOM   4499  CB  PRO A 298      88.710  73.850  35.940  1.00  0.00           C
ATOM   4500  HB1 PRO A 298      88.640  73.400  34.950  1.00  0.00           H
ATOM   4501  HB2 PRO A 298      87.740  74.070  36.380  1.00  0.00           H
ATOM   4502  CA  PRO A 298      89.730  73.150  36.840  1.00  0.00           C
ATOM   4503  HA  PRO A 298      89.710  73.420  37.890  1.00  0.00           H
ATOM   4504  C   PRO A 298      89.500  71.690  36.730  1.00  0.00           C
ATOM   4505  O   PRO A 298      89.060  71.090  37.680  1.00  0.00           O
ATOM   4506  N   ALA A 299      90.200  71.020  35.820  1.00  0.00           N
ATOM   4507  H   ALA A 299      90.740  71.580  35.170  1.00  0.00           H
ATOM   4508  CA  ALA A 299      90.300  69.520  35.710  1.00  0.00           C
ATOM   4509  HA  ALA A 299      89.330  69.120  35.430  1.00  0.00           H
ATOM   4510  CB  ALA A 299      91.340  69.160  34.640  1.00  0.00           C
ATOM   4511  HB1 ALA A 299      92.280  69.590  34.990  1.00  0.00           H
ATOM   4512  HB2 ALA A 299      91.400  68.070  34.560  1.00  0.00           H
ATOM   4513  HB3 ALA A 299      91.090  69.690  33.730  1.00  0.00           H
ATOM   4514  C   ALA A 299      90.650  68.760  36.940  1.00  0.00           C
ATOM   4515  O   ALA A 299      90.160  67.650  37.170  1.00  0.00           O
ATOM   4516  N   ASN A 300      91.490  69.400  37.820  1.00  0.00           N
ATOM   4517  H   ASN A 300      91.690  70.380  37.670  1.00  0.00           H
ATOM   4518  CA  ASN A 300      91.980  68.810  39.130  1.00  0.00           C
ATOM   4519  HA  ASN A 300      91.910  67.720  39.080  1.00  0.00           H
ATOM   4520  CB  ASN A 300      93.510  69.190  39.200  1.00  0.00           C
ATOM   4521  HB1 ASN A 300      93.950  68.930  40.160  1.00  0.00           H
ATOM   4522  HB2 ASN A 300      93.610  70.270  39.300  1.00  0.00           H
ATOM   4523  CG  ASN A 300      94.380  68.630  38.120  1.00  0.00           C
ATOM   4524  OD1 ASN A 300      93.940  67.700  37.440  1.00  0.00           O
ATOM   4525  ND2 ASN A 300      95.580  69.140  37.950  1.00  0.00           N
ATOM   4526 1HD2 ASN A 300      95.750  70.040  38.380  1.00  0.00           H
ATOM   4527 2HD2 ASN A 300      95.980  68.750  37.110  1.00  0.00           H
ATOM   4528  C   ASN A 300      91.290  69.200  40.400  1.00  0.00           C
ATOM   4529  O   ASN A 300      91.680  68.760  41.510  1.00  0.00           O
ATOM   4530  N   GLN A 301      90.290  70.080  40.340  1.00  0.00           N
ATOM   4531  H   GLN A 301      89.920  70.260  39.420  1.00  0.00           H
ATOM   4532  CA  GLN A 301      89.610  70.590  41.540  1.00  0.00           C
ATOM   4533  HA  GLN A 301      90.340  70.920  42.280  1.00  0.00           H
ATOM   4534  CB  GLN A 301      88.740  71.800  41.180  1.00  0.00           C
ATOM   4535  HB1 GLN A 301      88.180  72.160  42.040  1.00  0.00           H
ATOM   4536  HB2 GLN A 301      88.020  71.390  40.480  1.00  0.00           H
ATOM   4537  CG  GLN A 301      89.550  73.020  40.560  1.00  0.00           C
ATOM   4538  HG1 GLN A 301      90.220  72.700  39.760  1.00  0.00           H
ATOM   4539  HG2 GLN A 301      90.130  73.480  41.360  1.00  0.00           H
ATOM   4540  CD  GLN A 301      88.660  74.130  40.000  1.00  0.00           C
ATOM   4541  OE1 GLN A 301      87.600  73.970  39.360  1.00  0.00           O
ATOM   4542  NE2 GLN A 301      89.120  75.330  40.090  1.00  0.00           N
ATOM   4543 1HE2 GLN A 301      90.020  75.490  40.510  1.00  0.00           H
ATOM   4544 2HE2 GLN A 301      88.490  75.970  39.630  1.00  0.00           H
ATOM   4545  C   GLN A 301      88.750  69.560  42.250  1.00  0.00           C
ATOM   4546  O   GLN A 301      88.050  68.770  41.590  1.00  0.00           O
ATOM   4547  N   MET A 302      88.560  69.700  43.600  1.00  0.00           N
ATOM   4548  H   MET A 302      89.120  70.350  44.120  1.00  0.00           H
ATOM   4549  CA  MET A 302      87.620  68.840  44.310  1.00  0.00           C
ATOM   4550  HA  MET A 302      87.780  67.790  44.100  1.00  0.00           H
ATOM   4551  CB  MET A 302      87.740  69.250  45.800  1.00  0.00           C
ATOM   4552  HB1 MET A 302      86.850  68.830  46.270  1.00  0.00           H
ATOM   4553  HB2 MET A 302      87.750  70.340  45.900  1.00  0.00           H
ATOM   4554  CG  MET A 302      89.000  68.700  46.420  1.00  0.00           C
ATOM   4555  HG1 MET A 302      89.060  69.050  47.450  1.00  0.00           H
ATOM   4556  HG2 MET A 302      89.780  69.180  45.830  1.00  0.00           H
ATOM   4557  SD  MET A 302      89.190  66.940  46.460  1.00  0.00           S
ATOM   4558  CE  MET A 302      90.380  66.660  45.090  1.00  0.00           C
ATOM   4559  HE1 MET A 302      90.860  65.680  45.070  1.00  0.00           H
ATOM   4560  HE2 MET A 302      89.880  66.880  44.150  1.00  0.00           H
ATOM   4561  HE3 MET A 302      91.190  67.340  45.330  1.00  0.00           H
ATOM   4562  C   MET A 302      86.100  69.080  43.810  1.00  0.00           C
ATOM   4563  O   MET A 302      85.190  68.240  43.980  1.00  0.00           O
ATOM   4564  N   VAL A 303      85.850  70.330  43.300  1.00  0.00           N
ATOM   4565  H   VAL A 303      86.620  70.990  43.300  1.00  0.00           H
ATOM   4566  CA  VAL A 303      84.590  70.810  42.860  1.00  0.00           C
ATOM   4567  HA  VAL A 303      84.020  69.940  42.530  1.00  0.00           H
ATOM   4568  CB  VAL A 303      83.810  71.580  43.900  1.00  0.00           C
ATOM   4569  HB  VAL A 303      84.340  72.500  44.120  1.00  0.00           H
ATOM   4570  CG1 VAL A 303      82.450  71.950  43.330  1.00  0.00           C
ATOM   4571 1HG1 VAL A 303      81.880  72.560  44.030  1.00  0.00           H
ATOM   4572 2HG1 VAL A 303      82.560  72.510  42.400  1.00  0.00           H
ATOM   4573 3HG1 VAL A 303      81.810  71.110  43.040  1.00  0.00           H
ATOM   4574  CG2 VAL A 303      83.560  70.860  45.220  1.00  0.00           C
ATOM   4575 1HG2 VAL A 303      83.360  71.610  45.980  1.00  0.00           H
ATOM   4576 2HG2 VAL A 303      82.800  70.090  45.110  1.00  0.00           H
ATOM   4577 3HG2 VAL A 303      84.440  70.350  45.610  1.00  0.00           H
ATOM   4578  C   VAL A 303      84.950  71.660  41.630  1.00  0.00           C
ATOM   4579  O   VAL A 303      85.790  72.570  41.820  1.00  0.00           O
ATOM   4580  N   LYS A 304      84.400  71.420  40.440  1.00  0.00           N
ATOM   4581  H   LYS A 304      83.680  70.720  40.360  1.00  0.00           H
ATOM   4582  CA  LYS A 304      84.760  72.060  39.180  1.00  0.00           C
ATOM   4583  HA  LYS A 304      85.840  72.210  39.220  1.00  0.00           H
ATOM   4584  CB  LYS A 304      84.480  71.130  38.010  1.00  0.00           C
ATOM   4585  HB1 LYS A 304      84.510  71.760  37.120  1.00  0.00           H
ATOM   4586  HB2 LYS A 304      83.460  70.790  38.150  1.00  0.00           H
ATOM   4587  CG  LYS A 304      85.370  69.950  37.750  1.00  0.00           C
ATOM   4588  HG1 LYS A 304      85.480  69.290  38.610  1.00  0.00           H
ATOM   4589  HG2 LYS A 304      86.390  70.220  37.480  1.00  0.00           H
ATOM   4590  CD  LYS A 304      84.750  69.100  36.630  1.00  0.00           C
ATOM   4591  HD1 LYS A 304      84.640  69.740  35.750  1.00  0.00           H
ATOM   4592  HD2 LYS A 304      83.810  68.750  37.040  1.00  0.00           H
ATOM   4593  CE  LYS A 304      85.860  68.000  36.370  1.00  0.00           C
ATOM   4594  HE1 LYS A 304      86.170  67.450  37.250  1.00  0.00           H
ATOM   4595  HE2 LYS A 304      86.710  68.650  36.140  1.00  0.00           H
ATOM   4596  NZ  LYS A 304      85.620  67.190  35.120  1.00  0.00           N
ATOM   4597  HZ1 LYS A 304      86.330  66.490  34.930  1.00  0.00           H
ATOM   4598  HZ2 LYS A 304      84.800  66.600  35.250  1.00  0.00           H
ATOM   4599  HZ3 LYS A 304      85.420  67.690  34.270  1.00  0.00           H
ATOM   4600  C   LYS A 304      84.010  73.410  39.040  1.00  0.00           C
ATOM   4601  O   LYS A 304      82.760  73.450  38.870  1.00  0.00           O
ATOM   4602  N   CYS A 305      84.740  74.510  38.980  1.00  0.00           N
ATOM   4603  H   CYS A 305      85.740  74.410  39.100  1.00  0.00           H
ATOM   4604  CA  CYS A 305      84.170  75.890  38.720  1.00  0.00           C
ATOM   4605  HA  CYS A 305      83.230  75.770  38.170  1.00  0.00           H
ATOM   4606  CB  CYS A 305      83.970  76.680  40.090  1.00  0.00           C
ATOM   4607  HB1 CYS A 305      83.240  76.150  40.700  1.00  0.00           H
ATOM   4608  HB2 CYS A 305      83.570  77.660  39.860  1.00  0.00           H
ATOM   4609  SG  CYS A 305      85.430  76.700  41.170  1.00  0.00           S
ATOM   4610  HG  CYS A 305      85.630  75.380  41.230  1.00  0.00           H
ATOM   4611  C   CYS A 305      85.260  76.540  37.790  1.00  0.00           C
ATOM   4612  O   CYS A 305      86.360  76.000  37.540  1.00  0.00           O
ATOM   4613  N   ASP A 306      85.040  77.810  37.500  1.00  0.00           N
ATOM   4614  H   ASP A 306      84.180  78.250  37.800  1.00  0.00           H
ATOM   4615  CA  ASP A 306      86.130  78.650  36.940  1.00  0.00           C
ATOM   4616  HA  ASP A 306      87.060  78.090  36.810  1.00  0.00           H
ATOM   4617  CB  ASP A 306      85.770  79.090  35.500  1.00  0.00           C
ATOM   4618  HB1 ASP A 306      85.210  80.020  35.420  1.00  0.00           H
ATOM   4619  HB2 ASP A 306      85.180  78.320  35.020  1.00  0.00           H
ATOM   4620  CG  ASP A 306      87.060  79.220  34.660  1.00  0.00           C
ATOM   4621  OD1 ASP A 306      88.180  79.400  35.190  1.00  0.00           O
ATOM   4622  OD2 ASP A 306      86.860  79.150  33.390  1.00  0.00           O
ATOM   4623  C   ASP A 306      86.600  79.840  37.840  1.00  0.00           C
ATOM   4624  O   ASP A 306      86.100  80.950  37.650  1.00  0.00           O
ATOM   4625  N   PRO A 307      87.570  79.600  38.770  1.00  0.00           N
ATOM   4626  CD  PRO A 307      87.940  78.270  39.220  1.00  0.00           C
ATOM   4627  HD1 PRO A 307      88.690  77.870  38.540  1.00  0.00           H
ATOM   4628  HD2 PRO A 307      87.010  77.710  39.320  1.00  0.00           H
ATOM   4629  CG  PRO A 307      88.630  78.560  40.520  1.00  0.00           C
ATOM   4630  HG1 PRO A 307      89.410  77.830  40.750  1.00  0.00           H
ATOM   4631  HG2 PRO A 307      87.930  78.530  41.360  1.00  0.00           H
ATOM   4632  CB  PRO A 307      89.320  79.860  40.350  1.00  0.00           C
ATOM   4633  HB1 PRO A 307      90.190  79.590  39.750  1.00  0.00           H
ATOM   4634  HB2 PRO A 307      89.470  80.380  41.290  1.00  0.00           H
ATOM   4635  CA  PRO A 307      88.300  80.650  39.470  1.00  0.00           C
ATOM   4636  HA  PRO A 307      87.610  81.140  40.160  1.00  0.00           H
ATOM   4637  C   PRO A 307      88.950  81.790  38.760  1.00  0.00           C
ATOM   4638  O   PRO A 307      89.110  82.940  39.240  1.00  0.00           O
ATOM   4639  N   ARG A 308      89.150  81.740  37.430  1.00  0.00           N
ATOM   4640  H   ARG A 308      88.990  80.840  36.990  1.00  0.00           H
ATOM   4641  CA  ARG A 308      89.400  82.870  36.530  1.00  0.00           C
ATOM   4642  HA  ARG A 308      90.310  83.390  36.830  1.00  0.00           H
ATOM   4643  CB  ARG A 308      89.540  82.330  35.100  1.00  0.00           C
ATOM   4644  HB1 ARG A 308      89.760  83.150  34.430  1.00  0.00           H
ATOM   4645  HB2 ARG A 308      88.560  81.920  34.840  1.00  0.00           H
ATOM   4646  CG  ARG A 308      90.730  81.390  34.870  1.00  0.00           C
ATOM   4647  HG1 ARG A 308      90.520  80.470  35.420  1.00  0.00           H
ATOM   4648  HG2 ARG A 308      91.650  81.800  35.300  1.00  0.00           H
ATOM   4649  CD  ARG A 308      90.850  81.020  33.380  1.00  0.00           C
ATOM   4650  HD1 ARG A 308      91.770  80.490  33.130  1.00  0.00           H
ATOM   4651  HD2 ARG A 308      90.920  81.950  32.830  1.00  0.00           H
ATOM   4652  NE  ARG A 308      89.720  80.190  32.900  1.00  0.00           N
ATOM   4653  HE  ARG A 308      88.930  79.970  33.490  1.00  0.00           H
ATOM   4654  CZ  ARG A 308      89.660  79.840  31.660  1.00  0.00           C
ATOM   4655  NH1 ARG A 308      90.540  80.070  30.770  1.00  0.00           N
ATOM   4656 1HH1 ARG A 308      91.250  80.740  31.050  1.00  0.00           H
ATOM   4657 2HH1 ARG A 308      90.400  79.870  29.790  1.00  0.00           H
ATOM   4658  NH2 ARG A 308      88.630  79.190  31.290  1.00  0.00           N
ATOM   4659 1HH2 ARG A 308      87.850  79.140  31.930  1.00  0.00           H
ATOM   4660 2HH2 ARG A 308      88.660  78.860  30.330  1.00  0.00           H
ATOM   4661  C   ARG A 308      88.330  84.000  36.510  1.00  0.00           C
ATOM   4662  O   ARG A 308      88.690  85.090  36.200  1.00  0.00           O
ATOM   4663  N   HIS A 309      87.050  83.620  36.790  1.00  0.00           N
ATOM   4664  H   HIS A 309      86.920  82.610  36.770  1.00  0.00           H
ATOM   4665  CA  HIS A 309      85.880  84.530  36.780  1.00  0.00           C
ATOM   4666  HA  HIS A 309      86.110  85.530  36.400  1.00  0.00           H
ATOM   4667  CB  HIS A 309      84.770  83.880  35.810  1.00  0.00           C
ATOM   4668  HB1 HIS A 309      83.820  84.410  35.860  1.00  0.00           H
ATOM   4669  HB2 HIS A 309      84.610  82.860  36.130  1.00  0.00           H
ATOM   4670  CG  HIS A 309      85.300  83.770  34.330  1.00  0.00           C
ATOM   4671  ND1 HIS A 309      85.750  82.670  33.640  1.00  0.00           N
ATOM   4672  CE1 HIS A 309      86.230  83.060  32.480  1.00  0.00           C
ATOM   4673  HE1 HIS A 309      86.460  82.260  31.780  1.00  0.00           H
ATOM   4674  NE2 HIS A 309      86.300  84.390  32.420  1.00  0.00           N
ATOM   4675  HE2 HIS A 309      86.710  84.930  31.660  1.00  0.00           H
ATOM   4676  CD2 HIS A 309      85.700  84.860  33.580  1.00  0.00           C
ATOM   4677  HD2 HIS A 309      85.630  85.880  33.910  1.00  0.00           H
ATOM   4678  C   HIS A 309      85.290  84.750  38.160  1.00  0.00           C
ATOM   4679  O   HIS A 309      84.220  85.340  38.340  1.00  0.00           O
ATOM   4680  N   GLY A 310      86.030  84.370  39.190  1.00  0.00           N
ATOM   4681  H   GLY A 310      86.980  84.110  38.940  1.00  0.00           H
ATOM   4682  CA  GLY A 310      85.820  84.670  40.640  1.00  0.00           C
ATOM   4683  HA1 GLY A 310      85.770  83.760  41.240  1.00  0.00           H
ATOM   4684  HA2 GLY A 310      84.860  85.190  40.610  1.00  0.00           H
ATOM   4685  C   GLY A 310      86.900  85.610  41.170  1.00  0.00           C
ATOM   4686  O   GLY A 310      87.800  86.080  40.450  1.00  0.00           O
ATOM   4687  N   LYS A 311      86.810  85.850  42.470  1.00  0.00           N
ATOM   4688  H   LYS A 311      86.090  85.360  42.970  1.00  0.00           H
ATOM   4689  CA  LYS A 311      87.810  86.620  43.230  1.00  0.00           C
ATOM   4690  HA  LYS A 311      88.710  86.840  42.650  1.00  0.00           H
ATOM   4691  CB  LYS A 311      87.280  88.000  43.750  1.00  0.00           C
ATOM   4692  HB1 LYS A 311      88.000  88.370  44.480  1.00  0.00           H
ATOM   4693  HB2 LYS A 311      86.310  87.870  44.210  1.00  0.00           H
ATOM   4694  CG  LYS A 311      87.290  89.050  42.620  1.00  0.00           C
ATOM   4695  HG1 LYS A 311      86.770  88.630  41.760  1.00  0.00           H
ATOM   4696  HG2 LYS A 311      88.330  89.190  42.360  1.00  0.00           H
ATOM   4697  CD  LYS A 311      86.580  90.340  43.060  1.00  0.00           C
ATOM   4698  HD1 LYS A 311      87.120  90.850  43.850  1.00  0.00           H
ATOM   4699  HD2 LYS A 311      85.530  90.140  43.270  1.00  0.00           H
ATOM   4700  CE  LYS A 311      86.490  91.100  41.740  1.00  0.00           C
ATOM   4701  HE1 LYS A 311      86.000  90.450  41.010  1.00  0.00           H
ATOM   4702  HE2 LYS A 311      87.480  91.330  41.360  1.00  0.00           H
ATOM   4703  NZ  LYS A 311      85.750  92.400  41.920  1.00  0.00           N
ATOM   4704  HZ1 LYS A 311      84.860  92.230  42.370  1.00  0.00           H
ATOM   4705  HZ2 LYS A 311      86.260  92.940  42.600  1.00  0.00           H
ATOM   4706  HZ3 LYS A 311      85.730  92.960  41.080  1.00  0.00           H
ATOM   4707  C   LYS A 311      88.210  85.760  44.400  1.00  0.00           C
ATOM   4708  O   LYS A 311      87.350  85.080  44.970  1.00  0.00           O
ATOM   4709  N   TYR A 312      89.440  85.840  44.850  1.00  0.00           N
ATOM   4710  H   TYR A 312      90.020  86.560  44.450  1.00  0.00           H
ATOM   4711  CA  TYR A 312      90.070  85.130  45.990  1.00  0.00           C
ATOM   4712  HA  TYR A 312      89.590  84.160  46.130  1.00  0.00           H
ATOM   4713  CB  TYR A 312      91.530  84.850  45.710  1.00  0.00           C
ATOM   4714  HB1 TYR A 312      91.920  84.560  46.690  1.00  0.00           H
ATOM   4715  HB2 TYR A 312      91.950  85.790  45.380  1.00  0.00           H
ATOM   4716  CG  TYR A 312      91.710  83.690  44.720  1.00  0.00           C
ATOM   4717  CD1 TYR A 312      91.720  82.350  45.110  1.00  0.00           C
ATOM   4718  HD1 TYR A 312      91.600  82.130  46.160  1.00  0.00           H
ATOM   4719  CE1 TYR A 312      91.790  81.280  44.190  1.00  0.00           C
ATOM   4720  HE1 TYR A 312      91.810  80.250  44.510  1.00  0.00           H
ATOM   4721  CZ  TYR A 312      92.010  81.570  42.800  1.00  0.00           C
ATOM   4722  OH  TYR A 312      92.390  80.600  41.880  1.00  0.00           O
ATOM   4723  HH  TYR A 312      92.610  81.050  41.060  1.00  0.00           H
ATOM   4724  CE2 TYR A 312      92.010  82.940  42.400  1.00  0.00           C
ATOM   4725  HE2 TYR A 312      92.090  83.190  41.350  1.00  0.00           H
ATOM   4726  CD2 TYR A 312      91.820  83.990  43.340  1.00  0.00           C
ATOM   4727  HD2 TYR A 312      91.740  85.010  42.990  1.00  0.00           H
ATOM   4728  C   TYR A 312      89.890  85.960  47.290  1.00  0.00           C
ATOM   4729  O   TYR A 312      90.220  87.170  47.290  1.00  0.00           O
ATOM   4730  N   MET A 313      89.300  85.410  48.370  1.00  0.00           N
ATOM   4731  H   MET A 313      89.020  84.440  48.350  1.00  0.00           H
ATOM   4732  CA  MET A 313      89.620  85.990  49.720  1.00  0.00           C
ATOM   4733  HA  MET A 313      89.600  87.080  49.730  1.00  0.00           H
ATOM   4734  CB  MET A 313      88.570  85.540  50.730  1.00  0.00           C
ATOM   4735  HB1 MET A 313      88.960  85.870  51.690  1.00  0.00           H
ATOM   4736  HB2 MET A 313      88.460  84.460  50.750  1.00  0.00           H
ATOM   4737  CG  MET A 313      87.220  86.280  50.500  1.00  0.00           C
ATOM   4738  HG1 MET A 313      87.160  86.640  49.470  1.00  0.00           H
ATOM   4739  HG2 MET A 313      87.280  87.170  51.130  1.00  0.00           H
ATOM   4740  SD  MET A 313      85.750  85.190  50.750  1.00  0.00           S
ATOM   4741  CE  MET A 313      85.500  84.350  49.140  1.00  0.00           C
ATOM   4742  HE1 MET A 313      86.430  84.370  48.560  1.00  0.00           H
ATOM   4743  HE2 MET A 313      85.030  83.360  49.180  1.00  0.00           H
ATOM   4744  HE3 MET A 313      84.790  84.980  48.610  1.00  0.00           H
ATOM   4745  C   MET A 313      91.020  85.640  50.310  1.00  0.00           C
ATOM   4746  O   MET A 313      91.830  86.530  50.510  1.00  0.00           O
ATOM   4747  N   ALA A 314      91.330  84.330  50.430  1.00  0.00           N
ATOM   4748  H   ALA A 314      90.580  83.700  50.180  1.00  0.00           H
ATOM   4749  CA  ALA A 314      92.580  83.760  50.820  1.00  0.00           C
ATOM   4750  HA  ALA A 314      93.390  84.380  50.440  1.00  0.00           H
ATOM   4751  CB  ALA A 314      92.550  83.640  52.360  1.00  0.00           C
ATOM   4752  HB1 ALA A 314      92.320  84.580  52.870  1.00  0.00           H
ATOM   4753  HB2 ALA A 314      91.760  82.930  52.600  1.00  0.00           H
ATOM   4754  HB3 ALA A 314      93.460  83.230  52.800  1.00  0.00           H
ATOM   4755  C   ALA A 314      92.940  82.450  50.110  1.00  0.00           C
ATOM   4756  O   ALA A 314      92.040  81.750  49.670  1.00  0.00           O
ATOM   4757  N   CYS A 315      94.230  82.100  50.220  1.00  0.00           N
ATOM   4758  H   CYS A 315      94.860  82.650  50.780  1.00  0.00           H
ATOM   4759  CA  CYS A 315      94.790  80.930  49.570  1.00  0.00           C
ATOM   4760  HA  CYS A 315      94.030  80.160  49.690  1.00  0.00           H
ATOM   4761  CB  CYS A 315      95.100  81.250  48.100  1.00  0.00           C
ATOM   4762  HB1 CYS A 315      95.880  82.010  48.090  1.00  0.00           H
ATOM   4763  HB2 CYS A 315      94.210  81.730  47.690  1.00  0.00           H
ATOM   4764  SG  CYS A 315      95.540  79.840  47.130  1.00  0.00           S
ATOM   4765  HG  CYS A 315      95.170  78.870  47.960  1.00  0.00           H
ATOM   4766  C   CYS A 315      96.040  80.390  50.350  1.00  0.00           C
ATOM   4767  O   CYS A 315      96.960  81.170  50.650  1.00  0.00           O
ATOM   4768  N   CYS A 316      96.030  79.110  50.630  1.00  0.00           N
ATOM   4769  H   CYS A 316      95.190  78.570  50.490  1.00  0.00           H
ATOM   4770  CA  CYS A 316      97.180  78.380  51.280  1.00  0.00           C
ATOM   4771  HA  CYS A 316      97.990  79.110  51.210  1.00  0.00           H
ATOM   4772  CB  CYS A 316      96.890  78.050  52.710  1.00  0.00           C
ATOM   4773  HB1 CYS A 316      97.820  77.740  53.190  1.00  0.00           H
ATOM   4774  HB2 CYS A 316      96.150  77.250  52.710  1.00  0.00           H
ATOM   4775  SG  CYS A 316      96.270  79.420  53.650  1.00  0.00           S
ATOM   4776  HG  CYS A 316      95.870  78.650  54.670  1.00  0.00           H
ATOM   4777  C   CYS A 316      97.650  77.190  50.480  1.00  0.00           C
ATOM   4778  O   CYS A 316      96.790  76.480  49.950  1.00  0.00           O
ATOM   4779  N   LEU A 317      98.940  76.920  50.510  1.00  0.00           N
ATOM   4780  H   LEU A 317      99.610  77.500  50.990  1.00  0.00           H
ATOM   4781  CA  LEU A 317      99.560  75.740  49.850  1.00  0.00           C
ATOM   4782  HA  LEU A 317      98.850  75.220  49.200  1.00  0.00           H
ATOM   4783  CB  LEU A 317     100.750  76.240  49.010  1.00  0.00           C
ATOM   4784  HB1 LEU A 317     101.200  75.330  48.600  1.00  0.00           H
ATOM   4785  HB2 LEU A 317     101.450  76.790  49.640  1.00  0.00           H
ATOM   4786  CG  LEU A 317     100.370  77.070  47.760  1.00  0.00           C
ATOM   4787  HG  LEU A 317      99.580  77.780  48.000  1.00  0.00           H
ATOM   4788  CD1 LEU A 317     101.650  77.780  47.250  1.00  0.00           C
ATOM   4789 1HD1 LEU A 317     101.510  78.080  46.210  1.00  0.00           H
ATOM   4790 2HD1 LEU A 317     101.780  78.660  47.890  1.00  0.00           H
ATOM   4791 3HD1 LEU A 317     102.510  77.110  47.270  1.00  0.00           H
ATOM   4792  CD2 LEU A 317      99.750  76.090  46.770  1.00  0.00           C
ATOM   4793 1HD2 LEU A 317      99.150  75.330  47.260  1.00  0.00           H
ATOM   4794 2HD2 LEU A 317      99.130  76.750  46.160  1.00  0.00           H
ATOM   4795 3HD2 LEU A 317     100.590  75.630  46.230  1.00  0.00           H
ATOM   4796  C   LEU A 317     100.140  74.810  50.850  1.00  0.00           C
ATOM   4797  O   LEU A 317     100.880  75.320  51.730  1.00  0.00           O
ATOM   4798  N   LEU A 318      99.840  73.460  50.800  1.00  0.00           N
ATOM   4799  H   LEU A 318      99.100  73.240  50.160  1.00  0.00           H
ATOM   4800  CA  LEU A 318     100.330  72.520  51.860  1.00  0.00           C
ATOM   4801  HA  LEU A 318     101.090  73.000  52.470  1.00  0.00           H
ATOM   4802  CB  LEU A 318      99.140  72.020  52.580  1.00  0.00           C
ATOM   4803  HB1 LEU A 318      99.550  71.310  53.300  1.00  0.00           H
ATOM   4804  HB2 LEU A 318      98.600  71.420  51.840  1.00  0.00           H
ATOM   4805  CG  LEU A 318      98.130  73.020  53.270  1.00  0.00           C
ATOM   4806  HG  LEU A 318      98.020  73.760  52.480  1.00  0.00           H
ATOM   4807  CD1 LEU A 318      96.780  72.340  53.460  1.00  0.00           C
ATOM   4808 1HD1 LEU A 318      96.210  73.120  53.980  1.00  0.00           H
ATOM   4809 2HD1 LEU A 318      96.360  72.260  52.460  1.00  0.00           H
ATOM   4810 3HD1 LEU A 318      96.820  71.370  53.970  1.00  0.00           H
ATOM   4811  CD2 LEU A 318      98.740  73.540  54.500  1.00  0.00           C
ATOM   4812 1HD2 LEU A 318      98.260  74.450  54.870  1.00  0.00           H
ATOM   4813 2HD2 LEU A 318      98.730  72.780  55.280  1.00  0.00           H
ATOM   4814 3HD2 LEU A 318      99.750  73.830  54.210  1.00  0.00           H
ATOM   4815  C   LEU A 318     101.100  71.440  51.020  1.00  0.00           C
ATOM   4816  O   LEU A 318     100.540  70.500  50.470  1.00  0.00           O
ATOM   4817  N   TYR A 319     102.440  71.460  50.990  1.00  0.00           N
ATOM   4818  H   TYR A 319     102.850  72.270  51.430  1.00  0.00           H
ATOM   4819  CA  TYR A 319     103.310  70.590  50.280  1.00  0.00           C
ATOM   4820  HA  TYR A 319     102.820  70.160  49.400  1.00  0.00           H
ATOM   4821  CB  TYR A 319     104.560  71.280  49.820  1.00  0.00           C
ATOM   4822  HB1 TYR A 319     105.310  70.590  49.440  1.00  0.00           H
ATOM   4823  HB2 TYR A 319     105.110  71.690  50.670  1.00  0.00           H
ATOM   4824  CG  TYR A 319     104.370  72.350  48.790  1.00  0.00           C
ATOM   4825  CD1 TYR A 319     104.020  73.650  49.180  1.00  0.00           C
ATOM   4826  HD1 TYR A 319     104.080  73.900  50.230  1.00  0.00           H
ATOM   4827  CE1 TYR A 319     103.740  74.580  48.190  1.00  0.00           C
ATOM   4828  HE1 TYR A 319     103.380  75.560  48.460  1.00  0.00           H
ATOM   4829  CZ  TYR A 319     103.770  74.250  46.800  1.00  0.00           C
ATOM   4830  OH  TYR A 319     103.590  75.140  45.840  1.00  0.00           O
ATOM   4831  HH  TYR A 319     103.840  74.750  45.000  1.00  0.00           H
ATOM   4832  CE2 TYR A 319     104.150  72.960  46.430  1.00  0.00           C
ATOM   4833  HE2 TYR A 319     104.100  72.730  45.370  1.00  0.00           H
ATOM   4834  CD2 TYR A 319     104.470  71.990  47.410  1.00  0.00           C
ATOM   4835  HD2 TYR A 319     104.670  70.940  47.260  1.00  0.00           H
ATOM   4836  C   TYR A 319     103.620  69.480  51.260  1.00  0.00           C
ATOM   4837  O   TYR A 319     103.690  69.600  52.510  1.00  0.00           O
ATOM   4838  N   ARG A 320     103.830  68.320  50.650  1.00  0.00           N
ATOM   4839  H   ARG A 320     103.580  68.210  49.680  1.00  0.00           H
ATOM   4840  CA  ARG A 320     104.430  67.140  51.320  1.00  0.00           C
ATOM   4841  HA  ARG A 320     104.780  67.480  52.300  1.00  0.00           H
ATOM   4842  CB  ARG A 320     103.360  66.110  51.440  1.00  0.00           C
ATOM   4843  HB1 ARG A 320     103.680  65.160  51.870  1.00  0.00           H
ATOM   4844  HB2 ARG A 320     102.970  65.810  50.470  1.00  0.00           H
ATOM   4845  CG  ARG A 320     102.130  66.600  52.240  1.00  0.00           C
ATOM   4846  HG1 ARG A 320     101.640  67.420  51.720  1.00  0.00           H
ATOM   4847  HG2 ARG A 320     102.570  66.940  53.180  1.00  0.00           H
ATOM   4848  CD  ARG A 320     101.000  65.600  52.600  1.00  0.00           C
ATOM   4849  HD1 ARG A 320     100.800  65.040  51.690  1.00  0.00           H
ATOM   4850  HD2 ARG A 320     100.190  66.290  52.860  1.00  0.00           H
ATOM   4851  NE  ARG A 320     101.290  64.700  53.730  1.00  0.00           N
ATOM   4852  HE  ARG A 320     102.240  64.700  54.090  1.00  0.00           H
ATOM   4853  CZ  ARG A 320     100.500  63.940  54.440  1.00  0.00           C
ATOM   4854  NH1 ARG A 320      99.310  63.670  54.040  1.00  0.00           N
ATOM   4855 1HH1 ARG A 320      98.940  64.110  53.210  1.00  0.00           H
ATOM   4856 2HH1 ARG A 320      98.710  63.060  54.590  1.00  0.00           H
ATOM   4857  NH2 ARG A 320     100.900  63.280  55.500  1.00  0.00           N
ATOM   4858 1HH2 ARG A 320     101.890  63.270  55.670  1.00  0.00           H
ATOM   4859 2HH2 ARG A 320     100.370  62.520  55.900  1.00  0.00           H
ATOM   4860  C   ARG A 320     105.550  66.430  50.500  1.00  0.00           C
ATOM   4861  O   ARG A 320     105.470  66.410  49.250  1.00  0.00           O
ATOM   4862  N   GLY A 321     106.630  65.930  51.080  1.00  0.00           N
ATOM   4863  H   GLY A 321     106.600  66.050  52.090  1.00  0.00           H
ATOM   4864  CA  GLY A 321     107.840  65.410  50.420  1.00  0.00           C
ATOM   4865  HA1 GLY A 321     107.530  65.080  49.430  1.00  0.00           H
ATOM   4866  HA2 GLY A 321     108.280  64.550  50.920  1.00  0.00           H
ATOM   4867  C   GLY A 321     109.030  66.410  50.270  1.00  0.00           C
ATOM   4868  O   GLY A 321     109.210  67.240  51.090  1.00  0.00           O
ATOM   4869  N   ASP A 322     109.910  66.120  49.310  1.00  0.00           N
ATOM   4870  H   ASP A 322     109.610  65.510  48.560  1.00  0.00           H
ATOM   4871  CA  ASP A 322     111.030  67.050  48.880  1.00  0.00           C
ATOM   4872  HA  ASP A 322     111.660  67.300  49.740  1.00  0.00           H
ATOM   4873  CB  ASP A 322     111.790  66.240  47.890  1.00  0.00           C
ATOM   4874  HB1 ASP A 322     111.090  66.070  47.070  1.00  0.00           H
ATOM   4875  HB2 ASP A 322     112.070  65.260  48.290  1.00  0.00           H
ATOM   4876  CG  ASP A 322     113.020  66.990  47.330  1.00  0.00           C
ATOM   4877  OD1 ASP A 322     113.670  67.640  48.180  1.00  0.00           O
ATOM   4878  OD2 ASP A 322     113.380  66.850  46.120  1.00  0.00           O
ATOM   4879  C   ASP A 322     110.540  68.330  48.230  1.00  0.00           C
ATOM   4880  O   ASP A 322     110.350  68.440  47.010  1.00  0.00           O
ATOM   4881  N   VAL A 323     110.250  69.400  48.990  1.00  0.00           N
ATOM   4882  H   VAL A 323     110.220  69.320  49.990  1.00  0.00           H
ATOM   4883  CA  VAL A 323     109.970  70.780  48.490  1.00  0.00           C
ATOM   4884  HA  VAL A 323     110.340  70.850  47.470  1.00  0.00           H
ATOM   4885  CB  VAL A 323     108.450  70.990  48.390  1.00  0.00           C
ATOM   4886  HB  VAL A 323     108.220  71.170  49.440  1.00  0.00           H
ATOM   4887  CG1 VAL A 323     108.060  72.310  47.710  1.00  0.00           C
ATOM   4888 1HG1 VAL A 323     108.380  73.130  48.350  1.00  0.00           H
ATOM   4889 2HG1 VAL A 323     108.470  72.340  46.700  1.00  0.00           H
ATOM   4890 3HG1 VAL A 323     106.980  72.390  47.600  1.00  0.00           H
ATOM   4891  CG2 VAL A 323     107.650  69.880  47.710  1.00  0.00           C
ATOM   4892 1HG2 VAL A 323     106.630  70.210  47.550  1.00  0.00           H
ATOM   4893 2HG2 VAL A 323     108.220  69.550  46.840  1.00  0.00           H
ATOM   4894 3HG2 VAL A 323     107.500  69.060  48.420  1.00  0.00           H
ATOM   4895  C   VAL A 323     110.760  71.790  49.310  1.00  0.00           C
ATOM   4896  O   VAL A 323     110.880  71.610  50.510  1.00  0.00           O
ATOM   4897  N   VAL A 324     111.110  72.930  48.750  1.00  0.00           N
ATOM   4898  H   VAL A 324     110.820  73.070  47.790  1.00  0.00           H
ATOM   4899  CA  VAL A 324     111.840  73.960  49.390  1.00  0.00           C
ATOM   4900  HA  VAL A 324     111.780  73.800  50.470  1.00  0.00           H
ATOM   4901  CB  VAL A 324     113.330  73.940  49.020  1.00  0.00           C
ATOM   4902  HB  VAL A 324     113.830  74.560  49.770  1.00  0.00           H
ATOM   4903  CG1 VAL A 324     113.980  72.530  49.230  1.00  0.00           C
ATOM   4904 1HG1 VAL A 324     115.060  72.630  49.320  1.00  0.00           H
ATOM   4905 2HG1 VAL A 324     113.620  72.060  50.140  1.00  0.00           H
ATOM   4906 3HG1 VAL A 324     113.800  71.840  48.410  1.00  0.00           H
ATOM   4907  CG2 VAL A 324     113.650  74.410  47.590  1.00  0.00           C
ATOM   4908 1HG2 VAL A 324     112.970  73.860  46.930  1.00  0.00           H
ATOM   4909 2HG2 VAL A 324     113.440  75.460  47.410  1.00  0.00           H
ATOM   4910 3HG2 VAL A 324     114.710  74.330  47.350  1.00  0.00           H
ATOM   4911  C   VAL A 324     111.180  75.330  49.090  1.00  0.00           C
ATOM   4912  O   VAL A 324     110.500  75.520  48.000  1.00  0.00           O
ATOM   4913  N   PRO A 325     111.260  76.330  50.010  1.00  0.00           N
ATOM   4914  CD  PRO A 325     111.490  76.180  51.400  1.00  0.00           C
ATOM   4915  HD1 PRO A 325     112.570  76.210  51.520  1.00  0.00           H
ATOM   4916  HD2 PRO A 325     111.150  75.230  51.810  1.00  0.00           H
ATOM   4917  CG  PRO A 325     110.790  77.390  52.100  1.00  0.00           C
ATOM   4918  HG1 PRO A 325     111.440  77.710  52.920  1.00  0.00           H
ATOM   4919  HG2 PRO A 325     109.830  77.000  52.450  1.00  0.00           H
ATOM   4920  CB  PRO A 325     110.570  78.460  50.980  1.00  0.00           C
ATOM   4921  HB1 PRO A 325     111.420  79.130  51.110  1.00  0.00           H
ATOM   4922  HB2 PRO A 325     109.620  78.980  51.030  1.00  0.00           H
ATOM   4923  CA  PRO A 325     110.650  77.580  49.670  1.00  0.00           C
ATOM   4924  HA  PRO A 325     109.610  77.370  49.450  1.00  0.00           H
ATOM   4925  C   PRO A 325     111.250  78.360  48.520  1.00  0.00           C
ATOM   4926  O   PRO A 325     110.530  79.160  47.910  1.00  0.00           O
ATOM   4927  N   LYS A 326     112.610  78.230  48.190  1.00  0.00           N
ATOM   4928  H   LYS A 326     113.240  77.630  48.690  1.00  0.00           H
ATOM   4929  CA  LYS A 326     113.140  78.890  46.880  1.00  0.00           C
ATOM   4930  HA  LYS A 326     113.020  79.960  47.040  1.00  0.00           H
ATOM   4931  CB  LYS A 326     114.590  78.460  46.680  1.00  0.00           C
ATOM   4932  HB1 LYS A 326     114.670  77.430  46.360  1.00  0.00           H
ATOM   4933  HB2 LYS A 326     115.040  78.630  47.660  1.00  0.00           H
ATOM   4934  CG  LYS A 326     115.400  79.320  45.710  1.00  0.00           C
ATOM   4935  HG1 LYS A 326     115.100  80.360  45.800  1.00  0.00           H
ATOM   4936  HG2 LYS A 326     115.120  79.010  44.700  1.00  0.00           H
ATOM   4937  CD  LYS A 326     116.900  79.200  45.970  1.00  0.00           C
ATOM   4938  HD1 LYS A 326     117.290  78.190  45.940  1.00  0.00           H
ATOM   4939  HD2 LYS A 326     117.000  79.430  47.030  1.00  0.00           H
ATOM   4940  CE  LYS A 326     117.860  80.120  45.150  1.00  0.00           C
ATOM   4941  HE1 LYS A 326     118.550  80.740  45.730  1.00  0.00           H
ATOM   4942  HE2 LYS A 326     117.210  80.760  44.550  1.00  0.00           H
ATOM   4943  NZ  LYS A 326     118.740  79.400  44.200  1.00  0.00           N
ATOM   4944  HZ1 LYS A 326     118.130  78.860  43.610  1.00  0.00           H
ATOM   4945  HZ2 LYS A 326     119.380  80.020  43.730  1.00  0.00           H
ATOM   4946  HZ3 LYS A 326     119.310  78.760  44.730  1.00  0.00           H
ATOM   4947  C   LYS A 326     112.320  78.510  45.680  1.00  0.00           C
ATOM   4948  O   LYS A 326     111.810  79.370  44.990  1.00  0.00           O
ATOM   4949  N   ASP A 327     112.120  77.190  45.540  1.00  0.00           N
ATOM   4950  H   ASP A 327     112.770  76.510  45.920  1.00  0.00           H
ATOM   4951  CA  ASP A 327     111.340  76.600  44.460  1.00  0.00           C
ATOM   4952  HA  ASP A 327     111.690  77.030  43.520  1.00  0.00           H
ATOM   4953  CB  ASP A 327     111.490  75.120  44.360  1.00  0.00           C
ATOM   4954  HB1 ASP A 327     110.790  74.690  43.640  1.00  0.00           H
ATOM   4955  HB2 ASP A 327     111.320  74.650  45.330  1.00  0.00           H
ATOM   4956  CG  ASP A 327     112.930  74.740  43.920  1.00  0.00           C
ATOM   4957  OD1 ASP A 327     113.270  74.980  42.700  1.00  0.00           O
ATOM   4958  OD2 ASP A 327     113.640  74.090  44.670  1.00  0.00           O
ATOM   4959  C   ASP A 327     109.890  76.980  44.460  1.00  0.00           C
ATOM   4960  O   ASP A 327     109.290  77.120  43.350  1.00  0.00           O
ATOM   4961  N   VAL A 328     109.210  77.060  45.680  1.00  0.00           N
ATOM   4962  H   VAL A 328     109.830  76.980  46.480  1.00  0.00           H
ATOM   4963  CA  VAL A 328     107.820  77.450  45.770  1.00  0.00           C
ATOM   4964  HA  VAL A 328     107.360  76.820  45.010  1.00  0.00           H
ATOM   4965  CB  VAL A 328     107.140  77.290  47.170  1.00  0.00           C
ATOM   4966  HB  VAL A 328     107.670  77.810  47.970  1.00  0.00           H
ATOM   4967  CG1 VAL A 328     105.720  77.780  47.280  1.00  0.00           C
ATOM   4968 1HG1 VAL A 328     105.170  77.430  48.160  1.00  0.00           H
ATOM   4969 2HG1 VAL A 328     105.810  78.860  47.360  1.00  0.00           H
ATOM   4970 3HG1 VAL A 328     105.180  77.460  46.390  1.00  0.00           H
ATOM   4971  CG2 VAL A 328     107.130  75.760  47.490  1.00  0.00           C
ATOM   4972 1HG2 VAL A 328     108.120  75.320  47.360  1.00  0.00           H
ATOM   4973 2HG2 VAL A 328     106.920  75.610  48.550  1.00  0.00           H
ATOM   4974 3HG2 VAL A 328     106.520  75.200  46.780  1.00  0.00           H
ATOM   4975  C   VAL A 328     107.770  78.930  45.300  1.00  0.00           C
ATOM   4976  O   VAL A 328     107.000  79.240  44.410  1.00  0.00           O
ATOM   4977  N   ASN A 329     108.540  79.900  45.790  1.00  0.00           N
ATOM   4978  H   ASN A 329     109.250  79.660  46.460  1.00  0.00           H
ATOM   4979  CA  ASN A 329     108.440  81.290  45.480  1.00  0.00           C
ATOM   4980  HA  ASN A 329     107.410  81.630  45.540  1.00  0.00           H
ATOM   4981  CB  ASN A 329     109.420  82.090  46.380  1.00  0.00           C
ATOM   4982  HB1 ASN A 329     109.510  83.090  45.950  1.00  0.00           H
ATOM   4983  HB2 ASN A 329     110.450  81.730  46.400  1.00  0.00           H
ATOM   4984  CG  ASN A 329     109.030  82.440  47.760  1.00  0.00           C
ATOM   4985  OD1 ASN A 329     108.520  83.540  48.030  1.00  0.00           O
ATOM   4986  ND2 ASN A 329     109.060  81.530  48.700  1.00  0.00           N
ATOM   4987 1HD2 ASN A 329     109.520  80.650  48.510  1.00  0.00           H
ATOM   4988 2HD2 ASN A 329     108.660  81.880  49.560  1.00  0.00           H
ATOM   4989  C   ASN A 329     108.910  81.460  44.010  1.00  0.00           C
ATOM   4990  O   ASN A 329     108.300  82.210  43.260  1.00  0.00           O
ATOM   4991  N   ALA A 330     109.800  80.620  43.450  1.00  0.00           N
ATOM   4992  H   ALA A 330     110.410  80.140  44.100  1.00  0.00           H
ATOM   4993  CA  ALA A 330     110.070  80.670  42.050  1.00  0.00           C
ATOM   4994  HA  ALA A 330     110.150  81.730  41.830  1.00  0.00           H
ATOM   4995  CB  ALA A 330     111.350  79.820  41.830  1.00  0.00           C
ATOM   4996  HB1 ALA A 330     111.660  80.010  40.810  1.00  0.00           H
ATOM   4997  HB2 ALA A 330     112.080  80.220  42.540  1.00  0.00           H
ATOM   4998  HB3 ALA A 330     111.150  78.740  41.840  1.00  0.00           H
ATOM   4999  C   ALA A 330     108.930  80.210  41.100  1.00  0.00           C
ATOM   5000  O   ALA A 330     108.850  80.780  40.000  1.00  0.00           O
ATOM   5001  N   ALA A 331     108.140  79.140  41.490  1.00  0.00           N
ATOM   5002  H   ALA A 331     108.400  78.610  42.310  1.00  0.00           H
ATOM   5003  CA  ALA A 331     106.970  78.700  40.710  1.00  0.00           C
ATOM   5004  HA  ALA A 331     107.160  78.510  39.650  1.00  0.00           H
ATOM   5005  CB  ALA A 331     106.400  77.420  41.450  1.00  0.00           C
ATOM   5006  HB1 ALA A 331     105.420  77.050  41.150  1.00  0.00           H
ATOM   5007  HB2 ALA A 331     107.070  76.570  41.640  1.00  0.00           H
ATOM   5008  HB3 ALA A 331     106.250  77.840  42.440  1.00  0.00           H
ATOM   5009  C   ALA A 331     105.830  79.710  40.800  1.00  0.00           C
ATOM   5010  O   ALA A 331     105.350  80.190  39.760  1.00  0.00           O
ATOM   5011  N   ILE A 332     105.480  80.180  42.020  1.00  0.00           N
ATOM   5012  H   ILE A 332     106.150  79.820  42.680  1.00  0.00           H
ATOM   5013  CA  ILE A 332     104.500  81.210  42.410  1.00  0.00           C
ATOM   5014  HA  ILE A 332     103.550  80.680  42.330  1.00  0.00           H
ATOM   5015  CB  ILE A 332     104.650  81.640  43.930  1.00  0.00           C
ATOM   5016  HB  ILE A 332     105.730  81.690  44.060  1.00  0.00           H
ATOM   5017  CG2 ILE A 332     104.010  83.000  44.270  1.00  0.00           C
ATOM   5018 1HG2 ILE A 332     104.100  83.270  45.320  1.00  0.00           H
ATOM   5019 2HG2 ILE A 332     104.440  83.870  43.780  1.00  0.00           H
ATOM   5020 3HG2 ILE A 332     102.920  82.970  44.170  1.00  0.00           H
ATOM   5021  CG1 ILE A 332     104.060  80.530  44.910  1.00  0.00           C
ATOM   5022 1HG1 ILE A 332     104.460  79.540  44.670  1.00  0.00           H
ATOM   5023 2HG1 ILE A 332     102.980  80.460  44.840  1.00  0.00           H
ATOM   5024  CD  ILE A 332     104.290  80.860  46.370  1.00  0.00           C
ATOM   5025  HD1 ILE A 332     103.900  80.050  46.980  1.00  0.00           H
ATOM   5026  HD2 ILE A 332     105.340  80.980  46.640  1.00  0.00           H
ATOM   5027  HD3 ILE A 332     103.710  81.720  46.690  1.00  0.00           H
ATOM   5028  C   ILE A 332     104.440  82.400  41.410  1.00  0.00           C
ATOM   5029  O   ILE A 332     103.400  82.730  40.830  1.00  0.00           O
ATOM   5030  N   ALA A 333     105.650  82.920  41.080  1.00  0.00           N
ATOM   5031  H   ALA A 333     106.480  82.480  41.450  1.00  0.00           H
ATOM   5032  CA  ALA A 333     105.820  84.060  40.180  1.00  0.00           C
ATOM   5033  HA  ALA A 333     105.060  84.800  40.440  1.00  0.00           H
ATOM   5034  CB  ALA A 333     107.230  84.660  40.420  1.00  0.00           C
ATOM   5035  HB1 ALA A 333     107.980  83.910  40.160  1.00  0.00           H
ATOM   5036  HB2 ALA A 333     107.420  85.500  39.750  1.00  0.00           H
ATOM   5037  HB3 ALA A 333     107.240  84.910  41.480  1.00  0.00           H
ATOM   5038  C   ALA A 333     105.520  83.790  38.710  1.00  0.00           C
ATOM   5039  O   ALA A 333     104.990  84.670  37.970  1.00  0.00           O
ATOM   5040  N   THR A 334     105.820  82.560  38.200  1.00  0.00           N
ATOM   5041  H   THR A 334     106.020  81.910  38.950  1.00  0.00           H
ATOM   5042  CA  THR A 334     105.540  82.180  36.880  1.00  0.00           C
ATOM   5043  HA  THR A 334     105.650  82.990  36.160  1.00  0.00           H
ATOM   5044  CB  THR A 334     106.390  80.980  36.440  1.00  0.00           C
ATOM   5045  HB  THR A 334     106.340  80.150  37.140  1.00  0.00           H
ATOM   5046  CG2 THR A 334     106.340  80.450  34.970  1.00  0.00           C
ATOM   5047 1HG2 THR A 334     105.290  80.290  34.720  1.00  0.00           H
ATOM   5048 2HG2 THR A 334     106.660  81.260  34.310  1.00  0.00           H
ATOM   5049 3HG2 THR A 334     106.890  79.520  34.810  1.00  0.00           H
ATOM   5050  OG1 THR A 334     107.710  81.520  36.420  1.00  0.00           O
ATOM   5051  HG1 THR A 334     108.270  80.880  35.980  1.00  0.00           H
ATOM   5052  C   THR A 334     104.040  81.830  36.740  1.00  0.00           C
ATOM   5053  O   THR A 334     103.460  82.090  35.690  1.00  0.00           O
ATOM   5054  N   ILE A 335     103.320  81.430  37.840  1.00  0.00           N
ATOM   5055  H   ILE A 335     103.820  81.340  38.720  1.00  0.00           H
ATOM   5056  CA  ILE A 335     101.890  81.190  37.760  1.00  0.00           C
ATOM   5057  HA  ILE A 335     101.760  80.680  36.800  1.00  0.00           H
ATOM   5058  CB  ILE A 335     101.320  80.320  38.940  1.00  0.00           C
ATOM   5059  HB  ILE A 335     101.140  80.940  39.820  1.00  0.00           H
ATOM   5060  CG2 ILE A 335      99.860  79.840  38.570  1.00  0.00           C
[truncated: 718,197 more chars]
