# Supplementary material for: Identification and validation of novel microtubule suppressors with an imidazopyridine scaffold through structure-based virtual screening and docking
Source: RSC Med Chem. 2022 May 18;13(8):929–43. doi: 10.1039/d1md00392e (PMC9384815; doi:10.1039/d1md00392e)
Supplement: MD-013-D1MD00392E-s022 [file MD-013-D1MD00392E-s022.pdb]

REMARK    GENERATED BY TRJCONV
TITLE     TUBULIN ALPHA-1B CHAIN t=   0.00000 step= 0
REMARK    THIS IS A SIMULATION BOX
CRYST1  135.538  109.891   96.346  90.00  90.00  90.00 P 1           1
MODEL        1
ATOM      1  N   MET A   1      99.400  70.650  73.520  1.00  0.00           N
ATOM      2  H1  MET A   1      99.100  70.570  74.480  1.00  0.00           H
ATOM      3  H2  MET A   1     100.390  70.560  73.360  1.00  0.00           H
ATOM      4  H3  MET A   1      99.170  71.570  73.170  1.00  0.00           H
ATOM      5  CA  MET A   1      98.630  69.650  72.770  1.00  0.00           C
ATOM      6  HA  MET A   1      98.840  69.770  71.710  1.00  0.00           H
ATOM      7  CB  MET A   1      99.100  68.230  73.100  1.00  0.00           C
ATOM      8  HB1 MET A   1      98.900  67.920  74.130  1.00  0.00           H
ATOM      9  HB2 MET A   1     100.190  68.300  73.150  1.00  0.00           H
ATOM     10  CG  MET A   1      98.640  67.160  72.130  1.00  0.00           C
ATOM     11  HG1 MET A   1      99.350  66.330  72.190  1.00  0.00           H
ATOM     12  HG2 MET A   1      98.770  67.450  71.090  1.00  0.00           H
ATOM     13  SD  MET A   1      96.950  66.530  72.080  1.00  0.00           S
ATOM     14  CE  MET A   1      96.850  65.450  73.470  1.00  0.00           C
ATOM     15  HE1 MET A   1      96.110  64.710  73.160  1.00  0.00           H
ATOM     16  HE2 MET A   1      97.760  64.950  73.790  1.00  0.00           H
ATOM     17  HE3 MET A   1      96.420  66.030  74.290  1.00  0.00           H
ATOM     18  C   MET A   1      97.160  69.860  73.030  1.00  0.00           C
ATOM     19  O   MET A   1      96.670  69.640  74.130  1.00  0.00           O
ATOM     20  N   ARG A   2      96.410  70.090  72.000  1.00  0.00           N
ATOM     21  H   ARG A   2      96.860  70.320  71.120  1.00  0.00           H
ATOM     22  CA  ARG A   2      94.940  70.000  72.060  1.00  0.00           C
ATOM     23  HA  ARG A   2      94.670  69.720  73.080  1.00  0.00           H
ATOM     24  CB  ARG A   2      94.570  71.500  71.720  1.00  0.00           C
ATOM     25  HB1 ARG A   2      93.500  71.430  71.540  1.00  0.00           H
ATOM     26  HB2 ARG A   2      95.050  71.820  70.800  1.00  0.00           H
ATOM     27  CG  ARG A   2      94.800  72.600  72.790  1.00  0.00           C
ATOM     28  HG1 ARG A   2      95.860  72.670  73.030  1.00  0.00           H
ATOM     29  HG2 ARG A   2      94.320  72.350  73.730  1.00  0.00           H
ATOM     30  CD  ARG A   2      94.150  73.940  72.320  1.00  0.00           C
ATOM     31  HD1 ARG A   2      94.550  74.230  71.350  1.00  0.00           H
ATOM     32  HD2 ARG A   2      94.550  74.710  72.970  1.00  0.00           H
ATOM     33  NE  ARG A   2      92.730  73.830  72.380  1.00  0.00           N
ATOM     34  HE  ARG A   2      92.340  73.040  72.870  1.00  0.00           H
ATOM     35  CZ  ARG A   2      91.940  74.840  72.320  1.00  0.00           C
ATOM     36  NH1 ARG A   2      92.240  76.060  71.880  1.00  0.00           N
ATOM     37 1HH1 ARG A   2      93.080  76.330  71.400  1.00  0.00           H
ATOM     38 2HH1 ARG A   2      91.610  76.840  72.060  1.00  0.00           H
ATOM     39  NH2 ARG A   2      90.710  74.650  72.690  1.00  0.00           N
ATOM     40 1HH2 ARG A   2      90.410  73.740  73.030  1.00  0.00           H
ATOM     41 2HH2 ARG A   2      90.050  75.410  72.590  1.00  0.00           H
ATOM     42  C   ARG A   2      94.320  68.980  71.150  1.00  0.00           C
ATOM     43  O   ARG A   2      94.770  68.860  70.040  1.00  0.00           O
ATOM     44  N   GLU A   3      93.300  68.290  71.610  1.00  0.00           N
ATOM     45  H   GLU A   3      92.950  68.530  72.530  1.00  0.00           H
ATOM     46  CA  GLU A   3      92.650  67.170  71.010  1.00  0.00           C
ATOM     47  HA  GLU A   3      93.410  66.640  70.430  1.00  0.00           H
ATOM     48  CB  GLU A   3      92.170  66.150  72.050  1.00  0.00           C
ATOM     49  HB1 GLU A   3      91.740  65.280  71.550  1.00  0.00           H
ATOM     50  HB2 GLU A   3      91.300  66.620  72.520  1.00  0.00           H
ATOM     51  CG  GLU A   3      93.110  65.700  73.120  1.00  0.00           C
ATOM     52  HG1 GLU A   3      94.030  65.450  72.590  1.00  0.00           H
ATOM     53  HG2 GLU A   3      92.560  64.830  73.480  1.00  0.00           H
ATOM     54  CD  GLU A   3      93.390  66.600  74.350  1.00  0.00           C
ATOM     55  OE1 GLU A   3      92.860  67.730  74.450  1.00  0.00           O
ATOM     56  OE2 GLU A   3      94.010  66.120  75.320  1.00  0.00           O
ATOM     57  C   GLU A   3      91.560  67.550  69.990  1.00  0.00           C
ATOM     58  O   GLU A   3      90.730  68.360  70.230  1.00  0.00           O
ATOM     59  N   CYS A   4      91.630  66.850  68.910  1.00  0.00           N
ATOM     60  H   CYS A   4      92.400  66.200  68.900  1.00  0.00           H
ATOM     61  CA  CYS A   4      90.650  66.820  67.820  1.00  0.00           C
ATOM     62  HA  CYS A   4      89.990  67.640  68.090  1.00  0.00           H
ATOM     63  CB  CYS A   4      91.370  67.090  66.520  1.00  0.00           C
ATOM     64  HB1 CYS A   4      90.680  66.990  65.680  1.00  0.00           H
ATOM     65  HB2 CYS A   4      92.100  66.290  66.360  1.00  0.00           H
ATOM     66  SG  CYS A   4      92.220  68.760  66.630  1.00  0.00           S
ATOM     67  HG  CYS A   4      92.960  68.520  67.710  1.00  0.00           H
ATOM     68  C   CYS A   4      89.820  65.520  67.810  1.00  0.00           C
ATOM     69  O   CYS A   4      90.390  64.450  67.830  1.00  0.00           O
ATOM     70  N   ILE A   5      88.490  65.690  67.970  1.00  0.00           N
ATOM     71  H   ILE A   5      88.120  66.620  67.890  1.00  0.00           H
ATOM     72  CA  ILE A   5      87.580  64.500  67.720  1.00  0.00           C
ATOM     73  HA  ILE A   5      88.240  63.670  67.960  1.00  0.00           H
ATOM     74  CB  ILE A   5      86.450  64.410  68.810  1.00  0.00           C
ATOM     75  HB  ILE A   5      85.980  65.390  68.780  1.00  0.00           H
ATOM     76  CG2 ILE A   5      85.440  63.370  68.430  1.00  0.00           C
ATOM     77 1HG2 ILE A   5      84.940  63.690  67.510  1.00  0.00           H
ATOM     78 2HG2 ILE A   5      85.840  62.360  68.400  1.00  0.00           H
ATOM     79 3HG2 ILE A   5      84.620  63.420  69.150  1.00  0.00           H
ATOM     80  CG1 ILE A   5      87.070  64.210  70.190  1.00  0.00           C
ATOM     81 1HG1 ILE A   5      87.750  65.020  70.460  1.00  0.00           H
ATOM     82 2HG1 ILE A   5      87.520  63.230  70.260  1.00  0.00           H
ATOM     83  CD  ILE A   5      86.070  64.380  71.400  1.00  0.00           C
ATOM     84  HD1 ILE A   5      85.170  63.840  71.090  1.00  0.00           H
ATOM     85  HD2 ILE A   5      86.550  63.980  72.290  1.00  0.00           H
ATOM     86  HD3 ILE A   5      85.790  65.420  71.590  1.00  0.00           H
ATOM     87  C   ILE A   5      87.090  64.470  66.230  1.00  0.00           C
ATOM     88  O   ILE A   5      86.690  65.450  65.580  1.00  0.00           O
ATOM     89  N   SER A   6      87.010  63.270  65.580  1.00  0.00           N
ATOM     90  H   SER A   6      87.400  62.450  66.020  1.00  0.00           H
ATOM     91  CA  SER A   6      86.460  62.950  64.280  1.00  0.00           C
ATOM     92  HA  SER A   6      86.380  63.920  63.780  1.00  0.00           H
ATOM     93  CB  SER A   6      87.450  62.110  63.460  1.00  0.00           C
ATOM     94  HB1 SER A   6      86.900  61.680  62.630  1.00  0.00           H
ATOM     95  HB2 SER A   6      87.810  61.320  64.120  1.00  0.00           H
ATOM     96  OG  SER A   6      88.460  62.820  62.860  1.00  0.00           O
ATOM     97  HG  SER A   6      88.680  63.550  63.450  1.00  0.00           H
ATOM     98  C   SER A   6      85.090  62.210  64.400  1.00  0.00           C
ATOM     99  O   SER A   6      85.020  61.280  65.180  1.00  0.00           O
ATOM    100  N   ILE A   7      84.120  62.650  63.610  1.00  0.00           N
ATOM    101  H   ILE A   7      84.180  63.470  63.030  1.00  0.00           H
ATOM    102  CA  ILE A   7      82.770  62.070  63.660  1.00  0.00           C
ATOM    103  HA  ILE A   7      82.770  61.270  64.400  1.00  0.00           H
ATOM    104  CB  ILE A   7      81.800  63.140  64.160  1.00  0.00           C
ATOM    105  HB  ILE A   7      82.040  63.990  63.510  1.00  0.00           H
ATOM    106  CG2 ILE A   7      80.270  62.850  63.990  1.00  0.00           C
ATOM    107 1HG2 ILE A   7      79.750  63.760  63.700  1.00  0.00           H
ATOM    108 2HG2 ILE A   7      80.070  62.200  63.140  1.00  0.00           H
ATOM    109 3HG2 ILE A   7      79.830  62.410  64.890  1.00  0.00           H
ATOM    110  CG1 ILE A   7      82.120  63.580  65.590  1.00  0.00           C
ATOM    111 1HG1 ILE A   7      83.170  63.890  65.690  1.00  0.00           H
ATOM    112 2HG1 ILE A   7      82.060  62.710  66.240  1.00  0.00           H
ATOM    113  CD  ILE A   7      81.170  64.770  66.070  1.00  0.00           C
ATOM    114  HD1 ILE A   7      81.430  65.250  67.010  1.00  0.00           H
ATOM    115  HD2 ILE A   7      81.230  65.560  65.330  1.00  0.00           H
ATOM    116  HD3 ILE A   7      80.140  64.440  66.150  1.00  0.00           H
ATOM    117  C   ILE A   7      82.290  61.630  62.270  1.00  0.00           C
ATOM    118  O   ILE A   7      82.380  62.370  61.280  1.00  0.00           O
ATOM    119  N   HIS A   8      81.980  60.380  62.050  1.00  0.00           N
ATOM    120  H   HIS A   8      81.890  59.790  62.870  1.00  0.00           H
ATOM    121  CA  HIS A   8      81.650  59.800  60.740  1.00  0.00           C
ATOM    122  HA  HIS A   8      81.840  60.530  59.960  1.00  0.00           H
ATOM    123  CB  HIS A   8      82.580  58.570  60.620  1.00  0.00           C
ATOM    124  HB1 HIS A   8      82.550  58.130  59.620  1.00  0.00           H
ATOM    125  HB2 HIS A   8      82.240  57.770  61.280  1.00  0.00           H
ATOM    126  CG  HIS A   8      84.070  58.840  60.950  1.00  0.00           C
ATOM    127  ND1 HIS A   8      84.940  59.600  60.170  1.00  0.00           N
ATOM    128  CE1 HIS A   8      86.010  59.910  60.870  1.00  0.00           C
ATOM    129  HE1 HIS A   8      86.790  60.600  60.590  1.00  0.00           H
ATOM    130  NE2 HIS A   8      85.950  59.180  61.960  1.00  0.00           N
ATOM    131  HE2 HIS A   8      86.340  59.520  62.830  1.00  0.00           H
ATOM    132  CD2 HIS A   8      84.760  58.500  62.070  1.00  0.00           C
ATOM    133  HD2 HIS A   8      84.460  57.790  62.820  1.00  0.00           H
ATOM    134  C   HIS A   8      80.210  59.350  60.690  1.00  0.00           C
ATOM    135  O   HIS A   8      79.790  58.500  61.510  1.00  0.00           O
ATOM    136  N   VAL A   9      79.380  59.940  59.800  1.00  0.00           N
ATOM    137  H   VAL A   9      79.790  60.680  59.240  1.00  0.00           H
ATOM    138  CA  VAL A   9      77.920  59.950  59.800  1.00  0.00           C
ATOM    139  HA  VAL A   9      77.550  59.340  60.630  1.00  0.00           H
ATOM    140  CB  VAL A   9      77.290  61.300  60.110  1.00  0.00           C
ATOM    141  HB  VAL A   9      77.330  61.930  59.220  1.00  0.00           H
ATOM    142  CG1 VAL A   9      75.760  61.200  60.490  1.00  0.00           C
ATOM    143 1HG1 VAL A   9      75.510  62.250  60.670  1.00  0.00           H
ATOM    144 2HG1 VAL A   9      75.240  60.830  59.610  1.00  0.00           H
ATOM    145 3HG1 VAL A   9      75.690  60.480  61.310  1.00  0.00           H
ATOM    146  CG2 VAL A   9      78.000  62.090  61.260  1.00  0.00           C
ATOM    147 1HG2 VAL A   9      77.980  61.470  62.150  1.00  0.00           H
ATOM    148 2HG2 VAL A   9      79.030  62.300  60.980  1.00  0.00           H
ATOM    149 3HG2 VAL A   9      77.540  63.070  61.430  1.00  0.00           H
ATOM    150  C   VAL A   9      77.310  59.330  58.510  1.00  0.00           C
ATOM    151  O   VAL A   9      77.200  59.930  57.430  1.00  0.00           O
ATOM    152  N   GLY A  10      76.740  58.130  58.580  1.00  0.00           N
ATOM    153  H   GLY A  10      76.910  57.660  59.450  1.00  0.00           H
ATOM    154  CA  GLY A  10      76.110  57.410  57.440  1.00  0.00           C
ATOM    155  HA1 GLY A  10      75.550  58.140  56.860  1.00  0.00           H
ATOM    156  HA2 GLY A  10      75.330  56.700  57.720  1.00  0.00           H
ATOM    157  C   GLY A  10      77.180  56.720  56.560  1.00  0.00           C
ATOM    158  O   GLY A  10      78.400  56.730  56.840  1.00  0.00           O
ATOM    159  N   GLN A  11      76.750  56.230  55.440  1.00  0.00           N
ATOM    160  H   GLN A  11      75.750  56.280  55.320  1.00  0.00           H
ATOM    161  CA  GLN A  11      77.660  55.370  54.590  1.00  0.00           C
ATOM    162  HA  GLN A  11      77.960  54.610  55.300  1.00  0.00           H
ATOM    163  CB  GLN A  11      76.910  54.660  53.460  1.00  0.00           C
ATOM    164  HB1 GLN A  11      76.230  55.330  52.930  1.00  0.00           H
ATOM    165  HB2 GLN A  11      76.180  53.990  53.910  1.00  0.00           H
ATOM    166  CG  GLN A  11      77.870  54.070  52.400  1.00  0.00           C
ATOM    167  HG1 GLN A  11      78.620  53.400  52.820  1.00  0.00           H
ATOM    168  HG2 GLN A  11      78.470  54.830  51.890  1.00  0.00           H
ATOM    169  CD  GLN A  11      77.110  53.220  51.330  1.00  0.00           C
ATOM    170  OE1 GLN A  11      77.120  51.990  51.300  1.00  0.00           O
ATOM    171  NE2 GLN A  11      76.290  53.870  50.490  1.00  0.00           N
ATOM    172 1HE2 GLN A  11      76.240  54.860  50.650  1.00  0.00           H
ATOM    173 2HE2 GLN A  11      75.770  53.290  49.850  1.00  0.00           H
ATOM    174  C   GLN A  11      78.930  56.100  54.050  1.00  0.00           C
ATOM    175  O   GLN A  11      80.040  55.650  54.260  1.00  0.00           O
ATOM    176  N   ALA A  12      78.810  57.280  53.360  1.00  0.00           N
ATOM    177  H   ALA A  12      77.870  57.610  53.220  1.00  0.00           H
ATOM    178  CA  ALA A  12      79.910  58.080  52.810  1.00  0.00           C
ATOM    179  HA  ALA A  12      80.460  57.420  52.140  1.00  0.00           H
ATOM    180  CB  ALA A  12      79.400  59.280  52.030  1.00  0.00           C
ATOM    181  HB1 ALA A  12      79.140  60.110  52.690  1.00  0.00           H
ATOM    182  HB2 ALA A  12      80.230  59.550  51.370  1.00  0.00           H
ATOM    183  HB3 ALA A  12      78.530  58.940  51.480  1.00  0.00           H
ATOM    184  C   ALA A  12      80.810  58.420  53.980  1.00  0.00           C
ATOM    185  O   ALA A  12      81.970  58.030  53.960  1.00  0.00           O
ATOM    186  N   GLY A  13      80.280  59.020  55.020  1.00  0.00           N
ATOM    187  H   GLY A  13      79.270  59.130  55.060  1.00  0.00           H
ATOM    188  CA  GLY A  13      80.950  59.280  56.310  1.00  0.00           C
ATOM    189  HA1 GLY A  13      80.180  59.590  57.020  1.00  0.00           H
ATOM    190  HA2 GLY A  13      81.490  60.190  56.050  1.00  0.00           H
ATOM    191  C   GLY A  13      81.820  58.170  56.910  1.00  0.00           C
ATOM    192  O   GLY A  13      83.010  58.300  57.180  1.00  0.00           O
ATOM    193  N   VAL A  14      81.170  56.960  57.050  1.00  0.00           N
ATOM    194  H   VAL A  14      80.180  56.930  56.890  1.00  0.00           H
ATOM    195  CA  VAL A  14      81.830  55.790  57.650  1.00  0.00           C
ATOM    196  HA  VAL A  14      82.350  55.970  58.590  1.00  0.00           H
ATOM    197  CB  VAL A  14      80.700  54.770  57.970  1.00  0.00           C
ATOM    198  HB  VAL A  14      80.070  54.680  57.080  1.00  0.00           H
ATOM    199  CG1 VAL A  14      81.260  53.420  58.390  1.00  0.00           C
ATOM    200 1HG1 VAL A  14      80.400  52.760  58.500  1.00  0.00           H
ATOM    201 2HG1 VAL A  14      81.890  52.980  57.610  1.00  0.00           H
ATOM    202 3HG1 VAL A  14      81.800  53.450  59.340  1.00  0.00           H
ATOM    203  CG2 VAL A  14      79.930  55.320  59.140  1.00  0.00           C
ATOM    204 1HG2 VAL A  14      79.480  56.300  59.020  1.00  0.00           H
ATOM    205 2HG2 VAL A  14      79.100  54.650  59.400  1.00  0.00           H
ATOM    206 3HG2 VAL A  14      80.490  55.230  60.070  1.00  0.00           H
ATOM    207  C   VAL A  14      82.960  55.290  56.730  1.00  0.00           C
ATOM    208  O   VAL A  14      84.030  55.040  57.300  1.00  0.00           O
ATOM    209  N   GLN A  15      82.680  55.050  55.460  1.00  0.00           N
ATOM    210  H   GLN A  15      81.850  55.480  55.080  1.00  0.00           H
ATOM    211  CA  GLN A  15      83.620  54.450  54.470  1.00  0.00           C
ATOM    212  HA  GLN A  15      83.850  53.490  54.920  1.00  0.00           H
ATOM    213  CB  GLN A  15      82.910  54.110  53.080  1.00  0.00           C
ATOM    214  HB1 GLN A  15      83.620  53.670  52.380  1.00  0.00           H
ATOM    215  HB2 GLN A  15      82.520  55.030  52.660  1.00  0.00           H
ATOM    216  CG  GLN A  15      81.790  53.100  53.160  1.00  0.00           C
ATOM    217  HG1 GLN A  15      80.940  53.720  53.460  1.00  0.00           H
ATOM    218  HG2 GLN A  15      81.990  52.350  53.930  1.00  0.00           H
ATOM    219  CD  GLN A  15      81.510  52.400  51.820  1.00  0.00           C
ATOM    220  OE1 GLN A  15      81.340  51.160  51.730  1.00  0.00           O
ATOM    221  NE2 GLN A  15      81.380  53.140  50.770  1.00  0.00           N
ATOM    222 1HE2 GLN A  15      81.540  54.130  50.710  1.00  0.00           H
ATOM    223 2HE2 GLN A  15      81.080  52.630  49.950  1.00  0.00           H
ATOM    224  C   GLN A  15      84.830  55.380  54.210  1.00  0.00           C
ATOM    225  O   GLN A  15      85.950  54.930  53.970  1.00  0.00           O
ATOM    226  N   ILE A  16      84.610  56.640  54.140  1.00  0.00           N
ATOM    227  H   ILE A  16      83.680  56.940  54.380  1.00  0.00           H
ATOM    228  CA  ILE A  16      85.560  57.740  54.020  1.00  0.00           C
ATOM    229  HA  ILE A  16      86.370  57.550  53.310  1.00  0.00           H
ATOM    230  CB  ILE A  16      84.940  59.040  53.550  1.00  0.00           C
ATOM    231  HB  ILE A  16      84.140  59.230  54.260  1.00  0.00           H
ATOM    232  CG2 ILE A  16      85.950  60.200  53.700  1.00  0.00           C
ATOM    233 1HG2 ILE A  16      86.850  60.030  53.100  1.00  0.00           H
ATOM    234 2HG2 ILE A  16      85.530  61.170  53.440  1.00  0.00           H
ATOM    235 3HG2 ILE A  16      86.230  60.250  54.760  1.00  0.00           H
ATOM    236  CG1 ILE A  16      84.410  59.000  52.140  1.00  0.00           C
ATOM    237 1HG1 ILE A  16      83.670  58.200  52.020  1.00  0.00           H
ATOM    238 2HG1 ILE A  16      85.290  58.780  51.540  1.00  0.00           H
ATOM    239  CD  ILE A  16      83.770  60.280  51.690  1.00  0.00           C
ATOM    240  HD1 ILE A  16      83.290  60.050  50.740  1.00  0.00           H
ATOM    241  HD2 ILE A  16      83.040  60.670  52.400  1.00  0.00           H
ATOM    242  HD3 ILE A  16      84.560  60.990  51.430  1.00  0.00           H
ATOM    243  C   ILE A  16      86.400  57.850  55.270  1.00  0.00           C
ATOM    244  O   ILE A  16      87.620  57.820  55.220  1.00  0.00           O
ATOM    245  N   GLY A  17      85.730  57.910  56.400  1.00  0.00           N
ATOM    246  H   GLY A  17      84.730  58.040  56.350  1.00  0.00           H
ATOM    247  CA  GLY A  17      86.300  57.880  57.730  1.00  0.00           C
ATOM    248  HA1 GLY A  17      85.490  57.800  58.460  1.00  0.00           H
ATOM    249  HA2 GLY A  17      86.790  58.790  58.090  1.00  0.00           H
ATOM    250  C   GLY A  17      87.260  56.710  57.970  1.00  0.00           C
ATOM    251  O   GLY A  17      88.460  56.910  58.130  1.00  0.00           O
ATOM    252  N   ASN A  18      86.800  55.480  57.830  1.00  0.00           N
ATOM    253  H   ASN A  18      85.850  55.360  57.500  1.00  0.00           H
ATOM    254  CA  ASN A  18      87.720  54.340  57.900  1.00  0.00           C
ATOM    255  HA  ASN A  18      88.260  54.570  58.820  1.00  0.00           H
ATOM    256  CB  ASN A  18      86.860  53.060  58.080  1.00  0.00           C
ATOM    257  HB1 ASN A  18      86.110  53.090  57.290  1.00  0.00           H
ATOM    258  HB2 ASN A  18      86.190  53.060  58.940  1.00  0.00           H
ATOM    259  CG  ASN A  18      87.630  51.760  58.070  1.00  0.00           C
ATOM    260  OD1 ASN A  18      88.280  51.400  59.030  1.00  0.00           O
ATOM    261  ND2 ASN A  18      87.450  50.890  57.090  1.00  0.00           N
ATOM    262 1HD2 ASN A  18      86.760  51.140  56.390  1.00  0.00           H
ATOM    263 2HD2 ASN A  18      88.010  50.060  57.080  1.00  0.00           H
ATOM    264  C   ASN A  18      88.820  54.260  56.870  1.00  0.00           C
ATOM    265  O   ASN A  18      89.860  53.580  57.160  1.00  0.00           O
ATOM    266  N   ALA A  19      88.690  54.930  55.740  1.00  0.00           N
ATOM    267  H   ALA A  19      87.960  55.620  55.660  1.00  0.00           H
ATOM    268  CA  ALA A  19      89.790  55.050  54.760  1.00  0.00           C
ATOM    269  HA  ALA A  19      90.340  54.120  54.600  1.00  0.00           H
ATOM    270  CB  ALA A  19      89.150  55.280  53.390  1.00  0.00           C
ATOM    271  HB1 ALA A  19      88.420  54.540  53.070  1.00  0.00           H
ATOM    272  HB2 ALA A  19      88.690  56.270  53.460  1.00  0.00           H
ATOM    273  HB3 ALA A  19      89.840  55.410  52.550  1.00  0.00           H
ATOM    274  C   ALA A  19      90.810  56.110  55.100  1.00  0.00           C
ATOM    275  O   ALA A  19      92.010  55.930  54.920  1.00  0.00           O
ATOM    276  N   CYS A  20      90.340  57.220  55.730  1.00  0.00           N
ATOM    277  H   CYS A  20      89.350  57.250  55.930  1.00  0.00           H
ATOM    278  CA  CYS A  20      91.150  58.250  56.350  1.00  0.00           C
ATOM    279  HA  CYS A  20      91.880  58.600  55.610  1.00  0.00           H
ATOM    280  CB  CYS A  20      90.260  59.380  56.900  1.00  0.00           C
ATOM    281  HB1 CYS A  20      90.870  60.120  57.420  1.00  0.00           H
ATOM    282  HB2 CYS A  20      89.560  59.030  57.650  1.00  0.00           H
ATOM    283  SG  CYS A  20      89.450  60.280  55.570  1.00  0.00           S
ATOM    284  HG  CYS A  20      88.620  59.260  55.330  1.00  0.00           H
ATOM    285  C   CYS A  20      92.000  57.580  57.440  1.00  0.00           C
ATOM    286  O   CYS A  20      93.230  57.790  57.460  1.00  0.00           O
ATOM    287  N   TRP A  21      91.470  56.780  58.380  1.00  0.00           N
ATOM    288  H   TRP A  21      90.480  56.550  58.370  1.00  0.00           H
ATOM    289  CA  TRP A  21      92.260  56.330  59.550  1.00  0.00           C
ATOM    290  HA  TRP A  21      92.790  57.180  59.990  1.00  0.00           H
ATOM    291  CB  TRP A  21      91.190  55.920  60.600  1.00  0.00           C
ATOM    292  HB1 TRP A  21      91.610  55.180  61.280  1.00  0.00           H
ATOM    293  HB2 TRP A  21      90.340  55.450  60.090  1.00  0.00           H
ATOM    294  CG  TRP A  21      90.610  57.060  61.380  1.00  0.00           C
ATOM    295  CD1 TRP A  21      89.410  57.640  61.120  1.00  0.00           C
ATOM    296  HD1 TRP A  21      88.700  57.260  60.410  1.00  0.00           H
ATOM    297  NE1 TRP A  21      89.270  58.730  61.910  1.00  0.00           N
ATOM    298  HE1 TRP A  21      88.540  59.430  61.790  1.00  0.00           H
ATOM    299  CE2 TRP A  21      90.330  58.880  62.750  1.00  0.00           C
ATOM    300  CZ2 TRP A  21      90.600  59.790  63.760  1.00  0.00           C
ATOM    301  HZ2 TRP A  21      89.960  60.640  63.980  1.00  0.00           H
ATOM    302  CH2 TRP A  21      91.750  59.690  64.440  1.00  0.00           C
ATOM    303  HH2 TRP A  21      91.950  60.360  65.270  1.00  0.00           H
ATOM    304  CZ3 TRP A  21      92.710  58.640  64.190  1.00  0.00           C
ATOM    305  HZ3 TRP A  21      93.680  58.670  64.670  1.00  0.00           H
ATOM    306  CE3 TRP A  21      92.430  57.720  63.140  1.00  0.00           C
ATOM    307  HE3 TRP A  21      93.180  57.000  62.830  1.00  0.00           H
ATOM    308  CD2 TRP A  21      91.190  57.820  62.480  1.00  0.00           C
ATOM    309  C   TRP A  21      93.170  55.090  59.280  1.00  0.00           C
ATOM    310  O   TRP A  21      94.160  55.020  60.000  1.00  0.00           O
ATOM    311  N   GLU A  22      92.930  54.300  58.230  1.00  0.00           N
ATOM    312  H   GLU A  22      92.050  54.420  57.740  1.00  0.00           H
ATOM    313  CA  GLU A  22      93.980  53.490  57.690  1.00  0.00           C
ATOM    314  HA  GLU A  22      94.290  52.780  58.450  1.00  0.00           H
ATOM    315  CB  GLU A  22      93.400  52.650  56.500  1.00  0.00           C
ATOM    316  HB1 GLU A  22      92.830  53.340  55.880  1.00  0.00           H
ATOM    317  HB2 GLU A  22      92.820  51.920  57.070  1.00  0.00           H
ATOM    318  CG  GLU A  22      94.440  52.000  55.580  1.00  0.00           C
ATOM    319  HG1 GLU A  22      95.130  51.400  56.180  1.00  0.00           H
ATOM    320  HG2 GLU A  22      94.930  52.750  54.970  1.00  0.00           H
ATOM    321  CD  GLU A  22      93.760  51.020  54.610  1.00  0.00           C
ATOM    322  OE1 GLU A  22      92.840  51.490  53.920  1.00  0.00           O
ATOM    323  OE2 GLU A  22      94.280  49.890  54.430  1.00  0.00           O
ATOM    324  C   GLU A  22      95.170  54.320  57.120  1.00  0.00           C
ATOM    325  O   GLU A  22      96.320  54.000  57.480  1.00  0.00           O
ATOM    326  N   LEU A  23      95.020  55.430  56.440  1.00  0.00           N
ATOM    327  H   LEU A  23      94.080  55.690  56.170  1.00  0.00           H
ATOM    328  CA  LEU A  23      96.020  56.340  55.940  1.00  0.00           C
ATOM    329  HA  LEU A  23      96.790  55.690  55.510  1.00  0.00           H
ATOM    330  CB  LEU A  23      95.390  57.220  54.820  1.00  0.00           C
ATOM    331  HB1 LEU A  23      94.540  57.760  55.230  1.00  0.00           H
ATOM    332  HB2 LEU A  23      95.130  56.550  53.990  1.00  0.00           H
ATOM    333  CG  LEU A  23      96.380  58.280  54.240  1.00  0.00           C
ATOM    334  HG  LEU A  23      96.740  58.970  55.010  1.00  0.00           H
ATOM    335  CD1 LEU A  23      97.470  57.660  53.370  1.00  0.00           C
ATOM    336 1HD1 LEU A  23      98.240  58.400  53.120  1.00  0.00           H
ATOM    337 2HD1 LEU A  23      97.860  56.790  53.890  1.00  0.00           H
ATOM    338 3HD1 LEU A  23      97.160  57.310  52.380  1.00  0.00           H
ATOM    339  CD2 LEU A  23      95.550  59.180  53.270  1.00  0.00           C
ATOM    340 1HD2 LEU A  23      96.200  60.010  53.020  1.00  0.00           H
ATOM    341 2HD2 LEU A  23      95.430  58.610  52.350  1.00  0.00           H
ATOM    342 3HD2 LEU A  23      94.560  59.410  53.660  1.00  0.00           H
ATOM    343  C   LEU A  23      96.820  57.100  57.010  1.00  0.00           C
ATOM    344  O   LEU A  23      98.020  57.180  56.990  1.00  0.00           O
ATOM    345  N   TYR A  24      96.120  57.630  58.060  1.00  0.00           N
ATOM    346  H   TYR A  24      95.110  57.600  58.060  1.00  0.00           H
ATOM    347  CA  TYR A  24      96.630  57.990  59.340  1.00  0.00           C
ATOM    348  HA  TYR A  24      97.240  58.880  59.160  1.00  0.00           H
ATOM    349  CB  TYR A  24      95.530  58.560  60.260  1.00  0.00           C
ATOM    350  HB1 TYR A  24      95.960  58.800  61.230  1.00  0.00           H
ATOM    351  HB2 TYR A  24      94.960  57.640  60.410  1.00  0.00           H
ATOM    352  CG  TYR A  24      94.580  59.720  59.800  1.00  0.00           C
ATOM    353  CD1 TYR A  24      94.700  60.370  58.550  1.00  0.00           C
ATOM    354  HD1 TYR A  24      95.500  60.080  57.890  1.00  0.00           H
ATOM    355  CE1 TYR A  24      93.750  61.240  58.130  1.00  0.00           C
ATOM    356  HE1 TYR A  24      93.640  61.510  57.090  1.00  0.00           H
ATOM    357  CZ  TYR A  24      92.630  61.570  58.930  1.00  0.00           C
ATOM    358  OH  TYR A  24      91.730  62.480  58.480  1.00  0.00           O
ATOM    359  HH  TYR A  24      90.980  62.540  59.070  1.00  0.00           H
ATOM    360  CE2 TYR A  24      92.440  61.020  60.200  1.00  0.00           C
ATOM    361  HE2 TYR A  24      91.590  61.260  60.830  1.00  0.00           H
ATOM    362  CD2 TYR A  24      93.410  60.030  60.550  1.00  0.00           C
ATOM    363  HD2 TYR A  24      93.310  59.560  61.520  1.00  0.00           H
ATOM    364  C   TYR A  24      97.540  56.920  59.980  1.00  0.00           C
ATOM    365  O   TYR A  24      98.550  57.290  60.610  1.00  0.00           O
ATOM    366  N   CYS A  25      97.190  55.620  59.950  1.00  0.00           N
ATOM    367  H   CYS A  25      96.360  55.380  59.430  1.00  0.00           H
ATOM    368  CA  CYS A  25      98.140  54.620  60.470  1.00  0.00           C
ATOM    369  HA  CYS A  25      98.440  55.120  61.390  1.00  0.00           H
ATOM    370  CB  CYS A  25      97.370  53.350  60.870  1.00  0.00           C
ATOM    371  HB1 CYS A  25      98.100  52.660  61.300  1.00  0.00           H
ATOM    372  HB2 CYS A  25      96.880  52.890  60.010  1.00  0.00           H
ATOM    373  SG  CYS A  25      96.120  53.800  62.160  1.00  0.00           S
ATOM    374  HG  CYS A  25      95.230  54.470  61.430  1.00  0.00           H
ATOM    375  C   CYS A  25      99.370  54.300  59.530  1.00  0.00           C
ATOM    376  O   CYS A  25     100.480  54.140  60.080  1.00  0.00           O
ATOM    377  N   LEU A  26      99.150  54.330  58.190  1.00  0.00           N
ATOM    378  H   LEU A  26      98.180  54.370  57.920  1.00  0.00           H
ATOM    379  CA  LEU A  26     100.230  54.060  57.300  1.00  0.00           C
ATOM    380  HA  LEU A  26     100.780  53.160  57.590  1.00  0.00           H
ATOM    381  CB  LEU A  26      99.770  53.890  55.850  1.00  0.00           C
ATOM    382  HB1 LEU A  26     100.680  53.750  55.250  1.00  0.00           H
ATOM    383  HB2 LEU A  26      99.150  54.700  55.480  1.00  0.00           H
ATOM    384  CG  LEU A  26      98.910  52.560  55.630  1.00  0.00           C
ATOM    385  HG  LEU A  26      98.030  52.470  56.260  1.00  0.00           H
ATOM    386  CD1 LEU A  26      98.490  52.580  54.180  1.00  0.00           C
ATOM    387 1HD1 LEU A  26      97.870  51.710  54.000  1.00  0.00           H
ATOM    388 2HD1 LEU A  26      97.960  53.480  53.870  1.00  0.00           H
ATOM    389 3HD1 LEU A  26      99.330  52.380  53.510  1.00  0.00           H
ATOM    390  CD2 LEU A  26      99.740  51.280  55.980  1.00  0.00           C
ATOM    391 1HD2 LEU A  26      99.050  50.460  55.800  1.00  0.00           H
ATOM    392 2HD2 LEU A  26     100.690  51.250  55.430  1.00  0.00           H
ATOM    393 3HD2 LEU A  26      99.970  51.260  57.040  1.00  0.00           H
ATOM    394  C   LEU A  26     101.220  55.280  57.370  1.00  0.00           C
ATOM    395  O   LEU A  26     102.460  55.080  57.250  1.00  0.00           O
ATOM    396  N   GLU A  27     100.790  56.490  57.640  1.00  0.00           N
ATOM    397  H   GLU A  27      99.780  56.590  57.680  1.00  0.00           H
ATOM    398  CA  GLU A  27     101.540  57.700  57.780  1.00  0.00           C
ATOM    399  HA  GLU A  27     102.290  57.700  56.990  1.00  0.00           H
ATOM    400  CB  GLU A  27     100.620  58.970  57.750  1.00  0.00           C
ATOM    401  HB1 GLU A  27     101.080  59.790  58.310  1.00  0.00           H
ATOM    402  HB2 GLU A  27      99.650  58.730  58.180  1.00  0.00           H
ATOM    403  CG  GLU A  27     100.390  59.420  56.300  1.00  0.00           C
ATOM    404  HG1 GLU A  27      99.930  58.630  55.720  1.00  0.00           H
ATOM    405  HG2 GLU A  27     101.370  59.390  55.830  1.00  0.00           H
ATOM    406  CD  GLU A  27      99.530  60.740  56.210  1.00  0.00           C
ATOM    407  OE1 GLU A  27      99.610  61.610  57.120  1.00  0.00           O
ATOM    408  OE2 GLU A  27      98.910  60.930  55.130  1.00  0.00           O
ATOM    409  C   GLU A  27     102.320  57.700  59.090  1.00  0.00           C
ATOM    410  O   GLU A  27     103.430  58.200  59.090  1.00  0.00           O
ATOM    411  N   HIS A  28     101.830  57.240  60.230  1.00  0.00           N
ATOM    412  H   HIS A  28     100.890  56.920  60.060  1.00  0.00           H
ATOM    413  CA  HIS A  28     102.450  57.330  61.590  1.00  0.00           C
ATOM    414  HA  HIS A  28     103.210  58.110  61.610  1.00  0.00           H
ATOM    415  CB  HIS A  28     101.410  57.570  62.710  1.00  0.00           C
ATOM    416  HB1 HIS A  28     101.920  57.450  63.670  1.00  0.00           H
ATOM    417  HB2 HIS A  28     100.570  56.900  62.590  1.00  0.00           H
ATOM    418  CG  HIS A  28     100.910  58.970  62.740  1.00  0.00           C
ATOM    419  ND1 HIS A  28     101.720  60.120  62.700  1.00  0.00           N
ATOM    420  CE1 HIS A  28     100.920  61.170  62.800  1.00  0.00           C
ATOM    421  HE1 HIS A  28     101.320  62.170  62.810  1.00  0.00           H
ATOM    422  NE2 HIS A  28      99.640  60.720  62.900  1.00  0.00           N
ATOM    423  HE2 HIS A  28      98.810  61.280  63.050  1.00  0.00           H
ATOM    424  CD2 HIS A  28      99.620  59.370  62.950  1.00  0.00           C
ATOM    425  HD2 HIS A  28      98.770  58.700  62.970  1.00  0.00           H
ATOM    426  C   HIS A  28     103.230  56.050  61.930  1.00  0.00           C
ATOM    427  O   HIS A  28     103.970  56.180  62.910  1.00  0.00           O
ATOM    428  N   GLY A  29     103.100  54.990  61.180  1.00  0.00           N
ATOM    429  H   GLY A  29     102.460  55.080  60.400  1.00  0.00           H
ATOM    430  CA  GLY A  29     103.700  53.710  61.470  1.00  0.00           C
ATOM    431  HA1 GLY A  29     104.770  53.810  61.650  1.00  0.00           H
ATOM    432  HA2 GLY A  29     103.580  53.000  60.650  1.00  0.00           H
ATOM    433  C   GLY A  29     102.920  52.940  62.580  1.00  0.00           C
ATOM    434  O   GLY A  29     103.540  52.310  63.450  1.00  0.00           O
ATOM    435  N   ILE A  30     101.590  53.120  62.620  1.00  0.00           N
ATOM    436  H   ILE A  30     101.300  53.440  61.710  1.00  0.00           H
ATOM    437  CA  ILE A  30     100.760  52.490  63.600  1.00  0.00           C
ATOM    438  HA  ILE A  30     101.300  52.350  64.540  1.00  0.00           H
ATOM    439  CB  ILE A  30      99.550  53.360  64.080  1.00  0.00           C
ATOM    440  HB  ILE A  30      98.920  53.570  63.220  1.00  0.00           H
ATOM    441  CG2 ILE A  30      98.700  52.600  65.080  1.00  0.00           C
ATOM    442 1HG2 ILE A  30      97.730  53.070  65.250  1.00  0.00           H
ATOM    443 2HG2 ILE A  30      98.450  51.610  64.700  1.00  0.00           H
ATOM    444 3HG2 ILE A  30      99.260  52.610  66.010  1.00  0.00           H
ATOM    445  CG1 ILE A  30     100.010  54.740  64.690  1.00  0.00           C
ATOM    446 1HG1 ILE A  30     100.650  55.260  63.970  1.00  0.00           H
ATOM    447 2HG1 ILE A  30     100.510  54.540  65.640  1.00  0.00           H
ATOM    448  CD  ILE A  30      98.810  55.710  64.960  1.00  0.00           C
ATOM    449  HD1 ILE A  30      99.110  56.750  65.090  1.00  0.00           H
ATOM    450  HD2 ILE A  30      98.160  55.760  64.080  1.00  0.00           H
ATOM    451  HD3 ILE A  30      98.250  55.320  65.800  1.00  0.00           H
ATOM    452  C   ILE A  30     100.320  51.130  62.930  1.00  0.00           C
ATOM    453  O   ILE A  30      99.930  51.170  61.770  1.00  0.00           O
ATOM    454  N   GLN A  31     100.240  49.950  63.650  1.00  0.00           N
ATOM    455  H   GLN A  31     100.500  49.980  64.630  1.00  0.00           H
ATOM    456  CA  GLN A  31      99.970  48.660  63.100  1.00  0.00           C
ATOM    457  HA  GLN A  31     100.200  48.700  62.030  1.00  0.00           H
ATOM    458  CB  GLN A  31     100.940  47.630  63.720  1.00  0.00           C
ATOM    459  HB1 GLN A  31     100.760  46.680  63.220  1.00  0.00           H
ATOM    460  HB2 GLN A  31     100.830  47.550  64.810  1.00  0.00           H
ATOM    461  CG  GLN A  31     102.350  48.110  63.330  1.00  0.00           C
ATOM    462  HG1 GLN A  31     102.530  49.100  63.730  1.00  0.00           H
ATOM    463  HG2 GLN A  31     102.490  48.180  62.250  1.00  0.00           H
ATOM    464  CD  GLN A  31     103.430  47.230  63.920  1.00  0.00           C
ATOM    465  OE1 GLN A  31     103.150  46.340  64.650  1.00  0.00           O
ATOM    466  NE2 GLN A  31     104.740  47.410  63.650  1.00  0.00           N
ATOM    467 1HE2 GLN A  31     105.100  48.130  63.040  1.00  0.00           H
ATOM    468 2HE2 GLN A  31     105.350  46.700  64.030  1.00  0.00           H
ATOM    469  C   GLN A  31      98.440  48.280  63.250  1.00  0.00           C
ATOM    470  O   GLN A  31      97.820  48.810  64.180  1.00  0.00           O
ATOM    471  N   PRO A  32      97.860  47.350  62.510  1.00  0.00           N
ATOM    472  CD  PRO A  32      98.470  46.550  61.500  1.00  0.00           C
ATOM    473  HD1 PRO A  32      98.760  45.550  61.820  1.00  0.00           H
ATOM    474  HD2 PRO A  32      99.330  47.070  61.060  1.00  0.00           H
ATOM    475  CG  PRO A  32      97.410  46.450  60.460  1.00  0.00           C
ATOM    476  HG1 PRO A  32      97.560  45.680  59.700  1.00  0.00           H
ATOM    477  HG2 PRO A  32      97.250  47.440  60.030  1.00  0.00           H
ATOM    478  CB  PRO A  32      96.190  46.230  61.400  1.00  0.00           C
ATOM    479  HB1 PRO A  32      96.150  45.200  61.740  1.00  0.00           H
ATOM    480  HB2 PRO A  32      95.270  46.490  60.870  1.00  0.00           H
ATOM    481  CA  PRO A  32      96.380  47.130  62.580  1.00  0.00           C
ATOM    482  HA  PRO A  32      95.880  48.090  62.440  1.00  0.00           H
ATOM    483  C   PRO A  32      95.810  46.630  63.910  1.00  0.00           C
ATOM    484  O   PRO A  32      94.590  46.610  64.070  1.00  0.00           O
ATOM    485  N   ASP A  33      96.670  46.360  64.900  1.00  0.00           N
ATOM    486  H   ASP A  33      97.640  46.490  64.640  1.00  0.00           H
ATOM    487  CA  ASP A  33      96.390  46.080  66.330  1.00  0.00           C
ATOM    488  HA  ASP A  33      95.330  45.810  66.400  1.00  0.00           H
ATOM    489  CB  ASP A  33      97.230  44.880  66.750  1.00  0.00           C
ATOM    490  HB1 ASP A  33      97.030  44.010  66.130  1.00  0.00           H
ATOM    491  HB2 ASP A  33      96.880  44.730  67.780  1.00  0.00           H
ATOM    492  CG  ASP A  33      98.740  45.250  66.900  1.00  0.00           C
ATOM    493  OD1 ASP A  33      99.280  46.330  66.400  1.00  0.00           O
ATOM    494  OD2 ASP A  33      99.460  44.610  67.710  1.00  0.00           O
ATOM    495  C   ASP A  33      96.540  47.260  67.240  1.00  0.00           C
ATOM    496  O   ASP A  33      96.310  47.240  68.490  1.00  0.00           O
ATOM    497  N   GLY A  34      96.790  48.480  66.760  1.00  0.00           N
ATOM    498  H   GLY A  34      96.940  48.500  65.760  1.00  0.00           H
ATOM    499  CA  GLY A  34      97.040  49.720  67.580  1.00  0.00           C
ATOM    500  HA1 GLY A  34      96.380  49.780  68.450  1.00  0.00           H
ATOM    501  HA2 GLY A  34      96.760  50.650  67.080  1.00  0.00           H
ATOM    502  C   GLY A  34      98.420  49.930  68.050  1.00  0.00           C
ATOM    503  O   GLY A  34      98.650  50.940  68.700  1.00  0.00           O
ATOM    504  N   GLN A  35      99.360  49.010  67.820  1.00  0.00           N
ATOM    505  H   GLN A  35      99.130  48.210  67.260  1.00  0.00           H
ATOM    506  CA  GLN A  35     100.770  49.190  68.180  1.00  0.00           C
ATOM    507  HA  GLN A  35     100.910  49.630  69.170  1.00  0.00           H
ATOM    508  CB  GLN A  35     101.550  47.910  68.340  1.00  0.00           C
ATOM    509  HB1 GLN A  35     102.570  48.200  68.600  1.00  0.00           H
ATOM    510  HB2 GLN A  35     101.530  47.330  67.420  1.00  0.00           H
ATOM    511  CG  GLN A  35     101.160  46.870  69.350  1.00  0.00           C
ATOM    512  HG1 GLN A  35     101.580  45.910  69.050  1.00  0.00           H
ATOM    513  HG2 GLN A  35     100.090  46.890  69.150  1.00  0.00           H
ATOM    514  CD  GLN A  35     101.300  47.250  70.810  1.00  0.00           C
ATOM    515  OE1 GLN A  35     102.300  47.810  71.210  1.00  0.00           O
ATOM    516  NE2 GLN A  35     100.400  46.880  71.630  1.00  0.00           N
ATOM    517 1HE2 GLN A  35      99.500  46.530  71.330  1.00  0.00           H
ATOM    518 2HE2 GLN A  35     100.460  47.200  72.590  1.00  0.00           H
ATOM    519  C   GLN A  35     101.530  50.160  67.260  1.00  0.00           C
ATOM    520  O   GLN A  35     101.590  50.000  66.120  1.00  0.00           O
ATOM    521  N   MET A  36     102.170  51.190  67.860  1.00  0.00           N
ATOM    522  H   MET A  36     102.100  51.220  68.860  1.00  0.00           H
ATOM    523  CA  MET A  36     103.140  52.120  67.240  1.00  0.00           C
ATOM    524  HA  MET A  36     103.240  51.990  66.170  1.00  0.00           H
ATOM    525  CB  MET A  36     102.490  53.490  67.520  1.00  0.00           C
ATOM    526  HB1 MET A  36     102.600  53.480  68.600  1.00  0.00           H
ATOM    527  HB2 MET A  36     101.430  53.550  67.250  1.00  0.00           H
ATOM    528  CG  MET A  36     103.280  54.620  66.780  1.00  0.00           C
ATOM    529  HG1 MET A  36     103.330  54.380  65.720  1.00  0.00           H
ATOM    530  HG2 MET A  36     104.270  54.770  67.220  1.00  0.00           H
ATOM    531  SD  MET A  36     102.430  56.230  66.860  1.00  0.00           S
ATOM    532  CE  MET A  36     103.580  57.260  65.980  1.00  0.00           C
ATOM    533  HE1 MET A  36     104.610  57.060  66.240  1.00  0.00           H
ATOM    534  HE2 MET A  36     103.450  56.990  64.930  1.00  0.00           H
ATOM    535  HE3 MET A  36     103.380  58.320  66.130  1.00  0.00           H
ATOM    536  C   MET A  36     104.600  51.970  67.770  1.00  0.00           C
ATOM    537  O   MET A  36     104.920  52.740  68.640  1.00  0.00           O
ATOM    538  N   PRO A  37     105.460  51.090  67.190  1.00  0.00           N
ATOM    539  CD  PRO A  37     105.150  50.180  66.140  1.00  0.00           C
ATOM    540  HD1 PRO A  37     104.630  50.620  65.300  1.00  0.00           H
ATOM    541  HD2 PRO A  37     104.570  49.350  66.550  1.00  0.00           H
ATOM    542  CG  PRO A  37     106.400  49.530  65.690  1.00  0.00           C
ATOM    543  HG1 PRO A  37     106.950  50.190  65.010  1.00  0.00           H
ATOM    544  HG2 PRO A  37     106.320  48.490  65.390  1.00  0.00           H
ATOM    545  CB  PRO A  37     107.190  49.490  67.010  1.00  0.00           C
ATOM    546  HB1 PRO A  37     108.260  49.480  66.780  1.00  0.00           H
ATOM    547  HB2 PRO A  37     107.070  48.540  67.530  1.00  0.00           H
ATOM    548  CA  PRO A  37     106.660  50.680  67.880  1.00  0.00           C
ATOM    549  HA  PRO A  37     106.360  50.390  68.890  1.00  0.00           H
ATOM    550  C   PRO A  37     107.790  51.730  68.000  1.00  0.00           C
ATOM    551  O   PRO A  37     108.680  51.660  68.830  1.00  0.00           O
ATOM    552  N   SER A  38     107.770  52.780  67.170  1.00  0.00           N
ATOM    553  H   SER A  38     106.970  52.820  66.560  1.00  0.00           H
ATOM    554  CA  SER A  38     108.640  53.890  67.210  1.00  0.00           C
ATOM    555  HA  SER A  38     109.670  53.560  67.200  1.00  0.00           H
ATOM    556  CB  SER A  38     108.440  54.780  65.930  1.00  0.00           C
ATOM    557  HB1 SER A  38     108.650  54.180  65.050  1.00  0.00           H
ATOM    558  HB2 SER A  38     109.140  55.610  65.880  1.00  0.00           H
ATOM    559  OG  SER A  38     107.120  55.270  65.770  1.00  0.00           O
ATOM    560  HG  SER A  38     106.770  54.650  65.130  1.00  0.00           H
ATOM    561  C   SER A  38     108.410  54.660  68.520  1.00  0.00           C
ATOM    562  O   SER A  38     109.370  55.290  69.000  1.00  0.00           O
ATOM    563  N   ASP A  39     107.160  54.700  69.060  1.00  0.00           N
ATOM    564  H   ASP A  39     106.380  54.260  68.590  1.00  0.00           H
ATOM    565  CA  ASP A  39     106.810  55.590  70.190  1.00  0.00           C
ATOM    566  HA  ASP A  39     107.240  56.590  70.160  1.00  0.00           H
ATOM    567  CB  ASP A  39     105.260  55.610  70.190  1.00  0.00           C
ATOM    568  HB1 ASP A  39     104.960  54.560  70.180  1.00  0.00           H
ATOM    569  HB2 ASP A  39     104.950  56.000  69.210  1.00  0.00           H
ATOM    570  CG  ASP A  39     104.550  56.310  71.320  1.00  0.00           C
ATOM    571  OD1 ASP A  39     105.200  56.720  72.330  1.00  0.00           O
ATOM    572  OD2 ASP A  39     103.330  56.530  71.220  1.00  0.00           O
ATOM    573  C   ASP A  39     107.350  54.960  71.510  1.00  0.00           C
ATOM    574  O   ASP A  39     106.890  53.900  71.940  1.00  0.00           O
ATOM    575  N   LYS A  40     108.280  55.660  72.170  1.00  0.00           N
ATOM    576  H   LYS A  40     108.560  56.480  71.640  1.00  0.00           H
ATOM    577  CA  LYS A  40     108.980  55.160  73.430  1.00  0.00           C
ATOM    578  HA  LYS A  40     108.790  54.090  73.500  1.00  0.00           H
ATOM    579  CB  LYS A  40     110.550  55.310  73.310  1.00  0.00           C
ATOM    580  HB1 LYS A  40     111.080  54.820  74.130  1.00  0.00           H
ATOM    581  HB2 LYS A  40     110.910  56.330  73.300  1.00  0.00           H
ATOM    582  CG  LYS A  40     111.110  54.840  71.910  1.00  0.00           C
ATOM    583  HG1 LYS A  40     112.180  54.960  72.090  1.00  0.00           H
ATOM    584  HG2 LYS A  40     110.900  55.620  71.180  1.00  0.00           H
ATOM    585  CD  LYS A  40     110.850  53.440  71.510  1.00  0.00           C
ATOM    586  HD1 LYS A  40     109.790  53.260  71.300  1.00  0.00           H
ATOM    587  HD2 LYS A  40     111.230  52.850  72.340  1.00  0.00           H
ATOM    588  CE  LYS A  40     111.770  53.020  70.340  1.00  0.00           C
ATOM    589  HE1 LYS A  40     112.830  52.960  70.620  1.00  0.00           H
ATOM    590  HE2 LYS A  40     111.750  53.850  69.640  1.00  0.00           H
ATOM    591  NZ  LYS A  40     111.320  51.810  69.640  1.00  0.00           N
ATOM    592  HZ1 LYS A  40     110.350  51.950  69.380  1.00  0.00           H
ATOM    593  HZ2 LYS A  40     111.830  51.560  68.810  1.00  0.00           H
ATOM    594  HZ3 LYS A  40     111.350  51.020  70.270  1.00  0.00           H
ATOM    595  C   LYS A  40     108.430  55.780  74.700  1.00  0.00           C
ATOM    596  O   LYS A  40     109.120  55.800  75.710  1.00  0.00           O
ATOM    597  N   THR A  41     107.250  56.430  74.710  1.00  0.00           N
ATOM    598  H   THR A  41     106.630  56.480  73.910  1.00  0.00           H
ATOM    599  CA  THR A  41     106.650  56.820  76.020  1.00  0.00           C
ATOM    600  HA  THR A  41     107.240  56.400  76.840  1.00  0.00           H
ATOM    601  CB  THR A  41     106.750  58.270  76.350  1.00  0.00           C
ATOM    602  HB  THR A  41     107.790  58.560  76.430  1.00  0.00           H
ATOM    603  CG2 THR A  41     106.180  59.220  75.230  1.00  0.00           C
ATOM    604 1HG2 THR A  41     106.420  58.860  74.240  1.00  0.00           H
ATOM    605 2HG2 THR A  41     105.090  59.230  75.290  1.00  0.00           H
ATOM    606 3HG2 THR A  41     106.560  60.240  75.310  1.00  0.00           H
ATOM    607  OG1 THR A  41     106.010  58.730  77.440  1.00  0.00           O
ATOM    608  HG1 THR A  41     106.590  59.260  77.990  1.00  0.00           H
ATOM    609  C   THR A  41     105.190  56.290  76.020  1.00  0.00           C
ATOM    610  O   THR A  41     104.310  56.690  75.230  1.00  0.00           O
ATOM    611  N   ILE A  42     104.920  55.260  76.900  1.00  0.00           N
ATOM    612  H   ILE A  42     105.610  55.090  77.620  1.00  0.00           H
ATOM    613  CA  ILE A  42     103.830  54.280  76.760  1.00  0.00           C
ATOM    614  HA  ILE A  42     103.580  54.240  75.700  1.00  0.00           H
ATOM    615  CB  ILE A  42     104.280  52.780  77.080  1.00  0.00           C
ATOM    616  HB  ILE A  42     104.630  52.820  78.110  1.00  0.00           H
ATOM    617  CG2 ILE A  42     103.060  51.820  77.180  1.00  0.00           C
ATOM    618 1HG2 ILE A  42     103.400  50.810  77.420  1.00  0.00           H
ATOM    619 2HG2 ILE A  42     102.410  52.140  77.990  1.00  0.00           H
ATOM    620 3HG2 ILE A  42     102.380  51.850  76.330  1.00  0.00           H
ATOM    621  CG1 ILE A  42     105.260  52.240  76.010  1.00  0.00           C
ATOM    622 1HG1 ILE A  42     106.150  52.850  75.880  1.00  0.00           H
ATOM    623 2HG1 ILE A  42     104.750  52.200  75.040  1.00  0.00           H
ATOM    624  CD  ILE A  42     105.720  50.860  76.320  1.00  0.00           C
ATOM    625  HD1 ILE A  42     104.880  50.160  76.250  1.00  0.00           H
ATOM    626  HD2 ILE A  42     106.440  50.380  75.670  1.00  0.00           H
ATOM    627  HD3 ILE A  42     106.000  50.800  77.370  1.00  0.00           H
ATOM    628  C   ILE A  42     102.640  54.700  77.580  1.00  0.00           C
ATOM    629  O   ILE A  42     102.780  55.220  78.690  1.00  0.00           O
ATOM    630  N   GLY A  43     101.410  54.480  77.000  1.00  0.00           N
ATOM    631  H   GLY A  43     101.370  54.040  76.090  1.00  0.00           H
ATOM    632  CA  GLY A  43     100.140  54.820  77.650  1.00  0.00           C
ATOM    633  HA1 GLY A  43     100.110  54.310  78.610  1.00  0.00           H
ATOM    634  HA2 GLY A  43      99.420  54.440  76.930  1.00  0.00           H
ATOM    635  C   GLY A  43      99.840  56.330  77.760  1.00  0.00           C
ATOM    636  O   GLY A  43      99.000  56.790  78.550  1.00  0.00           O
ATOM    637  N   GLY A  44     100.620  57.280  77.130  1.00  0.00           N
ATOM    638  H   GLY A  44     101.320  56.990  76.460  1.00  0.00           H
ATOM    639  CA  GLY A  44     100.770  58.650  77.640  1.00  0.00           C
ATOM    640  HA1 GLY A  44     101.360  58.660  78.550  1.00  0.00           H
ATOM    641  HA2 GLY A  44      99.780  59.080  77.810  1.00  0.00           H
ATOM    642  C   GLY A  44     101.540  59.540  76.650  1.00  0.00           C
ATOM    643  O   GLY A  44     102.070  59.010  75.680  1.00  0.00           O
ATOM    644  N   GLY A  45     101.590  60.850  76.930  1.00  0.00           N
ATOM    645  H   GLY A  45     101.020  61.230  77.670  1.00  0.00           H
ATOM    646  CA  GLY A  45     102.430  61.840  76.200  1.00  0.00           C
ATOM    647  HA1 GLY A  45     103.000  61.360  75.410  1.00  0.00           H
ATOM    648  HA2 GLY A  45     103.120  62.280  76.920  1.00  0.00           H
ATOM    649  C   GLY A  45     101.600  62.900  75.460  1.00  0.00           C
ATOM    650  O   GLY A  45     100.360  62.810  75.560  1.00  0.00           O
ATOM    651  N   ASP A  46     102.230  63.920  74.810  1.00  0.00           N
ATOM    652  H   ASP A  46     103.240  63.850  74.830  1.00  0.00           H
ATOM    653  CA  ASP A  46     101.610  65.030  74.140  1.00  0.00           C
ATOM    654  HA  ASP A  46     100.660  64.640  73.780  1.00  0.00           H
ATOM    655  CB  ASP A  46     101.410  66.120  75.160  1.00  0.00           C
ATOM    656  HB1 ASP A  46     101.000  65.680  76.070  1.00  0.00           H
ATOM    657  HB2 ASP A  46     100.660  66.780  74.730  1.00  0.00           H
ATOM    658  CG  ASP A  46     102.630  67.080  75.520  1.00  0.00           C
ATOM    659  OD1 ASP A  46     103.810  66.660  75.420  1.00  0.00           O
ATOM    660  OD2 ASP A  46     102.370  68.210  75.900  1.00  0.00           O
ATOM    661  C   ASP A  46     102.230  65.490  72.810  1.00  0.00           C
ATOM    662  O   ASP A  46     102.010  66.620  72.340  1.00  0.00           O
ATOM    663  N   ASP A  47     102.990  64.570  72.130  1.00  0.00           N
ATOM    664  H   ASP A  47     103.010  63.620  72.460  1.00  0.00           H
ATOM    665  CA  ASP A  47     103.480  64.730  70.760  1.00  0.00           C
ATOM    666  HA  ASP A  47     104.060  65.650  70.760  1.00  0.00           H
ATOM    667  CB  ASP A  47     104.390  63.530  70.360  1.00  0.00           C
ATOM    668  HB1 ASP A  47     105.010  63.690  69.480  1.00  0.00           H
ATOM    669  HB2 ASP A  47     103.810  62.650  70.070  1.00  0.00           H
ATOM    670  CG  ASP A  47     105.350  63.150  71.500  1.00  0.00           C
ATOM    671  OD1 ASP A  47     105.230  62.080  72.080  1.00  0.00           O
ATOM    672  OD2 ASP A  47     106.250  63.960  71.830  1.00  0.00           O
ATOM    673  C   ASP A  47     102.330  64.990  69.780  1.00  0.00           C
ATOM    674  O   ASP A  47     101.180  64.520  70.090  1.00  0.00           O
ATOM    675  N   SER A  48     102.650  65.430  68.620  1.00  0.00           N
ATOM    676  H   SER A  48     103.650  65.500  68.450  1.00  0.00           H
ATOM    677  CA  SER A  48     101.680  66.030  67.670  1.00  0.00           C
ATOM    678  HA  SER A  48     101.120  66.760  68.240  1.00  0.00           H
ATOM    679  CB  SER A  48     102.500  66.680  66.500  1.00  0.00           C
ATOM    680  HB1 SER A  48     101.810  67.050  65.750  1.00  0.00           H
ATOM    681  HB2 SER A  48     103.170  65.950  66.040  1.00  0.00           H
ATOM    682  OG  SER A  48     103.250  67.770  67.040  1.00  0.00           O
ATOM    683  HG  SER A  48     104.180  67.540  67.090  1.00  0.00           H
ATOM    684  C   SER A  48     100.680  64.980  67.130  1.00  0.00           C
ATOM    685  O   SER A  48      99.590  65.350  66.780  1.00  0.00           O
ATOM    686  N   PHE A  49     101.010  63.670  67.040  1.00  0.00           N
ATOM    687  H   PHE A  49     101.940  63.330  67.240  1.00  0.00           H
ATOM    688  CA  PHE A  49     100.030  62.680  66.650  1.00  0.00           C
ATOM    689  HA  PHE A  49      99.650  62.950  65.660  1.00  0.00           H
ATOM    690  CB  PHE A  49     100.670  61.340  66.360  1.00  0.00           C
ATOM    691  HB1 PHE A  49     101.400  61.500  65.570  1.00  0.00           H
ATOM    692  HB2 PHE A  49      99.980  60.660  65.860  1.00  0.00           H
ATOM    693  CG  PHE A  49     101.510  60.740  67.470  1.00  0.00           C
ATOM    694  CD1 PHE A  49     100.940  59.730  68.270  1.00  0.00           C
ATOM    695  HD1 PHE A  49      99.900  59.540  68.090  1.00  0.00           H
ATOM    696  CE1 PHE A  49     101.670  59.220  69.350  1.00  0.00           C
ATOM    697  HE1 PHE A  49     101.150  58.530  70.000  1.00  0.00           H
ATOM    698  CZ  PHE A  49     103.040  59.500  69.470  1.00  0.00           C
ATOM    699  HZ  PHE A  49     103.620  58.890  70.140  1.00  0.00           H
ATOM    700  CE2 PHE A  49     103.630  60.480  68.720  1.00  0.00           C
ATOM    701  HE2 PHE A  49     104.630  60.840  68.910  1.00  0.00           H
ATOM    702  CD2 PHE A  49     102.850  61.140  67.690  1.00  0.00           C
ATOM    703  HD2 PHE A  49     103.340  61.940  67.160  1.00  0.00           H
ATOM    704  C   PHE A  49      98.930  62.420  67.650  1.00  0.00           C
ATOM    705  O   PHE A  49      97.920  61.910  67.270  1.00  0.00           O
ATOM    706  N   ASN A  50      99.100  62.760  68.980  1.00  0.00           N
ATOM    707  H   ASN A  50     100.030  62.990  69.310  1.00  0.00           H
ATOM    708  CA  ASN A  50      98.120  62.530  70.030  1.00  0.00           C
ATOM    709  HA  ASN A  50      97.850  61.500  69.800  1.00  0.00           H
ATOM    710  CB  ASN A  50      98.720  62.590  71.380  1.00  0.00           C
ATOM    711  HB1 ASN A  50      97.910  62.510  72.100  1.00  0.00           H
ATOM    712  HB2 ASN A  50      99.220  63.550  71.420  1.00  0.00           H
ATOM    713  CG  ASN A  50      99.740  61.580  71.880  1.00  0.00           C
ATOM    714  OD1 ASN A  50     100.830  61.850  72.260  1.00  0.00           O
ATOM    715  ND2 ASN A  50      99.430  60.300  71.610  1.00  0.00           N
ATOM    716 1HD2 ASN A  50      98.490  59.970  71.450  1.00  0.00           H
ATOM    717 2HD2 ASN A  50     100.080  59.550  71.830  1.00  0.00           H
ATOM    718  C   ASN A  50      96.940  63.450  69.960  1.00  0.00           C
ATOM    719  O   ASN A  50      95.920  63.220  70.560  1.00  0.00           O
ATOM    720  N   THR A  51      96.970  64.490  69.160  1.00  0.00           N
ATOM    721  H   THR A  51      97.820  64.710  68.670  1.00  0.00           H
ATOM    722  CA  THR A  51      95.780  65.300  68.860  1.00  0.00           C
ATOM    723  HA  THR A  51      95.450  65.810  69.760  1.00  0.00           H
ATOM    724  CB  THR A  51      96.200  66.340  67.810  1.00  0.00           C
ATOM    725  HB  THR A  51      95.340  66.880  67.400  1.00  0.00           H
ATOM    726  CG2 THR A  51      97.230  67.300  68.250  1.00  0.00           C
ATOM    727 1HG2 THR A  51      98.180  66.860  68.530  1.00  0.00           H
ATOM    728 2HG2 THR A  51      97.490  67.890  67.360  1.00  0.00           H
ATOM    729 3HG2 THR A  51      96.790  67.910  69.030  1.00  0.00           H
ATOM    730  OG1 THR A  51      96.700  65.610  66.670  1.00  0.00           O
ATOM    731  HG1 THR A  51      97.220  66.180  66.100  1.00  0.00           H
ATOM    732  C   THR A  51      94.670  64.410  68.350  1.00  0.00           C
ATOM    733  O   THR A  51      93.480  64.650  68.630  1.00  0.00           O
ATOM    734  N   PHE A  52      94.970  63.330  67.680  1.00  0.00           N
ATOM    735  H   PHE A  52      95.900  63.240  67.270  1.00  0.00           H
ATOM    736  CA  PHE A  52      94.040  62.400  67.080  1.00  0.00           C
ATOM    737  HA  PHE A  52      93.080  62.920  67.180  1.00  0.00           H
ATOM    738  CB  PHE A  52      94.420  62.250  65.560  1.00  0.00           C
ATOM    739  HB1 PHE A  52      94.170  61.210  65.330  1.00  0.00           H
ATOM    740  HB2 PHE A  52      95.500  62.330  65.540  1.00  0.00           H
ATOM    741  CG  PHE A  52      93.810  63.270  64.590  1.00  0.00           C
ATOM    742  CD1 PHE A  52      94.100  64.650  64.830  1.00  0.00           C
ATOM    743  HD1 PHE A  52      94.710  64.880  65.690  1.00  0.00           H
ATOM    744  CE1 PHE A  52      93.580  65.660  64.030  1.00  0.00           C
ATOM    745  HE1 PHE A  52      93.810  66.700  64.200  1.00  0.00           H
ATOM    746  CZ  PHE A  52      92.970  65.340  62.840  1.00  0.00           C
ATOM    747  HZ  PHE A  52      92.660  66.090  62.130  1.00  0.00           H
ATOM    748  CE2 PHE A  52      92.670  63.970  62.570  1.00  0.00           C
ATOM    749  HE2 PHE A  52      92.100  63.760  61.680  1.00  0.00           H
ATOM    750  CD2 PHE A  52      93.100  62.910  63.430  1.00  0.00           C
ATOM    751  HD2 PHE A  52      92.890  61.880  63.190  1.00  0.00           H
ATOM    752  C   PHE A  52      93.990  61.040  67.750  1.00  0.00           C
ATOM    753  O   PHE A  52      93.040  60.350  67.440  1.00  0.00           O
ATOM    754  N   PHE A  53      94.950  60.650  68.620  1.00  0.00           N
ATOM    755  H   PHE A  53      95.730  61.270  68.800  1.00  0.00           H
ATOM    756  CA  PHE A  53      94.980  59.360  69.250  1.00  0.00           C
ATOM    757  HA  PHE A  53      94.050  58.820  69.070  1.00  0.00           H
ATOM    758  CB  PHE A  53      96.060  58.530  68.540  1.00  0.00           C
ATOM    759  HB1 PHE A  53      96.100  57.610  69.140  1.00  0.00           H
ATOM    760  HB2 PHE A  53      97.040  59.000  68.620  1.00  0.00           H
ATOM    761  CG  PHE A  53      95.830  58.090  67.080  1.00  0.00           C
ATOM    762  CD1 PHE A  53      96.190  58.960  66.030  1.00  0.00           C
ATOM    763  HD1 PHE A  53      96.470  59.960  66.330  1.00  0.00           H
ATOM    764  CE1 PHE A  53      96.140  58.510  64.750  1.00  0.00           C
ATOM    765  HE1 PHE A  53      96.510  59.190  64.000  1.00  0.00           H
ATOM    766  CZ  PHE A  53      95.860  57.120  64.440  1.00  0.00           C
ATOM    767  HZ  PHE A  53      95.730  56.740  63.440  1.00  0.00           H
ATOM    768  CE2 PHE A  53      95.540  56.270  65.430  1.00  0.00           C
ATOM    769  HE2 PHE A  53      95.180  55.310  65.070  1.00  0.00           H
ATOM    770  CD2 PHE A  53      95.500  56.770  66.750  1.00  0.00           C
ATOM    771  HD2 PHE A  53      95.350  56.130  67.610  1.00  0.00           H
ATOM    772  C   PHE A  53      95.280  59.460  70.760  1.00  0.00           C
ATOM    773  O   PHE A  53      96.320  59.990  71.190  1.00  0.00           O
ATOM    774  N   SER A  54      94.300  58.860  71.540  1.00  0.00           N
ATOM    775  H   SER A  54      93.560  58.390  71.040  1.00  0.00           H
ATOM    776  CA  SER A  54      94.660  58.320  72.860  1.00  0.00           C
ATOM    777  HA  SER A  54      95.340  59.020  73.340  1.00  0.00           H
ATOM    778  CB  SER A  54      93.430  58.090  73.770  1.00  0.00           C
ATOM    779  HB1 SER A  54      92.900  59.040  73.750  1.00  0.00           H
ATOM    780  HB2 SER A  54      93.680  57.740  74.780  1.00  0.00           H
ATOM    781  OG  SER A  54      92.470  57.100  73.340  1.00  0.00           O
ATOM    782  HG  SER A  54      91.970  57.480  72.610  1.00  0.00           H
ATOM    783  C   SER A  54      95.370  57.050  72.790  1.00  0.00           C
ATOM    784  O   SER A  54      95.520  56.400  71.730  1.00  0.00           O
ATOM    785  N   GLU A  55      95.940  56.720  73.970  1.00  0.00           N
ATOM    786  H   GLU A  55      95.850  57.340  74.770  1.00  0.00           H
ATOM    787  CA  GLU A  55      96.900  55.600  74.210  1.00  0.00           C
ATOM    788  HA  GLU A  55      96.910  54.880  73.400  1.00  0.00           H
ATOM    789  CB  GLU A  55      98.370  56.140  74.450  1.00  0.00           C
ATOM    790  HB1 GLU A  55      98.980  55.370  74.900  1.00  0.00           H
ATOM    791  HB2 GLU A  55      98.430  56.960  75.170  1.00  0.00           H
ATOM    792  CG  GLU A  55      98.890  56.690  73.190  1.00  0.00           C
ATOM    793  HG1 GLU A  55      98.240  57.480  72.800  1.00  0.00           H
ATOM    794  HG2 GLU A  55      98.930  55.940  72.390  1.00  0.00           H
ATOM    795  CD  GLU A  55     100.330  57.240  73.400  1.00  0.00           C
ATOM    796  OE1 GLU A  55     101.180  56.530  74.060  1.00  0.00           O
ATOM    797  OE2 GLU A  55     100.720  58.330  72.890  1.00  0.00           O
ATOM    798  C   GLU A  55      96.300  54.750  75.410  1.00  0.00           C
ATOM    799  O   GLU A  55      95.430  55.260  76.080  1.00  0.00           O
ATOM    800  N   THR A  56      96.860  53.580  75.640  1.00  0.00           N
ATOM    801  H   THR A  56      97.650  53.300  75.070  1.00  0.00           H
ATOM    802  CA  THR A  56      96.460  52.630  76.680  1.00  0.00           C
ATOM    803  HA  THR A  56      95.880  53.130  77.450  1.00  0.00           H
ATOM    804  CB  THR A  56      95.600  51.490  76.100  1.00  0.00           C
ATOM    805  HB  THR A  56      95.400  50.890  76.980  1.00  0.00           H
ATOM    806  CG2 THR A  56      94.290  51.900  75.410  1.00  0.00           C
ATOM    807 1HG2 THR A  56      93.680  51.090  75.030  1.00  0.00           H
ATOM    808 2HG2 THR A  56      93.630  52.430  76.100  1.00  0.00           H
ATOM    809 3HG2 THR A  56      94.420  52.610  74.590  1.00  0.00           H
ATOM    810  OG1 THR A  56      96.250  50.770  75.140  1.00  0.00           O
ATOM    811  HG1 THR A  56      95.900  51.120  74.320  1.00  0.00           H
ATOM    812  C   THR A  56      97.720  51.990  77.330  1.00  0.00           C
ATOM    813  O   THR A  56      98.770  52.020  76.650  1.00  0.00           O
ATOM    814  N   GLY A  57      97.530  51.300  78.490  1.00  0.00           N
ATOM    815  H   GLY A  57      96.630  51.230  78.940  1.00  0.00           H
ATOM    816  CA  GLY A  57      98.660  50.600  79.170  1.00  0.00           C
ATOM    817  HA1 GLY A  57      98.370  50.170  80.130  1.00  0.00           H
ATOM    818  HA2 GLY A  57      99.550  51.230  79.250  1.00  0.00           H
ATOM    819  C   GLY A  57      99.180  49.320  78.420  1.00  0.00           C
ATOM    820  O   GLY A  57     100.280  48.770  78.700  1.00  0.00           O
ATOM    821  N   ALA A  58      98.390  48.780  77.500  1.00  0.00           N
ATOM    822  H   ALA A  58      97.460  49.180  77.400  1.00  0.00           H
ATOM    823  CA  ALA A  58      98.830  47.800  76.470  1.00  0.00           C
ATOM    824  HA  ALA A  58      99.540  47.130  76.960  1.00  0.00           H
ATOM    825  CB  ALA A  58      97.600  47.130  75.960  1.00  0.00           C
ATOM    826  HB1 ALA A  58      97.880  46.270  75.360  1.00  0.00           H
ATOM    827  HB2 ALA A  58      96.960  46.810  76.790  1.00  0.00           H
ATOM    828  HB3 ALA A  58      96.940  47.760  75.370  1.00  0.00           H
ATOM    829  C   ALA A  58      99.650  48.360  75.290  1.00  0.00           C
ATOM    830  O   ALA A  58     100.320  47.650  74.530  1.00  0.00           O
ATOM    831  N   GLY A  59      99.610  49.620  75.140  1.00  0.00           N
ATOM    832  H   GLY A  59      99.230  50.260  75.830  1.00  0.00           H
ATOM    833  CA  GLY A  59     100.210  50.260  74.000  1.00  0.00           C
ATOM    834  HA1 GLY A  59     101.190  49.840  73.790  1.00  0.00           H
ATOM    835  HA2 GLY A  59     100.290  51.320  74.220  1.00  0.00           H
ATOM    836  C   GLY A  59      99.290  50.060  72.770  1.00  0.00           C
ATOM    837  O   GLY A  59      99.810  50.000  71.630  1.00  0.00           O
ATOM    838  N   LYS A  60      98.000  49.950  72.910  1.00  0.00           N
ATOM    839  H   LYS A  60      97.710  50.140  73.860  1.00  0.00           H
ATOM    840  CA  LYS A  60      97.070  50.200  71.860  1.00  0.00           C
ATOM    841  HA  LYS A  60      97.540  49.980  70.900  1.00  0.00           H
ATOM    842  CB  LYS A  60      95.790  49.370  72.020  1.00  0.00           C
ATOM    843  HB1 LYS A  60      95.310  49.650  72.960  1.00  0.00           H
ATOM    844  HB2 LYS A  60      96.060  48.330  72.190  1.00  0.00           H
ATOM    845  CG  LYS A  60      94.820  49.600  70.910  1.00  0.00           C
ATOM    846  HG1 LYS A  60      95.240  49.200  69.990  1.00  0.00           H
ATOM    847  HG2 LYS A  60      94.650  50.670  70.830  1.00  0.00           H
ATOM    848  CD  LYS A  60      93.450  49.010  71.080  1.00  0.00           C
ATOM    849  HD1 LYS A  60      92.870  49.230  70.190  1.00  0.00           H
ATOM    850  HD2 LYS A  60      92.980  49.510  71.930  1.00  0.00           H
ATOM    851  CE  LYS A  60      93.640  47.550  71.300  1.00  0.00           C
ATOM    852  HE1 LYS A  60      94.060  47.380  72.290  1.00  0.00           H
ATOM    853  HE2 LYS A  60      94.350  47.280  70.510  1.00  0.00           H
ATOM    854  NZ  LYS A  60      92.430  46.730  71.100  1.00  0.00           N
ATOM    855  HZ1 LYS A  60      92.620  45.790  71.420  1.00  0.00           H
ATOM    856  HZ2 LYS A  60      91.670  47.100  71.670  1.00  0.00           H
ATOM    857  HZ3 LYS A  60      92.080  46.780  70.160  1.00  0.00           H
ATOM    858  C   LYS A  60      96.790  51.780  71.680  1.00  0.00           C
ATOM    859  O   LYS A  60      96.160  52.310  72.570  1.00  0.00           O
ATOM    860  N   HIS A  61      97.310  52.430  70.620  1.00  0.00           N
ATOM    861  H   HIS A  61      97.800  51.860  69.950  1.00  0.00           H
ATOM    862  CA  HIS A  61      96.760  53.650  70.150  1.00  0.00           C
ATOM    863  HA  HIS A  61      96.830  54.400  70.940  1.00  0.00           H
ATOM    864  CB  HIS A  61      97.650  54.250  69.040  1.00  0.00           C
ATOM    865  HB1 HIS A  61      97.170  55.070  68.510  1.00  0.00           H
ATOM    866  HB2 HIS A  61      97.890  53.370  68.440  1.00  0.00           H
ATOM    867  CG  HIS A  61      98.930  54.770  69.640  1.00  0.00           C
ATOM    868  ND1 HIS A  61      99.700  54.220  70.630  1.00  0.00           N
ATOM    869  CE1 HIS A  61     100.820  54.960  70.770  1.00  0.00           C
ATOM    870  HE1 HIS A  61     101.750  54.750  71.280  1.00  0.00           H
ATOM    871  NE2 HIS A  61     100.820  55.940  69.800  1.00  0.00           N
ATOM    872  HE2 HIS A  61     101.700  56.410  69.620  1.00  0.00           H
ATOM    873  CD2 HIS A  61      99.600  55.830  69.140  1.00  0.00           C
ATOM    874  HD2 HIS A  61      99.280  56.540  68.390  1.00  0.00           H
ATOM    875  C   HIS A  61      95.310  53.410  69.630  1.00  0.00           C
ATOM    876  O   HIS A  61      94.970  52.560  68.840  1.00  0.00           O
ATOM    877  N   VAL A  62      94.480  54.450  70.000  1.00  0.00           N
ATOM    878  H   VAL A  62      94.820  55.260  70.480  1.00  0.00           H
ATOM    879  CA  VAL A  62      92.990  54.430  69.800  1.00  0.00           C
ATOM    880  HA  VAL A  62      92.710  53.580  69.180  1.00  0.00           H
ATOM    881  CB  VAL A  62      92.410  54.290  71.140  1.00  0.00           C
ATOM    882  HB  VAL A  62      92.800  55.100  71.770  1.00  0.00           H
ATOM    883  CG1 VAL A  62      90.900  54.430  71.180  1.00  0.00           C
ATOM    884 1HG1 VAL A  62      90.580  54.730  72.180  1.00  0.00           H
ATOM    885 2HG1 VAL A  62      90.590  55.070  70.360  1.00  0.00           H
ATOM    886 3HG1 VAL A  62      90.420  53.480  70.940  1.00  0.00           H
ATOM    887  CG2 VAL A  62      92.830  53.010  71.860  1.00  0.00           C
ATOM    888 1HG2 VAL A  62      93.830  53.150  72.270  1.00  0.00           H
ATOM    889 2HG2 VAL A  62      92.300  53.070  72.810  1.00  0.00           H
ATOM    890 3HG2 VAL A  62      92.660  52.070  71.330  1.00  0.00           H
ATOM    891  C   VAL A  62      92.670  55.770  69.120  1.00  0.00           C
ATOM    892  O   VAL A  62      92.870  56.850  69.750  1.00  0.00           O
ATOM    893  N   PRO A  63      92.120  55.750  67.900  1.00  0.00           N
ATOM    894  CD  PRO A  63      92.220  54.590  67.000  1.00  0.00           C
ATOM    895  HD1 PRO A  63      91.540  53.800  67.320  1.00  0.00           H
ATOM    896  HD2 PRO A  63      93.220  54.160  67.040  1.00  0.00           H
ATOM    897  CG  PRO A  63      91.810  55.160  65.590  1.00  0.00           C
ATOM    898  HG1 PRO A  63      91.310  54.390  64.990  1.00  0.00           H
ATOM    899  HG2 PRO A  63      92.680  55.590  65.110  1.00  0.00           H
ATOM    900  CB  PRO A  63      90.800  56.220  65.970  1.00  0.00           C
ATOM    901  HB1 PRO A  63      89.860  55.750  66.240  1.00  0.00           H
ATOM    902  HB2 PRO A  63      90.570  56.870  65.140  1.00  0.00           H
ATOM    903  CA  PRO A  63      91.530  56.860  67.170  1.00  0.00           C
ATOM    904  HA  PRO A  63      92.290  57.490  66.700  1.00  0.00           H
ATOM    905  C   PRO A  63      90.550  57.660  68.070  1.00  0.00           C
ATOM    906  O   PRO A  63      89.660  57.070  68.720  1.00  0.00           O
ATOM    907  N   ARG A  64      90.700  58.990  68.150  1.00  0.00           N
ATOM    908  H   ARG A  64      91.500  59.370  67.670  1.00  0.00           H
ATOM    909  CA  ARG A  64      89.680  59.910  68.690  1.00  0.00           C
ATOM    910  HA  ARG A  64      89.260  59.470  69.600  1.00  0.00           H
ATOM    911  CB  ARG A  64      90.330  61.270  69.030  1.00  0.00           C
ATOM    912  HB1 ARG A  64      89.510  61.900  69.390  1.00  0.00           H
ATOM    913  HB2 ARG A  64      90.860  61.620  68.140  1.00  0.00           H
ATOM    914  CG  ARG A  64      91.300  61.140  70.210  1.00  0.00           C
ATOM    915  HG1 ARG A  64      92.200  60.580  69.960  1.00  0.00           H
ATOM    916  HG2 ARG A  64      90.710  60.780  71.060  1.00  0.00           H
ATOM    917  CD  ARG A  64      91.850  62.540  70.440  1.00  0.00           C
ATOM    918  HD1 ARG A  64      91.090  63.140  70.960  1.00  0.00           H
ATOM    919  HD2 ARG A  64      91.960  63.050  69.480  1.00  0.00           H
ATOM    920  NE  ARG A  64      93.170  62.550  71.090  1.00  0.00           N
ATOM    921  HE  ARG A  64      93.980  62.940  70.620  1.00  0.00           H
ATOM    922  CZ  ARG A  64      93.380  62.300  72.380  1.00  0.00           C
ATOM    923  NH1 ARG A  64      92.380  62.070  73.220  1.00  0.00           N
ATOM    924 1HH1 ARG A  64      91.440  62.220  72.860  1.00  0.00           H
ATOM    925 2HH1 ARG A  64      92.450  61.590  74.110  1.00  0.00           H
ATOM    926  NH2 ARG A  64      94.580  62.280  72.840  1.00  0.00           N
ATOM    927 1HH2 ARG A  64      95.340  62.520  72.220  1.00  0.00           H
ATOM    928 2HH2 ARG A  64      94.640  62.310  73.850  1.00  0.00           H
ATOM    929  C   ARG A  64      88.440  60.010  67.770  1.00  0.00           C
ATOM    930  O   ARG A  64      88.190  61.080  67.150  1.00  0.00           O
ATOM    931  N   ALA A  65      87.770  58.870  67.520  1.00  0.00           N
ATOM    932  H   ALA A  65      88.160  58.000  67.860  1.00  0.00           H
ATOM    933  CA  ALA A  65      86.740  58.660  66.480  1.00  0.00           C
ATOM    934  HA  ALA A  65      86.540  59.590  65.940  1.00  0.00           H
ATOM    935  CB  ALA A  65      87.380  57.720  65.460  1.00  0.00           C
ATOM    936  HB1 ALA A  65      86.630  57.470  64.710  1.00  0.00           H
ATOM    937  HB2 ALA A  65      88.260  58.220  65.060  1.00  0.00           H
ATOM    938  HB3 ALA A  65      87.640  56.750  65.890  1.00  0.00           H
ATOM    939  C   ALA A  65      85.440  58.030  67.030  1.00  0.00           C
ATOM    940  O   ALA A  65      85.570  57.030  67.820  1.00  0.00           O
ATOM    941  N   VAL A  66      84.360  58.490  66.430  1.00  0.00           N
ATOM    942  H   VAL A  66      84.560  59.290  65.840  1.00  0.00           H
ATOM    943  CA  VAL A  66      82.970  57.980  66.570  1.00  0.00           C
ATOM    944  HA  VAL A  66      83.080  57.040  67.110  1.00  0.00           H
ATOM    945  CB  VAL A  66      82.130  58.910  67.470  1.00  0.00           C
ATOM    946  HB  VAL A  66      81.880  59.810  66.920  1.00  0.00           H
ATOM    947  CG1 VAL A  66      80.820  58.180  67.740  1.00  0.00           C
ATOM    948 1HG1 VAL A  66      80.200  58.800  68.390  1.00  0.00           H
ATOM    949 2HG1 VAL A  66      80.300  57.980  66.810  1.00  0.00           H
ATOM    950 3HG1 VAL A  66      80.990  57.280  68.340  1.00  0.00           H
ATOM    951  CG2 VAL A  66      82.730  59.370  68.770  1.00  0.00           C
ATOM    952 1HG2 VAL A  66      83.110  58.520  69.340  1.00  0.00           H
ATOM    953 2HG2 VAL A  66      83.510  60.090  68.550  1.00  0.00           H
ATOM    954 3HG2 VAL A  66      81.900  59.830  69.310  1.00  0.00           H
ATOM    955  C   VAL A  66      82.430  57.650  65.170  1.00  0.00           C
ATOM    956  O   VAL A  66      82.420  58.560  64.360  1.00  0.00           O
ATOM    957  N   PHE A  67      81.870  56.470  65.010  1.00  0.00           N
ATOM    958  H   PHE A  67      81.840  55.840  65.790  1.00  0.00           H
ATOM    959  CA  PHE A  67      81.210  56.110  63.750  1.00  0.00           C
ATOM    960  HA  PHE A  67      81.300  56.940  63.040  1.00  0.00           H
ATOM    961  CB  PHE A  67      81.700  54.770  63.160  1.00  0.00           C
ATOM    962  HB1 PHE A  67      81.090  54.420  62.330  1.00  0.00           H
ATOM    963  HB2 PHE A  67      81.650  54.010  63.940  1.00  0.00           H
ATOM    964  CG  PHE A  67      83.120  54.840  62.670  1.00  0.00           C
ATOM    965  CD1 PHE A  67      84.170  54.900  63.570  1.00  0.00           C
ATOM    966  HD1 PHE A  67      84.000  54.830  64.630  1.00  0.00           H
ATOM    967  CE1 PHE A  67      85.490  55.070  63.090  1.00  0.00           C
ATOM    968  HE1 PHE A  67      86.330  55.220  63.750  1.00  0.00           H
ATOM    969  CZ  PHE A  67      85.750  55.060  61.680  1.00  0.00           C
ATOM    970  HZ  PHE A  67      86.770  55.120  61.330  1.00  0.00           H
ATOM    971  CE2 PHE A  67      84.640  55.070  60.850  1.00  0.00           C
ATOM    972  HE2 PHE A  67      84.800  55.030  59.780  1.00  0.00           H
ATOM    973  CD2 PHE A  67      83.380  55.040  61.350  1.00  0.00           C
ATOM    974  HD2 PHE A  67      82.520  55.020  60.690  1.00  0.00           H
ATOM    975  C   PHE A  67      79.720  55.940  64.120  1.00  0.00           C
ATOM    976  O   PHE A  67      79.420  55.240  65.070  1.00  0.00           O
ATOM    977  N   VAL A  68      78.770  56.510  63.350  1.00  0.00           N
ATOM    978  H   VAL A  68      79.070  56.930  62.490  1.00  0.00           H
ATOM    979  CA  VAL A  68      77.350  56.470  63.440  1.00  0.00           C
ATOM    980  HA  VAL A  68      77.140  55.630  64.100  1.00  0.00           H
ATOM    981  CB  VAL A  68      76.840  57.750  64.190  1.00  0.00           C
ATOM    982  HB  VAL A  68      77.530  57.820  65.030  1.00  0.00           H
ATOM    983  CG1 VAL A  68      77.010  59.040  63.420  1.00  0.00           C
ATOM    984 1HG1 VAL A  68      77.990  59.070  62.940  1.00  0.00           H
ATOM    985 2HG1 VAL A  68      76.280  59.060  62.620  1.00  0.00           H
ATOM    986 3HG1 VAL A  68      76.990  60.010  63.920  1.00  0.00           H
ATOM    987  CG2 VAL A  68      75.440  57.740  64.760  1.00  0.00           C
ATOM    988 1HG2 VAL A  68      74.800  57.530  63.910  1.00  0.00           H
ATOM    989 2HG2 VAL A  68      75.390  56.970  65.540  1.00  0.00           H
ATOM    990 3HG2 VAL A  68      75.140  58.670  65.250  1.00  0.00           H
ATOM    991  C   VAL A  68      76.640  56.320  62.110  1.00  0.00           C
ATOM    992  O   VAL A  68      76.940  56.950  61.090  1.00  0.00           O
ATOM    993  N   ASP A  69      75.660  55.410  62.040  1.00  0.00           N
ATOM    994  H   ASP A  69      75.570  54.940  62.930  1.00  0.00           H
ATOM    995  CA  ASP A  69      74.740  55.150  60.960  1.00  0.00           C
ATOM    996  HA  ASP A  69      74.500  56.030  60.370  1.00  0.00           H
ATOM    997  CB  ASP A  69      75.400  54.070  60.030  1.00  0.00           C
ATOM    998  HB1 ASP A  69      75.270  53.190  60.660  1.00  0.00           H
ATOM    999  HB2 ASP A  69      76.470  54.220  59.850  1.00  0.00           H
ATOM   1000  CG  ASP A  69      74.800  53.890  58.670  1.00  0.00           C
ATOM   1001  OD1 ASP A  69      73.700  54.420  58.490  1.00  0.00           O
ATOM   1002  OD2 ASP A  69      75.390  53.260  57.790  1.00  0.00           O
ATOM   1003  C   ASP A  69      73.480  54.600  61.590  1.00  0.00           C
ATOM   1004  O   ASP A  69      73.460  53.990  62.600  1.00  0.00           O
ATOM   1005  N   LEU A  70      72.380  54.750  60.870  1.00  0.00           N
ATOM   1006  H   LEU A  70      72.510  55.110  59.940  1.00  0.00           H
ATOM   1007  CA  LEU A  70      71.010  54.350  61.200  1.00  0.00           C
ATOM   1008  HA  LEU A  70      70.930  54.340  62.280  1.00  0.00           H
ATOM   1009  CB  LEU A  70      69.970  55.320  60.620  1.00  0.00           C
ATOM   1010  HB1 LEU A  70      68.940  54.970  60.630  1.00  0.00           H
ATOM   1011  HB2 LEU A  70      70.240  55.570  59.590  1.00  0.00           H
ATOM   1012  CG  LEU A  70      70.100  56.640  61.290  1.00  0.00           C
ATOM   1013  HG  LEU A  70      71.080  57.060  61.090  1.00  0.00           H
ATOM   1014  CD1 LEU A  70      69.060  57.600  60.640  1.00  0.00           C
ATOM   1015 1HD1 LEU A  70      69.230  57.560  59.570  1.00  0.00           H
ATOM   1016 2HD1 LEU A  70      68.050  57.210  60.700  1.00  0.00           H
ATOM   1017 3HD1 LEU A  70      68.980  58.670  60.840  1.00  0.00           H
ATOM   1018  CD2 LEU A  70      69.820  56.600  62.820  1.00  0.00           C
ATOM   1019 1HD2 LEU A  70      69.060  55.840  62.980  1.00  0.00           H
ATOM   1020 2HD2 LEU A  70      70.690  56.160  63.290  1.00  0.00           H
ATOM   1021 3HD2 LEU A  70      69.600  57.610  63.160  1.00  0.00           H
ATOM   1022  C   LEU A  70      70.710  52.930  60.890  1.00  0.00           C
ATOM   1023  O   LEU A  70      69.670  52.430  61.370  1.00  0.00           O
ATOM   1024  N   GLU A  71      71.620  52.140  60.220  1.00  0.00           N
ATOM   1025  H   GLU A  71      72.460  52.610  59.910  1.00  0.00           H
ATOM   1026  CA  GLU A  71      71.520  50.700  59.960  1.00  0.00           C
ATOM   1027  HA  GLU A  71      70.940  50.120  60.680  1.00  0.00           H
ATOM   1028  CB  GLU A  71      70.730  50.460  58.640  1.00  0.00           C
ATOM   1029  HB1 GLU A  71      69.730  50.890  58.730  1.00  0.00           H
ATOM   1030  HB2 GLU A  71      70.400  49.430  58.540  1.00  0.00           H
ATOM   1031  CG  GLU A  71      71.360  50.890  57.300  1.00  0.00           C
ATOM   1032  HG1 GLU A  71      71.690  51.920  57.430  1.00  0.00           H
ATOM   1033  HG2 GLU A  71      70.600  50.930  56.510  1.00  0.00           H
ATOM   1034  CD  GLU A  71      72.480  50.010  56.700  1.00  0.00           C
ATOM   1035  OE1 GLU A  71      72.620  48.810  57.060  1.00  0.00           O
ATOM   1036  OE2 GLU A  71      73.200  50.550  55.830  1.00  0.00           O
ATOM   1037  C   GLU A  71      72.870  49.960  60.040  1.00  0.00           C
ATOM   1038  O   GLU A  71      73.840  50.710  60.200  1.00  0.00           O
ATOM   1039  N   PRO A  72      73.040  48.640  60.070  1.00  0.00           N
ATOM   1040  CD  PRO A  72      72.060  47.560  60.290  1.00  0.00           C
ATOM   1041  HD1 PRO A  72      72.230  46.680  59.670  1.00  0.00           H
ATOM   1042  HD2 PRO A  72      71.060  47.970  60.160  1.00  0.00           H
ATOM   1043  CG  PRO A  72      72.380  47.130  61.710  1.00  0.00           C
ATOM   1044  HG1 PRO A  72      71.790  46.300  62.080  1.00  0.00           H
ATOM   1045  HG2 PRO A  72      72.340  48.040  62.320  1.00  0.00           H
ATOM   1046  CB  PRO A  72      73.900  46.870  61.480  1.00  0.00           C
ATOM   1047  HB1 PRO A  72      73.950  45.970  60.870  1.00  0.00           H
ATOM   1048  HB2 PRO A  72      74.500  46.850  62.390  1.00  0.00           H
ATOM   1049  CA  PRO A  72      74.310  48.120  60.630  1.00  0.00           C
ATOM   1050  HA  PRO A  72      74.720  48.840  61.330  1.00  0.00           H
ATOM   1051  C   PRO A  72      75.440  47.810  59.640  1.00  0.00           C
ATOM   1052  O   PRO A  72      76.600  47.730  60.060  1.00  0.00           O
ATOM   1053  N   THR A  73      75.140  47.730  58.350  1.00  0.00           N
ATOM   1054  H   THR A  73      74.280  48.130  58.000  1.00  0.00           H
ATOM   1055  CA  THR A  73      76.010  46.990  57.400  1.00  0.00           C
ATOM   1056  HA  THR A  73      76.350  46.100  57.920  1.00  0.00           H
ATOM   1057  CB  THR A  73      75.220  46.630  56.200  1.00  0.00           C
ATOM   1058  HB  THR A  73      75.870  46.140  55.470  1.00  0.00           H
ATOM   1059  CG2 THR A  73      73.950  45.750  56.340  1.00  0.00           C
ATOM   1060 1HG2 THR A  73      73.200  46.120  57.040  1.00  0.00           H
ATOM   1061 2HG2 THR A  73      73.520  45.600  55.350  1.00  0.00           H
ATOM   1062 3HG2 THR A  73      74.320  44.800  56.730  1.00  0.00           H
ATOM   1063  OG1 THR A  73      74.810  47.800  55.510  1.00  0.00           O
ATOM   1064  HG1 THR A  73      74.120  48.240  56.010  1.00  0.00           H
ATOM   1065  C   THR A  73      77.330  47.630  57.070  1.00  0.00           C
ATOM   1066  O   THR A  73      78.290  46.880  56.770  1.00  0.00           O
ATOM   1067  N   VAL A  74      77.470  48.970  57.010  1.00  0.00           N
ATOM   1068  H   VAL A  74      76.740  49.530  57.410  1.00  0.00           H
ATOM   1069  CA  VAL A  74      78.710  49.640  56.620  1.00  0.00           C
ATOM   1070  HA  VAL A  74      79.340  49.100  55.910  1.00  0.00           H
ATOM   1071  CB  VAL A  74      78.330  50.940  55.950  1.00  0.00           C
ATOM   1072  HB  VAL A  74      77.760  51.610  56.590  1.00  0.00           H
ATOM   1073  CG1 VAL A  74      79.600  51.740  55.510  1.00  0.00           C
ATOM   1074 1HG1 VAL A  74      80.130  52.130  56.370  1.00  0.00           H
ATOM   1075 2HG1 VAL A  74      80.190  51.100  54.860  1.00  0.00           H
ATOM   1076 3HG1 VAL A  74      79.200  52.520  54.860  1.00  0.00           H
ATOM   1077  CG2 VAL A  74      77.550  50.600  54.710  1.00  0.00           C
ATOM   1078 1HG2 VAL A  74      77.320  51.510  54.160  1.00  0.00           H
ATOM   1079 2HG2 VAL A  74      78.220  50.030  54.070  1.00  0.00           H
ATOM   1080 3HG2 VAL A  74      76.550  50.180  54.850  1.00  0.00           H
ATOM   1081  C   VAL A  74      79.600  49.830  57.840  1.00  0.00           C
ATOM   1082  O   VAL A  74      80.810  50.000  57.680  1.00  0.00           O
ATOM   1083  N   ILE A  75      79.060  49.720  59.060  1.00  0.00           N
ATOM   1084  H   ILE A  75      78.060  49.860  59.120  1.00  0.00           H
ATOM   1085  CA  ILE A  75      79.800  49.680  60.330  1.00  0.00           C
ATOM   1086  HA  ILE A  75      80.740  50.200  60.170  1.00  0.00           H
ATOM   1087  CB  ILE A  75      79.170  50.550  61.440  1.00  0.00           C
ATOM   1088  HB  ILE A  75      78.090  50.430  61.370  1.00  0.00           H
ATOM   1089  CG2 ILE A  75      79.710  50.300  62.800  1.00  0.00           C
ATOM   1090 1HG2 ILE A  75      79.220  50.990  63.490  1.00  0.00           H
ATOM   1091 2HG2 ILE A  75      79.470  49.270  63.060  1.00  0.00           H
ATOM   1092 3HG2 ILE A  75      80.790  50.430  62.770  1.00  0.00           H
ATOM   1093  CG1 ILE A  75      79.430  52.040  61.130  1.00  0.00           C
ATOM   1094 1HG1 ILE A  75      79.190  52.190  60.080  1.00  0.00           H
ATOM   1095 2HG1 ILE A  75      80.480  52.230  61.360  1.00  0.00           H
ATOM   1096  CD  ILE A  75      78.630  53.100  61.820  1.00  0.00           C
ATOM   1097  HD1 ILE A  75      78.670  54.060  61.290  1.00  0.00           H
ATOM   1098  HD2 ILE A  75      77.580  52.820  61.790  1.00  0.00           H
ATOM   1099  HD3 ILE A  75      78.920  53.240  62.860  1.00  0.00           H
ATOM   1100  C   ILE A  75      80.240  48.220  60.780  1.00  0.00           C
ATOM   1101  O   ILE A  75      81.320  48.030  61.230  1.00  0.00           O
ATOM   1102  N   ASP A  76      79.440  47.220  60.440  1.00  0.00           N
ATOM   1103  H   ASP A  76      78.560  47.480  60.020  1.00  0.00           H
ATOM   1104  CA  ASP A  76      79.890  45.780  60.420  1.00  0.00           C
ATOM   1105  HA  ASP A  76      80.210  45.440  61.410  1.00  0.00           H
ATOM   1106  CB  ASP A  76      78.810  44.780  60.000  1.00  0.00           C
ATOM   1107  HB1 ASP A  76      79.240  43.860  59.630  1.00  0.00           H
ATOM   1108  HB2 ASP A  76      78.290  45.250  59.160  1.00  0.00           H
ATOM   1109  CG  ASP A  76      77.790  44.550  61.160  1.00  0.00           C
ATOM   1110  OD1 ASP A  76      78.240  44.410  62.320  1.00  0.00           O
ATOM   1111  OD2 ASP A  76      76.590  44.390  61.010  1.00  0.00           O
ATOM   1112  C   ASP A  76      81.240  45.500  59.620  1.00  0.00           C
ATOM   1113  O   ASP A  76      82.070  44.760  60.160  1.00  0.00           O
ATOM   1114  N   GLU A  77      81.390  46.260  58.560  1.00  0.00           N
ATOM   1115  H   GLU A  77      80.570  46.700  58.160  1.00  0.00           H
ATOM   1116  CA  GLU A  77      82.620  46.320  57.830  1.00  0.00           C
ATOM   1117  HA  GLU A  77      82.910  45.270  57.740  1.00  0.00           H
ATOM   1118  CB  GLU A  77      82.430  47.140  56.540  1.00  0.00           C
ATOM   1119  HB1 GLU A  77      83.390  47.480  56.140  1.00  0.00           H
ATOM   1120  HB2 GLU A  77      81.830  48.040  56.660  1.00  0.00           H
ATOM   1121  CG  GLU A  77      81.620  46.320  55.470  1.00  0.00           C
ATOM   1122  HG1 GLU A  77      81.260  47.020  54.710  1.00  0.00           H
ATOM   1123  HG2 GLU A  77      80.770  45.910  56.020  1.00  0.00           H
ATOM   1124  CD  GLU A  77      82.330  45.170  54.790  1.00  0.00           C
ATOM   1125  OE1 GLU A  77      83.460  44.750  55.160  1.00  0.00           O
ATOM   1126  OE2 GLU A  77      81.830  44.570  53.790  1.00  0.00           O
ATOM   1127  C   GLU A  77      83.840  46.970  58.570  1.00  0.00           C
ATOM   1128  O   GLU A  77      85.030  46.850  58.230  1.00  0.00           O
ATOM   1129  N   VAL A  78      83.550  47.640  59.670  1.00  0.00           N
ATOM   1130  H   VAL A  78      82.580  47.840  59.840  1.00  0.00           H
ATOM   1131  CA  VAL A  78      84.560  48.350  60.470  1.00  0.00           C
ATOM   1132  HA  VAL A  78      85.470  48.510  59.890  1.00  0.00           H
ATOM   1133  CB  VAL A  78      84.060  49.750  60.780  1.00  0.00           C
ATOM   1134  HB  VAL A  78      83.140  49.730  61.380  1.00  0.00           H
ATOM   1135  CG1 VAL A  78      85.280  50.480  61.420  1.00  0.00           C
ATOM   1136 1HG1 VAL A  78      85.420  50.230  62.460  1.00  0.00           H
ATOM   1137 2HG1 VAL A  78      86.200  50.350  60.840  1.00  0.00           H
ATOM   1138 3HG1 VAL A  78      85.000  51.540  61.430  1.00  0.00           H
ATOM   1139  CG2 VAL A  78      83.720  50.590  59.550  1.00  0.00           C
ATOM   1140 1HG2 VAL A  78      82.970  50.110  58.920  1.00  0.00           H
ATOM   1141 2HG2 VAL A  78      83.360  51.530  59.970  1.00  0.00           H
ATOM   1142 3HG2 VAL A  78      84.670  50.730  59.030  1.00  0.00           H
ATOM   1143  C   VAL A  78      84.920  47.600  61.720  1.00  0.00           C
ATOM   1144  O   VAL A  78      86.130  47.460  62.080  1.00  0.00           O
ATOM   1145  N   ARG A  79      83.880  46.970  62.380  1.00  0.00           N
ATOM   1146  H   ARG A  79      82.960  47.200  62.030  1.00  0.00           H
ATOM   1147  CA  ARG A  79      83.970  46.030  63.530  1.00  0.00           C
ATOM   1148  HA  ARG A  79      84.860  46.380  64.050  1.00  0.00           H
ATOM   1149  CB  ARG A  79      82.760  46.110  64.520  1.00  0.00           C
ATOM   1150  HB1 ARG A  79      82.680  47.110  64.940  1.00  0.00           H
ATOM   1151  HB2 ARG A  79      82.830  45.370  65.330  1.00  0.00           H
ATOM   1152  CG  ARG A  79      81.400  45.650  63.920  1.00  0.00           C
ATOM   1153  HG1 ARG A  79      81.520  44.640  63.510  1.00  0.00           H
ATOM   1154  HG2 ARG A  79      81.040  46.210  63.060  1.00  0.00           H
ATOM   1155  CD  ARG A  79      80.250  45.710  64.950  1.00  0.00           C
ATOM   1156  HD1 ARG A  79      80.710  45.400  65.880  1.00  0.00           H
ATOM   1157  HD2 ARG A  79      79.550  44.890  64.800  1.00  0.00           H
ATOM   1158  NE  ARG A  79      79.590  47.020  65.210  1.00  0.00           N
ATOM   1159  HE  ARG A  79      79.970  47.560  65.980  1.00  0.00           H
ATOM   1160  CZ  ARG A  79      78.390  47.240  64.830  1.00  0.00           C
ATOM   1161  NH1 ARG A  79      77.820  46.760  63.790  1.00  0.00           N
ATOM   1162 1HH1 ARG A  79      78.040  45.890  63.340  1.00  0.00           H
ATOM   1163 2HH1 ARG A  79      77.000  47.180  63.390  1.00  0.00           H
ATOM   1164  NH2 ARG A  79      77.710  48.050  65.530  1.00  0.00           N
ATOM   1165 1HH2 ARG A  79      78.060  48.460  66.380  1.00  0.00           H
ATOM   1166 2HH2 ARG A  79      76.750  48.190  65.260  1.00  0.00           H
ATOM   1167  C   ARG A  79      84.360  44.600  63.110  1.00  0.00           C
ATOM   1168  O   ARG A  79      84.590  43.750  63.980  1.00  0.00           O
ATOM   1169  N   THR A  80      84.420  44.330  61.780  1.00  0.00           N
ATOM   1170  H   THR A  80      84.170  45.020  61.090  1.00  0.00           H
ATOM   1171  CA  THR A  80      84.960  42.970  61.260  1.00  0.00           C
ATOM   1172  HA  THR A  80      85.390  42.390  62.060  1.00  0.00           H
ATOM   1173  CB  THR A  80      83.950  42.050  60.580  1.00  0.00           C
ATOM   1174  HB  THR A  80      84.500  41.160  60.290  1.00  0.00           H
ATOM   1175  CG2 THR A  80      82.840  41.610  61.500  1.00  0.00           C
ATOM   1176 1HG2 THR A  80      83.170  41.280  62.490  1.00  0.00           H
ATOM   1177 2HG2 THR A  80      82.050  42.350  61.600  1.00  0.00           H
ATOM   1178 3HG2 THR A  80      82.360  40.780  60.980  1.00  0.00           H
ATOM   1179  OG1 THR A  80      83.430  42.630  59.440  1.00  0.00           O
ATOM   1180  HG1 THR A  80      82.910  43.340  59.830  1.00  0.00           H
ATOM   1181  C   THR A  80      86.180  43.190  60.280  1.00  0.00           C
ATOM   1182  O   THR A  80      86.860  42.210  59.990  1.00  0.00           O
ATOM   1183  N   GLY A  81      86.530  44.490  59.970  1.00  0.00           N
ATOM   1184  H   GLY A  81      85.780  45.160  60.120  1.00  0.00           H
ATOM   1185  CA  GLY A  81      87.540  44.900  59.010  1.00  0.00           C
ATOM   1186  HA1 GLY A  81      87.550  45.960  58.740  1.00  0.00           H
ATOM   1187  HA2 GLY A  81      87.400  44.280  58.120  1.00  0.00           H
ATOM   1188  C   GLY A  81      88.970  44.700  59.400  1.00  0.00           C
ATOM   1189  O   GLY A  81      89.290  44.130  60.440  1.00  0.00           O
ATOM   1190  N   THR A  82      89.870  45.150  58.560  1.00  0.00           N
ATOM   1191  H   THR A  82      89.520  45.600  57.730  1.00  0.00           H
ATOM   1192  CA  THR A  82      91.340  44.920  58.740  1.00  0.00           C
ATOM   1193  HA  THR A  82      91.520  43.850  58.890  1.00  0.00           H
ATOM   1194  CB  THR A  82      92.090  45.220  57.450  1.00  0.00           C
ATOM   1195  HB  THR A  82      93.170  45.180  57.590  1.00  0.00           H
ATOM   1196  CG2 THR A  82      91.660  44.190  56.340  1.00  0.00           C
ATOM   1197 1HG2 THR A  82      92.020  43.210  56.660  1.00  0.00           H
ATOM   1198 2HG2 THR A  82      90.580  44.130  56.270  1.00  0.00           H
ATOM   1199 3HG2 THR A  82      92.120  44.510  55.400  1.00  0.00           H
ATOM   1200  OG1 THR A  82      91.660  46.450  56.970  1.00  0.00           O
ATOM   1201  HG1 THR A  82      92.210  46.730  56.230  1.00  0.00           H
ATOM   1202  C   THR A  82      91.980  45.770  59.850  1.00  0.00           C
ATOM   1203  O   THR A  82      93.020  45.470  60.410  1.00  0.00           O
ATOM   1204  N   TYR A  83      91.330  46.850  60.240  1.00  0.00           N
ATOM   1205  H   TYR A  83      90.480  47.120  59.770  1.00  0.00           H
ATOM   1206  CA  TYR A  83      91.680  47.750  61.310  1.00  0.00           C
ATOM   1207  HA  TYR A  83      92.630  47.480  61.780  1.00  0.00           H
ATOM   1208  CB  TYR A  83      91.940  49.190  60.730  1.00  0.00           C
ATOM   1209  HB1 TYR A  83      91.910  49.880  61.580  1.00  0.00           H
ATOM   1210  HB2 TYR A  83      91.090  49.530  60.150  1.00  0.00           H
ATOM   1211  CG  TYR A  83      93.250  49.440  60.020  1.00  0.00           C
ATOM   1212  CD1 TYR A  83      93.380  49.050  58.700  1.00  0.00           C
ATOM   1213  HD1 TYR A  83      92.580  48.480  58.260  1.00  0.00           H
ATOM   1214  CE1 TYR A  83      94.620  49.170  58.050  1.00  0.00           C
ATOM   1215  HE1 TYR A  83      94.880  48.790  57.080  1.00  0.00           H
ATOM   1216  CZ  TYR A  83      95.680  49.790  58.720  1.00  0.00           C
ATOM   1217  OH  TYR A  83      96.820  49.980  58.040  1.00  0.00           O
ATOM   1218  HH  TYR A  83      97.510  50.330  58.600  1.00  0.00           H
ATOM   1219  CE2 TYR A  83      95.550  50.170  60.060  1.00  0.00           C
ATOM   1220  HE2 TYR A  83      96.370  50.710  60.520  1.00  0.00           H
ATOM   1221  CD2 TYR A  83      94.360  49.990  60.730  1.00  0.00           C
ATOM   1222  HD2 TYR A  83      94.190  50.230  61.770  1.00  0.00           H
ATOM   1223  C   TYR A  83      90.700  47.650  62.590  1.00  0.00           C
ATOM   1224  O   TYR A  83      90.740  48.490  63.530  1.00  0.00           O
ATOM   1225  N   ARG A  84      89.900  46.600  62.580  1.00  0.00           N
ATOM   1226  H   ARG A  84      89.900  45.920  61.840  1.00  0.00           H
ATOM   1227  CA  ARG A  84      88.880  46.400  63.660  1.00  0.00           C
ATOM   1228  HA  ARG A  84      88.030  47.090  63.620  1.00  0.00           H
ATOM   1229  CB  ARG A  84      88.140  45.030  63.460  1.00  0.00           C
ATOM   1230  HB1 ARG A  84      87.720  44.970  62.460  1.00  0.00           H
ATOM   1231  HB2 ARG A  84      87.400  45.030  64.270  1.00  0.00           H
ATOM   1232  CG  ARG A  84      89.160  43.830  63.690  1.00  0.00           C
ATOM   1233  HG1 ARG A  84      89.470  43.750  64.730  1.00  0.00           H
ATOM   1234  HG2 ARG A  84      90.020  43.910  63.020  1.00  0.00           H
ATOM   1235  CD  ARG A  84      88.540  42.430  63.320  1.00  0.00           C
ATOM   1236  HD1 ARG A  84      88.090  42.440  62.330  1.00  0.00           H
ATOM   1237  HD2 ARG A  84      87.730  42.120  63.980  1.00  0.00           H
ATOM   1238  NE  ARG A  84      89.490  41.310  63.300  1.00  0.00           N
ATOM   1239  HE  ARG A  84      89.360  40.660  64.060  1.00  0.00           H
ATOM   1240  CZ  ARG A  84      90.290  41.000  62.300  1.00  0.00           C
ATOM   1241  NH1 ARG A  84      90.350  41.710  61.250  1.00  0.00           N
ATOM   1242 1HH1 ARG A  84      89.800  42.560  61.270  1.00  0.00           H
ATOM   1243 2HH1 ARG A  84      90.960  41.490  60.480  1.00  0.00           H
ATOM   1244  NH2 ARG A  84      91.130  39.980  62.280  1.00  0.00           N
ATOM   1245 1HH2 ARG A  84      90.970  39.230  62.940  1.00  0.00           H
ATOM   1246 2HH2 ARG A  84      91.640  39.760  61.430  1.00  0.00           H
ATOM   1247  C   ARG A  84      89.500  46.600  65.090  1.00  0.00           C
ATOM   1248  O   ARG A  84      88.780  47.110  65.990  1.00  0.00           O
ATOM   1249  N   GLN A  85      90.780  46.240  65.320  1.00  0.00           N
ATOM   1250  H   GLN A  85      91.370  45.900  64.570  1.00  0.00           H
ATOM   1251  CA  GLN A  85      91.390  46.070  66.650  1.00  0.00           C
ATOM   1252  HA  GLN A  85      90.640  45.590  67.280  1.00  0.00           H
ATOM   1253  CB  GLN A  85      92.650  45.070  66.610  1.00  0.00           C
ATOM   1254  HB1 GLN A  85      93.100  45.050  67.610  1.00  0.00           H
ATOM   1255  HB2 GLN A  85      93.300  45.530  65.880  1.00  0.00           H
ATOM   1256  CG  GLN A  85      92.360  43.590  66.280  1.00  0.00           C
ATOM   1257  HG1 GLN A  85      91.700  43.540  65.420  1.00  0.00           H
ATOM   1258  HG2 GLN A  85      91.920  43.100  67.140  1.00  0.00           H
ATOM   1259  CD  GLN A  85      93.650  42.820  65.960  1.00  0.00           C
ATOM   1260  OE1 GLN A  85      94.250  42.200  66.820  1.00  0.00           O
ATOM   1261  NE2 GLN A  85      94.030  42.820  64.730  1.00  0.00           N
ATOM   1262 1HE2 GLN A  85      93.520  43.400  64.080  1.00  0.00           H
ATOM   1263 2HE2 GLN A  85      94.870  42.320  64.470  1.00  0.00           H
ATOM   1264  C   GLN A  85      91.780  47.400  67.330  1.00  0.00           C
ATOM   1265  O   GLN A  85      91.960  47.480  68.500  1.00  0.00           O
ATOM   1266  N   LEU A  86      91.780  48.540  66.570  1.00  0.00           N
ATOM   1267  H   LEU A  86      91.770  48.420  65.560  1.00  0.00           H
ATOM   1268  CA  LEU A  86      91.860  49.960  67.140  1.00  0.00           C
ATOM   1269  HA  LEU A  86      92.720  50.110  67.790  1.00  0.00           H
ATOM   1270  CB  LEU A  86      91.840  50.930  65.960  1.00  0.00           C
ATOM   1271  HB1 LEU A  86      91.890  51.900  66.460  1.00  0.00           H
ATOM   1272  HB2 LEU A  86      90.880  50.910  65.440  1.00  0.00           H
ATOM   1273  CG  LEU A  86      93.080  50.650  65.040  1.00  0.00           C
ATOM   1274  HG  LEU A  86      92.820  49.760  64.470  1.00  0.00           H
ATOM   1275  CD1 LEU A  86      93.300  51.770  64.070  1.00  0.00           C
ATOM   1276 1HD1 LEU A  86      94.010  51.460  63.300  1.00  0.00           H
ATOM   1277 2HD1 LEU A  86      92.420  51.910  63.450  1.00  0.00           H
ATOM   1278 3HD1 LEU A  86      93.630  52.690  64.560  1.00  0.00           H
ATOM   1279  CD2 LEU A  86      94.440  50.430  65.680  1.00  0.00           C
ATOM   1280 1HD2 LEU A  86      95.150  50.310  64.870  1.00  0.00           H
ATOM   1281 2HD2 LEU A  86      94.640  51.270  66.340  1.00  0.00           H
ATOM   1282 3HD2 LEU A  86      94.490  49.520  66.280  1.00  0.00           H
ATOM   1283  C   LEU A  86      90.690  50.400  68.010  1.00  0.00           C
ATOM   1284  O   LEU A  86      90.830  51.200  68.910  1.00  0.00           O
ATOM   1285  N   PHE A  87      89.550  49.770  67.700  1.00  0.00           N
ATOM   1286  H   PHE A  87      89.540  49.120  66.920  1.00  0.00           H
ATOM   1287  CA  PHE A  87      88.220  50.210  68.160  1.00  0.00           C
ATOM   1288  HA  PHE A  87      88.310  51.240  68.490  1.00  0.00           H
ATOM   1289  CB  PHE A  87      87.220  50.150  67.010  1.00  0.00           C
ATOM   1290  HB1 PHE A  87      86.220  50.420  67.350  1.00  0.00           H
ATOM   1291  HB2 PHE A  87      87.130  49.130  66.660  1.00  0.00           H
ATOM   1292  CG  PHE A  87      87.680  51.010  65.830  1.00  0.00           C
ATOM   1293  CD1 PHE A  87      87.750  52.350  65.890  1.00  0.00           C
ATOM   1294  HD1 PHE A  87      87.530  52.880  66.800  1.00  0.00           H
ATOM   1295  CE1 PHE A  87      88.280  53.060  64.820  1.00  0.00           C
ATOM   1296  HE1 PHE A  87      88.460  54.110  64.980  1.00  0.00           H
ATOM   1297  CZ  PHE A  87      88.600  52.420  63.640  1.00  0.00           C
ATOM   1298  HZ  PHE A  87      89.030  52.900  62.780  1.00  0.00           H
ATOM   1299  CE2 PHE A  87      88.540  51.000  63.550  1.00  0.00           C
ATOM   1300  HE2 PHE A  87      88.910  50.520  62.650  1.00  0.00           H
ATOM   1301  CD2 PHE A  87      88.080  50.320  64.690  1.00  0.00           C
ATOM   1302  HD2 PHE A  87      88.120  49.240  64.700  1.00  0.00           H
ATOM   1303  C   PHE A  87      87.810  49.470  69.430  1.00  0.00           C
ATOM   1304  O   PHE A  87      87.740  48.250  69.520  1.00  0.00           O
ATOM   1305  N   HIS A  88      87.270  50.240  70.380  1.00  0.00           N
ATOM   1306  H   HIS A  88      87.330  51.250  70.340  1.00  0.00           H
ATOM   1307  CA  HIS A  88      86.380  49.740  71.450  1.00  0.00           C
ATOM   1308  HA  HIS A  88      86.620  48.680  71.530  1.00  0.00           H
ATOM   1309  CB  HIS A  88      86.870  50.330  72.780  1.00  0.00           C
ATOM   1310  HB1 HIS A  88      87.900  50.060  73.010  1.00  0.00           H
ATOM   1311  HB2 HIS A  88      86.400  49.880  73.650  1.00  0.00           H
ATOM   1312  CG  HIS A  88      86.740  51.820  72.980  1.00  0.00           C
ATOM   1313  ND1 HIS A  88      85.600  52.460  73.360  1.00  0.00           N
ATOM   1314  HD1 HIS A  88      84.760  51.980  73.660  1.00  0.00           H
ATOM   1315  CE1 HIS A  88      85.840  53.790  73.430  1.00  0.00           C
ATOM   1316  HE1 HIS A  88      85.170  54.420  73.990  1.00  0.00           H
ATOM   1317  NE2 HIS A  88      87.020  54.090  72.990  1.00  0.00           N
ATOM   1318  CD2 HIS A  88      87.650  52.850  72.750  1.00  0.00           C
ATOM   1319  HD2 HIS A  88      88.630  52.680  72.330  1.00  0.00           H
ATOM   1320  C   HIS A  88      84.900  49.840  71.150  1.00  0.00           C
ATOM   1321  O   HIS A  88      84.510  50.670  70.410  1.00  0.00           O
ATOM   1322  N   PRO A  89      84.030  48.990  71.710  1.00  0.00           N
ATOM   1323  CD  PRO A  89      84.480  47.860  72.480  1.00  0.00           C
ATOM   1324  HD1 PRO A  89      84.420  48.120  73.540  1.00  0.00           H
ATOM   1325  HD2 PRO A  89      85.450  47.430  72.220  1.00  0.00           H
ATOM   1326  CG  PRO A  89      83.420  46.700  72.220  1.00  0.00           C
ATOM   1327  HG1 PRO A  89      83.240  46.160  73.140  1.00  0.00           H
ATOM   1328  HG2 PRO A  89      83.640  46.050  71.370  1.00  0.00           H
ATOM   1329  CB  PRO A  89      82.140  47.570  71.970  1.00  0.00           C
ATOM   1330  HB1 PRO A  89      81.660  47.890  72.890  1.00  0.00           H
ATOM   1331  HB2 PRO A  89      81.400  47.050  71.360  1.00  0.00           H
ATOM   1332  CA  PRO A  89      82.700  48.790  71.210  1.00  0.00           C
ATOM   1333  HA  PRO A  89      82.740  48.490  70.160  1.00  0.00           H
ATOM   1334  C   PRO A  89      81.740  50.020  71.220  1.00  0.00           C
ATOM   1335  O   PRO A  89      80.850  50.070  70.440  1.00  0.00           O
ATOM   1336  N   GLU A  90      82.090  50.970  72.140  1.00  0.00           N
ATOM   1337  H   GLU A  90      82.900  50.820  72.720  1.00  0.00           H
ATOM   1338  CA  GLU A  90      81.330  52.170  72.380  1.00  0.00           C
ATOM   1339  HA  GLU A  90      80.290  51.900  72.570  1.00  0.00           H
ATOM   1340  CB  GLU A  90      81.770  52.860  73.640  1.00  0.00           C
ATOM   1341  HB1 GLU A  90      81.230  53.800  73.750  1.00  0.00           H
ATOM   1342  HB2 GLU A  90      82.840  53.050  73.570  1.00  0.00           H
ATOM   1343  CG  GLU A  90      81.490  52.180  74.990  1.00  0.00           C
ATOM   1344  HG1 GLU A  90      80.430  51.940  75.030  1.00  0.00           H
ATOM   1345  HG2 GLU A  90      81.620  52.880  75.810  1.00  0.00           H
ATOM   1346  CD  GLU A  90      82.310  50.900  75.140  1.00  0.00           C
ATOM   1347  OE1 GLU A  90      83.440  50.910  74.670  1.00  0.00           O
ATOM   1348  OE2 GLU A  90      81.800  49.980  75.760  1.00  0.00           O
ATOM   1349  C   GLU A  90      81.460  53.140  71.220  1.00  0.00           C
ATOM   1350  O   GLU A  90      80.640  53.950  71.010  1.00  0.00           O
ATOM   1351  N   GLN A  91      82.530  53.100  70.400  1.00  0.00           N
ATOM   1352  H   GLN A  91      83.270  52.430  70.570  1.00  0.00           H
ATOM   1353  CA  GLN A  91      82.810  54.030  69.270  1.00  0.00           C
ATOM   1354  HA  GLN A  91      82.540  55.010  69.680  1.00  0.00           H
ATOM   1355  CB  GLN A  91      84.300  54.040  69.020  1.00  0.00           C
ATOM   1356  HB1 GLN A  91      84.500  54.770  68.240  1.00  0.00           H
ATOM   1357  HB2 GLN A  91      84.500  53.010  68.710  1.00  0.00           H
ATOM   1358  CG  GLN A  91      85.200  54.360  70.270  1.00  0.00           C
ATOM   1359  HG1 GLN A  91      84.990  53.760  71.150  1.00  0.00           H
ATOM   1360  HG2 GLN A  91      84.970  55.400  70.530  1.00  0.00           H
ATOM   1361  CD  GLN A  91      86.610  54.190  69.740  1.00  0.00           C
ATOM   1362  OE1 GLN A  91      87.220  53.120  69.880  1.00  0.00           O
ATOM   1363  NE2 GLN A  91      87.160  55.070  68.980  1.00  0.00           N
ATOM   1364 1HE2 GLN A  91      86.760  55.990  68.900  1.00  0.00           H
ATOM   1365 2HE2 GLN A  91      88.070  54.880  68.580  1.00  0.00           H
ATOM   1366  C   GLN A  91      82.000  53.870  67.990  1.00  0.00           C
ATOM   1367  O   GLN A  91      81.840  54.760  67.200  1.00  0.00           O
ATOM   1368  N   LEU A  92      81.420  52.680  67.890  1.00  0.00           N
ATOM   1369  H   LEU A  92      81.630  51.930  68.540  1.00  0.00           H
ATOM   1370  CA  LEU A  92      80.800  52.290  66.610  1.00  0.00           C
ATOM   1371  HA  LEU A  92      81.020  53.070  65.880  1.00  0.00           H
ATOM   1372  CB  LEU A  92      81.400  50.960  66.070  1.00  0.00           C
ATOM   1373  HB1 LEU A  92      81.010  50.780  65.070  1.00  0.00           H
ATOM   1374  HB2 LEU A  92      80.970  50.080  66.560  1.00  0.00           H
ATOM   1375  CG  LEU A  92      82.940  50.920  66.110  1.00  0.00           C
ATOM   1376  HG  LEU A  92      83.310  51.110  67.120  1.00  0.00           H
ATOM   1377  CD1 LEU A  92      83.370  49.590  65.570  1.00  0.00           C
ATOM   1378 1HD1 LEU A  92      82.960  49.410  64.570  1.00  0.00           H
ATOM   1379 2HD1 LEU A  92      84.450  49.520  65.510  1.00  0.00           H
ATOM   1380 3HD1 LEU A  92      83.070  48.820  66.280  1.00  0.00           H
ATOM   1381  CD2 LEU A  92      83.510  51.930  65.100  1.00  0.00           C
ATOM   1382 1HD2 LEU A  92      84.570  51.710  65.110  1.00  0.00           H
ATOM   1383 2HD2 LEU A  92      82.980  51.840  64.150  1.00  0.00           H
ATOM   1384 3HD2 LEU A  92      83.350  52.930  65.520  1.00  0.00           H
ATOM   1385  C   LEU A  92      79.300  52.160  66.930  1.00  0.00           C
ATOM   1386  O   LEU A  92      78.960  51.340  67.740  1.00  0.00           O
ATOM   1387  N   ILE A  93      78.430  52.980  66.300  1.00  0.00           N
ATOM   1388  H   ILE A  93      78.800  53.670  65.660  1.00  0.00           H
ATOM   1389  CA  ILE A  93      77.040  53.280  66.790  1.00  0.00           C
ATOM   1390  HA  ILE A  93      76.770  52.650  67.630  1.00  0.00           H
ATOM   1391  CB  ILE A  93      76.810  54.740  67.230  1.00  0.00           C
ATOM   1392  HB  ILE A  93      76.830  55.360  66.330  1.00  0.00           H
ATOM   1393  CG2 ILE A  93      75.470  54.800  67.900  1.00  0.00           C
ATOM   1394 1HG2 ILE A  93      75.250  54.260  68.830  1.00  0.00           H
ATOM   1395 2HG2 ILE A  93      75.190  55.820  68.150  1.00  0.00           H
ATOM   1396 3HG2 ILE A  93      74.710  54.510  67.180  1.00  0.00           H
ATOM   1397  CG1 ILE A  93      77.870  55.150  68.200  1.00  0.00           C
ATOM   1398 1HG1 ILE A  93      78.820  55.100  67.670  1.00  0.00           H
ATOM   1399 2HG1 ILE A  93      77.850  54.430  69.010  1.00  0.00           H
ATOM   1400  CD  ILE A  93      77.790  56.630  68.590  1.00  0.00           C
ATOM   1401  HD1 ILE A  93      78.800  56.910  68.870  1.00  0.00           H
ATOM   1402  HD2 ILE A  93      77.510  57.240  67.730  1.00  0.00           H
ATOM   1403  HD3 ILE A  93      77.030  56.950  69.310  1.00  0.00           H
ATOM   1404  C   ILE A  93      76.030  52.940  65.630  1.00  0.00           C
ATOM   1405  O   ILE A  93      75.980  53.690  64.660  1.00  0.00           O
ATOM   1406  N   THR A  94      75.240  51.850  65.740  1.00  0.00           N
ATOM   1407  H   THR A  94      75.430  51.220  66.500  1.00  0.00           H
ATOM   1408  CA  THR A  94      74.370  51.360  64.550  1.00  0.00           C
ATOM   1409  HA  THR A  94      74.490  52.040  63.700  1.00  0.00           H
ATOM   1410  CB  THR A  94      74.680  49.960  64.070  1.00  0.00           C
ATOM   1411  HB  THR A  94      73.880  49.690  63.370  1.00  0.00           H
ATOM   1412  CG2 THR A  94      76.040  49.980  63.280  1.00  0.00           C
ATOM   1413 1HG2 THR A  94      76.390  49.060  62.810  1.00  0.00           H
ATOM   1414 2HG2 THR A  94      75.750  50.600  62.430  1.00  0.00           H
ATOM   1415 3HG2 THR A  94      76.830  50.550  63.760  1.00  0.00           H
ATOM   1416  OG1 THR A  94      74.810  49.010  65.130  1.00  0.00           O
ATOM   1417  HG1 THR A  94      73.960  48.850  65.540  1.00  0.00           H
ATOM   1418  C   THR A  94      72.900  51.380  64.970  1.00  0.00           C
ATOM   1419  O   THR A  94      72.570  50.940  66.070  1.00  0.00           O
ATOM   1420  N   GLY A  95      71.990  51.730  64.030  1.00  0.00           N
ATOM   1421  H   GLY A  95      72.230  52.030  63.100  1.00  0.00           H
ATOM   1422  CA  GLY A  95      70.560  51.770  64.270  1.00  0.00           C
ATOM   1423  HA1 GLY A  95      70.250  52.790  64.030  1.00  0.00           H
ATOM   1424  HA2 GLY A  95      70.400  51.780  65.350  1.00  0.00           H
ATOM   1425  C   GLY A  95      69.780  50.620  63.580  1.00  0.00           C
ATOM   1426  O   GLY A  95      70.410  49.710  62.960  1.00  0.00           O
ATOM   1427  N   LYS A  96      68.520  50.540  63.920  1.00  0.00           N
ATOM   1428  H   LYS A  96      68.090  51.380  64.280  1.00  0.00           H
ATOM   1429  CA  LYS A  96      67.650  49.410  63.420  1.00  0.00           C
ATOM   1430  HA  LYS A  96      68.230  48.490  63.510  1.00  0.00           H
ATOM   1431  CB  LYS A  96      66.380  49.240  64.290  1.00  0.00           C
ATOM   1432  HB1 LYS A  96      65.720  48.520  63.800  1.00  0.00           H
ATOM   1433  HB2 LYS A  96      65.920  50.230  64.390  1.00  0.00           H
ATOM   1434  CG  LYS A  96      66.620  48.690  65.760  1.00  0.00           C
ATOM   1435  HG1 LYS A  96      67.290  49.360  66.290  1.00  0.00           H
ATOM   1436  HG2 LYS A  96      66.980  47.670  65.600  1.00  0.00           H
ATOM   1437  CD  LYS A  96      65.280  48.750  66.480  1.00  0.00           C
ATOM   1438  HD1 LYS A  96      64.570  48.140  65.920  1.00  0.00           H
ATOM   1439  HD2 LYS A  96      64.940  49.750  66.750  1.00  0.00           H
ATOM   1440  CE  LYS A  96      65.560  48.070  67.870  1.00  0.00           C
ATOM   1441  HE1 LYS A  96      66.420  48.570  68.310  1.00  0.00           H
ATOM   1442  HE2 LYS A  96      65.970  47.060  67.770  1.00  0.00           H
ATOM   1443  NZ  LYS A  96      64.410  48.100  68.760  1.00  0.00           N
ATOM   1444  HZ1 LYS A  96      64.060  49.040  68.810  1.00  0.00           H
ATOM   1445  HZ2 LYS A  96      63.620  47.550  68.420  1.00  0.00           H
ATOM   1446  HZ3 LYS A  96      64.790  47.860  69.660  1.00  0.00           H
ATOM   1447  C   LYS A  96      67.370  49.520  61.890  1.00  0.00           C
ATOM   1448  O   LYS A  96      67.400  48.490  61.220  1.00  0.00           O
ATOM   1449  N   GLU A  97      66.950  50.680  61.400  1.00  0.00           N
ATOM   1450  H   GLU A  97      66.940  51.500  61.990  1.00  0.00           H
ATOM   1451  CA  GLU A  97      66.420  50.880  60.110  1.00  0.00           C
ATOM   1452  HA  GLU A  97      66.790  50.090  59.450  1.00  0.00           H
ATOM   1453  CB  GLU A  97      64.860  50.640  60.190  1.00  0.00           C
ATOM   1454  HB1 GLU A  97      64.730  49.570  60.360  1.00  0.00           H
ATOM   1455  HB2 GLU A  97      64.430  50.830  59.200  1.00  0.00           H
ATOM   1456  CG  GLU A  97      64.000  51.400  61.200  1.00  0.00           C
ATOM   1457  HG1 GLU A  97      64.140  52.470  61.020  1.00  0.00           H
ATOM   1458  HG2 GLU A  97      64.410  51.090  62.150  1.00  0.00           H
ATOM   1459  CD  GLU A  97      62.550  51.000  60.930  1.00  0.00           C
ATOM   1460  OE1 GLU A  97      62.240  49.800  61.150  1.00  0.00           O
ATOM   1461  OE2 GLU A  97      61.720  51.860  60.580  1.00  0.00           O
ATOM   1462  C   GLU A  97      66.700  52.310  59.620  1.00  0.00           C
ATOM   1463  O   GLU A  97      66.690  53.230  60.480  1.00  0.00           O
ATOM   1464  N   ASP A  98      67.000  52.650  58.340  1.00  0.00           N
ATOM   1465  H   ASP A  98      66.900  52.020  57.560  1.00  0.00           H
ATOM   1466  CA  ASP A  98      67.550  53.950  57.970  1.00  0.00           C
ATOM   1467  HA  ASP A  98      68.110  54.270  58.840  1.00  0.00           H
ATOM   1468  CB  ASP A  98      68.660  53.710  56.930  1.00  0.00           C
ATOM   1469  HB1 ASP A  98      69.530  53.290  57.430  1.00  0.00           H
ATOM   1470  HB2 ASP A  98      69.040  54.660  56.540  1.00  0.00           H
ATOM   1471  CG  ASP A  98      68.330  52.750  55.710  1.00  0.00           C
ATOM   1472  OD1 ASP A  98      67.220  52.180  55.580  1.00  0.00           O
ATOM   1473  OD2 ASP A  98      69.260  52.670  54.840  1.00  0.00           O
ATOM   1474  C   ASP A  98      66.590  55.120  57.580  1.00  0.00           C
ATOM   1475  O   ASP A  98      65.370  54.890  57.740  1.00  0.00           O
ATOM   1476  N   ALA A  99      67.120  56.310  57.340  1.00  0.00           N
ATOM   1477  H   ALA A  99      68.120  56.460  57.380  1.00  0.00           H
ATOM   1478  CA  ALA A  99      66.370  57.430  56.830  1.00  0.00           C
ATOM   1479  HA  ALA A  99      65.610  57.680  57.580  1.00  0.00           H
ATOM   1480  CB  ALA A  99      67.440  58.590  56.880  1.00  0.00           C
ATOM   1481  HB1 ALA A  99      67.060  59.600  56.720  1.00  0.00           H
ATOM   1482  HB2 ALA A  99      68.000  58.630  57.810  1.00  0.00           H
ATOM   1483  HB3 ALA A  99      68.130  58.400  56.060  1.00  0.00           H
ATOM   1484  C   ALA A  99      65.830  57.330  55.490  1.00  0.00           C
ATOM   1485  O   ALA A  99      65.250  58.210  54.950  1.00  0.00           O
ATOM   1486  N   ALA A 100      65.910  56.230  54.800  1.00  0.00           N
ATOM   1487  H   ALA A 100      66.420  55.480  55.250  1.00  0.00           H
ATOM   1488  CA  ALA A 100      65.420  55.970  53.480  1.00  0.00           C
ATOM   1489  HA  ALA A 100      65.870  55.000  53.270  1.00  0.00           H
ATOM   1490  CB  ALA A 100      63.880  55.710  53.580  1.00  0.00           C
ATOM   1491  HB1 ALA A 100      63.330  56.570  53.960  1.00  0.00           H
ATOM   1492  HB2 ALA A 100      63.640  55.400  52.560  1.00  0.00           H
ATOM   1493  HB3 ALA A 100      63.720  54.830  54.210  1.00  0.00           H
ATOM   1494  C   ALA A 100      65.800  56.960  52.350  1.00  0.00           C
ATOM   1495  O   ALA A 100      65.030  57.250  51.460  1.00  0.00           O
ATOM   1496  N   ASN A 101      66.900  57.760  52.590  1.00  0.00           N
ATOM   1497  H   ASN A 101      67.470  57.540  53.390  1.00  0.00           H
ATOM   1498  CA  ASN A 101      67.420  58.890  51.820  1.00  0.00           C
ATOM   1499  HA  ASN A 101      68.390  59.160  52.230  1.00  0.00           H
ATOM   1500  CB  ASN A 101      67.800  58.380  50.410  1.00  0.00           C
ATOM   1501  HB1 ASN A 101      68.410  59.130  49.910  1.00  0.00           H
ATOM   1502  HB2 ASN A 101      66.850  58.340  49.880  1.00  0.00           H
ATOM   1503  CG  ASN A 101      68.560  57.110  50.190  1.00  0.00           C
ATOM   1504  OD1 ASN A 101      68.190  56.280  49.350  1.00  0.00           O
ATOM   1505  ND2 ASN A 101      69.480  56.830  51.020  1.00  0.00           N
ATOM   1506 1HD2 ASN A 101      69.640  57.340  51.880  1.00  0.00           H
ATOM   1507 2HD2 ASN A 101      70.090  56.040  50.880  1.00  0.00           H
ATOM   1508  C   ASN A 101      66.420  60.000  51.900  1.00  0.00           C
ATOM   1509  O   ASN A 101      66.200  60.650  50.880  1.00  0.00           O
ATOM   1510  N   ASN A 102      65.730  60.210  53.090  1.00  0.00           N
ATOM   1511  H   ASN A 102      65.860  59.490  53.790  1.00  0.00           H
ATOM   1512  CA  ASN A 102      64.930  61.330  53.480  1.00  0.00           C
ATOM   1513  HA  ASN A 102      64.970  62.060  52.670  1.00  0.00           H
ATOM   1514  CB  ASN A 102      63.440  60.780  53.700  1.00  0.00           C
ATOM   1515  HB1 ASN A 102      63.480  60.230  54.640  1.00  0.00           H
ATOM   1516  HB2 ASN A 102      63.150  60.110  52.890  1.00  0.00           H
ATOM   1517  CG  ASN A 102      62.360  61.790  54.030  1.00  0.00           C
ATOM   1518  OD1 ASN A 102      62.600  62.910  54.330  1.00  0.00           O
ATOM   1519  ND2 ASN A 102      61.190  61.330  54.170  1.00  0.00           N
ATOM   1520 1HD2 ASN A 102      61.040  60.410  53.780  1.00  0.00           H
ATOM   1521 2HD2 ASN A 102      60.340  61.850  54.370  1.00  0.00           H
ATOM   1522  C   ASN A 102      65.440  62.120  54.690  1.00  0.00           C
ATOM   1523  O   ASN A 102      65.430  61.630  55.780  1.00  0.00           O
ATOM   1524  N   TYR A 103      65.850  63.330  54.470  1.00  0.00           N
ATOM   1525  H   TYR A 103      65.880  63.740  53.550  1.00  0.00           H
ATOM   1526  CA  TYR A 103      66.360  64.250  55.550  1.00  0.00           C
ATOM   1527  HA  TYR A 103      67.300  63.880  55.950  1.00  0.00           H
ATOM   1528  CB  TYR A 103      66.540  65.710  54.930  1.00  0.00           C
ATOM   1529  HB1 TYR A 103      65.550  65.950  54.540  1.00  0.00           H
ATOM   1530  HB2 TYR A 103      67.270  65.670  54.120  1.00  0.00           H
ATOM   1531  CG  TYR A 103      66.850  66.810  55.860  1.00  0.00           C
ATOM   1532  CD1 TYR A 103      65.890  67.470  56.570  1.00  0.00           C
ATOM   1533  HD1 TYR A 103      64.830  67.280  56.460  1.00  0.00           H
ATOM   1534  CE1 TYR A 103      66.230  68.430  57.550  1.00  0.00           C
ATOM   1535  HE1 TYR A 103      65.470  68.910  58.150  1.00  0.00           H
ATOM   1536  CZ  TYR A 103      67.600  68.770  57.800  1.00  0.00           C
ATOM   1537  OH  TYR A 103      67.910  69.570  58.800  1.00  0.00           O
ATOM   1538  HH  TYR A 103      67.140  69.800  59.330  1.00  0.00           H
ATOM   1539  CE2 TYR A 103      68.590  68.050  57.160  1.00  0.00           C
ATOM   1540  HE2 TYR A 103      69.640  68.080  57.400  1.00  0.00           H
ATOM   1541  CD2 TYR A 103      68.220  67.070  56.190  1.00  0.00           C
ATOM   1542  HD2 TYR A 103      68.980  66.480  55.690  1.00  0.00           H
ATOM   1543  C   TYR A 103      65.360  64.380  56.700  1.00  0.00           C
ATOM   1544  O   TYR A 103      65.740  64.420  57.910  1.00  0.00           O
ATOM   1545  N   ALA A 104      64.050  64.340  56.400  1.00  0.00           N
ATOM   1546  H   ALA A 104      63.690  64.080  55.490  1.00  0.00           H
ATOM   1547  CA  ALA A 104      63.060  64.520  57.420  1.00  0.00           C
ATOM   1548  HA  ALA A 104      63.470  65.330  58.030  1.00  0.00           H
ATOM   1549  CB  ALA A 104      61.640  64.800  56.850  1.00  0.00           C
ATOM   1550  HB1 ALA A 104      60.930  64.940  57.660  1.00  0.00           H
ATOM   1551  HB2 ALA A 104      61.640  65.710  56.260  1.00  0.00           H
ATOM   1552  HB3 ALA A 104      61.250  63.920  56.320  1.00  0.00           H
ATOM   1553  C   ALA A 104      62.940  63.290  58.370  1.00  0.00           C
ATOM   1554  O   ALA A 104      62.920  63.500  59.620  1.00  0.00           O
ATOM   1555  N   ARG A 105      62.980  62.050  57.840  1.00  0.00           N
ATOM   1556  H   ARG A 105      62.810  62.010  56.840  1.00  0.00           H
ATOM   1557  CA  ARG A 105      63.060  60.790  58.590  1.00  0.00           C
ATOM   1558  HA  ARG A 105      62.230  60.900  59.280  1.00  0.00           H
ATOM   1559  CB  ARG A 105      62.970  59.560  57.660  1.00  0.00           C
ATOM   1560  HB1 ARG A 105      63.880  59.420  57.080  1.00  0.00           H
ATOM   1561  HB2 ARG A 105      62.170  59.620  56.930  1.00  0.00           H
ATOM   1562  CG  ARG A 105      62.710  58.260  58.430  1.00  0.00           C
ATOM   1563  HG1 ARG A 105      61.890  58.360  59.140  1.00  0.00           H
ATOM   1564  HG2 ARG A 105      63.620  58.070  58.990  1.00  0.00           H
ATOM   1565  CD  ARG A 105      62.450  57.050  57.510  1.00  0.00           C
ATOM   1566  HD1 ARG A 105      63.310  56.780  56.900  1.00  0.00           H
ATOM   1567  HD2 ARG A 105      61.630  57.240  56.810  1.00  0.00           H
ATOM   1568  NE  ARG A 105      62.190  55.850  58.360  1.00  0.00           N
ATOM   1569  HE  ARG A 105      62.940  55.180  58.500  1.00  0.00           H
ATOM   1570  CZ  ARG A 105      61.060  55.470  58.840  1.00  0.00           C
ATOM   1571  NH1 ARG A 105      60.000  56.260  58.720  1.00  0.00           N
ATOM   1572 1HH1 ARG A 105      60.040  57.090  58.140  1.00  0.00           H
ATOM   1573 2HH1 ARG A 105      59.110  55.980  59.100  1.00  0.00           H
ATOM   1574  NH2 ARG A 105      60.900  54.330  59.360  1.00  0.00           N
ATOM   1575 1HH2 ARG A 105      61.660  53.680  59.560  1.00  0.00           H
ATOM   1576 2HH2 ARG A 105      59.960  54.110  59.650  1.00  0.00           H
ATOM   1577  C   ARG A 105      64.330  60.830  59.430  1.00  0.00           C
ATOM   1578  O   ARG A 105      64.300  60.520  60.650  1.00  0.00           O
ATOM   1579  N   GLY A 106      65.480  61.140  58.840  1.00  0.00           N
ATOM   1580  H   GLY A 106      65.460  61.240  57.830  1.00  0.00           H
ATOM   1581  CA  GLY A 106      66.830  61.150  59.490  1.00  0.00           C
ATOM   1582  HA1 GLY A 106      67.460  61.530  58.680  1.00  0.00           H
ATOM   1583  HA2 GLY A 106      67.150  60.160  59.790  1.00  0.00           H
ATOM   1584  C   GLY A 106      66.950  62.200  60.640  1.00  0.00           C
ATOM   1585  O   GLY A 106      67.510  61.910  61.680  1.00  0.00           O
ATOM   1586  N   HIS A 107      66.450  63.360  60.420  1.00  0.00           N
ATOM   1587  H   HIS A 107      65.940  63.500  59.560  1.00  0.00           H
ATOM   1588  CA  HIS A 107      66.360  64.340  61.510  1.00  0.00           C
ATOM   1589  HA  HIS A 107      67.370  64.310  61.940  1.00  0.00           H
ATOM   1590  CB  HIS A 107      66.240  65.740  60.800  1.00  0.00           C
ATOM   1591  HB1 HIS A 107      65.260  65.820  60.340  1.00  0.00           H
ATOM   1592  HB2 HIS A 107      66.970  65.840  60.000  1.00  0.00           H
ATOM   1593  CG  HIS A 107      66.560  66.940  61.610  1.00  0.00           C
ATOM   1594  ND1 HIS A 107      67.700  67.640  61.570  1.00  0.00           N
ATOM   1595  HD1 HIS A 107      68.540  67.440  61.050  1.00  0.00           H
ATOM   1596  CE1 HIS A 107      67.590  68.650  62.410  1.00  0.00           C
ATOM   1597  HE1 HIS A 107      68.390  69.330  62.660  1.00  0.00           H
ATOM   1598  NE2 HIS A 107      66.360  68.610  63.030  1.00  0.00           N
ATOM   1599  CD2 HIS A 107      65.670  67.540  62.480  1.00  0.00           C
ATOM   1600  HD2 HIS A 107      64.640  67.310  62.700  1.00  0.00           H
ATOM   1601  C   HIS A 107      65.210  64.130  62.560  1.00  0.00           C
ATOM   1602  O   HIS A 107      65.550  64.050  63.740  1.00  0.00           O
ATOM   1603  N   TYR A 108      63.950  64.250  62.200  1.00  0.00           N
ATOM   1604  H   TYR A 108      63.800  64.510  61.230  1.00  0.00           H
ATOM   1605  CA  TYR A 108      62.800  64.320  62.990  1.00  0.00           C
ATOM   1606  HA  TYR A 108      63.080  64.990  63.810  1.00  0.00           H
ATOM   1607  CB  TYR A 108      61.690  65.070  62.160  1.00  0.00           C
ATOM   1608  HB1 TYR A 108      60.750  64.920  62.690  1.00  0.00           H
ATOM   1609  HB2 TYR A 108      61.560  64.740  61.130  1.00  0.00           H
ATOM   1610  CG  TYR A 108      62.010  66.570  62.020  1.00  0.00           C
ATOM   1611  CD1 TYR A 108      62.030  67.380  63.130  1.00  0.00           C
ATOM   1612  HD1 TYR A 108      61.930  66.940  64.120  1.00  0.00           H
ATOM   1613  CE1 TYR A 108      62.240  68.730  62.990  1.00  0.00           C
ATOM   1614  HE1 TYR A 108      62.070  69.370  63.840  1.00  0.00           H
ATOM   1615  CZ  TYR A 108      62.540  69.290  61.720  1.00  0.00           C
ATOM   1616  OH  TYR A 108      62.620  70.690  61.590  1.00  0.00           O
ATOM   1617  HH  TYR A 108      62.430  70.980  60.690  1.00  0.00           H
ATOM   1618  CE2 TYR A 108      62.510  68.480  60.550  1.00  0.00           C
ATOM   1619  HE2 TYR A 108      62.700  68.920  59.590  1.00  0.00           H
ATOM   1620  CD2 TYR A 108      62.220  67.110  60.730  1.00  0.00           C
ATOM   1621  HD2 TYR A 108      62.160  66.380  59.940  1.00  0.00           H
ATOM   1622  C   TYR A 108      62.240  62.970  63.500  1.00  0.00           C
ATOM   1623  O   TYR A 108      62.040  62.870  64.700  1.00  0.00           O
ATOM   1624  N   THR A 109      62.110  61.930  62.680  1.00  0.00           N
ATOM   1625  H   THR A 109      62.400  62.010  61.710  1.00  0.00           H
ATOM   1626  CA  THR A 109      61.400  60.690  63.060  1.00  0.00           C
ATOM   1627  HA  THR A 109      60.620  60.880  63.790  1.00  0.00           H
ATOM   1628  CB  THR A 109      60.860  60.060  61.790  1.00  0.00           C
ATOM   1629  HB  THR A 109      61.740  60.010  61.160  1.00  0.00           H
ATOM   1630  CG2 THR A 109      60.100  58.690  62.010  1.00  0.00           C
ATOM   1631 1HG2 THR A 109      59.200  58.830  62.620  1.00  0.00           H
ATOM   1632 2HG2 THR A 109      59.870  58.210  61.060  1.00  0.00           H
ATOM   1633 3HG2 THR A 109      60.690  57.960  62.570  1.00  0.00           H
ATOM   1634  OG1 THR A 109      60.040  60.930  61.050  1.00  0.00           O
ATOM   1635  HG1 THR A 109      59.720  60.400  60.320  1.00  0.00           H
ATOM   1636  C   THR A 109      62.380  59.800  63.800  1.00  0.00           C
ATOM   1637  O   THR A 109      62.050  59.120  64.770  1.00  0.00           O
ATOM   1638  N   ILE A 110      63.640  59.700  63.370  1.00  0.00           N
ATOM   1639  H   ILE A 110      63.710  60.090  62.440  1.00  0.00           H
ATOM   1640  CA  ILE A 110      64.630  58.690  63.830  1.00  0.00           C
ATOM   1641  HA  ILE A 110      64.070  57.970  64.420  1.00  0.00           H
ATOM   1642  CB  ILE A 110      65.250  58.050  62.560  1.00  0.00           C
ATOM   1643  HB  ILE A 110      65.790  58.810  61.980  1.00  0.00           H
ATOM   1644  CG2 ILE A 110      66.190  56.910  63.020  1.00  0.00           C
ATOM   1645 1HG2 ILE A 110      66.390  56.130  62.300  1.00  0.00           H
ATOM   1646 2HG2 ILE A 110      67.120  57.350  63.390  1.00  0.00           H
ATOM   1647 3HG2 ILE A 110      65.700  56.370  63.830  1.00  0.00           H
ATOM   1648  CG1 ILE A 110      64.360  57.310  61.560  1.00  0.00           C
ATOM   1649 1HG1 ILE A 110      65.110  57.130  60.780  1.00  0.00           H
ATOM   1650 2HG1 ILE A 110      63.670  58.070  61.190  1.00  0.00           H
ATOM   1651  CD  ILE A 110      63.630  55.980  61.860  1.00  0.00           C
ATOM   1652  HD1 ILE A 110      63.160  55.680  60.920  1.00  0.00           H
ATOM   1653  HD2 ILE A 110      64.340  55.190  62.130  1.00  0.00           H
ATOM   1654  HD3 ILE A 110      62.950  56.130  62.700  1.00  0.00           H
ATOM   1655  C   ILE A 110      65.710  59.360  64.640  1.00  0.00           C
ATOM   1656  O   ILE A 110      65.950  58.820  65.730  1.00  0.00           O
ATOM   1657  N   GLY A 111      66.160  60.560  64.310  1.00  0.00           N
ATOM   1658  H   GLY A 111      65.780  60.980  63.470  1.00  0.00           H
ATOM   1659  CA  GLY A 111      67.150  61.190  65.180  1.00  0.00           C
ATOM   1660  HA1 GLY A 111      67.540  62.120  64.750  1.00  0.00           H
ATOM   1661  HA2 GLY A 111      68.080  60.620  65.210  1.00  0.00           H
ATOM   1662  C   GLY A 111      66.720  61.560  66.590  1.00  0.00           C
ATOM   1663  O   GLY A 111      67.530  61.450  67.480  1.00  0.00           O
ATOM   1664  N   LYS A 112      65.410  61.840  66.820  1.00  0.00           N
ATOM   1665  H   LYS A 112      64.780  61.820  66.020  1.00  0.00           H
ATOM   1666  CA  LYS A 112      64.900  62.230  68.180  1.00  0.00           C
ATOM   1667  HA  LYS A 112      65.270  63.190  68.540  1.00  0.00           H
ATOM   1668  CB  LYS A 112      63.400  62.440  68.030  1.00  0.00           C
ATOM   1669  HB1 LYS A 112      63.300  63.170  67.230  1.00  0.00           H
ATOM   1670  HB2 LYS A 112      62.920  62.980  68.840  1.00  0.00           H
ATOM   1671  CG  LYS A 112      62.620  61.090  67.730  1.00  0.00           C
ATOM   1672  HG1 LYS A 112      62.740  60.510  68.640  1.00  0.00           H
ATOM   1673  HG2 LYS A 112      63.060  60.570  66.880  1.00  0.00           H
ATOM   1674  CD  LYS A 112      61.130  61.160  67.450  1.00  0.00           C
ATOM   1675  HD1 LYS A 112      61.020  61.590  66.450  1.00  0.00           H
ATOM   1676  HD2 LYS A 112      60.660  61.860  68.130  1.00  0.00           H
ATOM   1677  CE  LYS A 112      60.420  59.780  67.350  1.00  0.00           C
ATOM   1678  HE1 LYS A 112      61.000  59.070  66.750  1.00  0.00           H
ATOM   1679  HE2 LYS A 112      59.540  59.980  66.740  1.00  0.00           H
ATOM   1680  NZ  LYS A 112      59.960  59.190  68.590  1.00  0.00           N
ATOM   1681  HZ1 LYS A 112      59.620  58.250  68.440  1.00  0.00           H
ATOM   1682  HZ2 LYS A 112      60.650  59.040  69.310  1.00  0.00           H
ATOM   1683  HZ3 LYS A 112      59.310  59.850  68.990  1.00  0.00           H
ATOM   1684  C   LYS A 112      65.290  61.330  69.330  1.00  0.00           C
ATOM   1685  O   LYS A 112      65.920  61.730  70.340  1.00  0.00           O
ATOM   1686  N   GLU A 113      65.210  59.980  69.140  1.00  0.00           N
ATOM   1687  H   GLU A 113      64.730  59.740  68.280  1.00  0.00           H
ATOM   1688  CA  GLU A 113      65.600  58.790  69.970  1.00  0.00           C
ATOM   1689  HA  GLU A 113      65.210  59.000  70.970  1.00  0.00           H
ATOM   1690  CB  GLU A 113      65.100  57.460  69.320  1.00  0.00           C
ATOM   1691  HB1 GLU A 113      65.650  56.640  69.780  1.00  0.00           H
ATOM   1692  HB2 GLU A 113      65.400  57.470  68.270  1.00  0.00           H
ATOM   1693  CG  GLU A 113      63.580  57.240  69.330  1.00  0.00           C
ATOM   1694  HG1 GLU A 113      63.320  56.640  68.460  1.00  0.00           H
ATOM   1695  HG2 GLU A 113      63.090  58.170  69.070  1.00  0.00           H
ATOM   1696  CD  GLU A 113      63.100  56.710  70.640  1.00  0.00           C
ATOM   1697  OE1 GLU A 113      63.350  57.300  71.710  1.00  0.00           O
ATOM   1698  OE2 GLU A 113      62.330  55.730  70.610  1.00  0.00           O
ATOM   1699  C   GLU A 113      67.050  58.660  70.360  1.00  0.00           C
ATOM   1700  O   GLU A 113      67.450  58.190  71.430  1.00  0.00           O
ATOM   1701  N   ILE A 114      68.010  58.890  69.420  1.00  0.00           N
ATOM   1702  H   ILE A 114      67.630  59.370  68.620  1.00  0.00           H
ATOM   1703  CA  ILE A 114      69.430  58.380  69.390  1.00  0.00           C
ATOM   1704  HA  ILE A 114      69.630  57.870  70.330  1.00  0.00           H
ATOM   1705  CB  ILE A 114      69.590  57.370  68.200  1.00  0.00           C
ATOM   1706  HB  ILE A 114      68.780  56.650  68.250  1.00  0.00           H
ATOM   1707  CG2 ILE A 114      69.420  58.130  66.850  1.00  0.00           C
ATOM   1708 1HG2 ILE A 114      70.390  58.520  66.530  1.00  0.00           H
ATOM   1709 2HG2 ILE A 114      69.010  57.420  66.130  1.00  0.00           H
ATOM   1710 3HG2 ILE A 114      68.670  58.930  66.820  1.00  0.00           H
ATOM   1711  CG1 ILE A 114      70.930  56.660  68.290  1.00  0.00           C
ATOM   1712 1HG1 ILE A 114      71.080  56.290  69.300  1.00  0.00           H
ATOM   1713 2HG1 ILE A 114      71.790  57.290  68.060  1.00  0.00           H
ATOM   1714  CD  ILE A 114      70.900  55.340  67.330  1.00  0.00           C
ATOM   1715  HD1 ILE A 114      70.830  55.750  66.330  1.00  0.00           H
ATOM   1716  HD2 ILE A 114      71.790  54.750  67.520  1.00  0.00           H
ATOM   1717  HD3 ILE A 114      70.070  54.680  67.560  1.00  0.00           H
ATOM   1718  C   ILE A 114      70.380  59.560  69.500  1.00  0.00           C
ATOM   1719  O   ILE A 114      71.540  59.320  69.630  1.00  0.00           O
ATOM   1720  N   ILE A 115      69.880  60.830  69.340  1.00  0.00           N
ATOM   1721  H   ILE A 115      68.890  60.980  69.210  1.00  0.00           H
ATOM   1722  CA  ILE A 115      70.770  61.960  69.570  1.00  0.00           C
ATOM   1723  HA  ILE A 115      71.570  61.790  68.840  1.00  0.00           H
ATOM   1724  CB  ILE A 115      70.110  63.300  69.220  1.00  0.00           C
ATOM   1725  HB  ILE A 115      69.820  63.280  68.170  1.00  0.00           H
ATOM   1726  CG2 ILE A 115      68.780  63.550  69.910  1.00  0.00           C
ATOM   1727 1HG2 ILE A 115      68.150  62.680  69.740  1.00  0.00           H
ATOM   1728 2HG2 ILE A 115      69.050  63.730  70.950  1.00  0.00           H
ATOM   1729 3HG2 ILE A 115      68.400  64.510  69.550  1.00  0.00           H
ATOM   1730  CG1 ILE A 115      71.070  64.530  69.390  1.00  0.00           C
ATOM   1731 1HG1 ILE A 115      71.300  64.650  70.450  1.00  0.00           H
ATOM   1732 2HG1 ILE A 115      70.440  65.380  69.130  1.00  0.00           H
ATOM   1733  CD  ILE A 115      72.300  64.450  68.480  1.00  0.00           C
ATOM   1734  HD1 ILE A 115      71.910  64.850  67.540  1.00  0.00           H
ATOM   1735  HD2 ILE A 115      73.110  65.100  68.800  1.00  0.00           H
ATOM   1736  HD3 ILE A 115      72.640  63.440  68.260  1.00  0.00           H
ATOM   1737  C   ILE A 115      71.390  61.990  71.000  1.00  0.00           C
ATOM   1738  O   ILE A 115      72.630  62.150  71.080  1.00  0.00           O
ATOM   1739  N   ASP A 116      70.630  61.830  72.090  1.00  0.00           N
ATOM   1740  H   ASP A 116      69.660  61.560  72.130  1.00  0.00           H
ATOM   1741  CA  ASP A 116      71.260  61.770  73.380  1.00  0.00           C
ATOM   1742  HA  ASP A 116      71.920  62.640  73.440  1.00  0.00           H
ATOM   1743  CB  ASP A 116      70.160  62.010  74.450  1.00  0.00           C
ATOM   1744  HB1 ASP A 116      70.630  62.110  75.420  1.00  0.00           H
ATOM   1745  HB2 ASP A 116      69.680  61.030  74.510  1.00  0.00           H
ATOM   1746  CG  ASP A 116      69.260  63.300  74.310  1.00  0.00           C
ATOM   1747  OD1 ASP A 116      69.770  64.420  74.530  1.00  0.00           O
ATOM   1748  OD2 ASP A 116      68.080  63.210  73.860  1.00  0.00           O
ATOM   1749  C   ASP A 116      72.070  60.460  73.680  1.00  0.00           C
ATOM   1750  O   ASP A 116      72.800  60.370  74.640  1.00  0.00           O
ATOM   1751  N   LEU A 117      71.870  59.370  72.860  1.00  0.00           N
ATOM   1752  H   LEU A 117      71.300  59.500  72.040  1.00  0.00           H
ATOM   1753  CA  LEU A 117      72.860  58.300  72.880  1.00  0.00           C
ATOM   1754  HA  LEU A 117      73.040  58.030  73.920  1.00  0.00           H
ATOM   1755  CB  LEU A 117      72.280  56.990  72.290  1.00  0.00           C
ATOM   1756  HB1 LEU A 117      71.880  57.220  71.300  1.00  0.00           H
ATOM   1757  HB2 LEU A 117      71.590  56.570  73.030  1.00  0.00           H
ATOM   1758  CG  LEU A 117      73.370  55.890  72.150  1.00  0.00           C
ATOM   1759  HG  LEU A 117      74.230  56.150  71.530  1.00  0.00           H
ATOM   1760  CD1 LEU A 117      73.920  55.460  73.480  1.00  0.00           C
ATOM   1761 1HD1 LEU A 117      74.390  56.290  74.010  1.00  0.00           H
ATOM   1762 2HD1 LEU A 117      73.190  55.160  74.240  1.00  0.00           H
ATOM   1763 3HD1 LEU A 117      74.570  54.600  73.400  1.00  0.00           H
ATOM   1764  CD2 LEU A 117      72.670  54.690  71.530  1.00  0.00           C
ATOM   1765 1HD2 LEU A 117      73.430  53.910  71.430  1.00  0.00           H
ATOM   1766 2HD2 LEU A 117      71.890  54.460  72.250  1.00  0.00           H
ATOM   1767 3HD2 LEU A 117      72.140  54.880  70.600  1.00  0.00           H
ATOM   1768  C   LEU A 117      74.220  58.650  72.210  1.00  0.00           C
ATOM   1769  O   LEU A 117      75.250  58.510  72.930  1.00  0.00           O
ATOM   1770  N   VAL A 118      74.250  59.310  71.030  1.00  0.00           N
ATOM   1771  H   VAL A 118      73.400  59.400  70.500  1.00  0.00           H
ATOM   1772  CA  VAL A 118      75.470  59.830  70.310  1.00  0.00           C
ATOM   1773  HA  VAL A 118      76.220  59.050  70.390  1.00  0.00           H
ATOM   1774  CB  VAL A 118      75.190  60.120  68.890  1.00  0.00           C
ATOM   1775  HB  VAL A 118      74.390  60.850  68.850  1.00  0.00           H
ATOM   1776  CG1 VAL A 118      76.310  60.630  68.000  1.00  0.00           C
ATOM   1777 1HG1 VAL A 118      76.410  61.710  68.110  1.00  0.00           H
ATOM   1778 2HG1 VAL A 118      77.220  60.040  68.080  1.00  0.00           H
ATOM   1779 3HG1 VAL A 118      75.890  60.460  67.010  1.00  0.00           H
ATOM   1780  CG2 VAL A 118      74.560  58.830  68.220  1.00  0.00           C
ATOM   1781 1HG2 VAL A 118      75.360  58.100  68.140  1.00  0.00           H
ATOM   1782 2HG2 VAL A 118      73.730  58.370  68.760  1.00  0.00           H
ATOM   1783 3HG2 VAL A 118      74.070  58.960  67.260  1.00  0.00           H
ATOM   1784  C   VAL A 118      76.180  60.900  71.080  1.00  0.00           C
ATOM   1785  O   VAL A 118      77.400  61.010  71.160  1.00  0.00           O
ATOM   1786  N   LEU A 119      75.470  61.780  71.800  1.00  0.00           N
ATOM   1787  H   LEU A 119      74.460  61.720  71.750  1.00  0.00           H
ATOM   1788  CA  LEU A 119      76.030  62.610  72.870  1.00  0.00           C
ATOM   1789  HA  LEU A 119      76.740  63.330  72.460  1.00  0.00           H
ATOM   1790  CB  LEU A 119      74.850  63.390  73.600  1.00  0.00           C
ATOM   1791  HB1 LEU A 119      75.230  63.740  74.560  1.00  0.00           H
ATOM   1792  HB2 LEU A 119      74.000  62.700  73.660  1.00  0.00           H
ATOM   1793  CG  LEU A 119      74.320  64.690  72.830  1.00  0.00           C
ATOM   1794  HG  LEU A 119      74.030  64.470  71.800  1.00  0.00           H
ATOM   1795  CD1 LEU A 119      73.160  65.370  73.570  1.00  0.00           C
ATOM   1796 1HD1 LEU A 119      72.310  64.700  73.510  1.00  0.00           H
ATOM   1797 2HD1 LEU A 119      73.390  65.630  74.610  1.00  0.00           H
ATOM   1798 3HD1 LEU A 119      72.990  66.230  72.920  1.00  0.00           H
ATOM   1799  CD2 LEU A 119      75.460  65.760  72.740  1.00  0.00           C
ATOM   1800 1HD2 LEU A 119      75.090  66.720  72.390  1.00  0.00           H
ATOM   1801 2HD2 LEU A 119      75.800  65.820  73.770  1.00  0.00           H
ATOM   1802 3HD2 LEU A 119      76.070  65.390  71.920  1.00  0.00           H
ATOM   1803  C   LEU A 119      76.860  61.880  73.940  1.00  0.00           C
ATOM   1804  O   LEU A 119      78.010  62.230  74.140  1.00  0.00           O
ATOM   1805  N   ASP A 120      76.320  60.780  74.530  1.00  0.00           N
ATOM   1806  H   ASP A 120      75.410  60.410  74.310  1.00  0.00           H
ATOM   1807  CA  ASP A 120      77.130  60.150  75.600  1.00  0.00           C
ATOM   1808  HA  ASP A 120      77.510  60.970  76.210  1.00  0.00           H
ATOM   1809  CB  ASP A 120      76.230  59.200  76.430  1.00  0.00           C
ATOM   1810  HB1 ASP A 120      75.780  58.520  75.710  1.00  0.00           H
ATOM   1811  HB2 ASP A 120      75.410  59.680  76.960  1.00  0.00           H
ATOM   1812  CG  ASP A 120      77.110  58.460  77.470  1.00  0.00           C
ATOM   1813  OD1 ASP A 120      77.290  57.240  77.230  1.00  0.00           O
ATOM   1814  OD2 ASP A 120      77.480  59.030  78.490  1.00  0.00           O
ATOM   1815  C   ASP A 120      78.340  59.380  74.970  1.00  0.00           C
ATOM   1816  O   ASP A 120      79.430  59.520  75.580  1.00  0.00           O
ATOM   1817  N   ARG A 121      78.230  58.800  73.770  1.00  0.00           N
ATOM   1818  H   ARG A 121      77.350  58.900  73.300  1.00  0.00           H
ATOM   1819  CA  ARG A 121      79.400  58.200  73.190  1.00  0.00           C
ATOM   1820  HA  ARG A 121      79.920  57.660  73.980  1.00  0.00           H
ATOM   1821  CB  ARG A 121      78.940  57.160  72.200  1.00  0.00           C
ATOM   1822  HB1 ARG A 121      79.840  56.760  71.730  1.00  0.00           H
ATOM   1823  HB2 ARG A 121      78.410  57.610  71.360  1.00  0.00           H
ATOM   1824  CG  ARG A 121      78.090  56.120  72.890  1.00  0.00           C
ATOM   1825  HG1 ARG A 121      77.410  55.690  72.150  1.00  0.00           H
ATOM   1826  HG2 ARG A 121      77.270  56.460  73.530  1.00  0.00           H
ATOM   1827  CD  ARG A 121      78.860  55.010  73.560  1.00  0.00           C
ATOM   1828  HD1 ARG A 121      79.410  55.500  74.370  1.00  0.00           H
ATOM   1829  HD2 ARG A 121      79.570  54.630  72.820  1.00  0.00           H
ATOM   1830  NE  ARG A 121      77.960  53.930  74.010  1.00  0.00           N
ATOM   1831  HE  ARG A 121      77.890  53.740  75.000  1.00  0.00           H
ATOM   1832  CZ  ARG A 121      77.330  52.970  73.320  1.00  0.00           C
ATOM   1833  NH1 ARG A 121      77.450  52.990  72.060  1.00  0.00           N
ATOM   1834 1HH1 ARG A 121      77.710  53.840  71.590  1.00  0.00           H
ATOM   1835 2HH1 ARG A 121      77.130  52.180  71.540  1.00  0.00           H
ATOM   1836  NH2 ARG A 121      76.760  52.000  73.880  1.00  0.00           N
ATOM   1837 1HH2 ARG A 121      76.570  52.050  74.880  1.00  0.00           H
ATOM   1838 2HH2 ARG A 121      76.040  51.550  73.340  1.00  0.00           H
ATOM   1839  C   ARG A 121      80.440  59.090  72.540  1.00  0.00           C
ATOM   1840  O   ARG A 121      81.600  58.670  72.280  1.00  0.00           O
ATOM   1841  N   ILE A 122      80.150  60.380  72.310  1.00  0.00           N
ATOM   1842  H   ILE A 122      79.190  60.660  72.480  1.00  0.00           H
ATOM   1843  CA  ILE A 122      81.140  61.460  72.090  1.00  0.00           C
ATOM   1844  HA  ILE A 122      82.020  61.110  71.540  1.00  0.00           H
ATOM   1845  CB  ILE A 122      80.460  62.610  71.210  1.00  0.00           C
ATOM   1846  HB  ILE A 122      79.500  62.860  71.670  1.00  0.00           H
ATOM   1847  CG2 ILE A 122      81.380  63.850  71.200  1.00  0.00           C
ATOM   1848 1HG2 ILE A 122      81.100  64.600  70.460  1.00  0.00           H
ATOM   1849 2HG2 ILE A 122      81.290  64.280  72.200  1.00  0.00           H
ATOM   1850 3HG2 ILE A 122      82.360  63.530  70.860  1.00  0.00           H
ATOM   1851  CG1 ILE A 122      80.330  62.230  69.740  1.00  0.00           C
ATOM   1852 1HG1 ILE A 122      79.900  61.230  69.630  1.00  0.00           H
ATOM   1853 2HG1 ILE A 122      81.320  62.200  69.280  1.00  0.00           H
ATOM   1854  CD  ILE A 122      79.460  63.080  68.870  1.00  0.00           C
ATOM   1855  HD1 ILE A 122      79.890  64.080  68.960  1.00  0.00           H
ATOM   1856  HD2 ILE A 122      79.500  62.740  67.830  1.00  0.00           H
ATOM   1857  HD3 ILE A 122      78.440  63.060  69.250  1.00  0.00           H
ATOM   1858  C   ILE A 122      81.720  62.040  73.420  1.00  0.00           C
ATOM   1859  O   ILE A 122      82.930  62.300  73.480  1.00  0.00           O
ATOM   1860  N   ARG A 123      80.890  62.140  74.500  1.00  0.00           N
ATOM   1861  H   ARG A 123      79.910  61.980  74.330  1.00  0.00           H
ATOM   1862  CA  ARG A 123      81.300  62.670  75.800  1.00  0.00           C
ATOM   1863  HA  ARG A 123      81.810  63.610  75.580  1.00  0.00           H
ATOM   1864  CB  ARG A 123      80.020  62.870  76.640  1.00  0.00           C
ATOM   1865  HB1 ARG A 123      79.520  61.900  76.730  1.00  0.00           H
ATOM   1866  HB2 ARG A 123      79.280  63.530  76.190  1.00  0.00           H
ATOM   1867  CG  ARG A 123      80.260  63.400  78.050  1.00  0.00           C
ATOM   1868  HG1 ARG A 123      81.030  62.780  78.520  1.00  0.00           H
ATOM   1869  HG2 ARG A 123      79.300  63.260  78.560  1.00  0.00           H
ATOM   1870  CD  ARG A 123      80.700  64.910  78.120  1.00  0.00           C
ATOM   1871  HD1 ARG A 123      81.690  64.980  77.680  1.00  0.00           H
ATOM   1872  HD2 ARG A 123      80.900  65.140  79.160  1.00  0.00           H
ATOM   1873  NE  ARG A 123      79.820  65.870  77.380  1.00  0.00           N
ATOM   1874  HE  ARG A 123      79.010  65.410  76.980  1.00  0.00           H
ATOM   1875  CZ  ARG A 123      79.880  67.170  77.520  1.00  0.00           C
ATOM   1876  NH1 ARG A 123      80.930  67.680  78.140  1.00  0.00           N
ATOM   1877 1HH1 ARG A 123      81.650  66.990  78.280  1.00  0.00           H
ATOM   1878 2HH1 ARG A 123      81.220  68.600  77.850  1.00  0.00           H
ATOM   1879  NH2 ARG A 123      78.900  67.880  76.930  1.00  0.00           N
ATOM   1880 1HH2 ARG A 123      78.130  67.430  76.450  1.00  0.00           H
ATOM   1881 2HH2 ARG A 123      78.790  68.870  77.060  1.00  0.00           H
ATOM   1882  C   ARG A 123      82.400  61.830  76.400  1.00  0.00           C
ATOM   1883  O   ARG A 123      83.480  62.280  76.680  1.00  0.00           O
ATOM   1884  N   LYS A 124      82.130  60.550  76.420  1.00  0.00           N
ATOM   1885  H   LYS A 124      81.210  60.290  76.120  1.00  0.00           H
ATOM   1886  CA  LYS A 124      83.120  59.470  76.610  1.00  0.00           C
ATOM   1887  HA  LYS A 124      83.460  59.670  77.620  1.00  0.00           H
ATOM   1888  CB  LYS A 124      82.440  58.120  76.560  1.00  0.00           C
ATOM   1889  HB1 LYS A 124      83.160  57.310  76.430  1.00  0.00           H
ATOM   1890  HB2 LYS A 124      81.830  57.990  75.670  1.00  0.00           H
ATOM   1891  CG  LYS A 124      81.550  57.950  77.890  1.00  0.00           C
ATOM   1892  HG1 LYS A 124      80.850  58.780  77.950  1.00  0.00           H
ATOM   1893  HG2 LYS A 124      82.190  57.900  78.770  1.00  0.00           H
ATOM   1894  CD  LYS A 124      80.710  56.660  77.900  1.00  0.00           C
ATOM   1895  HD1 LYS A 124      81.310  55.800  77.570  1.00  0.00           H
ATOM   1896  HD2 LYS A 124      79.910  56.820  77.180  1.00  0.00           H
ATOM   1897  CE  LYS A 124      80.050  56.370  79.270  1.00  0.00           C
ATOM   1898  HE1 LYS A 124      80.850  55.970  79.900  1.00  0.00           H
ATOM   1899  HE2 LYS A 124      79.240  55.660  79.090  1.00  0.00           H
ATOM   1900  NZ  LYS A 124      79.420  57.560  79.840  1.00  0.00           N
ATOM   1901  HZ1 LYS A 124      78.700  57.930  79.230  1.00  0.00           H
ATOM   1902  HZ2 LYS A 124      78.880  57.300  80.660  1.00  0.00           H
ATOM   1903  HZ3 LYS A 124      80.120  58.260  80.030  1.00  0.00           H
ATOM   1904  C   LYS A 124      84.520  59.470  75.880  1.00  0.00           C
ATOM   1905  O   LYS A 124      85.440  58.770  76.280  1.00  0.00           O
ATOM   1906  N   LEU A 125      84.610  60.320  74.850  1.00  0.00           N
ATOM   1907  H   LEU A 125      83.790  60.710  74.410  1.00  0.00           H
ATOM   1908  CA  LEU A 125      85.870  60.890  74.270  1.00  0.00           C
ATOM   1909  HA  LEU A 125      86.710  60.260  74.570  1.00  0.00           H
ATOM   1910  CB  LEU A 125      85.900  60.930  72.760  1.00  0.00           C
ATOM   1911  HB1 LEU A 125      86.910  61.280  72.520  1.00  0.00           H
ATOM   1912  HB2 LEU A 125      85.230  61.690  72.350  1.00  0.00           H
ATOM   1913  CG  LEU A 125      85.600  59.610  72.070  1.00  0.00           C
ATOM   1914  HG  LEU A 125      84.620  59.240  72.380  1.00  0.00           H
ATOM   1915  CD1 LEU A 125      85.810  59.760  70.540  1.00  0.00           C
ATOM   1916 1HD1 LEU A 125      85.700  58.810  70.020  1.00  0.00           H
ATOM   1917 2HD1 LEU A 125      85.110  60.450  70.070  1.00  0.00           H
ATOM   1918 3HD1 LEU A 125      86.800  60.210  70.500  1.00  0.00           H
ATOM   1919  CD2 LEU A 125      86.510  58.480  72.480  1.00  0.00           C
ATOM   1920 1HD2 LEU A 125      86.350  57.680  71.760  1.00  0.00           H
ATOM   1921 2HD2 LEU A 125      87.550  58.760  72.290  1.00  0.00           H
ATOM   1922 3HD2 LEU A 125      86.310  58.180  73.500  1.00  0.00           H
ATOM   1923  C   LEU A 125      86.340  62.230  74.910  1.00  0.00           C
ATOM   1924  O   LEU A 125      87.360  62.230  75.620  1.00  0.00           O
ATOM   1925  N   ALA A 126      85.520  63.340  74.760  1.00  0.00           N
ATOM   1926  H   ALA A 126      84.560  63.180  74.480  1.00  0.00           H
ATOM   1927  CA  ALA A 126      85.840  64.640  75.310  1.00  0.00           C
ATOM   1928  HA  ALA A 126      86.580  65.180  74.720  1.00  0.00           H
ATOM   1929  CB  ALA A 126      84.590  65.470  74.990  1.00  0.00           C
ATOM   1930  HB1 ALA A 126      84.590  65.610  73.910  1.00  0.00           H
ATOM   1931  HB2 ALA A 126      83.650  64.960  75.210  1.00  0.00           H
ATOM   1932  HB3 ALA A 126      84.620  66.420  75.520  1.00  0.00           H
ATOM   1933  C   ALA A 126      86.230  64.720  76.820  1.00  0.00           C
ATOM   1934  O   ALA A 126      87.070  65.500  77.180  1.00  0.00           O
ATOM   1935  N   ASP A 127      85.650  63.870  77.650  1.00  0.00           N
ATOM   1936  H   ASP A 127      85.000  63.210  77.240  1.00  0.00           H
ATOM   1937  CA  ASP A 127      85.970  63.680  79.110  1.00  0.00           C
ATOM   1938  HA  ASP A 127      85.690  64.640  79.560  1.00  0.00           H
ATOM   1939  CB  ASP A 127      85.150  62.550  79.830  1.00  0.00           C
ATOM   1940  HB1 ASP A 127      85.490  62.340  80.840  1.00  0.00           H
ATOM   1941  HB2 ASP A 127      85.150  61.690  79.150  1.00  0.00           H
ATOM   1942  CG  ASP A 127      83.630  62.970  80.020  1.00  0.00           C
ATOM   1943  OD1 ASP A 127      83.300  64.160  80.010  1.00  0.00           O
ATOM   1944  OD2 ASP A 127      82.750  62.080  80.170  1.00  0.00           O
ATOM   1945  C   ASP A 127      87.500  63.390  79.300  1.00  0.00           C
ATOM   1946  O   ASP A 127      88.120  63.880  80.270  1.00  0.00           O
ATOM   1947  N   GLN A 128      88.200  62.750  78.350  1.00  0.00           N
ATOM   1948  H   GLN A 128      87.760  62.520  77.470  1.00  0.00           H
ATOM   1949  CA  GLN A 128      89.650  62.600  78.560  1.00  0.00           C
ATOM   1950  HA  GLN A 128      89.730  62.540  79.650  1.00  0.00           H
ATOM   1951  CB  GLN A 128      90.130  61.190  77.970  1.00  0.00           C
ATOM   1952  HB1 GLN A 128      91.180  61.090  78.260  1.00  0.00           H
ATOM   1953  HB2 GLN A 128      90.070  61.200  76.880  1.00  0.00           H
ATOM   1954  CG  GLN A 128      89.390  59.990  78.430  1.00  0.00           C
ATOM   1955  HG1 GLN A 128      88.400  59.970  77.970  1.00  0.00           H
ATOM   1956  HG2 GLN A 128      89.360  60.030  79.520  1.00  0.00           H
ATOM   1957  CD  GLN A 128      90.060  58.670  78.050  1.00  0.00           C
ATOM   1958  OE1 GLN A 128      90.860  58.630  77.140  1.00  0.00           O
ATOM   1959  NE2 GLN A 128      89.630  57.560  78.550  1.00  0.00           N
ATOM   1960 1HE2 GLN A 128      88.910  57.670  79.250  1.00  0.00           H
ATOM   1961 2HE2 GLN A 128      90.000  56.660  78.290  1.00  0.00           H
ATOM   1962  C   GLN A 128      90.470  63.800  78.110  1.00  0.00           C
ATOM   1963  O   GLN A 128      91.650  63.860  78.370  1.00  0.00           O
ATOM   1964  N   CYS A 129      89.920  64.690  77.300  1.00  0.00           N
ATOM   1965  H   CYS A 129      88.910  64.630  77.290  1.00  0.00           H
ATOM   1966  CA  CYS A 129      90.690  65.750  76.720  1.00  0.00           C
ATOM   1967  HA  CYS A 129      91.550  65.200  76.330  1.00  0.00           H
ATOM   1968  CB  CYS A 129      89.940  66.400  75.590  1.00  0.00           C
ATOM   1969  HB1 CYS A 129      90.650  67.120  75.170  1.00  0.00           H
ATOM   1970  HB2 CYS A 129      89.090  66.940  75.990  1.00  0.00           H
ATOM   1971  SG  CYS A 129      89.460  65.040  74.430  1.00  0.00           S
ATOM   1972  HG  CYS A 129      88.920  64.120  75.230  1.00  0.00           H
ATOM   1973  C   CYS A 129      91.300  66.750  77.700  1.00  0.00           C
ATOM   1974  O   CYS A 129      90.640  67.140  78.690  1.00  0.00           O
ATOM   1975  N   THR A 130      92.530  67.240  77.410  1.00  0.00           N
ATOM   1976  H   THR A 130      93.060  66.840  76.640  1.00  0.00           H
ATOM   1977  CA  THR A 130      93.270  68.200  78.260  1.00  0.00           C
ATOM   1978  HA  THR A 130      93.000  68.080  79.310  1.00  0.00           H
ATOM   1979  CB  THR A 130      94.790  67.840  78.220  1.00  0.00           C
ATOM   1980  HB  THR A 130      95.380  68.560  78.790  1.00  0.00           H
ATOM   1981  CG2 THR A 130      95.080  66.540  78.970  1.00  0.00           C
ATOM   1982 1HG2 THR A 130      94.650  65.720  78.390  1.00  0.00           H
ATOM   1983 2HG2 THR A 130      96.160  66.420  79.080  1.00  0.00           H
ATOM   1984 3HG2 THR A 130      94.690  66.510  79.990  1.00  0.00           H
ATOM   1985  OG1 THR A 130      95.360  67.750  76.920  1.00  0.00           O
ATOM   1986  HG1 THR A 130      94.870  67.180  76.320  1.00  0.00           H
ATOM   1987  C   THR A 130      93.050  69.660  77.820  1.00  0.00           C
ATOM   1988  O   THR A 130      93.340  70.610  78.500  1.00  0.00           O
ATOM   1989  N   GLY A 131      92.540  69.760  76.550  1.00  0.00           N
ATOM   1990  H   GLY A 131      92.520  68.950  75.940  1.00  0.00           H
ATOM   1991  CA  GLY A 131      92.390  71.090  75.960  1.00  0.00           C
ATOM   1992  HA1 GLY A 131      93.300  71.550  75.580  1.00  0.00           H
ATOM   1993  HA2 GLY A 131      91.810  71.750  76.620  1.00  0.00           H
ATOM   1994  C   GLY A 131      91.590  70.870  74.600  1.00  0.00           C
ATOM   1995  O   GLY A 131      92.040  71.380  73.560  1.00  0.00           O
ATOM   1996  N   LEU A 132      90.530  70.130  74.500  1.00  0.00           N
ATOM   1997  H   LEU A 132      90.110  69.800  75.360  1.00  0.00           H
ATOM   1998  CA  LEU A 132      89.740  69.930  73.180  1.00  0.00           C
ATOM   1999  HA  LEU A 132      90.330  69.170  72.670  1.00  0.00           H
ATOM   2000  CB  LEU A 132      88.440  69.370  73.680  1.00  0.00           C
ATOM   2001  HB1 LEU A 132      87.840  70.040  74.300  1.00  0.00           H
ATOM   2002  HB2 LEU A 132      88.600  68.540  74.360  1.00  0.00           H
ATOM   2003  CG  LEU A 132      87.330  68.960  72.650  1.00  0.00           C
ATOM   2004  HG  LEU A 132      87.130  69.870  72.090  1.00  0.00           H
ATOM   2005  CD1 LEU A 132      87.800  67.860  71.690  1.00  0.00           C
ATOM   2006 1HD1 LEU A 132      88.390  68.390  70.940  1.00  0.00           H
ATOM   2007 2HD1 LEU A 132      88.440  67.140  72.200  1.00  0.00           H
ATOM   2008 3HD1 LEU A 132      87.000  67.320  71.180  1.00  0.00           H
ATOM   2009  CD2 LEU A 132      86.070  68.480  73.310  1.00  0.00           C
ATOM   2010 1HD2 LEU A 132      85.730  69.180  74.070  1.00  0.00           H
ATOM   2011 2HD2 LEU A 132      85.300  68.230  72.580  1.00  0.00           H
ATOM   2012 3HD2 LEU A 132      86.350  67.540  73.790  1.00  0.00           H
ATOM   2013  C   LEU A 132      89.570  71.180  72.310  1.00  0.00           C
ATOM   2014  O   LEU A 132      89.120  72.180  72.790  1.00  0.00           O
ATOM   2015  N   GLN A 133      89.980  71.050  71.020  1.00  0.00           N
ATOM   2016  H   GLN A 133      90.270  70.110  70.790  1.00  0.00           H
ATOM   2017  CA  GLN A 133      89.770  72.020  69.960  1.00  0.00           C
ATOM   2018  HA  GLN A 133      90.020  72.970  70.430  1.00  0.00           H
ATOM   2019  CB  GLN A 133      90.730  71.680  68.780  1.00  0.00           C
ATOM   2020  HB1 GLN A 133      90.620  72.450  68.030  1.00  0.00           H
ATOM   2021  HB2 GLN A 133      90.440  70.750  68.290  1.00  0.00           H
ATOM   2022  CG  GLN A 133      92.210  71.650  69.260  1.00  0.00           C
ATOM   2023  HG1 GLN A 133      92.360  70.650  69.650  1.00  0.00           H
ATOM   2024  HG2 GLN A 133      92.400  72.470  69.950  1.00  0.00           H
ATOM   2025  CD  GLN A 133      93.220  71.720  68.120  1.00  0.00           C
ATOM   2026  OE1 GLN A 133      93.040  72.420  67.150  1.00  0.00           O
ATOM   2027  NE2 GLN A 133      94.310  71.010  68.120  1.00  0.00           N
ATOM   2028 1HE2 GLN A 133      94.520  70.300  68.800  1.00  0.00           H
ATOM   2029 2HE2 GLN A 133      94.890  71.040  67.290  1.00  0.00           H
ATOM   2030  C   GLN A 133      88.250  71.980  69.490  1.00  0.00           C
ATOM   2031  O   GLN A 133      87.570  72.980  69.530  1.00  0.00           O
ATOM   2032  N   GLY A 134      87.840  70.770  69.100  1.00  0.00           N
ATOM   2033  H   GLY A 134      88.570  70.090  69.050  1.00  0.00           H
ATOM   2034  CA  GLY A 134      86.550  70.570  68.440  1.00  0.00           C
ATOM   2035  HA1 GLY A 134      86.360  71.530  67.960  1.00  0.00           H
ATOM   2036  HA2 GLY A 134      85.820  70.290  69.200  1.00  0.00           H
ATOM   2037  C   GLY A 134      86.570  69.420  67.400  1.00  0.00           C
ATOM   2038  O   GLY A 134      87.480  68.590  67.480  1.00  0.00           O
ATOM   2039  N   PHE A 135      85.610  69.540  66.460  1.00  0.00           N
ATOM   2040  H   PHE A 135      85.050  70.370  66.600  1.00  0.00           H
ATOM   2041  CA  PHE A 135      85.050  68.420  65.670  1.00  0.00           C
ATOM   2042  HA  PHE A 135      85.460  67.450  65.960  1.00  0.00           H
ATOM   2043  CB  PHE A 135      83.600  68.290  65.980  1.00  0.00           C
ATOM   2044  HB1 PHE A 135      83.180  67.500  65.350  1.00  0.00           H
ATOM   2045  HB2 PHE A 135      83.180  69.190  65.550  1.00  0.00           H
ATOM   2046  CG  PHE A 135      83.160  68.110  67.440  1.00  0.00           C
ATOM   2047  CD1 PHE A 135      83.160  66.830  68.020  1.00  0.00           C
ATOM   2048  HD1 PHE A 135      83.450  65.930  67.500  1.00  0.00           H
ATOM   2049  CE1 PHE A 135      82.930  66.660  69.370  1.00  0.00           C
ATOM   2050  HE1 PHE A 135      83.100  65.690  69.830  1.00  0.00           H
ATOM   2051  CZ  PHE A 135      82.770  67.760  70.280  1.00  0.00           C
ATOM   2052  HZ  PHE A 135      82.580  67.750  71.350  1.00  0.00           H
ATOM   2053  CE2 PHE A 135      82.760  69.020  69.670  1.00  0.00           C
ATOM   2054  HE2 PHE A 135      82.520  69.910  70.230  1.00  0.00           H
ATOM   2055  CD2 PHE A 135      82.940  69.170  68.260  1.00  0.00           C
ATOM   2056  HD2 PHE A 135      83.030  70.170  67.850  1.00  0.00           H
ATOM   2057  C   PHE A 135      85.230  68.500  64.130  1.00  0.00           C
ATOM   2058  O   PHE A 135      84.910  69.500  63.450  1.00  0.00           O
ATOM   2059  N   LEU A 136      85.660  67.360  63.610  1.00  0.00           N
ATOM   2060  H   LEU A 136      85.740  66.490  64.120  1.00  0.00           H
ATOM   2061  CA  LEU A 136      85.680  67.120  62.180  1.00  0.00           C
ATOM   2062  HA  LEU A 136      85.480  68.000  61.570  1.00  0.00           H
ATOM   2063  CB  LEU A 136      87.010  66.430  61.780  1.00  0.00           C
ATOM   2064  HB1 LEU A 136      86.960  66.130  60.730  1.00  0.00           H
ATOM   2065  HB2 LEU A 136      87.160  65.600  62.480  1.00  0.00           H
ATOM   2066  CG  LEU A 136      88.360  67.180  61.990  1.00  0.00           C
ATOM   2067  HG  LEU A 136      88.540  67.210  63.070  1.00  0.00           H
ATOM   2068  CD1 LEU A 136      89.560  66.500  61.390  1.00  0.00           C
ATOM   2069 1HD1 LEU A 136      89.360  66.400  60.320  1.00  0.00           H
ATOM   2070 2HD1 LEU A 136      90.430  67.110  61.640  1.00  0.00           H
ATOM   2071 3HD1 LEU A 136      89.740  65.510  61.820  1.00  0.00           H
ATOM   2072  CD2 LEU A 136      88.130  68.650  61.510  1.00  0.00           C
ATOM   2073 1HD2 LEU A 136      89.090  69.120  61.300  1.00  0.00           H
ATOM   2074 2HD2 LEU A 136      87.470  68.690  60.650  1.00  0.00           H
ATOM   2075 3HD2 LEU A 136      87.640  69.030  62.410  1.00  0.00           H
ATOM   2076  C   LEU A 136      84.500  66.230  61.860  1.00  0.00           C
ATOM   2077  O   LEU A 136      84.400  65.200  62.510  1.00  0.00           O
ATOM   2078  N   VAL A 137      83.700  66.520  60.820  1.00  0.00           N
ATOM   2079  H   VAL A 137      83.840  67.360  60.290  1.00  0.00           H
ATOM   2080  CA  VAL A 137      82.440  65.760  60.550  1.00  0.00           C
ATOM   2081  HA  VAL A 137      82.290  64.910  61.210  1.00  0.00           H
ATOM   2082  CB  VAL A 137      81.220  66.700  60.850  1.00  0.00           C
ATOM   2083  HB  VAL A 137      81.230  67.420  60.030  1.00  0.00           H
ATOM   2084  CG1 VAL A 137      79.830  66.010  60.770  1.00  0.00           C
ATOM   2085 1HG1 VAL A 137      79.580  65.600  61.750  1.00  0.00           H
ATOM   2086 2HG1 VAL A 137      79.140  66.780  60.440  1.00  0.00           H
ATOM   2087 3HG1 VAL A 137      79.830  65.250  59.980  1.00  0.00           H
ATOM   2088  CG2 VAL A 137      81.310  67.520  62.160  1.00  0.00           C
ATOM   2089 1HG2 VAL A 137      80.330  67.760  62.570  1.00  0.00           H
ATOM   2090 2HG2 VAL A 137      81.780  66.880  62.900  1.00  0.00           H
ATOM   2091 3HG2 VAL A 137      81.830  68.470  62.050  1.00  0.00           H
ATOM   2092  C   VAL A 137      82.480  65.280  59.090  1.00  0.00           C
ATOM   2093  O   VAL A 137      82.850  66.020  58.170  1.00  0.00           O
ATOM   2094  N   PHE A 138      82.310  63.970  58.920  1.00  0.00           N
ATOM   2095  H   PHE A 138      82.200  63.380  59.730  1.00  0.00           H
ATOM   2096  CA  PHE A 138      82.330  63.310  57.660  1.00  0.00           C
ATOM   2097  HA  PHE A 138      82.730  63.950  56.870  1.00  0.00           H
ATOM   2098  CB  PHE A 138      83.320  62.150  57.710  1.00  0.00           C
ATOM   2099  HB1 PHE A 138      83.200  61.510  56.840  1.00  0.00           H
ATOM   2100  HB2 PHE A 138      82.900  61.520  58.500  1.00  0.00           H
ATOM   2101  CG  PHE A 138      84.750  62.570  57.890  1.00  0.00           C
ATOM   2102  CD1 PHE A 138      85.180  62.820  59.170  1.00  0.00           C
ATOM   2103  HD1 PHE A 138      84.490  62.700  59.990  1.00  0.00           H
ATOM   2104  CE1 PHE A 138      86.580  63.280  59.440  1.00  0.00           C
ATOM   2105  HE1 PHE A 138      86.800  63.520  60.470  1.00  0.00           H
ATOM   2106  CZ  PHE A 138      87.370  63.610  58.280  1.00  0.00           C
ATOM   2107  HZ  PHE A 138      88.360  64.040  58.300  1.00  0.00           H
ATOM   2108  CE2 PHE A 138      86.830  63.430  57.010  1.00  0.00           C
ATOM   2109  HE2 PHE A 138      87.400  63.740  56.150  1.00  0.00           H
ATOM   2110  CD2 PHE A 138      85.550  62.970  56.800  1.00  0.00           C
ATOM   2111  HD2 PHE A 138      85.170  62.990  55.790  1.00  0.00           H
ATOM   2112  C   PHE A 138      80.850  62.890  57.340  1.00  0.00           C
ATOM   2113  O   PHE A 138      80.170  62.280  58.210  1.00  0.00           O
ATOM   2114  N   HIS A 139      80.330  63.250  56.190  1.00  0.00           N
ATOM   2115  H   HIS A 139      80.860  63.780  55.520  1.00  0.00           H
ATOM   2116  CA  HIS A 139      78.990  62.900  55.780  1.00  0.00           C
ATOM   2117  HA  HIS A 139      78.760  61.890  56.140  1.00  0.00           H
ATOM   2118  CB  HIS A 139      77.890  63.690  56.620  1.00  0.00           C
ATOM   2119  HB1 HIS A 139      77.870  63.360  57.660  1.00  0.00           H
ATOM   2120  HB2 HIS A 139      76.900  63.360  56.310  1.00  0.00           H
ATOM   2121  CG  HIS A 139      77.800  65.180  56.340  1.00  0.00           C
ATOM   2122  ND1 HIS A 139      76.740  65.820  55.710  1.00  0.00           N
ATOM   2123  HD1 HIS A 139      75.910  65.320  55.420  1.00  0.00           H
ATOM   2124  CE1 HIS A 139      76.940  67.150  55.940  1.00  0.00           C
ATOM   2125  HE1 HIS A 139      76.240  67.920  55.650  1.00  0.00           H
ATOM   2126  NE2 HIS A 139      78.070  67.380  56.630  1.00  0.00           N
ATOM   2127  HE2 HIS A 139      78.400  68.270  56.950  1.00  0.00           H
ATOM   2128  CD2 HIS A 139      78.620  66.130  56.840  1.00  0.00           C
ATOM   2129  HD2 HIS A 139      79.500  65.900  57.420  1.00  0.00           H
ATOM   2130  C   HIS A 139      78.730  63.150  54.280  1.00  0.00           C
ATOM   2131  O   HIS A 139      79.380  63.930  53.600  1.00  0.00           O
ATOM   2132  N   SER A 140      77.670  62.610  53.740  1.00  0.00           N
ATOM   2133  H   SER A 140      77.240  61.950  54.370  1.00  0.00           H
ATOM   2134  CA  SER A 140      76.970  63.080  52.500  1.00  0.00           C
ATOM   2135  HA  SER A 140      77.770  63.380  51.830  1.00  0.00           H
ATOM   2136  CB  SER A 140      76.340  61.860  51.730  1.00  0.00           C
ATOM   2137  HB1 SER A 140      77.010  61.040  51.490  1.00  0.00           H
ATOM   2138  HB2 SER A 140      76.020  62.180  50.740  1.00  0.00           H
ATOM   2139  OG  SER A 140      75.330  61.330  52.620  1.00  0.00           O
ATOM   2140  HG  SER A 140      75.300  60.370  52.630  1.00  0.00           H
ATOM   2141  C   SER A 140      75.880  64.150  52.580  1.00  0.00           C
ATOM   2142  O   SER A 140      75.250  64.260  53.640  1.00  0.00           O
ATOM   2143  N   PHE A 141      75.660  64.940  51.500  1.00  0.00           N
ATOM   2144  H   PHE A 141      76.350  65.050  50.770  1.00  0.00           H
ATOM   2145  CA  PHE A 141      74.530  65.840  51.440  1.00  0.00           C
ATOM   2146  HA  PHE A 141      74.320  66.240  52.430  1.00  0.00           H
ATOM   2147  CB  PHE A 141      74.790  66.990  50.450  1.00  0.00           C
ATOM   2148  HB1 PHE A 141      73.880  67.560  50.340  1.00  0.00           H
ATOM   2149  HB2 PHE A 141      75.030  66.480  49.510  1.00  0.00           H
ATOM   2150  CG  PHE A 141      75.740  68.110  50.850  1.00  0.00           C
ATOM   2151  CD1 PHE A 141      76.090  68.410  52.200  1.00  0.00           C
ATOM   2152  HD1 PHE A 141      75.810  67.700  52.960  1.00  0.00           H
ATOM   2153  CE1 PHE A 141      77.020  69.370  52.500  1.00  0.00           C
ATOM   2154  HE1 PHE A 141      77.310  69.610  53.510  1.00  0.00           H
ATOM   2155  CZ  PHE A 141      77.680  70.080  51.440  1.00  0.00           C
ATOM   2156  HZ  PHE A 141      78.520  70.680  51.750  1.00  0.00           H
ATOM   2157  CE2 PHE A 141      77.330  69.800  50.160  1.00  0.00           C
ATOM   2158  HE2 PHE A 141      77.810  70.360  49.370  1.00  0.00           H
ATOM   2159  CD2 PHE A 141      76.290  68.880  49.810  1.00  0.00           C
ATOM   2160  HD2 PHE A 141      76.050  68.760  48.770  1.00  0.00           H
ATOM   2161  C   PHE A 141      73.240  65.150  50.920  1.00  0.00           C
ATOM   2162  O   PHE A 141      72.120  65.560  51.240  1.00  0.00           O
ATOM   2163  N   GLY A 142      73.390  64.100  50.110  1.00  0.00           N
ATOM   2164  H   GLY A 142      74.290  63.980  49.670  1.00  0.00           H
ATOM   2165  CA  GLY A 142      72.340  63.280  49.540  1.00  0.00           C
ATOM   2166  HA1 GLY A 142      72.660  62.820  48.610  1.00  0.00           H
ATOM   2167  HA2 GLY A 142      71.520  63.930  49.230  1.00  0.00           H
ATOM   2168  C   GLY A 142      71.750  62.180  50.440  1.00  0.00           C
ATOM   2169  O   GLY A 142      70.640  61.730  50.280  1.00  0.00           O
ATOM   2170  N   GLY A 143      72.490  61.730  51.470  1.00  0.00           N
ATOM   2171  H   GLY A 143      73.390  62.180  51.530  1.00  0.00           H
ATOM   2172  CA  GLY A 143      72.120  60.730  52.390  1.00  0.00           C
ATOM   2173  HA1 GLY A 143      73.030  60.450  52.910  1.00  0.00           H
ATOM   2174  HA2 GLY A 143      71.710  59.870  51.850  1.00  0.00           H
ATOM   2175  C   GLY A 143      70.980  61.160  53.350  1.00  0.00           C
ATOM   2176  O   GLY A 143      70.920  62.370  53.550  1.00  0.00           O
ATOM   2177  N   GLY A 144      70.130  60.330  53.900  1.00  0.00           N
ATOM   2178  H   GLY A 144      70.310  59.340  53.850  1.00  0.00           H
ATOM   2179  CA  GLY A 144      69.090  60.770  54.910  1.00  0.00           C
ATOM   2180  HA1 GLY A 144      68.130  60.250  54.820  1.00  0.00           H
ATOM   2181  HA2 GLY A 144      68.900  61.830  54.710  1.00  0.00           H
ATOM   2182  C   GLY A 144      69.610  60.650  56.350  1.00  0.00           C
ATOM   2183  O   GLY A 144      69.310  61.450  57.210  1.00  0.00           O
ATOM   2184  N   THR A 145      70.480  59.710  56.600  1.00  0.00           N
ATOM   2185  H   THR A 145      70.690  59.020  55.890  1.00  0.00           H
ATOM   2186  CA  THR A 145      71.320  59.730  57.810  1.00  0.00           C
ATOM   2187  HA  THR A 145      70.780  59.690  58.750  1.00  0.00           H
ATOM   2188  CB  THR A 145      72.130  58.420  57.840  1.00  0.00           C
ATOM   2189  HB  THR A 145      72.770  58.330  56.970  1.00  0.00           H
ATOM   2190  CG2 THR A 145      73.010  58.310  59.110  1.00  0.00           C
ATOM   2191 1HG2 THR A 145      72.470  58.580  60.020  1.00  0.00           H
ATOM   2192 2HG2 THR A 145      73.330  57.280  59.270  1.00  0.00           H
ATOM   2193 3HG2 THR A 145      73.860  58.970  58.940  1.00  0.00           H
ATOM   2194  OG1 THR A 145      71.140  57.390  58.010  1.00  0.00           O
ATOM   2195  HG1 THR A 145      71.170  56.940  57.160  1.00  0.00           H
ATOM   2196  C   THR A 145      72.310  60.890  57.690  1.00  0.00           C
ATOM   2197  O   THR A 145      72.180  61.900  58.440  1.00  0.00           O
ATOM   2198  N   GLY A 146      73.130  60.890  56.640  1.00  0.00           N
ATOM   2199  H   GLY A 146      73.240  60.040  56.110  1.00  0.00           H
ATOM   2200  CA  GLY A 146      74.170  61.910  56.300  1.00  0.00           C
ATOM   2201  HA1 GLY A 146      74.710  61.550  55.430  1.00  0.00           H
ATOM   2202  HA2 GLY A 146      74.940  61.850  57.070  1.00  0.00           H
ATOM   2203  C   GLY A 146      73.770  63.350  56.140  1.00  0.00           C
ATOM   2204  O   GLY A 146      74.590  64.230  56.460  1.00  0.00           O
ATOM   2205  N   SER A 147      72.540  63.660  55.700  1.00  0.00           N
ATOM   2206  H   SER A 147      71.900  62.930  55.430  1.00  0.00           H
ATOM   2207  CA  SER A 147      72.050  65.040  55.740  1.00  0.00           C
ATOM   2208  HA  SER A 147      72.870  65.750  55.750  1.00  0.00           H
ATOM   2209  CB  SER A 147      71.190  65.310  54.440  1.00  0.00           C
ATOM   2210  HB1 SER A 147      71.770  65.000  53.570  1.00  0.00           H
ATOM   2211  HB2 SER A 147      70.980  66.380  54.480  1.00  0.00           H
ATOM   2212  OG  SER A 147      69.970  64.600  54.490  1.00  0.00           O
ATOM   2213  HG  SER A 147      70.230  63.710  54.250  1.00  0.00           H
ATOM   2214  C   SER A 147      71.240  65.420  57.020  1.00  0.00           C
ATOM   2215  O   SER A 147      71.500  66.410  57.650  1.00  0.00           O
ATOM   2216  N   GLY A 148      70.200  64.550  57.320  1.00  0.00           N
ATOM   2217  H   GLY A 148      69.930  63.870  56.620  1.00  0.00           H
ATOM   2218  CA  GLY A 148      69.250  64.800  58.360  1.00  0.00           C
ATOM   2219  HA1 GLY A 148      68.490  64.030  58.360  1.00  0.00           H
ATOM   2220  HA2 GLY A 148      68.730  65.750  58.330  1.00  0.00           H
ATOM   2221  C   GLY A 148      69.860  64.680  59.760  1.00  0.00           C
ATOM   2222  O   GLY A 148      69.750  65.680  60.510  1.00  0.00           O
ATOM   2223  N   PHE A 149      70.370  63.490  60.170  1.00  0.00           N
ATOM   2224  H   PHE A 149      70.520  62.810  59.440  1.00  0.00           H
ATOM   2225  CA  PHE A 149      70.970  63.350  61.470  1.00  0.00           C
ATOM   2226  HA  PHE A 149      70.260  63.540  62.280  1.00  0.00           H
ATOM   2227  CB  PHE A 149      71.370  61.880  61.660  1.00  0.00           C
ATOM   2228  HB1 PHE A 149      72.130  61.540  60.970  1.00  0.00           H
ATOM   2229  HB2 PHE A 149      70.580  61.170  61.400  1.00  0.00           H
ATOM   2230  CG  PHE A 149      71.730  61.500  63.100  1.00  0.00           C
ATOM   2231  CD1 PHE A 149      70.630  61.200  63.970  1.00  0.00           C
ATOM   2232  HD1 PHE A 149      69.620  61.110  63.610  1.00  0.00           H
ATOM   2233  CE1 PHE A 149      70.920  60.830  65.300  1.00  0.00           C
ATOM   2234  HE1 PHE A 149      70.170  60.610  66.050  1.00  0.00           H
ATOM   2235  CZ  PHE A 149      72.250  60.790  65.760  1.00  0.00           C
ATOM   2236  HZ  PHE A 149      72.450  60.590  66.810  1.00  0.00           H
ATOM   2237  CE2 PHE A 149      73.340  61.120  64.890  1.00  0.00           C
ATOM   2238  HE2 PHE A 149      74.330  61.120  65.330  1.00  0.00           H
ATOM   2239  CD2 PHE A 149      73.070  61.500  63.590  1.00  0.00           C
ATOM   2240  HD2 PHE A 149      73.870  61.600  62.870  1.00  0.00           H
ATOM   2241  C   PHE A 149      72.120  64.340  61.740  1.00  0.00           C
ATOM   2242  O   PHE A 149      72.170  64.960  62.810  1.00  0.00           O
ATOM   2243  N   THR A 150      72.990  64.510  60.720  1.00  0.00           N
ATOM   2244  H   THR A 150      72.890  63.890  59.940  1.00  0.00           H
ATOM   2245  CA  THR A 150      74.170  65.360  60.830  1.00  0.00           C
ATOM   2246  HA  THR A 150      74.770  64.960  61.650  1.00  0.00           H
ATOM   2247  CB  THR A 150      74.920  65.470  59.530  1.00  0.00           C
ATOM   2248  HB  THR A 150      74.300  65.980  58.790  1.00  0.00           H
ATOM   2249  CG2 THR A 150      76.170  66.230  59.580  1.00  0.00           C
ATOM   2250 1HG2 THR A 150      76.790  65.890  60.410  1.00  0.00           H
ATOM   2251 2HG2 THR A 150      76.660  66.060  58.620  1.00  0.00           H
ATOM   2252 3HG2 THR A 150      75.980  67.300  59.630  1.00  0.00           H
ATOM   2253  OG1 THR A 150      75.270  64.170  59.140  1.00  0.00           O
ATOM   2254  HG1 THR A 150      75.020  64.070  58.210  1.00  0.00           H
ATOM   2255  C   THR A 150      73.830  66.800  61.240  1.00  0.00           C
ATOM   2256  O   THR A 150      74.640  67.300  62.080  1.00  0.00           O
ATOM   2257  N   SER A 151      72.700  67.340  60.680  1.00  0.00           N
ATOM   2258  H   SER A 151      72.130  66.880  59.990  1.00  0.00           H
ATOM   2259  CA  SER A 151      72.310  68.750  61.090  1.00  0.00           C
ATOM   2260  HA  SER A 151      73.190  69.370  60.910  1.00  0.00           H
ATOM   2261  CB  SER A 151      71.270  69.310  60.130  1.00  0.00           C
ATOM   2262  HB1 SER A 151      71.590  69.340  59.090  1.00  0.00           H
ATOM   2263  HB2 SER A 151      71.090  70.330  60.490  1.00  0.00           H
ATOM   2264  OG  SER A 151      70.180  68.400  60.120  1.00  0.00           O
ATOM   2265  HG  SER A 151      69.470  68.770  59.600  1.00  0.00           H
ATOM   2266  C   SER A 151      71.950  68.930  62.500  1.00  0.00           C
ATOM   2267  O   SER A 151      72.510  69.820  63.130  1.00  0.00           O
ATOM   2268  N   LEU A 152      71.160  68.040  63.020  1.00  0.00           N
ATOM   2269  H   LEU A 152      70.890  67.330  62.360  1.00  0.00           H
ATOM   2270  CA  LEU A 152      70.740  68.010  64.450  1.00  0.00           C
ATOM   2271  HA  LEU A 152      70.320  68.980  64.700  1.00  0.00           H
ATOM   2272  CB  LEU A 152      69.700  66.920  64.580  1.00  0.00           C
ATOM   2273  HB1 LEU A 152      70.030  66.020  64.050  1.00  0.00           H
ATOM   2274  HB2 LEU A 152      68.780  67.280  64.140  1.00  0.00           H
ATOM   2275  CG  LEU A 152      69.380  66.500  66.040  1.00  0.00           C
ATOM   2276  HG  LEU A 152      70.270  66.230  66.610  1.00  0.00           H
ATOM   2277  CD1 LEU A 152      68.610  67.680  66.650  1.00  0.00           C
ATOM   2278 1HD1 LEU A 152      69.280  68.540  66.600  1.00  0.00           H
ATOM   2279 2HD1 LEU A 152      67.710  67.980  66.120  1.00  0.00           H
ATOM   2280 3HD1 LEU A 152      68.360  67.500  67.700  1.00  0.00           H
ATOM   2281  CD2 LEU A 152      68.510  65.310  66.180  1.00  0.00           C
ATOM   2282 1HD2 LEU A 152      68.380  65.150  67.250  1.00  0.00           H
ATOM   2283 2HD2 LEU A 152      67.550  65.370  65.670  1.00  0.00           H
ATOM   2284 3HD2 LEU A 152      69.120  64.480  65.820  1.00  0.00           H
ATOM   2285  C   LEU A 152      71.990  67.680  65.360  1.00  0.00           C
ATOM   2286  O   LEU A 152      72.110  68.110  66.540  1.00  0.00           O
ATOM   2287  N   LEU A 153      72.950  66.980  64.830  1.00  0.00           N
ATOM   2288  H   LEU A 153      72.800  66.630  63.890  1.00  0.00           H
ATOM   2289  CA  LEU A 153      74.230  66.770  65.450  1.00  0.00           C
ATOM   2290  HA  LEU A 153      74.000  66.510  66.480  1.00  0.00           H
ATOM   2291  CB  LEU A 153      75.010  65.610  64.930  1.00  0.00           C
ATOM   2292  HB1 LEU A 153      75.030  65.560  63.840  1.00  0.00           H
ATOM   2293  HB2 LEU A 153      74.430  64.730  65.210  1.00  0.00           H
ATOM   2294  CG  LEU A 153      76.440  65.340  65.470  1.00  0.00           C
ATOM   2295  HG  LEU A 153      77.060  66.210  65.270  1.00  0.00           H
ATOM   2296  CD1 LEU A 153      76.460  65.100  66.920  1.00  0.00           C
ATOM   2297 1HD1 LEU A 153      76.190  65.990  67.490  1.00  0.00           H
ATOM   2298 2HD1 LEU A 153      75.680  64.340  66.970  1.00  0.00           H
ATOM   2299 3HD1 LEU A 153      77.390  64.620  67.210  1.00  0.00           H
ATOM   2300  CD2 LEU A 153      76.990  64.130  64.700  1.00  0.00           C
ATOM   2301 1HD2 LEU A 153      77.120  64.430  63.660  1.00  0.00           H
ATOM   2302 2HD2 LEU A 153      77.970  63.950  65.140  1.00  0.00           H
ATOM   2303 3HD2 LEU A 153      76.400  63.230  64.830  1.00  0.00           H
ATOM   2304  C   LEU A 153      74.940  68.160  65.560  1.00  0.00           C
ATOM   2305  O   LEU A 153      75.410  68.510  66.650  1.00  0.00           O
ATOM   2306  N   MET A 154      75.020  68.990  64.520  1.00  0.00           N
ATOM   2307  H   MET A 154      74.720  68.640  63.620  1.00  0.00           H
ATOM   2308  CA  MET A 154      75.580  70.420  64.640  1.00  0.00           C
ATOM   2309  HA  MET A 154      76.600  70.290  65.000  1.00  0.00           H
ATOM   2310  CB  MET A 154      75.740  71.070  63.310  1.00  0.00           C
ATOM   2311  HB1 MET A 154      76.290  72.010  63.390  1.00  0.00           H
ATOM   2312  HB2 MET A 154      74.780  71.130  62.800  1.00  0.00           H
ATOM   2313  CG  MET A 154      76.600  70.160  62.440  1.00  0.00           C
ATOM   2314  HG1 MET A 154      76.410  70.490  61.420  1.00  0.00           H
ATOM   2315  HG2 MET A 154      76.230  69.140  62.470  1.00  0.00           H
ATOM   2316  SD  MET A 154      78.380  70.230  62.830  1.00  0.00           S
ATOM   2317  CE  MET A 154      78.930  71.330  61.420  1.00  0.00           C
ATOM   2318  HE1 MET A 154      78.540  71.030  60.450  1.00  0.00           H
ATOM   2319  HE2 MET A 154      78.380  72.260  61.570  1.00  0.00           H
ATOM   2320  HE3 MET A 154      80.010  71.500  61.340  1.00  0.00           H
ATOM   2321  C   MET A 154      74.730  71.290  65.540  1.00  0.00           C
ATOM   2322  O   MET A 154      75.360  71.980  66.340  1.00  0.00           O
ATOM   2323  N   GLU A 155      73.400  71.140  65.610  1.00  0.00           N
ATOM   2324  H   GLU A 155      72.990  70.460  64.980  1.00  0.00           H
ATOM   2325  CA  GLU A 155      72.500  71.970  66.490  1.00  0.00           C
ATOM   2326  HA  GLU A 155      72.630  73.050  66.360  1.00  0.00           H
ATOM   2327  CB  GLU A 155      70.990  71.570  66.250  1.00  0.00           C
ATOM   2328  HB1 GLU A 155      70.470  71.980  67.120  1.00  0.00           H
ATOM   2329  HB2 GLU A 155      70.870  70.490  66.370  1.00  0.00           H
ATOM   2330  CG  GLU A 155      70.400  71.950  64.830  1.00  0.00           C
ATOM   2331  HG1 GLU A 155      70.760  71.220  64.100  1.00  0.00           H
ATOM   2332  HG2 GLU A 155      70.790  72.920  64.550  1.00  0.00           H
ATOM   2333  CD  GLU A 155      68.960  72.040  64.890  1.00  0.00           C
ATOM   2334  OE1 GLU A 155      68.210  71.070  64.690  1.00  0.00           O
ATOM   2335  OE2 GLU A 155      68.500  73.170  65.110  1.00  0.00           O
ATOM   2336  C   GLU A 155      72.860  71.720  67.950  1.00  0.00           C
ATOM   2337  O   GLU A 155      73.120  72.670  68.690  1.00  0.00           O
ATOM   2338  N   ARG A 156      73.070  70.450  68.350  1.00  0.00           N
ATOM   2339  H   ARG A 156      72.960  69.830  67.560  1.00  0.00           H
ATOM   2340  CA  ARG A 156      73.410  69.950  69.730  1.00  0.00           C
ATOM   2341  HA  ARG A 156      72.840  70.580  70.410  1.00  0.00           H
ATOM   2342  CB  ARG A 156      72.880  68.530  69.900  1.00  0.00           C
ATOM   2343  HB1 ARG A 156      73.300  68.150  70.830  1.00  0.00           H
ATOM   2344  HB2 ARG A 156      73.230  67.940  69.050  1.00  0.00           H
ATOM   2345  CG  ARG A 156      71.340  68.400  70.060  1.00  0.00           C
ATOM   2346  HG1 ARG A 156      71.180  67.320  70.080  1.00  0.00           H
ATOM   2347  HG2 ARG A 156      70.780  68.670  69.160  1.00  0.00           H
ATOM   2348  CD  ARG A 156      70.530  69.000  71.240  1.00  0.00           C
ATOM   2349  HD1 ARG A 156      69.460  68.840  71.120  1.00  0.00           H
ATOM   2350  HD2 ARG A 156      70.660  70.080  71.140  1.00  0.00           H
ATOM   2351  NE  ARG A 156      71.030  68.500  72.510  1.00  0.00           N
ATOM   2352  HE  ARG A 156      71.690  69.070  73.030  1.00  0.00           H
ATOM   2353  CZ  ARG A 156      70.450  67.500  73.160  1.00  0.00           C
ATOM   2354  NH1 ARG A 156      69.440  66.820  72.810  1.00  0.00           N
ATOM   2355 1HH1 ARG A 156      69.010  66.910  71.900  1.00  0.00           H
ATOM   2356 2HH1 ARG A 156      69.020  66.140  73.430  1.00  0.00           H
ATOM   2357  NH2 ARG A 156      70.850  67.180  74.360  1.00  0.00           N
ATOM   2358 1HH2 ARG A 156      71.670  67.630  74.730  1.00  0.00           H
ATOM   2359 2HH2 ARG A 156      70.530  66.310  74.770  1.00  0.00           H
ATOM   2360  C   ARG A 156      74.830  70.160  70.130  1.00  0.00           C
ATOM   2361  O   ARG A 156      75.060  70.520  71.240  1.00  0.00           O
ATOM   2362  N   LEU A 157      75.730  70.020  69.160  1.00  0.00           N
ATOM   2363  H   LEU A 157      75.430  69.680  68.250  1.00  0.00           H
ATOM   2364  CA  LEU A 157      77.100  70.410  69.340  1.00  0.00           C
ATOM   2365  HA  LEU A 157      77.430  69.840  70.210  1.00  0.00           H
ATOM   2366  CB  LEU A 157      77.940  69.890  68.160  1.00  0.00           C
ATOM   2367  HB1 LEU A 157      78.850  70.480  68.240  1.00  0.00           H
ATOM   2368  HB2 LEU A 157      77.520  70.160  67.190  1.00  0.00           H
ATOM   2369  CG  LEU A 157      78.350  68.370  68.200  1.00  0.00           C
ATOM   2370  HG  LEU A 157      77.470  67.770  68.460  1.00  0.00           H
ATOM   2371  CD1 LEU A 157      78.820  67.950  66.800  1.00  0.00           C
ATOM   2372 1HD1 LEU A 157      79.620  68.600  66.430  1.00  0.00           H
ATOM   2373 2HD1 LEU A 157      79.030  66.880  66.720  1.00  0.00           H
ATOM   2374 3HD1 LEU A 157      77.940  68.100  66.180  1.00  0.00           H
ATOM   2375  CD2 LEU A 157      79.360  68.080  69.240  1.00  0.00           C
ATOM   2376 1HD2 LEU A 157      78.840  68.110  70.200  1.00  0.00           H
ATOM   2377 2HD2 LEU A 157      79.820  67.100  69.090  1.00  0.00           H
ATOM   2378 3HD2 LEU A 157      80.240  68.720  69.240  1.00  0.00           H
ATOM   2379  C   LEU A 157      77.290  71.910  69.560  1.00  0.00           C
ATOM   2380  O   LEU A 157      78.090  72.320  70.380  1.00  0.00           O
ATOM   2381  N   SER A 158      76.360  72.770  69.040  1.00  0.00           N
ATOM   2382  H   SER A 158      75.610  72.480  68.420  1.00  0.00           H
ATOM   2383  CA  SER A 158      76.390  74.220  69.350  1.00  0.00           C
ATOM   2384  HA  SER A 158      77.420  74.570  69.370  1.00  0.00           H
ATOM   2385  CB  SER A 158      75.730  75.020  68.140  1.00  0.00           C
ATOM   2386  HB1 SER A 158      75.900  76.090  68.240  1.00  0.00           H
ATOM   2387  HB2 SER A 158      74.690  74.720  68.030  1.00  0.00           H
ATOM   2388  OG  SER A 158      76.410  74.720  66.930  1.00  0.00           O
ATOM   2389  HG  SER A 158      75.870  74.070  66.490  1.00  0.00           H
ATOM   2390  C   SER A 158      75.830  74.620  70.700  1.00  0.00           C
ATOM   2391  O   SER A 158      76.090  75.750  71.120  1.00  0.00           O
ATOM   2392  N   VAL A 159      75.210  73.630  71.430  1.00  0.00           N
ATOM   2393  H   VAL A 159      75.290  72.680  71.090  1.00  0.00           H
ATOM   2394  CA  VAL A 159      74.700  73.760  72.830  1.00  0.00           C
ATOM   2395  HA  VAL A 159      74.720  74.840  73.000  1.00  0.00           H
ATOM   2396  CB  VAL A 159      73.240  73.240  72.860  1.00  0.00           C
ATOM   2397  HB  VAL A 159      73.210  72.160  72.670  1.00  0.00           H
ATOM   2398  CG1 VAL A 159      72.690  73.440  74.250  1.00  0.00           C
ATOM   2399 1HG1 VAL A 159      72.580  74.490  74.490  1.00  0.00           H
ATOM   2400 2HG1 VAL A 159      71.720  72.940  74.370  1.00  0.00           H
ATOM   2401 3HG1 VAL A 159      73.380  73.020  74.990  1.00  0.00           H
ATOM   2402  CG2 VAL A 159      72.250  73.870  71.950  1.00  0.00           C
ATOM   2403 1HG2 VAL A 159      72.320  74.910  72.260  1.00  0.00           H
ATOM   2404 2HG2 VAL A 159      72.600  73.630  70.940  1.00  0.00           H
ATOM   2405 3HG2 VAL A 159      71.230  73.550  72.170  1.00  0.00           H
ATOM   2406  C   VAL A 159      75.820  73.160  73.760  1.00  0.00           C
ATOM   2407  O   VAL A 159      76.470  73.890  74.500  1.00  0.00           O
ATOM   2408  N   ASP A 160      76.070  71.880  73.690  1.00  0.00           N
ATOM   2409  H   ASP A 160      75.660  71.330  72.950  1.00  0.00           H
ATOM   2410  CA  ASP A 160      77.140  71.290  74.640  1.00  0.00           C
ATOM   2411  HA  ASP A 160      76.910  71.640  75.640  1.00  0.00           H
ATOM   2412  CB  ASP A 160      77.050  69.760  74.720  1.00  0.00           C
ATOM   2413  HB1 ASP A 160      78.020  69.340  74.950  1.00  0.00           H
ATOM   2414  HB2 ASP A 160      76.830  69.490  73.690  1.00  0.00           H
ATOM   2415  CG  ASP A 160      75.910  69.080  75.520  1.00  0.00           C
ATOM   2416  OD1 ASP A 160      74.910  69.740  75.800  1.00  0.00           O
ATOM   2417  OD2 ASP A 160      76.050  67.940  75.890  1.00  0.00           O
ATOM   2418  C   ASP A 160      78.570  71.710  74.420  1.00  0.00           C
ATOM   2419  O   ASP A 160      79.370  71.590  75.390  1.00  0.00           O
ATOM   2420  N   TYR A 161      78.900  72.240  73.270  1.00  0.00           N
ATOM   2421  H   TYR A 161      78.180  72.460  72.590  1.00  0.00           H
ATOM   2422  CA  TYR A 161      80.280  72.490  72.890  1.00  0.00           C
ATOM   2423  HA  TYR A 161      80.870  72.520  73.810  1.00  0.00           H
ATOM   2424  CB  TYR A 161      80.800  71.370  72.040  1.00  0.00           C
ATOM   2425  HB1 TYR A 161      81.860  71.500  71.810  1.00  0.00           H
ATOM   2426  HB2 TYR A 161      80.230  71.280  71.120  1.00  0.00           H
ATOM   2427  CG  TYR A 161      80.770  70.040  72.830  1.00  0.00           C
ATOM   2428  CD1 TYR A 161      81.870  69.740  73.570  1.00  0.00           C
ATOM   2429  HD1 TYR A 161      82.720  70.400  73.670  1.00  0.00           H
ATOM   2430  CE1 TYR A 161      81.940  68.490  74.160  1.00  0.00           C
ATOM   2431  HE1 TYR A 161      82.780  68.150  74.740  1.00  0.00           H
ATOM   2432  CZ  TYR A 161      80.880  67.570  74.040  1.00  0.00           C
ATOM   2433  OH  TYR A 161      80.900  66.310  74.540  1.00  0.00           O
ATOM   2434  HH  TYR A 161      80.100  65.810  74.370  1.00  0.00           H
ATOM   2435  CE2 TYR A 161      79.780  67.930  73.230  1.00  0.00           C
ATOM   2436  HE2 TYR A 161      78.890  67.340  73.100  1.00  0.00           H
ATOM   2437  CD2 TYR A 161      79.720  69.140  72.600  1.00  0.00           C
ATOM   2438  HD2 TYR A 161      78.820  69.350  72.030  1.00  0.00           H
ATOM   2439  C   TYR A 161      80.500  73.860  72.180  1.00  0.00           C
ATOM   2440  O   TYR A 161      81.100  74.040  71.150  1.00  0.00           O
ATOM   2441  N   GLY A 162      79.790  74.850  72.740  1.00  0.00           N
ATOM   2442  H   GLY A 162      79.300  74.580  73.580  1.00  0.00           H
ATOM   2443  CA  GLY A 162      79.640  76.210  72.180  1.00  0.00           C
ATOM   2444  HA1 GLY A 162      78.980  76.820  72.790  1.00  0.00           H
ATOM   2445  HA2 GLY A 162      79.180  76.060  71.200  1.00  0.00           H
ATOM   2446  C   GLY A 162      80.900  77.020  71.850  1.00  0.00           C
ATOM   2447  O   GLY A 162      80.870  77.820  70.880  1.00  0.00           O
ATOM   2448  N   LYS A 163      81.930  76.860  72.680  1.00  0.00           N
ATOM   2449  H   LYS A 163      81.760  76.380  73.560  1.00  0.00           H
ATOM   2450  CA  LYS A 163      83.250  77.470  72.440  1.00  0.00           C
ATOM   2451  HA  LYS A 163      83.110  78.390  71.880  1.00  0.00           H
ATOM   2452  CB  LYS A 163      83.960  77.790  73.750  1.00  0.00           C
ATOM   2453  HB1 LYS A 163      84.900  78.310  73.560  1.00  0.00           H
ATOM   2454  HB2 LYS A 163      84.230  76.890  74.310  1.00  0.00           H
ATOM   2455  CG  LYS A 163      83.090  78.670  74.700  1.00  0.00           C
ATOM   2456  HG1 LYS A 163      82.510  77.970  75.310  1.00  0.00           H
ATOM   2457  HG2 LYS A 163      82.420  79.340  74.170  1.00  0.00           H
ATOM   2458  CD  LYS A 163      83.920  79.570  75.650  1.00  0.00           C
ATOM   2459  HD1 LYS A 163      84.030  80.460  75.040  1.00  0.00           H
ATOM   2460  HD2 LYS A 163      84.890  79.160  75.940  1.00  0.00           H
ATOM   2461  CE  LYS A 163      82.990  79.890  76.830  1.00  0.00           C
ATOM   2462  HE1 LYS A 163      83.710  80.280  77.560  1.00  0.00           H
ATOM   2463  HE2 LYS A 163      82.570  78.940  77.150  1.00  0.00           H
ATOM   2464  NZ  LYS A 163      82.080  80.980  76.470  1.00  0.00           N
ATOM   2465  HZ1 LYS A 163      81.680  80.700  75.580  1.00  0.00           H
ATOM   2466  HZ2 LYS A 163      81.350  81.000  77.160  1.00  0.00           H
ATOM   2467  HZ3 LYS A 163      82.570  81.860  76.430  1.00  0.00           H
ATOM   2468  C   LYS A 163      84.190  76.600  71.560  1.00  0.00           C
ATOM   2469  O   LYS A 163      85.390  76.900  71.380  1.00  0.00           O
ATOM   2470  N   LYS A 164      83.700  75.420  71.000  1.00  0.00           N
ATOM   2471  H   LYS A 164      82.760  75.100  71.230  1.00  0.00           H
ATOM   2472  CA  LYS A 164      84.530  74.550  70.190  1.00  0.00           C
ATOM   2473  HA  LYS A 164      85.560  74.880  70.290  1.00  0.00           H
ATOM   2474  CB  LYS A 164      84.420  73.080  70.770  1.00  0.00           C
ATOM   2475  HB1 LYS A 164      85.130  72.400  70.290  1.00  0.00           H
ATOM   2476  HB2 LYS A 164      83.410  72.710  70.570  1.00  0.00           H
ATOM   2477  CG  LYS A 164      84.560  72.870  72.270  1.00  0.00           C
ATOM   2478  HG1 LYS A 164      84.550  71.790  72.430  1.00  0.00           H
ATOM   2479  HG2 LYS A 164      83.740  73.360  72.790  1.00  0.00           H
ATOM   2480  CD  LYS A 164      85.800  73.600  72.860  1.00  0.00           C
ATOM   2481  HD1 LYS A 164      85.710  74.680  72.820  1.00  0.00           H
ATOM   2482  HD2 LYS A 164      86.670  73.250  72.310  1.00  0.00           H
ATOM   2483  CE  LYS A 164      85.940  73.110  74.310  1.00  0.00           C
ATOM   2484  HE1 LYS A 164      85.640  72.060  74.310  1.00  0.00           H
ATOM   2485  HE2 LYS A 164      85.270  73.680  74.950  1.00  0.00           H
ATOM   2486  NZ  LYS A 164      87.330  73.350  74.780  1.00  0.00           N
ATOM   2487  HZ1 LYS A 164      88.000  72.900  74.170  1.00  0.00           H
ATOM   2488  HZ2 LYS A 164      87.450  74.340  74.620  1.00  0.00           H
ATOM   2489  HZ3 LYS A 164      87.590  73.220  75.750  1.00  0.00           H
ATOM   2490  C   LYS A 164      84.320  74.570  68.630  1.00  0.00           C
ATOM   2491  O   LYS A 164      83.200  74.700  68.130  1.00  0.00           O
ATOM   2492  N   SER A 165      85.400  74.300  67.910  1.00  0.00           N
ATOM   2493  H   SER A 165      86.290  74.390  68.380  1.00  0.00           H
ATOM   2494  CA  SER A 165      85.390  74.410  66.460  1.00  0.00           C
ATOM   2495  HA  SER A 165      84.890  75.360  66.280  1.00  0.00           H
ATOM   2496  CB  SER A 165      86.850  74.450  65.950  1.00  0.00           C
ATOM   2497  HB1 SER A 165      86.990  74.370  64.880  1.00  0.00           H
ATOM   2498  HB2 SER A 165      87.420  73.620  66.340  1.00  0.00           H
ATOM   2499  OG  SER A 165      87.480  75.620  66.390  1.00  0.00           O
ATOM   2500  HG  SER A 165      87.100  76.370  65.910  1.00  0.00           H
ATOM   2501  C   SER A 165      84.660  73.230  65.800  1.00  0.00           C
ATOM   2502  O   SER A 165      84.790  72.090  66.300  1.00  0.00           O
ATOM   2503  N   LYS A 166      83.960  73.470  64.650  1.00  0.00           N
ATOM   2504  H   LYS A 166      83.730  74.430  64.440  1.00  0.00           H
ATOM   2505  CA  LYS A 166      83.230  72.410  63.850  1.00  0.00           C
ATOM   2506  HA  LYS A 166      83.400  71.390  64.190  1.00  0.00           H
ATOM   2507  CB  LYS A 166      81.720  72.540  64.040  1.00  0.00           C
ATOM   2508  HB1 LYS A 166      81.230  71.910  63.290  1.00  0.00           H
ATOM   2509  HB2 LYS A 166      81.540  73.600  63.870  1.00  0.00           H
ATOM   2510  CG  LYS A 166      81.210  72.100  65.470  1.00  0.00           C
ATOM   2511  HG1 LYS A 166      81.650  72.680  66.280  1.00  0.00           H
ATOM   2512  HG2 LYS A 166      81.600  71.090  65.630  1.00  0.00           H
ATOM   2513  CD  LYS A 166      79.730  71.930  65.700  1.00  0.00           C
ATOM   2514  HD1 LYS A 166      79.470  70.930  66.050  1.00  0.00           H
ATOM   2515  HD2 LYS A 166      79.230  71.970  64.740  1.00  0.00           H
ATOM   2516  CE  LYS A 166      79.020  72.900  66.690  1.00  0.00           C
ATOM   2517  HE1 LYS A 166      79.490  72.840  67.670  1.00  0.00           H
ATOM   2518  HE2 LYS A 166      77.990  72.550  66.800  1.00  0.00           H
ATOM   2519  NZ  LYS A 166      79.060  74.320  66.250  1.00  0.00           N
ATOM   2520  HZ1 LYS A 166      79.970  74.700  66.480  1.00  0.00           H
ATOM   2521  HZ2 LYS A 166      78.910  74.420  65.260  1.00  0.00           H
ATOM   2522  HZ3 LYS A 166      78.380  74.870  66.760  1.00  0.00           H
ATOM   2523  C   LYS A 166      83.620  72.540  62.360  1.00  0.00           C
ATOM   2524  O   LYS A 166      83.350  73.510  61.660  1.00  0.00           O
ATOM   2525  N   LEU A 167      84.350  71.570  61.840  1.00  0.00           N
ATOM   2526  H   LEU A 167      84.600  70.840  62.490  1.00  0.00           H
ATOM   2527  CA  LEU A 167      84.890  71.510  60.460  1.00  0.00           C
ATOM   2528  HA  LEU A 167      84.580  72.440  60.000  1.00  0.00           H
ATOM   2529  CB  LEU A 167      86.420  71.500  60.460  1.00  0.00           C
ATOM   2530  HB1 LEU A 167      86.820  71.000  59.580  1.00  0.00           H
ATOM   2531  HB2 LEU A 167      86.780  70.820  61.230  1.00  0.00           H
ATOM   2532  CG  LEU A 167      87.070  72.860  60.590  1.00  0.00           C
ATOM   2533  HG  LEU A 167      86.910  73.470  59.710  1.00  0.00           H
ATOM   2534  CD1 LEU A 167      86.800  73.690  61.810  1.00  0.00           C
ATOM   2535 1HD1 LEU A 167      86.840  73.080  62.710  1.00  0.00           H
ATOM   2536 2HD1 LEU A 167      87.530  74.500  61.800  1.00  0.00           H
ATOM   2537 3HD1 LEU A 167      85.830  74.180  61.880  1.00  0.00           H
ATOM   2538  CD2 LEU A 167      88.580  72.550  60.520  1.00  0.00           C
ATOM   2539 1HD2 LEU A 167      89.180  73.450  60.590  1.00  0.00           H
ATOM   2540 2HD2 LEU A 167      88.940  71.820  61.250  1.00  0.00           H
ATOM   2541 3HD2 LEU A 167      88.760  72.270  59.480  1.00  0.00           H
ATOM   2542  C   LEU A 167      84.260  70.350  59.650  1.00  0.00           C
ATOM   2543  O   LEU A 167      84.250  69.180  60.080  1.00  0.00           O
ATOM   2544  N   GLU A 168      83.780  70.560  58.440  1.00  0.00           N
ATOM   2545  H   GLU A 168      83.680  71.530  58.150  1.00  0.00           H
ATOM   2546  CA  GLU A 168      83.120  69.450  57.690  1.00  0.00           C
ATOM   2547  HA  GLU A 168      82.810  68.580  58.280  1.00  0.00           H
ATOM   2548  CB  GLU A 168      81.780  69.870  57.160  1.00  0.00           C
ATOM   2549  HB1 GLU A 168      81.450  68.960  56.650  1.00  0.00           H
ATOM   2550  HB2 GLU A 168      81.960  70.630  56.400  1.00  0.00           H
ATOM   2551  CG  GLU A 168      80.760  70.290  58.240  1.00  0.00           C
ATOM   2552  HG1 GLU A 168      81.180  70.980  58.980  1.00  0.00           H
ATOM   2553  HG2 GLU A 168      80.510  69.400  58.820  1.00  0.00           H
ATOM   2554  CD  GLU A 168      79.550  70.850  57.490  1.00  0.00           C
ATOM   2555  OE1 GLU A 168      78.560  70.070  57.380  1.00  0.00           O
ATOM   2556  OE2 GLU A 168      79.600  71.990  56.960  1.00  0.00           O
ATOM   2557  C   GLU A 168      84.060  68.930  56.560  1.00  0.00           C
ATOM   2558  O   GLU A 168      84.830  69.680  56.000  1.00  0.00           O
ATOM   2559  N   PHE A 169      83.850  67.700  56.250  1.00  0.00           N
ATOM   2560  H   PHE A 169      83.200  67.160  56.820  1.00  0.00           H
ATOM   2561  CA  PHE A 169      84.320  67.090  55.020  1.00  0.00           C
ATOM   2562  HA  PHE A 169      84.730  67.830  54.320  1.00  0.00           H
ATOM   2563  CB  PHE A 169      85.540  66.190  55.290  1.00  0.00           C
ATOM   2564  HB1 PHE A 169      85.690  65.640  54.360  1.00  0.00           H
ATOM   2565  HB2 PHE A 169      85.160  65.480  56.020  1.00  0.00           H
ATOM   2566  CG  PHE A 169      86.790  66.870  55.820  1.00  0.00           C
ATOM   2567  CD1 PHE A 169      87.890  66.970  54.950  1.00  0.00           C
ATOM   2568  HD1 PHE A 169      87.630  66.830  53.910  1.00  0.00           H
ATOM   2569  CE1 PHE A 169      89.110  67.430  55.520  1.00  0.00           C
ATOM   2570  HE1 PHE A 169      89.910  67.620  54.810  1.00  0.00           H
ATOM   2571  CZ  PHE A 169      89.220  67.820  56.870  1.00  0.00           C
ATOM   2572  HZ  PHE A 169      90.120  68.250  57.290  1.00  0.00           H
ATOM   2573  CE2 PHE A 169      88.120  67.510  57.750  1.00  0.00           C
ATOM   2574  HE2 PHE A 169      88.260  67.600  58.820  1.00  0.00           H
ATOM   2575  CD2 PHE A 169      86.890  67.100  57.190  1.00  0.00           C
ATOM   2576  HD2 PHE A 169      86.060  67.020  57.880  1.00  0.00           H
ATOM   2577  C   PHE A 169      83.100  66.490  54.370  1.00  0.00           C
ATOM   2578  O   PHE A 169      82.560  65.430  54.810  1.00  0.00           O
ATOM   2579  N   SER A 170      82.620  67.100  53.290  1.00  0.00           N
ATOM   2580  H   SER A 170      83.230  67.800  52.880  1.00  0.00           H
ATOM   2581  CA  SER A 170      81.260  67.040  52.830  1.00  0.00           C
ATOM   2582  HA  SER A 170      80.760  66.250  53.390  1.00  0.00           H
ATOM   2583  CB  SER A 170      80.480  68.410  52.940  1.00  0.00           C
ATOM   2584  HB1 SER A 170      79.520  68.320  52.430  1.00  0.00           H
ATOM   2585  HB2 SER A 170      81.140  69.210  52.590  1.00  0.00           H
ATOM   2586  OG  SER A 170      80.230  68.660  54.320  1.00  0.00           O
ATOM   2587  HG  SER A 170      79.780  69.500  54.320  1.00  0.00           H
ATOM   2588  C   SER A 170      81.240  66.530  51.400  1.00  0.00           C
ATOM   2589  O   SER A 170      81.920  66.960  50.480  1.00  0.00           O
ATOM   2590  N   ILE A 171      80.320  65.570  51.110  1.00  0.00           N
ATOM   2591  H   ILE A 171      79.840  65.190  51.920  1.00  0.00           H
ATOM   2592  CA  ILE A 171      80.090  64.900  49.790  1.00  0.00           C
ATOM   2593  HA  ILE A 171      80.900  65.260  49.170  1.00  0.00           H
ATOM   2594  CB  ILE A 171      80.180  63.350  49.980  1.00  0.00           C
ATOM   2595  HB  ILE A 171      79.560  63.050  50.820  1.00  0.00           H
ATOM   2596  CG2 ILE A 171      79.780  62.600  48.700  1.00  0.00           C
ATOM   2597 1HG2 ILE A 171      79.990  61.540  48.830  1.00  0.00           H
ATOM   2598 2HG2 ILE A 171      78.710  62.630  48.480  1.00  0.00           H
ATOM   2599 3HG2 ILE A 171      80.170  62.920  47.740  1.00  0.00           H
ATOM   2600  CG1 ILE A 171      81.610  62.950  50.510  1.00  0.00           C
ATOM   2601 1HG1 ILE A 171      81.420  62.020  51.050  1.00  0.00           H
ATOM   2602 2HG1 ILE A 171      82.090  63.560  51.270  1.00  0.00           H
ATOM   2603  CD  ILE A 171      82.620  62.880  49.370  1.00  0.00           C
ATOM   2604  HD1 ILE A 171      83.640  62.880  49.770  1.00  0.00           H
ATOM   2605  HD2 ILE A 171      82.470  61.980  48.760  1.00  0.00           H
ATOM   2606  HD3 ILE A 171      82.730  63.770  48.740  1.00  0.00           H
ATOM   2607  C   ILE A 171      78.840  65.360  49.010  1.00  0.00           C
ATOM   2608  O   ILE A 171      77.740  65.150  49.450  1.00  0.00           O
ATOM   2609  N   TYR A 172      79.070  66.060  47.910  1.00  0.00           N
ATOM   2610  H   TYR A 172      80.040  66.170  47.630  1.00  0.00           H
ATOM   2611  CA  TYR A 172      78.000  66.640  47.050  1.00  0.00           C
ATOM   2612  HA  TYR A 172      77.240  66.920  47.780  1.00  0.00           H
ATOM   2613  CB  TYR A 172      78.710  67.880  46.480  1.00  0.00           C
ATOM   2614  HB1 TYR A 172      79.660  67.610  46.010  1.00  0.00           H
ATOM   2615  HB2 TYR A 172      78.870  68.500  47.360  1.00  0.00           H
ATOM   2616  CG  TYR A 172      77.840  68.690  45.500  1.00  0.00           C
ATOM   2617  CD1 TYR A 172      77.680  68.230  44.200  1.00  0.00           C
ATOM   2618  HD1 TYR A 172      77.860  67.200  43.950  1.00  0.00           H
ATOM   2619  CE1 TYR A 172      76.920  69.000  43.270  1.00  0.00           C
ATOM   2620  HE1 TYR A 172      76.670  68.600  42.300  1.00  0.00           H
ATOM   2621  CZ  TYR A 172      76.560  70.290  43.560  1.00  0.00           C
ATOM   2622  OH  TYR A 172      75.890  71.040  42.620  1.00  0.00           O
ATOM   2623  HH  TYR A 172      75.930  71.990  42.750  1.00  0.00           H
ATOM   2624  CE2 TYR A 172      76.910  70.830  44.850  1.00  0.00           C
ATOM   2625  HE2 TYR A 172      76.670  71.870  45.060  1.00  0.00           H
ATOM   2626  CD2 TYR A 172      77.480  70.030  45.810  1.00  0.00           C
ATOM   2627  HD2 TYR A 172      77.580  70.460  46.800  1.00  0.00           H
ATOM   2628  C   TYR A 172      77.430  65.590  45.970  1.00  0.00           C
ATOM   2629  O   TYR A 172      78.160  64.730  45.510  1.00  0.00           O
ATOM   2630  N   PRO A 173      76.130  65.690  45.700  1.00  0.00           N
ATOM   2631  CD  PRO A 173      75.030  66.610  46.120  1.00  0.00           C
ATOM   2632  HD1 PRO A 173      75.290  67.600  45.750  1.00  0.00           H
ATOM   2633  HD2 PRO A 173      75.000  66.540  47.200  1.00  0.00           H
ATOM   2634  CG  PRO A 173      73.620  66.170  45.540  1.00  0.00           C
ATOM   2635  HG1 PRO A 173      73.380  66.640  44.580  1.00  0.00           H
ATOM   2636  HG2 PRO A 173      72.850  66.200  46.300  1.00  0.00           H
ATOM   2637  CB  PRO A 173      73.960  64.750  45.220  1.00  0.00           C
ATOM   2638  HB1 PRO A 173      73.340  64.260  44.480  1.00  0.00           H
ATOM   2639  HB2 PRO A 173      73.880  64.180  46.150  1.00  0.00           H
ATOM   2640  CA  PRO A 173      75.460  64.630  44.890  1.00  0.00           C
ATOM   2641  HA  PRO A 173      75.860  63.720  45.330  1.00  0.00           H
ATOM   2642  C   PRO A 173      75.710  64.750  43.370  1.00  0.00           C
ATOM   2643  O   PRO A 173      75.810  65.820  42.800  1.00  0.00           O
ATOM   2644  N   ALA A 174      75.930  63.610  42.720  1.00  0.00           N
ATOM   2645  H   ALA A 174      75.770  62.730  43.190  1.00  0.00           H
ATOM   2646  CA  ALA A 174      76.300  63.560  41.280  1.00  0.00           C
ATOM   2647  HA  ALA A 174      76.070  64.510  40.800  1.00  0.00           H
ATOM   2648  CB  ALA A 174      77.750  63.410  41.200  1.00  0.00           C
ATOM   2649  HB1 ALA A 174      78.120  63.460  40.170  1.00  0.00           H
ATOM   2650  HB2 ALA A 174      78.230  64.170  41.810  1.00  0.00           H
ATOM   2651  HB3 ALA A 174      78.050  62.440  41.600  1.00  0.00           H
ATOM   2652  C   ALA A 174      75.550  62.350  40.660  1.00  0.00           C
ATOM   2653  O   ALA A 174      75.810  61.220  41.100  1.00  0.00           O
ATOM   2654  N   PRO A 175      74.690  62.570  39.650  1.00  0.00           N
ATOM   2655  CD  PRO A 175      74.230  63.880  39.210  1.00  0.00           C
ATOM   2656  HD1 PRO A 175      74.900  64.250  38.440  1.00  0.00           H
ATOM   2657  HD2 PRO A 175      74.020  64.490  40.090  1.00  0.00           H
ATOM   2658  CG  PRO A 175      72.940  63.610  38.520  1.00  0.00           C
ATOM   2659  HG1 PRO A 175      72.830  64.350  37.720  1.00  0.00           H
ATOM   2660  HG2 PRO A 175      72.190  63.680  39.310  1.00  0.00           H
ATOM   2661  CB  PRO A 175      73.080  62.190  37.980  1.00  0.00           C
ATOM   2662  HB1 PRO A 175      73.660  62.180  37.050  1.00  0.00           H
ATOM   2663  HB2 PRO A 175      72.120  61.730  37.740  1.00  0.00           H
ATOM   2664  CA  PRO A 175      73.850  61.510  39.040  1.00  0.00           C
ATOM   2665  HA  PRO A 175      73.120  61.130  39.760  1.00  0.00           H
ATOM   2666  C   PRO A 175      74.600  60.270  38.510  1.00  0.00           C
ATOM   2667  O   PRO A 175      74.120  59.170  38.460  1.00  0.00           O
ATOM   2668  N   GLN A 176      75.880  60.450  38.120  1.00  0.00           N
ATOM   2669  H   GLN A 176      76.350  61.340  38.220  1.00  0.00           H
ATOM   2670  CA  GLN A 176      76.890  59.390  37.700  1.00  0.00           C
ATOM   2671  HA  GLN A 176      76.510  58.990  36.760  1.00  0.00           H
ATOM   2672  CB  GLN A 176      78.260  60.090  37.430  1.00  0.00           C
ATOM   2673  HB1 GLN A 176      78.740  60.330  38.380  1.00  0.00           H
ATOM   2674  HB2 GLN A 176      78.160  61.030  36.890  1.00  0.00           H
ATOM   2675  CG  GLN A 176      79.190  59.190  36.550  1.00  0.00           C
ATOM   2676  HG1 GLN A 176      79.190  58.180  36.970  1.00  0.00           H
ATOM   2677  HG2 GLN A 176      80.210  59.570  36.670  1.00  0.00           H
ATOM   2678  CD  GLN A 176      78.900  59.280  35.030  1.00  0.00           C
ATOM   2679  OE1 GLN A 176      78.690  60.340  34.450  1.00  0.00           O
ATOM   2680  NE2 GLN A 176      78.750  58.210  34.310  1.00  0.00           N
ATOM   2681 1HE2 GLN A 176      78.790  57.280  34.690  1.00  0.00           H
ATOM   2682 2HE2 GLN A 176      78.550  58.380  33.330  1.00  0.00           H
ATOM   2683  C   GLN A 176      77.070  58.320  38.760  1.00  0.00           C
ATOM   2684  O   GLN A 176      77.220  57.140  38.480  1.00  0.00           O
ATOM   2685  N   VAL A 177      76.830  58.650  40.020  1.00  0.00           N
ATOM   2686  H   VAL A 177      76.430  59.570  40.140  1.00  0.00           H
ATOM   2687  CA  VAL A 177      76.930  57.830  41.210  1.00  0.00           C
ATOM   2688  HA  VAL A 177      76.780  56.820  40.850  1.00  0.00           H
ATOM   2689  CB  VAL A 177      78.430  57.790  41.740  1.00  0.00           C
ATOM   2690  HB  VAL A 177      78.450  56.990  42.490  1.00  0.00           H
ATOM   2691  CG1 VAL A 177      79.640  57.320  40.920  1.00  0.00           C
ATOM   2692 1HG1 VAL A 177      79.770  58.020  40.090  1.00  0.00           H
ATOM   2693 2HG1 VAL A 177      80.530  57.390  41.540  1.00  0.00           H
ATOM   2694 3HG1 VAL A 177      79.450  56.310  40.550  1.00  0.00           H
ATOM   2695  CG2 VAL A 177      78.830  59.120  42.380  1.00  0.00           C
ATOM   2696 1HG2 VAL A 177      78.680  59.940  41.680  1.00  0.00           H
ATOM   2697 2HG2 VAL A 177      78.130  59.190  43.210  1.00  0.00           H
ATOM   2698 3HG2 VAL A 177      79.870  59.110  42.720  1.00  0.00           H
ATOM   2699  C   VAL A 177      75.830  58.110  42.250  1.00  0.00           C
ATOM   2700  O   VAL A 177      76.040  58.240  43.500  1.00  0.00           O
ATOM   2701  N   SER A 178      74.630  58.080  41.690  1.00  0.00           N
ATOM   2702  H   SER A 178      74.540  58.020  40.690  1.00  0.00           H
ATOM   2703  CA  SER A 178      73.480  58.560  42.520  1.00  0.00           C
ATOM   2704  HA  SER A 178      73.740  59.450  43.100  1.00  0.00           H
ATOM   2705  CB  SER A 178      72.280  58.900  41.660  1.00  0.00           C
ATOM   2706  HB1 SER A 178      72.350  59.930  41.300  1.00  0.00           H
ATOM   2707  HB2 SER A 178      71.400  58.740  42.290  1.00  0.00           H
ATOM   2708  OG  SER A 178      72.140  58.100  40.460  1.00  0.00           O
ATOM   2709  HG  SER A 178      71.330  58.480  40.110  1.00  0.00           H
ATOM   2710  C   SER A 178      72.990  57.470  43.540  1.00  0.00           C
ATOM   2711  O   SER A 178      73.130  56.260  43.300  1.00  0.00           O
ATOM   2712  N   THR A 179      72.470  57.960  44.630  1.00  0.00           N
ATOM   2713  H   THR A 179      72.360  58.960  44.650  1.00  0.00           H
ATOM   2714  CA  THR A 179      71.780  57.190  45.610  1.00  0.00           C
ATOM   2715  HA  THR A 179      72.070  56.160  45.440  1.00  0.00           H
ATOM   2716  CB  THR A 179      72.290  57.560  46.990  1.00  0.00           C
ATOM   2717  HB  THR A 179      72.710  58.560  47.020  1.00  0.00           H
ATOM   2718  CG2 THR A 179      71.430  57.450  48.210  1.00  0.00           C
ATOM   2719 1HG2 THR A 179      70.910  56.490  48.270  1.00  0.00           H
ATOM   2720 2HG2 THR A 179      72.170  57.520  49.000  1.00  0.00           H
ATOM   2721 3HG2 THR A 179      70.670  58.240  48.320  1.00  0.00           H
ATOM   2722  OG1 THR A 179      73.440  56.680  47.240  1.00  0.00           O
ATOM   2723  HG1 THR A 179      73.990  56.660  46.460  1.00  0.00           H
ATOM   2724  C   THR A 179      70.210  57.400  45.510  1.00  0.00           C
ATOM   2725  O   THR A 179      69.470  56.420  45.490  1.00  0.00           O
ATOM   2726  N   ALA A 180      69.810  58.670  45.410  1.00  0.00           N
ATOM   2727  H   ALA A 180      70.530  59.370  45.480  1.00  0.00           H
ATOM   2728  CA  ALA A 180      68.490  59.090  45.370  1.00  0.00           C
ATOM   2729  HA  ALA A 180      67.870  58.230  45.130  1.00  0.00           H
ATOM   2730  CB  ALA A 180      68.090  59.600  46.760  1.00  0.00           C
ATOM   2731  HB1 ALA A 180      68.230  58.850  47.530  1.00  0.00           H
ATOM   2732  HB2 ALA A 180      68.480  60.590  47.000  1.00  0.00           H
ATOM   2733  HB3 ALA A 180      67.000  59.700  46.730  1.00  0.00           H
ATOM   2734  C   ALA A 180      68.190  60.260  44.290  1.00  0.00           C
ATOM   2735  O   ALA A 180      69.060  61.070  43.880  1.00  0.00           O
ATOM   2736  N   VAL A 181      66.910  60.270  43.840  1.00  0.00           N
ATOM   2737  H   VAL A 181      66.220  59.610  44.170  1.00  0.00           H
ATOM   2738  CA  VAL A 181      66.540  61.390  42.940  1.00  0.00           C
ATOM   2739  HA  VAL A 181      67.380  61.470  42.260  1.00  0.00           H
ATOM   2740  CB  VAL A 181      65.250  61.050  42.160  1.00  0.00           C
ATOM   2741  HB  VAL A 181      65.410  60.060  41.750  1.00  0.00           H
ATOM   2742  CG1 VAL A 181      63.950  60.950  43.020  1.00  0.00           C
ATOM   2743 1HG1 VAL A 181      63.180  60.380  42.500  1.00  0.00           H
ATOM   2744 2HG1 VAL A 181      64.210  60.350  43.900  1.00  0.00           H
ATOM   2745 3HG1 VAL A 181      63.690  61.900  43.480  1.00  0.00           H
ATOM   2746  CG2 VAL A 181      65.040  62.070  41.010  1.00  0.00           C
ATOM   2747 1HG2 VAL A 181      64.340  61.690  40.260  1.00  0.00           H
ATOM   2748 2HG2 VAL A 181      64.630  63.010  41.370  1.00  0.00           H
ATOM   2749 3HG2 VAL A 181      66.060  62.270  40.680  1.00  0.00           H
ATOM   2750  C   VAL A 181      66.410  62.740  43.740  1.00  0.00           C
ATOM   2751  O   VAL A 181      66.840  63.760  43.300  1.00  0.00           O
ATOM   2752  N   VAL A 182      65.910  62.630  44.980  1.00  0.00           N
ATOM   2753  H   VAL A 182      65.520  61.760  45.290  1.00  0.00           H
ATOM   2754  CA  VAL A 182      65.630  63.750  46.010  1.00  0.00           C
ATOM   2755  HA  VAL A 182      65.240  64.640  45.520  1.00  0.00           H
ATOM   2756  CB  VAL A 182      64.540  63.380  46.990  1.00  0.00           C
ATOM   2757  HB  VAL A 182      64.430  64.150  47.760  1.00  0.00           H
ATOM   2758  CG1 VAL A 182      63.170  63.470  46.360  1.00  0.00           C
ATOM   2759 1HG1 VAL A 182      63.100  64.430  45.860  1.00  0.00           H
ATOM   2760 2HG1 VAL A 182      63.210  62.620  45.670  1.00  0.00           H
ATOM   2761 3HG1 VAL A 182      62.320  63.260  47.010  1.00  0.00           H
ATOM   2762  CG2 VAL A 182      64.750  62.070  47.690  1.00  0.00           C
ATOM   2763 1HG2 VAL A 182      65.670  62.030  48.270  1.00  0.00           H
ATOM   2764 2HG2 VAL A 182      63.830  61.970  48.270  1.00  0.00           H
ATOM   2765 3HG2 VAL A 182      64.820  61.260  46.960  1.00  0.00           H
ATOM   2766  C   VAL A 182      66.880  64.290  46.710  1.00  0.00           C
ATOM   2767  O   VAL A 182      66.810  65.110  47.580  1.00  0.00           O
ATOM   2768  N   GLU A 183      68.040  63.900  46.220  1.00  0.00           N
ATOM   2769  H   GLU A 183      68.020  63.290  45.420  1.00  0.00           H
ATOM   2770  CA  GLU A 183      69.290  64.440  46.830  1.00  0.00           C
ATOM   2771  HA  GLU A 183      69.300  64.080  47.860  1.00  0.00           H
ATOM   2772  CB  GLU A 183      70.590  63.820  46.200  1.00  0.00           C
ATOM   2773  HB1 GLU A 183      71.420  64.350  46.660  1.00  0.00           H
ATOM   2774  HB2 GLU A 183      70.630  64.030  45.140  1.00  0.00           H
ATOM   2775  CG  GLU A 183      70.650  62.310  46.500  1.00  0.00           C
ATOM   2776  HG1 GLU A 183      69.850  61.820  45.940  1.00  0.00           H
ATOM   2777  HG2 GLU A 183      70.440  62.060  47.540  1.00  0.00           H
ATOM   2778  CD  GLU A 183      71.930  61.560  46.010  1.00  0.00           C
ATOM   2779  OE1 GLU A 183      73.060  61.970  46.400  1.00  0.00           O
ATOM   2780  OE2 GLU A 183      71.820  60.640  45.170  1.00  0.00           O
ATOM   2781  C   GLU A 183      69.500  65.920  46.840  1.00  0.00           C
ATOM   2782  O   GLU A 183      70.030  66.360  47.860  1.00  0.00           O
ATOM   2783  N   PRO A 184      69.030  66.680  45.840  1.00  0.00           N
ATOM   2784  CD  PRO A 184      68.610  66.230  44.460  1.00  0.00           C
ATOM   2785  HD1 PRO A 184      67.520  66.230  44.480  1.00  0.00           H
ATOM   2786  HD2 PRO A 184      69.060  65.310  44.100  1.00  0.00           H
ATOM   2787  CG  PRO A 184      69.040  67.440  43.590  1.00  0.00           C
ATOM   2788  HG1 PRO A 184      68.430  67.410  42.680  1.00  0.00           H
ATOM   2789  HG2 PRO A 184      70.080  67.380  43.290  1.00  0.00           H
ATOM   2790  CB  PRO A 184      68.760  68.690  44.470  1.00  0.00           C
ATOM   2791  HB1 PRO A 184      67.720  68.990  44.360  1.00  0.00           H
ATOM   2792  HB2 PRO A 184      69.370  69.540  44.160  1.00  0.00           H
ATOM   2793  CA  PRO A 184      69.060  68.140  45.870  1.00  0.00           C
ATOM   2794  HA  PRO A 184      70.060  68.480  46.160  1.00  0.00           H
ATOM   2795  C   PRO A 184      68.170  68.780  46.920  1.00  0.00           C
ATOM   2796  O   PRO A 184      68.470  69.780  47.570  1.00  0.00           O
ATOM   2797  N   TYR A 185      67.080  68.080  47.360  1.00  0.00           N
ATOM   2798  H   TYR A 185      66.910  67.190  46.920  1.00  0.00           H
ATOM   2799  CA  TYR A 185      66.300  68.600  48.480  1.00  0.00           C
ATOM   2800  HA  TYR A 185      66.110  69.650  48.250  1.00  0.00           H
ATOM   2801  CB  TYR A 185      64.940  67.910  48.620  1.00  0.00           C
ATOM   2802  HB1 TYR A 185      64.490  68.200  49.580  1.00  0.00           H
ATOM   2803  HB2 TYR A 185      65.180  66.850  48.640  1.00  0.00           H
ATOM   2804  CG  TYR A 185      63.800  68.130  47.660  1.00  0.00           C
ATOM   2805  CD1 TYR A 185      63.760  69.150  46.680  1.00  0.00           C
ATOM   2806  HD1 TYR A 185      64.570  69.870  46.620  1.00  0.00           H
ATOM   2807  CE1 TYR A 185      62.580  69.380  45.960  1.00  0.00           C
ATOM   2808  HE1 TYR A 185      62.590  70.180  45.240  1.00  0.00           H
ATOM   2809  CZ  TYR A 185      61.490  68.510  46.030  1.00  0.00           C
ATOM   2810  OH  TYR A 185      60.360  68.730  45.210  1.00  0.00           O
ATOM   2811  HH  TYR A 185      59.910  67.910  45.030  1.00  0.00           H
ATOM   2812  CE2 TYR A 185      61.430  67.490  47.050  1.00  0.00           C
ATOM   2813  HE2 TYR A 185      60.580  66.870  47.280  1.00  0.00           H
ATOM   2814  CD2 TYR A 185      62.610  67.300  47.830  1.00  0.00           C
ATOM   2815  HD2 TYR A 185      62.520  66.500  48.550  1.00  0.00           H
ATOM   2816  C   TYR A 185      67.050  68.470  49.770  1.00  0.00           C
ATOM   2817  O   TYR A 185      67.100  69.310  50.670  1.00  0.00           O
ATOM   2818  N   ASN A 186      67.620  67.260  49.930  1.00  0.00           N
ATOM   2819  H   ASN A 186      67.430  66.500  49.300  1.00  0.00           H
ATOM   2820  CA  ASN A 186      68.200  66.920  51.260  1.00  0.00           C
ATOM   2821  HA  ASN A 186      67.500  67.080  52.080  1.00  0.00           H
ATOM   2822  CB  ASN A 186      68.470  65.360  51.280  1.00  0.00           C
ATOM   2823  HB1 ASN A 186      68.860  65.070  52.260  1.00  0.00           H
ATOM   2824  HB2 ASN A 186      69.170  65.070  50.500  1.00  0.00           H
ATOM   2825  CG  ASN A 186      67.140  64.630  51.060  1.00  0.00           C
ATOM   2826  OD1 ASN A 186      66.230  64.730  51.860  1.00  0.00           O
ATOM   2827  ND2 ASN A 186      67.000  63.910  49.990  1.00  0.00           N
ATOM   2828 1HD2 ASN A 186      67.740  63.700  49.330  1.00  0.00           H
ATOM   2829 2HD2 ASN A 186      66.210  63.290  49.920  1.00  0.00           H
ATOM   2830  C   ASN A 186      69.430  67.660  51.610  1.00  0.00           C
ATOM   2831  O   ASN A 186      69.510  68.160  52.730  1.00  0.00           O
ATOM   2832  N   SER A 187      70.210  67.900  50.570  1.00  0.00           N
ATOM   2833  H   SER A 187      69.970  67.290  49.800  1.00  0.00           H
ATOM   2834  CA  SER A 187      71.390  68.750  50.540  1.00  0.00           C
ATOM   2835  HA  SER A 187      72.180  68.230  51.090  1.00  0.00           H
ATOM   2836  CB  SER A 187      71.940  68.880  49.060  1.00  0.00           C
ATOM   2837  HB1 SER A 187      72.770  69.570  49.210  1.00  0.00           H
ATOM   2838  HB2 SER A 187      71.200  69.350  48.420  1.00  0.00           H
ATOM   2839  OG  SER A 187      72.520  67.680  48.500  1.00  0.00           O
ATOM   2840  HG  SER A 187      71.700  67.190  48.350  1.00  0.00           H
ATOM   2841  C   SER A 187      71.130  70.150  51.090  1.00  0.00           C
ATOM   2842  O   SER A 187      71.850  70.630  51.930  1.00  0.00           O
ATOM   2843  N   ILE A 188      70.030  70.770  50.580  1.00  0.00           N
ATOM   2844  H   ILE A 188      69.400  70.190  50.030  1.00  0.00           H
ATOM   2845  CA  ILE A 188      69.740  72.200  50.830  1.00  0.00           C
ATOM   2846  HA  ILE A 188      70.660  72.770  50.820  1.00  0.00           H
ATOM   2847  CB  ILE A 188      68.860  72.660  49.720  1.00  0.00           C
ATOM   2848  HB  ILE A 188      68.250  71.790  49.460  1.00  0.00           H
ATOM   2849  CG2 ILE A 188      68.020  73.880  50.110  1.00  0.00           C
ATOM   2850 1HG2 ILE A 188      67.570  74.420  49.280  1.00  0.00           H
ATOM   2851 2HG2 ILE A 188      67.150  73.640  50.720  1.00  0.00           H
ATOM   2852 3HG2 ILE A 188      68.700  74.550  50.650  1.00  0.00           H
ATOM   2853  CG1 ILE A 188      69.850  73.050  48.550  1.00  0.00           C
ATOM   2854 1HG1 ILE A 188      70.570  72.270  48.330  1.00  0.00           H
ATOM   2855 2HG1 ILE A 188      70.500  73.890  48.810  1.00  0.00           H
ATOM   2856  CD  ILE A 188      69.280  73.260  47.150  1.00  0.00           C
ATOM   2857  HD1 ILE A 188      70.080  73.610  46.500  1.00  0.00           H
ATOM   2858  HD2 ILE A 188      68.870  72.370  46.680  1.00  0.00           H
ATOM   2859  HD3 ILE A 188      68.520  74.050  47.200  1.00  0.00           H
ATOM   2860  C   ILE A 188      69.120  72.340  52.270  1.00  0.00           C
ATOM   2861  O   ILE A 188      69.380  73.360  52.940  1.00  0.00           O
ATOM   2862  N   LEU A 189      68.290  71.320  52.790  1.00  0.00           N
ATOM   2863  H   LEU A 189      68.330  70.460  52.260  1.00  0.00           H
ATOM   2864  CA  LEU A 189      67.750  71.230  54.170  1.00  0.00           C
ATOM   2865  HA  LEU A 189      67.240  72.160  54.430  1.00  0.00           H
ATOM   2866  CB  LEU A 189      66.830  70.080  54.430  1.00  0.00           C
ATOM   2867  HB1 LEU A 189      66.650  70.070  55.510  1.00  0.00           H
ATOM   2868  HB2 LEU A 189      67.330  69.120  54.300  1.00  0.00           H
ATOM   2869  CG  LEU A 189      65.490  70.170  53.640  1.00  0.00           C
ATOM   2870  HG  LEU A 189      65.920  70.490  52.690  1.00  0.00           H
ATOM   2871  CD1 LEU A 189      64.830  68.810  53.540  1.00  0.00           C
ATOM   2872 1HD1 LEU A 189      64.200  68.780  52.650  1.00  0.00           H
ATOM   2873 2HD1 LEU A 189      65.670  68.130  53.390  1.00  0.00           H
ATOM   2874 3HD1 LEU A 189      64.380  68.450  54.470  1.00  0.00           H
ATOM   2875  CD2 LEU A 189      64.550  71.320  54.020  1.00  0.00           C
ATOM   2876 1HD2 LEU A 189      64.420  71.180  55.090  1.00  0.00           H
ATOM   2877 2HD2 LEU A 189      64.990  72.270  53.720  1.00  0.00           H
ATOM   2878 3HD2 LEU A 189      63.550  71.220  53.610  1.00  0.00           H
ATOM   2879  C   LEU A 189      68.840  71.020  55.200  1.00  0.00           C
ATOM   2880  O   LEU A 189      68.790  71.770  56.190  1.00  0.00           O
ATOM   2881  N   THR A 190      69.870  70.200  54.890  1.00  0.00           N
ATOM   2882  H   THR A 190      69.860  69.650  54.040  1.00  0.00           H
ATOM   2883  CA  THR A 190      71.070  70.110  55.820  1.00  0.00           C
ATOM   2884  HA  THR A 190      70.610  69.990  56.800  1.00  0.00           H
ATOM   2885  CB  THR A 190      71.790  68.780  55.580  1.00  0.00           C
ATOM   2886  HB  THR A 190      71.030  68.010  55.470  1.00  0.00           H
ATOM   2887  CG2 THR A 190      72.800  68.730  54.430  1.00  0.00           C
ATOM   2888 1HG2 THR A 190      73.690  69.310  54.670  1.00  0.00           H
ATOM   2889 2HG2 THR A 190      73.030  67.670  54.340  1.00  0.00           H
ATOM   2890 3HG2 THR A 190      72.250  69.010  53.530  1.00  0.00           H
ATOM   2891  OG1 THR A 190      72.560  68.560  56.770  1.00  0.00           O
ATOM   2892  HG1 THR A 190      72.190  67.780  57.200  1.00  0.00           H
ATOM   2893  C   THR A 190      71.960  71.360  55.860  1.00  0.00           C
ATOM   2894  O   THR A 190      72.230  71.840  56.940  1.00  0.00           O
ATOM   2895  N   THR A 191      72.260  71.920  54.690  1.00  0.00           N
ATOM   2896  H   THR A 191      72.110  71.520  53.770  1.00  0.00           H
ATOM   2897  CA  THR A 191      72.980  73.190  54.580  1.00  0.00           C
ATOM   2898  HA  THR A 191      73.980  73.140  55.010  1.00  0.00           H
ATOM   2899  CB  THR A 191      73.140  73.640  53.100  1.00  0.00           C
ATOM   2900  HB  THR A 191      72.190  73.710  52.570  1.00  0.00           H
ATOM   2901  CG2 THR A 191      73.880  74.960  53.020  1.00  0.00           C
ATOM   2902 1HG2 THR A 191      73.110  75.730  53.050  1.00  0.00           H
ATOM   2903 2HG2 THR A 191      74.420  75.140  53.950  1.00  0.00           H
ATOM   2904 3HG2 THR A 191      74.540  75.020  52.150  1.00  0.00           H
ATOM   2905  OG1 THR A 191      74.080  72.650  52.630  1.00  0.00           O
ATOM   2906  HG1 THR A 191      73.890  72.500  51.700  1.00  0.00           H
ATOM   2907  C   THR A 191      72.250  74.250  55.260  1.00  0.00           C
ATOM   2908  O   THR A 191      72.860  74.950  56.010  1.00  0.00           O
ATOM   2909  N   HIS A 192      70.930  74.450  54.980  1.00  0.00           N
ATOM   2910  H   HIS A 192      70.480  73.860  54.290  1.00  0.00           H
ATOM   2911  CA  HIS A 192      70.160  75.490  55.710  1.00  0.00           C
ATOM   2912  HA  HIS A 192      70.670  76.450  55.650  1.00  0.00           H
ATOM   2913  CB  HIS A 192      68.750  75.670  55.120  1.00  0.00           C
ATOM   2914  HB1 HIS A 192      68.360  74.660  55.050  1.00  0.00           H
ATOM   2915  HB2 HIS A 192      68.770  76.060  54.100  1.00  0.00           H
ATOM   2916  CG  HIS A 192      67.930  76.600  55.980  1.00  0.00           C
ATOM   2917  ND1 HIS A 192      68.350  77.840  56.430  1.00  0.00           N
ATOM   2918  HD1 HIS A 192      69.250  78.280  56.350  1.00  0.00           H
ATOM   2919  CE1 HIS A 192      67.290  78.240  57.270  1.00  0.00           C
ATOM   2920  HE1 HIS A 192      67.250  79.100  57.920  1.00  0.00           H
ATOM   2921  NE2 HIS A 192      66.380  77.250  57.400  1.00  0.00           N
ATOM   2922  HE2 HIS A 192      65.440  77.330  57.750  1.00  0.00           H
ATOM   2923  CD2 HIS A 192      66.820  76.190  56.660  1.00  0.00           C
ATOM   2924  HD2 HIS A 192      66.450  75.190  56.550  1.00  0.00           H
ATOM   2925  C   HIS A 192      70.370  75.260  57.220  1.00  0.00           C
ATOM   2926  O   HIS A 192      70.900  76.180  57.850  1.00  0.00           O
ATOM   2927  N   THR A 193      70.040  74.120  57.820  1.00  0.00           N
ATOM   2928  H   THR A 193      69.410  73.490  57.350  1.00  0.00           H
ATOM   2929  CA  THR A 193      70.050  73.920  59.300  1.00  0.00           C
ATOM   2930  HA  THR A 193      69.430  74.720  59.710  1.00  0.00           H
ATOM   2931  CB  THR A 193      69.330  72.630  59.710  1.00  0.00           C
ATOM   2932  HB  THR A 193      69.920  71.820  59.290  1.00  0.00           H
ATOM   2933  CG2 THR A 193      69.280  72.430  61.190  1.00  0.00           C
ATOM   2934 1HG2 THR A 193      68.580  71.610  61.350  1.00  0.00           H
ATOM   2935 2HG2 THR A 193      70.280  72.170  61.530  1.00  0.00           H
ATOM   2936 3HG2 THR A 193      68.950  73.290  61.760  1.00  0.00           H
ATOM   2937  OG1 THR A 193      68.000  72.620  59.180  1.00  0.00           O
ATOM   2938  HG1 THR A 193      67.830  71.670  59.170  1.00  0.00           H
ATOM   2939  C   THR A 193      71.440  74.150  59.840  1.00  0.00           C
ATOM   2940  O   THR A 193      71.660  74.910  60.770  1.00  0.00           O
ATOM   2941  N   THR A 194      72.470  73.570  59.200  1.00  0.00           N
ATOM   2942  H   THR A 194      72.210  73.030  58.390  1.00  0.00           H
ATOM   2943  CA  THR A 194      73.910  73.590  59.560  1.00  0.00           C
ATOM   2944  HA  THR A 194      74.080  73.440  60.620  1.00  0.00           H
ATOM   2945  CB  THR A 194      74.610  72.350  58.930  1.00  0.00           C
ATOM   2946  HB  THR A 194      74.540  72.520  57.850  1.00  0.00           H
ATOM   2947  CG2 THR A 194      76.150  72.150  59.130  1.00  0.00           C
ATOM   2948 1HG2 THR A 194      76.540  72.820  58.360  1.00  0.00           H
ATOM   2949 2HG2 THR A 194      76.400  72.480  60.140  1.00  0.00           H
ATOM   2950 3HG2 THR A 194      76.500  71.120  59.060  1.00  0.00           H
ATOM   2951  OG1 THR A 194      74.040  71.130  59.250  1.00  0.00           O
ATOM   2952  HG1 THR A 194      73.890  70.650  58.440  1.00  0.00           H
ATOM   2953  C   THR A 194      74.720  74.840  59.330  1.00  0.00           C
ATOM   2954  O   THR A 194      75.670  75.070  60.050  1.00  0.00           O
ATOM   2955  N   LEU A 195      74.350  75.760  58.470  1.00  0.00           N
ATOM   2956  H   LEU A 195      73.600  75.480  57.860  1.00  0.00           H
ATOM   2957  CA  LEU A 195      75.060  77.000  58.110  1.00  0.00           C
ATOM   2958  HA  LEU A 195      75.990  76.670  57.640  1.00  0.00           H
ATOM   2959  CB  LEU A 195      74.170  77.710  57.110  1.00  0.00           C
ATOM   2960  HB1 LEU A 195      73.370  78.210  57.660  1.00  0.00           H
ATOM   2961  HB2 LEU A 195      73.690  76.980  56.460  1.00  0.00           H
ATOM   2962  CG  LEU A 195      74.870  78.720  56.150  1.00  0.00           C
ATOM   2963  HG  LEU A 195      75.300  79.570  56.680  1.00  0.00           H
ATOM   2964  CD1 LEU A 195      75.940  78.000  55.250  1.00  0.00           C
ATOM   2965 1HD1 LEU A 195      76.310  78.670  54.460  1.00  0.00           H
ATOM   2966 2HD1 LEU A 195      76.770  77.770  55.900  1.00  0.00           H
ATOM   2967 3HD1 LEU A 195      75.500  77.090  54.840  1.00  0.00           H
ATOM   2968  CD2 LEU A 195      73.810  79.370  55.280  1.00  0.00           C
ATOM   2969 1HD2 LEU A 195      74.190  79.890  54.410  1.00  0.00           H
ATOM   2970 2HD2 LEU A 195      73.060  78.620  55.040  1.00  0.00           H
ATOM   2971 3HD2 LEU A 195      73.240  80.080  55.880  1.00  0.00           H
ATOM   2972  C   LEU A 195      75.420  77.960  59.330  1.00  0.00           C
ATOM   2973  O   LEU A 195      76.420  78.610  59.160  1.00  0.00           O
ATOM   2974  N   GLU A 196      74.690  78.060  60.440  1.00  0.00           N
ATOM   2975  H   GLU A 196      73.770  77.640  60.410  1.00  0.00           H
ATOM   2976  CA  GLU A 196      74.890  78.850  61.630  1.00  0.00           C
ATOM   2977  HA  GLU A 196      75.710  79.510  61.340  1.00  0.00           H
ATOM   2978  CB  GLU A 196      73.690  79.680  62.160  1.00  0.00           C
ATOM   2979  HB1 GLU A 196      73.270  80.280  61.350  1.00  0.00           H
ATOM   2980  HB2 GLU A 196      73.990  80.360  62.960  1.00  0.00           H
ATOM   2981  CG  GLU A 196      72.570  78.760  62.740  1.00  0.00           C
ATOM   2982  HG1 GLU A 196      73.070  78.200  63.540  1.00  0.00           H
ATOM   2983  HG2 GLU A 196      72.260  78.130  61.910  1.00  0.00           H
ATOM   2984  CD  GLU A 196      71.290  79.440  63.260  1.00  0.00           C
ATOM   2985  OE1 GLU A 196      71.450  80.070  64.330  1.00  0.00           O
ATOM   2986  OE2 GLU A 196      70.210  79.480  62.590  1.00  0.00           O
ATOM   2987  C   GLU A 196      75.550  77.950  62.700  1.00  0.00           C
ATOM   2988  O   GLU A 196      75.930  78.470  63.740  1.00  0.00           O
ATOM   2989  N   HIS A 197      75.790  76.670  62.420  1.00  0.00           N
ATOM   2990  H   HIS A 197      75.480  76.240  61.560  1.00  0.00           H
ATOM   2991  CA  HIS A 197      76.450  75.710  63.310  1.00  0.00           C
ATOM   2992  HA  HIS A 197      76.790  76.250  64.190  1.00  0.00           H
ATOM   2993  CB  HIS A 197      75.460  74.690  63.800  1.00  0.00           C
ATOM   2994  HB1 HIS A 197      75.980  73.930  64.390  1.00  0.00           H
ATOM   2995  HB2 HIS A 197      75.090  74.130  62.930  1.00  0.00           H
ATOM   2996  CG  HIS A 197      74.190  75.190  64.560  1.00  0.00           C
ATOM   2997  ND1 HIS A 197      74.170  76.210  65.490  1.00  0.00           N
ATOM   2998  HD1 HIS A 197      74.980  76.670  65.890  1.00  0.00           H
ATOM   2999  CE1 HIS A 197      72.870  76.470  65.720  1.00  0.00           C
ATOM   3000  HE1 HIS A 197      72.510  77.340  66.250  1.00  0.00           H
ATOM   3001  NE2 HIS A 197      72.140  75.620  65.030  1.00  0.00           N
ATOM   3002  CD2 HIS A 197      72.920  74.820  64.250  1.00  0.00           C
ATOM   3003  HD2 HIS A 197      72.590  74.200  63.420  1.00  0.00           H
ATOM   3004  C   HIS A 197      77.800  75.040  62.780  1.00  0.00           C
ATOM   3005  O   HIS A 197      78.350  74.240  63.550  1.00  0.00           O
ATOM   3006  N   SER A 198      78.320  75.330  61.530  1.00  0.00           N
ATOM   3007  H   SER A 198      77.860  75.970  60.890  1.00  0.00           H
ATOM   3008  CA  SER A 198      79.620  74.880  61.070  1.00  0.00           C
ATOM   3009  HA  SER A 198      80.160  74.160  61.680  1.00  0.00           H
ATOM   3010  CB  SER A 198      79.410  74.210  59.660  1.00  0.00           C
ATOM   3011  HB1 SER A 198      79.200  75.040  58.980  1.00  0.00           H
ATOM   3012  HB2 SER A 198      78.650  73.430  59.690  1.00  0.00           H
ATOM   3013  OG  SER A 198      80.580  73.580  59.200  1.00  0.00           O
ATOM   3014  HG  SER A 198      80.450  73.100  58.380  1.00  0.00           H
ATOM   3015  C   SER A 198      80.600  76.090  60.900  1.00  0.00           C
ATOM   3016  O   SER A 198      80.210  77.240  60.600  1.00  0.00           O
ATOM   3017  N   ASP A 199      81.960  75.940  61.050  1.00  0.00           N
ATOM   3018  H   ASP A 199      82.230  74.980  61.170  1.00  0.00           H
ATOM   3019  CA  ASP A 199      82.930  77.050  60.840  1.00  0.00           C
ATOM   3020  HA  ASP A 199      82.360  77.980  60.780  1.00  0.00           H
ATOM   3021  CB  ASP A 199      83.800  77.310  62.110  1.00  0.00           C
ATOM   3022  HB1 ASP A 199      84.080  78.370  62.080  1.00  0.00           H
ATOM   3023  HB2 ASP A 199      84.700  76.700  62.190  1.00  0.00           H
ATOM   3024  CG  ASP A 199      83.140  77.210  63.460  1.00  0.00           C
ATOM   3025  OD1 ASP A 199      82.070  77.910  63.690  1.00  0.00           O
ATOM   3026  OD2 ASP A 199      83.720  76.510  64.320  1.00  0.00           O
ATOM   3027  C   ASP A 199      83.780  77.000  59.550  1.00  0.00           C
ATOM   3028  O   ASP A 199      84.260  78.050  59.020  1.00  0.00           O
ATOM   3029  N   CYS A 200      83.900  75.850  59.010  1.00  0.00           N
ATOM   3030  H   CYS A 200      83.360  75.070  59.370  1.00  0.00           H
ATOM   3031  CA  CYS A 200      84.560  75.720  57.690  1.00  0.00           C
ATOM   3032  HA  CYS A 200      84.230  76.480  56.980  1.00  0.00           H
ATOM   3033  CB  CYS A 200      86.100  75.880  57.830  1.00  0.00           C
ATOM   3034  HB1 CYS A 200      86.460  75.160  58.570  1.00  0.00           H
ATOM   3035  HB2 CYS A 200      86.460  76.870  58.090  1.00  0.00           H
ATOM   3036  SG  CYS A 200      86.860  75.550  56.180  1.00  0.00           S
ATOM   3037  HG  CYS A 200      86.820  74.210  56.180  1.00  0.00           H
ATOM   3038  C   CYS A 200      84.120  74.300  57.150  1.00  0.00           C
ATOM   3039  O   CYS A 200      83.990  73.360  57.890  1.00  0.00           O
ATOM   3040  N   ALA A 201      84.130  74.120  55.860  1.00  0.00           N
ATOM   3041  H   ALA A 201      84.340  75.000  55.400  1.00  0.00           H
ATOM   3042  CA  ALA A 201      83.770  72.930  55.220  1.00  0.00           C
ATOM   3043  HA  ALA A 201      83.860  72.080  55.900  1.00  0.00           H
ATOM   3044  CB  ALA A 201      82.310  73.040  54.880  1.00  0.00           C
ATOM   3045  HB1 ALA A 201      81.940  72.180  54.320  1.00  0.00           H
ATOM   3046  HB2 ALA A 201      81.680  73.210  55.760  1.00  0.00           H
ATOM   3047  HB3 ALA A 201      82.220  73.920  54.250  1.00  0.00           H
ATOM   3048  C   ALA A 201      84.630  72.670  53.920  1.00  0.00           C
ATOM   3049  O   ALA A 201      84.770  73.520  53.070  1.00  0.00           O
ATOM   3050  N   PHE A 202      85.000  71.370  53.740  1.00  0.00           N
ATOM   3051  H   PHE A 202      84.760  70.670  54.430  1.00  0.00           H
ATOM   3052  CA  PHE A 202      85.750  70.810  52.650  1.00  0.00           C
ATOM   3053  HA  PHE A 202      85.960  71.620  51.960  1.00  0.00           H
ATOM   3054  CB  PHE A 202      87.040  70.140  53.180  1.00  0.00           C
ATOM   3055  HB1 PHE A 202      87.470  69.600  52.340  1.00  0.00           H
ATOM   3056  HB2 PHE A 202      86.820  69.340  53.880  1.00  0.00           H
ATOM   3057  CG  PHE A 202      88.020  71.100  53.820  1.00  0.00           C
ATOM   3058  CD1 PHE A 202      88.590  72.160  53.130  1.00  0.00           C
ATOM   3059  HD1 PHE A 202      88.280  72.290  52.100  1.00  0.00           H
ATOM   3060  CE1 PHE A 202      89.600  72.920  53.760  1.00  0.00           C
ATOM   3061  HE1 PHE A 202      90.040  73.750  53.240  1.00  0.00           H
ATOM   3062  CZ  PHE A 202      89.830  72.790  55.190  1.00  0.00           C
ATOM   3063  HZ  PHE A 202      90.520  73.470  55.660  1.00  0.00           H
ATOM   3064  CE2 PHE A 202      89.120  71.820  55.910  1.00  0.00           C
ATOM   3065  HE2 PHE A 202      89.210  71.740  56.980  1.00  0.00           H
ATOM   3066  CD2 PHE A 202      88.290  70.940  55.210  1.00  0.00           C
ATOM   3067  HD2 PHE A 202      87.900  70.090  55.750  1.00  0.00           H
ATOM   3068  C   PHE A 202      84.740  69.960  51.850  1.00  0.00           C
ATOM   3069  O   PHE A 202      84.640  68.740  52.020  1.00  0.00           O
ATOM   3070  N   MET A 203      84.110  70.620  50.840  1.00  0.00           N
ATOM   3071  H   MET A 203      84.380  71.580  50.730  1.00  0.00           H
ATOM   3072  CA  MET A 203      83.190  70.020  49.850  1.00  0.00           C
ATOM   3073  HA  MET A 203      82.620  69.210  50.290  1.00  0.00           H
ATOM   3074  CB  MET A 203      82.280  70.970  49.180  1.00  0.00           C
ATOM   3075  HB1 MET A 203      81.680  70.490  48.410  1.00  0.00           H
ATOM   3076  HB2 MET A 203      82.830  71.810  48.750  1.00  0.00           H
ATOM   3077  CG  MET A 203      81.230  71.500  50.220  1.00  0.00           C
ATOM   3078  HG1 MET A 203      81.630  72.360  50.750  1.00  0.00           H
ATOM   3079  HG2 MET A 203      80.910  70.750  50.950  1.00  0.00           H
ATOM   3080  SD  MET A 203      79.720  72.230  49.490  1.00  0.00           S
ATOM   3081  CE  MET A 203      80.380  73.520  48.440  1.00  0.00           C
ATOM   3082  HE1 MET A 203      81.110  74.120  48.980  1.00  0.00           H
ATOM   3083  HE2 MET A 203      81.010  73.100  47.650  1.00  0.00           H
ATOM   3084  HE3 MET A 203      79.550  74.080  48.010  1.00  0.00           H
ATOM   3085  C   MET A 203      84.000  69.290  48.820  1.00  0.00           C
ATOM   3086  O   MET A 203      85.060  69.670  48.390  1.00  0.00           O
ATOM   3087  N   VAL A 204      83.490  68.110  48.430  1.00  0.00           N
ATOM   3088  H   VAL A 204      82.650  67.830  48.910  1.00  0.00           H
ATOM   3089  CA  VAL A 204      83.950  67.240  47.340  1.00  0.00           C
ATOM   3090  HA  VAL A 204      84.670  67.790  46.730  1.00  0.00           H
ATOM   3091  CB  VAL A 204      84.630  65.980  47.800  1.00  0.00           C
ATOM   3092  HB  VAL A 204      84.000  65.430  48.490  1.00  0.00           H
ATOM   3093  CG1 VAL A 204      85.020  65.040  46.670  1.00  0.00           C
ATOM   3094 1HG1 VAL A 204      85.630  64.250  47.110  1.00  0.00           H
ATOM   3095 2HG1 VAL A 204      84.130  64.610  46.210  1.00  0.00           H
ATOM   3096 3HG1 VAL A 204      85.700  65.630  46.050  1.00  0.00           H
ATOM   3097  CG2 VAL A 204      85.880  66.190  48.640  1.00  0.00           C
ATOM   3098 1HG2 VAL A 204      86.390  65.280  48.980  1.00  0.00           H
ATOM   3099 2HG2 VAL A 204      86.600  66.720  48.020  1.00  0.00           H
ATOM   3100 3HG2 VAL A 204      85.610  66.790  49.510  1.00  0.00           H
ATOM   3101  C   VAL A 204      82.770  66.910  46.500  1.00  0.00           C
ATOM   3102  O   VAL A 204      81.790  66.340  46.930  1.00  0.00           O
ATOM   3103  N   ASP A 205      82.790  67.290  45.230  1.00  0.00           N
ATOM   3104  H   ASP A 205      83.620  67.730  44.850  1.00  0.00           H
ATOM   3105  CA  ASP A 205      81.840  66.760  44.240  1.00  0.00           C
ATOM   3106  HA  ASP A 205      80.850  66.680  44.690  1.00  0.00           H
ATOM   3107  CB  ASP A 205      81.550  67.800  43.160  1.00  0.00           C
ATOM   3108  HB1 ASP A 205      82.500  68.030  42.670  1.00  0.00           H
ATOM   3109  HB2 ASP A 205      81.140  68.680  43.660  1.00  0.00           H
ATOM   3110  CG  ASP A 205      80.440  67.480  42.160  1.00  0.00           C
ATOM   3111  OD1 ASP A 205      79.960  66.320  42.070  1.00  0.00           O
ATOM   3112  OD2 ASP A 205      79.970  68.430  41.460  1.00  0.00           O
ATOM   3113  C   ASP A 205      82.310  65.430  43.740  1.00  0.00           C
ATOM   3114  O   ASP A 205      83.410  65.260  43.200  1.00  0.00           O
ATOM   3115  N   ASN A 206      81.440  64.450  43.920  1.00  0.00           N
ATOM   3116  H   ASN A 206      80.580  64.670  44.410  1.00  0.00           H
ATOM   3117  CA  ASN A 206      81.560  63.070  43.380  1.00  0.00           C
ATOM   3118  HA  ASN A 206      82.330  62.520  43.930  1.00  0.00           H
ATOM   3119  CB  ASN A 206      80.210  62.470  43.690  1.00  0.00           C
ATOM   3120  HB1 ASN A 206      80.080  61.640  42.990  1.00  0.00           H
ATOM   3121  HB2 ASN A 206      79.470  63.250  43.490  1.00  0.00           H
ATOM   3122  CG  ASN A 206      80.180  61.930  45.100  1.00  0.00           C
ATOM   3123  OD1 ASN A 206      81.140  61.350  45.580  1.00  0.00           O
ATOM   3124  ND2 ASN A 206      79.040  61.980  45.670  1.00  0.00           N
ATOM   3125 1HD2 ASN A 206      78.350  62.610  45.300  1.00  0.00           H
ATOM   3126 2HD2 ASN A 206      79.040  61.940  46.680  1.00  0.00           H
ATOM   3127  C   ASN A 206      81.820  63.020  41.900  1.00  0.00           C
ATOM   3128  O   ASN A 206      82.560  62.190  41.370  1.00  0.00           O
ATOM   3129  N   GLU A 207      81.440  64.010  41.100  1.00  0.00           N
ATOM   3130  H   GLU A 207      81.020  64.830  41.520  1.00  0.00           H
ATOM   3131  CA  GLU A 207      81.820  64.040  39.670  1.00  0.00           C
ATOM   3132  HA  GLU A 207      81.500  63.110  39.190  1.00  0.00           H
ATOM   3133  CB  GLU A 207      80.950  65.100  38.980  1.00  0.00           C
ATOM   3134  HB1 GLU A 207      81.140  66.100  39.390  1.00  0.00           H
ATOM   3135  HB2 GLU A 207      79.930  64.790  39.210  1.00  0.00           H
ATOM   3136  CG  GLU A 207      80.980  65.100  37.400  1.00  0.00           C
ATOM   3137  HG1 GLU A 207      80.560  64.140  37.090  1.00  0.00           H
ATOM   3138  HG2 GLU A 207      82.020  65.230  37.090  1.00  0.00           H
ATOM   3139  CD  GLU A 207      80.160  66.230  36.720  1.00  0.00           C
ATOM   3140  OE1 GLU A 207      80.860  67.130  36.150  1.00  0.00           O
ATOM   3141  OE2 GLU A 207      78.920  66.330  36.840  1.00  0.00           O
ATOM   3142  C   GLU A 207      83.310  64.370  39.410  1.00  0.00           C
ATOM   3143  O   GLU A 207      83.920  63.840  38.470  1.00  0.00           O
ATOM   3144  N   ALA A 208      83.870  65.160  40.280  1.00  0.00           N
ATOM   3145  H   ALA A 208      83.350  65.460  41.090  1.00  0.00           H
ATOM   3146  CA  ALA A 208      85.270  65.530  40.000  1.00  0.00           C
ATOM   3147  HA  ALA A 208      85.260  65.640  38.910  1.00  0.00           H
ATOM   3148  CB  ALA A 208      85.580  66.880  40.640  1.00  0.00           C
ATOM   3149  HB1 ALA A 208      86.440  67.270  40.090  1.00  0.00           H
ATOM   3150  HB2 ALA A 208      84.750  67.590  40.700  1.00  0.00           H
ATOM   3151  HB3 ALA A 208      85.850  66.720  41.680  1.00  0.00           H
ATOM   3152  C   ALA A 208      86.230  64.370  40.300  1.00  0.00           C
ATOM   3153  O   ALA A 208      87.000  63.930  39.440  1.00  0.00           O
ATOM   3154  N   ILE A 209      85.870  63.690  41.420  1.00  0.00           N
ATOM   3155  H   ILE A 209      85.060  63.990  41.950  1.00  0.00           H
ATOM   3156  CA  ILE A 209      86.570  62.430  41.960  1.00  0.00           C
ATOM   3157  HA  ILE A 209      87.610  62.670  42.160  1.00  0.00           H
ATOM   3158  CB  ILE A 209      85.990  62.010  43.370  1.00  0.00           C
ATOM   3159  HB  ILE A 209      84.950  61.730  43.160  1.00  0.00           H
ATOM   3160  CG2 ILE A 209      86.790  60.850  44.010  1.00  0.00           C
ATOM   3161 1HG2 ILE A 209      86.180  60.530  44.860  1.00  0.00           H
ATOM   3162 2HG2 ILE A 209      86.980  60.050  43.290  1.00  0.00           H
ATOM   3163 3HG2 ILE A 209      87.800  61.070  44.340  1.00  0.00           H
ATOM   3164  CG1 ILE A 209      86.040  63.160  44.330  1.00  0.00           C
ATOM   3165 1HG1 ILE A 209      85.480  62.850  45.210  1.00  0.00           H
ATOM   3166 2HG1 ILE A 209      85.410  63.980  44.000  1.00  0.00           H
ATOM   3167  CD  ILE A 209      87.450  63.720  44.740  1.00  0.00           C
ATOM   3168  HD1 ILE A 209      87.990  63.900  43.810  1.00  0.00           H
ATOM   3169  HD2 ILE A 209      87.190  64.640  45.270  1.00  0.00           H
ATOM   3170  HD3 ILE A 209      87.980  63.110  45.470  1.00  0.00           H
ATOM   3171  C   ILE A 209      86.420  61.240  41.010  1.00  0.00           C
ATOM   3172  O   ILE A 209      87.440  60.580  40.690  1.00  0.00           O
ATOM   3173  N   TYR A 210      85.200  61.000  40.490  1.00  0.00           N
ATOM   3174  H   TYR A 210      84.520  61.720  40.690  1.00  0.00           H
ATOM   3175  CA  TYR A 210      84.810  59.980  39.490  1.00  0.00           C
ATOM   3176  HA  TYR A 210      85.030  58.980  39.880  1.00  0.00           H
ATOM   3177  CB  TYR A 210      83.240  60.010  39.230  1.00  0.00           C
ATOM   3178  HB1 TYR A 210      82.970  60.920  38.690  1.00  0.00           H
ATOM   3179  HB2 TYR A 210      82.690  59.920  40.170  1.00  0.00           H
ATOM   3180  CG  TYR A 210      82.820  58.800  38.330  1.00  0.00           C
ATOM   3181  CD1 TYR A 210      82.250  57.610  38.900  1.00  0.00           C
ATOM   3182  HD1 TYR A 210      82.150  57.630  39.980  1.00  0.00           H
ATOM   3183  CE1 TYR A 210      81.860  56.470  38.150  1.00  0.00           C
ATOM   3184  HE1 TYR A 210      81.490  55.600  38.680  1.00  0.00           H
ATOM   3185  CZ  TYR A 210      81.950  56.590  36.770  1.00  0.00           C
ATOM   3186  OH  TYR A 210      81.630  55.490  36.100  1.00  0.00           O
ATOM   3187  HH  TYR A 210      81.600  55.610  35.140  1.00  0.00           H
ATOM   3188  CE2 TYR A 210      82.460  57.790  36.140  1.00  0.00           C
ATOM   3189  HE2 TYR A 210      82.440  57.870  35.070  1.00  0.00           H
ATOM   3190  CD2 TYR A 210      82.870  58.890  36.910  1.00  0.00           C
ATOM   3191  HD2 TYR A 210      83.210  59.800  36.440  1.00  0.00           H
ATOM   3192  C   TYR A 210      85.640  60.230  38.240  1.00  0.00           C
ATOM   3193  O   TYR A 210      86.440  59.360  37.750  1.00  0.00           O
ATOM   3194  N   ASP A 211      85.550  61.440  37.690  1.00  0.00           N
ATOM   3195  H   ASP A 211      85.000  62.180  38.100  1.00  0.00           H
ATOM   3196  CA  ASP A 211      86.080  61.770  36.320  1.00  0.00           C
ATOM   3197  HA  ASP A 211      85.780  61.040  35.580  1.00  0.00           H
ATOM   3198  CB  ASP A 211      85.430  63.110  35.980  1.00  0.00           C
ATOM   3199  HB1 ASP A 211      85.770  63.860  36.700  1.00  0.00           H
ATOM   3200  HB2 ASP A 211      84.360  63.000  36.170  1.00  0.00           H
ATOM   3201  CG  ASP A 211      85.610  63.580  34.520  1.00  0.00           C
ATOM   3202  OD1 ASP A 211      85.450  62.730  33.630  1.00  0.00           O
ATOM   3203  OD2 ASP A 211      86.040  64.690  34.230  1.00  0.00           O
ATOM   3204  C   ASP A 211      87.640  61.810  36.360  1.00  0.00           C
ATOM   3205  O   ASP A 211      88.210  61.460  35.380  1.00  0.00           O
ATOM   3206  N   ILE A 212      88.340  62.230  37.450  1.00  0.00           N
ATOM   3207  H   ILE A 212      87.850  62.670  38.220  1.00  0.00           H
ATOM   3208  CA  ILE A 212      89.830  62.140  37.670  1.00  0.00           C
ATOM   3209  HA  ILE A 212      90.430  62.440  36.810  1.00  0.00           H
ATOM   3210  CB  ILE A 212      90.180  62.900  38.990  1.00  0.00           C
ATOM   3211  HB  ILE A 212      89.490  62.450  39.700  1.00  0.00           H
ATOM   3212  CG2 ILE A 212      91.680  62.680  39.460  1.00  0.00           C
ATOM   3213 1HG2 ILE A 212      91.970  61.630  39.470  1.00  0.00           H
ATOM   3214 2HG2 ILE A 212      92.370  63.170  38.780  1.00  0.00           H
ATOM   3215 3HG2 ILE A 212      91.840  63.110  40.450  1.00  0.00           H
ATOM   3216  CG1 ILE A 212      90.050  64.420  38.940  1.00  0.00           C
ATOM   3217 1HG1 ILE A 212      89.250  64.710  38.250  1.00  0.00           H
ATOM   3218 2HG1 ILE A 212      90.940  64.830  38.460  1.00  0.00           H
ATOM   3219  CD  ILE A 212      89.770  65.190  40.170  1.00  0.00           C
ATOM   3220  HD1 ILE A 212      90.680  65.560  40.650  1.00  0.00           H
ATOM   3221  HD2 ILE A 212      89.030  65.970  40.000  1.00  0.00           H
ATOM   3222  HD3 ILE A 212      89.190  64.470  40.760  1.00  0.00           H
ATOM   3223  C   ILE A 212      90.230  60.630  37.830  1.00  0.00           C
ATOM   3224  O   ILE A 212      91.270  60.230  37.270  1.00  0.00           O
ATOM   3225  N   CYS A 213      89.470  59.760  38.440  1.00  0.00           N
ATOM   3226  H   CYS A 213      88.720  60.110  39.020  1.00  0.00           H
ATOM   3227  CA  CYS A 213      89.860  58.340  38.660  1.00  0.00           C
ATOM   3228  HA  CYS A 213      90.890  58.100  38.940  1.00  0.00           H
ATOM   3229  CB  CYS A 213      88.890  57.690  39.710  1.00  0.00           C
ATOM   3230  HB1 CYS A 213      88.830  56.600  39.670  1.00  0.00           H
ATOM   3231  HB2 CYS A 213      87.910  58.060  39.400  1.00  0.00           H
ATOM   3232  SG  CYS A 213      89.350  58.250  41.360  1.00  0.00           S
ATOM   3233  HG  CYS A 213      88.990  59.530  41.470  1.00  0.00           H
ATOM   3234  C   CYS A 213      89.750  57.680  37.330  1.00  0.00           C
ATOM   3235  O   CYS A 213      90.670  56.930  36.910  1.00  0.00           O
ATOM   3236  N   ARG A 214      88.820  58.090  36.460  1.00  0.00           N
ATOM   3237  H   ARG A 214      88.080  58.710  36.760  1.00  0.00           H
ATOM   3238  CA  ARG A 214      88.850  57.760  35.030  1.00  0.00           C
ATOM   3239  HA  ARG A 214      88.920  56.680  34.950  1.00  0.00           H
ATOM   3240  CB  ARG A 214      87.530  58.060  34.380  1.00  0.00           C
ATOM   3241  HB1 ARG A 214      87.640  57.700  33.360  1.00  0.00           H
ATOM   3242  HB2 ARG A 214      87.330  59.130  34.460  1.00  0.00           H
ATOM   3243  CG  ARG A 214      86.280  57.390  34.900  1.00  0.00           C
ATOM   3244  HG1 ARG A 214      85.950  57.810  35.850  1.00  0.00           H
ATOM   3245  HG2 ARG A 214      86.480  56.330  35.030  1.00  0.00           H
ATOM   3246  CD  ARG A 214      85.130  57.620  33.870  1.00  0.00           C
ATOM   3247  HD1 ARG A 214      84.320  57.070  34.350  1.00  0.00           H
ATOM   3248  HD2 ARG A 214      85.350  57.210  32.880  1.00  0.00           H
ATOM   3249  NE  ARG A 214      84.690  59.070  33.750  1.00  0.00           N
ATOM   3250  HE  ARG A 214      85.140  59.820  34.250  1.00  0.00           H
ATOM   3251  CZ  ARG A 214      83.830  59.500  32.850  1.00  0.00           C
ATOM   3252  NH1 ARG A 214      83.150  58.660  32.120  1.00  0.00           N
ATOM   3253 1HH1 ARG A 214      83.500  57.720  32.050  1.00  0.00           H
ATOM   3254 2HH1 ARG A 214      82.430  59.150  31.620  1.00  0.00           H
ATOM   3255  NH2 ARG A 214      83.630  60.780  32.700  1.00  0.00           N
ATOM   3256 1HH2 ARG A 214      84.110  61.490  33.230  1.00  0.00           H
ATOM   3257 2HH2 ARG A 214      83.080  61.050  31.900  1.00  0.00           H
ATOM   3258  C   ARG A 214      90.080  58.260  34.210  1.00  0.00           C
ATOM   3259  O   ARG A 214      90.560  57.590  33.310  1.00  0.00           O
ATOM   3260  N   ARG A 215      90.500  59.510  34.440  1.00  0.00           N
ATOM   3261  H   ARG A 215      89.950  60.130  35.020  1.00  0.00           H
ATOM   3262  CA  ARG A 215      91.490  60.190  33.580  1.00  0.00           C
ATOM   3263  HA  ARG A 215      91.420  59.750  32.580  1.00  0.00           H
ATOM   3264  CB  ARG A 215      90.940  61.640  33.450  1.00  0.00           C
ATOM   3265  HB1 ARG A 215      91.100  62.080  34.430  1.00  0.00           H
ATOM   3266  HB2 ARG A 215      89.850  61.620  33.350  1.00  0.00           H
ATOM   3267  CG  ARG A 215      91.570  62.430  32.290  1.00  0.00           C
ATOM   3268  HG1 ARG A 215      91.200  61.990  31.370  1.00  0.00           H
ATOM   3269  HG2 ARG A 215      92.660  62.430  32.380  1.00  0.00           H
ATOM   3270  CD  ARG A 215      91.180  63.910  32.420  1.00  0.00           C
ATOM   3271  HD1 ARG A 215      90.090  63.870  32.460  1.00  0.00           H
ATOM   3272  HD2 ARG A 215      91.510  64.460  31.540  1.00  0.00           H
ATOM   3273  NE  ARG A 215      91.830  64.510  33.630  1.00  0.00           N
ATOM   3274  HE  ARG A 215      92.840  64.530  33.690  1.00  0.00           H
ATOM   3275  CZ  ARG A 215      91.290  65.130  34.680  1.00  0.00           C
ATOM   3276  NH1 ARG A 215      90.010  65.290  34.840  1.00  0.00           N
ATOM   3277 1HH1 ARG A 215      89.400  64.850  34.180  1.00  0.00           H
ATOM   3278 2HH1 ARG A 215      89.670  66.080  35.380  1.00  0.00           H
ATOM   3279  NH2 ARG A 215      92.100  65.670  35.550  1.00  0.00           N
ATOM   3280 1HH2 ARG A 215      93.100  65.510  35.530  1.00  0.00           H
ATOM   3281 2HH2 ARG A 215      91.630  65.920  36.410  1.00  0.00           H
ATOM   3282  C   ARG A 215      92.960  60.130  33.970  1.00  0.00           C
ATOM   3283  O   ARG A 215      93.800  59.960  33.060  1.00  0.00           O
ATOM   3284  N   ASN A 216      93.210  60.320  35.210  1.00  0.00           N
ATOM   3285  H   ASN A 216      92.480  60.650  35.820  1.00  0.00           H
ATOM   3286  CA  ASN A 216      94.620  60.270  35.670  1.00  0.00           C
ATOM   3287  HA  ASN A 216      95.390  60.660  35.010  1.00  0.00           H
ATOM   3288  CB  ASN A 216      94.600  61.040  37.000  1.00  0.00           C
ATOM   3289  HB1 ASN A 216      95.560  60.880  37.490  1.00  0.00           H
ATOM   3290  HB2 ASN A 216      93.800  60.650  37.640  1.00  0.00           H
ATOM   3291  CG  ASN A 216      94.400  62.540  36.740  1.00  0.00           C
ATOM   3292  OD1 ASN A 216      93.380  62.970  36.300  1.00  0.00           O
ATOM   3293  ND2 ASN A 216      95.500  63.260  36.880  1.00  0.00           N
ATOM   3294 1HD2 ASN A 216      96.260  62.800  37.360  1.00  0.00           H
ATOM   3295 2HD2 ASN A 216      95.530  64.240  36.650  1.00  0.00           H
ATOM   3296  C   ASN A 216      95.000  58.820  36.040  1.00  0.00           C
ATOM   3297  O   ASN A 216      96.130  58.420  36.000  1.00  0.00           O
ATOM   3298  N   LEU A 217      93.960  57.990  36.310  1.00  0.00           N
ATOM   3299  H   LEU A 217      93.020  58.360  36.310  1.00  0.00           H
ATOM   3300  CA  LEU A 217      94.340  56.670  36.840  1.00  0.00           C
ATOM   3301  HA  LEU A 217      95.420  56.510  36.880  1.00  0.00           H
ATOM   3302  CB  LEU A 217      93.830  56.510  38.270  1.00  0.00           C
ATOM   3303  HB1 LEU A 217      94.060  55.510  38.630  1.00  0.00           H
ATOM   3304  HB2 LEU A 217      92.750  56.590  38.250  1.00  0.00           H
ATOM   3305  CG  LEU A 217      94.260  57.610  39.250  1.00  0.00           C
ATOM   3306  HG  LEU A 217      94.080  58.600  38.840  1.00  0.00           H
ATOM   3307  CD1 LEU A 217      93.650  57.420  40.630  1.00  0.00           C
ATOM   3308 1HD1 LEU A 217      93.970  58.220  41.300  1.00  0.00           H
ATOM   3309 2HD1 LEU A 217      92.560  57.390  40.590  1.00  0.00           H
ATOM   3310 3HD1 LEU A 217      94.020  56.460  41.000  1.00  0.00           H
ATOM   3311  CD2 LEU A 217      95.780  57.460  39.440  1.00  0.00           C
ATOM   3312 1HD2 LEU A 217      96.250  57.690  38.490  1.00  0.00           H
ATOM   3313 2HD2 LEU A 217      96.200  58.120  40.200  1.00  0.00           H
ATOM   3314 3HD2 LEU A 217      95.980  56.420  39.710  1.00  0.00           H
ATOM   3315  C   LEU A 217      93.790  55.530  35.910  1.00  0.00           C
ATOM   3316  O   LEU A 217      93.950  54.380  36.260  1.00  0.00           O
ATOM   3317  N   ASP A 218      93.240  55.770  34.760  1.00  0.00           N
ATOM   3318  H   ASP A 218      93.390  56.710  34.410  1.00  0.00           H
ATOM   3319  CA  ASP A 218      92.700  54.800  33.790  1.00  0.00           C
ATOM   3320  HA  ASP A 218      92.210  55.370  33.010  1.00  0.00           H
ATOM   3321  CB  ASP A 218      93.840  54.200  32.950  1.00  0.00           C
ATOM   3322  HB1 ASP A 218      93.470  53.550  32.160  1.00  0.00           H
ATOM   3323  HB2 ASP A 218      94.490  53.620  33.600  1.00  0.00           H
ATOM   3324  CG  ASP A 218      94.740  55.260  32.240  1.00  0.00           C
ATOM   3325  OD1 ASP A 218      94.250  56.330  31.900  1.00  0.00           O
ATOM   3326  OD2 ASP A 218      95.970  55.040  32.080  1.00  0.00           O
ATOM   3327  C   ASP A 218      91.720  53.710  34.420  1.00  0.00           C
ATOM   3328  O   ASP A 218      91.610  52.600  33.980  1.00  0.00           O
ATOM   3329  N   ILE A 219      90.960  54.150  35.380  1.00  0.00           N
ATOM   3330  H   ILE A 219      91.140  55.050  35.790  1.00  0.00           H
ATOM   3331  CA  ILE A 219      89.950  53.320  36.050  1.00  0.00           C
ATOM   3332  HA  ILE A 219      90.170  52.250  36.040  1.00  0.00           H
ATOM   3333  CB  ILE A 219      89.680  53.750  37.490  1.00  0.00           C
ATOM   3334  HB  ILE A 219      89.380  54.790  37.520  1.00  0.00           H
ATOM   3335  CG2 ILE A 219      88.590  52.860  38.140  1.00  0.00           C
ATOM   3336 1HG2 ILE A 219      89.050  51.880  38.270  1.00  0.00           H
ATOM   3337 2HG2 ILE A 219      88.220  53.310  39.060  1.00  0.00           H
ATOM   3338 3HG2 ILE A 219      87.670  52.880  37.550  1.00  0.00           H
ATOM   3339  CG1 ILE A 219      91.010  53.650  38.250  1.00  0.00           C
ATOM   3340 1HG1 ILE A 219      91.610  54.530  38.050  1.00  0.00           H
ATOM   3341 2HG1 ILE A 219      91.620  52.790  37.970  1.00  0.00           H
ATOM   3342  CD  ILE A 219      90.950  53.640  39.750  1.00  0.00           C
ATOM   3343  HD1 ILE A 219      90.220  54.380  40.100  1.00  0.00           H
ATOM   3344  HD2 ILE A 219      90.710  52.650  40.140  1.00  0.00           H
ATOM   3345  HD3 ILE A 219      91.910  53.910  40.170  1.00  0.00           H
ATOM   3346  C   ILE A 219      88.700  53.410  35.170  1.00  0.00           C
ATOM   3347  O   ILE A 219      88.050  54.440  35.230  1.00  0.00           O
ATOM   3348  N   GLU A 220      88.200  52.430  34.390  1.00  0.00           N
ATOM   3349  H   GLU A 220      88.620  51.510  34.500  1.00  0.00           H
ATOM   3350  CA  GLU A 220      87.100  52.650  33.450  1.00  0.00           C
ATOM   3351  HA  GLU A 220      87.280  53.530  32.820  1.00  0.00           H
ATOM   3352  CB  GLU A 220      86.980  51.470  32.540  1.00  0.00           C
ATOM   3353  HB1 GLU A 220      85.920  51.340  32.300  1.00  0.00           H
ATOM   3354  HB2 GLU A 220      87.150  50.580  33.140  1.00  0.00           H
ATOM   3355  CG  GLU A 220      87.830  51.480  31.250  1.00  0.00           C
ATOM   3356  HG1 GLU A 220      88.880  51.460  31.530  1.00  0.00           H
ATOM   3357  HG2 GLU A 220      87.640  52.430  30.770  1.00  0.00           H
ATOM   3358  CD  GLU A 220      87.540  50.270  30.390  1.00  0.00           C
ATOM   3359  OE1 GLU A 220      87.920  49.210  30.830  1.00  0.00           O
ATOM   3360  OE2 GLU A 220      87.030  50.320  29.240  1.00  0.00           O
ATOM   3361  C   GLU A 220      85.770  53.060  34.100  1.00  0.00           C
ATOM   3362  O   GLU A 220      85.010  53.840  33.530  1.00  0.00           O
ATOM   3363  N   ARG A 221      85.500  52.620  35.350  1.00  0.00           N
ATOM   3364  H   ARG A 221      86.190  51.910  35.540  1.00  0.00           H
ATOM   3365  CA  ARG A 221      84.250  52.580  36.100  1.00  0.00           C
ATOM   3366  HA  ARG A 221      83.760  53.520  35.870  1.00  0.00           H
ATOM   3367  CB  ARG A 221      83.250  51.530  35.640  1.00  0.00           C
ATOM   3368  HB1 ARG A 221      83.320  50.620  36.230  1.00  0.00           H
ATOM   3369  HB2 ARG A 221      83.620  51.240  34.660  1.00  0.00           H
ATOM   3370  CG  ARG A 221      81.750  52.040  35.550  1.00  0.00           C
ATOM   3371  HG1 ARG A 221      81.110  51.260  35.130  1.00  0.00           H
ATOM   3372  HG2 ARG A 221      81.580  52.940  34.970  1.00  0.00           H
ATOM   3373  CD  ARG A 221      81.130  52.200  36.920  1.00  0.00           C
ATOM   3374  HD1 ARG A 221      81.570  53.100  37.360  1.00  0.00           H
ATOM   3375  HD2 ARG A 221      81.580  51.390  37.490  1.00  0.00           H
ATOM   3376  NE  ARG A 221      79.660  52.320  36.910  1.00  0.00           N
ATOM   3377  HE  ARG A 221      79.170  52.360  36.030  1.00  0.00           H
ATOM   3378  CZ  ARG A 221      78.860  52.650  37.880  1.00  0.00           C
ATOM   3379  NH1 ARG A 221      79.370  52.870  39.030  1.00  0.00           N
ATOM   3380 1HH1 ARG A 221      80.260  52.500  39.330  1.00  0.00           H
ATOM   3381 2HH1 ARG A 221      78.760  53.190  39.760  1.00  0.00           H
ATOM   3382  NH2 ARG A 221      77.640  52.790  37.670  1.00  0.00           N
ATOM   3383 1HH2 ARG A 221      77.230  52.810  36.750  1.00  0.00           H
ATOM   3384 2HH2 ARG A 221      77.040  52.990  38.460  1.00  0.00           H
ATOM   3385  C   ARG A 221      84.600  52.580  37.600  1.00  0.00           C
ATOM   3386  O   ARG A 221      84.520  51.500  38.160  1.00  0.00           O
ATOM   3387  N   PRO A 222      85.050  53.770  38.190  1.00  0.00           N
ATOM   3388  CD  PRO A 222      85.240  54.980  37.520  1.00  0.00           C
ATOM   3389  HD1 PRO A 222      84.320  55.460  37.170  1.00  0.00           H
ATOM   3390  HD2 PRO A 222      85.910  54.690  36.710  1.00  0.00           H
ATOM   3391  CG  PRO A 222      85.950  55.850  38.560  1.00  0.00           C
ATOM   3392  HG1 PRO A 222      85.590  56.870  38.500  1.00  0.00           H
ATOM   3393  HG2 PRO A 222      86.990  55.820  38.240  1.00  0.00           H
ATOM   3394  CB  PRO A 222      85.600  55.310  39.950  1.00  0.00           C
ATOM   3395  HB1 PRO A 222      84.620  55.680  40.260  1.00  0.00           H
ATOM   3396  HB2 PRO A 222      86.410  55.500  40.660  1.00  0.00           H
ATOM   3397  CA  PRO A 222      85.350  53.760  39.660  1.00  0.00           C
ATOM   3398  HA  PRO A 222      86.330  53.300  39.700  1.00  0.00           H
ATOM   3399  C   PRO A 222      84.270  53.150  40.560  1.00  0.00           C
ATOM   3400  O   PRO A 222      83.070  53.320  40.330  1.00  0.00           O
ATOM   3401  N   THR A 223      84.740  52.350  41.570  1.00  0.00           N
ATOM   3402  H   THR A 223      85.710  52.080  41.600  1.00  0.00           H
ATOM   3403  CA  THR A 223      83.970  51.980  42.790  1.00  0.00           C
ATOM   3404  HA  THR A 223      82.930  51.970  42.460  1.00  0.00           H
ATOM   3405  CB  THR A 223      84.440  50.610  43.230  1.00  0.00           C
ATOM   3406  HB  THR A 223      83.700  50.320  43.970  1.00  0.00           H
ATOM   3407  CG2 THR A 223      84.490  49.460  42.200  1.00  0.00           C
ATOM   3408 1HG2 THR A 223      83.520  49.120  41.830  1.00  0.00           H
ATOM   3409 2HG2 THR A 223      85.170  49.880  41.470  1.00  0.00           H
ATOM   3410 3HG2 THR A 223      84.900  48.630  42.790  1.00  0.00           H
ATOM   3411  OG1 THR A 223      85.740  50.660  43.850  1.00  0.00           O
ATOM   3412  HG1 THR A 223      85.930  49.770  44.150  1.00  0.00           H
ATOM   3413  C   THR A 223      84.160  52.930  43.970  1.00  0.00           C
ATOM   3414  O   THR A 223      85.060  53.760  43.940  1.00  0.00           O
ATOM   3415  N   TYR A 224      83.390  52.840  45.020  1.00  0.00           N
ATOM   3416  H   TYR A 224      82.580  52.230  45.010  1.00  0.00           H
ATOM   3417  CA  TYR A 224      83.580  53.620  46.290  1.00  0.00           C
ATOM   3418  HA  TYR A 224      83.490  54.690  46.110  1.00  0.00           H
ATOM   3419  CB  TYR A 224      82.620  53.270  47.370  1.00  0.00           C
ATOM   3420  HB1 TYR A 224      82.920  53.640  48.360  1.00  0.00           H
ATOM   3421  HB2 TYR A 224      82.600  52.190  47.510  1.00  0.00           H
ATOM   3422  CG  TYR A 224      81.190  53.760  47.080  1.00  0.00           C
ATOM   3423  CD1 TYR A 224      80.960  55.100  46.710  1.00  0.00           C
ATOM   3424  HD1 TYR A 224      81.680  55.890  46.610  1.00  0.00           H
ATOM   3425  CE1 TYR A 224      79.590  55.490  46.570  1.00  0.00           C
ATOM   3426  HE1 TYR A 224      79.330  56.500  46.280  1.00  0.00           H
ATOM   3427  CZ  TYR A 224      78.550  54.540  46.750  1.00  0.00           C
ATOM   3428  OH  TYR A 224      77.220  54.850  46.540  1.00  0.00           O
ATOM   3429  HH  TYR A 224      76.730  54.200  47.050  1.00  0.00           H
ATOM   3430  CE2 TYR A 224      78.810  53.180  47.150  1.00  0.00           C
ATOM   3431  HE2 TYR A 224      77.980  52.540  47.420  1.00  0.00           H
ATOM   3432  CD2 TYR A 224      80.140  52.820  47.390  1.00  0.00           C
ATOM   3433  HD2 TYR A 224      80.410  51.870  47.830  1.00  0.00           H
ATOM   3434  C   TYR A 224      85.020  53.430  46.800  1.00  0.00           C
ATOM   3435  O   TYR A 224      85.610  54.440  47.300  1.00  0.00           O
ATOM   3436  N   THR A 225      85.590  52.240  46.720  1.00  0.00           N
ATOM   3437  H   THR A 225      85.020  51.430  46.490  1.00  0.00           H
ATOM   3438  CA  THR A 225      87.000  51.990  47.040  1.00  0.00           C
ATOM   3439  HA  THR A 225      87.150  52.260  48.080  1.00  0.00           H
ATOM   3440  CB  THR A 225      87.450  50.500  46.990  1.00  0.00           C
ATOM   3441  HB  THR A 225      87.330  50.210  45.950  1.00  0.00           H
ATOM   3442  CG2 THR A 225      88.940  50.280  47.290  1.00  0.00           C
ATOM   3443 1HG2 THR A 225      89.410  50.590  46.360  1.00  0.00           H
ATOM   3444 2HG2 THR A 225      89.320  50.970  48.050  1.00  0.00           H
ATOM   3445 3HG2 THR A 225      89.140  49.250  47.570  1.00  0.00           H
ATOM   3446  OG1 THR A 225      86.700  49.620  47.910  1.00  0.00           O
ATOM   3447  HG1 THR A 225      86.650  48.740  47.510  1.00  0.00           H
ATOM   3448  C   THR A 225      87.980  52.850  46.320  1.00  0.00           C
ATOM   3449  O   THR A 225      88.750  53.540  46.940  1.00  0.00           O
ATOM   3450  N   ASN A 226      87.890  52.980  44.960  1.00  0.00           N
ATOM   3451  H   ASN A 226      87.110  52.590  44.450  1.00  0.00           H
ATOM   3452  CA  ASN A 226      88.910  53.830  44.270  1.00  0.00           C
ATOM   3453  HA  ASN A 226      89.880  53.620  44.720  1.00  0.00           H
ATOM   3454  CB  ASN A 226      88.830  53.610  42.730  1.00  0.00           C
ATOM   3455  HB1 ASN A 226      89.630  54.110  42.180  1.00  0.00           H
ATOM   3456  HB2 ASN A 226      87.890  54.050  42.390  1.00  0.00           H
ATOM   3457  CG  ASN A 226      88.810  52.140  42.300  1.00  0.00           C
ATOM   3458  OD1 ASN A 226      87.790  51.690  41.790  1.00  0.00           O
ATOM   3459  ND2 ASN A 226      89.770  51.320  42.530  1.00  0.00           N
ATOM   3460 1HD2 ASN A 226      90.620  51.710  42.910  1.00  0.00           H
ATOM   3461 2HD2 ASN A 226      89.830  50.410  42.110  1.00  0.00           H
ATOM   3462  C   ASN A 226      88.620  55.370  44.550  1.00  0.00           C
ATOM   3463  O   ASN A 226      89.620  56.090  44.770  1.00  0.00           O
ATOM   3464  N   LEU A 227      87.340  55.750  44.810  1.00  0.00           N
ATOM   3465  H   LEU A 227      86.610  55.050  44.800  1.00  0.00           H
ATOM   3466  CA  LEU A 227      86.970  57.170  45.120  1.00  0.00           C
ATOM   3467  HA  LEU A 227      87.300  57.840  44.330  1.00  0.00           H
ATOM   3468  CB  LEU A 227      85.420  57.330  45.170  1.00  0.00           C
ATOM   3469  HB1 LEU A 227      85.270  58.340  45.560  1.00  0.00           H
ATOM   3470  HB2 LEU A 227      85.010  56.580  45.860  1.00  0.00           H
ATOM   3471  CG  LEU A 227      84.690  57.130  43.810  1.00  0.00           C
ATOM   3472  HG  LEU A 227      85.030  56.250  43.260  1.00  0.00           H
ATOM   3473  CD1 LEU A 227      83.250  56.920  44.110  1.00  0.00           C
ATOM   3474 1HD1 LEU A 227      82.620  57.010  43.220  1.00  0.00           H
ATOM   3475 2HD1 LEU A 227      83.050  55.900  44.440  1.00  0.00           H
ATOM   3476 3HD1 LEU A 227      82.880  57.660  44.830  1.00  0.00           H
ATOM   3477  CD2 LEU A 227      84.760  58.290  42.950  1.00  0.00           C
ATOM   3478 1HD2 LEU A 227      84.150  58.190  42.050  1.00  0.00           H
ATOM   3479 2HD2 LEU A 227      84.620  59.220  43.500  1.00  0.00           H
ATOM   3480 3HD2 LEU A 227      85.740  58.380  42.480  1.00  0.00           H
ATOM   3481  C   LEU A 227      87.640  57.560  46.500  1.00  0.00           C
ATOM   3482  O   LEU A 227      88.420  58.500  46.590  1.00  0.00           O
ATOM   3483  N   ASN A 228      87.430  56.860  47.590  1.00  0.00           N
ATOM   3484  H   ASN A 228      86.840  56.040  47.490  1.00  0.00           H
ATOM   3485  CA  ASN A 228      87.810  57.110  48.920  1.00  0.00           C
ATOM   3486  HA  ASN A 228      87.430  58.100  49.180  1.00  0.00           H
ATOM   3487  CB  ASN A 228      87.100  56.050  49.810  1.00  0.00           C
ATOM   3488  HB1 ASN A 228      87.500  56.070  50.820  1.00  0.00           H
ATOM   3489  HB2 ASN A 228      87.420  55.080  49.420  1.00  0.00           H
ATOM   3490  CG  ASN A 228      85.630  56.090  49.840  1.00  0.00           C
ATOM   3491  OD1 ASN A 228      85.000  57.080  49.460  1.00  0.00           O
ATOM   3492  ND2 ASN A 228      84.940  55.060  50.250  1.00  0.00           N
ATOM   3493 1HD2 ASN A 228      85.390  54.290  50.720  1.00  0.00           H
ATOM   3494 2HD2 ASN A 228      83.950  55.150  50.070  1.00  0.00           H
ATOM   3495  C   ASN A 228      89.310  56.980  49.080  1.00  0.00           C
ATOM   3496  O   ASN A 228      89.900  57.660  49.890  1.00  0.00           O
ATOM   3497  N   ARG A 229      90.020  56.130  48.310  1.00  0.00           N
ATOM   3498  H   ARG A 229      89.430  55.580  47.700  1.00  0.00           H
ATOM   3499  CA  ARG A 229      91.480  56.060  48.190  1.00  0.00           C
ATOM   3500  HA  ARG A 229      91.900  56.060  49.200  1.00  0.00           H
ATOM   3501  CB  ARG A 229      91.930  54.770  47.440  1.00  0.00           C
ATOM   3502  HB1 ARG A 229      92.960  54.830  47.090  1.00  0.00           H
ATOM   3503  HB2 ARG A 229      91.310  54.740  46.550  1.00  0.00           H
ATOM   3504  CG  ARG A 229      91.880  53.520  48.310  1.00  0.00           C
ATOM   3505  HG1 ARG A 229      90.830  53.390  48.570  1.00  0.00           H
ATOM   3506  HG2 ARG A 229      92.450  53.760  49.200  1.00  0.00           H
ATOM   3507  CD  ARG A 229      92.380  52.290  47.570  1.00  0.00           C
ATOM   3508  HD1 ARG A 229      93.390  52.450  47.180  1.00  0.00           H
ATOM   3509  HD2 ARG A 229      91.730  52.060  46.730  1.00  0.00           H
ATOM   3510  NE  ARG A 229      92.410  51.090  48.520  1.00  0.00           N
ATOM   3511  HE  ARG A 229      92.300  51.380  49.480  1.00  0.00           H
ATOM   3512  CZ  ARG A 229      92.820  49.840  48.310  1.00  0.00           C
ATOM   3513  NH1 ARG A 229      93.260  49.410  47.170  1.00  0.00           N
ATOM   3514 1HH1 ARG A 229      92.990  49.970  46.380  1.00  0.00           H
ATOM   3515 2HH1 ARG A 229      93.700  48.500  47.070  1.00  0.00           H
ATOM   3516  NH2 ARG A 229      92.860  49.050  49.350  1.00  0.00           N
ATOM   3517 1HH2 ARG A 229      92.610  49.250  50.310  1.00  0.00           H
ATOM   3518 2HH2 ARG A 229      93.300  48.180  49.110  1.00  0.00           H
ATOM   3519  C   ARG A 229      92.090  57.360  47.620  1.00  0.00           C
ATOM   3520  O   ARG A 229      93.150  57.820  48.080  1.00  0.00           O
ATOM   3521  N   LEU A 230      91.420  58.070  46.700  1.00  0.00           N
ATOM   3522  H   LEU A 230      90.840  57.520  46.080  1.00  0.00           H
ATOM   3523  CA  LEU A 230      91.720  59.460  46.350  1.00  0.00           C
ATOM   3524  HA  LEU A 230      92.800  59.570  46.250  1.00  0.00           H
ATOM   3525  CB  LEU A 230      91.090  59.660  44.910  1.00  0.00           C
ATOM   3526  HB1 LEU A 230      90.030  59.440  44.930  1.00  0.00           H
ATOM   3527  HB2 LEU A 230      91.560  58.880  44.310  1.00  0.00           H
ATOM   3528  CG  LEU A 230      91.340  61.110  44.470  1.00  0.00           C
ATOM   3529  HG  LEU A 230      90.740  61.650  45.200  1.00  0.00           H
ATOM   3530  CD1 LEU A 230      92.790  61.550  44.420  1.00  0.00           C
ATOM   3531 1HD1 LEU A 230      92.770  62.590  44.110  1.00  0.00           H
ATOM   3532 2HD1 LEU A 230      93.210  61.550  45.430  1.00  0.00           H
ATOM   3533 3HD1 LEU A 230      93.390  60.920  43.760  1.00  0.00           H
ATOM   3534  CD2 LEU A 230      90.720  61.270  43.090  1.00  0.00           C
ATOM   3535 1HD2 LEU A 230      90.720  62.330  42.840  1.00  0.00           H
ATOM   3536 2HD2 LEU A 230      91.180  60.580  42.380  1.00  0.00           H
ATOM   3537 3HD2 LEU A 230      89.670  61.000  43.190  1.00  0.00           H
ATOM   3538  C   LEU A 230      91.230  60.480  47.410  1.00  0.00           C
ATOM   3539  O   LEU A 230      92.090  61.210  47.910  1.00  0.00           O
ATOM   3540  N   ILE A 231      89.960  60.610  47.750  1.00  0.00           N
ATOM   3541  H   ILE A 231      89.370  59.920  47.300  1.00  0.00           H
ATOM   3542  CA  ILE A 231      89.510  61.590  48.710  1.00  0.00           C
ATOM   3543  HA  ILE A 231      89.640  62.540  48.200  1.00  0.00           H
ATOM   3544  CB  ILE A 231      88.070  61.480  49.000  1.00  0.00           C
ATOM   3545  HB  ILE A 231      87.870  60.440  49.270  1.00  0.00           H
ATOM   3546  CG2 ILE A 231      87.540  62.340  50.180  1.00  0.00           C
ATOM   3547 1HG2 ILE A 231      86.490  62.210  50.470  1.00  0.00           H
ATOM   3548 2HG2 ILE A 231      88.070  62.120  51.110  1.00  0.00           H
ATOM   3549 3HG2 ILE A 231      87.740  63.400  50.030  1.00  0.00           H
ATOM   3550  CG1 ILE A 231      87.220  61.710  47.740  1.00  0.00           C
ATOM   3551 1HG1 ILE A 231      87.460  61.110  46.860  1.00  0.00           H
ATOM   3552 2HG1 ILE A 231      87.140  62.770  47.530  1.00  0.00           H
ATOM   3553  CD  ILE A 231      85.820  61.170  47.930  1.00  0.00           C
ATOM   3554  HD1 ILE A 231      85.770  60.190  48.400  1.00  0.00           H
ATOM   3555  HD2 ILE A 231      85.190  61.870  48.480  1.00  0.00           H
ATOM   3556  HD3 ILE A 231      85.210  61.110  47.020  1.00  0.00           H
ATOM   3557  C   ILE A 231      90.370  61.520  49.990  1.00  0.00           C
ATOM   3558  O   ILE A 231      90.690  62.580  50.560  1.00  0.00           O
ATOM   3559  N   SER A 232      90.680  60.350  50.560  1.00  0.00           N
ATOM   3560  H   SER A 232      90.420  59.530  50.030  1.00  0.00           H
ATOM   3561  CA  SER A 232      91.570  60.200  51.740  1.00  0.00           C
ATOM   3562  HA  SER A 232      91.010  60.590  52.580  1.00  0.00           H
ATOM   3563  CB  SER A 232      91.800  58.740  52.130  1.00  0.00           C
ATOM   3564  HB1 SER A 232      90.900  58.140  52.310  1.00  0.00           H
ATOM   3565  HB2 SER A 232      92.520  58.810  52.950  1.00  0.00           H
ATOM   3566  OG  SER A 232      92.390  58.010  51.010  1.00  0.00           O
ATOM   3567  HG  SER A 232      91.690  57.720  50.430  1.00  0.00           H
ATOM   3568  C   SER A 232      92.920  60.970  51.720  1.00  0.00           C
ATOM   3569  O   SER A 232      93.190  61.710  52.640  1.00  0.00           O
ATOM   3570  N   GLN A 233      93.700  60.950  50.620  1.00  0.00           N
ATOM   3571  H   GLN A 233      93.360  60.500  49.780  1.00  0.00           H
ATOM   3572  CA  GLN A 233      94.890  61.770  50.450  1.00  0.00           C
ATOM   3573  HA  GLN A 233      95.610  61.540  51.240  1.00  0.00           H
ATOM   3574  CB  GLN A 233      95.480  61.530  49.030  1.00  0.00           C
ATOM   3575  HB1 GLN A 233      96.390  62.110  48.890  1.00  0.00           H
ATOM   3576  HB2 GLN A 233      94.800  61.770  48.210  1.00  0.00           H
ATOM   3577  CG  GLN A 233      95.990  60.080  48.820  1.00  0.00           C
ATOM   3578  HG1 GLN A 233      96.450  60.000  47.830  1.00  0.00           H
ATOM   3579  HG2 GLN A 233      95.190  59.380  49.060  1.00  0.00           H
ATOM   3580  CD  GLN A 233      97.160  59.720  49.740  1.00  0.00           C
ATOM   3581  OE1 GLN A 233      97.840  60.470  50.400  1.00  0.00           O
ATOM   3582  NE2 GLN A 233      97.500  58.510  49.850  1.00  0.00           N
ATOM   3583 1HE2 GLN A 233      97.120  57.790  49.250  1.00  0.00           H
ATOM   3584 2HE2 GLN A 233      98.220  58.290  50.530  1.00  0.00           H
ATOM   3585  C   GLN A 233      94.650  63.290  50.590  1.00  0.00           C
ATOM   3586  O   GLN A 233      95.370  63.990  51.290  1.00  0.00           O
ATOM   3587  N   ILE A 234      93.500  63.750  49.990  1.00  0.00           N
ATOM   3588  H   ILE A 234      92.970  63.130  49.400  1.00  0.00           H
ATOM   3589  CA  ILE A 234      93.100  65.160  50.230  1.00  0.00           C
ATOM   3590  HA  ILE A 234      93.970  65.760  49.940  1.00  0.00           H
ATOM   3591  CB  ILE A 234      92.020  65.560  49.230  1.00  0.00           C
ATOM   3592  HB  ILE A 234      91.250  64.790  49.280  1.00  0.00           H
ATOM   3593  CG2 ILE A 234      91.470  66.930  49.610  1.00  0.00           C
ATOM   3594 1HG2 ILE A 234      92.270  67.630  49.850  1.00  0.00           H
ATOM   3595 2HG2 ILE A 234      90.930  67.310  48.740  1.00  0.00           H
ATOM   3596 3HG2 ILE A 234      90.710  66.760  50.380  1.00  0.00           H
ATOM   3597  CG1 ILE A 234      92.640  65.580  47.750  1.00  0.00           C
ATOM   3598 1HG1 ILE A 234      93.720  65.650  47.790  1.00  0.00           H
ATOM   3599 2HG1 ILE A 234      92.140  66.350  47.170  1.00  0.00           H
ATOM   3600  CD  ILE A 234      92.370  64.250  47.010  1.00  0.00           C
ATOM   3601  HD1 ILE A 234      91.400  63.780  47.130  1.00  0.00           H
ATOM   3602  HD2 ILE A 234      92.540  64.480  45.960  1.00  0.00           H
ATOM   3603  HD3 ILE A 234      93.160  63.540  47.280  1.00  0.00           H
ATOM   3604  C   ILE A 234      92.740  65.480  51.670  1.00  0.00           C
ATOM   3605  O   ILE A 234      93.420  66.310  52.340  1.00  0.00           O
ATOM   3606  N   VAL A 235      91.800  64.740  52.260  1.00  0.00           N
ATOM   3607  H   VAL A 235      91.250  64.090  51.710  1.00  0.00           H
ATOM   3608  CA  VAL A 235      91.460  64.930  53.700  1.00  0.00           C
ATOM   3609  HA  VAL A 235      90.950  65.890  53.790  1.00  0.00           H
ATOM   3610  CB  VAL A 235      90.500  63.730  54.140  1.00  0.00           C
ATOM   3611  HB  VAL A 235      90.960  62.790  53.860  1.00  0.00           H
ATOM   3612  CG1 VAL A 235      90.310  63.790  55.660  1.00  0.00           C
ATOM   3613 1HG1 VAL A 235      89.690  62.930  55.900  1.00  0.00           H
ATOM   3614 2HG1 VAL A 235      91.220  63.620  56.240  1.00  0.00           H
ATOM   3615 3HG1 VAL A 235      89.810  64.700  56.000  1.00  0.00           H
ATOM   3616  CG2 VAL A 235      89.130  63.820  53.440  1.00  0.00           C
ATOM   3617 1HG2 VAL A 235      89.140  63.880  52.350  1.00  0.00           H
ATOM   3618 2HG2 VAL A 235      88.590  62.890  53.620  1.00  0.00           H
ATOM   3619 3HG2 VAL A 235      88.540  64.680  53.760  1.00  0.00           H
ATOM   3620  C   VAL A 235      92.730  64.930  54.630  1.00  0.00           C
ATOM   3621  O   VAL A 235      92.830  65.720  55.570  1.00  0.00           O
ATOM   3622  N   SER A 236      93.650  64.020  54.390  1.00  0.00           N
ATOM   3623  H   SER A 236      93.380  63.420  53.630  1.00  0.00           H
ATOM   3624  CA  SER A 236      94.870  63.760  55.130  1.00  0.00           C
ATOM   3625  HA  SER A 236      94.710  63.720  56.210  1.00  0.00           H
ATOM   3626  CB  SER A 236      95.490  62.440  54.760  1.00  0.00           C
ATOM   3627  HB1 SER A 236      96.000  62.600  53.810  1.00  0.00           H
ATOM   3628  HB2 SER A 236      94.690  61.720  54.580  1.00  0.00           H
ATOM   3629  OG  SER A 236      96.350  61.870  55.750  1.00  0.00           O
ATOM   3630  HG  SER A 236      97.060  61.310  55.420  1.00  0.00           H
ATOM   3631  C   SER A 236      95.930  64.840  54.960  1.00  0.00           C
ATOM   3632  O   SER A 236      96.580  65.240  55.940  1.00  0.00           O
ATOM   3633  N   SER A 237      95.930  65.450  53.760  1.00  0.00           N
ATOM   3634  H   SER A 237      95.340  65.080  53.030  1.00  0.00           H
ATOM   3635  CA  SER A 237      96.740  66.660  53.520  1.00  0.00           C
ATOM   3636  HA  SER A 237      97.770  66.530  53.850  1.00  0.00           H
ATOM   3637  CB  SER A 237      96.810  66.920  51.990  1.00  0.00           C
ATOM   3638  HB1 SER A 237      97.610  67.630  51.780  1.00  0.00           H
ATOM   3639  HB2 SER A 237      95.790  67.140  51.690  1.00  0.00           H
ATOM   3640  OG  SER A 237      97.260  65.790  51.150  1.00  0.00           O
ATOM   3641  HG  SER A 237      96.520  65.210  50.970  1.00  0.00           H
ATOM   3642  C   SER A 237      96.190  67.880  54.140  1.00  0.00           C
ATOM   3643  O   SER A 237      96.970  68.730  54.550  1.00  0.00           O
ATOM   3644  N   ILE A 238      94.870  68.040  54.220  1.00  0.00           N
ATOM   3645  H   ILE A 238      94.290  67.320  53.800  1.00  0.00           H
ATOM   3646  CA  ILE A 238      94.220  69.130  54.980  1.00  0.00           C
ATOM   3647  HA  ILE A 238      94.530  70.070  54.530  1.00  0.00           H
ATOM   3648  CB  ILE A 238      92.720  69.090  54.620  1.00  0.00           C
ATOM   3649  HB  ILE A 238      92.520  68.020  54.690  1.00  0.00           H
ATOM   3650  CG2 ILE A 238      91.820  69.810  55.600  1.00  0.00           C
ATOM   3651 1HG2 ILE A 238      90.780  69.540  55.410  1.00  0.00           H
ATOM   3652 2HG2 ILE A 238      92.120  69.430  56.580  1.00  0.00           H
ATOM   3653 3HG2 ILE A 238      91.920  70.890  55.560  1.00  0.00           H
ATOM   3654  CG1 ILE A 238      92.630  69.590  53.190  1.00  0.00           C
ATOM   3655 1HG1 ILE A 238      93.360  69.260  52.450  1.00  0.00           H
ATOM   3656 2HG1 ILE A 238      92.670  70.670  53.140  1.00  0.00           H
ATOM   3657  CD  ILE A 238      91.260  69.260  52.550  1.00  0.00           C
ATOM   3658  HD1 ILE A 238      90.520  69.740  53.190  1.00  0.00           H
ATOM   3659  HD2 ILE A 238      91.150  69.590  51.520  1.00  0.00           H
ATOM   3660  HD3 ILE A 238      91.200  68.170  52.590  1.00  0.00           H
ATOM   3661  C   ILE A 238      94.600  69.010  56.440  1.00  0.00           C
ATOM   3662  O   ILE A 238      95.060  69.930  57.170  1.00  0.00           O
ATOM   3663  N   THR A 239      94.430  67.810  57.010  1.00  0.00           N
ATOM   3664  H   THR A 239      94.030  67.120  56.390  1.00  0.00           H
ATOM   3665  CA  THR A 239      94.730  67.520  58.460  1.00  0.00           C
ATOM   3666  HA  THR A 239      94.500  68.400  59.070  1.00  0.00           H
ATOM   3667  CB  THR A 239      93.780  66.430  58.940  1.00  0.00           C
ATOM   3668  HB  THR A 239      93.850  66.290  60.020  1.00  0.00           H
ATOM   3669  CG2 THR A 239      92.320  66.690  58.680  1.00  0.00           C
ATOM   3670 1HG2 THR A 239      91.770  65.900  59.190  1.00  0.00           H
ATOM   3671 2HG2 THR A 239      91.980  67.620  59.140  1.00  0.00           H
ATOM   3672 3HG2 THR A 239      92.090  66.750  57.620  1.00  0.00           H
ATOM   3673  OG1 THR A 239      94.230  65.200  58.450  1.00  0.00           O
ATOM   3674  HG1 THR A 239      93.600  64.980  57.760  1.00  0.00           H
ATOM   3675  C   THR A 239      96.150  67.230  58.880  1.00  0.00           C
ATOM   3676  O   THR A 239      96.310  67.260  60.100  1.00  0.00           O
ATOM   3677  N   ALA A 240      97.130  67.250  57.990  1.00  0.00           N
ATOM   3678  H   ALA A 240      96.830  67.470  57.050  1.00  0.00           H
ATOM   3679  CA  ALA A 240      98.500  66.970  58.340  1.00  0.00           C
ATOM   3680  HA  ALA A 240      98.490  65.990  58.830  1.00  0.00           H
ATOM   3681  CB  ALA A 240      99.330  66.790  57.040  1.00  0.00           C
ATOM   3682  HB1 ALA A 240      98.850  65.960  56.500  1.00  0.00           H
ATOM   3683  HB2 ALA A 240      99.310  67.710  56.460  1.00  0.00           H
ATOM   3684  HB3 ALA A 240     100.410  66.700  57.120  1.00  0.00           H
ATOM   3685  C   ALA A 240      99.040  68.130  59.280  1.00  0.00           C
ATOM   3686  O   ALA A 240      99.810  67.820  60.190  1.00  0.00           O
ATOM   3687  N   SER A 241      98.570  69.310  59.260  1.00  0.00           N
ATOM   3688  H   SER A 241      97.900  69.550  58.530  1.00  0.00           H
ATOM   3689  CA  SER A 241      98.970  70.420  60.100  1.00  0.00           C
ATOM   3690  HA  SER A 241     100.050  70.530  60.070  1.00  0.00           H
ATOM   3691  CB  SER A 241      98.290  71.710  59.600  1.00  0.00           C
ATOM   3692  HB1 SER A 241      98.620  71.870  58.570  1.00  0.00           H
ATOM   3693  HB2 SER A 241      98.630  72.580  60.160  1.00  0.00           H
ATOM   3694  OG  SER A 241      96.850  71.690  59.670  1.00  0.00           O
ATOM   3695  HG  SER A 241      96.570  71.720  60.580  1.00  0.00           H
ATOM   3696  C   SER A 241      98.600  70.200  61.580  1.00  0.00           C
ATOM   3697  O   SER A 241      99.130  70.900  62.410  1.00  0.00           O
ATOM   3698  N   LEU A 242      97.680  69.240  61.830  1.00  0.00           N
ATOM   3699  H   LEU A 242      97.240  68.950  60.970  1.00  0.00           H
ATOM   3700  CA  LEU A 242      97.130  68.940  63.170  1.00  0.00           C
ATOM   3701  HA  LEU A 242      97.400  69.740  63.860  1.00  0.00           H
ATOM   3702  CB  LEU A 242      95.590  68.790  63.110  1.00  0.00           C
ATOM   3703  HB1 LEU A 242      95.300  68.530  64.130  1.00  0.00           H
ATOM   3704  HB2 LEU A 242      95.260  67.920  62.540  1.00  0.00           H
ATOM   3705  CG  LEU A 242      94.880  70.040  62.730  1.00  0.00           C
ATOM   3706  HG  LEU A 242      95.250  70.500  61.810  1.00  0.00           H
ATOM   3707  CD1 LEU A 242      93.430  69.850  62.370  1.00  0.00           C
ATOM   3708 1HD1 LEU A 242      93.000  70.790  62.030  1.00  0.00           H
ATOM   3709 2HD1 LEU A 242      93.230  69.110  61.600  1.00  0.00           H
ATOM   3710 3HD1 LEU A 242      92.960  69.560  63.310  1.00  0.00           H
ATOM   3711  CD2 LEU A 242      94.960  71.130  63.820  1.00  0.00           C
ATOM   3712 1HD2 LEU A 242      94.330  72.010  63.650  1.00  0.00           H
ATOM   3713 2HD2 LEU A 242      94.600  70.770  64.780  1.00  0.00           H
ATOM   3714 3HD2 LEU A 242      95.970  71.530  63.940  1.00  0.00           H
ATOM   3715  C   LEU A 242      97.760  67.670  63.750  1.00  0.00           C
ATOM   3716  O   LEU A 242      97.840  67.530  64.990  1.00  0.00           O
ATOM   3717  N   ARG A 243      98.170  66.740  62.830  1.00  0.00           N
ATOM   3718  H   ARG A 243      98.100  67.040  61.870  1.00  0.00           H
ATOM   3719  CA  ARG A 243      98.830  65.450  63.200  1.00  0.00           C
ATOM   3720  HA  ARG A 243      98.470  64.970  64.120  1.00  0.00           H
ATOM   3721  CB  ARG A 243      98.290  64.490  62.100  1.00  0.00           C
ATOM   3722  HB1 ARG A 243      98.820  63.550  62.280  1.00  0.00           H
ATOM   3723  HB2 ARG A 243      98.430  64.920  61.110  1.00  0.00           H
ATOM   3724  CG  ARG A 243      96.800  64.270  62.330  1.00  0.00           C
ATOM   3725  HG1 ARG A 243      96.330  65.180  61.960  1.00  0.00           H
ATOM   3726  HG2 ARG A 243      96.550  64.120  63.380  1.00  0.00           H
ATOM   3727  CD  ARG A 243      96.180  63.180  61.380  1.00  0.00           C
ATOM   3728  HD1 ARG A 243      95.100  63.140  61.550  1.00  0.00           H
ATOM   3729  HD2 ARG A 243      96.540  62.200  61.680  1.00  0.00           H
ATOM   3730  NE  ARG A 243      96.500  63.530  60.000  1.00  0.00           N
ATOM   3731  HE  ARG A 243      95.940  64.260  59.590  1.00  0.00           H
ATOM   3732  CZ  ARG A 243      97.370  62.960  59.230  1.00  0.00           C
ATOM   3733  NH1 ARG A 243      98.170  62.010  59.630  1.00  0.00           N
ATOM   3734 1HH1 ARG A 243      97.950  61.580  60.520  1.00  0.00           H
ATOM   3735 2HH1 ARG A 243      98.800  61.570  58.980  1.00  0.00           H
ATOM   3736  NH2 ARG A 243      97.460  63.380  57.990  1.00  0.00           N
ATOM   3737 1HH2 ARG A 243      96.910  64.120  57.600  1.00  0.00           H
ATOM   3738 2HH2 ARG A 243      98.070  62.770  57.450  1.00  0.00           H
ATOM   3739  C   ARG A 243     100.380  65.440  63.270  1.00  0.00           C
ATOM   3740  O   ARG A 243     100.940  64.490  63.780  1.00  0.00           O
ATOM   3741  N   PHE A 244     101.120  66.410  62.660  1.00  0.00           N
ATOM   3742  H   PHE A 244     100.600  67.050  62.070  1.00  0.00           H
ATOM   3743  CA  PHE A 244     102.610  66.570  62.520  1.00  0.00           C
ATOM   3744  HA  PHE A 244     103.040  65.790  63.150  1.00  0.00           H
ATOM   3745  CB  PHE A 244     103.150  66.330  61.140  1.00  0.00           C
ATOM   3746  HB1 PHE A 244     104.230  66.140  61.190  1.00  0.00           H
ATOM   3747  HB2 PHE A 244     102.920  67.170  60.490  1.00  0.00           H
ATOM   3748  CG  PHE A 244     102.570  65.050  60.630  1.00  0.00           C
ATOM   3749  CD1 PHE A 244     103.190  63.840  61.060  1.00  0.00           C
ATOM   3750  HD1 PHE A 244     103.970  63.910  61.800  1.00  0.00           H
ATOM   3751  CE1 PHE A 244     102.780  62.620  60.420  1.00  0.00           C
ATOM   3752  HE1 PHE A 244     103.280  61.670  60.590  1.00  0.00           H
ATOM   3753  CZ  PHE A 244     101.770  62.620  59.490  1.00  0.00           C
ATOM   3754  HZ  PHE A 244     101.400  61.630  59.280  1.00  0.00           H
ATOM   3755  CE2 PHE A 244     101.140  63.820  59.090  1.00  0.00           C
ATOM   3756  HE2 PHE A 244     100.360  63.780  58.350  1.00  0.00           H
ATOM   3757  CD2 PHE A 244     101.550  65.070  59.670  1.00  0.00           C
ATOM   3758  HD2 PHE A 244     101.120  65.980  59.280  1.00  0.00           H
ATOM   3759  C   PHE A 244     102.990  67.900  63.130  1.00  0.00           C
ATOM   3760  O   PHE A 244     102.120  68.750  63.290  1.00  0.00           O
ATOM   3761  N   ASP A 245     104.270  67.990  63.430  1.00  0.00           N
ATOM   3762  H   ASP A 245     104.810  67.160  63.220  1.00  0.00           H
ATOM   3763  CA  ASP A 245     104.960  69.140  63.930  1.00  0.00           C
ATOM   3764  HA  ASP A 245     104.320  69.400  64.770  1.00  0.00           H
ATOM   3765  CB  ASP A 245     106.310  68.710  64.590  1.00  0.00           C
ATOM   3766  HB1 ASP A 245     107.020  68.640  63.770  1.00  0.00           H
ATOM   3767  HB2 ASP A 245     106.380  67.720  65.060  1.00  0.00           H
ATOM   3768  CG  ASP A 245     106.870  69.760  65.470  1.00  0.00           C
ATOM   3769  OD1 ASP A 245     106.140  70.620  65.950  1.00  0.00           O
ATOM   3770  OD2 ASP A 245     108.070  69.720  65.970  1.00  0.00           O
ATOM   3771  C   ASP A 245     105.170  70.200  62.850  1.00  0.00           C
ATOM   3772  O   ASP A 245     105.610  69.960  61.750  1.00  0.00           O
ATOM   3773  N   GLY A 246     104.700  71.400  63.230  1.00  0.00           N
ATOM   3774  H   GLY A 246     104.440  71.660  64.170  1.00  0.00           H
ATOM   3775  CA  GLY A 246     104.700  72.540  62.280  1.00  0.00           C
ATOM   3776  HA1 GLY A 246     104.010  72.220  61.500  1.00  0.00           H
ATOM   3777  HA2 GLY A 246     105.690  72.760  61.890  1.00  0.00           H
ATOM   3778  C   GLY A 246     104.050  73.740  63.000  1.00  0.00           C
ATOM   3779  O   GLY A 246     104.110  73.860  64.200  1.00  0.00           O
ATOM   3780  N   ALA A 247     103.730  74.740  62.170  1.00  0.00           N
ATOM   3781  H   ALA A 247     103.880  74.510  61.200  1.00  0.00           H
ATOM   3782  CA  ALA A 247     103.370  76.110  62.640  1.00  0.00           C
ATOM   3783  HA  ALA A 247     103.120  76.050  63.700  1.00  0.00           H
ATOM   3784  CB  ALA A 247     104.600  76.980  62.470  1.00  0.00           C
ATOM   3785  HB1 ALA A 247     104.710  77.550  61.550  1.00  0.00           H
ATOM   3786  HB2 ALA A 247     104.590  77.690  63.300  1.00  0.00           H
ATOM   3787  HB3 ALA A 247     105.470  76.350  62.680  1.00  0.00           H
ATOM   3788  C   ALA A 247     102.240  76.780  61.840  1.00  0.00           C
ATOM   3789  O   ALA A 247     101.510  77.580  62.420  1.00  0.00           O
ATOM   3790  N   LEU A 248     101.950  76.390  60.630  1.00  0.00           N
ATOM   3791  H   LEU A 248     102.490  75.630  60.240  1.00  0.00           H
ATOM   3792  CA  LEU A 248     100.790  76.830  59.840  1.00  0.00           C
ATOM   3793  HA  LEU A 248     100.510  77.820  60.190  1.00  0.00           H
ATOM   3794  CB  LEU A 248     101.070  76.810  58.340  1.00  0.00           C
ATOM   3795  HB1 LEU A 248     101.480  75.850  58.030  1.00  0.00           H
ATOM   3796  HB2 LEU A 248     101.870  77.530  58.180  1.00  0.00           H
ATOM   3797  CG  LEU A 248      99.880  77.140  57.470  1.00  0.00           C
ATOM   3798  HG  LEU A 248      98.990  76.600  57.800  1.00  0.00           H
ATOM   3799  CD1 LEU A 248      99.580  78.700  57.480  1.00  0.00           C
ATOM   3800 1HD1 LEU A 248      98.720  79.010  56.880  1.00  0.00           H
ATOM   3801 2HD1 LEU A 248      99.340  79.010  58.500  1.00  0.00           H
ATOM   3802 3HD1 LEU A 248     100.490  79.260  57.270  1.00  0.00           H
ATOM   3803  CD2 LEU A 248     100.000  76.640  56.020  1.00  0.00           C
ATOM   3804 1HD2 LEU A 248      99.270  77.140  55.380  1.00  0.00           H
ATOM   3805 2HD2 LEU A 248     100.980  76.900  55.640  1.00  0.00           H
ATOM   3806 3HD2 LEU A 248      99.960  75.550  56.070  1.00  0.00           H
ATOM   3807  C   LEU A 248      99.530  75.950  60.240  1.00  0.00           C
ATOM   3808  O   LEU A 248      99.650  74.740  60.460  1.00  0.00           O
ATOM   3809  N   ASN A 249      98.320  76.520  60.210  1.00  0.00           N
ATOM   3810  H   ASN A 249      98.260  77.530  60.230  1.00  0.00           H
ATOM   3811  CA  ASN A 249      97.070  75.790  60.500  1.00  0.00           C
ATOM   3812  HA  ASN A 249      96.330  76.560  60.710  1.00  0.00           H
ATOM   3813  CB  ASN A 249      96.650  75.070  59.160  1.00  0.00           C
ATOM   3814  HB1 ASN A 249      95.770  74.460  59.330  1.00  0.00           H
ATOM   3815  HB2 ASN A 249      97.480  74.370  58.990  1.00  0.00           H
ATOM   3816  CG  ASN A 249      96.380  75.950  57.890  1.00  0.00           C
ATOM   3817  OD1 ASN A 249      96.400  77.140  57.790  1.00  0.00           O
ATOM   3818  ND2 ASN A 249      96.090  75.230  56.780  1.00  0.00           N
ATOM   3819 1HD2 ASN A 249      95.990  74.220  56.810  1.00  0.00           H
ATOM   3820 2HD2 ASN A 249      95.840  75.770  55.960  1.00  0.00           H
ATOM   3821  C   ASN A 249      97.070  74.930  61.760  1.00  0.00           C
ATOM   3822  O   ASN A 249      96.490  73.860  61.850  1.00  0.00           O
ATOM   3823  N   VAL A 250      97.830  75.420  62.780  1.00  0.00           N
ATOM   3824  H   VAL A 250      98.280  76.320  62.690  1.00  0.00           H
ATOM   3825  CA  VAL A 250      98.300  74.500  63.800  1.00  0.00           C
ATOM   3826  HA  VAL A 250      98.530  73.530  63.360  1.00  0.00           H
ATOM   3827  CB  VAL A 250      99.590  75.060  64.480  1.00  0.00           C
ATOM   3828  HB  VAL A 250     100.340  75.210  63.710  1.00  0.00           H
ATOM   3829  CG1 VAL A 250      99.270  76.350  65.120  1.00  0.00           C
ATOM   3830 1HG1 VAL A 250      99.060  77.150  64.410  1.00  0.00           H
ATOM   3831 2HG1 VAL A 250      98.410  76.200  65.770  1.00  0.00           H
ATOM   3832 3HG1 VAL A 250     100.030  76.660  65.840  1.00  0.00           H
ATOM   3833  CG2 VAL A 250     100.210  74.180  65.610  1.00  0.00           C
ATOM   3834 1HG2 VAL A 250     100.310  73.150  65.260  1.00  0.00           H
ATOM   3835 2HG2 VAL A 250     101.180  74.540  65.950  1.00  0.00           H
ATOM   3836 3HG2 VAL A 250      99.570  74.250  66.490  1.00  0.00           H
ATOM   3837  C   VAL A 250      97.190  74.260  64.880  1.00  0.00           C
ATOM   3838  O   VAL A 250      97.410  73.410  65.710  1.00  0.00           O
ATOM   3839  N   ASP A 251      96.060  74.930  64.880  1.00  0.00           N
ATOM   3840  H   ASP A 251      95.800  75.590  64.170  1.00  0.00           H
ATOM   3841  CA  ASP A 251      94.850  74.470  65.500  1.00  0.00           C
ATOM   3842  HA  ASP A 251      94.870  73.380  65.480  1.00  0.00           H
ATOM   3843  CB  ASP A 251      94.700  75.050  66.900  1.00  0.00           C
ATOM   3844  HB1 ASP A 251      95.260  74.490  67.660  1.00  0.00           H
ATOM   3845  HB2 ASP A 251      93.690  74.830  67.230  1.00  0.00           H
ATOM   3846  CG  ASP A 251      94.960  76.540  67.000  1.00  0.00           C
ATOM   3847  OD1 ASP A 251      94.310  77.380  66.310  1.00  0.00           O
ATOM   3848  OD2 ASP A 251      95.740  76.890  67.940  1.00  0.00           O
ATOM   3849  C   ASP A 251      93.510  74.580  64.650  1.00  0.00           C
ATOM   3850  O   ASP A 251      93.520  75.360  63.650  1.00  0.00           O
ATOM   3851  N   LEU A 252      92.300  74.020  64.950  1.00  0.00           N
ATOM   3852  H   LEU A 252      92.290  73.490  65.810  1.00  0.00           H
ATOM   3853  CA  LEU A 252      91.060  74.270  64.240  1.00  0.00           C
ATOM   3854  HA  LEU A 252      91.080  73.870  63.230  1.00  0.00           H
ATOM   3855  CB  LEU A 252      89.970  73.360  64.910  1.00  0.00           C
ATOM   3856  HB1 LEU A 252      89.080  73.430  64.290  1.00  0.00           H
ATOM   3857  HB2 LEU A 252      89.750  73.800  65.890  1.00  0.00           H
ATOM   3858  CG  LEU A 252      90.290  71.860  65.020  1.00  0.00           C
ATOM   3859  HG  LEU A 252      91.160  71.670  65.650  1.00  0.00           H
ATOM   3860  CD1 LEU A 252      89.090  71.210  65.730  1.00  0.00           C
ATOM   3861 1HD1 LEU A 252      88.870  71.780  66.620  1.00  0.00           H
ATOM   3862 2HD1 LEU A 252      88.230  71.130  65.060  1.00  0.00           H
ATOM   3863 3HD1 LEU A 252      89.430  70.260  66.150  1.00  0.00           H
ATOM   3864  CD2 LEU A 252      90.440  71.130  63.700  1.00  0.00           C
ATOM   3865 1HD2 LEU A 252      90.600  70.070  63.880  1.00  0.00           H
ATOM   3866 2HD2 LEU A 252      89.520  71.290  63.140  1.00  0.00           H
ATOM   3867 3HD2 LEU A 252      91.210  71.610  63.080  1.00  0.00           H
ATOM   3868  C   LEU A 252      90.730  75.730  64.220  1.00  0.00           C
ATOM   3869  O   LEU A 252      90.120  76.250  63.310  1.00  0.00           O
ATOM   3870  N   THR A 253      91.130  76.570  65.250  1.00  0.00           N
ATOM   3871  H   THR A 253      91.530  76.160  66.090  1.00  0.00           H
ATOM   3872  CA  THR A 253      90.890  78.040  65.240  1.00  0.00           C
ATOM   3873  HA  THR A 253      89.830  78.070  65.010  1.00  0.00           H
ATOM   3874  CB  THR A 253      91.240  78.850  66.530  1.00  0.00           C
ATOM   3875  HB  THR A 253      92.300  78.800  66.790  1.00  0.00           H
ATOM   3876  CG2 THR A 253      90.970  80.270  66.410  1.00  0.00           C
ATOM   3877 1HG2 THR A 253      91.640  80.850  65.780  1.00  0.00           H
ATOM   3878 2HG2 THR A 253      89.960  80.310  65.990  1.00  0.00           H
ATOM   3879 3HG2 THR A 253      91.060  80.710  67.400  1.00  0.00           H
ATOM   3880  OG1 THR A 253      90.310  78.300  67.440  1.00  0.00           O
ATOM   3881  HG1 THR A 253      90.290  78.790  68.260  1.00  0.00           H
ATOM   3882  C   THR A 253      91.620  78.710  64.040  1.00  0.00           C
ATOM   3883  O   THR A 253      91.020  79.580  63.430  1.00  0.00           O
ATOM   3884  N   GLU A 254      92.890  78.280  63.760  1.00  0.00           N
ATOM   3885  H   GLU A 254      93.370  77.660  64.390  1.00  0.00           H
ATOM   3886  CA  GLU A 254      93.680  78.870  62.670  1.00  0.00           C
ATOM   3887  HA  GLU A 254      93.660  79.960  62.610  1.00  0.00           H
ATOM   3888  CB  GLU A 254      95.190  78.530  62.890  1.00  0.00           C
ATOM   3889  HB1 GLU A 254      95.460  77.480  62.790  1.00  0.00           H
ATOM   3890  HB2 GLU A 254      95.410  79.020  63.840  1.00  0.00           H
ATOM   3891  CG  GLU A 254      96.090  79.190  61.820  1.00  0.00           C
ATOM   3892  HG1 GLU A 254      95.790  80.230  61.650  1.00  0.00           H
ATOM   3893  HG2 GLU A 254      96.000  78.690  60.860  1.00  0.00           H
ATOM   3894  CD  GLU A 254      97.510  79.080  62.180  1.00  0.00           C
ATOM   3895  OE1 GLU A 254      97.880  78.970  63.390  1.00  0.00           O
ATOM   3896  OE2 GLU A 254      98.320  79.120  61.250  1.00  0.00           O
ATOM   3897  C   GLU A 254      93.170  78.530  61.240  1.00  0.00           C
ATOM   3898  O   GLU A 254      93.360  79.380  60.330  1.00  0.00           O
ATOM   3899  N   PHE A 255      92.430  77.470  61.100  1.00  0.00           N
ATOM   3900  H   PHE A 255      92.280  76.850  61.890  1.00  0.00           H
ATOM   3901  CA  PHE A 255      91.720  77.150  59.890  1.00  0.00           C
ATOM   3902  HA  PHE A 255      92.540  77.050  59.190  1.00  0.00           H
ATOM   3903  CB  PHE A 255      91.080  75.790  59.900  1.00  0.00           C
ATOM   3904  HB1 PHE A 255      90.270  75.840  59.170  1.00  0.00           H
ATOM   3905  HB2 PHE A 255      90.550  75.670  60.840  1.00  0.00           H
ATOM   3906  CG  PHE A 255      92.050  74.640  59.630  1.00  0.00           C
ATOM   3907  CD1 PHE A 255      92.850  74.090  60.640  1.00  0.00           C
ATOM   3908  HD1 PHE A 255      92.880  74.570  61.610  1.00  0.00           H
ATOM   3909  CE1 PHE A 255      93.670  72.970  60.370  1.00  0.00           C
ATOM   3910  HE1 PHE A 255      94.250  72.490  61.150  1.00  0.00           H
ATOM   3911  CZ  PHE A 255      93.670  72.420  59.070  1.00  0.00           C
ATOM   3912  HZ  PHE A 255      94.260  71.560  58.790  1.00  0.00           H
ATOM   3913  CE2 PHE A 255      92.940  72.960  58.060  1.00  0.00           C
ATOM   3914  HE2 PHE A 255      93.160  72.650  57.040  1.00  0.00           H
ATOM   3915  CD2 PHE A 255      92.120  74.120  58.330  1.00  0.00           C
ATOM   3916  HD2 PHE A 255      91.670  74.750  57.570  1.00  0.00           H
ATOM   3917  C   PHE A 255      90.670  78.280  59.580  1.00  0.00           C
ATOM   3918  O   PHE A 255      90.430  78.520  58.440  1.00  0.00           O
ATOM   3919  N   GLN A 256      90.020  78.940  60.590  1.00  0.00           N
ATOM   3920  H   GLN A 256      90.140  78.720  61.570  1.00  0.00           H
ATOM   3921  CA  GLN A 256      89.150  80.090  60.440  1.00  0.00           C
ATOM   3922  HA  GLN A 256      88.420  79.860  59.660  1.00  0.00           H
ATOM   3923  CB  GLN A 256      88.280  80.320  61.690  1.00  0.00           C
ATOM   3924  HB1 GLN A 256      88.910  80.540  62.550  1.00  0.00           H
ATOM   3925  HB2 GLN A 256      87.740  79.410  61.950  1.00  0.00           H
ATOM   3926  CG  GLN A 256      87.280  81.520  61.550  1.00  0.00           C
ATOM   3927  HG1 GLN A 256      86.470  81.290  62.230  1.00  0.00           H
ATOM   3928  HG2 GLN A 256      87.060  81.550  60.480  1.00  0.00           H
ATOM   3929  CD  GLN A 256      87.820  82.910  61.890  1.00  0.00           C
ATOM   3930  OE1 GLN A 256      88.630  83.180  62.770  1.00  0.00           O
ATOM   3931  NE2 GLN A 256      87.360  83.870  61.130  1.00  0.00           N
ATOM   3932 1HE2 GLN A 256      86.560  83.550  60.620  1.00  0.00           H
ATOM   3933 2HE2 GLN A 256      87.580  84.840  61.300  1.00  0.00           H
ATOM   3934  C   GLN A 256      89.970  81.340  60.020  1.00  0.00           C
ATOM   3935  O   GLN A 256      89.700  82.050  59.100  1.00  0.00           O
ATOM   3936  N   THR A 257      91.080  81.640  60.700  1.00  0.00           N
ATOM   3937  H   THR A 257      91.350  81.100  61.520  1.00  0.00           H
ATOM   3938  CA  THR A 257      91.930  82.820  60.520  1.00  0.00           C
ATOM   3939  HA  THR A 257      91.370  83.740  60.700  1.00  0.00           H
ATOM   3940  CB  THR A 257      93.040  82.710  61.630  1.00  0.00           C
ATOM   3941  HB  THR A 257      93.770  81.970  61.280  1.00  0.00           H
ATOM   3942  CG2 THR A 257      93.680  84.070  61.900  1.00  0.00           C
ATOM   3943 1HG2 THR A 257      92.960  84.890  61.880  1.00  0.00           H
ATOM   3944 2HG2 THR A 257      94.230  84.170  62.830  1.00  0.00           H
ATOM   3945 3HG2 THR A 257      94.350  84.250  61.060  1.00  0.00           H
ATOM   3946  OG1 THR A 257      92.440  82.280  62.820  1.00  0.00           O
ATOM   3947  HG1 THR A 257      93.140  82.180  63.470  1.00  0.00           H
ATOM   3948  C   THR A 257      92.610  82.900  59.160  1.00  0.00           C
ATOM   3949  O   THR A 257      93.060  83.970  58.780  1.00  0.00           O
ATOM   3950  N   ASN A 258      92.780  81.760  58.470  1.00  0.00           N
ATOM   3951  H   ASN A 258      92.520  80.870  58.870  1.00  0.00           H
ATOM   3952  CA  ASN A 258      93.510  81.650  57.210  1.00  0.00           C
ATOM   3953  HA  ASN A 258      93.940  82.640  57.030  1.00  0.00           H
ATOM   3954  CB  ASN A 258      94.620  80.590  57.320  1.00  0.00           C
ATOM   3955  HB1 ASN A 258      95.060  80.560  56.320  1.00  0.00           H
ATOM   3956  HB2 ASN A 258      94.170  79.630  57.560  1.00  0.00           H
ATOM   3957  CG  ASN A 258      95.770  80.800  58.360  1.00  0.00           C
ATOM   3958  OD1 ASN A 258      95.980  81.900  58.910  1.00  0.00           O
ATOM   3959  ND2 ASN A 258      96.590  79.820  58.590  1.00  0.00           N
ATOM   3960 1HD2 ASN A 258      96.320  78.910  58.220  1.00  0.00           H
ATOM   3961 2HD2 ASN A 258      97.400  80.040  59.150  1.00  0.00           H
ATOM   3962  C   ASN A 258      92.650  81.400  55.970  1.00  0.00           C
ATOM   3963  O   ASN A 258      93.190  81.710  54.920  1.00  0.00           O
ATOM   3964  N   LEU A 259      91.400  80.910  56.160  1.00  0.00           N
ATOM   3965  H   LEU A 259      91.070  80.650  57.080  1.00  0.00           H
ATOM   3966  CA  LEU A 259      90.540  80.450  55.030  1.00  0.00           C
ATOM   3967  HA  LEU A 259      91.010  80.690  54.080  1.00  0.00           H
ATOM   3968  CB  LEU A 259      90.430  78.920  55.120  1.00  0.00           C
ATOM   3969  HB1 LEU A 259      90.070  78.490  54.190  1.00  0.00           H
ATOM   3970  HB2 LEU A 259      89.710  78.720  55.920  1.00  0.00           H
ATOM   3971  CG  LEU A 259      91.590  77.980  55.470  1.00  0.00           C
ATOM   3972  HG  LEU A 259      91.980  78.300  56.430  1.00  0.00           H
ATOM   3973  CD1 LEU A 259      91.220  76.480  55.440  1.00  0.00           C
ATOM   3974 1HD1 LEU A 259      92.090  75.860  55.660  1.00  0.00           H
ATOM   3975 2HD1 LEU A 259      90.510  76.340  56.260  1.00  0.00           H
ATOM   3976 3HD1 LEU A 259      90.870  76.170  54.450  1.00  0.00           H
ATOM   3977  CD2 LEU A 259      92.720  78.110  54.430  1.00  0.00           C
ATOM   3978 1HD2 LEU A 259      93.550  77.510  54.810  1.00  0.00           H
ATOM   3979 2HD2 LEU A 259      92.390  77.730  53.470  1.00  0.00           H
ATOM   3980 3HD2 LEU A 259      92.880  79.170  54.260  1.00  0.00           H
ATOM   3981  C   LEU A 259      89.210  81.210  55.050  1.00  0.00           C
ATOM   3982  O   LEU A 259      88.750  81.410  53.910  1.00  0.00           O
ATOM   3983  N   VAL A 260      88.730  81.750  56.210  1.00  0.00           N
ATOM   3984  H   VAL A 260      89.320  81.700  57.030  1.00  0.00           H
ATOM   3985  CA  VAL A 260      87.340  82.230  56.400  1.00  0.00           C
ATOM   3986  HA  VAL A 260      86.920  82.240  55.390  1.00  0.00           H
ATOM   3987  CB  VAL A 260      86.520  81.160  57.050  1.00  0.00           C
ATOM   3988  HB  VAL A 260      87.020  80.990  58.000  1.00  0.00           H
ATOM   3989  CG1 VAL A 260      85.030  81.570  57.200  1.00  0.00           C
ATOM   3990 1HG1 VAL A 260      84.510  80.920  57.900  1.00  0.00           H
ATOM   3991 2HG1 VAL A 260      84.920  82.600  57.540  1.00  0.00           H
ATOM   3992 3HG1 VAL A 260      84.490  81.580  56.260  1.00  0.00           H
ATOM   3993  CG2 VAL A 260      86.540  79.810  56.310  1.00  0.00           C
ATOM   3994 1HG2 VAL A 260      85.830  79.170  56.830  1.00  0.00           H
ATOM   3995 2HG2 VAL A 260      86.220  80.000  55.290  1.00  0.00           H
ATOM   3996 3HG2 VAL A 260      87.560  79.430  56.380  1.00  0.00           H
ATOM   3997  C   VAL A 260      87.130  83.620  57.050  1.00  0.00           C
ATOM   3998  O   VAL A 260      86.770  83.750  58.220  1.00  0.00           O
ATOM   3999  N   PRO A 261      87.370  84.780  56.370  1.00  0.00           N
ATOM   4000  CD  PRO A 261      88.280  84.940  55.240  1.00  0.00           C
ATOM   4001  HD1 PRO A 261      87.710  84.740  54.330  1.00  0.00           H
ATOM   4002  HD2 PRO A 261      89.080  84.240  55.470  1.00  0.00           H
ATOM   4003  CG  PRO A 261      88.690  86.400  55.200  1.00  0.00           C
ATOM   4004  HG1 PRO A 261      88.960  86.730  54.200  1.00  0.00           H
ATOM   4005  HG2 PRO A 261      89.480  86.560  55.930  1.00  0.00           H
ATOM   4006  CB  PRO A 261      87.390  87.090  55.700  1.00  0.00           C
ATOM   4007  HB1 PRO A 261      86.680  87.170  54.870  1.00  0.00           H
ATOM   4008  HB2 PRO A 261      87.720  88.070  56.020  1.00  0.00           H
ATOM   4009  CA  PRO A 261      86.900  86.110  56.790  1.00  0.00           C
ATOM   4010  HA  PRO A 261      87.470  86.300  57.700  1.00  0.00           H
ATOM   4011  C   PRO A 261      85.420  86.340  57.040  1.00  0.00           C
ATOM   4012  O   PRO A 261      85.120  87.060  57.970  1.00  0.00           O
ATOM   4013  N   TYR A 262      84.510  85.710  56.270  1.00  0.00           N
ATOM   4014  H   TYR A 262      84.860  85.230  55.450  1.00  0.00           H
ATOM   4015  CA  TYR A 262      83.060  85.980  56.280  1.00  0.00           C
ATOM   4016  HA  TYR A 262      82.770  86.800  56.940  1.00  0.00           H
ATOM   4017  CB  TYR A 262      82.720  86.570  54.910  1.00  0.00           C
ATOM   4018  HB1 TYR A 262      82.850  85.790  54.160  1.00  0.00           H
ATOM   4019  HB2 TYR A 262      83.490  87.320  54.710  1.00  0.00           H
ATOM   4020  CG  TYR A 262      81.300  87.190  54.780  1.00  0.00           C
ATOM   4021  CD1 TYR A 262      81.060  88.570  54.870  1.00  0.00           C
ATOM   4022  HD1 TYR A 262      81.850  89.270  55.070  1.00  0.00           H
ATOM   4023  CE1 TYR A 262      79.760  89.030  54.740  1.00  0.00           C
ATOM   4024  HE1 TYR A 262      79.480  90.040  55.010  1.00  0.00           H
ATOM   4025  CZ  TYR A 262      78.720  88.160  54.340  1.00  0.00           C
ATOM   4026  OH  TYR A 262      77.450  88.630  54.160  1.00  0.00           O
ATOM   4027  HH  TYR A 262      76.820  87.930  53.980  1.00  0.00           H
ATOM   4028  CE2 TYR A 262      78.970  86.770  54.270  1.00  0.00           C
ATOM   4029  HE2 TYR A 262      78.140  86.160  53.930  1.00  0.00           H
ATOM   4030  CD2 TYR A 262      80.250  86.290  54.570  1.00  0.00           C
ATOM   4031  HD2 TYR A 262      80.430  85.230  54.490  1.00  0.00           H
ATOM   4032  C   TYR A 262      82.260  84.780  56.700  1.00  0.00           C
ATOM   4033  O   TYR A 262      82.350  83.750  55.990  1.00  0.00           O
ATOM   4034  N   PRO A 263      81.490  84.780  57.800  1.00  0.00           N
ATOM   4035  CD  PRO A 263      81.390  85.910  58.700  1.00  0.00           C
ATOM   4036  HD1 PRO A 263      80.600  86.550  58.320  1.00  0.00           H
ATOM   4037  HD2 PRO A 263      82.350  86.420  58.690  1.00  0.00           H
ATOM   4038  CG  PRO A 263      81.150  85.370  60.100  1.00  0.00           C
ATOM   4039  HG1 PRO A 263      80.560  86.080  60.680  1.00  0.00           H
ATOM   4040  HG2 PRO A 263      82.140  85.190  60.520  1.00  0.00           H
ATOM   4041  CB  PRO A 263      80.450  84.110  59.900  1.00  0.00           C
ATOM   4042  HB1 PRO A 263      79.400  84.300  59.700  1.00  0.00           H
ATOM   4043  HB2 PRO A 263      80.590  83.410  60.720  1.00  0.00           H
ATOM   4044  CA  PRO A 263      81.140  83.570  58.590  1.00  0.00           C
ATOM   4045  HA  PRO A 263      82.070  83.030  58.730  1.00  0.00           H
ATOM   4046  C   PRO A 263      80.200  82.640  57.810  1.00  0.00           C
ATOM   4047  O   PRO A 263      80.290  81.430  57.900  1.00  0.00           O
ATOM   4048  N   ARG A 264      79.440  83.190  56.920  1.00  0.00           N
ATOM   4049  H   ARG A 264      79.410  84.200  56.990  1.00  0.00           H
ATOM   4050  CA  ARG A 264      78.730  82.430  55.810  1.00  0.00           C
ATOM   4051  HA  ARG A 264      78.240  81.550  56.210  1.00  0.00           H
ATOM   4052  CB  ARG A 264      77.580  83.330  55.290  1.00  0.00           C
ATOM   4053  HB1 ARG A 264      77.270  82.990  54.310  1.00  0.00           H
ATOM   4054  HB2 ARG A 264      77.950  84.350  55.120  1.00  0.00           H
ATOM   4055  CG  ARG A 264      76.490  83.430  56.340  1.00  0.00           C
ATOM   4056  HG1 ARG A 264      76.960  83.780  57.260  1.00  0.00           H
ATOM   4057  HG2 ARG A 264      75.940  82.510  56.540  1.00  0.00           H
ATOM   4058  CD  ARG A 264      75.330  84.330  55.940  1.00  0.00           C
ATOM   4059  HD1 ARG A 264      75.650  85.370  55.930  1.00  0.00           H
ATOM   4060  HD2 ARG A 264      74.670  84.430  56.810  1.00  0.00           H
ATOM   4061  NE  ARG A 264      74.610  83.980  54.670  1.00  0.00           N
ATOM   4062  HE  ARG A 264      74.830  84.420  53.790  1.00  0.00           H
ATOM   4063  CZ  ARG A 264      73.450  83.250  54.580  1.00  0.00           C
ATOM   4064  NH1 ARG A 264      72.970  82.600  55.560  1.00  0.00           N
ATOM   4065 1HH1 ARG A 264      73.400  82.630  56.470  1.00  0.00           H
ATOM   4066 2HH1 ARG A 264      72.190  82.010  55.310  1.00  0.00           H
ATOM   4067  NH2 ARG A 264      72.870  83.050  53.440  1.00  0.00           N
ATOM   4068 1HH2 ARG A 264      73.280  83.600  52.700  1.00  0.00           H
ATOM   4069 2HH2 ARG A 264      72.120  82.380  53.310  1.00  0.00           H
ATOM   4070  C   ARG A 264      79.470  81.810  54.580  1.00  0.00           C
ATOM   4071  O   ARG A 264      79.100  80.710  54.110  1.00  0.00           O
ATOM   4072  N   ILE A 265      80.560  82.450  54.130  1.00  0.00           N
ATOM   4073  H   ILE A 265      80.900  83.070  54.850  1.00  0.00           H
ATOM   4074  CA  ILE A 265      81.460  82.070  52.960  1.00  0.00           C
ATOM   4075  HA  ILE A 265      80.930  81.450  52.240  1.00  0.00           H
ATOM   4076  CB  ILE A 265      81.810  83.410  52.150  1.00  0.00           C
ATOM   4077  HB  ILE A 265      82.220  84.090  52.900  1.00  0.00           H
ATOM   4078  CG2 ILE A 265      82.770  83.200  50.920  1.00  0.00           C
ATOM   4079 1HG2 ILE A 265      83.080  84.130  50.440  1.00  0.00           H
ATOM   4080 2HG2 ILE A 265      83.690  82.630  51.060  1.00  0.00           H
ATOM   4081 3HG2 ILE A 265      82.240  82.610  50.170  1.00  0.00           H
ATOM   4082  CG1 ILE A 265      80.510  84.110  51.530  1.00  0.00           C
ATOM   4083 1HG1 ILE A 265      79.820  84.260  52.360  1.00  0.00           H
ATOM   4084 2HG1 ILE A 265      80.130  83.480  50.730  1.00  0.00           H
ATOM   4085  CD  ILE A 265      80.720  85.450  50.870  1.00  0.00           C
ATOM   4086  HD1 ILE A 265      79.730  85.860  50.700  1.00  0.00           H
ATOM   4087  HD2 ILE A 265      81.180  86.240  51.470  1.00  0.00           H
ATOM   4088  HD3 ILE A 265      81.190  85.310  49.900  1.00  0.00           H
ATOM   4089  C   ILE A 265      82.590  81.210  53.560  1.00  0.00           C
ATOM   4090  O   ILE A 265      83.780  81.500  53.460  1.00  0.00           O
ATOM   4091  N   HIS A 266      82.240  80.040  54.060  1.00  0.00           N
ATOM   4092  H   HIS A 266      81.260  79.780  54.040  1.00  0.00           H
ATOM   4093  CA  HIS A 266      83.180  79.130  54.770  1.00  0.00           C
ATOM   4094  HA  HIS A 266      84.090  79.720  54.830  1.00  0.00           H
ATOM   4095  CB  HIS A 266      82.690  78.930  56.220  1.00  0.00           C
ATOM   4096  HB1 HIS A 266      82.510  79.920  56.640  1.00  0.00           H
ATOM   4097  HB2 HIS A 266      83.490  78.400  56.730  1.00  0.00           H
ATOM   4098  CG  HIS A 266      81.430  78.160  56.430  1.00  0.00           C
ATOM   4099  ND1 HIS A 266      80.290  78.620  57.090  1.00  0.00           N
ATOM   4100  HD1 HIS A 266      80.200  79.570  57.430  1.00  0.00           H
ATOM   4101  CE1 HIS A 266      79.370  77.600  57.170  1.00  0.00           C
ATOM   4102  HE1 HIS A 266      78.390  77.670  57.630  1.00  0.00           H
ATOM   4103  NE2 HIS A 266      79.960  76.480  56.650  1.00  0.00           N
ATOM   4104  CD2 HIS A 266      81.230  76.840  56.200  1.00  0.00           C
ATOM   4105  HD2 HIS A 266      82.050  76.230  55.840  1.00  0.00           H
ATOM   4106  C   HIS A 266      83.530  77.830  54.060  1.00  0.00           C
ATOM   4107  O   HIS A 266      83.950  76.820  54.660  1.00  0.00           O
ATOM   4108  N   PHE A 267      83.330  77.820  52.710  1.00  0.00           N
ATOM   4109  H   PHE A 267      83.150  78.650  52.170  1.00  0.00           H
ATOM   4110  CA  PHE A 267      83.600  76.740  51.780  1.00  0.00           C
ATOM   4111  HA  PHE A 267      83.860  75.820  52.300  1.00  0.00           H
ATOM   4112  CB  PHE A 267      82.300  76.530  51.010  1.00  0.00           C
ATOM   4113  HB1 PHE A 267      82.370  75.680  50.330  1.00  0.00           H
ATOM   4114  HB2 PHE A 267      82.070  77.330  50.310  1.00  0.00           H
ATOM   4115  CG  PHE A 267      81.090  76.280  51.900  1.00  0.00           C
ATOM   4116  CD1 PHE A 267      80.450  77.410  52.410  1.00  0.00           C
ATOM   4117  HD1 PHE A 267      80.860  78.410  52.340  1.00  0.00           H
ATOM   4118  CE1 PHE A 267      79.280  77.140  53.270  1.00  0.00           C
ATOM   4119  HE1 PHE A 267      78.770  78.000  53.690  1.00  0.00           H
ATOM   4120  CZ  PHE A 267      78.820  75.800  53.420  1.00  0.00           C
ATOM   4121  HZ  PHE A 267      77.820  75.840  53.830  1.00  0.00           H
ATOM   4122  CE2 PHE A 267      79.520  74.720  52.840  1.00  0.00           C
ATOM   4123  HE2 PHE A 267      79.180  73.700  52.920  1.00  0.00           H
ATOM   4124  CD2 PHE A 267      80.630  74.980  52.080  1.00  0.00           C
ATOM   4125  HD2 PHE A 267      81.200  74.120  51.760  1.00  0.00           H
ATOM   4126  C   PHE A 267      84.740  77.100  50.840  1.00  0.00           C
ATOM   4127  O   PHE A 267      84.470  77.440  49.660  1.00  0.00           O
ATOM   4128  N   PRO A 268      85.980  76.990  51.260  1.00  0.00           N
ATOM   4129  CD  PRO A 268      86.410  76.660  52.590  1.00  0.00           C
ATOM   4130  HD1 PRO A 268      85.840  75.830  53.020  1.00  0.00           H
ATOM   4131  HD2 PRO A 268      86.280  77.590  53.150  1.00  0.00           H
ATOM   4132  CG  PRO A 268      87.870  76.390  52.470  1.00  0.00           C
ATOM   4133  HG1 PRO A 268      87.990  75.310  52.340  1.00  0.00           H
ATOM   4134  HG2 PRO A 268      88.420  76.750  53.340  1.00  0.00           H
ATOM   4135  CB  PRO A 268      88.310  77.140  51.180  1.00  0.00           C
ATOM   4136  HB1 PRO A 268      89.210  76.780  50.670  1.00  0.00           H
ATOM   4137  HB2 PRO A 268      88.400  78.180  51.500  1.00  0.00           H
ATOM   4138  CA  PRO A 268      87.050  77.050  50.400  1.00  0.00           C
ATOM   4139  HA  PRO A 268      86.970  77.910  49.730  1.00  0.00           H
ATOM   4140  C   PRO A 268      87.160  75.880  49.470  1.00  0.00           C
ATOM   4141  O   PRO A 268      87.010  74.720  49.860  1.00  0.00           O
ATOM   4142  N   LEU A 269      87.470  76.140  48.210  1.00  0.00           N
ATOM   4143  H   LEU A 269      87.460  77.060  47.780  1.00  0.00           H
ATOM   4144  CA  LEU A 269      87.740  75.140  47.180  1.00  0.00           C
ATOM   4145  HA  LEU A 269      86.860  74.520  47.100  1.00  0.00           H
ATOM   4146  CB  LEU A 269      87.850  75.820  45.800  1.00  0.00           C
ATOM   4147  HB1 LEU A 269      88.740  76.440  45.880  1.00  0.00           H
ATOM   4148  HB2 LEU A 269      87.050  76.570  45.800  1.00  0.00           H
ATOM   4149  CG  LEU A 269      87.800  75.020  44.480  1.00  0.00           C
ATOM   4150  HG  LEU A 269      88.420  74.130  44.630  1.00  0.00           H
ATOM   4151  CD1 LEU A 269      86.370  74.500  44.210  1.00  0.00           C
ATOM   4152 1HD1 LEU A 269      86.310  74.250  43.160  1.00  0.00           H
ATOM   4153 2HD1 LEU A 269      86.230  73.600  44.800  1.00  0.00           H
ATOM   4154 3HD1 LEU A 269      85.650  75.290  44.440  1.00  0.00           H
ATOM   4155  CD2 LEU A 269      88.470  75.920  43.470  1.00  0.00           C
ATOM   4156 1HD2 LEU A 269      88.460  75.450  42.480  1.00  0.00           H
ATOM   4157 2HD2 LEU A 269      87.900  76.850  43.510  1.00  0.00           H
ATOM   4158 3HD2 LEU A 269      89.490  76.170  43.760  1.00  0.00           H
ATOM   4159  C   LEU A 269      89.050  74.370  47.390  1.00  0.00           C
ATOM   4160  O   LEU A 269      90.030  74.980  47.770  1.00  0.00           O
ATOM   4161  N   ALA A 270      89.070  73.070  47.010  1.00  0.00           N
ATOM   4162  H   ALA A 270      88.160  72.720  46.770  1.00  0.00           H
ATOM   4163  CA  ALA A 270      90.240  72.230  47.240  1.00  0.00           C
ATOM   4164  HA  ALA A 270      90.980  72.720  47.860  1.00  0.00           H
ATOM   4165  CB  ALA A 270      89.940  71.040  48.070  1.00  0.00           C
ATOM   4166  HB1 ALA A 270      90.750  70.310  47.980  1.00  0.00           H
ATOM   4167  HB2 ALA A 270      90.000  71.250  49.140  1.00  0.00           H
ATOM   4168  HB3 ALA A 270      89.000  70.590  47.760  1.00  0.00           H
ATOM   4169  C   ALA A 270      90.810  71.860  45.890  1.00  0.00           C
ATOM   4170  O   ALA A 270      90.050  71.630  44.970  1.00  0.00           O
ATOM   4171  N   THR A 271      92.150  71.960  45.660  1.00  0.00           N
ATOM   4172  H   THR A 271      92.730  72.210  46.440  1.00  0.00           H
ATOM   4173  CA  THR A 271      92.700  71.320  44.380  1.00  0.00           C
ATOM   4174  HA  THR A 271      92.000  70.560  44.020  1.00  0.00           H
ATOM   4175  CB  THR A 271      93.140  72.430  43.340  1.00  0.00           C
ATOM   4176  HB  THR A 271      94.000  73.010  43.680  1.00  0.00           H
ATOM   4177  CG2 THR A 271      93.440  71.890  41.990  1.00  0.00           C
ATOM   4178 1HG2 THR A 271      94.090  71.020  42.000  1.00  0.00           H
ATOM   4179 2HG2 THR A 271      92.450  71.720  41.570  1.00  0.00           H
ATOM   4180 3HG2 THR A 271      94.010  72.640  41.440  1.00  0.00           H
ATOM   4181  OG1 THR A 271      91.970  73.210  43.270  1.00  0.00           O
ATOM   4182  HG1 THR A 271      91.880  73.440  44.200  1.00  0.00           H
ATOM   4183  C   THR A 271      93.910  70.560  44.850  1.00  0.00           C
ATOM   4184  O   THR A 271      94.650  70.940  45.780  1.00  0.00           O
ATOM   4185  N   TYR A 272      94.160  69.460  44.160  1.00  0.00           N
ATOM   4186  H   TYR A 272      93.710  69.480  43.250  1.00  0.00           H
ATOM   4187  CA  TYR A 272      95.210  68.490  44.500  1.00  0.00           C
ATOM   4188  HA  TYR A 272      95.900  68.970  45.190  1.00  0.00           H
ATOM   4189  CB  TYR A 272      94.740  67.320  45.330  1.00  0.00           C
ATOM   4190  HB1 TYR A 272      94.110  66.680  44.720  1.00  0.00           H
ATOM   4191  HB2 TYR A 272      94.160  67.780  46.140  1.00  0.00           H
ATOM   4192  CG  TYR A 272      95.850  66.470  46.000  1.00  0.00           C
ATOM   4193  CD1 TYR A 272      96.260  66.790  47.280  1.00  0.00           C
ATOM   4194  HD1 TYR A 272      95.860  67.660  47.770  1.00  0.00           H
ATOM   4195  CE1 TYR A 272      97.240  66.050  47.960  1.00  0.00           C
ATOM   4196  HE1 TYR A 272      97.640  66.400  48.900  1.00  0.00           H
ATOM   4197  CZ  TYR A 272      97.790  64.930  47.310  1.00  0.00           C
ATOM   4198  OH  TYR A 272      98.640  64.050  48.010  1.00  0.00           O
ATOM   4199  HH  TYR A 272      98.720  63.190  47.610  1.00  0.00           H
ATOM   4200  CE2 TYR A 272      97.370  64.590  46.000  1.00  0.00           C
ATOM   4201  HE2 TYR A 272      97.710  63.690  45.490  1.00  0.00           H
ATOM   4202  CD2 TYR A 272      96.360  65.310  45.360  1.00  0.00           C
ATOM   4203  HD2 TYR A 272      96.050  65.140  44.340  1.00  0.00           H
ATOM   4204  C   TYR A 272      96.040  68.050  43.310  1.00  0.00           C
ATOM   4205  O   TYR A 272      95.490  67.860  42.220  1.00  0.00           O
ATOM   4206  N   ALA A 273      97.340  67.950  43.460  1.00  0.00           N
ATOM   4207  H   ALA A 273      97.720  68.170  44.370  1.00  0.00           H
ATOM   4208  CA  ALA A 273      98.250  67.500  42.450  1.00  0.00           C
ATOM   4209  HA  ALA A 273      97.780  66.610  42.020  1.00  0.00           H
ATOM   4210  CB  ALA A 273      98.440  68.640  41.390  1.00  0.00           C
ATOM   4211  HB1 ALA A 273      98.610  68.320  40.370  1.00  0.00           H
ATOM   4212  HB2 ALA A 273      97.570  69.280  41.250  1.00  0.00           H
ATOM   4213  HB3 ALA A 273      99.280  69.270  41.690  1.00  0.00           H
ATOM   4214  C   ALA A 273      99.560  66.970  43.000  1.00  0.00           C
ATOM   4215  O   ALA A 273      99.990  67.480  44.060  1.00  0.00           O
ATOM   4216  N   PRO A 274     100.210  65.940  42.490  1.00  0.00           N
ATOM   4217  CD  PRO A 274     101.570  65.480  42.870  1.00  0.00           C
ATOM   4218  HD1 PRO A 274     101.520  64.770  43.690  1.00  0.00           H
ATOM   4219  HD2 PRO A 274     102.170  66.350  43.170  1.00  0.00           H
ATOM   4220  CG  PRO A 274     102.120  64.760  41.600  1.00  0.00           C
ATOM   4221  HG1 PRO A 274     102.210  63.690  41.830  1.00  0.00           H
ATOM   4222  HG2 PRO A 274     103.070  65.190  41.290  1.00  0.00           H
ATOM   4223  CB  PRO A 274     101.010  64.940  40.520  1.00  0.00           C
ATOM   4224  HB1 PRO A 274     101.010  63.970  40.020  1.00  0.00           H
ATOM   4225  HB2 PRO A 274     101.320  65.760  39.880  1.00  0.00           H
ATOM   4226  CA  PRO A 274      99.750  65.210  41.260  1.00  0.00           C
ATOM   4227  HA  PRO A 274      99.160  65.820  40.580  1.00  0.00           H
ATOM   4228  C   PRO A 274      98.870  63.960  41.660  1.00  0.00           C
ATOM   4229  O   PRO A 274      99.160  63.330  42.670  1.00  0.00           O
ATOM   4230  N   VAL A 275      97.910  63.550  40.820  1.00  0.00           N
ATOM   4231  H   VAL A 275      97.730  64.130  40.010  1.00  0.00           H
ATOM   4232  CA  VAL A 275      97.110  62.310  40.860  1.00  0.00           C
ATOM   4233  HA  VAL A 275      97.480  61.740  41.710  1.00  0.00           H
ATOM   4234  CB  VAL A 275      95.600  62.460  40.960  1.00  0.00           C
ATOM   4235  HB  VAL A 275      95.170  63.070  40.170  1.00  0.00           H
ATOM   4236  CG1 VAL A 275      94.960  61.060  41.020  1.00  0.00           C
ATOM   4237 1HG1 VAL A 275      93.890  61.150  41.180  1.00  0.00           H
ATOM   4238 2HG1 VAL A 275      95.030  60.680  40.000  1.00  0.00           H
ATOM   4239 3HG1 VAL A 275      95.490  60.420  41.720  1.00  0.00           H
ATOM   4240  CG2 VAL A 275      95.220  63.220  42.210  1.00  0.00           C
ATOM   4241 1HG2 VAL A 275      94.130  63.240  42.200  1.00  0.00           H
ATOM   4242 2HG2 VAL A 275      95.680  62.730  43.070  1.00  0.00           H
ATOM   4243 3HG2 VAL A 275      95.560  64.240  42.040  1.00  0.00           H
ATOM   4244  C   VAL A 275      97.610  61.420  39.720  1.00  0.00           C
ATOM   4245  O   VAL A 275      97.550  61.720  38.500  1.00  0.00           O
ATOM   4246  N   ILE A 276      98.290  60.370  40.210  1.00  0.00           N
ATOM   4247  H   ILE A 276      98.430  60.230  41.200  1.00  0.00           H
ATOM   4248  CA  ILE A 276      99.320  59.760  39.310  1.00  0.00           C
ATOM   4249  HA  ILE A 276      99.260  60.140  38.290  1.00  0.00           H
ATOM   4250  CB  ILE A 276     100.720  60.190  39.850  1.00  0.00           C
ATOM   4251  HB  ILE A 276     100.750  60.080  40.940  1.00  0.00           H
ATOM   4252  CG2 ILE A 276     101.880  59.330  39.370  1.00  0.00           C
ATOM   4253 1HG2 ILE A 276     102.820  59.760  39.720  1.00  0.00           H
ATOM   4254 2HG2 ILE A 276     101.920  58.380  39.900  1.00  0.00           H
ATOM   4255 3HG2 ILE A 276     102.000  59.160  38.300  1.00  0.00           H
ATOM   4256  CG1 ILE A 276     101.100  61.640  39.620  1.00  0.00           C
ATOM   4257 1HG1 ILE A 276     101.980  62.000  40.160  1.00  0.00           H
ATOM   4258 2HG1 ILE A 276     100.220  62.250  39.830  1.00  0.00           H
ATOM   4259  CD  ILE A 276     101.480  61.930  38.200  1.00  0.00           C
ATOM   4260  HD1 ILE A 276     102.550  61.780  38.080  1.00  0.00           H
ATOM   4261  HD2 ILE A 276     100.890  61.320  37.520  1.00  0.00           H
ATOM   4262  HD3 ILE A 276     101.220  62.970  38.000  1.00  0.00           H
ATOM   4263  C   ILE A 276      99.250  58.230  39.130  1.00  0.00           C
ATOM   4264  O   ILE A 276      99.320  57.500  40.110  1.00  0.00           O
ATOM   4265  N   SER A 277      99.460  57.800  37.880  1.00  0.00           N
ATOM   4266  H   SER A 277      99.350  58.510  37.170  1.00  0.00           H
ATOM   4267  CA  SER A 277      99.860  56.500  37.410  1.00  0.00           C
ATOM   4268  HA  SER A 277      99.870  55.740  38.200  1.00  0.00           H
ATOM   4269  CB  SER A 277      98.810  56.210  36.360  1.00  0.00           C
ATOM   4270  HB1 SER A 277      98.810  56.900  35.520  1.00  0.00           H
ATOM   4271  HB2 SER A 277      97.800  56.270  36.770  1.00  0.00           H
ATOM   4272  OG  SER A 277      98.920  54.850  35.960  1.00  0.00           O
ATOM   4273  HG  SER A 277      98.120  54.520  35.540  1.00  0.00           H
ATOM   4274  C   SER A 277     101.360  56.460  36.940  1.00  0.00           C
ATOM   4275  O   SER A 277     101.620  56.740  35.780  1.00  0.00           O
ATOM   4276  N   ALA A 278     102.390  56.200  37.870  1.00  0.00           N
ATOM   4277  H   ALA A 278     102.160  56.070  38.850  1.00  0.00           H
ATOM   4278  CA  ALA A 278     103.800  55.860  37.550  1.00  0.00           C
ATOM   4279  HA  ALA A 278     104.260  55.600  38.500  1.00  0.00           H
ATOM   4280  CB  ALA A 278     103.820  54.450  36.860  1.00  0.00           C
ATOM   4281  HB1 ALA A 278     104.820  54.100  36.610  1.00  0.00           H
ATOM   4282  HB2 ALA A 278     103.480  53.700  37.580  1.00  0.00           H
ATOM   4283  HB3 ALA A 278     103.300  54.510  35.910  1.00  0.00           H
ATOM   4284  C   ALA A 278     104.680  56.850  36.770  1.00  0.00           C
ATOM   4285  O   ALA A 278     105.390  56.530  35.800  1.00  0.00           O
ATOM   4286  N   GLU A 284     104.750  58.140  37.160  1.00  0.00           N
ATOM   4287  H   GLU A 284     104.180  58.360  37.960  1.00  0.00           H
ATOM   4288  CA  GLU A 284     105.800  59.100  36.730  1.00  0.00           C
ATOM   4289  HA  GLU A 284     106.690  58.500  36.550  1.00  0.00           H
ATOM   4290  CB  GLU A 284     105.500  59.760  35.320  1.00  0.00           C
ATOM   4291  HB1 GLU A 284     105.040  60.750  35.350  1.00  0.00           H
ATOM   4292  HB2 GLU A 284     104.720  59.220  34.790  1.00  0.00           H
ATOM   4293  CG  GLU A 284     106.780  59.560  34.470  1.00  0.00           C
ATOM   4294  HG1 GLU A 284     106.820  58.530  34.130  1.00  0.00           H
ATOM   4295  HG2 GLU A 284     107.700  59.700  35.030  1.00  0.00           H
ATOM   4296  CD  GLU A 284     106.810  60.370  33.150  1.00  0.00           C
ATOM   4297  OE1 GLU A 284     107.020  61.650  33.160  1.00  0.00           O
ATOM   4298  OE2 GLU A 284     106.570  59.760  32.070  1.00  0.00           O
ATOM   4299  C   GLU A 284     106.030  60.220  37.770  1.00  0.00           C
ATOM   4300  O   GLU A 284     105.370  60.170  38.830  1.00  0.00           O
ATOM   4301  N   GLN A 285     106.980  61.130  37.550  1.00  0.00           N
ATOM   4302  H   GLN A 285     107.400  61.140  36.630  1.00  0.00           H
ATOM   4303  CA  GLN A 285     107.330  62.170  38.520  1.00  0.00           C
ATOM   4304  HA  GLN A 285     106.660  62.220  39.380  1.00  0.00           H
ATOM   4305  CB  GLN A 285     108.680  61.970  39.280  1.00  0.00           C
ATOM   4306  HB1 GLN A 285     108.930  62.830  39.920  1.00  0.00           H
ATOM   4307  HB2 GLN A 285     109.370  62.010  38.440  1.00  0.00           H
ATOM   4308  CG  GLN A 285     109.010  60.730  40.120  1.00  0.00           C
ATOM   4309  HG1 GLN A 285     110.040  60.820  40.460  1.00  0.00           H
ATOM   4310  HG2 GLN A 285     109.010  59.900  39.410  1.00  0.00           H
ATOM   4311  CD  GLN A 285     108.090  60.460  41.280  1.00  0.00           C
ATOM   4312  OE1 GLN A 285     107.900  61.390  42.100  1.00  0.00           O
ATOM   4313  NE2 GLN A 285     107.610  59.260  41.420  1.00  0.00           N
ATOM   4314 1HE2 GLN A 285     107.580  58.730  40.560  1.00  0.00           H
ATOM   4315 2HE2 GLN A 285     106.960  59.030  42.160  1.00  0.00           H
ATOM   4316  C   GLN A 285     107.350  63.600  37.920  1.00  0.00           C
ATOM   4317  O   GLN A 285     107.600  63.760  36.680  1.00  0.00           O
ATOM   4318  N   LEU A 286     107.150  64.610  38.800  1.00  0.00           N
ATOM   4319  H   LEU A 286     106.770  64.320  39.690  1.00  0.00           H
ATOM   4320  CA  LEU A 286     107.010  66.000  38.440  1.00  0.00           C
ATOM   4321  HA  LEU A 286     107.520  66.090  37.480  1.00  0.00           H
ATOM   4322  CB  LEU A 286     105.510  66.450  38.360  1.00  0.00           C
ATOM   4323  HB1 LEU A 286     105.530  67.530  38.220  1.00  0.00           H
ATOM   4324  HB2 LEU A 286     104.970  66.340  39.300  1.00  0.00           H
ATOM   4325  CG  LEU A 286     104.610  65.830  37.270  1.00  0.00           C
ATOM   4326  HG  LEU A 286     105.170  65.720  36.340  1.00  0.00           H
ATOM   4327  CD1 LEU A 286     103.960  64.490  37.620  1.00  0.00           C
ATOM   4328 1HD1 LEU A 286     103.440  64.050  36.770  1.00  0.00           H
ATOM   4329 2HD1 LEU A 286     104.630  63.710  37.990  1.00  0.00           H
ATOM   4330 3HD1 LEU A 286     103.250  64.580  38.440  1.00  0.00           H
ATOM   4331  CD2 LEU A 286     103.420  66.770  37.080  1.00  0.00           C
ATOM   4332 1HD2 LEU A 286     103.650  67.810  36.870  1.00  0.00           H
ATOM   4333 2HD2 LEU A 286     102.760  66.400  36.300  1.00  0.00           H
ATOM   4334 3HD2 LEU A 286     102.840  66.880  38.000  1.00  0.00           H
ATOM   4335  C   LEU A 286     107.880  66.940  39.230  1.00  0.00           C
ATOM   4336  O   LEU A 286     108.290  66.640  40.360  1.00  0.00           O
ATOM   4337  N   SER A 287     108.170  68.110  38.690  1.00  0.00           N
ATOM   4338  H   SER A 287     107.670  68.270  37.830  1.00  0.00           H
ATOM   4339  CA  SER A 287     108.750  69.300  39.360  1.00  0.00           C
ATOM   4340  HA  SER A 287     109.510  69.060  40.100  1.00  0.00           H
ATOM   4341  CB  SER A 287     109.550  70.110  38.370  1.00  0.00           C
ATOM   4342  HB1 SER A 287     110.030  69.430  37.650  1.00  0.00           H
ATOM   4343  HB2 SER A 287     110.380  70.570  38.900  1.00  0.00           H
ATOM   4344  OG  SER A 287     108.890  71.090  37.540  1.00  0.00           O
ATOM   4345  HG  SER A 287     108.720  70.800  36.640  1.00  0.00           H
ATOM   4346  C   SER A 287     107.750  70.160  40.160  1.00  0.00           C
ATOM   4347  O   SER A 287     106.530  70.120  39.920  1.00  0.00           O
ATOM   4348  N   VAL A 288     108.310  70.980  41.110  1.00  0.00           N
ATOM   4349  H   VAL A 288     109.310  70.880  41.240  1.00  0.00           H
ATOM   4350  CA  VAL A 288     107.570  71.900  41.910  1.00  0.00           C
ATOM   4351  HA  VAL A 288     106.890  71.190  42.390  1.00  0.00           H
ATOM   4352  CB  VAL A 288     108.340  72.600  43.000  1.00  0.00           C
ATOM   4353  HB  VAL A 288     109.200  73.120  42.580  1.00  0.00           H
ATOM   4354  CG1 VAL A 288     107.570  73.710  43.730  1.00  0.00           C
ATOM   4355 1HG1 VAL A 288     107.320  74.510  43.040  1.00  0.00           H
ATOM   4356 2HG1 VAL A 288     106.620  73.330  44.110  1.00  0.00           H
ATOM   4357 3HG1 VAL A 288     108.140  74.050  44.590  1.00  0.00           H
ATOM   4358  CG2 VAL A 288     108.830  71.510  43.990  1.00  0.00           C
ATOM   4359 1HG2 VAL A 288     109.530  70.830  43.490  1.00  0.00           H
ATOM   4360 2HG2 VAL A 288     109.470  71.900  44.790  1.00  0.00           H
ATOM   4361 3HG2 VAL A 288     108.010  70.970  44.460  1.00  0.00           H
ATOM   4362  C   VAL A 288     106.720  72.860  41.080  1.00  0.00           C
ATOM   4363  O   VAL A 288     105.500  73.020  41.380  1.00  0.00           O
ATOM   4364  N   ALA A 289     107.340  73.460  40.000  1.00  0.00           N
ATOM   4365  H   ALA A 289     108.320  73.250  39.910  1.00  0.00           H
ATOM   4366  CA  ALA A 289     106.750  74.410  39.090  1.00  0.00           C
ATOM   4367  HA  ALA A 289     106.490  75.320  39.640  1.00  0.00           H
ATOM   4368  CB  ALA A 289     107.780  74.790  37.990  1.00  0.00           C
ATOM   4369  HB1 ALA A 289     107.300  75.470  37.280  1.00  0.00           H
ATOM   4370  HB2 ALA A 289     108.720  75.160  38.390  1.00  0.00           H
ATOM   4371  HB3 ALA A 289     108.000  74.010  37.260  1.00  0.00           H
ATOM   4372  C   ALA A 289     105.450  73.850  38.360  1.00  0.00           C
ATOM   4373  O   ALA A 289     104.470  74.610  38.150  1.00  0.00           O
ATOM   4374  N   GLU A 290     105.460  72.580  37.980  1.00  0.00           N
ATOM   4375  H   GLU A 290     106.320  72.070  38.160  1.00  0.00           H
ATOM   4376  CA  GLU A 290     104.280  71.840  37.440  1.00  0.00           C
ATOM   4377  HA  GLU A 290     103.830  72.500  36.700  1.00  0.00           H
ATOM   4378  CB  GLU A 290     104.760  70.560  36.740  1.00  0.00           C
ATOM   4379  HB1 GLU A 290     103.860  70.070  36.370  1.00  0.00           H
ATOM   4380  HB2 GLU A 290     105.210  69.860  37.440  1.00  0.00           H
ATOM   4381  CG  GLU A 290     105.710  70.800  35.580  1.00  0.00           C
ATOM   4382  HG1 GLU A 290     106.310  71.700  35.750  1.00  0.00           H
ATOM   4383  HG2 GLU A 290     105.150  70.960  34.660  1.00  0.00           H
ATOM   4384  CD  GLU A 290     106.660  69.610  35.510  1.00  0.00           C
ATOM   4385  OE1 GLU A 290     106.260  68.470  35.660  1.00  0.00           O
ATOM   4386  OE2 GLU A 290     107.820  69.790  35.070  1.00  0.00           O
ATOM   4387  C   GLU A 290     103.150  71.510  38.390  1.00  0.00           C
ATOM   4388  O   GLU A 290     102.020  71.920  38.110  1.00  0.00           O
ATOM   4389  N   ILE A 291     103.420  70.850  39.450  1.00  0.00           N
ATOM   4390  H   ILE A 291     104.360  70.520  39.590  1.00  0.00           H
ATOM   4391  CA  ILE A 291     102.310  70.590  40.380  1.00  0.00           C
ATOM   4392  HA  ILE A 291     101.490  70.110  39.850  1.00  0.00           H
ATOM   4393  CB  ILE A 291     102.720  69.670  41.630  1.00  0.00           C
ATOM   4394  HB  ILE A 291     101.790  69.520  42.180  1.00  0.00           H
ATOM   4395  CG2 ILE A 291     103.160  68.290  41.010  1.00  0.00           C
ATOM   4396 1HG2 ILE A 291     103.550  67.600  41.760  1.00  0.00           H
ATOM   4397 2HG2 ILE A 291     102.330  67.870  40.440  1.00  0.00           H
ATOM   4398 3HG2 ILE A 291     103.980  68.550  40.340  1.00  0.00           H
ATOM   4399  CG1 ILE A 291     103.870  70.290  42.540  1.00  0.00           C
ATOM   4400 1HG1 ILE A 291     103.560  71.200  43.050  1.00  0.00           H
ATOM   4401 2HG1 ILE A 291     104.760  70.480  41.940  1.00  0.00           H
ATOM   4402  CD  ILE A 291     104.310  69.330  43.590  1.00  0.00           C
ATOM   4403  HD1 ILE A 291     103.420  68.950  44.080  1.00  0.00           H
ATOM   4404  HD2 ILE A 291     104.890  68.480  43.230  1.00  0.00           H
ATOM   4405  HD3 ILE A 291     104.900  69.780  44.390  1.00  0.00           H
ATOM   4406  C   ILE A 291     101.810  71.910  40.910  1.00  0.00           C
ATOM   4407  O   ILE A 291     100.580  71.990  41.100  1.00  0.00           O
ATOM   4408  N   THR A 292     102.620  72.930  41.180  1.00  0.00           N
ATOM   4409  H   THR A 292     103.510  72.850  40.710  1.00  0.00           H
ATOM   4410  CA  THR A 292     102.040  74.200  41.570  1.00  0.00           C
ATOM   4411  HA  THR A 292     101.380  73.980  42.410  1.00  0.00           H
ATOM   4412  CB  THR A 292     103.140  75.130  42.050  1.00  0.00           C
ATOM   4413  HB  THR A 292     103.680  75.350  41.120  1.00  0.00           H
ATOM   4414  CG2 THR A 292     102.510  76.410  42.690  1.00  0.00           C
ATOM   4415 1HG2 THR A 292     102.030  77.060  41.960  1.00  0.00           H
ATOM   4416 2HG2 THR A 292     101.780  76.200  43.470  1.00  0.00           H
ATOM   4417 3HG2 THR A 292     103.270  77.060  43.130  1.00  0.00           H
ATOM   4418  OG1 THR A 292     104.000  74.610  42.980  1.00  0.00           O
ATOM   4419  HG1 THR A 292     104.450  73.880  42.550  1.00  0.00           H
ATOM   4420  C   THR A 292     101.110  74.730  40.460  1.00  0.00           C
ATOM   4421  O   THR A 292     100.050  75.240  40.800  1.00  0.00           O
ATOM   4422  N   ASN A 293     101.470  74.740  39.170  1.00  0.00           N
ATOM   4423  H   ASN A 293     102.440  74.550  38.950  1.00  0.00           H
ATOM   4424  CA  ASN A 293     100.610  75.230  38.080  1.00  0.00           C
ATOM   4425  HA  ASN A 293     100.340  76.260  38.310  1.00  0.00           H
ATOM   4426  CB  ASN A 293     101.350  75.140  36.790  1.00  0.00           C
ATOM   4427  HB1 ASN A 293     101.480  74.090  36.530  1.00  0.00           H
ATOM   4428  HB2 ASN A 293     102.360  75.530  36.880  1.00  0.00           H
ATOM   4429  CG  ASN A 293     100.590  75.810  35.690  1.00  0.00           C
ATOM   4430  OD1 ASN A 293     100.270  76.980  35.740  1.00  0.00           O
ATOM   4431  ND2 ASN A 293     100.350  75.050  34.660  1.00  0.00           N
ATOM   4432 1HD2 ASN A 293     100.670  74.100  34.810  1.00  0.00           H
ATOM   4433 2HD2 ASN A 293      99.970  75.310  33.760  1.00  0.00           H
ATOM   4434  C   ASN A 293      99.320  74.380  38.040  1.00  0.00           C
ATOM   4435  O   ASN A 293      98.230  74.950  37.900  1.00  0.00           O
ATOM   4436  N   ALA A 294      99.400  73.050  38.210  1.00  0.00           N
ATOM   4437  H   ALA A 294     100.340  72.690  38.220  1.00  0.00           H
ATOM   4438  CA  ALA A 294      98.320  72.110  38.240  1.00  0.00           C
ATOM   4439  HA  ALA A 294      97.810  71.980  37.290  1.00  0.00           H
ATOM   4440  CB  ALA A 294      98.890  70.710  38.380  1.00  0.00           C
ATOM   4441  HB1 ALA A 294      98.070  69.990  38.470  1.00  0.00           H
ATOM   4442  HB2 ALA A 294      99.410  70.560  37.440  1.00  0.00           H
ATOM   4443  HB3 ALA A 294      99.600  70.570  39.190  1.00  0.00           H
ATOM   4444  C   ALA A 294      97.250  72.480  39.330  1.00  0.00           C
ATOM   4445  O   ALA A 294      96.060  72.280  39.130  1.00  0.00           O
ATOM   4446  N   CYS A 295      97.640  73.090  40.470  1.00  0.00           N
ATOM   4447  H   CYS A 295      98.640  73.170  40.600  1.00  0.00           H
ATOM   4448  CA  CYS A 295      96.680  73.730  41.420  1.00  0.00           C
ATOM   4449  HA  CYS A 295      96.110  72.900  41.840  1.00  0.00           H
ATOM   4450  CB  CYS A 295      97.370  74.380  42.650  1.00  0.00           C
ATOM   4451  HB1 CYS A 295      96.590  74.560  43.390  1.00  0.00           H
ATOM   4452  HB2 CYS A 295      97.770  75.370  42.420  1.00  0.00           H
ATOM   4453  SG  CYS A 295      98.820  73.460  43.340  1.00  0.00           S
ATOM   4454  HG  CYS A 295      98.270  72.380  43.900  1.00  0.00           H
ATOM   4455  C   CYS A 295      95.680  74.700  40.800  1.00  0.00           C
ATOM   4456  O   CYS A 295      94.800  75.130  41.560  1.00  0.00           O
ATOM   4457  N   PHE A 296      95.820  75.250  39.600  1.00  0.00           N
ATOM   4458  H   PHE A 296      96.500  74.840  38.970  1.00  0.00           H
ATOM   4459  CA  PHE A 296      94.990  76.340  38.980  1.00  0.00           C
ATOM   4460  HA  PHE A 296      94.240  76.640  39.700  1.00  0.00           H
ATOM   4461  CB  PHE A 296      95.910  77.510  38.760  1.00  0.00           C
ATOM   4462  HB1 PHE A 296      95.410  78.340  38.260  1.00  0.00           H
ATOM   4463  HB2 PHE A 296      96.790  77.310  38.130  1.00  0.00           H
ATOM   4464  CG  PHE A 296      96.340  78.160  40.070  1.00  0.00           C
ATOM   4465  CD1 PHE A 296      95.630  79.260  40.710  1.00  0.00           C
ATOM   4466  HD1 PHE A 296      94.770  79.780  40.320  1.00  0.00           H
ATOM   4467  CE1 PHE A 296      96.080  79.720  41.960  1.00  0.00           C
ATOM   4468  HE1 PHE A 296      95.510  80.500  42.440  1.00  0.00           H
ATOM   4469  CZ  PHE A 296      97.250  79.200  42.560  1.00  0.00           C
ATOM   4470  HZ  PHE A 296      97.540  79.590  43.530  1.00  0.00           H
ATOM   4471  CE2 PHE A 296      97.940  78.170  41.910  1.00  0.00           C
ATOM   4472  HE2 PHE A 296      98.810  77.710  42.370  1.00  0.00           H
ATOM   4473  CD2 PHE A 296      97.490  77.610  40.710  1.00  0.00           C
ATOM   4474  HD2 PHE A 296      98.050  76.790  40.290  1.00  0.00           H
ATOM   4475  C   PHE A 296      94.220  75.820  37.790  1.00  0.00           C
ATOM   4476  O   PHE A 296      93.590  76.550  37.020  1.00  0.00           O
ATOM   4477  N   GLU A 297      94.240  74.510  37.510  1.00  0.00           N
ATOM   4478  H   GLU A 297      94.650  73.880  38.180  1.00  0.00           H
ATOM   4479  CA  GLU A 297      93.490  73.960  36.330  1.00  0.00           C
ATOM   4480  HA  GLU A 297      93.270  74.840  35.730  1.00  0.00           H
ATOM   4481  CB  GLU A 297      94.230  72.870  35.610  1.00  0.00           C
ATOM   4482  HB1 GLU A 297      93.840  71.900  35.910  1.00  0.00           H
ATOM   4483  HB2 GLU A 297      95.220  72.900  36.060  1.00  0.00           H
ATOM   4484  CG  GLU A 297      94.270  72.980  34.110  1.00  0.00           C
ATOM   4485  HG1 GLU A 297      93.240  73.080  33.770  1.00  0.00           H
ATOM   4486  HG2 GLU A 297      94.670  72.080  33.630  1.00  0.00           H
ATOM   4487  CD  GLU A 297      95.030  74.180  33.630  1.00  0.00           C
ATOM   4488  OE1 GLU A 297      94.480  75.310  33.590  1.00  0.00           O
ATOM   4489  OE2 GLU A 297      96.230  74.100  33.230  1.00  0.00           O
ATOM   4490  C   GLU A 297      92.130  73.370  36.810  1.00  0.00           C
ATOM   4491  O   GLU A 297      92.140  72.580  37.700  1.00  0.00           O
ATOM   4492  N   PRO A 298      90.970  73.630  36.260  1.00  0.00           N
ATOM   4493  CD  PRO A 298      90.660  74.820  35.470  1.00  0.00           C
ATOM   4494  HD1 PRO A 298      90.950  74.660  34.430  1.00  0.00           H
ATOM   4495  HD2 PRO A 298      91.130  75.720  35.860  1.00  0.00           H
ATOM   4496  CG  PRO A 298      89.170  74.980  35.440  1.00  0.00           C
ATOM   4497  HG1 PRO A 298      88.880  75.150  34.400  1.00  0.00           H
ATOM   4498  HG2 PRO A 298      88.880  75.840  36.040  1.00  0.00           H
ATOM   4499  CB  PRO A 298      88.610  73.650  35.950  1.00  0.00           C
ATOM   4500  HB1 PRO A 298      88.470  72.960  35.120  1.00  0.00           H
ATOM   4501  HB2 PRO A 298      87.770  73.870  36.610  1.00  0.00           H
ATOM   4502  CA  PRO A 298      89.720  73.020  36.730  1.00  0.00           C
ATOM   4503  HA  PRO A 298      89.530  73.370  37.750  1.00  0.00           H
ATOM   4504  C   PRO A 298      89.600  71.500  36.710  1.00  0.00           C
ATOM   4505  O   PRO A 298      89.040  70.930  37.620  1.00  0.00           O
ATOM   4506  N   ALA A 299      90.330  70.850  35.820  1.00  0.00           N
ATOM   4507  H   ALA A 299      90.760  71.380  35.080  1.00  0.00           H
ATOM   4508  CA  ALA A 299      90.310  69.380  35.770  1.00  0.00           C
ATOM   4509  HA  ALA A 299      89.240  69.200  35.720  1.00  0.00           H
ATOM   4510  CB  ALA A 299      91.110  68.900  34.520  1.00  0.00           C
ATOM   4511  HB1 ALA A 299      90.810  67.870  34.370  1.00  0.00           H
ATOM   4512  HB2 ALA A 299      90.840  69.380  33.580  1.00  0.00           H
ATOM   4513  HB3 ALA A 299      92.190  68.920  34.690  1.00  0.00           H
ATOM   4514  C   ALA A 299      90.760  68.680  37.050  1.00  0.00           C
ATOM   4515  O   ALA A 299      90.540  67.470  37.210  1.00  0.00           O
ATOM   4516  N   ASN A 300      91.550  69.370  37.990  1.00  0.00           N
ATOM   4517  H   ASN A 300      91.580  70.370  37.860  1.00  0.00           H
ATOM   4518  CA  ASN A 300      92.080  68.790  39.220  1.00  0.00           C
ATOM   4519  HA  ASN A 300      91.980  67.710  39.200  1.00  0.00           H
ATOM   4520  CB  ASN A 300      93.590  69.150  39.210  1.00  0.00           C
ATOM   4521  HB1 ASN A 300      94.130  68.730  40.060  1.00  0.00           H
ATOM   4522  HB2 ASN A 300      93.660  70.210  39.460  1.00  0.00           H
ATOM   4523  CG  ASN A 300      94.340  68.940  37.940  1.00  0.00           C
ATOM   4524  OD1 ASN A 300      94.320  67.860  37.390  1.00  0.00           O
ATOM   4525  ND2 ASN A 300      95.230  69.830  37.480  1.00  0.00           N
ATOM   4526 1HD2 ASN A 300      95.350  70.670  38.020  1.00  0.00           H
ATOM   4527 2HD2 ASN A 300      95.840  69.580  36.710  1.00  0.00           H
ATOM   4528  C   ASN A 300      91.420  69.320  40.600  1.00  0.00           C
ATOM   4529  O   ASN A 300      91.900  69.020  41.730  1.00  0.00           O
ATOM   4530  N   GLN A 301      90.410  70.140  40.450  1.00  0.00           N
ATOM   4531  H   GLN A 301      90.090  70.360  39.520  1.00  0.00           H
ATOM   4532  CA  GLN A 301      89.510  70.670  41.520  1.00  0.00           C
ATOM   4533  HA  GLN A 301      90.170  71.270  42.150  1.00  0.00           H
ATOM   4534  CB  GLN A 301      88.520  71.670  40.900  1.00  0.00           C
ATOM   4535  HB1 GLN A 301      87.830  71.780  41.740  1.00  0.00           H
ATOM   4536  HB2 GLN A 301      88.010  71.250  40.020  1.00  0.00           H
ATOM   4537  CG  GLN A 301      89.210  73.010  40.620  1.00  0.00           C
ATOM   4538  HG1 GLN A 301      90.100  72.790  40.030  1.00  0.00           H
ATOM   4539  HG2 GLN A 301      89.590  73.330  41.580  1.00  0.00           H
ATOM   4540  CD  GLN A 301      88.300  74.050  39.980  1.00  0.00           C
ATOM   4541  OE1 GLN A 301      87.120  73.870  39.690  1.00  0.00           O
ATOM   4542  NE2 GLN A 301      88.800  75.210  39.660  1.00  0.00           N
ATOM   4543 1HE2 GLN A 301      89.750  75.500  39.860  1.00  0.00           H
ATOM   4544 2HE2 GLN A 301      88.160  75.860  39.230  1.00  0.00           H
ATOM   4545  C   GLN A 301      88.700  69.530  42.260  1.00  0.00           C
ATOM   4546  O   GLN A 301      88.600  68.480  41.740  1.00  0.00           O
ATOM   4547  N   MET A 302      88.270  69.790  43.450  1.00  0.00           N
ATOM   4548  H   MET A 302      88.550  70.670  43.860  1.00  0.00           H
ATOM   4549  CA  MET A 302      87.270  68.940  44.190  1.00  0.00           C
ATOM   4550  HA  MET A 302      87.330  67.910  43.840  1.00  0.00           H
ATOM   4551  CB  MET A 302      87.640  69.100  45.720  1.00  0.00           C
ATOM   4552  HB1 MET A 302      86.940  68.450  46.260  1.00  0.00           H
ATOM   4553  HB2 MET A 302      87.580  70.140  46.010  1.00  0.00           H
ATOM   4554  CG  MET A 302      88.950  68.400  46.060  1.00  0.00           C
ATOM   4555  HG1 MET A 302      89.030  68.580  47.130  1.00  0.00           H
ATOM   4556  HG2 MET A 302      89.790  68.800  45.490  1.00  0.00           H
ATOM   4557  SD  MET A 302      88.910  66.580  45.980  1.00  0.00           S
ATOM   4558  CE  MET A 302      89.700  66.310  44.370  1.00  0.00           C
ATOM   4559  HE1 MET A 302      90.730  66.600  44.580  1.00  0.00           H
ATOM   4560  HE2 MET A 302      89.640  65.230  44.250  1.00  0.00           H
ATOM   4561  HE3 MET A 302      89.220  66.640  43.450  1.00  0.00           H
ATOM   4562  C   MET A 302      85.880  69.370  43.960  1.00  0.00           C
ATOM   4563  O   MET A 302      84.970  68.620  44.210  1.00  0.00           O
ATOM   4564  N   VAL A 303      85.650  70.620  43.560  1.00  0.00           N
ATOM   4565  H   VAL A 303      86.430  71.240  43.450  1.00  0.00           H
ATOM   4566  CA  VAL A 303      84.370  70.970  42.900  1.00  0.00           C
ATOM   4567  HA  VAL A 303      83.840  70.040  42.690  1.00  0.00           H
ATOM   4568  CB  VAL A 303      83.590  71.950  43.790  1.00  0.00           C
ATOM   4569  HB  VAL A 303      84.210  72.820  44.020  1.00  0.00           H
ATOM   4570  CG1 VAL A 303      82.290  72.510  43.140  1.00  0.00           C
ATOM   4571 1HG1 VAL A 303      81.740  71.800  42.520  1.00  0.00           H
ATOM   4572 2HG1 VAL A 303      81.660  72.880  43.940  1.00  0.00           H
ATOM   4573 3HG1 VAL A 303      82.570  73.280  42.420  1.00  0.00           H
ATOM   4574  CG2 VAL A 303      83.230  71.160  45.140  1.00  0.00           C
ATOM   4575 1HG2 VAL A 303      82.390  70.480  45.040  1.00  0.00           H
ATOM   4576 2HG2 VAL A 303      84.060  70.590  45.570  1.00  0.00           H
ATOM   4577 3HG2 VAL A 303      82.940  71.900  45.880  1.00  0.00           H
ATOM   4578  C   VAL A 303      84.580  71.720  41.550  1.00  0.00           C
ATOM   4579  O   VAL A 303      85.170  72.830  41.640  1.00  0.00           O
ATOM   4580  N   LYS A 304      84.320  71.180  40.340  1.00  0.00           N
ATOM   4581  H   LYS A 304      83.680  70.390  40.350  1.00  0.00           H
ATOM   4582  CA  LYS A 304      84.640  71.830  39.030  1.00  0.00           C
ATOM   4583  HA  LYS A 304      85.720  71.960  38.920  1.00  0.00           H
ATOM   4584  CB  LYS A 304      84.270  70.900  37.850  1.00  0.00           C
ATOM   4585  HB1 LYS A 304      84.270  71.360  36.860  1.00  0.00           H
ATOM   4586  HB2 LYS A 304      83.250  70.560  38.020  1.00  0.00           H
ATOM   4587  CG  LYS A 304      85.150  69.610  37.780  1.00  0.00           C
ATOM   4588  HG1 LYS A 304      85.020  69.060  38.710  1.00  0.00           H
ATOM   4589  HG2 LYS A 304      86.160  70.000  37.650  1.00  0.00           H
ATOM   4590  CD  LYS A 304      84.750  68.820  36.580  1.00  0.00           C
ATOM   4591  HD1 LYS A 304      84.840  69.480  35.720  1.00  0.00           H
ATOM   4592  HD2 LYS A 304      83.740  68.420  36.740  1.00  0.00           H
ATOM   4593  CE  LYS A 304      85.570  67.570  36.290  1.00  0.00           C
ATOM   4594  HE1 LYS A 304      85.310  66.810  37.030  1.00  0.00           H
ATOM   4595  HE2 LYS A 304      86.620  67.820  36.490  1.00  0.00           H
ATOM   4596  NZ  LYS A 304      85.340  67.150  34.870  1.00  0.00           N
ATOM   4597  HZ1 LYS A 304      85.900  66.310  34.800  1.00  0.00           H
ATOM   4598  HZ2 LYS A 304      84.380  66.900  34.680  1.00  0.00           H
ATOM   4599  HZ3 LYS A 304      85.720  67.840  34.230  1.00  0.00           H
ATOM   4600  C   LYS A 304      83.910  73.180  38.930  1.00  0.00           C
ATOM   4601  O   LYS A 304      82.700  73.290  38.950  1.00  0.00           O
ATOM   4602  N   CYS A 305      84.670  74.290  38.900  1.00  0.00           N
ATOM   4603  H   CYS A 305      85.680  74.260  38.970  1.00  0.00           H
ATOM   4604  CA  CYS A 305      84.150  75.700  38.790  1.00  0.00           C
ATOM   4605  HA  CYS A 305      83.170  75.690  38.320  1.00  0.00           H
ATOM   4606  CB  CYS A 305      83.950  76.370  40.130  1.00  0.00           C
ATOM   4607  HB1 CYS A 305      83.230  75.730  40.650  1.00  0.00           H
ATOM   4608  HB2 CYS A 305      83.480  77.340  40.020  1.00  0.00           H
ATOM   4609  SG  CYS A 305      85.390  76.440  41.180  1.00  0.00           S
ATOM   4610  HG  CYS A 305      85.360  75.110  41.320  1.00  0.00           H
ATOM   4611  C   CYS A 305      85.200  76.460  37.980  1.00  0.00           C
ATOM   4612  O   CYS A 305      86.170  75.790  37.550  1.00  0.00           O
ATOM   4613  N   ASP A 306      85.070  77.760  37.760  1.00  0.00           N
ATOM   4614  H   ASP A 306      84.190  78.180  38.030  1.00  0.00           H
ATOM   4615  CA  ASP A 306      86.120  78.520  37.080  1.00  0.00           C
ATOM   4616  HA  ASP A 306      86.970  77.840  36.990  1.00  0.00           H
ATOM   4617  CB  ASP A 306      85.800  78.860  35.630  1.00  0.00           C
ATOM   4618  HB1 ASP A 306      85.180  79.750  35.630  1.00  0.00           H
ATOM   4619  HB2 ASP A 306      85.290  77.970  35.260  1.00  0.00           H
ATOM   4620  CG  ASP A 306      87.020  79.110  34.730  1.00  0.00           C
ATOM   4621  OD1 ASP A 306      88.180  79.180  35.200  1.00  0.00           O
ATOM   4622  OD2 ASP A 306      86.880  79.180  33.520  1.00  0.00           O
ATOM   4623  C   ASP A 306      86.710  79.670  37.900  1.00  0.00           C
ATOM   4624  O   ASP A 306      86.130  80.730  37.750  1.00  0.00           O
ATOM   4625  N   PRO A 307      87.730  79.510  38.770  1.00  0.00           N
ATOM   4626  CD  PRO A 307      88.130  78.210  39.280  1.00  0.00           C
ATOM   4627  HD1 PRO A 307      88.960  77.820  38.690  1.00  0.00           H
ATOM   4628  HD2 PRO A 307      87.360  77.470  39.480  1.00  0.00           H
ATOM   4629  CG  PRO A 307      88.800  78.480  40.630  1.00  0.00           C
ATOM   4630  HG1 PRO A 307      89.510  77.680  40.840  1.00  0.00           H
ATOM   4631  HG2 PRO A 307      88.040  78.460  41.420  1.00  0.00           H
ATOM   4632  CB  PRO A 307      89.490  79.830  40.430  1.00  0.00           C
ATOM   4633  HB1 PRO A 307      90.430  79.760  39.880  1.00  0.00           H
ATOM   4634  HB2 PRO A 307      89.760  80.340  41.360  1.00  0.00           H
ATOM   4635  CA  PRO A 307      88.450  80.490  39.540  1.00  0.00           C
ATOM   4636  HA  PRO A 307      87.790  80.960  40.270  1.00  0.00           H
ATOM   4637  C   PRO A 307      89.100  81.660  38.730  1.00  0.00           C
ATOM   4638  O   PRO A 307      89.470  82.700  39.300  1.00  0.00           O
ATOM   4639  N   ARG A 308      89.260  81.580  37.390  1.00  0.00           N
ATOM   4640  H   ARG A 308      89.090  80.740  36.850  1.00  0.00           H
ATOM   4641  CA  ARG A 308      89.510  82.760  36.550  1.00  0.00           C
ATOM   4642  HA  ARG A 308      90.470  83.210  36.820  1.00  0.00           H
ATOM   4643  CB  ARG A 308      89.650  82.390  35.040  1.00  0.00           C
ATOM   4644  HB1 ARG A 308      89.750  83.290  34.440  1.00  0.00           H
ATOM   4645  HB2 ARG A 308      88.690  81.910  34.840  1.00  0.00           H
ATOM   4646  CG  ARG A 308      90.770  81.440  34.600  1.00  0.00           C
ATOM   4647  HG1 ARG A 308      90.690  80.550  35.220  1.00  0.00           H
ATOM   4648  HG2 ARG A 308      91.720  81.860  34.910  1.00  0.00           H
ATOM   4649  CD  ARG A 308      90.850  81.070  33.190  1.00  0.00           C
ATOM   4650  HD1 ARG A 308      91.720  80.420  33.020  1.00  0.00           H
ATOM   4651  HD2 ARG A 308      91.000  81.890  32.490  1.00  0.00           H
ATOM   4652  NE  ARG A 308      89.680  80.350  32.750  1.00  0.00           N
ATOM   4653  HE  ARG A 308      88.970  80.040  33.400  1.00  0.00           H
ATOM   4654  CZ  ARG A 308      89.420  80.080  31.420  1.00  0.00           C
ATOM   4655  NH1 ARG A 308      90.220  80.310  30.470  1.00  0.00           N
ATOM   4656 1HH1 ARG A 308      91.070  80.830  30.630  1.00  0.00           H
ATOM   4657 2HH1 ARG A 308      90.010  79.760  29.650  1.00  0.00           H
ATOM   4658  NH2 ARG A 308      88.210  79.580  31.220  1.00  0.00           N
ATOM   4659 1HH2 ARG A 308      87.570  79.380  31.970  1.00  0.00           H
ATOM   4660 2HH2 ARG A 308      88.010  79.430  30.240  1.00  0.00           H
ATOM   4661  C   ARG A 308      88.380  83.800  36.610  1.00  0.00           C
ATOM   4662  O   ARG A 308      88.710  85.020  36.620  1.00  0.00           O
ATOM   4663  N   HIS A 309      87.120  83.390  36.720  1.00  0.00           N
ATOM   4664  H   HIS A 309      87.000  82.390  36.810  1.00  0.00           H
ATOM   4665  CA  HIS A 309      85.930  84.250  36.700  1.00  0.00           C
ATOM   4666  HA  HIS A 309      86.320  85.250  36.480  1.00  0.00           H
ATOM   4667  CB  HIS A 309      84.980  83.830  35.530  1.00  0.00           C
ATOM   4668  HB1 HIS A 309      84.170  84.550  35.540  1.00  0.00           H
ATOM   4669  HB2 HIS A 309      84.740  82.800  35.820  1.00  0.00           H
ATOM   4670  CG  HIS A 309      85.700  83.740  34.210  1.00  0.00           C
ATOM   4671  ND1 HIS A 309      86.390  82.550  33.680  1.00  0.00           N
ATOM   4672  CE1 HIS A 309      86.830  82.880  32.510  1.00  0.00           C
ATOM   4673  HE1 HIS A 309      87.380  82.370  31.730  1.00  0.00           H
ATOM   4674  NE2 HIS A 309      86.370  84.060  32.250  1.00  0.00           N
ATOM   4675  HE2 HIS A 309      86.310  84.480  31.340  1.00  0.00           H
ATOM   4676  CD2 HIS A 309      85.660  84.640  33.270  1.00  0.00           C
ATOM   4677  HD2 HIS A 309      85.200  85.620  33.280  1.00  0.00           H
ATOM   4678  C   HIS A 309      85.370  84.480  38.100  1.00  0.00           C
ATOM   4679  O   HIS A 309      84.170  84.840  38.310  1.00  0.00           O
ATOM   4680  N   GLY A 310      86.130  84.250  39.200  1.00  0.00           N
ATOM   4681  H   GLY A 310      87.060  83.860  39.190  1.00  0.00           H
ATOM   4682  CA  GLY A 310      85.730  84.590  40.570  1.00  0.00           C
ATOM   4683  HA1 GLY A 310      85.600  83.670  41.140  1.00  0.00           H
ATOM   4684  HA2 GLY A 310      84.790  85.130  40.530  1.00  0.00           H
ATOM   4685  C   GLY A 310      86.850  85.470  41.090  1.00  0.00           C
ATOM   4686  O   GLY A 310      87.860  85.700  40.370  1.00  0.00           O
ATOM   4687  N   LYS A 311      86.740  85.830  42.380  1.00  0.00           N
ATOM   4688  H   LYS A 311      85.820  85.770  42.800  1.00  0.00           H
ATOM   4689  CA  LYS A 311      87.810  86.460  43.190  1.00  0.00           C
ATOM   4690  HA  LYS A 311      88.680  86.610  42.540  1.00  0.00           H
ATOM   4691  CB  LYS A 311      87.210  87.820  43.650  1.00  0.00           C
ATOM   4692  HB1 LYS A 311      87.800  88.240  44.470  1.00  0.00           H
ATOM   4693  HB2 LYS A 311      86.210  87.730  44.070  1.00  0.00           H
ATOM   4694  CG  LYS A 311      87.130  88.920  42.530  1.00  0.00           C
ATOM   4695  HG1 LYS A 311      86.340  88.630  41.840  1.00  0.00           H
ATOM   4696  HG2 LYS A 311      88.060  88.930  41.970  1.00  0.00           H
ATOM   4697  CD  LYS A 311      86.920  90.300  43.170  1.00  0.00           C
ATOM   4698  HD1 LYS A 311      87.710  90.710  43.790  1.00  0.00           H
ATOM   4699  HD2 LYS A 311      85.960  90.360  43.670  1.00  0.00           H
ATOM   4700  CE  LYS A 311      86.940  91.300  41.930  1.00  0.00           C
ATOM   4701  HE1 LYS A 311      86.030  91.120  41.350  1.00  0.00           H
ATOM   4702  HE2 LYS A 311      87.760  90.940  41.310  1.00  0.00           H
ATOM   4703  NZ  LYS A 311      86.960  92.700  42.390  1.00  0.00           N
ATOM   4704  HZ1 LYS A 311      86.240  92.900  43.070  1.00  0.00           H
ATOM   4705  HZ2 LYS A 311      87.820  92.910  42.880  1.00  0.00           H
ATOM   4706  HZ3 LYS A 311      86.880  93.370  41.640  1.00  0.00           H
ATOM   4707  C   LYS A 311      88.300  85.540  44.370  1.00  0.00           C
ATOM   4708  O   LYS A 311      87.450  84.830  45.010  1.00  0.00           O
ATOM   4709  N   TYR A 312      89.540  85.690  44.780  1.00  0.00           N
ATOM   4710  H   TYR A 312      90.150  86.310  44.270  1.00  0.00           H
ATOM   4711  CA  TYR A 312      90.080  85.080  46.040  1.00  0.00           C
ATOM   4712  HA  TYR A 312      89.500  84.160  46.190  1.00  0.00           H
ATOM   4713  CB  TYR A 312      91.520  84.710  45.880  1.00  0.00           C
ATOM   4714  HB1 TYR A 312      91.960  84.440  46.840  1.00  0.00           H
ATOM   4715  HB2 TYR A 312      92.090  85.620  45.660  1.00  0.00           H
ATOM   4716  CG  TYR A 312      91.780  83.600  44.900  1.00  0.00           C
ATOM   4717  CD1 TYR A 312      91.950  82.300  45.350  1.00  0.00           C
ATOM   4718  HD1 TYR A 312      91.900  82.180  46.420  1.00  0.00           H
ATOM   4719  CE1 TYR A 312      92.450  81.330  44.450  1.00  0.00           C
ATOM   4720  HE1 TYR A 312      92.700  80.390  44.920  1.00  0.00           H
ATOM   4721  CZ  TYR A 312      92.420  81.560  43.040  1.00  0.00           C
ATOM   4722  OH  TYR A 312      92.740  80.630  42.180  1.00  0.00           O
ATOM   4723  HH  TYR A 312      92.790  80.970  41.280  1.00  0.00           H
ATOM   4724  CE2 TYR A 312      92.070  82.780  42.510  1.00  0.00           C
ATOM   4725  HE2 TYR A 312      92.080  82.990  41.450  1.00  0.00           H
ATOM   4726  CD2 TYR A 312      91.890  83.820  43.500  1.00  0.00           C
ATOM   4727  HD2 TYR A 312      91.830  84.840  43.140  1.00  0.00           H
ATOM   4728  C   TYR A 312      89.950  86.080  47.260  1.00  0.00           C
ATOM   4729  O   TYR A 312      90.430  87.230  47.150  1.00  0.00           O
ATOM   4730  N   MET A 313      89.350  85.580  48.350  1.00  0.00           N
ATOM   4731  H   MET A 313      88.830  84.730  48.210  1.00  0.00           H
ATOM   4732  CA  MET A 313      89.410  86.120  49.700  1.00  0.00           C
ATOM   4733  HA  MET A 313      89.310  87.200  49.570  1.00  0.00           H
ATOM   4734  CB  MET A 313      88.120  85.610  50.420  1.00  0.00           C
ATOM   4735  HB1 MET A 313      88.280  85.730  51.490  1.00  0.00           H
ATOM   4736  HB2 MET A 313      87.990  84.550  50.230  1.00  0.00           H
ATOM   4737  CG  MET A 313      86.920  86.480  49.990  1.00  0.00           C
ATOM   4738  HG1 MET A 313      87.070  86.960  49.020  1.00  0.00           H
ATOM   4739  HG2 MET A 313      86.780  87.320  50.680  1.00  0.00           H
ATOM   4740  SD  MET A 313      85.310  85.600  49.970  1.00  0.00           S
ATOM   4741  CE  MET A 313      85.440  84.520  48.590  1.00  0.00           C
ATOM   4742  HE1 MET A 313      84.550  83.900  48.490  1.00  0.00           H
ATOM   4743  HE2 MET A 313      85.700  85.070  47.680  1.00  0.00           H
ATOM   4744  HE3 MET A 313      86.300  83.950  48.920  1.00  0.00           H
ATOM   4745  C   MET A 313      90.700  85.680  50.430  1.00  0.00           C
ATOM   4746  O   MET A 313      91.390  86.500  51.050  1.00  0.00           O
ATOM   4747  N   ALA A 314      91.100  84.380  50.260  1.00  0.00           N
ATOM   4748  H   ALA A 314      90.520  83.750  49.720  1.00  0.00           H
ATOM   4749  CA  ALA A 314      92.340  83.850  50.670  1.00  0.00           C
ATOM   4750  HA  ALA A 314      93.120  84.590  50.820  1.00  0.00           H
ATOM   4751  CB  ALA A 314      92.110  83.350  52.130  1.00  0.00           C
ATOM   4752  HB1 ALA A 314      91.740  84.220  52.670  1.00  0.00           H
ATOM   4753  HB2 ALA A 314      91.390  82.540  52.120  1.00  0.00           H
ATOM   4754  HB3 ALA A 314      93.080  82.930  52.410  1.00  0.00           H
ATOM   4755  C   ALA A 314      92.890  82.710  49.800  1.00  0.00           C
ATOM   4756  O   ALA A 314      92.190  82.100  49.060  1.00  0.00           O
ATOM   4757  N   CYS A 315      94.210  82.460  49.870  1.00  0.00           N
ATOM   4758  H   CYS A 315      94.780  83.070  50.440  1.00  0.00           H
ATOM   4759  CA  CYS A 315      94.760  81.130  49.490  1.00  0.00           C
ATOM   4760  HA  CYS A 315      93.920  80.440  49.550  1.00  0.00           H
ATOM   4761  CB  CYS A 315      95.140  81.230  48.030  1.00  0.00           C
ATOM   4762  HB1 CYS A 315      96.010  81.860  47.840  1.00  0.00           H
ATOM   4763  HB2 CYS A 315      94.290  81.740  47.570  1.00  0.00           H
ATOM   4764  SG  CYS A 315      95.380  79.530  47.250  1.00  0.00           S
ATOM   4765  HG  CYS A 315      95.920  79.810  46.070  1.00  0.00           H
ATOM   4766  C   CYS A 315      95.930  80.570  50.370  1.00  0.00           C
ATOM   4767  O   CYS A 315      96.710  81.280  50.890  1.00  0.00           O
ATOM   4768  N   CYS A 316      95.870  79.260  50.610  1.00  0.00           N
ATOM   4769  H   CYS A 316      95.030  78.750  50.400  1.00  0.00           H
ATOM   4770  CA  CYS A 316      96.970  78.520  51.310  1.00  0.00           C
ATOM   4771  HA  CYS A 316      97.810  79.190  51.480  1.00  0.00           H
ATOM   4772  CB  CYS A 316      96.530  77.940  52.650  1.00  0.00           C
ATOM   4773  HB1 CYS A 316      97.110  77.080  52.960  1.00  0.00           H
ATOM   4774  HB2 CYS A 316      95.550  77.480  52.490  1.00  0.00           H
ATOM   4775  SG  CYS A 316      96.440  79.240  53.850  1.00  0.00           S
ATOM   4776  HG  CYS A 316      96.280  80.310  53.070  1.00  0.00           H
ATOM   4777  C   CYS A 316      97.440  77.230  50.500  1.00  0.00           C
ATOM   4778  O   CYS A 316      96.580  76.570  49.920  1.00  0.00           O
ATOM   4779  N   LEU A 317      98.740  76.910  50.430  1.00  0.00           N
ATOM   4780  H   LEU A 317      99.380  77.480  50.940  1.00  0.00           H
ATOM   4781  CA  LEU A 317      99.400  75.730  49.840  1.00  0.00           C
ATOM   4782  HA  LEU A 317      98.710  75.130  49.240  1.00  0.00           H
ATOM   4783  CB  LEU A 317     100.560  76.050  48.810  1.00  0.00           C
ATOM   4784  HB1 LEU A 317     100.950  75.090  48.490  1.00  0.00           H
ATOM   4785  HB2 LEU A 317     101.380  76.520  49.360  1.00  0.00           H
ATOM   4786  CG  LEU A 317     100.120  76.960  47.590  1.00  0.00           C
ATOM   4787  HG  LEU A 317      99.190  77.430  47.900  1.00  0.00           H
ATOM   4788  CD1 LEU A 317     101.200  78.010  47.240  1.00  0.00           C
ATOM   4789 1HD1 LEU A 317     101.090  78.790  47.990  1.00  0.00           H
ATOM   4790 2HD1 LEU A 317     102.170  77.520  47.140  1.00  0.00           H
ATOM   4791 3HD1 LEU A 317     101.070  78.490  46.270  1.00  0.00           H
ATOM   4792  CD2 LEU A 317      99.880  76.020  46.330  1.00  0.00           C
ATOM   4793 1HD2 LEU A 317      99.520  76.620  45.490  1.00  0.00           H
ATOM   4794 2HD2 LEU A 317     100.860  75.660  46.040  1.00  0.00           H
ATOM   4795 3HD2 LEU A 317      99.170  75.220  46.530  1.00  0.00           H
ATOM   4796  C   LEU A 317      99.970  74.770  50.930  1.00  0.00           C
ATOM   4797  O   LEU A 317     100.740  75.270  51.750  1.00  0.00           O
ATOM   4798  N   LEU A 318      99.750  73.480  50.750  1.00  0.00           N
ATOM   4799  H   LEU A 318      99.140  73.230  49.990  1.00  0.00           H
ATOM   4800  CA  LEU A 318     100.000  72.410  51.750  1.00  0.00           C
ATOM   4801  HA  LEU A 318     100.690  72.730  52.520  1.00  0.00           H
ATOM   4802  CB  LEU A 318      98.660  71.950  52.320  1.00  0.00           C
ATOM   4803  HB1 LEU A 318      98.840  71.090  52.960  1.00  0.00           H
ATOM   4804  HB2 LEU A 318      98.020  71.530  51.550  1.00  0.00           H
ATOM   4805  CG  LEU A 318      97.850  72.950  53.130  1.00  0.00           C
ATOM   4806  HG  LEU A 318      97.540  73.790  52.500  1.00  0.00           H
ATOM   4807  CD1 LEU A 318      96.520  72.190  53.530  1.00  0.00           C
ATOM   4808 1HD1 LEU A 318      96.030  71.960  52.590  1.00  0.00           H
ATOM   4809 2HD1 LEU A 318      96.820  71.380  54.200  1.00  0.00           H
ATOM   4810 3HD1 LEU A 318      95.880  72.820  54.160  1.00  0.00           H
ATOM   4811  CD2 LEU A 318      98.780  73.430  54.270  1.00  0.00           C
ATOM   4812 1HD2 LEU A 318      99.470  74.120  53.790  1.00  0.00           H
ATOM   4813 2HD2 LEU A 318      98.200  73.990  55.010  1.00  0.00           H
ATOM   4814 3HD2 LEU A 318      99.290  72.630  54.810  1.00  0.00           H
ATOM   4815  C   LEU A 318     100.730  71.350  50.950  1.00  0.00           C
ATOM   4816  O   LEU A 318     100.210  70.480  50.360  1.00  0.00           O
ATOM   4817  N   TYR A 319     102.080  71.450  50.890  1.00  0.00           N
ATOM   4818  H   TYR A 319     102.440  72.240  51.400  1.00  0.00           H
ATOM   4819  CA  TYR A 319     103.080  70.540  50.240  1.00  0.00           C
ATOM   4820  HA  TYR A 319     102.480  70.120  49.440  1.00  0.00           H
ATOM   4821  CB  TYR A 319     104.370  71.280  49.690  1.00  0.00           C
ATOM   4822  HB1 TYR A 319     105.160  70.580  49.390  1.00  0.00           H
ATOM   4823  HB2 TYR A 319     104.790  71.770  50.570  1.00  0.00           H
ATOM   4824  CG  TYR A 319     104.270  72.410  48.630  1.00  0.00           C
ATOM   4825  CD1 TYR A 319     103.980  73.690  49.020  1.00  0.00           C
ATOM   4826  HD1 TYR A 319     103.820  73.890  50.070  1.00  0.00           H
ATOM   4827  CE1 TYR A 319     103.730  74.730  48.000  1.00  0.00           C
ATOM   4828  HE1 TYR A 319     103.390  75.720  48.290  1.00  0.00           H
ATOM   4829  CZ  TYR A 319     103.680  74.390  46.650  1.00  0.00           C
ATOM   4830  OH  TYR A 319     103.440  75.440  45.760  1.00  0.00           O
ATOM   4831  HH  TYR A 319     103.470  75.110  44.850  1.00  0.00           H
ATOM   4832  CE2 TYR A 319     103.880  73.080  46.290  1.00  0.00           C
ATOM   4833  HE2 TYR A 319     103.800  72.670  45.290  1.00  0.00           H
ATOM   4834  CD2 TYR A 319     104.190  72.110  47.220  1.00  0.00           C
ATOM   4835  HD2 TYR A 319     104.220  71.070  46.930  1.00  0.00           H
ATOM   4836  C   TYR A 319     103.600  69.340  51.110  1.00  0.00           C
ATOM   4837  O   TYR A 319     103.850  69.520  52.280  1.00  0.00           O
ATOM   4838  N   ARG A 320     103.800  68.220  50.420  1.00  0.00           N
ATOM   4839  H   ARG A 320     103.730  68.230  49.410  1.00  0.00           H
ATOM   4840  CA  ARG A 320     104.300  66.950  51.080  1.00  0.00           C
ATOM   4841  HA  ARG A 320     104.710  67.150  52.070  1.00  0.00           H
ATOM   4842  CB  ARG A 320     103.130  65.980  51.260  1.00  0.00           C
ATOM   4843  HB1 ARG A 320     103.370  65.190  51.970  1.00  0.00           H
ATOM   4844  HB2 ARG A 320     102.910  65.600  50.260  1.00  0.00           H
ATOM   4845  CG  ARG A 320     101.820  66.490  51.890  1.00  0.00           C
ATOM   4846  HG1 ARG A 320     101.380  67.140  51.130  1.00  0.00           H
ATOM   4847  HG2 ARG A 320     102.150  67.110  52.720  1.00  0.00           H
ATOM   4848  CD  ARG A 320     100.790  65.410  52.370  1.00  0.00           C
ATOM   4849  HD1 ARG A 320     100.710  64.750  51.500  1.00  0.00           H
ATOM   4850  HD2 ARG A 320      99.820  65.870  52.540  1.00  0.00           H
ATOM   4851  NE  ARG A 320     101.280  64.640  53.490  1.00  0.00           N
ATOM   4852  HE  ARG A 320     102.280  64.700  53.630  1.00  0.00           H
ATOM   4853  CZ  ARG A 320     100.530  63.950  54.300  1.00  0.00           C
ATOM   4854  NH1 ARG A 320      99.260  63.700  54.090  1.00  0.00           N
ATOM   4855 1HH1 ARG A 320      99.070  63.830  53.110  1.00  0.00           H
ATOM   4856 2HH1 ARG A 320      98.800  63.010  54.660  1.00  0.00           H
ATOM   4857  NH2 ARG A 320     101.060  63.510  55.410  1.00  0.00           N
ATOM   4858 1HH2 ARG A 320     102.030  63.730  55.570  1.00  0.00           H
ATOM   4859 2HH2 ARG A 320     100.470  62.960  56.030  1.00  0.00           H
ATOM   4860  C   ARG A 320     105.450  66.330  50.230  1.00  0.00           C
ATOM   4861  O   ARG A 320     105.350  66.040  49.040  1.00  0.00           O
ATOM   4862  N   GLY A 321     106.550  66.040  50.920  1.00  0.00           N
ATOM   4863  H   GLY A 321     106.590  66.280  51.900  1.00  0.00           H
ATOM   4864  CA  GLY A 321     107.780  65.510  50.330  1.00  0.00           C
ATOM   4865  HA1 GLY A 321     107.580  64.950  49.420  1.00  0.00           H
ATOM   4866  HA2 GLY A 321     108.260  64.810  51.010  1.00  0.00           H
ATOM   4867  C   GLY A 321     108.920  66.450  50.100  1.00  0.00           C
ATOM   4868  O   GLY A 321     108.960  67.410  50.900  1.00  0.00           O
ATOM   4869  N   ASP A 322     109.740  66.270  49.090  1.00  0.00           N
ATOM   4870  H   ASP A 322     109.460  65.610  48.380  1.00  0.00           H
ATOM   4871  CA  ASP A 322     110.920  67.100  48.720  1.00  0.00           C
ATOM   4872  HA  ASP A 322     111.200  67.520  49.690  1.00  0.00           H
ATOM   4873  CB  ASP A 322     112.010  66.280  48.140  1.00  0.00           C
ATOM   4874  HB1 ASP A 322     111.550  65.480  47.550  1.00  0.00           H
ATOM   4875  HB2 ASP A 322     112.520  65.880  49.020  1.00  0.00           H
ATOM   4876  CG  ASP A 322     112.980  67.210  47.440  1.00  0.00           C
ATOM   4877  OD1 ASP A 322     113.780  67.870  48.120  1.00  0.00           O
ATOM   4878  OD2 ASP A 322     113.070  67.190  46.190  1.00  0.00           O
ATOM   4879  C   ASP A 322     110.470  68.320  47.920  1.00  0.00           C
ATOM   4880  O   ASP A 322     110.180  68.270  46.700  1.00  0.00           O
ATOM   4881  N   VAL A 323     110.320  69.400  48.680  1.00  0.00           N
ATOM   4882  H   VAL A 323     110.630  69.230  49.620  1.00  0.00           H
ATOM   4883  CA  VAL A 323     109.930  70.770  48.420  1.00  0.00           C
ATOM   4884  HA  VAL A 323     110.270  70.920  47.390  1.00  0.00           H
ATOM   4885  CB  VAL A 323     108.380  70.900  48.490  1.00  0.00           C
ATOM   4886  HB  VAL A 323     108.150  70.680  49.540  1.00  0.00           H
ATOM   4887  CG1 VAL A 323     107.880  72.320  48.050  1.00  0.00           C
ATOM   4888 1HG1 VAL A 323     108.320  73.050  48.740  1.00  0.00           H
ATOM   4889 2HG1 VAL A 323     108.120  72.650  47.040  1.00  0.00           H
ATOM   4890 3HG1 VAL A 323     106.800  72.410  48.110  1.00  0.00           H
ATOM   4891  CG2 VAL A 323     107.620  69.860  47.610  1.00  0.00           C
ATOM   4892 1HG2 VAL A 323     107.940  69.910  46.570  1.00  0.00           H
ATOM   4893 2HG2 VAL A 323     107.950  68.840  47.810  1.00  0.00           H
ATOM   4894 3HG2 VAL A 323     106.550  69.930  47.770  1.00  0.00           H
ATOM   4895  C   VAL A 323     110.650  71.720  49.350  1.00  0.00           C
ATOM   4896  O   VAL A 323     110.540  71.530  50.580  1.00  0.00           O
ATOM   4897  N   VAL A 324     111.240  72.820  48.790  1.00  0.00           N
ATOM   4898  H   VAL A 324     111.280  72.940  47.790  1.00  0.00           H
ATOM   4899  CA  VAL A 324     111.930  73.820  49.600  1.00  0.00           C
ATOM   4900  HA  VAL A 324     111.920  73.590  50.670  1.00  0.00           H
ATOM   4901  CB  VAL A 324     113.470  73.730  49.280  1.00  0.00           C
ATOM   4902  HB  VAL A 324     114.060  74.320  49.980  1.00  0.00           H
ATOM   4903  CG1 VAL A 324     113.890  72.270  49.580  1.00  0.00           C
ATOM   4904 1HG1 VAL A 324     113.460  71.550  48.890  1.00  0.00           H
ATOM   4905 2HG1 VAL A 324     114.980  72.250  49.540  1.00  0.00           H
ATOM   4906 3HG1 VAL A 324     113.630  72.010  50.600  1.00  0.00           H
ATOM   4907  CG2 VAL A 324     113.860  73.970  47.840  1.00  0.00           C
ATOM   4908 1HG2 VAL A 324     113.620  75.000  47.550  1.00  0.00           H
ATOM   4909 2HG2 VAL A 324     114.920  73.760  47.730  1.00  0.00           H
ATOM   4910 3HG2 VAL A 324     113.280  73.280  47.220  1.00  0.00           H
ATOM   4911  C   VAL A 324     111.330  75.190  49.290  1.00  0.00           C
ATOM   4912  O   VAL A 324     111.000  75.390  48.150  1.00  0.00           O
ATOM   4913  N   PRO A 325     111.240  76.180  50.190  1.00  0.00           N
ATOM   4914  CD  PRO A 325     111.620  76.160  51.600  1.00  0.00           C
ATOM   4915  HD1 PRO A 325     112.680  76.330  51.820  1.00  0.00           H
ATOM   4916  HD2 PRO A 325     111.300  75.210  52.030  1.00  0.00           H
ATOM   4917  CG  PRO A 325     110.810  77.270  52.220  1.00  0.00           C
ATOM   4918  HG1 PRO A 325     111.350  77.580  53.110  1.00  0.00           H
ATOM   4919  HG2 PRO A 325     109.820  76.950  52.540  1.00  0.00           H
ATOM   4920  CB  PRO A 325     110.860  78.360  51.130  1.00  0.00           C
ATOM   4921  HB1 PRO A 325     111.830  78.860  51.090  1.00  0.00           H
ATOM   4922  HB2 PRO A 325     110.060  79.080  51.300  1.00  0.00           H
ATOM   4923  CA  PRO A 325     110.670  77.470  49.860  1.00  0.00           C
ATOM   4924  HA  PRO A 325     109.620  77.220  49.700  1.00  0.00           H
ATOM   4925  C   PRO A 325     111.050  78.160  48.610  1.00  0.00           C
ATOM   4926  O   PRO A 325     110.170  78.770  47.960  1.00  0.00           O
ATOM   4927  N   LYS A 326     112.300  78.260  48.280  1.00  0.00           N
ATOM   4928  H   LYS A 326     112.940  77.680  48.800  1.00  0.00           H
ATOM   4929  CA  LYS A 326     112.900  78.970  47.120  1.00  0.00           C
ATOM   4930  HA  LYS A 326     112.610  80.020  47.040  1.00  0.00           H
ATOM   4931  CB  LYS A 326     114.420  78.810  47.170  1.00  0.00           C
ATOM   4932  HB1 LYS A 326     114.680  77.760  47.210  1.00  0.00           H
ATOM   4933  HB2 LYS A 326     114.710  79.260  48.120  1.00  0.00           H
ATOM   4934  CG  LYS A 326     115.130  79.530  46.020  1.00  0.00           C
ATOM   4935  HG1 LYS A 326     114.930  80.600  46.140  1.00  0.00           H
ATOM   4936  HG2 LYS A 326     114.790  79.120  45.070  1.00  0.00           H
ATOM   4937  CD  LYS A 326     116.640  79.470  46.050  1.00  0.00           C
ATOM   4938  HD1 LYS A 326     116.930  78.430  46.060  1.00  0.00           H
ATOM   4939  HD2 LYS A 326     117.010  79.900  46.980  1.00  0.00           H
ATOM   4940  CE  LYS A 326     117.360  80.210  44.920  1.00  0.00           C
ATOM   4941  HE1 LYS A 326     117.410  81.220  45.320  1.00  0.00           H
ATOM   4942  HE2 LYS A 326     116.800  80.200  43.980  1.00  0.00           H
ATOM   4943  NZ  LYS A 326     118.730  79.660  44.500  1.00  0.00           N
ATOM   4944  HZ1 LYS A 326     119.070  80.120  43.670  1.00  0.00           H
ATOM   4945  HZ2 LYS A 326     119.390  79.770  45.260  1.00  0.00           H
ATOM   4946  HZ3 LYS A 326     118.610  78.670  44.320  1.00  0.00           H
ATOM   4947  C   LYS A 326     112.320  78.480  45.790  1.00  0.00           C
ATOM   4948  O   LYS A 326     111.950  79.290  44.900  1.00  0.00           O
ATOM   4949  N   ASP A 327     112.030  77.150  45.670  1.00  0.00           N
ATOM   4950  H   ASP A 327     112.140  76.620  46.530  1.00  0.00           H
ATOM   4951  CA  ASP A 327     111.430  76.530  44.460  1.00  0.00           C
ATOM   4952  HA  ASP A 327     112.010  76.830  43.590  1.00  0.00           H
ATOM   4953  CB  ASP A 327     111.610  74.970  44.510  1.00  0.00           C
ATOM   4954  HB1 ASP A 327     110.900  74.470  43.850  1.00  0.00           H
ATOM   4955  HB2 ASP A 327     111.340  74.490  45.440  1.00  0.00           H
ATOM   4956  CG  ASP A 327     112.980  74.630  43.990  1.00  0.00           C
ATOM   4957  OD1 ASP A 327     113.500  75.410  43.220  1.00  0.00           O
ATOM   4958  OD2 ASP A 327     113.490  73.580  44.380  1.00  0.00           O
ATOM   4959  C   ASP A 327     109.940  76.960  44.300  1.00  0.00           C
ATOM   4960  O   ASP A 327     109.530  77.250  43.200  1.00  0.00           O
ATOM   4961  N   VAL A 328     109.150  77.080  45.380  1.00  0.00           N
ATOM   4962  H   VAL A 328     109.690  76.860  46.210  1.00  0.00           H
ATOM   4963  CA  VAL A 328     107.740  77.560  45.480  1.00  0.00           C
ATOM   4964  HA  VAL A 328     107.200  76.980  44.730  1.00  0.00           H
ATOM   4965  CB  VAL A 328     107.110  77.220  46.880  1.00  0.00           C
ATOM   4966  HB  VAL A 328     107.690  77.750  47.640  1.00  0.00           H
ATOM   4967  CG1 VAL A 328     105.730  77.840  47.080  1.00  0.00           C
ATOM   4968 1HG1 VAL A 328     105.340  77.500  48.040  1.00  0.00           H
ATOM   4969 2HG1 VAL A 328     105.950  78.900  47.220  1.00  0.00           H
ATOM   4970 3HG1 VAL A 328     105.020  77.670  46.270  1.00  0.00           H
ATOM   4971  CG2 VAL A 328     107.020  75.680  47.270  1.00  0.00           C
ATOM   4972 1HG2 VAL A 328     106.240  75.280  46.630  1.00  0.00           H
ATOM   4973 2HG2 VAL A 328     107.970  75.150  47.200  1.00  0.00           H
ATOM   4974 3HG2 VAL A 328     106.740  75.630  48.320  1.00  0.00           H
ATOM   4975  C   VAL A 328     107.590  79.010  45.160  1.00  0.00           C
ATOM   4976  O   VAL A 328     106.640  79.400  44.470  1.00  0.00           O
ATOM   4977  N   ASN A 329     108.490  79.870  45.650  1.00  0.00           N
ATOM   4978  H   ASN A 329     109.250  79.530  46.210  1.00  0.00           H
ATOM   4979  CA  ASN A 329     108.590  81.320  45.320  1.00  0.00           C
ATOM   4980  HA  ASN A 329     107.610  81.770  45.460  1.00  0.00           H
ATOM   4981  CB  ASN A 329     109.630  81.950  46.170  1.00  0.00           C
ATOM   4982  HB1 ASN A 329     109.870  82.940  45.770  1.00  0.00           H
ATOM   4983  HB2 ASN A 329     110.550  81.370  46.240  1.00  0.00           H
ATOM   4984  CG  ASN A 329     109.060  82.170  47.550  1.00  0.00           C
ATOM   4985  OD1 ASN A 329     108.340  83.140  47.910  1.00  0.00           O
ATOM   4986  ND2 ASN A 329     109.390  81.180  48.490  1.00  0.00           N
ATOM   4987 1HD2 ASN A 329     109.860  80.320  48.250  1.00  0.00           H
ATOM   4988 2HD2 ASN A 329     109.110  81.340  49.450  1.00  0.00           H
ATOM   4989  C   ASN A 329     109.000  81.500  43.810  1.00  0.00           C
ATOM   4990  O   ASN A 329     108.460  82.420  43.260  1.00  0.00           O
ATOM   4991  N   ALA A 330     109.800  80.600  43.210  1.00  0.00           N
ATOM   4992  H   ALA A 330     110.140  79.800  43.730  1.00  0.00           H
ATOM   4993  CA  ALA A 330     110.080  80.670  41.750  1.00  0.00           C
ATOM   4994  HA  ALA A 330     110.430  81.690  41.590  1.00  0.00           H
ATOM   4995  CB  ALA A 330     111.170  79.600  41.360  1.00  0.00           C
ATOM   4996  HB1 ALA A 330     111.430  79.800  40.320  1.00  0.00           H
ATOM   4997  HB2 ALA A 330     112.040  79.620  42.010  1.00  0.00           H
ATOM   4998  HB3 ALA A 330     110.680  78.630  41.460  1.00  0.00           H
ATOM   4999  C   ALA A 330     108.790  80.300  41.010  1.00  0.00           C
ATOM   5000  O   ALA A 330     108.370  80.890  39.960  1.00  0.00           O
ATOM   5001  N   ALA A 331     108.010  79.300  41.530  1.00  0.00           N
ATOM   5002  H   ALA A 331     108.480  78.810  42.280  1.00  0.00           H
ATOM   5003  CA  ALA A 331     106.840  78.700  40.920  1.00  0.00           C
ATOM   5004  HA  ALA A 331     107.060  78.420  39.890  1.00  0.00           H
ATOM   5005  CB  ALA A 331     106.390  77.450  41.730  1.00  0.00           C
ATOM   5006  HB1 ALA A 331     105.900  77.570  42.690  1.00  0.00           H
ATOM   5007  HB2 ALA A 331     105.570  77.070  41.120  1.00  0.00           H
ATOM   5008  HB3 ALA A 331     107.250  76.790  41.910  1.00  0.00           H
ATOM   5009  C   ALA A 331     105.790  79.790  40.920  1.00  0.00           C
ATOM   5010  O   ALA A 331     105.210  80.070  39.930  1.00  0.00           O
ATOM   5011  N   ILE A 332     105.390  80.340  42.110  1.00  0.00           N
ATOM   5012  H   ILE A 332     105.870  79.980  42.920  1.00  0.00           H
ATOM   5013  CA  ILE A 332     104.390  81.380  42.310  1.00  0.00           C
ATOM   5014  HA  ILE A 332     103.420  81.050  41.960  1.00  0.00           H
ATOM   5015  CB  ILE A 332     104.150  81.630  43.820  1.00  0.00           C
ATOM   5016  HB  ILE A 332     105.090  81.800  44.340  1.00  0.00           H
ATOM   5017  CG2 ILE A 332     103.160  82.780  44.120  1.00  0.00           C
ATOM   5018 1HG2 ILE A 332     103.450  82.970  45.160  1.00  0.00           H
ATOM   5019 2HG2 ILE A 332     103.460  83.690  43.610  1.00  0.00           H
ATOM   5020 3HG2 ILE A 332     102.150  82.490  43.860  1.00  0.00           H
ATOM   5021  CG1 ILE A 332     103.490  80.390  44.480  1.00  0.00           C
ATOM   5022 1HG1 ILE A 332     104.110  79.550  44.160  1.00  0.00           H
ATOM   5023 2HG1 ILE A 332     102.450  80.280  44.180  1.00  0.00           H
ATOM   5024  CD  ILE A 332     103.450  80.550  46.030  1.00  0.00           C
ATOM   5025  HD1 ILE A 332     104.370  80.990  46.390  1.00  0.00           H
ATOM   5026  HD2 ILE A 332     102.630  81.170  46.400  1.00  0.00           H
ATOM   5027  HD3 ILE A 332     103.300  79.580  46.500  1.00  0.00           H
ATOM   5028  C   ILE A 332     104.510  82.620  41.520  1.00  0.00           C
ATOM   5029  O   ILE A 332     103.480  83.150  41.050  1.00  0.00           O
ATOM   5030  N   ALA A 333     105.730  82.930  41.120  1.00  0.00           N
ATOM   5031  H   ALA A 333     106.440  82.280  41.420  1.00  0.00           H
ATOM   5032  CA  ALA A 333     106.070  84.060  40.260  1.00  0.00           C
ATOM   5033  HA  ALA A 333     105.470  84.900  40.610  1.00  0.00           H
ATOM   5034  CB  ALA A 333     107.540  84.400  40.530  1.00  0.00           C
ATOM   5035  HB1 ALA A 333     107.620  84.470  41.620  1.00  0.00           H
ATOM   5036  HB2 ALA A 333     108.200  83.650  40.100  1.00  0.00           H
ATOM   5037  HB3 ALA A 333     107.860  85.350  40.090  1.00  0.00           H
ATOM   5038  C   ALA A 333     105.780  83.900  38.830  1.00  0.00           C
ATOM   5039  O   ALA A 333     105.350  84.870  38.170  1.00  0.00           O
ATOM   5040  N   THR A 334     106.020  82.700  38.350  1.00  0.00           N
ATOM   5041  H   THR A 334     106.580  82.080  38.920  1.00  0.00           H
ATOM   5042  CA  THR A 334     105.650  82.190  37.090  1.00  0.00           C
ATOM   5043  HA  THR A 334     105.810  82.960  36.340  1.00  0.00           H
ATOM   5044  CB  THR A 334     106.310  80.900  36.650  1.00  0.00           C
ATOM   5045  HB  THR A 334     105.990  80.020  37.220  1.00  0.00           H
ATOM   5046  CG2 THR A 334     106.010  80.600  35.190  1.00  0.00           C
ATOM   5047 1HG2 THR A 334     106.270  81.470  34.580  1.00  0.00           H
ATOM   5048 2HG2 THR A 334     106.550  79.740  34.800  1.00  0.00           H
ATOM   5049 3HG2 THR A 334     104.980  80.280  35.020  1.00  0.00           H
ATOM   5050  OG1 THR A 334     107.730  80.970  36.700  1.00  0.00           O
ATOM   5051  HG1 THR A 334     108.120  80.120  36.900  1.00  0.00           H
ATOM   5052  C   THR A 334     104.160  82.000  37.050  1.00  0.00           C
ATOM   5053  O   THR A 334     103.570  82.420  36.060  1.00  0.00           O
ATOM   5054  N   ILE A 335     103.510  81.260  37.960  1.00  0.00           N
ATOM   5055  H   ILE A 335     104.090  80.780  38.630  1.00  0.00           H
ATOM   5056  CA  ILE A 335     102.000  81.110  37.870  1.00  0.00           C
ATOM   5057  HA  ILE A 335     101.800  80.800  36.850  1.00  0.00           H
ATOM   5058  CB  ILE A 335     101.360  80.220  38.930  1.00  0.00           C
ATOM   5059  HB  ILE A 335     101.230  80.900  39.770  1.00  0.00           H
ATOM   5060  CG2 ILE A 335      99.890  79.930  38.500  1.00  0.00           C
[truncated: 718,201 more chars]
