# Supplementary material for: Identification and validation of novel microtubule suppressors with an imidazopyridine scaffold through structure-based virtual screening and docking
Source: RSC Med Chem. 2022 May 18;13(8):929–43. doi: 10.1039/d1md00392e (PMC9384815; doi:10.1039/d1md00392e)
Supplement: MD-013-D1MD00392E-s023 [file MD-013-D1MD00392E-s023.pdb]

REMARK    GENERATED BY TRJCONV
TITLE     TUBULIN ALPHA-1B CHAIN t=   0.00000 step= 0
REMARK    THIS IS A SIMULATION BOX
CRYST1  135.781  110.088   96.519  90.00  90.00  90.00 P 1           1
MODEL        1
ATOM      1  N   MET A   1      99.820  70.600  73.370  1.00  0.00           N
ATOM      2  H1  MET A   1     100.780  70.500  73.050  1.00  0.00           H
ATOM      3  H2  MET A   1      99.500  71.550  73.280  1.00  0.00           H
ATOM      4  H3  MET A   1      99.750  70.370  74.350  1.00  0.00           H
ATOM      5  CA  MET A   1      98.930  69.610  72.640  1.00  0.00           C
ATOM      6  HA  MET A   1      99.030  69.760  71.570  1.00  0.00           H
ATOM      7  CB  MET A   1      99.440  68.160  73.020  1.00  0.00           C
ATOM      8  HB1 MET A   1      99.380  68.040  74.100  1.00  0.00           H
ATOM      9  HB2 MET A   1     100.500  68.180  72.790  1.00  0.00           H
ATOM     10  CG  MET A   1      98.920  66.960  72.260  1.00  0.00           C
ATOM     11  HG1 MET A   1      99.540  66.130  72.590  1.00  0.00           H
ATOM     12  HG2 MET A   1      99.160  67.160  71.210  1.00  0.00           H
ATOM     13  SD  MET A   1      97.210  66.590  72.520  1.00  0.00           S
ATOM     14  CE  MET A   1      97.390  65.820  74.170  1.00  0.00           C
ATOM     15  HE1 MET A   1      96.430  65.660  74.660  1.00  0.00           H
ATOM     16  HE2 MET A   1      97.930  64.890  73.990  1.00  0.00           H
ATOM     17  HE3 MET A   1      97.870  66.490  74.900  1.00  0.00           H
ATOM     18  C   MET A   1      97.430  69.910  72.960  1.00  0.00           C
ATOM     19  O   MET A   1      97.080  70.240  74.110  1.00  0.00           O
ATOM     20  N   ARG A   2      96.480  69.820  72.030  1.00  0.00           N
ATOM     21  H   ARG A   2      96.860  69.670  71.110  1.00  0.00           H
ATOM     22  CA  ARG A   2      95.030  70.090  72.160  1.00  0.00           C
ATOM     23  HA  ARG A   2      94.690  70.070  73.200  1.00  0.00           H
ATOM     24  CB  ARG A   2      94.740  71.500  71.680  1.00  0.00           C
ATOM     25  HB1 ARG A   2      93.650  71.550  71.710  1.00  0.00           H
ATOM     26  HB2 ARG A   2      95.220  71.620  70.710  1.00  0.00           H
ATOM     27  CG  ARG A   2      95.240  72.630  72.670  1.00  0.00           C
ATOM     28  HG1 ARG A   2      96.330  72.750  72.650  1.00  0.00           H
ATOM     29  HG2 ARG A   2      94.970  72.300  73.680  1.00  0.00           H
ATOM     30  CD  ARG A   2      94.680  74.000  72.440  1.00  0.00           C
ATOM     31  HD1 ARG A   2      94.930  74.360  71.440  1.00  0.00           H
ATOM     32  HD2 ARG A   2      95.090  74.670  73.200  1.00  0.00           H
ATOM     33  NE  ARG A   2      93.150  73.990  72.630  1.00  0.00           N
ATOM     34  HE  ARG A   2      92.810  73.160  73.090  1.00  0.00           H
ATOM     35  CZ  ARG A   2      92.230  74.840  72.290  1.00  0.00           C
ATOM     36  NH1 ARG A   2      92.380  75.860  71.420  1.00  0.00           N
ATOM     37 1HH1 ARG A   2      93.270  76.120  71.020  1.00  0.00           H
ATOM     38 2HH1 ARG A   2      91.650  76.560  71.470  1.00  0.00           H
ATOM     39  NH2 ARG A   2      91.090  74.680  72.850  1.00  0.00           N
ATOM     40 1HH2 ARG A   2      90.910  73.980  73.550  1.00  0.00           H
ATOM     41 2HH2 ARG A   2      90.330  75.290  72.570  1.00  0.00           H
ATOM     42  C   ARG A   2      94.220  69.060  71.300  1.00  0.00           C
ATOM     43  O   ARG A   2      94.620  68.730  70.180  1.00  0.00           O
ATOM     44  N   GLU A   3      93.280  68.330  71.970  1.00  0.00           N
ATOM     45  H   GLU A   3      93.150  68.580  72.940  1.00  0.00           H
ATOM     46  CA  GLU A   3      92.600  67.180  71.350  1.00  0.00           C
ATOM     47  HA  GLU A   3      93.290  66.480  70.870  1.00  0.00           H
ATOM     48  CB  GLU A   3      91.820  66.410  72.430  1.00  0.00           C
ATOM     49  HB1 GLU A   3      91.270  65.610  71.940  1.00  0.00           H
ATOM     50  HB2 GLU A   3      91.170  67.120  72.930  1.00  0.00           H
ATOM     51  CG  GLU A   3      92.690  65.640  73.420  1.00  0.00           C
ATOM     52  HG1 GLU A   3      93.490  65.100  72.910  1.00  0.00           H
ATOM     53  HG2 GLU A   3      92.130  64.880  73.950  1.00  0.00           H
ATOM     54  CD  GLU A   3      93.220  66.590  74.440  1.00  0.00           C
ATOM     55  OE1 GLU A   3      92.780  67.740  74.560  1.00  0.00           O
ATOM     56  OE2 GLU A   3      94.060  66.060  75.250  1.00  0.00           O
ATOM     57  C   GLU A   3      91.660  67.580  70.150  1.00  0.00           C
ATOM     58  O   GLU A   3      91.080  68.690  70.210  1.00  0.00           O
ATOM     59  N   CYS A   4      91.460  66.740  69.180  1.00  0.00           N
ATOM     60  H   CYS A   4      92.080  65.940  69.180  1.00  0.00           H
ATOM     61  CA  CYS A   4      90.400  66.760  68.120  1.00  0.00           C
ATOM     62  HA  CYS A   4      89.760  67.640  68.250  1.00  0.00           H
ATOM     63  CB  CYS A   4      91.080  66.910  66.790  1.00  0.00           C
ATOM     64  HB1 CYS A   4      90.420  66.720  65.940  1.00  0.00           H
ATOM     65  HB2 CYS A   4      91.880  66.210  66.520  1.00  0.00           H
ATOM     66  SG  CYS A   4      91.700  68.640  66.620  1.00  0.00           S
ATOM     67  HG  CYS A   4      91.750  68.710  67.950  1.00  0.00           H
ATOM     68  C   CYS A   4      89.530  65.520  68.260  1.00  0.00           C
ATOM     69  O   CYS A   4      90.090  64.470  68.620  1.00  0.00           O
ATOM     70  N   ILE A   5      88.250  65.560  67.910  1.00  0.00           N
ATOM     71  H   ILE A   5      87.950  66.450  67.540  1.00  0.00           H
ATOM     72  CA  ILE A   5      87.330  64.400  67.860  1.00  0.00           C
ATOM     73  HA  ILE A   5      87.870  63.480  68.090  1.00  0.00           H
ATOM     74  CB  ILE A   5      86.210  64.470  69.000  1.00  0.00           C
ATOM     75  HB  ILE A   5      85.790  65.480  68.940  1.00  0.00           H
ATOM     76  CG2 ILE A   5      85.040  63.440  68.840  1.00  0.00           C
ATOM     77 1HG2 ILE A   5      84.310  63.590  69.640  1.00  0.00           H
ATOM     78 2HG2 ILE A   5      84.620  63.650  67.860  1.00  0.00           H
ATOM     79 3HG2 ILE A   5      85.460  62.440  68.950  1.00  0.00           H
ATOM     80  CG1 ILE A   5      86.930  64.300  70.380  1.00  0.00           C
ATOM     81 1HG1 ILE A   5      87.660  65.110  70.480  1.00  0.00           H
ATOM     82 2HG1 ILE A   5      87.560  63.420  70.490  1.00  0.00           H
ATOM     83  CD  ILE A   5      86.010  64.520  71.580  1.00  0.00           C
ATOM     84  HD1 ILE A   5      85.310  65.360  71.520  1.00  0.00           H
ATOM     85  HD2 ILE A   5      85.370  63.660  71.730  1.00  0.00           H
ATOM     86  HD3 ILE A   5      86.650  64.660  72.460  1.00  0.00           H
ATOM     87  C   ILE A   5      86.810  64.370  66.330  1.00  0.00           C
ATOM     88  O   ILE A   5      86.260  65.290  65.750  1.00  0.00           O
ATOM     89  N   SER A   6      86.980  63.170  65.680  1.00  0.00           N
ATOM     90  H   SER A   6      87.290  62.390  66.240  1.00  0.00           H
ATOM     91  CA  SER A   6      86.460  62.880  64.380  1.00  0.00           C
ATOM     92  HA  SER A   6      86.370  63.820  63.840  1.00  0.00           H
ATOM     93  CB  SER A   6      87.230  61.800  63.710  1.00  0.00           C
ATOM     94  HB1 SER A   6      86.600  61.260  63.010  1.00  0.00           H
ATOM     95  HB2 SER A   6      87.590  61.050  64.420  1.00  0.00           H
ATOM     96  OG  SER A   6      88.300  62.390  62.920  1.00  0.00           O
ATOM     97  HG  SER A   6      88.780  63.010  63.470  1.00  0.00           H
ATOM     98  C   SER A   6      85.020  62.300  64.640  1.00  0.00           C
ATOM     99  O   SER A   6      84.830  61.480  65.560  1.00  0.00           O
ATOM    100  N   ILE A   7      84.070  62.660  63.880  1.00  0.00           N
ATOM    101  H   ILE A   7      84.330  63.330  63.160  1.00  0.00           H
ATOM    102  CA  ILE A   7      82.720  61.990  63.850  1.00  0.00           C
ATOM    103  HA  ILE A   7      82.780  61.040  64.380  1.00  0.00           H
ATOM    104  CB  ILE A   7      81.740  62.930  64.580  1.00  0.00           C
ATOM    105  HB  ILE A   7      81.750  63.890  64.050  1.00  0.00           H
ATOM    106  CG2 ILE A   7      80.400  62.210  64.450  1.00  0.00           C
ATOM    107 1HG2 ILE A   7      79.710  62.660  65.170  1.00  0.00           H
ATOM    108 2HG2 ILE A   7      79.950  62.260  63.470  1.00  0.00           H
ATOM    109 3HG2 ILE A   7      80.500  61.180  64.800  1.00  0.00           H
ATOM    110  CG1 ILE A   7      82.260  63.190  66.050  1.00  0.00           C
ATOM    111 1HG1 ILE A   7      83.240  63.650  66.070  1.00  0.00           H
ATOM    112 2HG1 ILE A   7      82.460  62.240  66.550  1.00  0.00           H
ATOM    113  CD  ILE A   7      81.270  64.100  66.890  1.00  0.00           C
ATOM    114  HD1 ILE A   7      81.210  63.860  67.960  1.00  0.00           H
ATOM    115  HD2 ILE A   7      81.570  65.140  66.760  1.00  0.00           H
ATOM    116  HD3 ILE A   7      80.240  64.120  66.550  1.00  0.00           H
ATOM    117  C   ILE A   7      82.380  61.700  62.400  1.00  0.00           C
ATOM    118  O   ILE A   7      82.170  62.600  61.580  1.00  0.00           O
ATOM    119  N   HIS A   8      82.300  60.380  62.110  1.00  0.00           N
ATOM    120  H   HIS A   8      82.420  59.740  62.890  1.00  0.00           H
ATOM    121  CA  HIS A   8      81.940  59.770  60.840  1.00  0.00           C
ATOM    122  HA  HIS A   8      82.210  60.540  60.110  1.00  0.00           H
ATOM    123  CB  HIS A   8      82.770  58.550  60.630  1.00  0.00           C
ATOM    124  HB1 HIS A   8      82.590  58.100  59.650  1.00  0.00           H
ATOM    125  HB2 HIS A   8      82.600  57.700  61.300  1.00  0.00           H
ATOM    126  CG  HIS A   8      84.210  58.860  60.860  1.00  0.00           C
ATOM    127  ND1 HIS A   8      84.900  59.620  59.990  1.00  0.00           N
ATOM    128  CE1 HIS A   8      86.110  59.780  60.570  1.00  0.00           C
ATOM    129  HE1 HIS A   8      86.910  60.280  60.040  1.00  0.00           H
ATOM    130  NE2 HIS A   8      86.160  59.140  61.770  1.00  0.00           N
ATOM    131  HE2 HIS A   8      86.870  59.140  62.490  1.00  0.00           H
ATOM    132  CD2 HIS A   8      84.960  58.590  61.960  1.00  0.00           C
ATOM    133  HD2 HIS A   8      84.680  58.030  62.830  1.00  0.00           H
ATOM    134  C   HIS A   8      80.460  59.470  60.790  1.00  0.00           C
ATOM    135  O   HIS A   8      80.000  58.510  61.400  1.00  0.00           O
ATOM    136  N   VAL A   9      79.730  60.250  59.960  1.00  0.00           N
ATOM    137  H   VAL A   9      80.140  61.110  59.640  1.00  0.00           H
ATOM    138  CA  VAL A   9      78.260  60.110  59.850  1.00  0.00           C
ATOM    139  HA  VAL A   9      78.050  59.570  60.770  1.00  0.00           H
ATOM    140  CB  VAL A   9      77.450  61.420  60.130  1.00  0.00           C
ATOM    141  HB  VAL A   9      77.560  61.990  59.210  1.00  0.00           H
ATOM    142  CG1 VAL A   9      75.990  61.180  60.410  1.00  0.00           C
ATOM    143 1HG1 VAL A   9      75.910  60.760  61.420  1.00  0.00           H
ATOM    144 2HG1 VAL A   9      75.450  62.120  60.280  1.00  0.00           H
ATOM    145 3HG1 VAL A   9      75.570  60.530  59.640  1.00  0.00           H
ATOM    146  CG2 VAL A   9      78.130  62.240  61.270  1.00  0.00           C
ATOM    147 1HG2 VAL A   9      77.700  63.220  61.440  1.00  0.00           H
ATOM    148 2HG2 VAL A   9      78.190  61.600  62.150  1.00  0.00           H
ATOM    149 3HG2 VAL A   9      79.170  62.350  60.990  1.00  0.00           H
ATOM    150  C   VAL A   9      77.630  59.470  58.620  1.00  0.00           C
ATOM    151  O   VAL A   9      77.630  59.930  57.520  1.00  0.00           O
ATOM    152  N   GLY A  10      77.030  58.310  58.860  1.00  0.00           N
ATOM    153  H   GLY A  10      77.040  57.870  59.760  1.00  0.00           H
ATOM    154  CA  GLY A  10      76.290  57.580  57.730  1.00  0.00           C
ATOM    155  HA1 GLY A  10      75.650  58.310  57.220  1.00  0.00           H
ATOM    156  HA2 GLY A  10      75.610  56.850  58.180  1.00  0.00           H
ATOM    157  C   GLY A  10      77.340  56.980  56.780  1.00  0.00           C
ATOM    158  O   GLY A  10      78.480  56.850  57.190  1.00  0.00           O
ATOM    159  N   GLN A  11      76.900  56.510  55.600  1.00  0.00           N
ATOM    160  H   GLN A  11      75.940  56.560  55.310  1.00  0.00           H
ATOM    161  CA  GLN A  11      77.880  55.670  54.870  1.00  0.00           C
ATOM    162  HA  GLN A  11      78.390  54.990  55.550  1.00  0.00           H
ATOM    163  CB  GLN A  11      77.160  54.890  53.770  1.00  0.00           C
ATOM    164  HB1 GLN A  11      76.630  55.680  53.240  1.00  0.00           H
ATOM    165  HB2 GLN A  11      76.390  54.220  54.170  1.00  0.00           H
ATOM    166  CG  GLN A  11      78.120  54.080  52.770  1.00  0.00           C
ATOM    167  HG1 GLN A  11      78.660  53.330  53.340  1.00  0.00           H
ATOM    168  HG2 GLN A  11      78.800  54.790  52.290  1.00  0.00           H
ATOM    169  CD  GLN A  11      77.470  53.370  51.590  1.00  0.00           C
ATOM    170  OE1 GLN A  11      77.620  52.220  51.250  1.00  0.00           O
ATOM    171  NE2 GLN A  11      76.590  54.100  50.910  1.00  0.00           N
ATOM    172 1HE2 GLN A  11      76.320  55.000  51.280  1.00  0.00           H
ATOM    173 2HE2 GLN A  11      76.060  53.730  50.130  1.00  0.00           H
ATOM    174  C   GLN A  11      79.030  56.380  54.220  1.00  0.00           C
ATOM    175  O   GLN A  11      80.170  55.940  54.330  1.00  0.00           O
ATOM    176  N   ALA A  12      78.890  57.540  53.600  1.00  0.00           N
ATOM    177  H   ALA A  12      78.030  57.970  53.280  1.00  0.00           H
ATOM    178  CA  ALA A  12      80.100  58.290  53.110  1.00  0.00           C
ATOM    179  HA  ALA A  12      80.700  57.580  52.530  1.00  0.00           H
ATOM    180  CB  ALA A  12      79.630  59.550  52.370  1.00  0.00           C
ATOM    181  HB1 ALA A  12      78.850  59.300  51.660  1.00  0.00           H
ATOM    182  HB2 ALA A  12      79.280  60.300  53.080  1.00  0.00           H
ATOM    183  HB3 ALA A  12      80.470  60.040  51.870  1.00  0.00           H
ATOM    184  C   ALA A  12      80.980  58.700  54.280  1.00  0.00           C
ATOM    185  O   ALA A  12      82.180  58.540  54.220  1.00  0.00           O
ATOM    186  N   GLY A  13      80.390  59.220  55.380  1.00  0.00           N
ATOM    187  H   GLY A  13      79.390  59.090  55.420  1.00  0.00           H
ATOM    188  CA  GLY A  13      81.100  59.590  56.590  1.00  0.00           C
ATOM    189  HA1 GLY A  13      80.350  59.770  57.360  1.00  0.00           H
ATOM    190  HA2 GLY A  13      81.670  60.510  56.430  1.00  0.00           H
ATOM    191  C   GLY A  13      82.040  58.420  56.990  1.00  0.00           C
ATOM    192  O   GLY A  13      83.250  58.550  56.980  1.00  0.00           O
ATOM    193  N   VAL A  14      81.390  57.260  57.270  1.00  0.00           N
ATOM    194  H   VAL A  14      80.410  57.340  57.050  1.00  0.00           H
ATOM    195  CA  VAL A  14      82.030  55.970  57.700  1.00  0.00           C
ATOM    196  HA  VAL A  14      82.600  56.280  58.570  1.00  0.00           H
ATOM    197  CB  VAL A  14      81.020  54.870  58.180  1.00  0.00           C
ATOM    198  HB  VAL A  14      80.280  54.760  57.380  1.00  0.00           H
ATOM    199  CG1 VAL A  14      81.630  53.500  58.580  1.00  0.00           C
ATOM    200 1HG1 VAL A  14      80.760  52.850  58.660  1.00  0.00           H
ATOM    201 2HG1 VAL A  14      82.270  53.090  57.800  1.00  0.00           H
ATOM    202 3HG1 VAL A  14      82.160  53.660  59.520  1.00  0.00           H
ATOM    203  CG2 VAL A  14      80.080  55.300  59.330  1.00  0.00           C
ATOM    204 1HG2 VAL A  14      80.520  55.230  60.320  1.00  0.00           H
ATOM    205 2HG2 VAL A  14      79.810  56.350  59.210  1.00  0.00           H
ATOM    206 3HG2 VAL A  14      79.180  54.680  59.380  1.00  0.00           H
ATOM    207  C   VAL A  14      83.050  55.420  56.750  1.00  0.00           C
ATOM    208  O   VAL A  14      84.210  55.250  57.180  1.00  0.00           O
ATOM    209  N   GLN A  15      82.780  55.290  55.420  1.00  0.00           N
ATOM    210  H   GLN A  15      81.900  55.620  55.030  1.00  0.00           H
ATOM    211  CA  GLN A  15      83.790  54.650  54.560  1.00  0.00           C
ATOM    212  HA  GLN A  15      84.220  53.850  55.160  1.00  0.00           H
ATOM    213  CB  GLN A  15      83.170  54.020  53.270  1.00  0.00           C
ATOM    214  HB1 GLN A  15      83.770  53.330  52.690  1.00  0.00           H
ATOM    215  HB2 GLN A  15      82.840  54.820  52.610  1.00  0.00           H
ATOM    216  CG  GLN A  15      81.910  53.090  53.470  1.00  0.00           C
ATOM    217  HG1 GLN A  15      81.150  53.680  53.980  1.00  0.00           H
ATOM    218  HG2 GLN A  15      82.250  52.340  54.190  1.00  0.00           H
ATOM    219  CD  GLN A  15      81.500  52.410  52.200  1.00  0.00           C
ATOM    220  OE1 GLN A  15      81.580  51.160  52.070  1.00  0.00           O
ATOM    221  NE2 GLN A  15      81.110  53.150  51.170  1.00  0.00           N
ATOM    222 1HE2 GLN A  15      81.270  54.150  51.230  1.00  0.00           H
ATOM    223 2HE2 GLN A  15      80.890  52.690  50.300  1.00  0.00           H
ATOM    224  C   GLN A  15      84.940  55.590  54.260  1.00  0.00           C
ATOM    225  O   GLN A  15      86.110  55.220  54.310  1.00  0.00           O
ATOM    226  N   ILE A  16      84.670  56.910  54.100  1.00  0.00           N
ATOM    227  H   ILE A  16      83.720  57.260  54.040  1.00  0.00           H
ATOM    228  CA  ILE A  16      85.740  57.880  53.930  1.00  0.00           C
ATOM    229  HA  ILE A  16      86.510  57.610  53.210  1.00  0.00           H
ATOM    230  CB  ILE A  16      85.240  59.320  53.520  1.00  0.00           C
ATOM    231  HB  ILE A  16      84.390  59.620  54.130  1.00  0.00           H
ATOM    232  CG2 ILE A  16      86.280  60.480  53.430  1.00  0.00           C
ATOM    233 1HG2 ILE A  16      85.700  61.390  53.360  1.00  0.00           H
ATOM    234 2HG2 ILE A  16      86.780  60.610  54.390  1.00  0.00           H
ATOM    235 3HG2 ILE A  16      87.020  60.310  52.650  1.00  0.00           H
ATOM    236  CG1 ILE A  16      84.540  59.080  52.180  1.00  0.00           C
ATOM    237 1HG1 ILE A  16      83.880  58.230  52.060  1.00  0.00           H
ATOM    238 2HG1 ILE A  16      85.330  58.820  51.460  1.00  0.00           H
ATOM    239  CD  ILE A  16      83.730  60.320  51.700  1.00  0.00           C
ATOM    240  HD1 ILE A  16      84.290  61.220  51.460  1.00  0.00           H
ATOM    241  HD2 ILE A  16      83.230  60.040  50.770  1.00  0.00           H
ATOM    242  HD3 ILE A  16      82.930  60.630  52.380  1.00  0.00           H
ATOM    243  C   ILE A  16      86.600  58.090  55.150  1.00  0.00           C
ATOM    244  O   ILE A  16      87.830  58.250  55.120  1.00  0.00           O
ATOM    245  N   GLY A  17      85.990  57.880  56.330  1.00  0.00           N
ATOM    246  H   GLY A  17      85.000  57.720  56.340  1.00  0.00           H
ATOM    247  CA  GLY A  17      86.690  57.900  57.560  1.00  0.00           C
ATOM    248  HA1 GLY A  17      85.880  57.910  58.300  1.00  0.00           H
ATOM    249  HA2 GLY A  17      87.200  58.860  57.640  1.00  0.00           H
ATOM    250  C   GLY A  17      87.610  56.780  57.850  1.00  0.00           C
ATOM    251  O   GLY A  17      88.770  57.020  58.110  1.00  0.00           O
ATOM    252  N   ASN A  18      87.090  55.550  57.670  1.00  0.00           N
ATOM    253  H   ASN A  18      86.080  55.510  57.580  1.00  0.00           H
ATOM    254  CA  ASN A  18      87.800  54.280  57.740  1.00  0.00           C
ATOM    255  HA  ASN A  18      88.110  54.210  58.780  1.00  0.00           H
ATOM    256  CB  ASN A  18      86.790  53.180  57.610  1.00  0.00           C
ATOM    257  HB1 ASN A  18      86.230  53.380  56.690  1.00  0.00           H
ATOM    258  HB2 ASN A  18      86.050  53.220  58.410  1.00  0.00           H
ATOM    259  CG  ASN A  18      87.500  51.840  57.530  1.00  0.00           C
ATOM    260  OD1 ASN A  18      88.030  51.310  58.520  1.00  0.00           O
ATOM    261  ND2 ASN A  18      87.380  51.140  56.440  1.00  0.00           N
ATOM    262 1HD2 ASN A  18      86.980  51.510  55.580  1.00  0.00           H
ATOM    263 2HD2 ASN A  18      87.750  50.210  56.410  1.00  0.00           H
ATOM    264  C   ASN A  18      88.990  54.290  56.810  1.00  0.00           C
ATOM    265  O   ASN A  18      90.060  53.890  57.230  1.00  0.00           O
ATOM    266  N   ALA A  19      88.870  54.910  55.570  1.00  0.00           N
ATOM    267  H   ALA A  19      87.970  55.170  55.190  1.00  0.00           H
ATOM    268  CA  ALA A  19      89.970  55.020  54.640  1.00  0.00           C
ATOM    269  HA  ALA A  19      90.540  54.090  54.530  1.00  0.00           H
ATOM    270  CB  ALA A  19      89.410  55.280  53.260  1.00  0.00           C
ATOM    271  HB1 ALA A  19      88.880  56.230  53.260  1.00  0.00           H
ATOM    272  HB2 ALA A  19      90.170  55.200  52.480  1.00  0.00           H
ATOM    273  HB3 ALA A  19      88.640  54.540  53.050  1.00  0.00           H
ATOM    274  C   ALA A  19      90.940  56.200  54.990  1.00  0.00           C
ATOM    275  O   ALA A  19      92.030  56.300  54.440  1.00  0.00           O
ATOM    276  N   CYS A  20      90.620  57.170  55.930  1.00  0.00           N
ATOM    277  H   CYS A  20      89.740  57.190  56.420  1.00  0.00           H
ATOM    278  CA  CYS A  20      91.630  58.190  56.400  1.00  0.00           C
ATOM    279  HA  CYS A  20      92.360  58.460  55.640  1.00  0.00           H
ATOM    280  CB  CYS A  20      90.760  59.410  56.780  1.00  0.00           C
ATOM    281  HB1 CYS A  20      91.450  60.090  57.290  1.00  0.00           H
ATOM    282  HB2 CYS A  20      89.980  59.160  57.500  1.00  0.00           H
ATOM    283  SG  CYS A  20      90.220  60.200  55.230  1.00  0.00           S
ATOM    284  HG  CYS A  20      89.130  59.450  55.030  1.00  0.00           H
ATOM    285  C   CYS A  20      92.360  57.500  57.530  1.00  0.00           C
ATOM    286  O   CYS A  20      93.540  57.750  57.640  1.00  0.00           O
ATOM    287  N   TRP A  21      91.580  56.840  58.400  1.00  0.00           N
ATOM    288  H   TRP A  21      90.600  56.650  58.220  1.00  0.00           H
ATOM    289  CA  TRP A  21      92.200  56.320  59.630  1.00  0.00           C
ATOM    290  HA  TRP A  21      92.900  57.080  59.990  1.00  0.00           H
ATOM    291  CB  TRP A  21      91.150  56.180  60.730  1.00  0.00           C
ATOM    292  HB1 TRP A  21      91.430  55.560  61.570  1.00  0.00           H
ATOM    293  HB2 TRP A  21      90.220  55.800  60.310  1.00  0.00           H
ATOM    294  CG  TRP A  21      90.750  57.490  61.320  1.00  0.00           C
ATOM    295  CD1 TRP A  21      89.720  58.240  60.910  1.00  0.00           C
ATOM    296  HD1 TRP A  21      89.120  57.930  60.070  1.00  0.00           H
ATOM    297  NE1 TRP A  21      89.690  59.400  61.670  1.00  0.00           N
ATOM    298  HE1 TRP A  21      89.040  60.150  61.460  1.00  0.00           H
ATOM    299  CE2 TRP A  21      90.660  59.410  62.660  1.00  0.00           C
ATOM    300  CZ2 TRP A  21      90.840  60.260  63.720  1.00  0.00           C
ATOM    301  HZ2 TRP A  21      90.240  61.150  63.810  1.00  0.00           H
ATOM    302  CH2 TRP A  21      91.930  59.930  64.560  1.00  0.00           C
ATOM    303  HH2 TRP A  21      92.220  60.650  65.320  1.00  0.00           H
ATOM    304  CZ3 TRP A  21      92.730  58.790  64.330  1.00  0.00           C
ATOM    305  HZ3 TRP A  21      93.490  58.510  65.050  1.00  0.00           H
ATOM    306  CE3 TRP A  21      92.450  57.920  63.290  1.00  0.00           C
ATOM    307  HE3 TRP A  21      92.880  56.950  63.110  1.00  0.00           H
ATOM    308  CD2 TRP A  21      91.350  58.200  62.470  1.00  0.00           C
ATOM    309  C   TRP A  21      93.100  55.090  59.400  1.00  0.00           C
ATOM    310  O   TRP A  21      94.090  54.970  60.040  1.00  0.00           O
ATOM    311  N   GLU A  22      92.910  54.410  58.230  1.00  0.00           N
ATOM    312  H   GLU A  22      92.100  54.720  57.720  1.00  0.00           H
ATOM    313  CA  GLU A  22      93.960  53.590  57.650  1.00  0.00           C
ATOM    314  HA  GLU A  22      94.300  52.810  58.330  1.00  0.00           H
ATOM    315  CB  GLU A  22      93.500  52.950  56.320  1.00  0.00           C
ATOM    316  HB1 GLU A  22      92.930  53.620  55.680  1.00  0.00           H
ATOM    317  HB2 GLU A  22      92.880  52.130  56.680  1.00  0.00           H
ATOM    318  CG  GLU A  22      94.530  52.230  55.490  1.00  0.00           C
ATOM    319  HG1 GLU A  22      95.220  51.790  56.210  1.00  0.00           H
ATOM    320  HG2 GLU A  22      95.160  52.920  54.920  1.00  0.00           H
ATOM    321  CD  GLU A  22      93.960  51.160  54.560  1.00  0.00           C
ATOM    322  OE1 GLU A  22      92.800  51.310  54.000  1.00  0.00           O
ATOM    323  OE2 GLU A  22      94.640  50.090  54.420  1.00  0.00           O
ATOM    324  C   GLU A  22      95.210  54.350  57.330  1.00  0.00           C
ATOM    325  O   GLU A  22      96.310  54.030  57.790  1.00  0.00           O
ATOM    326  N   LEU A  23      95.090  55.460  56.630  1.00  0.00           N
ATOM    327  H   LEU A  23      94.180  55.780  56.330  1.00  0.00           H
ATOM    328  CA  LEU A  23      96.150  56.280  56.080  1.00  0.00           C
ATOM    329  HA  LEU A  23      96.940  55.640  55.680  1.00  0.00           H
ATOM    330  CB  LEU A  23      95.610  57.250  54.990  1.00  0.00           C
ATOM    331  HB1 LEU A  23      94.800  57.880  55.350  1.00  0.00           H
ATOM    332  HB2 LEU A  23      95.280  56.650  54.140  1.00  0.00           H
ATOM    333  CG  LEU A  23      96.630  58.280  54.500  1.00  0.00           C
ATOM    334  HG  LEU A  23      97.020  58.920  55.290  1.00  0.00           H
ATOM    335  CD1 LEU A  23      97.810  57.640  53.770  1.00  0.00           C
ATOM    336 1HD1 LEU A  23      98.340  58.380  53.180  1.00  0.00           H
ATOM    337 2HD1 LEU A  23      98.500  57.210  54.490  1.00  0.00           H
ATOM    338 3HD1 LEU A  23      97.440  56.830  53.140  1.00  0.00           H
ATOM    339  CD2 LEU A  23      95.920  59.100  53.400  1.00  0.00           C
ATOM    340 1HD2 LEU A  23      96.610  59.860  53.020  1.00  0.00           H
ATOM    341 2HD2 LEU A  23      95.570  58.500  52.560  1.00  0.00           H
ATOM    342 3HD2 LEU A  23      95.050  59.560  53.860  1.00  0.00           H
ATOM    343  C   LEU A  23      96.850  57.060  57.210  1.00  0.00           C
ATOM    344  O   LEU A  23      98.080  57.120  57.230  1.00  0.00           O
ATOM    345  N   TYR A  24      96.180  57.480  58.220  1.00  0.00           N
ATOM    346  H   TYR A  24      95.180  57.370  58.230  1.00  0.00           H
ATOM    347  CA  TYR A  24      96.720  58.020  59.460  1.00  0.00           C
ATOM    348  HA  TYR A  24      97.370  58.880  59.300  1.00  0.00           H
ATOM    349  CB  TYR A  24      95.540  58.610  60.300  1.00  0.00           C
ATOM    350  HB1 TYR A  24      95.980  59.020  61.210  1.00  0.00           H
ATOM    351  HB2 TYR A  24      94.860  57.850  60.680  1.00  0.00           H
ATOM    352  CG  TYR A  24      94.760  59.870  59.910  1.00  0.00           C
ATOM    353  CD1 TYR A  24      94.970  60.610  58.700  1.00  0.00           C
ATOM    354  HD1 TYR A  24      95.780  60.400  58.030  1.00  0.00           H
ATOM    355  CE1 TYR A  24      94.080  61.670  58.440  1.00  0.00           C
ATOM    356  HE1 TYR A  24      94.160  62.240  57.530  1.00  0.00           H
ATOM    357  CZ  TYR A  24      93.030  61.960  59.310  1.00  0.00           C
ATOM    358  OH  TYR A  24      92.120  62.800  58.880  1.00  0.00           O
ATOM    359  HH  TYR A  24      91.370  62.790  59.480  1.00  0.00           H
ATOM    360  CE2 TYR A  24      92.860  61.280  60.500  1.00  0.00           C
ATOM    361  HE2 TYR A  24      92.010  61.500  61.140  1.00  0.00           H
ATOM    362  CD2 TYR A  24      93.690  60.240  60.780  1.00  0.00           C
ATOM    363  HD2 TYR A  24      93.570  59.660  61.680  1.00  0.00           H
ATOM    364  C   TYR A  24      97.630  56.980  60.220  1.00  0.00           C
ATOM    365  O   TYR A  24      98.580  57.470  60.810  1.00  0.00           O
ATOM    366  N   CYS A  25      97.440  55.640  60.260  1.00  0.00           N
ATOM    367  H   CYS A  25      96.530  55.370  59.920  1.00  0.00           H
ATOM    368  CA  CYS A  25      98.360  54.660  60.830  1.00  0.00           C
ATOM    369  HA  CYS A  25      98.710  55.160  61.730  1.00  0.00           H
ATOM    370  CB  CYS A  25      97.530  53.420  61.100  1.00  0.00           C
ATOM    371  HB1 CYS A  25      98.180  52.640  61.520  1.00  0.00           H
ATOM    372  HB2 CYS A  25      97.320  53.000  60.110  1.00  0.00           H
ATOM    373  SG  CYS A  25      96.100  53.800  62.180  1.00  0.00           S
ATOM    374  HG  CYS A  25      95.400  54.370  61.190  1.00  0.00           H
ATOM    375  C   CYS A  25      99.580  54.360  60.000  1.00  0.00           C
ATOM    376  O   CYS A  25     100.650  54.230  60.550  1.00  0.00           O
ATOM    377  N   LEU A  26      99.360  54.340  58.650  1.00  0.00           N
ATOM    378  H   LEU A  26      98.420  54.160  58.330  1.00  0.00           H
ATOM    379  CA  LEU A  26     100.500  54.270  57.690  1.00  0.00           C
ATOM    380  HA  LEU A  26     101.160  53.470  58.030  1.00  0.00           H
ATOM    381  CB  LEU A  26      99.950  54.100  56.290  1.00  0.00           C
ATOM    382  HB1 LEU A  26     100.800  54.090  55.600  1.00  0.00           H
ATOM    383  HB2 LEU A  26      99.350  54.920  55.910  1.00  0.00           H
ATOM    384  CG  LEU A  26      99.090  52.840  56.050  1.00  0.00           C
ATOM    385  HG  LEU A  26      98.200  52.910  56.670  1.00  0.00           H
ATOM    386  CD1 LEU A  26      98.590  52.770  54.560  1.00  0.00           C
ATOM    387 1HD1 LEU A  26      98.100  51.810  54.400  1.00  0.00           H
ATOM    388 2HD1 LEU A  26      97.820  53.480  54.270  1.00  0.00           H
ATOM    389 3HD1 LEU A  26      99.470  52.870  53.930  1.00  0.00           H
ATOM    390  CD2 LEU A  26      99.940  51.520  56.170  1.00  0.00           C
ATOM    391 1HD2 LEU A  26     100.340  51.470  57.190  1.00  0.00           H
ATOM    392 2HD2 LEU A  26      99.440  50.620  55.840  1.00  0.00           H
ATOM    393 3HD2 LEU A  26     100.820  51.590  55.530  1.00  0.00           H
ATOM    394  C   LEU A  26     101.550  55.470  57.740  1.00  0.00           C
ATOM    395  O   LEU A  26     102.750  55.320  57.720  1.00  0.00           O
ATOM    396  N   GLU A  27     100.910  56.700  57.700  1.00  0.00           N
ATOM    397  H   GLU A  27      99.900  56.780  57.700  1.00  0.00           H
ATOM    398  CA  GLU A  27     101.700  57.910  57.730  1.00  0.00           C
ATOM    399  HA  GLU A  27     102.510  57.850  57.010  1.00  0.00           H
ATOM    400  CB  GLU A  27     100.700  59.070  57.520  1.00  0.00           C
ATOM    401  HB1 GLU A  27     101.230  60.000  57.680  1.00  0.00           H
ATOM    402  HB2 GLU A  27      99.850  58.900  58.190  1.00  0.00           H
ATOM    403  CG  GLU A  27     100.230  59.180  56.080  1.00  0.00           C
ATOM    404  HG1 GLU A  27      99.770  58.250  55.740  1.00  0.00           H
ATOM    405  HG2 GLU A  27     101.100  59.330  55.430  1.00  0.00           H
ATOM    406  CD  GLU A  27      99.420  60.370  55.860  1.00  0.00           C
ATOM    407  OE1 GLU A  27      99.220  61.210  56.750  1.00  0.00           O
ATOM    408  OE2 GLU A  27      99.010  60.710  54.740  1.00  0.00           O
ATOM    409  C   GLU A  27     102.480  58.150  59.140  1.00  0.00           C
ATOM    410  O   GLU A  27     103.530  58.740  59.210  1.00  0.00           O
ATOM    411  N   HIS A  28     101.950  57.570  60.240  1.00  0.00           N
ATOM    412  H   HIS A  28     101.010  57.210  60.160  1.00  0.00           H
ATOM    413  CA  HIS A  28     102.610  57.580  61.590  1.00  0.00           C
ATOM    414  HA  HIS A  28     103.340  58.390  61.560  1.00  0.00           H
ATOM    415  CB  HIS A  28     101.600  58.030  62.660  1.00  0.00           C
ATOM    416  HB1 HIS A  28     102.070  57.950  63.640  1.00  0.00           H
ATOM    417  HB2 HIS A  28     100.750  57.340  62.600  1.00  0.00           H
ATOM    418  CG  HIS A  28     101.040  59.420  62.420  1.00  0.00           C
ATOM    419  ND1 HIS A  28     101.780  60.580  62.350  1.00  0.00           N
ATOM    420  CE1 HIS A  28     100.890  61.480  62.490  1.00  0.00           C
ATOM    421  HE1 HIS A  28     101.120  62.540  62.410  1.00  0.00           H
ATOM    422  NE2 HIS A  28      99.660  61.040  62.710  1.00  0.00           N
ATOM    423  HE2 HIS A  28      98.850  61.560  63.010  1.00  0.00           H
ATOM    424  CD2 HIS A  28      99.750  59.680  62.730  1.00  0.00           C
ATOM    425  HD2 HIS A  28      99.020  59.010  63.170  1.00  0.00           H
ATOM    426  C   HIS A  28     103.470  56.380  61.890  1.00  0.00           C
ATOM    427  O   HIS A  28     104.460  56.610  62.560  1.00  0.00           O
ATOM    428  N   GLY A  29     103.290  55.220  61.350  1.00  0.00           N
ATOM    429  H   GLY A  29     102.460  55.190  60.760  1.00  0.00           H
ATOM    430  CA  GLY A  29     103.980  53.990  61.790  1.00  0.00           C
ATOM    431  HA1 GLY A  29     104.920  54.280  62.260  1.00  0.00           H
ATOM    432  HA2 GLY A  29     104.270  53.400  60.910  1.00  0.00           H
ATOM    433  C   GLY A  29     103.290  53.120  62.780  1.00  0.00           C
ATOM    434  O   GLY A  29     103.920  52.360  63.510  1.00  0.00           O
ATOM    435  N   ILE A  30     101.990  53.300  62.980  1.00  0.00           N
ATOM    436  H   ILE A  30     101.590  54.010  62.380  1.00  0.00           H
ATOM    437  CA  ILE A  30     101.050  52.600  63.940  1.00  0.00           C
ATOM    438  HA  ILE A  30     101.600  52.350  64.850  1.00  0.00           H
ATOM    439  CB  ILE A  30      99.830  53.420  64.370  1.00  0.00           C
ATOM    440  HB  ILE A  30      99.170  53.560  63.520  1.00  0.00           H
ATOM    441  CG2 ILE A  30      98.990  52.620  65.380  1.00  0.00           C
ATOM    442 1HG2 ILE A  30      98.770  51.650  64.940  1.00  0.00           H
ATOM    443 2HG2 ILE A  30      99.520  52.470  66.320  1.00  0.00           H
ATOM    444 3HG2 ILE A  30      98.070  53.070  65.760  1.00  0.00           H
ATOM    445  CG1 ILE A  30     100.240  54.760  65.100  1.00  0.00           C
ATOM    446 1HG1 ILE A  30     101.170  55.190  64.730  1.00  0.00           H
ATOM    447 2HG1 ILE A  30     100.340  54.590  66.170  1.00  0.00           H
ATOM    448  CD  ILE A  30      99.210  55.910  64.950  1.00  0.00           C
ATOM    449  HD1 ILE A  30      98.240  55.460  65.190  1.00  0.00           H
ATOM    450  HD2 ILE A  30      99.530  56.620  65.710  1.00  0.00           H
ATOM    451  HD3 ILE A  30      99.190  56.290  63.930  1.00  0.00           H
ATOM    452  C   ILE A  30     100.570  51.310  63.240  1.00  0.00           C
ATOM    453  O   ILE A  30     100.040  51.420  62.100  1.00  0.00           O
ATOM    454  N   GLN A  31     100.790  50.140  63.820  1.00  0.00           N
ATOM    455  H   GLN A  31     101.110  50.040  64.770  1.00  0.00           H
ATOM    456  CA  GLN A  31     100.410  48.840  63.220  1.00  0.00           C
ATOM    457  HA  GLN A  31     100.570  48.980  62.150  1.00  0.00           H
ATOM    458  CB  GLN A  31     101.330  47.810  63.730  1.00  0.00           C
ATOM    459  HB1 GLN A  31     100.860  46.890  63.390  1.00  0.00           H
ATOM    460  HB2 GLN A  31     101.360  47.910  64.820  1.00  0.00           H
ATOM    461  CG  GLN A  31     102.720  48.060  63.200  1.00  0.00           C
ATOM    462  HG1 GLN A  31     103.070  49.050  63.490  1.00  0.00           H
ATOM    463  HG2 GLN A  31     102.720  47.950  62.120  1.00  0.00           H
ATOM    464  CD  GLN A  31     103.810  47.120  63.780  1.00  0.00           C
ATOM    465  OE1 GLN A  31     103.610  46.240  64.560  1.00  0.00           O
ATOM    466  NE2 GLN A  31     105.050  47.410  63.360  1.00  0.00           N
ATOM    467 1HE2 GLN A  31     105.240  48.190  62.740  1.00  0.00           H
ATOM    468 2HE2 GLN A  31     105.780  46.730  63.520  1.00  0.00           H
ATOM    469  C   GLN A  31      98.930  48.500  63.500  1.00  0.00           C
ATOM    470  O   GLN A  31      98.280  49.020  64.420  1.00  0.00           O
ATOM    471  N   PRO A  32      98.340  47.630  62.670  1.00  0.00           N
ATOM    472  CD  PRO A  32      98.850  46.850  61.510  1.00  0.00           C
ATOM    473  HD1 PRO A  32      99.280  45.880  61.780  1.00  0.00           H
ATOM    474  HD2 PRO A  32      99.580  47.290  60.840  1.00  0.00           H
ATOM    475  CG  PRO A  32      97.640  46.490  60.670  1.00  0.00           C
ATOM    476  HG1 PRO A  32      97.760  45.520  60.190  1.00  0.00           H
ATOM    477  HG2 PRO A  32      97.490  47.360  60.030  1.00  0.00           H
ATOM    478  CB  PRO A  32      96.470  46.500  61.660  1.00  0.00           C
ATOM    479  HB1 PRO A  32      96.400  45.480  62.010  1.00  0.00           H
ATOM    480  HB2 PRO A  32      95.520  46.780  61.210  1.00  0.00           H
ATOM    481  CA  PRO A  32      96.900  47.400  62.800  1.00  0.00           C
ATOM    482  HA  PRO A  32      96.420  48.330  62.510  1.00  0.00           H
ATOM    483  C   PRO A  32      96.350  46.810  64.080  1.00  0.00           C
ATOM    484  O   PRO A  32      95.120  46.820  64.230  1.00  0.00           O
ATOM    485  N   ASP A  33      97.230  46.390  65.000  1.00  0.00           N
ATOM    486  H   ASP A  33      98.150  46.060  64.740  1.00  0.00           H
ATOM    487  CA  ASP A  33      96.870  46.060  66.430  1.00  0.00           C
ATOM    488  HA  ASP A  33      95.820  45.770  66.420  1.00  0.00           H
ATOM    489  CB  ASP A  33      97.640  44.790  67.010  1.00  0.00           C
ATOM    490  HB1 ASP A  33      97.420  43.980  66.320  1.00  0.00           H
ATOM    491  HB2 ASP A  33      97.220  44.430  67.950  1.00  0.00           H
ATOM    492  CG  ASP A  33      99.080  45.030  67.070  1.00  0.00           C
ATOM    493  OD1 ASP A  33      99.580  45.950  66.420  1.00  0.00           O
ATOM    494  OD2 ASP A  33      99.770  44.180  67.680  1.00  0.00           O
ATOM    495  C   ASP A  33      96.920  47.270  67.420  1.00  0.00           C
ATOM    496  O   ASP A  33      96.820  47.060  68.650  1.00  0.00           O
ATOM    497  N   GLY A  34      97.230  48.470  66.920  1.00  0.00           N
ATOM    498  H   GLY A  34      97.520  48.480  65.950  1.00  0.00           H
ATOM    499  CA  GLY A  34      97.390  49.800  67.590  1.00  0.00           C
ATOM    500  HA1 GLY A  34      96.770  49.890  68.480  1.00  0.00           H
ATOM    501  HA2 GLY A  34      97.140  50.570  66.860  1.00  0.00           H
ATOM    502  C   GLY A  34      98.840  50.030  68.070  1.00  0.00           C
ATOM    503  O   GLY A  34      99.090  51.120  68.730  1.00  0.00           O
ATOM    504  N   GLN A  35      99.770  49.100  67.790  1.00  0.00           N
ATOM    505  H   GLN A  35      99.540  48.310  67.200  1.00  0.00           H
ATOM    506  CA  GLN A  35     101.130  49.330  68.380  1.00  0.00           C
ATOM    507  HA  GLN A  35     100.910  49.790  69.340  1.00  0.00           H
ATOM    508  CB  GLN A  35     101.800  48.000  68.580  1.00  0.00           C
ATOM    509  HB1 GLN A  35     102.830  48.160  68.880  1.00  0.00           H
ATOM    510  HB2 GLN A  35     101.730  47.520  67.610  1.00  0.00           H
ATOM    511  CG  GLN A  35     101.120  47.070  69.580  1.00  0.00           C
ATOM    512  HG1 GLN A  35     101.520  46.060  69.430  1.00  0.00           H
ATOM    513  HG2 GLN A  35     100.070  47.040  69.300  1.00  0.00           H
ATOM    514  CD  GLN A  35     101.320  47.530  71.060  1.00  0.00           C
ATOM    515  OE1 GLN A  35     102.320  48.100  71.460  1.00  0.00           O
ATOM    516  NE2 GLN A  35     100.370  47.250  71.930  1.00  0.00           N
ATOM    517 1HE2 GLN A  35      99.460  46.920  71.620  1.00  0.00           H
ATOM    518 2HE2 GLN A  35     100.410  47.550  72.900  1.00  0.00           H
ATOM    519  C   GLN A  35     101.980  50.300  67.530  1.00  0.00           C
ATOM    520  O   GLN A  35     101.960  50.200  66.270  1.00  0.00           O
ATOM    521  N   MET A  36     102.620  51.250  68.140  1.00  0.00           N
ATOM    522  H   MET A  36     102.480  51.380  69.130  1.00  0.00           H
ATOM    523  CA  MET A  36     103.470  52.320  67.530  1.00  0.00           C
ATOM    524  HA  MET A  36     103.450  52.300  66.440  1.00  0.00           H
ATOM    525  CB  MET A  36     103.020  53.750  67.840  1.00  0.00           C
ATOM    526  HB1 MET A  36     103.220  54.140  68.840  1.00  0.00           H
ATOM    527  HB2 MET A  36     101.930  53.760  67.930  1.00  0.00           H
ATOM    528  CG  MET A  36     103.530  54.770  66.780  1.00  0.00           C
ATOM    529  HG1 MET A  36     103.010  54.570  65.840  1.00  0.00           H
ATOM    530  HG2 MET A  36     104.600  54.740  66.550  1.00  0.00           H
ATOM    531  SD  MET A  36     102.860  56.470  67.210  1.00  0.00           S
ATOM    532  CE  MET A  36     103.790  57.300  65.880  1.00  0.00           C
ATOM    533  HE1 MET A  36     103.660  56.860  64.890  1.00  0.00           H
ATOM    534  HE2 MET A  36     103.480  58.340  65.910  1.00  0.00           H
ATOM    535  HE3 MET A  36     104.860  57.190  66.080  1.00  0.00           H
ATOM    536  C   MET A  36     104.970  52.080  67.890  1.00  0.00           C
ATOM    537  O   MET A  36     105.400  52.770  68.820  1.00  0.00           O
ATOM    538  N   PRO A  37     105.770  51.240  67.230  1.00  0.00           N
ATOM    539  CD  PRO A  37     105.430  50.420  66.110  1.00  0.00           C
ATOM    540  HD1 PRO A  37     104.950  51.080  65.380  1.00  0.00           H
ATOM    541  HD2 PRO A  37     104.750  49.640  66.440  1.00  0.00           H
ATOM    542  CG  PRO A  37     106.700  49.810  65.690  1.00  0.00           C
ATOM    543  HG1 PRO A  37     107.280  50.480  65.050  1.00  0.00           H
ATOM    544  HG2 PRO A  37     106.530  48.920  65.080  1.00  0.00           H
ATOM    545  CB  PRO A  37     107.420  49.570  67.000  1.00  0.00           C
ATOM    546  HB1 PRO A  37     108.490  49.380  66.930  1.00  0.00           H
ATOM    547  HB2 PRO A  37     107.000  48.740  67.570  1.00  0.00           H
ATOM    548  CA  PRO A  37     107.100  50.840  67.800  1.00  0.00           C
ATOM    549  HA  PRO A  37     107.010  50.530  68.840  1.00  0.00           H
ATOM    550  C   PRO A  37     108.220  51.890  67.800  1.00  0.00           C
ATOM    551  O   PRO A  37     109.240  51.620  68.420  1.00  0.00           O
ATOM    552  N   SER A  38     107.950  53.050  67.110  1.00  0.00           N
ATOM    553  H   SER A  38     107.090  53.060  66.590  1.00  0.00           H
ATOM    554  CA  SER A  38     108.760  54.230  67.130  1.00  0.00           C
ATOM    555  HA  SER A  38     109.820  53.980  67.140  1.00  0.00           H
ATOM    556  CB  SER A  38     108.500  55.160  65.980  1.00  0.00           C
ATOM    557  HB1 SER A  38     108.800  54.620  65.080  1.00  0.00           H
ATOM    558  HB2 SER A  38     109.040  56.110  66.020  1.00  0.00           H
ATOM    559  OG  SER A  38     107.120  55.490  65.910  1.00  0.00           O
ATOM    560  HG  SER A  38     106.730  54.720  65.490  1.00  0.00           H
ATOM    561  C   SER A  38     108.490  55.080  68.350  1.00  0.00           C
ATOM    562  O   SER A  38     109.360  55.860  68.760  1.00  0.00           O
ATOM    563  N   ASP A  39     107.360  54.900  69.030  1.00  0.00           N
ATOM    564  H   ASP A  39     106.690  54.260  68.630  1.00  0.00           H
ATOM    565  CA  ASP A  39     106.920  55.680  70.210  1.00  0.00           C
ATOM    566  HA  ASP A  39     107.270  56.710  70.200  1.00  0.00           H
ATOM    567  CB  ASP A  39     105.380  55.750  70.240  1.00  0.00           C
ATOM    568  HB1 ASP A  39     104.940  54.760  70.310  1.00  0.00           H
ATOM    569  HB2 ASP A  39     105.000  56.180  69.320  1.00  0.00           H
ATOM    570  CG  ASP A  39     104.720  56.620  71.340  1.00  0.00           C
ATOM    571  OD1 ASP A  39     105.300  56.790  72.470  1.00  0.00           O
ATOM    572  OD2 ASP A  39     103.560  57.010  71.270  1.00  0.00           O
ATOM    573  C   ASP A  39     107.400  55.050  71.570  1.00  0.00           C
ATOM    574  O   ASP A  39     106.980  53.960  71.960  1.00  0.00           O
ATOM    575  N   LYS A  40     108.310  55.730  72.220  1.00  0.00           N
ATOM    576  H   LYS A  40     108.570  56.540  71.670  1.00  0.00           H
ATOM    577  CA  LYS A  40     109.030  55.300  73.380  1.00  0.00           C
ATOM    578  HA  LYS A  40     108.990  54.220  73.470  1.00  0.00           H
ATOM    579  CB  LYS A  40     110.480  55.630  73.190  1.00  0.00           C
ATOM    580  HB1 LYS A  40     111.100  55.150  73.950  1.00  0.00           H
ATOM    581  HB2 LYS A  40     110.550  56.700  73.410  1.00  0.00           H
ATOM    582  CG  LYS A  40     111.150  55.290  71.870  1.00  0.00           C
ATOM    583  HG1 LYS A  40     112.190  55.560  72.070  1.00  0.00           H
ATOM    584  HG2 LYS A  40     110.760  55.960  71.100  1.00  0.00           H
ATOM    585  CD  LYS A  40     111.000  53.830  71.430  1.00  0.00           C
ATOM    586  HD1 LYS A  40     109.940  53.620  71.350  1.00  0.00           H
ATOM    587  HD2 LYS A  40     111.370  53.130  72.190  1.00  0.00           H
ATOM    588  CE  LYS A  40     111.680  53.650  70.060  1.00  0.00           C
ATOM    589  HE1 LYS A  40     112.720  53.960  70.120  1.00  0.00           H
ATOM    590  HE2 LYS A  40     111.130  54.260  69.340  1.00  0.00           H
ATOM    591  NZ  LYS A  40     111.600  52.300  69.600  1.00  0.00           N
ATOM    592  HZ1 LYS A  40     111.990  51.640  70.260  1.00  0.00           H
ATOM    593  HZ2 LYS A  40     110.730  51.970  69.200  1.00  0.00           H
ATOM    594  HZ3 LYS A  40     112.240  52.280  68.820  1.00  0.00           H
ATOM    595  C   LYS A  40     108.590  55.840  74.780  1.00  0.00           C
ATOM    596  O   LYS A  40     109.200  55.510  75.800  1.00  0.00           O
ATOM    597  N   THR A  41     107.480  56.560  74.870  1.00  0.00           N
ATOM    598  H   THR A  41     106.980  56.780  74.020  1.00  0.00           H
ATOM    599  CA  THR A  41     106.780  56.990  76.070  1.00  0.00           C
ATOM    600  HA  THR A  41     107.360  56.640  76.920  1.00  0.00           H
ATOM    601  CB  THR A  41     106.850  58.510  76.330  1.00  0.00           C
ATOM    602  HB  THR A  41     107.860  58.770  76.650  1.00  0.00           H
ATOM    603  CG2 THR A  41     106.550  59.450  75.170  1.00  0.00           C
ATOM    604 1HG2 THR A  41     107.190  59.200  74.320  1.00  0.00           H
ATOM    605 2HG2 THR A  41     105.550  59.350  74.740  1.00  0.00           H
ATOM    606 3HG2 THR A  41     106.700  60.500  75.390  1.00  0.00           H
ATOM    607  OG1 THR A  41     106.060  58.840  77.440  1.00  0.00           O
ATOM    608  HG1 THR A  41     106.340  59.700  77.750  1.00  0.00           H
ATOM    609  C   THR A  41     105.410  56.380  76.120  1.00  0.00           C
ATOM    610  O   THR A  41     104.460  56.840  75.460  1.00  0.00           O
ATOM    611  N   ILE A  42     105.280  55.380  76.960  1.00  0.00           N
ATOM    612  H   ILE A  42     106.060  54.990  77.480  1.00  0.00           H
ATOM    613  CA  ILE A  42     104.060  54.480  76.890  1.00  0.00           C
ATOM    614  HA  ILE A  42     103.770  54.460  75.840  1.00  0.00           H
ATOM    615  CB  ILE A  42     104.390  53.050  77.190  1.00  0.00           C
ATOM    616  HB  ILE A  42     104.630  53.050  78.250  1.00  0.00           H
ATOM    617  CG2 ILE A  42     103.170  52.070  76.990  1.00  0.00           C
ATOM    618 1HG2 ILE A  42     102.390  52.390  77.680  1.00  0.00           H
ATOM    619 2HG2 ILE A  42     102.870  52.200  75.950  1.00  0.00           H
ATOM    620 3HG2 ILE A  42     103.520  51.050  77.130  1.00  0.00           H
ATOM    621  CG1 ILE A  42     105.630  52.570  76.320  1.00  0.00           C
ATOM    622 1HG1 ILE A  42     106.500  53.230  76.420  1.00  0.00           H
ATOM    623 2HG1 ILE A  42     105.310  52.600  75.280  1.00  0.00           H
ATOM    624  CD  ILE A  42     106.180  51.200  76.700  1.00  0.00           C
ATOM    625  HD1 ILE A  42     106.460  51.240  77.750  1.00  0.00           H
ATOM    626  HD2 ILE A  42     105.390  50.450  76.620  1.00  0.00           H
ATOM    627  HD3 ILE A  42     107.050  50.990  76.080  1.00  0.00           H
ATOM    628  C   ILE A  42     102.860  55.030  77.700  1.00  0.00           C
ATOM    629  O   ILE A  42     103.190  55.560  78.740  1.00  0.00           O
ATOM    630  N   GLY A  43     101.670  54.930  77.120  1.00  0.00           N
ATOM    631  H   GLY A  43     101.760  54.240  76.380  1.00  0.00           H
ATOM    632  CA  GLY A  43     100.400  55.170  77.790  1.00  0.00           C
ATOM    633  HA1 GLY A  43     100.460  54.630  78.740  1.00  0.00           H
ATOM    634  HA2 GLY A  43      99.570  54.710  77.270  1.00  0.00           H
ATOM    635  C   GLY A  43      99.990  56.590  78.190  1.00  0.00           C
ATOM    636  O   GLY A  43      99.510  56.890  79.300  1.00  0.00           O
ATOM    637  N   GLY A  44     100.280  57.530  77.260  1.00  0.00           N
ATOM    638  H   GLY A  44     100.460  57.210  76.320  1.00  0.00           H
ATOM    639  CA  GLY A  44     100.290  58.940  77.520  1.00  0.00           C
ATOM    640  HA1 GLY A  44     100.410  59.150  78.580  1.00  0.00           H
ATOM    641  HA2 GLY A  44      99.340  59.400  77.240  1.00  0.00           H
ATOM    642  C   GLY A  44     101.340  59.680  76.700  1.00  0.00           C
ATOM    643  O   GLY A  44     102.080  59.190  75.820  1.00  0.00           O
ATOM    644  N   GLY A  45     101.410  60.950  77.000  1.00  0.00           N
ATOM    645  H   GLY A  45     100.860  61.210  77.810  1.00  0.00           H
ATOM    646  CA  GLY A  45     102.320  61.990  76.480  1.00  0.00           C
ATOM    647  HA1 GLY A  45     103.190  61.570  75.970  1.00  0.00           H
ATOM    648  HA2 GLY A  45     102.750  62.550  77.310  1.00  0.00           H
ATOM    649  C   GLY A  45     101.610  63.060  75.540  1.00  0.00           C
ATOM    650  O   GLY A  45     100.400  63.020  75.290  1.00  0.00           O
ATOM    651  N   ASP A  46     102.340  64.060  75.020  1.00  0.00           N
ATOM    652  H   ASP A  46     103.310  64.080  75.310  1.00  0.00           H
ATOM    653  CA  ASP A  46     101.860  65.260  74.350  1.00  0.00           C
ATOM    654  HA  ASP A  46     100.800  65.120  74.120  1.00  0.00           H
ATOM    655  CB  ASP A  46     101.880  66.430  75.300  1.00  0.00           C
ATOM    656  HB1 ASP A  46     101.110  66.160  76.020  1.00  0.00           H
ATOM    657  HB2 ASP A  46     101.580  67.280  74.690  1.00  0.00           H
ATOM    658  CG  ASP A  46     103.190  66.660  76.050  1.00  0.00           C
ATOM    659  OD1 ASP A  46     104.260  66.090  75.810  1.00  0.00           O
ATOM    660  OD2 ASP A  46     103.100  67.590  76.800  1.00  0.00           O
ATOM    661  C   ASP A  46     102.510  65.580  72.980  1.00  0.00           C
ATOM    662  O   ASP A  46     102.660  66.690  72.610  1.00  0.00           O
ATOM    663  N   ASP A  47     102.950  64.580  72.230  1.00  0.00           N
ATOM    664  H   ASP A  47     102.700  63.680  72.600  1.00  0.00           H
ATOM    665  CA  ASP A  47     103.510  64.560  70.890  1.00  0.00           C
ATOM    666  HA  ASP A  47     104.190  65.410  70.770  1.00  0.00           H
ATOM    667  CB  ASP A  47     104.240  63.250  70.600  1.00  0.00           C
ATOM    668  HB1 ASP A  47     104.690  63.170  69.610  1.00  0.00           H
ATOM    669  HB2 ASP A  47     103.500  62.450  70.520  1.00  0.00           H
ATOM    670  CG  ASP A  47     105.260  63.070  71.670  1.00  0.00           C
ATOM    671  OD1 ASP A  47     105.150  62.200  72.540  1.00  0.00           O
ATOM    672  OD2 ASP A  47     106.210  63.890  71.750  1.00  0.00           O
ATOM    673  C   ASP A  47     102.450  64.850  69.850  1.00  0.00           C
ATOM    674  O   ASP A  47     101.290  64.760  70.080  1.00  0.00           O
ATOM    675  N   SER A  48     102.870  65.340  68.680  1.00  0.00           N
ATOM    676  H   SER A  48     103.870  65.490  68.610  1.00  0.00           H
ATOM    677  CA  SER A  48     101.980  65.900  67.660  1.00  0.00           C
ATOM    678  HA  SER A  48     101.450  66.670  68.230  1.00  0.00           H
ATOM    679  CB  SER A  48     102.690  66.590  66.520  1.00  0.00           C
ATOM    680  HB1 SER A  48     102.010  67.360  66.140  1.00  0.00           H
ATOM    681  HB2 SER A  48     103.020  65.950  65.700  1.00  0.00           H
ATOM    682  OG  SER A  48     103.780  67.500  66.880  1.00  0.00           O
ATOM    683  HG  SER A  48     104.480  66.930  67.210  1.00  0.00           H
ATOM    684  C   SER A  48     100.880  64.990  67.170  1.00  0.00           C
ATOM    685  O   SER A  48      99.730  65.350  66.860  1.00  0.00           O
ATOM    686  N   PHE A  49     101.150  63.650  67.100  1.00  0.00           N
ATOM    687  H   PHE A  49     102.090  63.310  67.270  1.00  0.00           H
ATOM    688  CA  PHE A  49     100.060  62.690  66.690  1.00  0.00           C
ATOM    689  HA  PHE A  49      99.490  63.160  65.890  1.00  0.00           H
ATOM    690  CB  PHE A  49     100.720  61.380  66.200  1.00  0.00           C
ATOM    691  HB1 PHE A  49     101.420  61.560  65.390  1.00  0.00           H
ATOM    692  HB2 PHE A  49      99.940  60.750  65.770  1.00  0.00           H
ATOM    693  CG  PHE A  49     101.480  60.660  67.350  1.00  0.00           C
ATOM    694  CD1 PHE A  49     100.780  59.930  68.290  1.00  0.00           C
ATOM    695  HD1 PHE A  49      99.700  59.870  68.220  1.00  0.00           H
ATOM    696  CE1 PHE A  49     101.440  59.380  69.390  1.00  0.00           C
ATOM    697  HE1 PHE A  49     100.890  58.830  70.150  1.00  0.00           H
ATOM    698  CZ  PHE A  49     102.830  59.530  69.440  1.00  0.00           C
ATOM    699  HZ  PHE A  49     103.310  59.290  70.380  1.00  0.00           H
ATOM    700  CE2 PHE A  49     103.570  60.140  68.370  1.00  0.00           C
ATOM    701  HE2 PHE A  49     104.650  60.140  68.460  1.00  0.00           H
ATOM    702  CD2 PHE A  49     102.900  60.690  67.280  1.00  0.00           C
ATOM    703  HD2 PHE A  49     103.470  61.230  66.540  1.00  0.00           H
ATOM    704  C   PHE A  49      98.940  62.570  67.740  1.00  0.00           C
ATOM    705  O   PHE A  49      97.880  62.190  67.340  1.00  0.00           O
ATOM    706  N   ASN A  50      99.230  62.910  68.980  1.00  0.00           N
ATOM    707  H   ASN A  50     100.180  63.130  69.220  1.00  0.00           H
ATOM    708  CA  ASN A  50      98.240  62.730  70.080  1.00  0.00           C
ATOM    709  HA  ASN A  50      97.850  61.720  69.940  1.00  0.00           H
ATOM    710  CB  ASN A  50      98.980  62.770  71.450  1.00  0.00           C
ATOM    711  HB1 ASN A  50      98.200  62.670  72.210  1.00  0.00           H
ATOM    712  HB2 ASN A  50      99.510  63.720  71.420  1.00  0.00           H
ATOM    713  CG  ASN A  50      99.910  61.600  71.720  1.00  0.00           C
ATOM    714  OD1 ASN A  50     101.040  61.640  72.220  1.00  0.00           O
ATOM    715  ND2 ASN A  50      99.410  60.400  71.690  1.00  0.00           N
ATOM    716 1HD2 ASN A  50      98.450  60.130  71.530  1.00  0.00           H
ATOM    717 2HD2 ASN A  50     100.060  59.690  71.980  1.00  0.00           H
ATOM    718  C   ASN A  50      97.040  63.680  70.100  1.00  0.00           C
ATOM    719  O   ASN A  50      96.070  63.350  70.720  1.00  0.00           O
ATOM    720  N   THR A  51      97.040  64.750  69.310  1.00  0.00           N
ATOM    721  H   THR A  51      97.900  64.880  68.810  1.00  0.00           H
ATOM    722  CA  THR A  51      95.820  65.520  69.010  1.00  0.00           C
ATOM    723  HA  THR A  51      95.440  65.980  69.920  1.00  0.00           H
ATOM    724  CB  THR A  51      96.220  66.520  67.890  1.00  0.00           C
ATOM    725  HB  THR A  51      95.340  67.030  67.480  1.00  0.00           H
ATOM    726  CG2 THR A  51      97.210  67.510  68.430  1.00  0.00           C
ATOM    727 1HG2 THR A  51      97.420  68.440  67.910  1.00  0.00           H
ATOM    728 2HG2 THR A  51      96.860  67.740  69.440  1.00  0.00           H
ATOM    729 3HG2 THR A  51      98.170  67.000  68.510  1.00  0.00           H
ATOM    730  OG1 THR A  51      96.830  65.890  66.790  1.00  0.00           O
ATOM    731  HG1 THR A  51      97.440  66.440  66.310  1.00  0.00           H
ATOM    732  C   THR A  51      94.660  64.620  68.470  1.00  0.00           C
ATOM    733  O   THR A  51      93.470  64.890  68.740  1.00  0.00           O
ATOM    734  N   PHE A  52      95.020  63.510  67.790  1.00  0.00           N
ATOM    735  H   PHE A  52      95.970  63.410  67.470  1.00  0.00           H
ATOM    736  CA  PHE A  52      94.030  62.670  67.170  1.00  0.00           C
ATOM    737  HA  PHE A  52      93.040  63.120  67.070  1.00  0.00           H
ATOM    738  CB  PHE A  52      94.340  62.550  65.650  1.00  0.00           C
ATOM    739  HB1 PHE A  52      94.310  61.530  65.260  1.00  0.00           H
ATOM    740  HB2 PHE A  52      95.420  62.700  65.640  1.00  0.00           H
ATOM    741  CG  PHE A  52      93.730  63.560  64.750  1.00  0.00           C
ATOM    742  CD1 PHE A  52      93.860  64.950  65.040  1.00  0.00           C
ATOM    743  HD1 PHE A  52      94.270  65.330  65.960  1.00  0.00           H
ATOM    744  CE1 PHE A  52      93.380  65.910  64.190  1.00  0.00           C
ATOM    745  HE1 PHE A  52      93.580  66.950  64.390  1.00  0.00           H
ATOM    746  CZ  PHE A  52      92.870  65.580  62.910  1.00  0.00           C
ATOM    747  HZ  PHE A  52      92.710  66.360  62.180  1.00  0.00           H
ATOM    748  CE2 PHE A  52      92.810  64.240  62.600  1.00  0.00           C
ATOM    749  HE2 PHE A  52      92.610  64.020  61.560  1.00  0.00           H
ATOM    750  CD2 PHE A  52      93.140  63.220  63.530  1.00  0.00           C
ATOM    751  HD2 PHE A  52      93.090  62.170  63.270  1.00  0.00           H
ATOM    752  C   PHE A  52      93.940  61.290  67.780  1.00  0.00           C
ATOM    753  O   PHE A  52      93.020  60.520  67.540  1.00  0.00           O
ATOM    754  N   PHE A  53      94.950  60.830  68.590  1.00  0.00           N
ATOM    755  H   PHE A  53      95.630  61.490  68.940  1.00  0.00           H
ATOM    756  CA  PHE A  53      95.060  59.440  69.070  1.00  0.00           C
ATOM    757  HA  PHE A  53      94.180  58.850  68.810  1.00  0.00           H
ATOM    758  CB  PHE A  53      96.170  58.600  68.470  1.00  0.00           C
ATOM    759  HB1 PHE A  53      96.120  57.650  69.000  1.00  0.00           H
ATOM    760  HB2 PHE A  53      97.130  59.050  68.720  1.00  0.00           H
ATOM    761  CG  PHE A  53      96.030  58.180  67.020  1.00  0.00           C
ATOM    762  CD1 PHE A  53      96.410  59.000  65.980  1.00  0.00           C
ATOM    763  HD1 PHE A  53      96.560  60.050  66.150  1.00  0.00           H
ATOM    764  CE1 PHE A  53      96.340  58.500  64.660  1.00  0.00           C
ATOM    765  HE1 PHE A  53      96.630  59.130  63.830  1.00  0.00           H
ATOM    766  CZ  PHE A  53      95.940  57.140  64.470  1.00  0.00           C
ATOM    767  HZ  PHE A  53      96.000  56.720  63.480  1.00  0.00           H
ATOM    768  CE2 PHE A  53      95.560  56.300  65.530  1.00  0.00           C
ATOM    769  HE2 PHE A  53      95.370  55.260  65.340  1.00  0.00           H
ATOM    770  CD2 PHE A  53      95.610  56.860  66.780  1.00  0.00           C
ATOM    771  HD2 PHE A  53      95.390  56.190  67.600  1.00  0.00           H
ATOM    772  C   PHE A  53      95.260  59.510  70.630  1.00  0.00           C
ATOM    773  O   PHE A  53      96.270  60.110  71.110  1.00  0.00           O
ATOM    774  N   SER A  54      94.470  58.700  71.360  1.00  0.00           N
ATOM    775  H   SER A  54      93.750  58.220  70.840  1.00  0.00           H
ATOM    776  CA  SER A  54      94.680  58.290  72.750  1.00  0.00           C
ATOM    777  HA  SER A  54      95.280  59.020  73.290  1.00  0.00           H
ATOM    778  CB  SER A  54      93.450  58.310  73.630  1.00  0.00           C
ATOM    779  HB1 SER A  54      92.790  59.120  73.310  1.00  0.00           H
ATOM    780  HB2 SER A  54      93.650  58.300  74.710  1.00  0.00           H
ATOM    781  OG  SER A  54      92.680  57.240  73.310  1.00  0.00           O
ATOM    782  HG  SER A  54      91.870  57.540  72.890  1.00  0.00           H
ATOM    783  C   SER A  54      95.600  57.080  72.920  1.00  0.00           C
ATOM    784  O   SER A  54      96.070  56.530  71.910  1.00  0.00           O
ATOM    785  N   GLU A  55      96.040  56.860  74.150  1.00  0.00           N
ATOM    786  H   GLU A  55      95.800  57.450  74.930  1.00  0.00           H
ATOM    787  CA  GLU A  55      97.140  55.920  74.450  1.00  0.00           C
ATOM    788  HA  GLU A  55      97.250  55.150  73.680  1.00  0.00           H
ATOM    789  CB  GLU A  55      98.450  56.650  74.650  1.00  0.00           C
ATOM    790  HB1 GLU A  55      99.060  55.950  75.220  1.00  0.00           H
ATOM    791  HB2 GLU A  55      98.330  57.570  75.220  1.00  0.00           H
ATOM    792  CG  GLU A  55      99.040  56.880  73.250  1.00  0.00           C
ATOM    793  HG1 GLU A  55      98.480  57.690  72.790  1.00  0.00           H
ATOM    794  HG2 GLU A  55      98.990  55.990  72.620  1.00  0.00           H
ATOM    795  CD  GLU A  55     100.480  57.300  73.400  1.00  0.00           C
ATOM    796  OE1 GLU A  55     101.280  56.690  74.120  1.00  0.00           O
ATOM    797  OE2 GLU A  55     100.890  58.310  72.770  1.00  0.00           O
ATOM    798  C   GLU A  55      96.800  55.120  75.790  1.00  0.00           C
ATOM    799  O   GLU A  55      96.450  55.610  76.820  1.00  0.00           O
ATOM    800  N   THR A  56      97.060  53.800  75.810  1.00  0.00           N
ATOM    801  H   THR A  56      97.490  53.430  74.970  1.00  0.00           H
ATOM    802  CA  THR A  56      96.740  52.770  76.850  1.00  0.00           C
ATOM    803  HA  THR A  56      96.220  53.230  77.690  1.00  0.00           H
ATOM    804  CB  THR A  56      95.870  51.680  76.250  1.00  0.00           C
ATOM    805  HB  THR A  56      95.610  51.000  77.060  1.00  0.00           H
ATOM    806  CG2 THR A  56      94.720  52.370  75.620  1.00  0.00           C
ATOM    807 1HG2 THR A  56      94.140  52.840  76.420  1.00  0.00           H
ATOM    808 2HG2 THR A  56      94.920  52.990  74.750  1.00  0.00           H
ATOM    809 3HG2 THR A  56      94.100  51.620  75.140  1.00  0.00           H
ATOM    810  OG1 THR A  56      96.580  50.990  75.210  1.00  0.00           O
ATOM    811  HG1 THR A  56      96.600  51.660  74.520  1.00  0.00           H
ATOM    812  C   THR A  56      98.030  52.150  77.520  1.00  0.00           C
ATOM    813  O   THR A  56      99.130  52.280  77.010  1.00  0.00           O
ATOM    814  N   GLY A  57      97.880  51.680  78.770  1.00  0.00           N
ATOM    815  H   GLY A  57      96.970  51.710  79.220  1.00  0.00           H
ATOM    816  CA  GLY A  57      98.830  50.770  79.510  1.00  0.00           C
ATOM    817  HA1 GLY A  57      98.480  50.570  80.530  1.00  0.00           H
ATOM    818  HA2 GLY A  57      99.710  51.390  79.680  1.00  0.00           H
ATOM    819  C   GLY A  57      99.250  49.500  78.880  1.00  0.00           C
ATOM    820  O   GLY A  57     100.260  48.920  79.360  1.00  0.00           O
ATOM    821  N   ALA A  58      98.570  49.090  77.790  1.00  0.00           N
ATOM    822  H   ALA A  58      97.590  49.300  77.640  1.00  0.00           H
ATOM    823  CA  ALA A  58      99.090  48.070  76.870  1.00  0.00           C
ATOM    824  HA  ALA A  58      99.900  47.630  77.440  1.00  0.00           H
ATOM    825  CB  ALA A  58      98.080  46.940  76.630  1.00  0.00           C
ATOM    826  HB1 ALA A  58      98.530  46.090  76.120  1.00  0.00           H
ATOM    827  HB2 ALA A  58      97.730  46.490  77.560  1.00  0.00           H
ATOM    828  HB3 ALA A  58      97.180  47.330  76.160  1.00  0.00           H
ATOM    829  C   ALA A  58      99.740  48.570  75.550  1.00  0.00           C
ATOM    830  O   ALA A  58     100.190  47.780  74.720  1.00  0.00           O
ATOM    831  N   GLY A  59      99.870  49.910  75.400  1.00  0.00           N
ATOM    832  H   GLY A  59      99.410  50.550  76.030  1.00  0.00           H
ATOM    833  CA  GLY A  59     100.540  50.620  74.290  1.00  0.00           C
ATOM    834  HA1 GLY A  59     101.440  50.050  74.050  1.00  0.00           H
ATOM    835  HA2 GLY A  59     100.630  51.670  74.590  1.00  0.00           H
ATOM    836  C   GLY A  59      99.750  50.460  72.990  1.00  0.00           C
ATOM    837  O   GLY A  59     100.380  50.520  71.950  1.00  0.00           O
ATOM    838  N   LYS A  60      98.410  50.280  73.100  1.00  0.00           N
ATOM    839  H   LYS A  60      98.020  50.220  74.030  1.00  0.00           H
ATOM    840  CA  LYS A  60      97.460  50.420  71.970  1.00  0.00           C
ATOM    841  HA  LYS A  60      98.000  50.140  71.060  1.00  0.00           H
ATOM    842  CB  LYS A  60      96.260  49.500  71.960  1.00  0.00           C
ATOM    843  HB1 LYS A  60      95.870  49.660  72.960  1.00  0.00           H
ATOM    844  HB2 LYS A  60      96.730  48.570  71.650  1.00  0.00           H
ATOM    845  CG  LYS A  60      95.140  49.850  70.970  1.00  0.00           C
ATOM    846  HG1 LYS A  60      95.460  49.810  69.930  1.00  0.00           H
ATOM    847  HG2 LYS A  60      94.780  50.860  71.180  1.00  0.00           H
ATOM    848  CD  LYS A  60      93.890  48.930  71.130  1.00  0.00           C
ATOM    849  HD1 LYS A  60      93.100  49.190  70.420  1.00  0.00           H
ATOM    850  HD2 LYS A  60      93.360  49.050  72.070  1.00  0.00           H
ATOM    851  CE  LYS A  60      94.330  47.470  70.940  1.00  0.00           C
ATOM    852  HE1 LYS A  60      95.190  47.120  71.510  1.00  0.00           H
ATOM    853  HE2 LYS A  60      94.600  47.520  69.880  1.00  0.00           H
ATOM    854  NZ  LYS A  60      93.190  46.520  71.070  1.00  0.00           N
ATOM    855  HZ1 LYS A  60      92.840  46.490  72.020  1.00  0.00           H
ATOM    856  HZ2 LYS A  60      92.480  46.690  70.370  1.00  0.00           H
ATOM    857  HZ3 LYS A  60      93.480  45.580  70.830  1.00  0.00           H
ATOM    858  C   LYS A  60      97.070  51.920  71.720  1.00  0.00           C
ATOM    859  O   LYS A  60      96.390  52.540  72.610  1.00  0.00           O
ATOM    860  N   HIS A  61      97.510  52.470  70.600  1.00  0.00           N
ATOM    861  H   HIS A  61      98.230  52.090  70.000  1.00  0.00           H
ATOM    862  CA  HIS A  61      97.060  53.820  70.150  1.00  0.00           C
ATOM    863  HA  HIS A  61      97.030  54.430  71.050  1.00  0.00           H
ATOM    864  CB  HIS A  61      98.080  54.510  69.170  1.00  0.00           C
ATOM    865  HB1 HIS A  61      97.630  55.430  68.800  1.00  0.00           H
ATOM    866  HB2 HIS A  61      98.270  53.900  68.280  1.00  0.00           H
ATOM    867  CG  HIS A  61      99.420  54.790  69.780  1.00  0.00           C
ATOM    868  ND1 HIS A  61     100.000  54.100  70.900  1.00  0.00           N
ATOM    869  CE1 HIS A  61     101.070  54.870  71.220  1.00  0.00           C
ATOM    870  HE1 HIS A  61     101.850  54.650  71.940  1.00  0.00           H
ATOM    871  NE2 HIS A  61     101.280  55.910  70.390  1.00  0.00           N
ATOM    872  HE2 HIS A  61     102.110  56.470  70.250  1.00  0.00           H
ATOM    873  CD2 HIS A  61     100.210  55.810  69.490  1.00  0.00           C
ATOM    874  HD2 HIS A  61     100.120  56.530  68.690  1.00  0.00           H
ATOM    875  C   HIS A  61      95.650  53.840  69.610  1.00  0.00           C
ATOM    876  O   HIS A  61      95.290  53.010  68.760  1.00  0.00           O
ATOM    877  N   VAL A  62      94.800  54.710  70.170  1.00  0.00           N
ATOM    878  H   VAL A  62      95.110  55.350  70.890  1.00  0.00           H
ATOM    879  CA  VAL A  62      93.360  54.690  69.920  1.00  0.00           C
ATOM    880  HA  VAL A  62      93.090  53.770  69.400  1.00  0.00           H
ATOM    881  CB  VAL A  62      92.580  54.520  71.250  1.00  0.00           C
ATOM    882  HB  VAL A  62      92.950  55.340  71.880  1.00  0.00           H
ATOM    883  CG1 VAL A  62      91.040  54.380  71.150  1.00  0.00           C
ATOM    884 1HG1 VAL A  62      90.640  54.390  72.170  1.00  0.00           H
ATOM    885 2HG1 VAL A  62      90.710  55.240  70.560  1.00  0.00           H
ATOM    886 3HG1 VAL A  62      90.710  53.500  70.610  1.00  0.00           H
ATOM    887  CG2 VAL A  62      92.900  53.210  72.010  1.00  0.00           C
ATOM    888 1HG2 VAL A  62      92.530  52.310  71.520  1.00  0.00           H
ATOM    889 2HG2 VAL A  62      93.960  53.050  72.210  1.00  0.00           H
ATOM    890 3HG2 VAL A  62      92.380  53.220  72.970  1.00  0.00           H
ATOM    891  C   VAL A  62      92.900  56.000  69.190  1.00  0.00           C
ATOM    892  O   VAL A  62      92.910  57.050  69.820  1.00  0.00           O
ATOM    893  N   PRO A  63      92.380  55.930  67.940  1.00  0.00           N
ATOM    894  CD  PRO A  63      92.530  54.820  67.060  1.00  0.00           C
ATOM    895  HD1 PRO A  63      91.960  53.990  67.480  1.00  0.00           H
ATOM    896  HD2 PRO A  63      93.580  54.640  66.870  1.00  0.00           H
ATOM    897  CG  PRO A  63      91.750  55.230  65.750  1.00  0.00           C
ATOM    898  HG1 PRO A  63      91.160  54.370  65.430  1.00  0.00           H
ATOM    899  HG2 PRO A  63      92.450  55.550  64.980  1.00  0.00           H
ATOM    900  CB  PRO A  63      90.880  56.380  66.260  1.00  0.00           C
ATOM    901  HB1 PRO A  63      89.930  55.930  66.540  1.00  0.00           H
ATOM    902  HB2 PRO A  63      90.670  57.120  65.490  1.00  0.00           H
ATOM    903  CA  PRO A  63      91.670  57.020  67.390  1.00  0.00           C
ATOM    904  HA  PRO A  63      92.320  57.740  66.890  1.00  0.00           H
ATOM    905  C   PRO A  63      90.610  57.780  68.280  1.00  0.00           C
ATOM    906  O   PRO A  63      89.730  57.220  68.930  1.00  0.00           O
ATOM    907  N   ARG A  64      90.730  59.090  68.220  1.00  0.00           N
ATOM    908  H   ARG A  64      91.580  59.490  67.860  1.00  0.00           H
ATOM    909  CA  ARG A  64      89.730  59.960  68.720  1.00  0.00           C
ATOM    910  HA  ARG A  64      89.370  59.540  69.660  1.00  0.00           H
ATOM    911  CB  ARG A  64      90.370  61.310  69.210  1.00  0.00           C
ATOM    912  HB1 ARG A  64      89.510  61.900  69.540  1.00  0.00           H
ATOM    913  HB2 ARG A  64      90.910  61.830  68.410  1.00  0.00           H
ATOM    914  CG  ARG A  64      91.320  61.270  70.380  1.00  0.00           C
ATOM    915  HG1 ARG A  64      92.110  60.580  70.080  1.00  0.00           H
ATOM    916  HG2 ARG A  64      90.810  60.860  71.250  1.00  0.00           H
ATOM    917  CD  ARG A  64      92.000  62.610  70.640  1.00  0.00           C
ATOM    918  HD1 ARG A  64      91.270  63.200  71.200  1.00  0.00           H
ATOM    919  HD2 ARG A  64      92.070  63.090  69.670  1.00  0.00           H
ATOM    920  NE  ARG A  64      93.260  62.580  71.390  1.00  0.00           N
ATOM    921  HE  ARG A  64      94.070  62.940  70.900  1.00  0.00           H
ATOM    922  CZ  ARG A  64      93.430  62.360  72.640  1.00  0.00           C
ATOM    923  NH1 ARG A  64      92.520  62.010  73.420  1.00  0.00           N
ATOM    924 1HH1 ARG A  64      91.520  62.070  73.250  1.00  0.00           H
ATOM    925 2HH1 ARG A  64      92.760  61.710  74.360  1.00  0.00           H
ATOM    926  NH2 ARG A  64      94.660  62.390  73.060  1.00  0.00           N
ATOM    927 1HH2 ARG A  64      95.280  62.940  72.470  1.00  0.00           H
ATOM    928 2HH2 ARG A  64      94.760  62.380  74.060  1.00  0.00           H
ATOM    929  C   ARG A  64      88.520  59.940  67.700  1.00  0.00           C
ATOM    930  O   ARG A  64      88.180  60.990  67.210  1.00  0.00           O
ATOM    931  N   ALA A  65      87.930  58.780  67.360  1.00  0.00           N
ATOM    932  H   ALA A  65      88.270  57.950  67.820  1.00  0.00           H
ATOM    933  CA  ALA A  65      86.790  58.690  66.480  1.00  0.00           C
ATOM    934  HA  ALA A  65      86.650  59.700  66.080  1.00  0.00           H
ATOM    935  CB  ALA A  65      87.280  57.860  65.340  1.00  0.00           C
ATOM    936  HB1 ALA A  65      88.330  58.090  65.130  1.00  0.00           H
ATOM    937  HB2 ALA A  65      87.060  56.800  65.460  1.00  0.00           H
ATOM    938  HB3 ALA A  65      86.650  58.230  64.530  1.00  0.00           H
ATOM    939  C   ALA A  65      85.550  58.050  67.100  1.00  0.00           C
ATOM    940  O   ALA A  65      85.570  57.190  67.980  1.00  0.00           O
ATOM    941  N   VAL A  66      84.450  58.570  66.620  1.00  0.00           N
ATOM    942  H   VAL A  66      84.610  59.300  65.940  1.00  0.00           H
ATOM    943  CA  VAL A  66      83.110  57.950  66.600  1.00  0.00           C
ATOM    944  HA  VAL A  66      83.300  56.990  67.070  1.00  0.00           H
ATOM    945  CB  VAL A  66      82.140  58.760  67.470  1.00  0.00           C
ATOM    946  HB  VAL A  66      81.980  59.750  67.040  1.00  0.00           H
ATOM    947  CG1 VAL A  66      80.830  58.070  67.700  1.00  0.00           C
ATOM    948 1HG1 VAL A  66      80.150  58.740  68.230  1.00  0.00           H
ATOM    949 2HG1 VAL A  66      80.330  57.820  66.770  1.00  0.00           H
ATOM    950 3HG1 VAL A  66      80.840  57.170  68.310  1.00  0.00           H
ATOM    951  CG2 VAL A  66      82.700  58.960  68.940  1.00  0.00           C
ATOM    952 1HG2 VAL A  66      83.410  59.780  68.870  1.00  0.00           H
ATOM    953 2HG2 VAL A  66      81.940  59.340  69.630  1.00  0.00           H
ATOM    954 3HG2 VAL A  66      83.130  58.020  69.280  1.00  0.00           H
ATOM    955  C   VAL A  66      82.510  57.690  65.220  1.00  0.00           C
ATOM    956  O   VAL A  66      82.450  58.570  64.350  1.00  0.00           O
ATOM    957  N   PHE A  67      82.020  56.460  65.030  1.00  0.00           N
ATOM    958  H   PHE A  67      82.200  55.690  65.660  1.00  0.00           H
ATOM    959  CA  PHE A  67      81.340  56.060  63.840  1.00  0.00           C
ATOM    960  HA  PHE A  67      81.430  56.820  63.070  1.00  0.00           H
ATOM    961  CB  PHE A  67      81.920  54.770  63.320  1.00  0.00           C
ATOM    962  HB1 PHE A  67      81.340  54.510  62.440  1.00  0.00           H
ATOM    963  HB2 PHE A  67      81.870  54.000  64.090  1.00  0.00           H
ATOM    964  CG  PHE A  67      83.350  54.920  62.840  1.00  0.00           C
ATOM    965  CD1 PHE A  67      84.420  54.770  63.700  1.00  0.00           C
ATOM    966  HD1 PHE A  67      84.200  54.640  64.750  1.00  0.00           H
ATOM    967  CE1 PHE A  67      85.770  54.860  63.280  1.00  0.00           C
ATOM    968  HE1 PHE A  67      86.500  54.740  64.070  1.00  0.00           H
ATOM    969  CZ  PHE A  67      86.050  55.250  61.960  1.00  0.00           C
ATOM    970  HZ  PHE A  67      87.060  55.300  61.600  1.00  0.00           H
ATOM    971  CE2 PHE A  67      85.020  55.430  61.020  1.00  0.00           C
ATOM    972  HE2 PHE A  67      85.210  55.680  59.990  1.00  0.00           H
ATOM    973  CD2 PHE A  67      83.670  55.340  61.500  1.00  0.00           C
ATOM    974  HD2 PHE A  67      82.840  55.500  60.830  1.00  0.00           H
ATOM    975  C   PHE A  67      79.880  55.850  64.160  1.00  0.00           C
ATOM    976  O   PHE A  67      79.580  55.200  65.140  1.00  0.00           O
ATOM    977  N   VAL A  68      79.010  56.430  63.310  1.00  0.00           N
ATOM    978  H   VAL A  68      79.370  56.920  62.500  1.00  0.00           H
ATOM    979  CA  VAL A  68      77.570  56.510  63.660  1.00  0.00           C
ATOM    980  HA  VAL A  68      77.330  55.640  64.270  1.00  0.00           H
ATOM    981  CB  VAL A  68      77.340  57.760  64.540  1.00  0.00           C
ATOM    982  HB  VAL A  68      77.950  57.650  65.440  1.00  0.00           H
ATOM    983  CG1 VAL A  68      77.700  59.130  63.900  1.00  0.00           C
ATOM    984 1HG1 VAL A  68      77.570  59.970  64.580  1.00  0.00           H
ATOM    985 2HG1 VAL A  68      78.740  59.100  63.570  1.00  0.00           H
ATOM    986 3HG1 VAL A  68      77.090  59.300  63.020  1.00  0.00           H
ATOM    987  CG2 VAL A  68      75.930  57.950  65.160  1.00  0.00           C
ATOM    988 1HG2 VAL A  68      75.190  58.220  64.410  1.00  0.00           H
ATOM    989 2HG2 VAL A  68      75.680  56.960  65.550  1.00  0.00           H
ATOM    990 3HG2 VAL A  68      76.140  58.620  65.990  1.00  0.00           H
ATOM    991  C   VAL A  68      76.690  56.460  62.430  1.00  0.00           C
ATOM    992  O   VAL A  68      76.720  57.380  61.640  1.00  0.00           O
ATOM    993  N   ASP A  69      75.990  55.320  62.240  1.00  0.00           N
ATOM    994  H   ASP A  69      76.170  54.560  62.870  1.00  0.00           H
ATOM    995  CA  ASP A  69      75.000  55.060  61.130  1.00  0.00           C
ATOM    996  HA  ASP A  69      74.710  55.970  60.590  1.00  0.00           H
ATOM    997  CB  ASP A  69      75.660  54.150  60.140  1.00  0.00           C
ATOM    998  HB1 ASP A  69      75.530  53.130  60.520  1.00  0.00           H
ATOM    999  HB2 ASP A  69      76.750  54.220  60.110  1.00  0.00           H
ATOM   1000  CG  ASP A  69      75.030  54.250  58.750  1.00  0.00           C
ATOM   1001  OD1 ASP A  69      74.010  54.980  58.590  1.00  0.00           O
ATOM   1002  OD2 ASP A  69      75.610  53.700  57.810  1.00  0.00           O
ATOM   1003  C   ASP A  69      73.640  54.490  61.600  1.00  0.00           C
ATOM   1004  O   ASP A  69      73.600  53.720  62.550  1.00  0.00           O
ATOM   1005  N   LEU A  70      72.510  54.840  61.010  1.00  0.00           N
ATOM   1006  H   LEU A  70      72.620  55.360  60.150  1.00  0.00           H
ATOM   1007  CA  LEU A  70      71.160  54.400  61.410  1.00  0.00           C
ATOM   1008  HA  LEU A  70      71.160  54.450  62.500  1.00  0.00           H
ATOM   1009  CB  LEU A  70      70.120  55.470  60.970  1.00  0.00           C
ATOM   1010  HB1 LEU A  70      69.100  55.220  61.270  1.00  0.00           H
ATOM   1011  HB2 LEU A  70      70.110  55.430  59.880  1.00  0.00           H
ATOM   1012  CG  LEU A  70      70.260  56.900  61.540  1.00  0.00           C
ATOM   1013  HG  LEU A  70      71.300  57.200  61.390  1.00  0.00           H
ATOM   1014  CD1 LEU A  70      69.330  57.900  60.980  1.00  0.00           C
ATOM   1015 1HD1 LEU A  70      69.480  57.800  59.900  1.00  0.00           H
ATOM   1016 2HD1 LEU A  70      68.270  57.680  61.100  1.00  0.00           H
ATOM   1017 3HD1 LEU A  70      69.510  58.910  61.360  1.00  0.00           H
ATOM   1018  CD2 LEU A  70      70.070  56.960  63.040  1.00  0.00           C
ATOM   1019 1HD2 LEU A  70      70.560  57.830  63.470  1.00  0.00           H
ATOM   1020 2HD2 LEU A  70      69.030  56.910  63.370  1.00  0.00           H
ATOM   1021 3HD2 LEU A  70      70.710  56.240  63.550  1.00  0.00           H
ATOM   1022  C   LEU A  70      70.740  52.930  61.080  1.00  0.00           C
ATOM   1023  O   LEU A  70      69.620  52.560  61.420  1.00  0.00           O
ATOM   1024  N   GLU A  71      71.600  52.150  60.510  1.00  0.00           N
ATOM   1025  H   GLU A  71      72.500  52.550  60.270  1.00  0.00           H
ATOM   1026  CA  GLU A  71      71.420  50.750  60.190  1.00  0.00           C
ATOM   1027  HA  GLU A  71      70.640  50.220  60.740  1.00  0.00           H
ATOM   1028  CB  GLU A  71      70.900  50.670  58.750  1.00  0.00           C
ATOM   1029  HB1 GLU A  71      69.940  51.170  58.650  1.00  0.00           H
ATOM   1030  HB2 GLU A  71      70.730  49.650  58.420  1.00  0.00           H
ATOM   1031  CG  GLU A  71      71.760  51.360  57.650  1.00  0.00           C
ATOM   1032  HG1 GLU A  71      72.430  52.060  58.140  1.00  0.00           H
ATOM   1033  HG2 GLU A  71      71.000  51.780  56.990  1.00  0.00           H
ATOM   1034  CD  GLU A  71      72.580  50.520  56.640  1.00  0.00           C
ATOM   1035  OE1 GLU A  71      72.810  49.360  56.960  1.00  0.00           O
ATOM   1036  OE2 GLU A  71      72.980  50.960  55.490  1.00  0.00           O
ATOM   1037  C   GLU A  71      72.790  50.000  60.240  1.00  0.00           C
ATOM   1038  O   GLU A  71      73.800  50.760  60.240  1.00  0.00           O
ATOM   1039  N   PRO A  72      72.930  48.710  60.430  1.00  0.00           N
ATOM   1040  CD  PRO A  72      71.830  47.730  60.510  1.00  0.00           C
ATOM   1041  HD1 PRO A  72      71.280  47.570  59.580  1.00  0.00           H
ATOM   1042  HD2 PRO A  72      71.190  48.020  61.340  1.00  0.00           H
ATOM   1043  CG  PRO A  72      72.570  46.450  60.860  1.00  0.00           C
ATOM   1044  HG1 PRO A  72      72.810  45.930  59.930  1.00  0.00           H
ATOM   1045  HG2 PRO A  72      71.970  45.770  61.470  1.00  0.00           H
ATOM   1046  CB  PRO A  72      73.870  46.810  61.500  1.00  0.00           C
ATOM   1047  HB1 PRO A  72      74.620  46.070  61.250  1.00  0.00           H
ATOM   1048  HB2 PRO A  72      73.830  46.860  62.590  1.00  0.00           H
ATOM   1049  CA  PRO A  72      74.260  48.140  60.840  1.00  0.00           C
ATOM   1050  HA  PRO A  72      74.740  48.910  61.450  1.00  0.00           H
ATOM   1051  C   PRO A  72      75.340  47.940  59.790  1.00  0.00           C
ATOM   1052  O   PRO A  72      76.530  47.760  60.110  1.00  0.00           O
ATOM   1053  N   THR A  73      74.990  47.920  58.540  1.00  0.00           N
ATOM   1054  H   THR A  73      74.070  48.260  58.280  1.00  0.00           H
ATOM   1055  CA  THR A  73      75.770  47.200  57.500  1.00  0.00           C
ATOM   1056  HA  THR A  73      75.970  46.220  57.940  1.00  0.00           H
ATOM   1057  CB  THR A  73      74.960  46.950  56.190  1.00  0.00           C
ATOM   1058  HB  THR A  73      75.660  46.370  55.570  1.00  0.00           H
ATOM   1059  CG2 THR A  73      73.800  46.090  56.380  1.00  0.00           C
ATOM   1060 1HG2 THR A  73      74.190  45.080  56.530  1.00  0.00           H
ATOM   1061 2HG2 THR A  73      73.240  46.380  57.270  1.00  0.00           H
ATOM   1062 3HG2 THR A  73      73.230  46.150  55.450  1.00  0.00           H
ATOM   1063  OG1 THR A  73      74.520  48.050  55.530  1.00  0.00           O
ATOM   1064  HG1 THR A  73      73.910  48.520  56.110  1.00  0.00           H
ATOM   1065  C   THR A  73      77.190  47.760  57.100  1.00  0.00           C
ATOM   1066  O   THR A  73      78.040  47.060  56.680  1.00  0.00           O
ATOM   1067  N   VAL A  74      77.410  49.070  57.180  1.00  0.00           N
ATOM   1068  H   VAL A  74      76.640  49.640  57.500  1.00  0.00           H
ATOM   1069  CA  VAL A  74      78.760  49.810  56.930  1.00  0.00           C
ATOM   1070  HA  VAL A  74      79.270  49.310  56.110  1.00  0.00           H
ATOM   1071  CB  VAL A  74      78.460  51.210  56.400  1.00  0.00           C
ATOM   1072  HB  VAL A  74      78.010  51.740  57.240  1.00  0.00           H
ATOM   1073  CG1 VAL A  74      79.650  52.000  55.850  1.00  0.00           C
ATOM   1074 1HG1 VAL A  74      80.100  51.520  54.980  1.00  0.00           H
ATOM   1075 2HG1 VAL A  74      79.340  53.040  55.770  1.00  0.00           H
ATOM   1076 3HG1 VAL A  74      80.470  52.040  56.570  1.00  0.00           H
ATOM   1077  CG2 VAL A  74      77.460  51.220  55.260  1.00  0.00           C
ATOM   1078 1HG2 VAL A  74      77.180  52.220  54.930  1.00  0.00           H
ATOM   1079 2HG2 VAL A  74      77.720  50.670  54.360  1.00  0.00           H
ATOM   1080 3HG2 VAL A  74      76.540  50.820  55.710  1.00  0.00           H
ATOM   1081  C   VAL A  74      79.690  49.820  58.120  1.00  0.00           C
ATOM   1082  O   VAL A  74      80.930  49.790  58.040  1.00  0.00           O
ATOM   1083  N   ILE A  75      79.060  49.780  59.320  1.00  0.00           N
ATOM   1084  H   ILE A  75      78.050  49.780  59.320  1.00  0.00           H
ATOM   1085  CA  ILE A  75      79.860  49.840  60.600  1.00  0.00           C
ATOM   1086  HA  ILE A  75      80.780  50.350  60.320  1.00  0.00           H
ATOM   1087  CB  ILE A  75      79.290  50.730  61.670  1.00  0.00           C
ATOM   1088  HB  ILE A  75      78.270  50.450  61.960  1.00  0.00           H
ATOM   1089  CG2 ILE A  75      80.140  50.660  62.960  1.00  0.00           C
ATOM   1090 1HG2 ILE A  75      79.570  51.120  63.770  1.00  0.00           H
ATOM   1091 2HG2 ILE A  75      80.240  49.610  63.250  1.00  0.00           H
ATOM   1092 3HG2 ILE A  75      81.110  51.130  62.880  1.00  0.00           H
ATOM   1093  CG1 ILE A  75      79.140  52.180  61.320  1.00  0.00           C
ATOM   1094 1HG1 ILE A  75      78.480  52.220  60.450  1.00  0.00           H
ATOM   1095 2HG1 ILE A  75      80.130  52.590  61.090  1.00  0.00           H
ATOM   1096  CD  ILE A  75      78.580  53.120  62.340  1.00  0.00           C
ATOM   1097  HD1 ILE A  75      78.220  54.020  61.850  1.00  0.00           H
ATOM   1098  HD2 ILE A  75      77.830  52.610  62.960  1.00  0.00           H
ATOM   1099  HD3 ILE A  75      79.350  53.450  63.040  1.00  0.00           H
ATOM   1100  C   ILE A  75      80.270  48.390  60.990  1.00  0.00           C
ATOM   1101  O   ILE A  75      81.400  48.270  61.440  1.00  0.00           O
ATOM   1102  N   ASP A  76      79.440  47.450  60.650  1.00  0.00           N
ATOM   1103  H   ASP A  76      78.520  47.700  60.340  1.00  0.00           H
ATOM   1104  CA  ASP A  76      79.750  46.050  60.650  1.00  0.00           C
ATOM   1105  HA  ASP A  76      79.790  45.830  61.720  1.00  0.00           H
ATOM   1106  CB  ASP A  76      78.520  45.250  60.000  1.00  0.00           C
ATOM   1107  HB1 ASP A  76      79.030  44.500  59.390  1.00  0.00           H
ATOM   1108  HB2 ASP A  76      77.800  45.740  59.340  1.00  0.00           H
ATOM   1109  CG  ASP A  76      77.750  44.500  61.090  1.00  0.00           C
ATOM   1110  OD1 ASP A  76      78.060  44.540  62.360  1.00  0.00           O
ATOM   1111  OD2 ASP A  76      76.810  43.740  60.720  1.00  0.00           O
ATOM   1112  C   ASP A  76      81.140  45.800  59.960  1.00  0.00           C
ATOM   1113  O   ASP A  76      81.900  44.950  60.430  1.00  0.00           O
ATOM   1114  N   GLU A  77      81.430  46.610  58.940  1.00  0.00           N
ATOM   1115  H   GLU A  77      80.770  47.280  58.560  1.00  0.00           H
ATOM   1116  CA  GLU A  77      82.610  46.350  58.120  1.00  0.00           C
ATOM   1117  HA  GLU A  77      82.790  45.280  58.080  1.00  0.00           H
ATOM   1118  CB  GLU A  77      82.290  46.840  56.650  1.00  0.00           C
ATOM   1119  HB1 GLU A  77      83.220  46.720  56.100  1.00  0.00           H
ATOM   1120  HB2 GLU A  77      82.020  47.900  56.560  1.00  0.00           H
ATOM   1121  CG  GLU A  77      81.160  46.090  55.920  1.00  0.00           C
ATOM   1122  HG1 GLU A  77      80.790  46.840  55.220  1.00  0.00           H
ATOM   1123  HG2 GLU A  77      80.240  46.020  56.500  1.00  0.00           H
ATOM   1124  CD  GLU A  77      81.590  44.710  55.280  1.00  0.00           C
ATOM   1125  OE1 GLU A  77      82.110  43.890  56.070  1.00  0.00           O
ATOM   1126  OE2 GLU A  77      81.590  44.450  54.060  1.00  0.00           O
ATOM   1127  C   GLU A  77      83.720  47.010  58.850  1.00  0.00           C
ATOM   1128  O   GLU A  77      84.830  46.660  58.600  1.00  0.00           O
ATOM   1129  N   VAL A  78      83.470  47.950  59.770  1.00  0.00           N
ATOM   1130  H   VAL A  78      82.510  48.180  59.980  1.00  0.00           H
ATOM   1131  CA  VAL A  78      84.630  48.450  60.620  1.00  0.00           C
ATOM   1132  HA  VAL A  78      85.540  48.540  60.030  1.00  0.00           H
ATOM   1133  CB  VAL A  78      84.300  49.790  61.230  1.00  0.00           C
ATOM   1134  HB  VAL A  78      83.450  49.740  61.910  1.00  0.00           H
ATOM   1135  CG1 VAL A  78      85.500  50.330  62.030  1.00  0.00           C
ATOM   1136 1HG1 VAL A  78      85.520  51.400  62.220  1.00  0.00           H
ATOM   1137 2HG1 VAL A  78      85.710  49.740  62.920  1.00  0.00           H
ATOM   1138 3HG1 VAL A  78      86.370  50.170  61.390  1.00  0.00           H
ATOM   1139  CG2 VAL A  78      84.160  50.720  60.080  1.00  0.00           C
ATOM   1140 1HG2 VAL A  78      83.340  50.440  59.400  1.00  0.00           H
ATOM   1141 2HG2 VAL A  78      84.030  51.730  60.460  1.00  0.00           H
ATOM   1142 3HG2 VAL A  78      85.050  50.690  59.450  1.00  0.00           H
ATOM   1143  C   VAL A  78      84.910  47.410  61.710  1.00  0.00           C
ATOM   1144  O   VAL A  78      86.020  47.030  61.890  1.00  0.00           O
ATOM   1145  N   ARG A  79      83.860  46.980  62.470  1.00  0.00           N
ATOM   1146  H   ARG A  79      82.940  47.360  62.310  1.00  0.00           H
ATOM   1147  CA  ARG A  79      83.990  45.960  63.560  1.00  0.00           C
ATOM   1148  HA  ARG A  79      84.720  46.330  64.280  1.00  0.00           H
ATOM   1149  CB  ARG A  79      82.720  45.910  64.420  1.00  0.00           C
ATOM   1150  HB1 ARG A  79      82.690  46.910  64.850  1.00  0.00           H
ATOM   1151  HB2 ARG A  79      82.850  45.220  65.260  1.00  0.00           H
ATOM   1152  CG  ARG A  79      81.520  45.490  63.680  1.00  0.00           C
ATOM   1153  HG1 ARG A  79      81.670  44.500  63.250  1.00  0.00           H
ATOM   1154  HG2 ARG A  79      81.330  46.190  62.870  1.00  0.00           H
ATOM   1155  CD  ARG A  79      80.320  45.350  64.650  1.00  0.00           C
ATOM   1156  HD1 ARG A  79      80.630  44.830  65.560  1.00  0.00           H
ATOM   1157  HD2 ARG A  79      79.510  44.820  64.150  1.00  0.00           H
ATOM   1158  NE  ARG A  79      79.810  46.630  65.130  1.00  0.00           N
ATOM   1159  HE  ARG A  79      80.170  46.910  66.030  1.00  0.00           H
ATOM   1160  CZ  ARG A  79      78.700  47.270  64.910  1.00  0.00           C
ATOM   1161  NH1 ARG A  79      77.860  46.850  63.980  1.00  0.00           N
ATOM   1162 1HH1 ARG A  79      77.940  45.900  63.620  1.00  0.00           H
ATOM   1163 2HH1 ARG A  79      76.980  47.330  63.860  1.00  0.00           H
ATOM   1164  NH2 ARG A  79      78.210  48.260  65.610  1.00  0.00           N
ATOM   1165 1HH2 ARG A  79      78.710  48.530  66.450  1.00  0.00           H
ATOM   1166 2HH2 ARG A  79      77.300  48.650  65.390  1.00  0.00           H
ATOM   1167  C   ARG A  79      84.470  44.540  63.080  1.00  0.00           C
ATOM   1168  O   ARG A  79      85.030  43.850  63.970  1.00  0.00           O
ATOM   1169  N   THR A  80      84.450  44.170  61.800  1.00  0.00           N
ATOM   1170  H   THR A  80      83.810  44.660  61.200  1.00  0.00           H
ATOM   1171  CA  THR A  80      85.180  43.080  61.100  1.00  0.00           C
ATOM   1172  HA  THR A  80      85.760  42.490  61.820  1.00  0.00           H
ATOM   1173  CB  THR A  80      84.210  42.010  60.490  1.00  0.00           C
ATOM   1174  HB  THR A  80      84.870  41.190  60.210  1.00  0.00           H
ATOM   1175  CG2 THR A  80      83.130  41.500  61.450  1.00  0.00           C
ATOM   1176 1HG2 THR A  80      83.700  40.980  62.220  1.00  0.00           H
ATOM   1177 2HG2 THR A  80      82.600  42.340  61.910  1.00  0.00           H
ATOM   1178 3HG2 THR A  80      82.480  40.890  60.820  1.00  0.00           H
ATOM   1179  OG1 THR A  80      83.540  42.490  59.290  1.00  0.00           O
ATOM   1180  HG1 THR A  80      82.770  43.010  59.540  1.00  0.00           H
ATOM   1181  C   THR A  80      86.340  43.480  60.140  1.00  0.00           C
ATOM   1182  O   THR A  80      87.050  42.670  59.550  1.00  0.00           O
ATOM   1183  N   GLY A  81      86.600  44.760  59.970  1.00  0.00           N
ATOM   1184  H   GLY A  81      86.080  45.390  60.570  1.00  0.00           H
ATOM   1185  CA  GLY A  81      87.640  45.330  59.040  1.00  0.00           C
ATOM   1186  HA1 GLY A  81      87.650  46.420  59.040  1.00  0.00           H
ATOM   1187  HA2 GLY A  81      87.440  44.930  58.050  1.00  0.00           H
ATOM   1188  C   GLY A  81      89.040  44.880  59.460  1.00  0.00           C
ATOM   1189  O   GLY A  81      89.240  44.260  60.510  1.00  0.00           O
ATOM   1190  N   THR A  82      90.020  45.280  58.620  1.00  0.00           N
ATOM   1191  H   THR A  82      89.770  45.770  57.770  1.00  0.00           H
ATOM   1192  CA  THR A  82      91.450  45.050  58.890  1.00  0.00           C
ATOM   1193  HA  THR A  82      91.650  43.980  58.960  1.00  0.00           H
ATOM   1194  CB  THR A  82      92.270  45.580  57.690  1.00  0.00           C
ATOM   1195  HB  THR A  82      93.340  45.660  57.890  1.00  0.00           H
ATOM   1196  CG2 THR A  82      92.080  44.810  56.380  1.00  0.00           C
ATOM   1197 1HG2 THR A  82      92.850  45.220  55.730  1.00  0.00           H
ATOM   1198 2HG2 THR A  82      92.320  43.760  56.540  1.00  0.00           H
ATOM   1199 3HG2 THR A  82      91.050  44.850  56.020  1.00  0.00           H
ATOM   1200  OG1 THR A  82      91.990  46.900  57.340  1.00  0.00           O
ATOM   1201  HG1 THR A  82      92.700  47.270  56.820  1.00  0.00           H
ATOM   1202  C   THR A  82      92.070  45.800  60.050  1.00  0.00           C
ATOM   1203  O   THR A  82      92.890  45.220  60.770  1.00  0.00           O
ATOM   1204  N   TYR A  83      91.520  47.020  60.260  1.00  0.00           N
ATOM   1205  H   TYR A  83      91.010  47.420  59.490  1.00  0.00           H
ATOM   1206  CA  TYR A  83      91.690  47.830  61.500  1.00  0.00           C
ATOM   1207  HA  TYR A  83      92.640  47.540  61.950  1.00  0.00           H
ATOM   1208  CB  TYR A  83      91.810  49.340  61.080  1.00  0.00           C
ATOM   1209  HB1 TYR A  83      91.640  50.040  61.890  1.00  0.00           H
ATOM   1210  HB2 TYR A  83      90.990  49.520  60.390  1.00  0.00           H
ATOM   1211  CG  TYR A  83      93.100  49.780  60.460  1.00  0.00           C
ATOM   1212  CD1 TYR A  83      93.150  49.930  59.050  1.00  0.00           C
ATOM   1213  HD1 TYR A  83      92.320  49.700  58.400  1.00  0.00           H
ATOM   1214  CE1 TYR A  83      94.410  50.190  58.400  1.00  0.00           C
ATOM   1215  HE1 TYR A  83      94.480  50.120  57.330  1.00  0.00           H
ATOM   1216  CZ  TYR A  83      95.580  50.380  59.220  1.00  0.00           C
ATOM   1217  OH  TYR A  83      96.720  50.380  58.600  1.00  0.00           O
ATOM   1218  HH  TYR A  83      97.420  50.550  59.240  1.00  0.00           H
ATOM   1219  CE2 TYR A  83      95.460  50.150  60.580  1.00  0.00           C
ATOM   1220  HE2 TYR A  83      96.390  50.200  61.120  1.00  0.00           H
ATOM   1221  CD2 TYR A  83      94.260  49.910  61.250  1.00  0.00           C
ATOM   1222  HD2 TYR A  83      94.320  49.680  62.300  1.00  0.00           H
ATOM   1223  C   TYR A  83      90.760  47.650  62.690  1.00  0.00           C
ATOM   1224  O   TYR A  83      90.910  48.360  63.660  1.00  0.00           O
ATOM   1225  N   ARG A  84      89.850  46.720  62.780  1.00  0.00           N
ATOM   1226  H   ARG A  84      89.710  46.190  61.930  1.00  0.00           H
ATOM   1227  CA  ARG A  84      88.910  46.470  63.920  1.00  0.00           C
ATOM   1228  HA  ARG A  84      88.200  47.290  63.990  1.00  0.00           H
ATOM   1229  CB  ARG A  84      88.110  45.110  63.750  1.00  0.00           C
ATOM   1230  HB1 ARG A  84      87.680  45.120  62.750  1.00  0.00           H
ATOM   1231  HB2 ARG A  84      87.300  45.180  64.480  1.00  0.00           H
ATOM   1232  CG  ARG A  84      88.930  43.800  64.000  1.00  0.00           C
ATOM   1233  HG1 ARG A  84      89.020  43.750  65.080  1.00  0.00           H
ATOM   1234  HG2 ARG A  84      89.950  43.880  63.640  1.00  0.00           H
ATOM   1235  CD  ARG A  84      88.250  42.590  63.240  1.00  0.00           C
ATOM   1236  HD1 ARG A  84      88.290  42.820  62.180  1.00  0.00           H
ATOM   1237  HD2 ARG A  84      87.210  42.460  63.550  1.00  0.00           H
ATOM   1238  NE  ARG A  84      88.960  41.350  63.540  1.00  0.00           N
ATOM   1239  HE  ARG A  84      88.460  40.650  64.060  1.00  0.00           H
ATOM   1240  CZ  ARG A  84      89.920  40.890  62.830  1.00  0.00           C
ATOM   1241  NH1 ARG A  84      90.430  41.530  61.760  1.00  0.00           N
ATOM   1242 1HH1 ARG A  84      89.940  42.380  61.530  1.00  0.00           H
ATOM   1243 2HH1 ARG A  84      91.280  41.170  61.350  1.00  0.00           H
ATOM   1244  NH2 ARG A  84      90.480  39.740  63.090  1.00  0.00           N
ATOM   1245 1HH2 ARG A  84      89.990  39.080  63.670  1.00  0.00           H
ATOM   1246 2HH2 ARG A  84      91.180  39.380  62.450  1.00  0.00           H
ATOM   1247  C   ARG A  84      89.510  46.560  65.310  1.00  0.00           C
ATOM   1248  O   ARG A  84      88.820  46.940  66.280  1.00  0.00           O
ATOM   1249  N   GLN A  85      90.770  46.190  65.530  1.00  0.00           N
ATOM   1250  H   GLN A  85      91.260  46.050  64.660  1.00  0.00           H
ATOM   1251  CA  GLN A  85      91.540  46.100  66.820  1.00  0.00           C
ATOM   1252  HA  GLN A  85      90.990  45.470  67.520  1.00  0.00           H
ATOM   1253  CB  GLN A  85      92.870  45.400  66.610  1.00  0.00           C
ATOM   1254  HB1 GLN A  85      93.330  45.280  67.590  1.00  0.00           H
ATOM   1255  HB2 GLN A  85      93.410  46.060  65.930  1.00  0.00           H
ATOM   1256  CG  GLN A  85      92.670  44.000  66.120  1.00  0.00           C
ATOM   1257  HG1 GLN A  85      92.060  43.860  65.230  1.00  0.00           H
ATOM   1258  HG2 GLN A  85      92.100  43.490  66.890  1.00  0.00           H
ATOM   1259  CD  GLN A  85      93.980  43.370  65.890  1.00  0.00           C
ATOM   1260  OE1 GLN A  85      94.480  42.580  66.680  1.00  0.00           O
ATOM   1261  NE2 GLN A  85      94.620  43.650  64.740  1.00  0.00           N
ATOM   1262 1HE2 GLN A  85      94.080  44.270  64.150  1.00  0.00           H
ATOM   1263 2HE2 GLN A  85      95.560  43.310  64.590  1.00  0.00           H
ATOM   1264  C   GLN A  85      91.860  47.450  67.540  1.00  0.00           C
ATOM   1265  O   GLN A  85      92.030  47.450  68.780  1.00  0.00           O
ATOM   1266  N   LEU A  86      91.870  48.540  66.750  1.00  0.00           N
ATOM   1267  H   LEU A  86      91.650  48.420  65.770  1.00  0.00           H
ATOM   1268  CA  LEU A  86      91.890  49.910  67.330  1.00  0.00           C
ATOM   1269  HA  LEU A  86      92.760  50.000  67.980  1.00  0.00           H
ATOM   1270  CB  LEU A  86      92.010  50.840  66.030  1.00  0.00           C
ATOM   1271  HB1 LEU A  86      92.130  51.860  66.400  1.00  0.00           H
ATOM   1272  HB2 LEU A  86      91.090  50.730  65.460  1.00  0.00           H
ATOM   1273  CG  LEU A  86      93.250  50.580  65.130  1.00  0.00           C
ATOM   1274  HG  LEU A  86      93.040  49.740  64.460  1.00  0.00           H
ATOM   1275  CD1 LEU A  86      93.490  51.760  64.180  1.00  0.00           C
ATOM   1276 1HD1 LEU A  86      93.780  52.650  64.730  1.00  0.00           H
ATOM   1277 2HD1 LEU A  86      94.180  51.500  63.380  1.00  0.00           H
ATOM   1278 3HD1 LEU A  86      92.520  51.950  63.700  1.00  0.00           H
ATOM   1279  CD2 LEU A  86      94.540  50.260  65.900  1.00  0.00           C
ATOM   1280 1HD2 LEU A  86      94.580  50.690  66.900  1.00  0.00           H
ATOM   1281 2HD2 LEU A  86      94.600  49.170  65.860  1.00  0.00           H
ATOM   1282 3HD2 LEU A  86      95.450  50.700  65.500  1.00  0.00           H
ATOM   1283  C   LEU A  86      90.720  50.290  68.160  1.00  0.00           C
ATOM   1284  O   LEU A  86      90.800  51.200  69.010  1.00  0.00           O
ATOM   1285  N   PHE A  87      89.590  49.680  67.980  1.00  0.00           N
ATOM   1286  H   PHE A  87      89.560  49.010  67.220  1.00  0.00           H
ATOM   1287  CA  PHE A  87      88.290  50.170  68.490  1.00  0.00           C
ATOM   1288  HA  PHE A  87      88.400  51.220  68.750  1.00  0.00           H
ATOM   1289  CB  PHE A  87      87.160  50.270  67.440  1.00  0.00           C
ATOM   1290  HB1 PHE A  87      86.360  50.900  67.840  1.00  0.00           H
ATOM   1291  HB2 PHE A  87      86.850  49.260  67.180  1.00  0.00           H
ATOM   1292  CG  PHE A  87      87.680  51.050  66.160  1.00  0.00           C
ATOM   1293  CD1 PHE A  87      87.840  52.410  66.120  1.00  0.00           C
ATOM   1294  HD1 PHE A  87      87.650  52.980  67.020  1.00  0.00           H
ATOM   1295  CE1 PHE A  87      88.480  53.060  65.070  1.00  0.00           C
ATOM   1296  HE1 PHE A  87      88.590  54.140  65.120  1.00  0.00           H
ATOM   1297  CZ  PHE A  87      88.760  52.360  63.860  1.00  0.00           C
ATOM   1298  HZ  PHE A  87      89.110  52.860  62.980  1.00  0.00           H
ATOM   1299  CE2 PHE A  87      88.590  50.940  63.910  1.00  0.00           C
ATOM   1300  HE2 PHE A  87      89.030  50.420  63.060  1.00  0.00           H
ATOM   1301  CD2 PHE A  87      88.060  50.250  65.040  1.00  0.00           C
ATOM   1302  HD2 PHE A  87      87.950  49.180  65.050  1.00  0.00           H
ATOM   1303  C   PHE A  87      87.640  49.420  69.670  1.00  0.00           C
ATOM   1304  O   PHE A  87      87.250  48.250  69.620  1.00  0.00           O
ATOM   1305  N   HIS A  88      87.480  50.100  70.790  1.00  0.00           N
ATOM   1306  H   HIS A  88      88.000  50.940  71.000  1.00  0.00           H
ATOM   1307  CA  HIS A  88      86.590  49.590  71.830  1.00  0.00           C
ATOM   1308  HA  HIS A  88      86.910  48.550  71.890  1.00  0.00           H
ATOM   1309  CB  HIS A  88      87.090  50.200  73.140  1.00  0.00           C
ATOM   1310  HB1 HIS A  88      88.130  49.970  73.340  1.00  0.00           H
ATOM   1311  HB2 HIS A  88      86.510  49.780  73.960  1.00  0.00           H
ATOM   1312  CG  HIS A  88      86.880  51.700  73.180  1.00  0.00           C
ATOM   1313  ND1 HIS A  88      85.860  52.270  73.880  1.00  0.00           N
ATOM   1314  HD1 HIS A  88      85.040  51.830  74.260  1.00  0.00           H
ATOM   1315  CE1 HIS A  88      85.950  53.600  73.760  1.00  0.00           C
ATOM   1316  HE1 HIS A  88      85.240  54.290  74.200  1.00  0.00           H
ATOM   1317  NE2 HIS A  88      87.100  53.970  73.130  1.00  0.00           N
ATOM   1318  CD2 HIS A  88      87.700  52.750  72.760  1.00  0.00           C
ATOM   1319  HD2 HIS A  88      88.600  52.680  72.170  1.00  0.00           H
ATOM   1320  C   HIS A  88      85.080  49.850  71.570  1.00  0.00           C
ATOM   1321  O   HIS A  88      84.800  50.760  70.760  1.00  0.00           O
ATOM   1322  N   PRO A  89      84.200  49.090  72.200  1.00  0.00           N
ATOM   1323  CD  PRO A  89      84.390  47.970  73.120  1.00  0.00           C
ATOM   1324  HD1 PRO A  89      83.960  48.210  74.100  1.00  0.00           H
ATOM   1325  HD2 PRO A  89      85.440  47.730  73.310  1.00  0.00           H
ATOM   1326  CG  PRO A  89      83.530  46.880  72.430  1.00  0.00           C
ATOM   1327  HG1 PRO A  89      83.460  46.030  73.110  1.00  0.00           H
ATOM   1328  HG2 PRO A  89      83.960  46.680  71.450  1.00  0.00           H
ATOM   1329  CB  PRO A  89      82.310  47.660  72.080  1.00  0.00           C
ATOM   1330  HB1 PRO A  89      81.890  47.850  73.070  1.00  0.00           H
ATOM   1331  HB2 PRO A  89      81.640  47.130  71.400  1.00  0.00           H
ATOM   1332  CA  PRO A  89      82.910  48.970  71.510  1.00  0.00           C
ATOM   1333  HA  PRO A  89      83.030  48.800  70.450  1.00  0.00           H
ATOM   1334  C   PRO A  89      82.030  50.210  71.670  1.00  0.00           C
ATOM   1335  O   PRO A  89      80.900  50.230  71.140  1.00  0.00           O
ATOM   1336  N   GLU A  90      82.450  51.270  72.370  1.00  0.00           N
ATOM   1337  H   GLU A  90      83.290  51.190  72.920  1.00  0.00           H
ATOM   1338  CA  GLU A  90      81.730  52.490  72.600  1.00  0.00           C
ATOM   1339  HA  GLU A  90      80.680  52.200  72.710  1.00  0.00           H
ATOM   1340  CB  GLU A  90      82.220  53.190  73.890  1.00  0.00           C
ATOM   1341  HB1 GLU A  90      81.820  54.200  73.960  1.00  0.00           H
ATOM   1342  HB2 GLU A  90      83.300  53.300  73.810  1.00  0.00           H
ATOM   1343  CG  GLU A  90      81.880  52.620  75.220  1.00  0.00           C
ATOM   1344  HG1 GLU A  90      80.810  52.570  75.380  1.00  0.00           H
ATOM   1345  HG2 GLU A  90      82.180  53.320  76.010  1.00  0.00           H
ATOM   1346  CD  GLU A  90      82.520  51.220  75.460  1.00  0.00           C
ATOM   1347  OE1 GLU A  90      83.690  50.950  75.050  1.00  0.00           O
ATOM   1348  OE2 GLU A  90      81.810  50.350  76.010  1.00  0.00           O
ATOM   1349  C   GLU A  90      81.780  53.490  71.490  1.00  0.00           C
ATOM   1350  O   GLU A  90      81.050  54.410  71.390  1.00  0.00           O
ATOM   1351  N   GLN A  91      82.720  53.250  70.560  1.00  0.00           N
ATOM   1352  H   GLN A  91      83.250  52.380  70.580  1.00  0.00           H
ATOM   1353  CA  GLN A  91      82.980  54.140  69.420  1.00  0.00           C
ATOM   1354  HA  GLN A  91      82.880  55.190  69.710  1.00  0.00           H
ATOM   1355  CB  GLN A  91      84.460  54.040  69.090  1.00  0.00           C
ATOM   1356  HB1 GLN A  91      84.680  54.760  68.310  1.00  0.00           H
ATOM   1357  HB2 GLN A  91      84.580  53.030  68.700  1.00  0.00           H
ATOM   1358  CG  GLN A  91      85.460  54.290  70.230  1.00  0.00           C
ATOM   1359  HG1 GLN A  91      85.380  53.470  70.940  1.00  0.00           H
ATOM   1360  HG2 GLN A  91      85.070  55.160  70.770  1.00  0.00           H
ATOM   1361  CD  GLN A  91      86.890  54.320  69.720  1.00  0.00           C
ATOM   1362  OE1 GLN A  91      87.580  53.280  69.840  1.00  0.00           O
ATOM   1363  NE2 GLN A  91      87.380  55.420  69.220  1.00  0.00           N
ATOM   1364 1HE2 GLN A  91      86.720  56.120  68.930  1.00  0.00           H
ATOM   1365 2HE2 GLN A  91      88.360  55.420  68.970  1.00  0.00           H
ATOM   1366  C   GLN A  91      82.130  53.920  68.160  1.00  0.00           C
ATOM   1367  O   GLN A  91      82.200  54.680  67.200  1.00  0.00           O
ATOM   1368  N   LEU A  92      81.470  52.760  68.090  1.00  0.00           N
ATOM   1369  H   LEU A  92      81.430  52.220  68.940  1.00  0.00           H
ATOM   1370  CA  LEU A  92      80.830  52.210  66.930  1.00  0.00           C
ATOM   1371  HA  LEU A  92      81.080  52.890  66.120  1.00  0.00           H
ATOM   1372  CB  LEU A  92      81.430  50.870  66.550  1.00  0.00           C
ATOM   1373  HB1 LEU A  92      80.950  50.530  65.630  1.00  0.00           H
ATOM   1374  HB2 LEU A  92      81.210  50.130  67.320  1.00  0.00           H
ATOM   1375  CG  LEU A  92      83.040  50.820  66.310  1.00  0.00           C
ATOM   1376  HG  LEU A  92      83.670  51.210  67.110  1.00  0.00           H
ATOM   1377  CD1 LEU A  92      83.490  49.400  65.860  1.00  0.00           C
ATOM   1378 1HD1 LEU A  92      84.540  49.330  65.560  1.00  0.00           H
ATOM   1379 2HD1 LEU A  92      83.290  48.750  66.710  1.00  0.00           H
ATOM   1380 3HD1 LEU A  92      82.880  49.190  64.970  1.00  0.00           H
ATOM   1381  CD2 LEU A  92      83.420  51.720  65.120  1.00  0.00           C
ATOM   1382 1HD2 LEU A  92      84.500  51.610  65.080  1.00  0.00           H
ATOM   1383 2HD2 LEU A  92      82.960  51.450  64.170  1.00  0.00           H
ATOM   1384 3HD2 LEU A  92      83.220  52.750  65.380  1.00  0.00           H
ATOM   1385  C   LEU A  92      79.390  52.210  67.310  1.00  0.00           C
ATOM   1386  O   LEU A  92      78.990  51.720  68.330  1.00  0.00           O
ATOM   1387  N   ILE A  93      78.590  52.910  66.570  1.00  0.00           N
ATOM   1388  H   ILE A  93      78.970  53.400  65.780  1.00  0.00           H
ATOM   1389  CA  ILE A  93      77.170  53.110  66.900  1.00  0.00           C
ATOM   1390  HA  ILE A  93      76.790  52.440  67.670  1.00  0.00           H
ATOM   1391  CB  ILE A  93      76.890  54.600  67.340  1.00  0.00           C
ATOM   1392  HB  ILE A  93      77.000  55.350  66.560  1.00  0.00           H
ATOM   1393  CG2 ILE A  93      75.460  54.690  67.930  1.00  0.00           C
ATOM   1394 1HG2 ILE A  93      74.740  54.180  67.290  1.00  0.00           H
ATOM   1395 2HG2 ILE A  93      75.430  54.230  68.920  1.00  0.00           H
ATOM   1396 3HG2 ILE A  93      75.050  55.700  67.930  1.00  0.00           H
ATOM   1397  CG1 ILE A  93      77.970  55.130  68.330  1.00  0.00           C
ATOM   1398 1HG1 ILE A  93      78.950  55.000  67.880  1.00  0.00           H
ATOM   1399 2HG1 ILE A  93      77.900  54.550  69.250  1.00  0.00           H
ATOM   1400  CD  ILE A  93      77.890  56.560  68.790  1.00  0.00           C
ATOM   1401  HD1 ILE A  93      77.780  57.200  67.920  1.00  0.00           H
ATOM   1402  HD2 ILE A  93      77.030  56.660  69.450  1.00  0.00           H
ATOM   1403  HD3 ILE A  93      78.720  56.810  69.450  1.00  0.00           H
ATOM   1404  C   ILE A  93      76.330  52.790  65.670  1.00  0.00           C
ATOM   1405  O   ILE A  93      76.310  53.520  64.650  1.00  0.00           O
ATOM   1406  N   THR A  94      75.480  51.810  65.800  1.00  0.00           N
ATOM   1407  H   THR A  94      75.370  51.360  66.700  1.00  0.00           H
ATOM   1408  CA  THR A  94      74.570  51.400  64.700  1.00  0.00           C
ATOM   1409  HA  THR A  94      74.770  52.150  63.940  1.00  0.00           H
ATOM   1410  CB  THR A  94      74.940  50.040  64.030  1.00  0.00           C
ATOM   1411  HB  THR A  94      74.110  49.870  63.340  1.00  0.00           H
ATOM   1412  CG2 THR A  94      76.210  50.170  63.280  1.00  0.00           C
ATOM   1413 1HG2 THR A  94      76.360  49.170  62.870  1.00  0.00           H
ATOM   1414 2HG2 THR A  94      76.230  50.940  62.510  1.00  0.00           H
ATOM   1415 3HG2 THR A  94      77.100  50.270  63.900  1.00  0.00           H
ATOM   1416  OG1 THR A  94      75.070  49.020  64.980  1.00  0.00           O
ATOM   1417  HG1 THR A  94      74.290  48.770  65.480  1.00  0.00           H
ATOM   1418  C   THR A  94      73.100  51.380  65.100  1.00  0.00           C
ATOM   1419  O   THR A  94      72.760  50.990  66.200  1.00  0.00           O
ATOM   1420  N   GLY A  95      72.200  51.760  64.210  1.00  0.00           N
ATOM   1421  H   GLY A  95      72.650  52.250  63.450  1.00  0.00           H
ATOM   1422  CA  GLY A  95      70.720  51.700  64.330  1.00  0.00           C
ATOM   1423  HA1 GLY A  95      70.330  52.550  63.760  1.00  0.00           H
ATOM   1424  HA2 GLY A  95      70.330  52.000  65.310  1.00  0.00           H
ATOM   1425  C   GLY A  95      70.030  50.480  63.750  1.00  0.00           C
ATOM   1426  O   GLY A  95      70.770  49.560  63.430  1.00  0.00           O
ATOM   1427  N   LYS A  96      68.670  50.500  63.630  1.00  0.00           N
ATOM   1428  H   LYS A  96      68.270  51.420  63.720  1.00  0.00           H
ATOM   1429  CA  LYS A  96      67.930  49.350  63.150  1.00  0.00           C
ATOM   1430  HA  LYS A  96      68.620  48.510  63.230  1.00  0.00           H
ATOM   1431  CB  LYS A  96      66.780  49.040  64.080  1.00  0.00           C
ATOM   1432  HB1 LYS A  96      66.080  48.310  63.680  1.00  0.00           H
ATOM   1433  HB2 LYS A  96      66.280  49.970  64.320  1.00  0.00           H
ATOM   1434  CG  LYS A  96      67.150  48.580  65.480  1.00  0.00           C
ATOM   1435  HG1 LYS A  96      67.770  49.380  65.900  1.00  0.00           H
ATOM   1436  HG2 LYS A  96      67.750  47.660  65.480  1.00  0.00           H
ATOM   1437  CD  LYS A  96      65.920  48.480  66.340  1.00  0.00           C
ATOM   1438  HD1 LYS A  96      65.160  47.860  65.870  1.00  0.00           H
ATOM   1439  HD2 LYS A  96      65.510  49.490  66.430  1.00  0.00           H
ATOM   1440  CE  LYS A  96      66.340  47.830  67.680  1.00  0.00           C
ATOM   1441  HE1 LYS A  96      67.150  48.470  68.050  1.00  0.00           H
ATOM   1442  HE2 LYS A  96      66.660  46.800  67.580  1.00  0.00           H
ATOM   1443  NZ  LYS A  96      65.210  47.750  68.530  1.00  0.00           N
ATOM   1444  HZ1 LYS A  96      65.380  47.140  69.330  1.00  0.00           H
ATOM   1445  HZ2 LYS A  96      65.030  48.710  68.790  1.00  0.00           H
ATOM   1446  HZ3 LYS A  96      64.470  47.300  68.020  1.00  0.00           H
ATOM   1447  C   LYS A  96      67.390  49.460  61.680  1.00  0.00           C
ATOM   1448  O   LYS A  96      67.120  48.420  61.080  1.00  0.00           O
ATOM   1449  N   GLU A  97      67.190  50.700  61.210  1.00  0.00           N
ATOM   1450  H   GLU A  97      67.590  51.470  61.730  1.00  0.00           H
ATOM   1451  CA  GLU A  97      66.550  51.100  59.960  1.00  0.00           C
ATOM   1452  HA  GLU A  97      66.940  50.400  59.220  1.00  0.00           H
ATOM   1453  CB  GLU A  97      64.990  50.810  59.840  1.00  0.00           C
ATOM   1454  HB1 GLU A  97      64.910  49.750  60.060  1.00  0.00           H
ATOM   1455  HB2 GLU A  97      64.780  50.900  58.770  1.00  0.00           H
ATOM   1456  CG  GLU A  97      63.990  51.600  60.650  1.00  0.00           C
ATOM   1457  HG1 GLU A  97      64.110  52.670  60.540  1.00  0.00           H
ATOM   1458  HG2 GLU A  97      64.230  51.390  61.690  1.00  0.00           H
ATOM   1459  CD  GLU A  97      62.570  51.200  60.250  1.00  0.00           C
ATOM   1460  OE1 GLU A  97      62.050  50.280  60.950  1.00  0.00           O
ATOM   1461  OE2 GLU A  97      61.930  51.870  59.430  1.00  0.00           O
ATOM   1462  C   GLU A  97      66.890  52.530  59.650  1.00  0.00           C
ATOM   1463  O   GLU A  97      66.940  53.360  60.580  1.00  0.00           O
ATOM   1464  N   ASP A  98      67.210  52.860  58.410  1.00  0.00           N
ATOM   1465  H   ASP A  98      67.100  52.180  57.670  1.00  0.00           H
ATOM   1466  CA  ASP A  98      67.800  54.020  57.920  1.00  0.00           C
ATOM   1467  HA  ASP A  98      68.440  54.400  58.720  1.00  0.00           H
ATOM   1468  CB  ASP A  98      68.750  53.730  56.790  1.00  0.00           C
ATOM   1469  HB1 ASP A  98      69.730  53.430  57.150  1.00  0.00           H
ATOM   1470  HB2 ASP A  98      68.950  54.590  56.140  1.00  0.00           H
ATOM   1471  CG  ASP A  98      68.420  52.610  55.770  1.00  0.00           C
ATOM   1472  OD1 ASP A  98      67.250  52.160  55.620  1.00  0.00           O
ATOM   1473  OD2 ASP A  98      69.400  52.150  55.060  1.00  0.00           O
ATOM   1474  C   ASP A  98      66.780  55.110  57.720  1.00  0.00           C
ATOM   1475  O   ASP A  98      65.540  54.900  57.660  1.00  0.00           O
ATOM   1476  N   ALA A  99      67.290  56.320  57.580  1.00  0.00           N
ATOM   1477  H   ALA A  99      68.300  56.340  57.540  1.00  0.00           H
ATOM   1478  CA  ALA A  99      66.610  57.480  57.150  1.00  0.00           C
ATOM   1479  HA  ALA A  99      65.680  57.530  57.720  1.00  0.00           H
ATOM   1480  CB  ALA A  99      67.340  58.780  57.530  1.00  0.00           C
ATOM   1481  HB1 ALA A  99      66.740  59.640  57.240  1.00  0.00           H
ATOM   1482  HB2 ALA A  99      67.270  58.890  58.620  1.00  0.00           H
ATOM   1483  HB3 ALA A  99      68.370  58.720  57.180  1.00  0.00           H
ATOM   1484  C   ALA A  99      66.240  57.540  55.650  1.00  0.00           C
ATOM   1485  O   ALA A  99      65.940  58.620  55.140  1.00  0.00           O
ATOM   1486  N   ALA A 100      66.190  56.440  54.940  1.00  0.00           N
ATOM   1487  H   ALA A 100      66.480  55.590  55.410  1.00  0.00           H
ATOM   1488  CA  ALA A 100      65.620  56.270  53.640  1.00  0.00           C
ATOM   1489  HA  ALA A 100      65.910  55.280  53.310  1.00  0.00           H
ATOM   1490  CB  ALA A 100      64.090  56.120  53.830  1.00  0.00           C
ATOM   1491  HB1 ALA A 100      63.630  55.620  52.970  1.00  0.00           H
ATOM   1492  HB2 ALA A 100      63.910  55.360  54.590  1.00  0.00           H
ATOM   1493  HB3 ALA A 100      63.690  57.100  54.080  1.00  0.00           H
ATOM   1494  C   ALA A 100      66.010  57.270  52.580  1.00  0.00           C
ATOM   1495  O   ALA A 100      65.170  57.730  51.790  1.00  0.00           O
ATOM   1496  N   ASN A 101      67.200  57.880  52.640  1.00  0.00           N
ATOM   1497  H   ASN A 101      67.860  57.500  53.300  1.00  0.00           H
ATOM   1498  CA  ASN A 101      67.570  59.010  51.790  1.00  0.00           C
ATOM   1499  HA  ASN A 101      68.560  59.200  52.210  1.00  0.00           H
ATOM   1500  CB  ASN A 101      67.830  58.610  50.320  1.00  0.00           C
ATOM   1501  HB1 ASN A 101      68.600  59.300  49.970  1.00  0.00           H
ATOM   1502  HB2 ASN A 101      67.010  58.740  49.620  1.00  0.00           H
ATOM   1503  CG  ASN A 101      68.330  57.210  50.060  1.00  0.00           C
ATOM   1504  OD1 ASN A 101      68.080  56.530  49.020  1.00  0.00           O
ATOM   1505  ND2 ASN A 101      69.120  56.620  50.940  1.00  0.00           N
ATOM   1506 1HD2 ASN A 101      69.590  57.210  51.620  1.00  0.00           H
ATOM   1507 2HD2 ASN A 101      69.510  55.730  50.670  1.00  0.00           H
ATOM   1508  C   ASN A 101      66.690  60.320  51.920  1.00  0.00           C
ATOM   1509  O   ASN A 101      66.520  61.090  50.990  1.00  0.00           O
ATOM   1510  N   ASN A 102      66.110  60.480  53.100  1.00  0.00           N
ATOM   1511  H   ASN A 102      66.360  59.810  53.820  1.00  0.00           H
ATOM   1512  CA  ASN A 102      65.100  61.500  53.460  1.00  0.00           C
ATOM   1513  HA  ASN A 102      64.980  62.190  52.620  1.00  0.00           H
ATOM   1514  CB  ASN A 102      63.810  60.670  53.740  1.00  0.00           C
ATOM   1515  HB1 ASN A 102      63.960  59.820  54.400  1.00  0.00           H
ATOM   1516  HB2 ASN A 102      63.600  60.360  52.720  1.00  0.00           H
ATOM   1517  CG  ASN A 102      62.690  61.600  54.160  1.00  0.00           C
ATOM   1518  OD1 ASN A 102      62.780  62.770  54.500  1.00  0.00           O
ATOM   1519  ND2 ASN A 102      61.480  61.060  54.310  1.00  0.00           N
ATOM   1520 1HD2 ASN A 102      61.360  60.100  54.030  1.00  0.00           H
ATOM   1521 2HD2 ASN A 102      60.670  61.580  54.610  1.00  0.00           H
ATOM   1522  C   ASN A 102      65.550  62.220  54.710  1.00  0.00           C
ATOM   1523  O   ASN A 102      65.510  61.670  55.810  1.00  0.00           O
ATOM   1524  N   TYR A 103      65.900  63.480  54.560  1.00  0.00           N
ATOM   1525  H   TYR A 103      65.810  63.820  53.610  1.00  0.00           H
ATOM   1526  CA  TYR A 103      66.470  64.360  55.570  1.00  0.00           C
ATOM   1527  HA  TYR A 103      67.470  64.130  55.930  1.00  0.00           H
ATOM   1528  CB  TYR A 103      66.440  65.780  55.000  1.00  0.00           C
ATOM   1529  HB1 TYR A 103      65.420  65.960  54.660  1.00  0.00           H
ATOM   1530  HB2 TYR A 103      67.210  65.860  54.230  1.00  0.00           H
ATOM   1531  CG  TYR A 103      66.800  66.840  56.070  1.00  0.00           C
ATOM   1532  CD1 TYR A 103      65.790  67.490  56.800  1.00  0.00           C
ATOM   1533  HD1 TYR A 103      64.760  67.260  56.610  1.00  0.00           H
ATOM   1534  CE1 TYR A 103      66.150  68.500  57.760  1.00  0.00           C
ATOM   1535  HE1 TYR A 103      65.410  69.040  58.340  1.00  0.00           H
ATOM   1536  CZ  TYR A 103      67.490  68.820  58.030  1.00  0.00           C
ATOM   1537  OH  TYR A 103      67.880  69.880  58.810  1.00  0.00           O
ATOM   1538  HH  TYR A 103      67.220  70.280  59.370  1.00  0.00           H
ATOM   1539  CE2 TYR A 103      68.480  68.160  57.230  1.00  0.00           C
ATOM   1540  HE2 TYR A 103      69.510  68.450  57.340  1.00  0.00           H
ATOM   1541  CD2 TYR A 103      68.170  67.160  56.280  1.00  0.00           C
ATOM   1542  HD2 TYR A 103      68.880  66.610  55.660  1.00  0.00           H
ATOM   1543  C   TYR A 103      65.500  64.390  56.770  1.00  0.00           C
ATOM   1544  O   TYR A 103      65.990  64.280  57.900  1.00  0.00           O
ATOM   1545  N   ALA A 104      64.150  64.490  56.500  1.00  0.00           N
ATOM   1546  H   ALA A 104      63.830  64.370  55.550  1.00  0.00           H
ATOM   1547  CA  ALA A 104      63.230  64.670  57.570  1.00  0.00           C
ATOM   1548  HA  ALA A 104      63.600  65.560  58.070  1.00  0.00           H
ATOM   1549  CB  ALA A 104      61.810  64.870  57.030  1.00  0.00           C
ATOM   1550  HB1 ALA A 104      61.090  64.950  57.840  1.00  0.00           H
ATOM   1551  HB2 ALA A 104      61.610  65.670  56.320  1.00  0.00           H
ATOM   1552  HB3 ALA A 104      61.410  64.020  56.470  1.00  0.00           H
ATOM   1553  C   ALA A 104      63.220  63.480  58.540  1.00  0.00           C
ATOM   1554  O   ALA A 104      63.210  63.660  59.730  1.00  0.00           O
ATOM   1555  N   ARG A 105      63.220  62.250  57.940  1.00  0.00           N
ATOM   1556  H   ARG A 105      63.100  62.220  56.940  1.00  0.00           H
ATOM   1557  CA  ARG A 105      63.300  60.960  58.670  1.00  0.00           C
ATOM   1558  HA  ARG A 105      62.420  60.850  59.300  1.00  0.00           H
ATOM   1559  CB  ARG A 105      63.300  59.770  57.650  1.00  0.00           C
ATOM   1560  HB1 ARG A 105      64.170  59.750  56.990  1.00  0.00           H
ATOM   1561  HB2 ARG A 105      62.390  59.980  57.080  1.00  0.00           H
ATOM   1562  CG  ARG A 105      63.200  58.400  58.380  1.00  0.00           C
ATOM   1563  HG1 ARG A 105      62.370  58.490  59.080  1.00  0.00           H
ATOM   1564  HG2 ARG A 105      64.190  58.240  58.820  1.00  0.00           H
ATOM   1565  CD  ARG A 105      62.830  57.360  57.310  1.00  0.00           C
ATOM   1566  HD1 ARG A 105      63.670  57.060  56.680  1.00  0.00           H
ATOM   1567  HD2 ARG A 105      61.990  57.670  56.700  1.00  0.00           H
ATOM   1568  NE  ARG A 105      62.550  56.100  58.030  1.00  0.00           N
ATOM   1569  HE  ARG A 105      63.200  55.330  57.930  1.00  0.00           H
ATOM   1570  CZ  ARG A 105      61.420  55.780  58.720  1.00  0.00           C
ATOM   1571  NH1 ARG A 105      60.370  56.550  58.630  1.00  0.00           N
ATOM   1572 1HH1 ARG A 105      60.520  57.460  58.200  1.00  0.00           H
ATOM   1573 2HH1 ARG A 105      59.610  56.350  59.250  1.00  0.00           H
ATOM   1574  NH2 ARG A 105      61.320  54.630  59.390  1.00  0.00           N
ATOM   1575 1HH2 ARG A 105      61.990  53.890  59.230  1.00  0.00           H
ATOM   1576 2HH2 ARG A 105      60.420  54.240  59.660  1.00  0.00           H
ATOM   1577  C   ARG A 105      64.520  60.840  59.550  1.00  0.00           C
ATOM   1578  O   ARG A 105      64.470  60.410  60.730  1.00  0.00           O
ATOM   1579  N   GLY A 106      65.660  61.360  59.040  1.00  0.00           N
ATOM   1580  H   GLY A 106      65.600  61.610  58.070  1.00  0.00           H
ATOM   1581  CA  GLY A 106      66.960  61.410  59.640  1.00  0.00           C
ATOM   1582  HA1 GLY A 106      67.700  61.570  58.850  1.00  0.00           H
ATOM   1583  HA2 GLY A 106      67.180  60.450  60.110  1.00  0.00           H
ATOM   1584  C   GLY A 106      67.040  62.430  60.780  1.00  0.00           C
ATOM   1585  O   GLY A 106      67.650  62.090  61.820  1.00  0.00           O
ATOM   1586  N   HIS A 107      66.310  63.590  60.650  1.00  0.00           N
ATOM   1587  H   HIS A 107      65.870  63.710  59.750  1.00  0.00           H
ATOM   1588  CA  HIS A 107      66.440  64.720  61.490  1.00  0.00           C
ATOM   1589  HA  HIS A 107      67.410  64.650  61.980  1.00  0.00           H
ATOM   1590  CB  HIS A 107      66.260  65.960  60.610  1.00  0.00           C
ATOM   1591  HB1 HIS A 107      65.230  65.970  60.250  1.00  0.00           H
ATOM   1592  HB2 HIS A 107      66.910  65.960  59.730  1.00  0.00           H
ATOM   1593  CG  HIS A 107      66.530  67.200  61.350  1.00  0.00           C
ATOM   1594  ND1 HIS A 107      67.790  67.770  61.430  1.00  0.00           N
ATOM   1595  HD1 HIS A 107      68.670  67.370  61.130  1.00  0.00           H
ATOM   1596  CE1 HIS A 107      67.690  68.770  62.330  1.00  0.00           C
ATOM   1597  HE1 HIS A 107      68.590  69.290  62.640  1.00  0.00           H
ATOM   1598  NE2 HIS A 107      66.340  68.870  62.800  1.00  0.00           N
ATOM   1599  CD2 HIS A 107      65.630  67.880  62.120  1.00  0.00           C
ATOM   1600  HD2 HIS A 107      64.600  67.590  62.270  1.00  0.00           H
ATOM   1601  C   HIS A 107      65.360  64.770  62.560  1.00  0.00           C
ATOM   1602  O   HIS A 107      65.630  64.870  63.790  1.00  0.00           O
ATOM   1603  N   TYR A 108      64.110  64.630  62.180  1.00  0.00           N
ATOM   1604  H   TYR A 108      64.050  64.290  61.230  1.00  0.00           H
ATOM   1605  CA  TYR A 108      62.990  64.680  63.070  1.00  0.00           C
ATOM   1606  HA  TYR A 108      63.270  65.170  64.000  1.00  0.00           H
ATOM   1607  CB  TYR A 108      61.810  65.410  62.350  1.00  0.00           C
ATOM   1608  HB1 TYR A 108      60.920  65.360  62.980  1.00  0.00           H
ATOM   1609  HB2 TYR A 108      61.670  64.980  61.360  1.00  0.00           H
ATOM   1610  CG  TYR A 108      62.120  66.860  62.210  1.00  0.00           C
ATOM   1611  CD1 TYR A 108      62.130  67.690  63.350  1.00  0.00           C
ATOM   1612  HD1 TYR A 108      61.940  67.320  64.350  1.00  0.00           H
ATOM   1613  CE1 TYR A 108      62.360  69.090  63.200  1.00  0.00           C
ATOM   1614  HE1 TYR A 108      62.350  69.780  64.030  1.00  0.00           H
ATOM   1615  CZ  TYR A 108      62.560  69.690  61.950  1.00  0.00           C
ATOM   1616  OH  TYR A 108      62.530  71.000  61.790  1.00  0.00           O
ATOM   1617  HH  TYR A 108      62.590  71.300  60.880  1.00  0.00           H
ATOM   1618  CE2 TYR A 108      62.600  68.810  60.830  1.00  0.00           C
ATOM   1619  HE2 TYR A 108      62.620  69.330  59.880  1.00  0.00           H
ATOM   1620  CD2 TYR A 108      62.330  67.420  60.890  1.00  0.00           C
ATOM   1621  HD2 TYR A 108      62.190  66.890  59.960  1.00  0.00           H
ATOM   1622  C   TYR A 108      62.550  63.250  63.540  1.00  0.00           C
ATOM   1623  O   TYR A 108      62.390  63.050  64.770  1.00  0.00           O
ATOM   1624  N   THR A 109      62.320  62.230  62.690  1.00  0.00           N
ATOM   1625  H   THR A 109      62.470  62.390  61.700  1.00  0.00           H
ATOM   1626  CA  THR A 109      61.630  60.960  63.130  1.00  0.00           C
ATOM   1627  HA  THR A 109      60.810  61.320  63.760  1.00  0.00           H
ATOM   1628  CB  THR A 109      60.800  60.220  62.010  1.00  0.00           C
ATOM   1629  HB  THR A 109      61.420  59.910  61.170  1.00  0.00           H
ATOM   1630  CG2 THR A 109      60.090  58.820  62.330  1.00  0.00           C
ATOM   1631 1HG2 THR A 109      60.730  57.950  62.480  1.00  0.00           H
ATOM   1632 2HG2 THR A 109      59.630  58.940  63.310  1.00  0.00           H
ATOM   1633 3HG2 THR A 109      59.400  58.600  61.520  1.00  0.00           H
ATOM   1634  OG1 THR A 109      59.790  60.920  61.500  1.00  0.00           O
ATOM   1635  HG1 THR A 109      59.590  60.460  60.680  1.00  0.00           H
ATOM   1636  C   THR A 109      62.530  60.030  63.950  1.00  0.00           C
ATOM   1637  O   THR A 109      62.160  59.520  65.010  1.00  0.00           O
ATOM   1638  N   ILE A 110      63.680  59.710  63.400  1.00  0.00           N
ATOM   1639  H   ILE A 110      63.850  60.150  62.510  1.00  0.00           H
ATOM   1640  CA  ILE A 110      64.590  58.680  63.930  1.00  0.00           C
ATOM   1641  HA  ILE A 110      63.950  58.080  64.570  1.00  0.00           H
ATOM   1642  CB  ILE A 110      65.120  57.740  62.810  1.00  0.00           C
ATOM   1643  HB  ILE A 110      65.760  58.410  62.240  1.00  0.00           H
ATOM   1644  CG2 ILE A 110      66.090  56.630  63.250  1.00  0.00           C
ATOM   1645 1HG2 ILE A 110      66.460  56.110  62.370  1.00  0.00           H
ATOM   1646 2HG2 ILE A 110      66.900  57.090  63.810  1.00  0.00           H
ATOM   1647 3HG2 ILE A 110      65.530  55.870  63.800  1.00  0.00           H
ATOM   1648  CG1 ILE A 110      64.040  57.260  61.750  1.00  0.00           C
ATOM   1649 1HG1 ILE A 110      64.630  56.930  60.900  1.00  0.00           H
ATOM   1650 2HG1 ILE A 110      63.460  58.120  61.420  1.00  0.00           H
ATOM   1651  CD  ILE A 110      63.190  56.050  62.210  1.00  0.00           C
ATOM   1652  HD1 ILE A 110      63.790  55.170  62.430  1.00  0.00           H
ATOM   1653  HD2 ILE A 110      62.740  56.380  63.150  1.00  0.00           H
ATOM   1654  HD3 ILE A 110      62.330  55.830  61.580  1.00  0.00           H
ATOM   1655  C   ILE A 110      65.750  59.200  64.830  1.00  0.00           C
ATOM   1656  O   ILE A 110      66.010  58.650  65.900  1.00  0.00           O
ATOM   1657  N   GLY A 111      66.340  60.320  64.350  1.00  0.00           N
ATOM   1658  H   GLY A 111      66.040  60.670  63.440  1.00  0.00           H
ATOM   1659  CA  GLY A 111      67.260  61.150  65.070  1.00  0.00           C
ATOM   1660  HA1 GLY A 111      67.270  62.120  64.590  1.00  0.00           H
ATOM   1661  HA2 GLY A 111      68.250  60.710  64.970  1.00  0.00           H
ATOM   1662  C   GLY A 111      66.990  61.280  66.570  1.00  0.00           C
ATOM   1663  O   GLY A 111      67.870  61.030  67.350  1.00  0.00           O
ATOM   1664  N   LYS A 112      65.780  61.740  66.980  1.00  0.00           N
ATOM   1665  H   LYS A 112      65.170  61.950  66.200  1.00  0.00           H
ATOM   1666  CA  LYS A 112      65.310  62.120  68.310  1.00  0.00           C
ATOM   1667  HA  LYS A 112      65.830  63.040  68.580  1.00  0.00           H
ATOM   1668  CB  LYS A 112      63.840  62.540  68.140  1.00  0.00           C
ATOM   1669  HB1 LYS A 112      63.800  63.150  67.240  1.00  0.00           H
ATOM   1670  HB2 LYS A 112      63.520  63.230  68.920  1.00  0.00           H
ATOM   1671  CG  LYS A 112      62.910  61.260  68.190  1.00  0.00           C
ATOM   1672  HG1 LYS A 112      62.910  61.010  69.250  1.00  0.00           H
ATOM   1673  HG2 LYS A 112      63.290  60.380  67.680  1.00  0.00           H
ATOM   1674  CD  LYS A 112      61.440  61.440  67.810  1.00  0.00           C
ATOM   1675  HD1 LYS A 112      61.360  61.770  66.780  1.00  0.00           H
ATOM   1676  HD2 LYS A 112      61.070  62.280  68.400  1.00  0.00           H
ATOM   1677  CE  LYS A 112      60.690  60.130  67.890  1.00  0.00           C
ATOM   1678  HE1 LYS A 112      61.390  59.520  67.320  1.00  0.00           H
ATOM   1679  HE2 LYS A 112      59.760  60.100  67.330  1.00  0.00           H
ATOM   1680  NZ  LYS A 112      60.420  59.740  69.360  1.00  0.00           N
ATOM   1681  HZ1 LYS A 112      60.270  58.750  69.480  1.00  0.00           H
ATOM   1682  HZ2 LYS A 112      61.110  60.180  69.950  1.00  0.00           H
ATOM   1683  HZ3 LYS A 112      59.560  60.150  69.680  1.00  0.00           H
ATOM   1684  C   LYS A 112      65.600  61.170  69.430  1.00  0.00           C
ATOM   1685  O   LYS A 112      65.690  61.610  70.550  1.00  0.00           O
ATOM   1686  N   GLU A 113      65.710  59.880  69.160  1.00  0.00           N
ATOM   1687  H   GLU A 113      65.590  59.570  68.210  1.00  0.00           H
ATOM   1688  CA  GLU A 113      65.910  58.800  70.170  1.00  0.00           C
ATOM   1689  HA  GLU A 113      65.640  59.180  71.150  1.00  0.00           H
ATOM   1690  CB  GLU A 113      64.990  57.580  69.880  1.00  0.00           C
ATOM   1691  HB1 GLU A 113      65.110  56.900  70.730  1.00  0.00           H
ATOM   1692  HB2 GLU A 113      65.090  57.210  68.860  1.00  0.00           H
ATOM   1693  CG  GLU A 113      63.530  57.950  69.910  1.00  0.00           C
ATOM   1694  HG1 GLU A 113      62.990  57.530  69.060  1.00  0.00           H
ATOM   1695  HG2 GLU A 113      63.570  59.040  69.830  1.00  0.00           H
ATOM   1696  CD  GLU A 113      62.810  57.480  71.140  1.00  0.00           C
ATOM   1697  OE1 GLU A 113      63.350  57.550  72.270  1.00  0.00           O
ATOM   1698  OE2 GLU A 113      61.700  56.930  71.000  1.00  0.00           O
ATOM   1699  C   GLU A 113      67.350  58.400  70.370  1.00  0.00           C
ATOM   1700  O   GLU A 113      67.670  57.700  71.340  1.00  0.00           O
ATOM   1701  N   ILE A 114      68.240  58.860  69.510  1.00  0.00           N
ATOM   1702  H   ILE A 114      67.850  59.410  68.760  1.00  0.00           H
ATOM   1703  CA  ILE A 114      69.650  58.450  69.540  1.00  0.00           C
ATOM   1704  HA  ILE A 114      69.790  57.940  70.490  1.00  0.00           H
ATOM   1705  CB  ILE A 114      69.920  57.540  68.370  1.00  0.00           C
ATOM   1706  HB  ILE A 114      69.150  56.770  68.400  1.00  0.00           H
ATOM   1707  CG2 ILE A 114      69.820  58.220  67.000  1.00  0.00           C
ATOM   1708 1HG2 ILE A 114      70.650  58.920  66.930  1.00  0.00           H
ATOM   1709 2HG2 ILE A 114      69.950  57.480  66.220  1.00  0.00           H
ATOM   1710 3HG2 ILE A 114      68.980  58.900  66.860  1.00  0.00           H
ATOM   1711  CG1 ILE A 114      71.230  56.760  68.550  1.00  0.00           C
ATOM   1712 1HG1 ILE A 114      71.340  56.570  69.620  1.00  0.00           H
ATOM   1713 2HG1 ILE A 114      72.080  57.360  68.210  1.00  0.00           H
ATOM   1714  CD  ILE A 114      71.240  55.420  67.730  1.00  0.00           C
ATOM   1715  HD1 ILE A 114      72.190  54.950  67.980  1.00  0.00           H
ATOM   1716  HD2 ILE A 114      70.480  54.710  68.070  1.00  0.00           H
ATOM   1717  HD3 ILE A 114      71.200  55.520  66.650  1.00  0.00           H
ATOM   1718  C   ILE A 114      70.570  59.670  69.640  1.00  0.00           C
ATOM   1719  O   ILE A 114      71.700  59.500  70.110  1.00  0.00           O
ATOM   1720  N   ILE A 115      69.990  60.820  69.440  1.00  0.00           N
ATOM   1721  H   ILE A 115      69.100  60.730  68.980  1.00  0.00           H
ATOM   1722  CA  ILE A 115      70.730  62.050  69.740  1.00  0.00           C
ATOM   1723  HA  ILE A 115      71.480  62.120  68.950  1.00  0.00           H
ATOM   1724  CB  ILE A 115      69.860  63.280  69.380  1.00  0.00           C
ATOM   1725  HB  ILE A 115      69.430  63.190  68.380  1.00  0.00           H
ATOM   1726  CG2 ILE A 115      68.700  63.560  70.350  1.00  0.00           C
ATOM   1727 1HG2 ILE A 115      69.070  63.700  71.360  1.00  0.00           H
ATOM   1728 2HG2 ILE A 115      68.190  64.440  69.960  1.00  0.00           H
ATOM   1729 3HG2 ILE A 115      68.000  62.720  70.330  1.00  0.00           H
ATOM   1730  CG1 ILE A 115      70.680  64.620  69.390  1.00  0.00           C
ATOM   1731 1HG1 ILE A 115      70.970  64.730  70.430  1.00  0.00           H
ATOM   1732 2HG1 ILE A 115      70.050  65.450  69.060  1.00  0.00           H
ATOM   1733  CD  ILE A 115      71.920  64.790  68.470  1.00  0.00           C
ATOM   1734  HD1 ILE A 115      71.570  64.470  67.490  1.00  0.00           H
ATOM   1735  HD2 ILE A 115      72.340  65.780  68.610  1.00  0.00           H
ATOM   1736  HD3 ILE A 115      72.670  64.090  68.840  1.00  0.00           H
ATOM   1737  C   ILE A 115      71.410  62.150  71.080  1.00  0.00           C
ATOM   1738  O   ILE A 115      72.580  62.430  71.160  1.00  0.00           O
ATOM   1739  N   ASP A 116      70.730  61.770  72.140  1.00  0.00           N
ATOM   1740  H   ASP A 116      69.810  61.370  72.090  1.00  0.00           H
ATOM   1741  CA  ASP A 116      71.340  61.890  73.520  1.00  0.00           C
ATOM   1742  HA  ASP A 116      71.930  62.810  73.510  1.00  0.00           H
ATOM   1743  CB  ASP A 116      70.280  62.250  74.480  1.00  0.00           C
ATOM   1744  HB1 ASP A 116      70.780  62.400  75.440  1.00  0.00           H
ATOM   1745  HB2 ASP A 116      69.650  61.390  74.680  1.00  0.00           H
ATOM   1746  CG  ASP A 116      69.380  63.400  74.070  1.00  0.00           C
ATOM   1747  OD1 ASP A 116      69.880  64.570  74.160  1.00  0.00           O
ATOM   1748  OD2 ASP A 116      68.160  63.240  73.830  1.00  0.00           O
ATOM   1749  C   ASP A 116      72.130  60.650  73.900  1.00  0.00           C
ATOM   1750  O   ASP A 116      72.940  60.660  74.850  1.00  0.00           O
ATOM   1751  N   LEU A 117      72.000  59.520  73.160  1.00  0.00           N
ATOM   1752  H   LEU A 117      71.340  59.560  72.400  1.00  0.00           H
ATOM   1753  CA  LEU A 117      72.950  58.420  73.320  1.00  0.00           C
ATOM   1754  HA  LEU A 117      73.100  58.280  74.390  1.00  0.00           H
ATOM   1755  CB  LEU A 117      72.270  57.220  72.740  1.00  0.00           C
ATOM   1756  HB1 LEU A 117      71.830  57.390  71.760  1.00  0.00           H
ATOM   1757  HB2 LEU A 117      71.350  57.130  73.320  1.00  0.00           H
ATOM   1758  CG  LEU A 117      73.110  55.880  72.810  1.00  0.00           C
ATOM   1759  HG  LEU A 117      73.930  56.030  72.110  1.00  0.00           H
ATOM   1760  CD1 LEU A 117      73.660  55.500  74.240  1.00  0.00           C
ATOM   1761 1HD1 LEU A 117      72.910  55.230  74.980  1.00  0.00           H
ATOM   1762 2HD1 LEU A 117      74.400  54.700  74.220  1.00  0.00           H
ATOM   1763 3HD1 LEU A 117      74.140  56.410  74.610  1.00  0.00           H
ATOM   1764  CD2 LEU A 117      72.340  54.590  72.460  1.00  0.00           C
ATOM   1765 1HD2 LEU A 117      71.930  54.670  71.450  1.00  0.00           H
ATOM   1766 2HD2 LEU A 117      72.900  53.660  72.590  1.00  0.00           H
ATOM   1767 3HD2 LEU A 117      71.380  54.470  72.970  1.00  0.00           H
ATOM   1768  C   LEU A 117      74.260  58.820  72.680  1.00  0.00           C
ATOM   1769  O   LEU A 117      75.310  58.590  73.250  1.00  0.00           O
ATOM   1770  N   VAL A 118      74.270  59.430  71.490  1.00  0.00           N
ATOM   1771  H   VAL A 118      73.440  59.640  70.950  1.00  0.00           H
ATOM   1772  CA  VAL A 118      75.570  59.800  70.850  1.00  0.00           C
ATOM   1773  HA  VAL A 118      76.190  58.900  70.880  1.00  0.00           H
ATOM   1774  CB  VAL A 118      75.460  60.140  69.310  1.00  0.00           C
ATOM   1775  HB  VAL A 118      74.810  61.000  69.130  1.00  0.00           H
ATOM   1776  CG1 VAL A 118      76.900  60.290  68.680  1.00  0.00           C
ATOM   1777 1HG1 VAL A 118      76.850  60.620  67.640  1.00  0.00           H
ATOM   1778 2HG1 VAL A 118      77.410  61.110  69.190  1.00  0.00           H
ATOM   1779 3HG1 VAL A 118      77.510  59.400  68.830  1.00  0.00           H
ATOM   1780  CG2 VAL A 118      74.690  59.000  68.570  1.00  0.00           C
ATOM   1781 1HG2 VAL A 118      74.410  59.240  67.550  1.00  0.00           H
ATOM   1782 2HG2 VAL A 118      75.370  58.160  68.440  1.00  0.00           H
ATOM   1783 3HG2 VAL A 118      73.790  58.780  69.150  1.00  0.00           H
ATOM   1784  C   VAL A 118      76.310  60.920  71.620  1.00  0.00           C
ATOM   1785  O   VAL A 118      77.540  60.800  71.700  1.00  0.00           O
ATOM   1786  N   LEU A 119      75.630  61.870  72.280  1.00  0.00           N
ATOM   1787  H   LEU A 119      74.620  61.890  72.230  1.00  0.00           H
ATOM   1788  CA  LEU A 119      76.300  62.740  73.260  1.00  0.00           C
ATOM   1789  HA  LEU A 119      76.920  63.420  72.680  1.00  0.00           H
ATOM   1790  CB  LEU A 119      75.280  63.700  74.010  1.00  0.00           C
ATOM   1791  HB1 LEU A 119      75.770  64.130  74.890  1.00  0.00           H
ATOM   1792  HB2 LEU A 119      74.560  63.040  74.490  1.00  0.00           H
ATOM   1793  CG  LEU A 119      74.810  64.860  73.250  1.00  0.00           C
ATOM   1794  HG  LEU A 119      74.500  64.600  72.240  1.00  0.00           H
ATOM   1795  CD1 LEU A 119      73.660  65.640  73.870  1.00  0.00           C
ATOM   1796 1HD1 LEU A 119      73.570  66.630  73.440  1.00  0.00           H
ATOM   1797 2HD1 LEU A 119      72.800  64.980  73.760  1.00  0.00           H
ATOM   1798 3HD1 LEU A 119      73.810  65.790  74.940  1.00  0.00           H
ATOM   1799  CD2 LEU A 119      75.960  65.820  72.960  1.00  0.00           C
ATOM   1800 1HD2 LEU A 119      75.640  66.540  72.200  1.00  0.00           H
ATOM   1801 2HD2 LEU A 119      76.230  66.370  73.860  1.00  0.00           H
ATOM   1802 3HD2 LEU A 119      76.840  65.350  72.530  1.00  0.00           H
ATOM   1803  C   LEU A 119      77.070  61.960  74.310  1.00  0.00           C
ATOM   1804  O   LEU A 119      78.150  62.390  74.660  1.00  0.00           O
ATOM   1805  N   ASP A 120      76.660  60.790  74.800  1.00  0.00           N
ATOM   1806  H   ASP A 120      75.780  60.400  74.490  1.00  0.00           H
ATOM   1807  CA  ASP A 120      77.460  60.110  75.860  1.00  0.00           C
ATOM   1808  HA  ASP A 120      77.820  60.890  76.540  1.00  0.00           H
ATOM   1809  CB  ASP A 120      76.600  59.080  76.610  1.00  0.00           C
ATOM   1810  HB1 ASP A 120      76.400  58.300  75.870  1.00  0.00           H
ATOM   1811  HB2 ASP A 120      75.640  59.490  76.920  1.00  0.00           H
ATOM   1812  CG  ASP A 120      77.410  58.390  77.760  1.00  0.00           C
ATOM   1813  OD1 ASP A 120      77.630  57.170  77.660  1.00  0.00           O
ATOM   1814  OD2 ASP A 120      77.740  59.000  78.790  1.00  0.00           O
ATOM   1815  C   ASP A 120      78.720  59.460  75.240  1.00  0.00           C
ATOM   1816  O   ASP A 120      79.790  59.470  75.850  1.00  0.00           O
ATOM   1817  N   ARG A 121      78.690  58.970  73.990  1.00  0.00           N
ATOM   1818  H   ARG A 121      77.870  59.110  73.420  1.00  0.00           H
ATOM   1819  CA  ARG A 121      79.870  58.300  73.290  1.00  0.00           C
ATOM   1820  HA  ARG A 121      80.270  57.570  73.990  1.00  0.00           H
ATOM   1821  CB  ARG A 121      79.330  57.490  72.110  1.00  0.00           C
ATOM   1822  HB1 ARG A 121      80.110  56.920  71.590  1.00  0.00           H
ATOM   1823  HB2 ARG A 121      78.830  58.210  71.470  1.00  0.00           H
ATOM   1824  CG  ARG A 121      78.260  56.530  72.600  1.00  0.00           C
ATOM   1825  HG1 ARG A 121      77.980  55.890  71.750  1.00  0.00           H
ATOM   1826  HG2 ARG A 121      77.320  57.020  72.840  1.00  0.00           H
ATOM   1827  CD  ARG A 121      78.760  55.540  73.750  1.00  0.00           C
ATOM   1828  HD1 ARG A 121      78.830  56.080  74.690  1.00  0.00           H
ATOM   1829  HD2 ARG A 121      79.750  55.120  73.570  1.00  0.00           H
ATOM   1830  NE  ARG A 121      77.820  54.410  73.870  1.00  0.00           N
ATOM   1831  HE  ARG A 121      77.150  54.530  74.620  1.00  0.00           H
ATOM   1832  CZ  ARG A 121      77.800  53.270  73.260  1.00  0.00           C
ATOM   1833  NH1 ARG A 121      78.410  53.010  72.160  1.00  0.00           N
ATOM   1834 1HH1 ARG A 121      79.100  53.600  71.720  1.00  0.00           H
ATOM   1835 2HH1 ARG A 121      78.150  52.170  71.660  1.00  0.00           H
ATOM   1836  NH2 ARG A 121      77.000  52.370  73.690  1.00  0.00           N
ATOM   1837 1HH2 ARG A 121      76.380  52.530  74.480  1.00  0.00           H
ATOM   1838 2HH2 ARG A 121      76.950  51.470  73.240  1.00  0.00           H
ATOM   1839  C   ARG A 121      80.890  59.340  72.870  1.00  0.00           C
ATOM   1840  O   ARG A 121      82.090  59.100  73.060  1.00  0.00           O
ATOM   1841  N   ILE A 122      80.360  60.530  72.480  1.00  0.00           N
ATOM   1842  H   ILE A 122      79.360  60.600  72.390  1.00  0.00           H
ATOM   1843  CA  ILE A 122      81.160  61.750  72.360  1.00  0.00           C
ATOM   1844  HA  ILE A 122      82.020  61.290  71.880  1.00  0.00           H
ATOM   1845  CB  ILE A 122      80.470  62.780  71.520  1.00  0.00           C
ATOM   1846  HB  ILE A 122      79.620  63.110  72.120  1.00  0.00           H
ATOM   1847  CG2 ILE A 122      81.340  64.060  71.430  1.00  0.00           C
ATOM   1848 1HG2 ILE A 122      81.450  64.480  72.430  1.00  0.00           H
ATOM   1849 2HG2 ILE A 122      82.340  63.770  71.100  1.00  0.00           H
ATOM   1850 3HG2 ILE A 122      80.930  64.890  70.860  1.00  0.00           H
ATOM   1851  CG1 ILE A 122      80.060  62.290  70.140  1.00  0.00           C
ATOM   1852 1HG1 ILE A 122      79.610  61.300  70.180  1.00  0.00           H
ATOM   1853 2HG1 ILE A 122      81.000  62.140  69.600  1.00  0.00           H
ATOM   1854  CD  ILE A 122      79.160  63.200  69.270  1.00  0.00           C
ATOM   1855  HD1 ILE A 122      79.000  62.920  68.230  1.00  0.00           H
ATOM   1856  HD2 ILE A 122      78.180  63.210  69.750  1.00  0.00           H
ATOM   1857  HD3 ILE A 122      79.460  64.250  69.310  1.00  0.00           H
ATOM   1858  C   ILE A 122      81.730  62.330  73.690  1.00  0.00           C
ATOM   1859  O   ILE A 122      82.900  62.650  73.780  1.00  0.00           O
ATOM   1860  N   ARG A 123      80.900  62.480  74.770  1.00  0.00           N
ATOM   1861  H   ARG A 123      79.940  62.160  74.690  1.00  0.00           H
ATOM   1862  CA  ARG A 123      81.360  62.880  76.110  1.00  0.00           C
ATOM   1863  HA  ARG A 123      81.880  63.830  76.030  1.00  0.00           H
ATOM   1864  CB  ARG A 123      80.050  62.940  77.020  1.00  0.00           C
ATOM   1865  HB1 ARG A 123      79.530  61.980  77.010  1.00  0.00           H
ATOM   1866  HB2 ARG A 123      79.400  63.720  76.650  1.00  0.00           H
ATOM   1867  CG  ARG A 123      80.240  63.450  78.490  1.00  0.00           C
ATOM   1868  HG1 ARG A 123      80.970  62.860  79.040  1.00  0.00           H
ATOM   1869  HG2 ARG A 123      79.340  63.500  79.100  1.00  0.00           H
ATOM   1870  CD  ARG A 123      80.840  64.910  78.500  1.00  0.00           C
ATOM   1871  HD1 ARG A 123      81.860  65.020  78.120  1.00  0.00           H
ATOM   1872  HD2 ARG A 123      80.940  65.270  79.530  1.00  0.00           H
ATOM   1873  NE  ARG A 123      79.990  65.880  77.870  1.00  0.00           N
ATOM   1874  HE  ARG A 123      79.110  65.560  77.500  1.00  0.00           H
ATOM   1875  CZ  ARG A 123      80.250  67.170  77.640  1.00  0.00           C
ATOM   1876  NH1 ARG A 123      81.290  67.800  78.020  1.00  0.00           N
ATOM   1877 1HH1 ARG A 123      82.080  67.260  78.360  1.00  0.00           H
ATOM   1878 2HH1 ARG A 123      81.190  68.800  78.100  1.00  0.00           H
ATOM   1879  NH2 ARG A 123      79.310  67.930  77.130  1.00  0.00           N
ATOM   1880 1HH2 ARG A 123      78.380  67.590  76.940  1.00  0.00           H
ATOM   1881 2HH2 ARG A 123      79.350  68.940  77.090  1.00  0.00           H
ATOM   1882  C   ARG A 123      82.410  61.900  76.620  1.00  0.00           C
ATOM   1883  O   ARG A 123      83.380  62.340  77.280  1.00  0.00           O
ATOM   1884  N   LYS A 124      82.320  60.590  76.400  1.00  0.00           N
ATOM   1885  H   LYS A 124      81.390  60.320  76.090  1.00  0.00           H
ATOM   1886  CA  LYS A 124      83.250  59.610  76.830  1.00  0.00           C
ATOM   1887  HA  LYS A 124      83.430  59.710  77.900  1.00  0.00           H
ATOM   1888  CB  LYS A 124      82.670  58.190  76.530  1.00  0.00           C
ATOM   1889  HB1 LYS A 124      83.500  57.490  76.430  1.00  0.00           H
ATOM   1890  HB2 LYS A 124      82.260  58.200  75.520  1.00  0.00           H
ATOM   1891  CG  LYS A 124      81.750  57.710  77.700  1.00  0.00           C
ATOM   1892  HG1 LYS A 124      81.010  58.470  77.940  1.00  0.00           H
ATOM   1893  HG2 LYS A 124      82.340  57.640  78.610  1.00  0.00           H
ATOM   1894  CD  LYS A 124      80.950  56.440  77.410  1.00  0.00           C
ATOM   1895  HD1 LYS A 124      81.610  55.650  77.030  1.00  0.00           H
ATOM   1896  HD2 LYS A 124      80.200  56.510  76.630  1.00  0.00           H
ATOM   1897  CE  LYS A 124      80.390  55.770  78.700  1.00  0.00           C
ATOM   1898  HE1 LYS A 124      81.230  55.310  79.210  1.00  0.00           H
ATOM   1899  HE2 LYS A 124      79.740  54.900  78.580  1.00  0.00           H
ATOM   1900  NZ  LYS A 124      79.660  56.790  79.550  1.00  0.00           N
ATOM   1901  HZ1 LYS A 124      79.270  56.300  80.340  1.00  0.00           H
ATOM   1902  HZ2 LYS A 124      80.310  57.450  79.960  1.00  0.00           H
ATOM   1903  HZ3 LYS A 124      78.900  57.170  79.010  1.00  0.00           H
ATOM   1904  C   LYS A 124      84.590  59.730  76.120  1.00  0.00           C
ATOM   1905  O   LYS A 124      85.570  59.330  76.760  1.00  0.00           O
ATOM   1906  N   LEU A 125      84.780  60.370  74.990  1.00  0.00           N
ATOM   1907  H   LEU A 125      83.930  60.730  74.570  1.00  0.00           H
ATOM   1908  CA  LEU A 125      86.000  60.850  74.430  1.00  0.00           C
ATOM   1909  HA  LEU A 125      86.800  60.150  74.680  1.00  0.00           H
ATOM   1910  CB  LEU A 125      85.860  60.910  72.870  1.00  0.00           C
ATOM   1911  HB1 LEU A 125      86.790  61.390  72.560  1.00  0.00           H
ATOM   1912  HB2 LEU A 125      85.000  61.560  72.710  1.00  0.00           H
ATOM   1913  CG  LEU A 125      85.630  59.580  72.200  1.00  0.00           C
ATOM   1914  HG  LEU A 125      84.670  59.170  72.510  1.00  0.00           H
ATOM   1915  CD1 LEU A 125      85.460  59.780  70.720  1.00  0.00           C
ATOM   1916 1HD1 LEU A 125      85.300  58.760  70.350  1.00  0.00           H
ATOM   1917 2HD1 LEU A 125      84.620  60.420  70.450  1.00  0.00           H
ATOM   1918 3HD1 LEU A 125      86.390  60.150  70.280  1.00  0.00           H
ATOM   1919  CD2 LEU A 125      86.800  58.630  72.360  1.00  0.00           C
ATOM   1920 1HD2 LEU A 125      86.580  57.610  72.060  1.00  0.00           H
ATOM   1921 2HD2 LEU A 125      87.720  59.020  71.920  1.00  0.00           H
ATOM   1922 3HD2 LEU A 125      86.910  58.420  73.420  1.00  0.00           H
ATOM   1923  C   LEU A 125      86.440  62.170  74.960  1.00  0.00           C
ATOM   1924  O   LEU A 125      87.600  62.300  75.330  1.00  0.00           O
ATOM   1925  N   ALA A 126      85.490  63.100  75.080  1.00  0.00           N
ATOM   1926  H   ALA A 126      84.540  62.870  74.860  1.00  0.00           H
ATOM   1927  CA  ALA A 126      85.710  64.480  75.470  1.00  0.00           C
ATOM   1928  HA  ALA A 126      86.340  64.950  74.730  1.00  0.00           H
ATOM   1929  CB  ALA A 126      84.360  65.240  75.340  1.00  0.00           C
ATOM   1930  HB1 ALA A 126      84.580  66.300  75.460  1.00  0.00           H
ATOM   1931  HB2 ALA A 126      83.920  65.080  74.350  1.00  0.00           H
ATOM   1932  HB3 ALA A 126      83.680  65.070  76.180  1.00  0.00           H
ATOM   1933  C   ALA A 126      86.230  64.610  76.900  1.00  0.00           C
ATOM   1934  O   ALA A 126      87.090  65.440  77.080  1.00  0.00           O
ATOM   1935  N   ASP A 127      85.910  63.660  77.770  1.00  0.00           N
ATOM   1936  H   ASP A 127      85.140  63.040  77.550  1.00  0.00           H
ATOM   1937  CA  ASP A 127      86.360  63.670  79.180  1.00  0.00           C
ATOM   1938  HA  ASP A 127      86.150  64.590  79.720  1.00  0.00           H
ATOM   1939  CB  ASP A 127      85.450  62.680  80.030  1.00  0.00           C
ATOM   1940  HB1 ASP A 127      85.920  62.550  81.000  1.00  0.00           H
ATOM   1941  HB2 ASP A 127      85.380  61.720  79.510  1.00  0.00           H
ATOM   1942  CG  ASP A 127      84.050  63.200  80.240  1.00  0.00           C
ATOM   1943  OD1 ASP A 127      83.800  64.430  80.050  1.00  0.00           O
ATOM   1944  OD2 ASP A 127      83.280  62.450  80.860  1.00  0.00           O
ATOM   1945  C   ASP A 127      87.830  63.450  79.440  1.00  0.00           C
ATOM   1946  O   ASP A 127      88.360  63.990  80.440  1.00  0.00           O
ATOM   1947  N   GLN A 128      88.560  62.790  78.510  1.00  0.00           N
ATOM   1948  H   GLN A 128      88.100  62.460  77.680  1.00  0.00           H
ATOM   1949  CA  GLN A 128      89.930  62.540  78.700  1.00  0.00           C
ATOM   1950  HA  GLN A 128      90.140  62.460  79.770  1.00  0.00           H
ATOM   1951  CB  GLN A 128      90.330  61.240  77.970  1.00  0.00           C
ATOM   1952  HB1 GLN A 128      91.370  61.060  78.260  1.00  0.00           H
ATOM   1953  HB2 GLN A 128      90.210  61.380  76.900  1.00  0.00           H
ATOM   1954  CG  GLN A 128      89.670  59.880  78.330  1.00  0.00           C
ATOM   1955  HG1 GLN A 128      88.610  59.880  78.070  1.00  0.00           H
ATOM   1956  HG2 GLN A 128      89.710  59.690  79.400  1.00  0.00           H
ATOM   1957  CD  GLN A 128      90.300  58.740  77.670  1.00  0.00           C
ATOM   1958  OE1 GLN A 128      91.320  58.810  77.030  1.00  0.00           O
ATOM   1959  NE2 GLN A 128      89.660  57.590  77.800  1.00  0.00           N
ATOM   1960 1HE2 GLN A 128      88.790  57.610  78.310  1.00  0.00           H
ATOM   1961 2HE2 GLN A 128      89.860  56.900  77.090  1.00  0.00           H
ATOM   1962  C   GLN A 128      90.750  63.770  78.240  1.00  0.00           C
ATOM   1963  O   GLN A 128      91.930  63.830  78.390  1.00  0.00           O
ATOM   1964  N   CYS A 129      90.130  64.740  77.550  1.00  0.00           N
ATOM   1965  H   CYS A 129      89.130  64.840  77.490  1.00  0.00           H
ATOM   1966  CA  CYS A 129      90.810  65.710  76.770  1.00  0.00           C
ATOM   1967  HA  CYS A 129      91.670  65.240  76.300  1.00  0.00           H
ATOM   1968  CB  CYS A 129      89.770  66.340  75.830  1.00  0.00           C
ATOM   1969  HB1 CYS A 129      90.230  67.250  75.450  1.00  0.00           H
ATOM   1970  HB2 CYS A 129      88.930  66.650  76.450  1.00  0.00           H
ATOM   1971  SG  CYS A 129      89.280  65.120  74.580  1.00  0.00           S
ATOM   1972  HG  CYS A 129      88.820  64.230  75.460  1.00  0.00           H
ATOM   1973  C   CYS A 129      91.440  66.810  77.640  1.00  0.00           C
ATOM   1974  O   CYS A 129      90.760  67.440  78.420  1.00  0.00           O
ATOM   1975  N   THR A 130      92.730  67.080  77.460  1.00  0.00           N
ATOM   1976  H   THR A 130      93.270  66.680  76.700  1.00  0.00           H
ATOM   1977  CA  THR A 130      93.430  68.160  78.220  1.00  0.00           C
ATOM   1978  HA  THR A 130      92.860  68.130  79.150  1.00  0.00           H
ATOM   1979  CB  THR A 130      94.890  67.830  78.400  1.00  0.00           C
ATOM   1980  HB  THR A 130      95.370  68.620  78.980  1.00  0.00           H
ATOM   1981  CG2 THR A 130      95.230  66.570  79.150  1.00  0.00           C
ATOM   1982 1HG2 THR A 130      94.800  65.660  78.730  1.00  0.00           H
ATOM   1983 2HG2 THR A 130      96.320  66.560  79.100  1.00  0.00           H
ATOM   1984 3HG2 THR A 130      95.050  66.700  80.210  1.00  0.00           H
ATOM   1985  OG1 THR A 130      95.550  67.660  77.120  1.00  0.00           O
ATOM   1986  HG1 THR A 130      95.010  67.170  76.500  1.00  0.00           H
ATOM   1987  C   THR A 130      93.080  69.530  77.750  1.00  0.00           C
ATOM   1988  O   THR A 130      93.070  70.440  78.520  1.00  0.00           O
ATOM   1989  N   GLY A 131      92.730  69.690  76.500  1.00  0.00           N
ATOM   1990  H   GLY A 131      92.770  68.960  75.800  1.00  0.00           H
ATOM   1991  CA  GLY A 131      92.370  70.970  75.860  1.00  0.00           C
ATOM   1992  HA1 GLY A 131      93.290  71.530  75.710  1.00  0.00           H
ATOM   1993  HA2 GLY A 131      91.650  71.420  76.540  1.00  0.00           H
ATOM   1994  C   GLY A 131      91.630  70.940  74.570  1.00  0.00           C
ATOM   1995  O   GLY A 131      91.970  71.710  73.640  1.00  0.00           O
ATOM   1996  N   LEU A 132      90.660  70.030  74.440  1.00  0.00           N
ATOM   1997  H   LEU A 132      90.440  69.450  75.240  1.00  0.00           H
ATOM   1998  CA  LEU A 132      89.790  69.920  73.280  1.00  0.00           C
ATOM   1999  HA  LEU A 132      90.310  69.200  72.640  1.00  0.00           H
ATOM   2000  CB  LEU A 132      88.450  69.390  73.830  1.00  0.00           C
ATOM   2001  HB1 LEU A 132      88.030  70.100  74.550  1.00  0.00           H
ATOM   2002  HB2 LEU A 132      88.700  68.510  74.420  1.00  0.00           H
ATOM   2003  CG  LEU A 132      87.410  68.940  72.810  1.00  0.00           C
ATOM   2004  HG  LEU A 132      87.030  69.850  72.360  1.00  0.00           H
ATOM   2005  CD1 LEU A 132      87.960  68.060  71.670  1.00  0.00           C
ATOM   2006 1HD1 LEU A 132      87.210  67.940  70.890  1.00  0.00           H
ATOM   2007 2HD1 LEU A 132      88.710  68.630  71.130  1.00  0.00           H
ATOM   2008 3HD1 LEU A 132      88.350  67.080  71.960  1.00  0.00           H
ATOM   2009  CD2 LEU A 132      86.210  68.360  73.500  1.00  0.00           C
ATOM   2010 1HD2 LEU A 132      85.850  69.120  74.190  1.00  0.00           H
ATOM   2011 2HD2 LEU A 132      85.500  68.270  72.680  1.00  0.00           H
ATOM   2012 3HD2 LEU A 132      86.440  67.370  73.900  1.00  0.00           H
ATOM   2013  C   LEU A 132      89.540  71.110  72.340  1.00  0.00           C
ATOM   2014  O   LEU A 132      88.990  72.110  72.760  1.00  0.00           O
ATOM   2015  N   GLN A 133      90.070  71.040  71.120  1.00  0.00           N
ATOM   2016  H   GLN A 133      90.570  70.220  70.790  1.00  0.00           H
ATOM   2017  CA  GLN A 133      89.950  72.220  70.220  1.00  0.00           C
ATOM   2018  HA  GLN A 133      90.180  73.190  70.650  1.00  0.00           H
ATOM   2019  CB  GLN A 133      90.910  72.000  69.030  1.00  0.00           C
ATOM   2020  HB1 GLN A 133      90.780  72.850  68.360  1.00  0.00           H
ATOM   2021  HB2 GLN A 133      90.710  71.060  68.510  1.00  0.00           H
ATOM   2022  CG  GLN A 133      92.430  71.890  69.450  1.00  0.00           C
ATOM   2023  HG1 GLN A 133      92.490  70.940  69.990  1.00  0.00           H
ATOM   2024  HG2 GLN A 133      92.590  72.740  70.120  1.00  0.00           H
ATOM   2025  CD  GLN A 133      93.440  71.740  68.330  1.00  0.00           C
ATOM   2026  OE1 GLN A 133      93.400  72.440  67.320  1.00  0.00           O
ATOM   2027  NE2 GLN A 133      94.270  70.730  68.340  1.00  0.00           N
ATOM   2028 1HE2 GLN A 133      94.390  70.020  69.040  1.00  0.00           H
ATOM   2029 2HE2 GLN A 133      94.930  70.820  67.580  1.00  0.00           H
ATOM   2030  C   GLN A 133      88.590  72.300  69.540  1.00  0.00           C
ATOM   2031  O   GLN A 133      88.140  73.440  69.230  1.00  0.00           O
ATOM   2032  N   GLY A 134      88.020  71.080  69.330  1.00  0.00           N
ATOM   2033  H   GLY A 134      88.450  70.310  69.810  1.00  0.00           H
ATOM   2034  CA  GLY A 134      86.650  70.880  68.660  1.00  0.00           C
ATOM   2035  HA1 GLY A 134      86.430  71.710  67.990  1.00  0.00           H
ATOM   2036  HA2 GLY A 134      85.870  70.800  69.420  1.00  0.00           H
ATOM   2037  C   GLY A 134      86.560  69.610  67.850  1.00  0.00           C
ATOM   2038  O   GLY A 134      87.150  68.590  68.130  1.00  0.00           O
ATOM   2039  N   PHE A 135      85.760  69.680  66.800  1.00  0.00           N
ATOM   2040  H   PHE A 135      85.350  70.580  66.590  1.00  0.00           H
ATOM   2041  CA  PHE A 135      85.150  68.510  66.050  1.00  0.00           C
ATOM   2042  HA  PHE A 135      85.540  67.590  66.490  1.00  0.00           H
ATOM   2043  CB  PHE A 135      83.670  68.590  66.300  1.00  0.00           C
ATOM   2044  HB1 PHE A 135      83.120  67.800  65.790  1.00  0.00           H
ATOM   2045  HB2 PHE A 135      83.290  69.600  66.100  1.00  0.00           H
ATOM   2046  CG  PHE A 135      83.350  68.260  67.790  1.00  0.00           C
ATOM   2047  CD1 PHE A 135      83.450  66.970  68.320  1.00  0.00           C
ATOM   2048  HD1 PHE A 135      83.800  66.220  67.620  1.00  0.00           H
ATOM   2049  CE1 PHE A 135      83.070  66.620  69.650  1.00  0.00           C
ATOM   2050  HE1 PHE A 135      83.120  65.590  69.960  1.00  0.00           H
ATOM   2051  CZ  PHE A 135      82.690  67.670  70.440  1.00  0.00           C
ATOM   2052  HZ  PHE A 135      82.310  67.530  71.440  1.00  0.00           H
ATOM   2053  CE2 PHE A 135      82.640  68.980  69.950  1.00  0.00           C
ATOM   2054  HE2 PHE A 135      82.470  69.820  70.600  1.00  0.00           H
ATOM   2055  CD2 PHE A 135      82.990  69.270  68.650  1.00  0.00           C
ATOM   2056  HD2 PHE A 135      82.840  70.250  68.240  1.00  0.00           H
ATOM   2057  C   PHE A 135      85.370  68.510  64.490  1.00  0.00           C
ATOM   2058  O   PHE A 135      84.880  69.440  63.830  1.00  0.00           O
ATOM   2059  N   LEU A 136      85.800  67.360  63.900  1.00  0.00           N
ATOM   2060  H   LEU A 136      86.200  66.670  64.520  1.00  0.00           H
ATOM   2061  CA  LEU A 136      85.830  67.150  62.450  1.00  0.00           C
ATOM   2062  HA  LEU A 136      85.730  68.100  61.920  1.00  0.00           H
ATOM   2063  CB  LEU A 136      87.240  66.620  62.060  1.00  0.00           C
ATOM   2064  HB1 LEU A 136      87.260  66.610  60.970  1.00  0.00           H
ATOM   2065  HB2 LEU A 136      87.380  65.610  62.460  1.00  0.00           H
ATOM   2066  CG  LEU A 136      88.490  67.300  62.560  1.00  0.00           C
ATOM   2067  HG  LEU A 136      88.570  67.040  63.610  1.00  0.00           H
ATOM   2068  CD1 LEU A 136      89.730  66.780  61.790  1.00  0.00           C
ATOM   2069 1HD1 LEU A 136      89.680  66.970  60.720  1.00  0.00           H
ATOM   2070 2HD1 LEU A 136      90.570  67.160  62.370  1.00  0.00           H
ATOM   2071 3HD1 LEU A 136      89.760  65.700  61.930  1.00  0.00           H
ATOM   2072  CD2 LEU A 136      88.560  68.780  62.270  1.00  0.00           C
ATOM   2073 1HD2 LEU A 136      89.430  69.120  62.840  1.00  0.00           H
ATOM   2074 2HD2 LEU A 136      88.640  68.940  61.190  1.00  0.00           H
ATOM   2075 3HD2 LEU A 136      87.730  69.320  62.730  1.00  0.00           H
ATOM   2076  C   LEU A 136      84.730  66.280  61.910  1.00  0.00           C
ATOM   2077  O   LEU A 136      84.610  65.110  62.290  1.00  0.00           O
ATOM   2078  N   VAL A 137      83.900  66.760  61.040  1.00  0.00           N
ATOM   2079  H   VAL A 137      84.110  67.720  60.820  1.00  0.00           H
ATOM   2080  CA  VAL A 137      82.600  66.080  60.790  1.00  0.00           C
ATOM   2081  HA  VAL A 137      82.370  65.190  61.380  1.00  0.00           H
ATOM   2082  CB  VAL A 137      81.360  66.880  61.080  1.00  0.00           C
ATOM   2083  HB  VAL A 137      81.460  67.780  60.470  1.00  0.00           H
ATOM   2084  CG1 VAL A 137      79.900  66.230  60.790  1.00  0.00           C
ATOM   2085 1HG1 VAL A 137      79.190  67.010  61.060  1.00  0.00           H
ATOM   2086 2HG1 VAL A 137      79.810  65.830  59.780  1.00  0.00           H
ATOM   2087 3HG1 VAL A 137      79.700  65.360  61.410  1.00  0.00           H
ATOM   2088  CG2 VAL A 137      81.270  67.230  62.590  1.00  0.00           C
ATOM   2089 1HG2 VAL A 137      80.540  68.040  62.580  1.00  0.00           H
ATOM   2090 2HG2 VAL A 137      81.000  66.390  63.220  1.00  0.00           H
ATOM   2091 3HG2 VAL A 137      82.260  67.590  62.880  1.00  0.00           H
ATOM   2092  C   VAL A 137      82.570  65.510  59.330  1.00  0.00           C
ATOM   2093  O   VAL A 137      82.390  66.240  58.400  1.00  0.00           O
ATOM   2094  N   PHE A 138      82.700  64.140  59.200  1.00  0.00           N
ATOM   2095  H   PHE A 138      82.560  63.560  60.010  1.00  0.00           H
ATOM   2096  CA  PHE A 138      82.720  63.630  57.830  1.00  0.00           C
ATOM   2097  HA  PHE A 138      83.060  64.290  57.040  1.00  0.00           H
ATOM   2098  CB  PHE A 138      83.700  62.470  57.740  1.00  0.00           C
ATOM   2099  HB1 PHE A 138      83.720  62.110  56.720  1.00  0.00           H
ATOM   2100  HB2 PHE A 138      83.320  61.670  58.380  1.00  0.00           H
ATOM   2101  CG  PHE A 138      85.140  62.830  58.070  1.00  0.00           C
ATOM   2102  CD1 PHE A 138      85.460  63.110  59.400  1.00  0.00           C
ATOM   2103  HD1 PHE A 138      84.680  62.910  60.120  1.00  0.00           H
ATOM   2104  CE1 PHE A 138      86.700  63.710  59.720  1.00  0.00           C
ATOM   2105  HE1 PHE A 138      86.990  63.780  60.760  1.00  0.00           H
ATOM   2106  CZ  PHE A 138      87.670  63.970  58.750  1.00  0.00           C
ATOM   2107  HZ  PHE A 138      88.630  64.390  59.020  1.00  0.00           H
ATOM   2108  CE2 PHE A 138      87.310  63.710  57.370  1.00  0.00           C
ATOM   2109  HE2 PHE A 138      88.030  63.870  56.580  1.00  0.00           H
ATOM   2110  CD2 PHE A 138      86.100  63.020  57.070  1.00  0.00           C
ATOM   2111  HD2 PHE A 138      85.740  62.970  56.050  1.00  0.00           H
ATOM   2112  C   PHE A 138      81.270  63.170  57.530  1.00  0.00           C
ATOM   2113  O   PHE A 138      80.670  62.430  58.310  1.00  0.00           O
ATOM   2114  N   HIS A 139      80.790  63.600  56.400  1.00  0.00           N
ATOM   2115  H   HIS A 139      81.330  64.260  55.860  1.00  0.00           H
ATOM   2116  CA  HIS A 139      79.440  63.190  55.990  1.00  0.00           C
ATOM   2117  HA  HIS A 139      79.310  62.180  56.370  1.00  0.00           H
ATOM   2118  CB  HIS A 139      78.330  63.990  56.770  1.00  0.00           C
ATOM   2119  HB1 HIS A 139      78.560  63.950  57.830  1.00  0.00           H
ATOM   2120  HB2 HIS A 139      77.400  63.420  56.710  1.00  0.00           H
ATOM   2121  CG  HIS A 139      78.160  65.400  56.410  1.00  0.00           C
ATOM   2122  ND1 HIS A 139      76.930  65.940  56.120  1.00  0.00           N
ATOM   2123  HD1 HIS A 139      76.100  65.360  56.060  1.00  0.00           H
ATOM   2124  CE1 HIS A 139      77.070  67.280  56.090  1.00  0.00           C
ATOM   2125  HE1 HIS A 139      76.340  68.050  55.880  1.00  0.00           H
ATOM   2126  NE2 HIS A 139      78.380  67.600  56.360  1.00  0.00           N
ATOM   2127  HE2 HIS A 139      78.710  68.530  56.550  1.00  0.00           H
ATOM   2128  CD2 HIS A 139      79.080  66.420  56.580  1.00  0.00           C
ATOM   2129  HD2 HIS A 139      80.140  66.340  56.810  1.00  0.00           H
ATOM   2130  C   HIS A 139      79.230  63.300  54.410  1.00  0.00           C
ATOM   2131  O   HIS A 139      80.140  63.840  53.750  1.00  0.00           O
ATOM   2132  N   SER A 140      78.070  62.890  53.890  1.00  0.00           N
ATOM   2133  H   SER A 140      77.400  62.430  54.490  1.00  0.00           H
ATOM   2134  CA  SER A 140      77.420  63.360  52.640  1.00  0.00           C
ATOM   2135  HA  SER A 140      78.200  63.910  52.110  1.00  0.00           H
ATOM   2136  CB  SER A 140      76.880  62.170  51.800  1.00  0.00           C
ATOM   2137  HB1 SER A 140      77.720  61.560  51.480  1.00  0.00           H
ATOM   2138  HB2 SER A 140      76.350  62.490  50.910  1.00  0.00           H
ATOM   2139  OG  SER A 140      75.890  61.510  52.460  1.00  0.00           O
ATOM   2140  HG  SER A 140      76.060  60.580  52.270  1.00  0.00           H
ATOM   2141  C   SER A 140      76.220  64.300  52.730  1.00  0.00           C
ATOM   2142  O   SER A 140      75.540  64.320  53.740  1.00  0.00           O
ATOM   2143  N   PHE A 141      75.870  65.060  51.660  1.00  0.00           N
ATOM   2144  H   PHE A 141      76.430  65.090  50.820  1.00  0.00           H
ATOM   2145  CA  PHE A 141      74.690  65.860  51.590  1.00  0.00           C
ATOM   2146  HA  PHE A 141      74.450  66.200  52.600  1.00  0.00           H
ATOM   2147  CB  PHE A 141      74.970  67.030  50.630  1.00  0.00           C
ATOM   2148  HB1 PHE A 141      74.070  67.640  50.510  1.00  0.00           H
ATOM   2149  HB2 PHE A 141      75.310  66.630  49.680  1.00  0.00           H
ATOM   2150  CG  PHE A 141      75.950  68.080  51.130  1.00  0.00           C
ATOM   2151  CD1 PHE A 141      75.820  68.650  52.370  1.00  0.00           C
ATOM   2152  HD1 PHE A 141      74.990  68.240  52.930  1.00  0.00           H
ATOM   2153  CE1 PHE A 141      76.620  69.690  52.870  1.00  0.00           C
ATOM   2154  HE1 PHE A 141      76.420  70.170  53.820  1.00  0.00           H
ATOM   2155  CZ  PHE A 141      77.590  70.240  52.020  1.00  0.00           C
ATOM   2156  HZ  PHE A 141      78.320  70.960  52.380  1.00  0.00           H
ATOM   2157  CE2 PHE A 141      77.700  69.740  50.700  1.00  0.00           C
ATOM   2158  HE2 PHE A 141      78.420  70.170  50.020  1.00  0.00           H
ATOM   2159  CD2 PHE A 141      76.880  68.670  50.230  1.00  0.00           C
ATOM   2160  HD2 PHE A 141      76.740  68.490  49.170  1.00  0.00           H
ATOM   2161  C   PHE A 141      73.370  65.190  51.170  1.00  0.00           C
ATOM   2162  O   PHE A 141      72.310  65.610  51.570  1.00  0.00           O
ATOM   2163  N   GLY A 142      73.440  64.080  50.350  1.00  0.00           N
ATOM   2164  H   GLY A 142      74.310  63.900  49.870  1.00  0.00           H
ATOM   2165  CA  GLY A 142      72.270  63.400  49.870  1.00  0.00           C
ATOM   2166  HA1 GLY A 142      72.580  62.920  48.940  1.00  0.00           H
ATOM   2167  HA2 GLY A 142      71.430  64.080  49.730  1.00  0.00           H
ATOM   2168  C   GLY A 142      71.830  62.200  50.760  1.00  0.00           C
ATOM   2169  O   GLY A 142      70.740  61.630  50.470  1.00  0.00           O
ATOM   2170  N   GLY A 143      72.680  61.810  51.750  1.00  0.00           N
ATOM   2171  H   GLY A 143      73.520  62.340  51.970  1.00  0.00           H
ATOM   2172  CA  GLY A 143      72.380  60.710  52.680  1.00  0.00           C
ATOM   2173  HA1 GLY A 143      73.320  60.460  53.180  1.00  0.00           H
ATOM   2174  HA2 GLY A 143      72.130  59.760  52.200  1.00  0.00           H
ATOM   2175  C   GLY A 143      71.340  61.250  53.650  1.00  0.00           C
ATOM   2176  O   GLY A 143      71.330  62.450  54.000  1.00  0.00           O
ATOM   2177  N   GLY A 144      70.400  60.410  54.110  1.00  0.00           N
ATOM   2178  H   GLY A 144      70.550  59.430  53.920  1.00  0.00           H
ATOM   2179  CA  GLY A 144      69.440  60.690  55.190  1.00  0.00           C
ATOM   2180  HA1 GLY A 144      68.810  59.810  55.330  1.00  0.00           H
ATOM   2181  HA2 GLY A 144      68.840  61.590  55.010  1.00  0.00           H
ATOM   2182  C   GLY A 144      70.060  60.930  56.470  1.00  0.00           C
ATOM   2183  O   GLY A 144      70.020  62.030  57.020  1.00  0.00           O
ATOM   2184  N   THR A 145      70.790  59.950  56.920  1.00  0.00           N
ATOM   2185  H   THR A 145      70.750  59.080  56.400  1.00  0.00           H
ATOM   2186  CA  THR A 145      71.740  60.070  58.030  1.00  0.00           C
ATOM   2187  HA  THR A 145      71.180  60.430  58.900  1.00  0.00           H
ATOM   2188  CB  THR A 145      72.320  58.670  58.350  1.00  0.00           C
ATOM   2189  HB  THR A 145      73.000  58.450  57.530  1.00  0.00           H
ATOM   2190  CG2 THR A 145      72.910  58.610  59.690  1.00  0.00           C
ATOM   2191 1HG2 THR A 145      73.110  57.580  60.000  1.00  0.00           H
ATOM   2192 2HG2 THR A 145      73.850  59.150  59.620  1.00  0.00           H
ATOM   2193 3HG2 THR A 145      72.210  59.080  60.380  1.00  0.00           H
ATOM   2194  OG1 THR A 145      71.320  57.670  58.290  1.00  0.00           O
ATOM   2195  HG1 THR A 145      71.020  57.580  57.380  1.00  0.00           H
ATOM   2196  C   THR A 145      72.860  61.090  57.800  1.00  0.00           C
ATOM   2197  O   THR A 145      73.050  62.000  58.650  1.00  0.00           O
ATOM   2198  N   GLY A 146      73.510  61.030  56.600  1.00  0.00           N
ATOM   2199  H   GLY A 146      73.310  60.320  55.910  1.00  0.00           H
ATOM   2200  CA  GLY A 146      74.430  62.020  56.110  1.00  0.00           C
ATOM   2201  HA1 GLY A 146      74.620  61.800  55.060  1.00  0.00           H
ATOM   2202  HA2 GLY A 146      75.350  61.870  56.670  1.00  0.00           H
ATOM   2203  C   GLY A 146      73.910  63.440  56.260  1.00  0.00           C
ATOM   2204  O   GLY A 146      74.710  64.270  56.750  1.00  0.00           O
ATOM   2205  N   SER A 147      72.640  63.770  55.990  1.00  0.00           N
ATOM   2206  H   SER A 147      72.010  63.140  55.510  1.00  0.00           H
ATOM   2207  CA  SER A 147      72.130  65.140  56.070  1.00  0.00           C
ATOM   2208  HA  SER A 147      72.980  65.820  56.010  1.00  0.00           H
ATOM   2209  CB  SER A 147      71.310  65.410  54.810  1.00  0.00           C
ATOM   2210  HB1 SER A 147      72.050  65.250  54.030  1.00  0.00           H
ATOM   2211  HB2 SER A 147      71.040  66.460  54.790  1.00  0.00           H
ATOM   2212  OG  SER A 147      70.270  64.570  54.810  1.00  0.00           O
ATOM   2213  HG  SER A 147      70.650  63.760  54.460  1.00  0.00           H
ATOM   2214  C   SER A 147      71.450  65.430  57.430  1.00  0.00           C
ATOM   2215  O   SER A 147      71.880  66.270  58.190  1.00  0.00           O
ATOM   2216  N   GLY A 148      70.310  64.780  57.650  1.00  0.00           N
ATOM   2217  H   GLY A 148      69.970  64.160  56.930  1.00  0.00           H
ATOM   2218  CA  GLY A 148      69.440  65.030  58.790  1.00  0.00           C
ATOM   2219  HA1 GLY A 148      68.690  64.240  58.740  1.00  0.00           H
ATOM   2220  HA2 GLY A 148      69.010  66.030  58.840  1.00  0.00           H
ATOM   2221  C   GLY A 148      70.050  64.770  60.160  1.00  0.00           C
ATOM   2222  O   GLY A 148      69.760  65.540  61.080  1.00  0.00           O
ATOM   2223  N   PHE A 149      70.830  63.710  60.360  1.00  0.00           N
ATOM   2224  H   PHE A 149      71.110  63.070  59.630  1.00  0.00           H
ATOM   2225  CA  PHE A 149      71.440  63.440  61.630  1.00  0.00           C
ATOM   2226  HA  PHE A 149      70.760  63.680  62.450  1.00  0.00           H
ATOM   2227  CB  PHE A 149      71.560  61.960  61.870  1.00  0.00           C
ATOM   2228  HB1 PHE A 149      72.350  61.700  61.170  1.00  0.00           H
ATOM   2229  HB2 PHE A 149      70.670  61.510  61.430  1.00  0.00           H
ATOM   2230  CG  PHE A 149      71.670  61.420  63.280  1.00  0.00           C
ATOM   2231  CD1 PHE A 149      70.590  61.610  64.180  1.00  0.00           C
ATOM   2232  HD1 PHE A 149      69.610  62.000  63.970  1.00  0.00           H
ATOM   2233  CE1 PHE A 149      70.840  61.260  65.560  1.00  0.00           C
ATOM   2234  HE1 PHE A 149      70.090  61.550  66.290  1.00  0.00           H
ATOM   2235  CZ  PHE A 149      72.130  60.790  66.010  1.00  0.00           C
ATOM   2236  HZ  PHE A 149      72.220  60.610  67.070  1.00  0.00           H
ATOM   2237  CE2 PHE A 149      73.130  60.470  65.080  1.00  0.00           C
ATOM   2238  HE2 PHE A 149      74.050  59.970  65.340  1.00  0.00           H
ATOM   2239  CD2 PHE A 149      72.890  60.840  63.740  1.00  0.00           C
ATOM   2240  HD2 PHE A 149      73.670  60.670  63.020  1.00  0.00           H
ATOM   2241  C   PHE A 149      72.740  64.180  61.870  1.00  0.00           C
ATOM   2242  O   PHE A 149      72.990  64.520  62.990  1.00  0.00           O
ATOM   2243  N   THR A 150      73.400  64.690  60.780  1.00  0.00           N
ATOM   2244  H   THR A 150      73.110  64.410  59.850  1.00  0.00           H
ATOM   2245  CA  THR A 150      74.540  65.650  60.870  1.00  0.00           C
ATOM   2246  HA  THR A 150      75.200  65.230  61.630  1.00  0.00           H
ATOM   2247  CB  THR A 150      75.380  65.660  59.620  1.00  0.00           C
ATOM   2248  HB  THR A 150      74.780  66.090  58.810  1.00  0.00           H
ATOM   2249  CG2 THR A 150      76.610  66.510  59.890  1.00  0.00           C
ATOM   2250 1HG2 THR A 150      76.300  67.550  59.930  1.00  0.00           H
ATOM   2251 2HG2 THR A 150      77.090  66.230  60.830  1.00  0.00           H
ATOM   2252 3HG2 THR A 150      77.380  66.380  59.130  1.00  0.00           H
ATOM   2253  OG1 THR A 150      75.880  64.450  59.350  1.00  0.00           O
ATOM   2254  HG1 THR A 150      75.650  64.300  58.430  1.00  0.00           H
ATOM   2255  C   THR A 150      74.110  67.090  61.240  1.00  0.00           C
ATOM   2256  O   THR A 150      74.680  67.670  62.130  1.00  0.00           O
ATOM   2257  N   SER A 151      73.060  67.650  60.640  1.00  0.00           N
ATOM   2258  H   SER A 151      72.520  67.010  60.070  1.00  0.00           H
ATOM   2259  CA  SER A 151      72.420  68.850  61.160  1.00  0.00           C
ATOM   2260  HA  SER A 151      73.210  69.590  61.030  1.00  0.00           H
ATOM   2261  CB  SER A 151      71.300  69.330  60.190  1.00  0.00           C
ATOM   2262  HB1 SER A 151      71.730  69.640  59.240  1.00  0.00           H
ATOM   2263  HB2 SER A 151      70.800  70.180  60.640  1.00  0.00           H
ATOM   2264  OG  SER A 151      70.320  68.360  59.900  1.00  0.00           O
ATOM   2265  HG  SER A 151      69.600  68.820  59.460  1.00  0.00           H
ATOM   2266  C   SER A 151      71.950  68.830  62.540  1.00  0.00           C
ATOM   2267  O   SER A 151      72.320  69.740  63.300  1.00  0.00           O
ATOM   2268  N   LEU A 152      71.280  67.800  63.010  1.00  0.00           N
ATOM   2269  H   LEU A 152      70.850  67.180  62.340  1.00  0.00           H
ATOM   2270  CA  LEU A 152      70.780  67.720  64.420  1.00  0.00           C
ATOM   2271  HA  LEU A 152      70.320  68.680  64.640  1.00  0.00           H
ATOM   2272  CB  LEU A 152      69.780  66.520  64.530  1.00  0.00           C
ATOM   2273  HB1 LEU A 152      70.320  65.640  64.180  1.00  0.00           H
ATOM   2274  HB2 LEU A 152      68.940  66.800  63.890  1.00  0.00           H
ATOM   2275  CG  LEU A 152      69.230  66.420  65.990  1.00  0.00           C
ATOM   2276  HG  LEU A 152      70.010  66.200  66.720  1.00  0.00           H
ATOM   2277  CD1 LEU A 152      68.470  67.680  66.560  1.00  0.00           C
ATOM   2278 1HD1 LEU A 152      67.720  68.230  65.990  1.00  0.00           H
ATOM   2279 2HD1 LEU A 152      68.030  67.310  67.480  1.00  0.00           H
ATOM   2280 3HD1 LEU A 152      69.290  68.380  66.730  1.00  0.00           H
ATOM   2281  CD2 LEU A 152      68.430  65.160  66.200  1.00  0.00           C
ATOM   2282 1HD2 LEU A 152      68.500  64.720  67.200  1.00  0.00           H
ATOM   2283 2HD2 LEU A 152      67.370  65.420  66.180  1.00  0.00           H
ATOM   2284 3HD2 LEU A 152      68.570  64.430  65.400  1.00  0.00           H
ATOM   2285  C   LEU A 152      71.940  67.600  65.410  1.00  0.00           C
ATOM   2286  O   LEU A 152      71.800  68.230  66.500  1.00  0.00           O
ATOM   2287  N   LEU A 153      73.030  66.910  65.050  1.00  0.00           N
ATOM   2288  H   LEU A 153      72.900  66.330  64.230  1.00  0.00           H
ATOM   2289  CA  LEU A 153      74.310  66.840  65.740  1.00  0.00           C
ATOM   2290  HA  LEU A 153      74.110  66.610  66.790  1.00  0.00           H
ATOM   2291  CB  LEU A 153      75.140  65.720  65.160  1.00  0.00           C
ATOM   2292  HB1 LEU A 153      75.200  65.710  64.070  1.00  0.00           H
ATOM   2293  HB2 LEU A 153      74.580  64.800  65.300  1.00  0.00           H
ATOM   2294  CG  LEU A 153      76.570  65.610  65.860  1.00  0.00           C
ATOM   2295  HG  LEU A 153      77.070  66.580  65.790  1.00  0.00           H
ATOM   2296  CD1 LEU A 153      76.540  65.330  67.300  1.00  0.00           C
ATOM   2297 1HD1 LEU A 153      77.550  65.230  67.710  1.00  0.00           H
ATOM   2298 2HD1 LEU A 153      76.130  66.190  67.830  1.00  0.00           H
ATOM   2299 3HD1 LEU A 153      75.960  64.420  67.440  1.00  0.00           H
ATOM   2300  CD2 LEU A 153      77.540  64.620  65.210  1.00  0.00           C
ATOM   2301 1HD2 LEU A 153      77.590  64.650  64.120  1.00  0.00           H
ATOM   2302 2HD2 LEU A 153      78.480  64.840  65.720  1.00  0.00           H
ATOM   2303 3HD2 LEU A 153      77.250  63.630  65.560  1.00  0.00           H
ATOM   2304  C   LEU A 153      75.050  68.160  65.810  1.00  0.00           C
ATOM   2305  O   LEU A 153      75.340  68.590  66.920  1.00  0.00           O
ATOM   2306  N   MET A 154      75.130  68.930  64.720  1.00  0.00           N
ATOM   2307  H   MET A 154      75.030  68.400  63.870  1.00  0.00           H
ATOM   2308  CA  MET A 154      75.730  70.340  64.650  1.00  0.00           C
ATOM   2309  HA  MET A 154      76.760  70.240  64.980  1.00  0.00           H
ATOM   2310  CB  MET A 154      75.790  70.900  63.200  1.00  0.00           C
ATOM   2311  HB1 MET A 154      76.090  71.950  63.290  1.00  0.00           H
ATOM   2312  HB2 MET A 154      74.800  70.770  62.780  1.00  0.00           H
ATOM   2313  CG  MET A 154      76.800  70.150  62.330  1.00  0.00           C
ATOM   2314  HG1 MET A 154      76.510  70.250  61.280  1.00  0.00           H
ATOM   2315  HG2 MET A 154      76.640  69.100  62.590  1.00  0.00           H
ATOM   2316  SD  MET A 154      78.530  70.490  62.740  1.00  0.00           S
ATOM   2317  CE  MET A 154      79.050  71.720  61.510  1.00  0.00           C
ATOM   2318  HE1 MET A 154      79.050  71.320  60.500  1.00  0.00           H
ATOM   2319  HE2 MET A 154      78.540  72.690  61.490  1.00  0.00           H
ATOM   2320  HE3 MET A 154      80.120  71.840  61.670  1.00  0.00           H
ATOM   2321  C   MET A 154      74.970  71.330  65.590  1.00  0.00           C
ATOM   2322  O   MET A 154      75.560  72.040  66.410  1.00  0.00           O
ATOM   2323  N   GLU A 155      73.650  71.340  65.470  1.00  0.00           N
ATOM   2324  H   GLU A 155      73.140  70.860  64.740  1.00  0.00           H
ATOM   2325  CA  GLU A 155      72.700  72.040  66.390  1.00  0.00           C
ATOM   2326  HA  GLU A 155      72.820  73.110  66.210  1.00  0.00           H
ATOM   2327  CB  GLU A 155      71.220  71.690  66.190  1.00  0.00           C
ATOM   2328  HB1 GLU A 155      70.650  72.130  67.010  1.00  0.00           H
ATOM   2329  HB2 GLU A 155      71.050  70.620  66.210  1.00  0.00           H
ATOM   2330  CG  GLU A 155      70.710  72.320  64.860  1.00  0.00           C
ATOM   2331  HG1 GLU A 155      71.200  71.850  64.000  1.00  0.00           H
ATOM   2332  HG2 GLU A 155      71.130  73.320  64.790  1.00  0.00           H
ATOM   2333  CD  GLU A 155      69.180  72.260  64.760  1.00  0.00           C
ATOM   2334  OE1 GLU A 155      68.500  71.220  64.650  1.00  0.00           O
ATOM   2335  OE2 GLU A 155      68.550  73.380  64.680  1.00  0.00           O
ATOM   2336  C   GLU A 155      73.030  71.800  67.870  1.00  0.00           C
ATOM   2337  O   GLU A 155      73.000  72.800  68.640  1.00  0.00           O
ATOM   2338  N   ARG A 156      73.390  70.570  68.330  1.00  0.00           N
ATOM   2339  H   ARG A 156      73.310  69.860  67.610  1.00  0.00           H
ATOM   2340  CA  ARG A 156      73.570  70.170  69.700  1.00  0.00           C
ATOM   2341  HA  ARG A 156      73.010  70.920  70.250  1.00  0.00           H
ATOM   2342  CB  ARG A 156      73.090  68.750  69.920  1.00  0.00           C
ATOM   2343  HB1 ARG A 156      73.490  68.450  70.890  1.00  0.00           H
ATOM   2344  HB2 ARG A 156      73.480  68.070  69.170  1.00  0.00           H
ATOM   2345  CG  ARG A 156      71.540  68.540  69.910  1.00  0.00           C
ATOM   2346  HG1 ARG A 156      71.500  67.470  70.100  1.00  0.00           H
ATOM   2347  HG2 ARG A 156      71.260  68.710  68.870  1.00  0.00           H
ATOM   2348  CD  ARG A 156      70.640  69.140  70.950  1.00  0.00           C
ATOM   2349  HD1 ARG A 156      69.600  68.910  70.720  1.00  0.00           H
ATOM   2350  HD2 ARG A 156      70.790  70.220  70.980  1.00  0.00           H
ATOM   2351  NE  ARG A 156      70.980  68.640  72.240  1.00  0.00           N
ATOM   2352  HE  ARG A 156      71.710  69.160  72.710  1.00  0.00           H
ATOM   2353  CZ  ARG A 156      70.590  67.480  72.840  1.00  0.00           C
ATOM   2354  NH1 ARG A 156      69.700  66.670  72.280  1.00  0.00           N
ATOM   2355 1HH1 ARG A 156      69.420  66.840  71.320  1.00  0.00           H
ATOM   2356 2HH1 ARG A 156      69.470  65.850  72.810  1.00  0.00           H
ATOM   2357  NH2 ARG A 156      71.000  67.190  73.990  1.00  0.00           N
ATOM   2358 1HH2 ARG A 156      71.650  67.830  74.420  1.00  0.00           H
ATOM   2359 2HH2 ARG A 156      70.600  66.340  74.370  1.00  0.00           H
ATOM   2360  C   ARG A 156      74.990  70.280  70.190  1.00  0.00           C
ATOM   2361  O   ARG A 156      75.210  70.710  71.370  1.00  0.00           O
ATOM   2362  N   LEU A 157      75.980  70.030  69.370  1.00  0.00           N
ATOM   2363  H   LEU A 157      75.790  69.500  68.530  1.00  0.00           H
ATOM   2364  CA  LEU A 157      77.330  70.430  69.650  1.00  0.00           C
ATOM   2365  HA  LEU A 157      77.590  69.870  70.550  1.00  0.00           H
ATOM   2366  CB  LEU A 157      78.390  69.960  68.550  1.00  0.00           C
ATOM   2367  HB1 LEU A 157      79.360  70.260  68.950  1.00  0.00           H
ATOM   2368  HB2 LEU A 157      78.210  70.620  67.710  1.00  0.00           H
ATOM   2369  CG  LEU A 157      78.530  68.420  68.200  1.00  0.00           C
ATOM   2370  HG  LEU A 157      77.510  68.080  68.010  1.00  0.00           H
ATOM   2371  CD1 LEU A 157      79.380  68.130  66.900  1.00  0.00           C
ATOM   2372 1HD1 LEU A 157      80.390  68.240  67.300  1.00  0.00           H
ATOM   2373 2HD1 LEU A 157      79.310  67.120  66.500  1.00  0.00           H
ATOM   2374 3HD1 LEU A 157      79.180  68.900  66.160  1.00  0.00           H
ATOM   2375  CD2 LEU A 157      79.040  67.590  69.350  1.00  0.00           C
ATOM   2376 1HD2 LEU A 157      78.810  66.550  69.120  1.00  0.00           H
ATOM   2377 2HD2 LEU A 157      80.090  67.750  69.570  1.00  0.00           H
ATOM   2378 3HD2 LEU A 157      78.460  67.760  70.260  1.00  0.00           H
ATOM   2379  C   LEU A 157      77.530  71.940  69.980  1.00  0.00           C
ATOM   2380  O   LEU A 157      78.410  72.250  70.830  1.00  0.00           O
ATOM   2381  N   SER A 158      76.670  72.820  69.460  1.00  0.00           N
ATOM   2382  H   SER A 158      76.100  72.400  68.740  1.00  0.00           H
ATOM   2383  CA  SER A 158      76.700  74.300  69.680  1.00  0.00           C
ATOM   2384  HA  SER A 158      77.700  74.720  69.660  1.00  0.00           H
ATOM   2385  CB  SER A 158      75.810  74.940  68.620  1.00  0.00           C
ATOM   2386  HB1 SER A 158      75.750  76.020  68.670  1.00  0.00           H
ATOM   2387  HB2 SER A 158      74.770  74.610  68.660  1.00  0.00           H
ATOM   2388  OG  SER A 158      76.450  74.500  67.430  1.00  0.00           O
ATOM   2389  HG  SER A 158      76.030  73.690  67.150  1.00  0.00           H
ATOM   2390  C   SER A 158      76.140  74.610  71.030  1.00  0.00           C
ATOM   2391  O   SER A 158      76.320  75.740  71.570  1.00  0.00           O
ATOM   2392  N   VAL A 159      75.420  73.630  71.690  1.00  0.00           N
ATOM   2393  H   VAL A 159      75.370  72.760  71.180  1.00  0.00           H
ATOM   2394  CA  VAL A 159      74.740  73.700  72.980  1.00  0.00           C
ATOM   2395  HA  VAL A 159      74.500  74.750  73.170  1.00  0.00           H
ATOM   2396  CB  VAL A 159      73.450  72.930  72.980  1.00  0.00           C
ATOM   2397  HB  VAL A 159      73.530  71.920  72.590  1.00  0.00           H
ATOM   2398  CG1 VAL A 159      72.890  72.750  74.380  1.00  0.00           C
ATOM   2399 1HG1 VAL A 159      73.530  72.290  75.140  1.00  0.00           H
ATOM   2400 2HG1 VAL A 159      72.760  73.710  74.870  1.00  0.00           H
ATOM   2401 3HG1 VAL A 159      72.030  72.090  74.260  1.00  0.00           H
ATOM   2402  CG2 VAL A 159      72.360  73.770  72.280  1.00  0.00           C
ATOM   2403 1HG2 VAL A 159      72.200  74.720  72.790  1.00  0.00           H
ATOM   2404 2HG2 VAL A 159      72.540  73.740  71.210  1.00  0.00           H
ATOM   2405 3HG2 VAL A 159      71.420  73.250  72.480  1.00  0.00           H
ATOM   2406  C   VAL A 159      75.800  73.140  73.990  1.00  0.00           C
ATOM   2407  O   VAL A 159      76.120  73.740  75.030  1.00  0.00           O
ATOM   2408  N   ASP A 160      76.370  71.950  73.790  1.00  0.00           N
ATOM   2409  H   ASP A 160      76.260  71.610  72.850  1.00  0.00           H
ATOM   2410  CA  ASP A 160      77.230  71.260  74.730  1.00  0.00           C
ATOM   2411  HA  ASP A 160      76.880  71.430  75.750  1.00  0.00           H
ATOM   2412  CB  ASP A 160      77.190  69.650  74.520  1.00  0.00           C
ATOM   2413  HB1 ASP A 160      78.180  69.210  74.590  1.00  0.00           H
ATOM   2414  HB2 ASP A 160      76.990  69.570  73.450  1.00  0.00           H
ATOM   2415  CG  ASP A 160      76.160  68.860  75.330  1.00  0.00           C
ATOM   2416  OD1 ASP A 160      74.990  69.260  75.310  1.00  0.00           O
ATOM   2417  OD2 ASP A 160      76.610  67.910  75.960  1.00  0.00           O
ATOM   2418  C   ASP A 160      78.680  71.810  74.650  1.00  0.00           C
ATOM   2419  O   ASP A 160      79.350  71.680  75.700  1.00  0.00           O
ATOM   2420  N   TYR A 161      79.150  72.380  73.550  1.00  0.00           N
ATOM   2421  H   TYR A 161      78.500  72.510  72.780  1.00  0.00           H
ATOM   2422  CA  TYR A 161      80.620  72.670  73.280  1.00  0.00           C
ATOM   2423  HA  TYR A 161      81.230  72.770  74.180  1.00  0.00           H
ATOM   2424  CB  TYR A 161      81.210  71.580  72.310  1.00  0.00           C
ATOM   2425  HB1 TYR A 161      82.230  71.860  72.050  1.00  0.00           H
ATOM   2426  HB2 TYR A 161      80.650  71.550  71.370  1.00  0.00           H
ATOM   2427  CG  TYR A 161      81.170  70.170  72.980  1.00  0.00           C
ATOM   2428  CD1 TYR A 161      82.200  69.800  73.920  1.00  0.00           C
ATOM   2429  HD1 TYR A 161      83.070  70.430  74.010  1.00  0.00           H
ATOM   2430  CE1 TYR A 161      82.190  68.520  74.540  1.00  0.00           C
ATOM   2431  HE1 TYR A 161      83.010  68.200  75.170  1.00  0.00           H
ATOM   2432  CZ  TYR A 161      81.220  67.550  74.120  1.00  0.00           C
ATOM   2433  OH  TYR A 161      81.160  66.300  74.630  1.00  0.00           O
ATOM   2434  HH  TYR A 161      80.390  65.810  74.350  1.00  0.00           H
ATOM   2435  CE2 TYR A 161      80.160  67.910  73.260  1.00  0.00           C
ATOM   2436  HE2 TYR A 161      79.390  67.200  73.000  1.00  0.00           H
ATOM   2437  CD2 TYR A 161      80.140  69.210  72.660  1.00  0.00           C
ATOM   2438  HD2 TYR A 161      79.450  69.450  71.870  1.00  0.00           H
ATOM   2439  C   TYR A 161      80.690  74.060  72.570  1.00  0.00           C
ATOM   2440  O   TYR A 161      81.420  74.180  71.610  1.00  0.00           O
ATOM   2441  N   GLY A 162      79.870  75.090  72.900  1.00  0.00           N
ATOM   2442  H   GLY A 162      79.340  74.950  73.750  1.00  0.00           H
ATOM   2443  CA  GLY A 162      79.810  76.360  72.190  1.00  0.00           C
ATOM   2444  HA1 GLY A 162      79.010  76.920  72.680  1.00  0.00           H
ATOM   2445  HA2 GLY A 162      79.540  76.180  71.150  1.00  0.00           H
ATOM   2446  C   GLY A 162      80.990  77.360  72.110  1.00  0.00           C
ATOM   2447  O   GLY A 162      80.860  78.390  71.480  1.00  0.00           O
ATOM   2448  N   LYS A 163      82.180  76.930  72.590  1.00  0.00           N
ATOM   2449  H   LYS A 163      82.150  76.120  73.180  1.00  0.00           H
ATOM   2450  CA  LYS A 163      83.480  77.680  72.420  1.00  0.00           C
ATOM   2451  HA  LYS A 163      83.120  78.550  71.870  1.00  0.00           H
ATOM   2452  CB  LYS A 163      84.040  78.090  73.800  1.00  0.00           C
ATOM   2453  HB1 LYS A 163      85.040  78.530  73.720  1.00  0.00           H
ATOM   2454  HB2 LYS A 163      84.190  77.170  74.350  1.00  0.00           H
ATOM   2455  CG  LYS A 163      83.140  78.980  74.660  1.00  0.00           C
ATOM   2456  HG1 LYS A 163      82.260  78.470  75.060  1.00  0.00           H
ATOM   2457  HG2 LYS A 163      82.750  79.850  74.140  1.00  0.00           H
ATOM   2458  CD  LYS A 163      83.750  79.630  75.920  1.00  0.00           C
ATOM   2459  HD1 LYS A 163      84.500  80.290  75.490  1.00  0.00           H
ATOM   2460  HD2 LYS A 163      84.260  78.900  76.550  1.00  0.00           H
ATOM   2461  CE  LYS A 163      82.680  80.410  76.680  1.00  0.00           C
ATOM   2462  HE1 LYS A 163      83.140  80.820  77.590  1.00  0.00           H
ATOM   2463  HE2 LYS A 163      81.910  79.700  76.990  1.00  0.00           H
ATOM   2464  NZ  LYS A 163      82.160  81.590  75.870  1.00  0.00           N
ATOM   2465  HZ1 LYS A 163      81.500  82.170  76.370  1.00  0.00           H
ATOM   2466  HZ2 LYS A 163      82.900  82.170  75.480  1.00  0.00           H
ATOM   2467  HZ3 LYS A 163      81.660  81.240  75.070  1.00  0.00           H
ATOM   2468  C   LYS A 163      84.520  76.890  71.610  1.00  0.00           C
ATOM   2469  O   LYS A 163      85.690  77.260  71.530  1.00  0.00           O
ATOM   2470  N   LYS A 164      84.110  75.760  71.090  1.00  0.00           N
ATOM   2471  H   LYS A 164      83.130  75.540  71.140  1.00  0.00           H
ATOM   2472  CA  LYS A 164      84.920  74.890  70.230  1.00  0.00           C
ATOM   2473  HA  LYS A 164      85.980  75.110  70.390  1.00  0.00           H
ATOM   2474  CB  LYS A 164      84.640  73.430  70.740  1.00  0.00           C
ATOM   2475  HB1 LYS A 164      85.390  72.780  70.280  1.00  0.00           H
ATOM   2476  HB2 LYS A 164      83.660  73.120  70.370  1.00  0.00           H
ATOM   2477  CG  LYS A 164      84.620  73.110  72.230  1.00  0.00           C
ATOM   2478  HG1 LYS A 164      84.480  72.030  72.330  1.00  0.00           H
ATOM   2479  HG2 LYS A 164      83.840  73.690  72.720  1.00  0.00           H
ATOM   2480  CD  LYS A 164      85.850  73.540  73.020  1.00  0.00           C
ATOM   2481  HD1 LYS A 164      85.760  74.610  73.210  1.00  0.00           H
ATOM   2482  HD2 LYS A 164      86.740  73.340  72.410  1.00  0.00           H
ATOM   2483  CE  LYS A 164      85.970  72.730  74.290  1.00  0.00           C
ATOM   2484  HE1 LYS A 164      85.890  71.650  74.130  1.00  0.00           H
ATOM   2485  HE2 LYS A 164      85.150  72.960  74.970  1.00  0.00           H
ATOM   2486  NZ  LYS A 164      87.330  72.860  74.900  1.00  0.00           N
ATOM   2487  HZ1 LYS A 164      88.070  72.800  74.220  1.00  0.00           H
ATOM   2488  HZ2 LYS A 164      87.380  73.710  75.450  1.00  0.00           H
ATOM   2489  HZ3 LYS A 164      87.500  72.120  75.560  1.00  0.00           H
ATOM   2490  C   LYS A 164      84.640  75.110  68.730  1.00  0.00           C
ATOM   2491  O   LYS A 164      83.540  75.490  68.310  1.00  0.00           O
ATOM   2492  N   SER A 165      85.590  74.640  67.910  1.00  0.00           N
ATOM   2493  H   SER A 165      86.430  74.290  68.340  1.00  0.00           H
ATOM   2494  CA  SER A 165      85.600  74.670  66.440  1.00  0.00           C
ATOM   2495  HA  SER A 165      85.140  75.630  66.210  1.00  0.00           H
ATOM   2496  CB  SER A 165      87.020  74.740  65.840  1.00  0.00           C
ATOM   2497  HB1 SER A 165      87.010  74.970  64.780  1.00  0.00           H
ATOM   2498  HB2 SER A 165      87.470  73.750  65.860  1.00  0.00           H
ATOM   2499  OG  SER A 165      87.980  75.640  66.480  1.00  0.00           O
ATOM   2500  HG  SER A 165      87.840  76.540  66.170  1.00  0.00           H
ATOM   2501  C   SER A 165      84.790  73.510  65.880  1.00  0.00           C
ATOM   2502  O   SER A 165      85.040  72.390  66.320  1.00  0.00           O
ATOM   2503  N   LYS A 166      83.980  73.680  64.860  1.00  0.00           N
ATOM   2504  H   LYS A 166      83.860  74.590  64.440  1.00  0.00           H
ATOM   2505  CA  LYS A 166      83.440  72.570  64.080  1.00  0.00           C
ATOM   2506  HA  LYS A 166      83.870  71.630  64.420  1.00  0.00           H
ATOM   2507  CB  LYS A 166      81.930  72.580  64.260  1.00  0.00           C
ATOM   2508  HB1 LYS A 166      81.490  71.810  63.630  1.00  0.00           H
ATOM   2509  HB2 LYS A 166      81.520  73.510  63.840  1.00  0.00           H
ATOM   2510  CG  LYS A 166      81.480  72.320  65.690  1.00  0.00           C
ATOM   2511  HG1 LYS A 166      81.720  73.160  66.330  1.00  0.00           H
ATOM   2512  HG2 LYS A 166      82.010  71.430  66.030  1.00  0.00           H
ATOM   2513  CD  LYS A 166      79.970  72.060  65.790  1.00  0.00           C
ATOM   2514  HD1 LYS A 166      79.860  71.030  66.120  1.00  0.00           H
ATOM   2515  HD2 LYS A 166      79.520  72.160  64.800  1.00  0.00           H
ATOM   2516  CE  LYS A 166      79.120  73.030  66.730  1.00  0.00           C
ATOM   2517  HE1 LYS A 166      79.430  72.830  67.760  1.00  0.00           H
ATOM   2518  HE2 LYS A 166      78.070  72.820  66.560  1.00  0.00           H
ATOM   2519  NZ  LYS A 166      79.390  74.510  66.390  1.00  0.00           N
ATOM   2520  HZ1 LYS A 166      80.360  74.750  66.580  1.00  0.00           H
ATOM   2521  HZ2 LYS A 166      79.200  74.780  65.440  1.00  0.00           H
ATOM   2522  HZ3 LYS A 166      78.740  75.090  66.900  1.00  0.00           H
ATOM   2523  C   LYS A 166      83.850  72.780  62.610  1.00  0.00           C
ATOM   2524  O   LYS A 166      83.530  73.710  61.910  1.00  0.00           O
ATOM   2525  N   LEU A 167      84.660  71.840  62.170  1.00  0.00           N
ATOM   2526  H   LEU A 167      84.980  71.170  62.850  1.00  0.00           H
ATOM   2527  CA  LEU A 167      85.170  71.720  60.790  1.00  0.00           C
ATOM   2528  HA  LEU A 167      84.880  72.610  60.240  1.00  0.00           H
ATOM   2529  CB  LEU A 167      86.680  71.520  60.840  1.00  0.00           C
ATOM   2530  HB1 LEU A 167      86.950  71.010  59.910  1.00  0.00           H
ATOM   2531  HB2 LEU A 167      86.910  70.940  61.730  1.00  0.00           H
ATOM   2532  CG  LEU A 167      87.380  72.890  60.790  1.00  0.00           C
ATOM   2533  HG  LEU A 167      86.700  73.470  60.160  1.00  0.00           H
ATOM   2534  CD1 LEU A 167      87.410  73.630  62.100  1.00  0.00           C
ATOM   2535 1HD1 LEU A 167      87.710  72.830  62.780  1.00  0.00           H
ATOM   2536 2HD1 LEU A 167      87.990  74.550  62.020  1.00  0.00           H
ATOM   2537 3HD1 LEU A 167      86.380  73.910  62.340  1.00  0.00           H
ATOM   2538  CD2 LEU A 167      88.850  72.840  60.340  1.00  0.00           C
ATOM   2539 1HD2 LEU A 167      88.910  72.550  59.290  1.00  0.00           H
ATOM   2540 2HD2 LEU A 167      89.400  73.770  60.470  1.00  0.00           H
ATOM   2541 3HD2 LEU A 167      89.430  72.130  60.920  1.00  0.00           H
ATOM   2542  C   LEU A 167      84.470  70.510  60.080  1.00  0.00           C
ATOM   2543  O   LEU A 167      84.510  69.400  60.620  1.00  0.00           O
ATOM   2544  N   GLU A 168      83.830  70.700  58.900  1.00  0.00           N
ATOM   2545  H   GLU A 168      83.740  71.630  58.530  1.00  0.00           H
ATOM   2546  CA  GLU A 168      83.300  69.570  58.140  1.00  0.00           C
ATOM   2547  HA  GLU A 168      83.290  68.680  58.770  1.00  0.00           H
ATOM   2548  CB  GLU A 168      81.860  69.820  57.660  1.00  0.00           C
ATOM   2549  HB1 GLU A 168      81.440  68.930  57.190  1.00  0.00           H
ATOM   2550  HB2 GLU A 168      81.980  70.580  56.890  1.00  0.00           H
ATOM   2551  CG  GLU A 168      80.820  70.300  58.660  1.00  0.00           C
ATOM   2552  HG1 GLU A 168      81.210  70.940  59.450  1.00  0.00           H
ATOM   2553  HG2 GLU A 168      80.440  69.390  59.140  1.00  0.00           H
ATOM   2554  CD  GLU A 168      79.630  70.970  57.940  1.00  0.00           C
ATOM   2555  OE1 GLU A 168      78.830  70.280  57.280  1.00  0.00           O
ATOM   2556  OE2 GLU A 168      79.580  72.210  57.910  1.00  0.00           O
ATOM   2557  C   GLU A 168      84.070  69.160  56.890  1.00  0.00           C
ATOM   2558  O   GLU A 168      84.730  70.010  56.370  1.00  0.00           O
ATOM   2559  N   PHE A 169      84.000  67.920  56.520  1.00  0.00           N
ATOM   2560  H   PHE A 169      83.450  67.300  57.090  1.00  0.00           H
ATOM   2561  CA  PHE A 169      84.340  67.310  55.270  1.00  0.00           C
ATOM   2562  HA  PHE A 169      84.820  68.100  54.690  1.00  0.00           H
ATOM   2563  CB  PHE A 169      85.330  66.210  55.700  1.00  0.00           C
ATOM   2564  HB1 PHE A 169      85.510  65.680  54.770  1.00  0.00           H
ATOM   2565  HB2 PHE A 169      84.840  65.630  56.490  1.00  0.00           H
ATOM   2566  CG  PHE A 169      86.630  66.810  56.270  1.00  0.00           C
ATOM   2567  CD1 PHE A 169      87.710  67.000  55.390  1.00  0.00           C
ATOM   2568  HD1 PHE A 169      87.590  66.860  54.330  1.00  0.00           H
ATOM   2569  CE1 PHE A 169      88.900  67.590  55.820  1.00  0.00           C
ATOM   2570  HE1 PHE A 169      89.660  67.790  55.080  1.00  0.00           H
ATOM   2571  CZ  PHE A 169      89.090  67.830  57.160  1.00  0.00           C
ATOM   2572  HZ  PHE A 169      90.010  68.240  57.540  1.00  0.00           H
ATOM   2573  CE2 PHE A 169      88.050  67.620  58.070  1.00  0.00           C
ATOM   2574  HE2 PHE A 169      88.190  67.910  59.100  1.00  0.00           H
ATOM   2575  CD2 PHE A 169      86.850  67.080  57.610  1.00  0.00           C
ATOM   2576  HD2 PHE A 169      86.020  66.830  58.260  1.00  0.00           H
ATOM   2577  C   PHE A 169      83.080  66.760  54.560  1.00  0.00           C
ATOM   2578  O   PHE A 169      82.600  65.690  54.940  1.00  0.00           O
ATOM   2579  N   SER A 170      82.670  67.390  53.470  1.00  0.00           N
ATOM   2580  H   SER A 170      83.120  68.280  53.320  1.00  0.00           H
ATOM   2581  CA  SER A 170      81.360  67.270  52.810  1.00  0.00           C
ATOM   2582  HA  SER A 170      80.740  66.530  53.330  1.00  0.00           H
ATOM   2583  CB  SER A 170      80.640  68.650  52.890  1.00  0.00           C
ATOM   2584  HB1 SER A 170      79.790  68.770  52.220  1.00  0.00           H
ATOM   2585  HB2 SER A 170      81.320  69.470  52.630  1.00  0.00           H
ATOM   2586  OG  SER A 170      80.200  68.880  54.220  1.00  0.00           O
ATOM   2587  HG  SER A 170      79.980  69.810  54.370  1.00  0.00           H
ATOM   2588  C   SER A 170      81.430  66.690  51.390  1.00  0.00           C
ATOM   2589  O   SER A 170      82.230  67.110  50.620  1.00  0.00           O
ATOM   2590  N   ILE A 171      80.540  65.720  51.140  1.00  0.00           N
ATOM   2591  H   ILE A 171      79.840  65.520  51.840  1.00  0.00           H
ATOM   2592  CA  ILE A 171      80.380  65.040  49.840  1.00  0.00           C
ATOM   2593  HA  ILE A 171      81.170  65.170  49.100  1.00  0.00           H
ATOM   2594  CB  ILE A 171      80.260  63.510  50.020  1.00  0.00           C
ATOM   2595  HB  ILE A 171      79.480  63.290  50.750  1.00  0.00           H
ATOM   2596  CG2 ILE A 171      79.900  62.760  48.680  1.00  0.00           C
ATOM   2597 1HG2 ILE A 171      78.910  63.000  48.310  1.00  0.00           H
ATOM   2598 2HG2 ILE A 171      80.650  63.020  47.920  1.00  0.00           H
ATOM   2599 3HG2 ILE A 171      79.800  61.720  48.980  1.00  0.00           H
ATOM   2600  CG1 ILE A 171      81.670  62.970  50.510  1.00  0.00           C
ATOM   2601 1HG1 ILE A 171      81.670  61.930  50.840  1.00  0.00           H
ATOM   2602 2HG1 ILE A 171      81.930  63.590  51.370  1.00  0.00           H
ATOM   2603  CD  ILE A 171      82.830  63.120  49.460  1.00  0.00           C
ATOM   2604  HD1 ILE A 171      83.800  62.960  49.940  1.00  0.00           H
ATOM   2605  HD2 ILE A 171      82.750  62.450  48.600  1.00  0.00           H
ATOM   2606  HD3 ILE A 171      82.990  64.070  48.960  1.00  0.00           H
ATOM   2607  C   ILE A 171      79.120  65.630  49.190  1.00  0.00           C
ATOM   2608  O   ILE A 171      78.060  65.690  49.850  1.00  0.00           O
ATOM   2609  N   TYR A 172      79.350  66.230  47.970  1.00  0.00           N
ATOM   2610  H   TYR A 172      80.190  66.130  47.430  1.00  0.00           H
ATOM   2611  CA  TYR A 172      78.320  66.810  47.100  1.00  0.00           C
ATOM   2612  HA  TYR A 172      77.430  66.900  47.730  1.00  0.00           H
ATOM   2613  CB  TYR A 172      78.930  68.120  46.580  1.00  0.00           C
ATOM   2614  HB1 TYR A 172      79.970  67.940  46.310  1.00  0.00           H
ATOM   2615  HB2 TYR A 172      79.040  68.750  47.460  1.00  0.00           H
ATOM   2616  CG  TYR A 172      78.160  68.890  45.510  1.00  0.00           C
ATOM   2617  CD1 TYR A 172      78.070  68.380  44.200  1.00  0.00           C
ATOM   2618  HD1 TYR A 172      78.650  67.490  44.010  1.00  0.00           H
ATOM   2619  CE1 TYR A 172      77.320  69.110  43.230  1.00  0.00           C
ATOM   2620  HE1 TYR A 172      77.430  68.690  42.240  1.00  0.00           H
ATOM   2621  CZ  TYR A 172      76.730  70.270  43.540  1.00  0.00           C
ATOM   2622  OH  TYR A 172      76.070  71.000  42.590  1.00  0.00           O
ATOM   2623  HH  TYR A 172      75.820  71.840  42.990  1.00  0.00           H
ATOM   2624  CE2 TYR A 172      76.800  70.740  44.870  1.00  0.00           C
ATOM   2625  HE2 TYR A 172      76.300  71.680  45.070  1.00  0.00           H
ATOM   2626  CD2 TYR A 172      77.520  70.080  45.910  1.00  0.00           C
ATOM   2627  HD2 TYR A 172      77.400  70.480  46.900  1.00  0.00           H
ATOM   2628  C   TYR A 172      77.760  65.820  45.980  1.00  0.00           C
ATOM   2629  O   TYR A 172      78.590  65.120  45.460  1.00  0.00           O
ATOM   2630  N   PRO A 173      76.470  65.840  45.640  1.00  0.00           N
ATOM   2631  CD  PRO A 173      75.470  66.750  46.250  1.00  0.00           C
ATOM   2632  HD1 PRO A 173      75.770  67.780  46.030  1.00  0.00           H
ATOM   2633  HD2 PRO A 173      75.200  66.600  47.300  1.00  0.00           H
ATOM   2634  CG  PRO A 173      74.160  66.410  45.510  1.00  0.00           C
ATOM   2635  HG1 PRO A 173      74.180  66.960  44.560  1.00  0.00           H
ATOM   2636  HG2 PRO A 173      73.290  66.600  46.130  1.00  0.00           H
ATOM   2637  CB  PRO A 173      74.270  64.930  45.130  1.00  0.00           C
ATOM   2638  HB1 PRO A 173      73.710  64.680  44.240  1.00  0.00           H
ATOM   2639  HB2 PRO A 173      74.010  64.340  46.010  1.00  0.00           H
ATOM   2640  CA  PRO A 173      75.810  64.770  44.940  1.00  0.00           C
ATOM   2641  HA  PRO A 173      76.170  63.790  45.250  1.00  0.00           H
ATOM   2642  C   PRO A 173      76.210  64.950  43.520  1.00  0.00           C
ATOM   2643  O   PRO A 173      76.120  65.980  42.890  1.00  0.00           O
ATOM   2644  N   ALA A 174      76.630  63.840  42.860  1.00  0.00           N
ATOM   2645  H   ALA A 174      76.880  63.040  43.430  1.00  0.00           H
ATOM   2646  CA  ALA A 174      76.900  63.670  41.420  1.00  0.00           C
ATOM   2647  HA  ALA A 174      76.710  64.590  40.860  1.00  0.00           H
ATOM   2648  CB  ALA A 174      78.410  63.340  41.330  1.00  0.00           C
ATOM   2649  HB1 ALA A 174      78.720  63.330  40.280  1.00  0.00           H
ATOM   2650  HB2 ALA A 174      78.970  64.120  41.850  1.00  0.00           H
ATOM   2651  HB3 ALA A 174      78.550  62.350  41.770  1.00  0.00           H
ATOM   2652  C   ALA A 174      75.990  62.540  40.850  1.00  0.00           C
ATOM   2653  O   ALA A 174      76.260  61.360  41.180  1.00  0.00           O
ATOM   2654  N   PRO A 175      75.110  62.810  39.900  1.00  0.00           N
ATOM   2655  CD  PRO A 175      74.880  64.150  39.240  1.00  0.00           C
ATOM   2656  HD1 PRO A 175      75.650  64.470  38.540  1.00  0.00           H
ATOM   2657  HD2 PRO A 175      74.780  64.820  40.090  1.00  0.00           H
ATOM   2658  CG  PRO A 175      73.530  64.000  38.440  1.00  0.00           C
ATOM   2659  HG1 PRO A 175      73.520  64.770  37.680  1.00  0.00           H
ATOM   2660  HG2 PRO A 175      72.690  64.090  39.130  1.00  0.00           H
ATOM   2661  CB  PRO A 175      73.630  62.560  38.000  1.00  0.00           C
ATOM   2662  HB1 PRO A 175      74.320  62.440  37.160  1.00  0.00           H
ATOM   2663  HB2 PRO A 175      72.640  62.180  37.750  1.00  0.00           H
ATOM   2664  CA  PRO A 175      74.260  61.820  39.220  1.00  0.00           C
ATOM   2665  HA  PRO A 175      73.430  61.570  39.890  1.00  0.00           H
ATOM   2666  C   PRO A 175      74.980  60.560  38.780  1.00  0.00           C
ATOM   2667  O   PRO A 175      74.500  59.470  38.940  1.00  0.00           O
ATOM   2668  N   GLN A 176      76.210  60.640  38.240  1.00  0.00           N
ATOM   2669  H   GLN A 176      76.640  61.540  38.310  1.00  0.00           H
ATOM   2670  CA  GLN A 176      77.070  59.500  37.850  1.00  0.00           C
ATOM   2671  HA  GLN A 176      76.590  59.070  36.980  1.00  0.00           H
ATOM   2672  CB  GLN A 176      78.380  60.090  37.380  1.00  0.00           C
ATOM   2673  HB1 GLN A 176      78.940  60.570  38.180  1.00  0.00           H
ATOM   2674  HB2 GLN A 176      78.220  60.850  36.620  1.00  0.00           H
ATOM   2675  CG  GLN A 176      79.370  59.090  36.720  1.00  0.00           C
ATOM   2676  HG1 GLN A 176      79.160  58.040  36.940  1.00  0.00           H
ATOM   2677  HG2 GLN A 176      80.360  59.250  37.160  1.00  0.00           H
ATOM   2678  CD  GLN A 176      79.470  59.320  35.200  1.00  0.00           C
ATOM   2679  OE1 GLN A 176      80.180  60.180  34.710  1.00  0.00           O
ATOM   2680  NE2 GLN A 176      78.720  58.650  34.400  1.00  0.00           N
ATOM   2681 1HE2 GLN A 176      78.230  57.810  34.680  1.00  0.00           H
ATOM   2682 2HE2 GLN A 176      78.930  58.700  33.420  1.00  0.00           H
ATOM   2683  C   GLN A 176      77.220  58.390  38.920  1.00  0.00           C
ATOM   2684  O   GLN A 176      77.240  57.210  38.570  1.00  0.00           O
ATOM   2685  N   VAL A 177      77.190  58.790  40.240  1.00  0.00           N
ATOM   2686  H   VAL A 177      77.010  59.760  40.420  1.00  0.00           H
ATOM   2687  CA  VAL A 177      77.220  57.830  41.370  1.00  0.00           C
ATOM   2688  HA  VAL A 177      76.890  56.850  41.030  1.00  0.00           H
ATOM   2689  CB  VAL A 177      78.670  57.570  41.910  1.00  0.00           C
ATOM   2690  HB  VAL A 177      78.610  56.790  42.670  1.00  0.00           H
ATOM   2691  CG1 VAL A 177      79.710  57.050  40.870  1.00  0.00           C
ATOM   2692 1HG1 VAL A 177      80.310  56.330  41.420  1.00  0.00           H
ATOM   2693 2HG1 VAL A 177      79.200  56.490  40.090  1.00  0.00           H
ATOM   2694 3HG1 VAL A 177      80.370  57.820  40.460  1.00  0.00           H
ATOM   2695  CG2 VAL A 177      79.300  58.760  42.620  1.00  0.00           C
ATOM   2696 1HG2 VAL A 177      79.510  59.530  41.880  1.00  0.00           H
ATOM   2697 2HG2 VAL A 177      78.610  59.210  43.340  1.00  0.00           H
ATOM   2698 3HG2 VAL A 177      80.170  58.430  43.190  1.00  0.00           H
ATOM   2699  C   VAL A 177      76.160  58.180  42.390  1.00  0.00           C
ATOM   2700  O   VAL A 177      76.340  58.230  43.590  1.00  0.00           O
ATOM   2701  N   SER A 178      74.950  58.460  41.880  1.00  0.00           N
ATOM   2702  H   SER A 178      74.890  58.270  40.890  1.00  0.00           H
ATOM   2703  CA  SER A 178      73.760  58.740  42.710  1.00  0.00           C
ATOM   2704  HA  SER A 178      74.060  59.510  43.420  1.00  0.00           H
ATOM   2705  CB  SER A 178      72.770  59.520  41.830  1.00  0.00           C
ATOM   2706  HB1 SER A 178      73.340  60.420  41.580  1.00  0.00           H
ATOM   2707  HB2 SER A 178      71.990  59.940  42.450  1.00  0.00           H
ATOM   2708  OG  SER A 178      72.330  58.590  40.760  1.00  0.00           O
ATOM   2709  HG  SER A 178      71.760  59.150  40.230  1.00  0.00           H
ATOM   2710  C   SER A 178      73.060  57.710  43.560  1.00  0.00           C
ATOM   2711  O   SER A 178      72.660  56.640  43.090  1.00  0.00           O
ATOM   2712  N   THR A 179      72.730  58.030  44.790  1.00  0.00           N
ATOM   2713  H   THR A 179      72.860  58.970  45.110  1.00  0.00           H
ATOM   2714  CA  THR A 179      71.870  57.210  45.620  1.00  0.00           C
ATOM   2715  HA  THR A 179      71.830  56.200  45.230  1.00  0.00           H
ATOM   2716  CB  THR A 179      72.380  57.250  47.020  1.00  0.00           C
ATOM   2717  HB  THR A 179      72.530  58.310  47.220  1.00  0.00           H
ATOM   2718  CG2 THR A 179      71.440  56.460  47.960  1.00  0.00           C
ATOM   2719 1HG2 THR A 179      70.530  57.050  48.040  1.00  0.00           H
ATOM   2720 2HG2 THR A 179      71.200  55.500  47.500  1.00  0.00           H
ATOM   2721 3HG2 THR A 179      71.800  56.420  48.990  1.00  0.00           H
ATOM   2722  OG1 THR A 179      73.650  56.670  47.100  1.00  0.00           O
ATOM   2723  HG1 THR A 179      73.990  56.630  46.200  1.00  0.00           H
ATOM   2724  C   THR A 179      70.380  57.590  45.530  1.00  0.00           C
ATOM   2725  O   THR A 179      69.620  56.650  45.360  1.00  0.00           O
ATOM   2726  N   ALA A 180      69.970  58.850  45.580  1.00  0.00           N
ATOM   2727  H   ALA A 180      70.650  59.520  45.890  1.00  0.00           H
ATOM   2728  CA  ALA A 180      68.600  59.320  45.530  1.00  0.00           C
ATOM   2729  HA  ALA A 180      67.910  58.570  45.160  1.00  0.00           H
ATOM   2730  CB  ALA A 180      68.130  59.650  46.940  1.00  0.00           C
ATOM   2731  HB1 ALA A 180      68.890  60.360  47.250  1.00  0.00           H
ATOM   2732  HB2 ALA A 180      67.120  60.060  47.010  1.00  0.00           H
ATOM   2733  HB3 ALA A 180      68.280  58.810  47.630  1.00  0.00           H
ATOM   2734  C   ALA A 180      68.320  60.490  44.530  1.00  0.00           C
ATOM   2735  O   ALA A 180      69.220  61.240  44.120  1.00  0.00           O
ATOM   2736  N   VAL A 181      67.060  60.600  44.030  1.00  0.00           N
ATOM   2737  H   VAL A 181      66.400  59.870  44.270  1.00  0.00           H
ATOM   2738  CA  VAL A 181      66.610  61.680  43.150  1.00  0.00           C
ATOM   2739  HA  VAL A 181      67.430  61.840  42.460  1.00  0.00           H
ATOM   2740  CB  VAL A 181      65.390  61.270  42.360  1.00  0.00           C
ATOM   2741  HB  VAL A 181      65.450  60.190  42.230  1.00  0.00           H
ATOM   2742  CG1 VAL A 181      64.020  61.460  43.040  1.00  0.00           C
ATOM   2743 1HG1 VAL A 181      63.260  61.100  42.350  1.00  0.00           H
ATOM   2744 2HG1 VAL A 181      64.010  60.860  43.950  1.00  0.00           H
ATOM   2745 3HG1 VAL A 181      63.910  62.520  43.290  1.00  0.00           H
ATOM   2746  CG2 VAL A 181      65.190  61.970  41.050  1.00  0.00           C
ATOM   2747 1HG2 VAL A 181      64.410  61.550  40.410  1.00  0.00           H
ATOM   2748 2HG2 VAL A 181      65.210  63.040  41.230  1.00  0.00           H
ATOM   2749 3HG2 VAL A 181      66.100  61.900  40.450  1.00  0.00           H
ATOM   2750  C   VAL A 181      66.530  63.030  43.960  1.00  0.00           C
ATOM   2751  O   VAL A 181      66.670  64.110  43.430  1.00  0.00           O
ATOM   2752  N   VAL A 182      66.200  62.960  45.260  1.00  0.00           N
ATOM   2753  H   VAL A 182      66.130  62.010  45.610  1.00  0.00           H
ATOM   2754  CA  VAL A 182      65.910  64.030  46.130  1.00  0.00           C
ATOM   2755  HA  VAL A 182      65.490  64.910  45.650  1.00  0.00           H
ATOM   2756  CB  VAL A 182      64.850  63.550  47.170  1.00  0.00           C
ATOM   2757  HB  VAL A 182      64.890  64.210  48.030  1.00  0.00           H
ATOM   2758  CG1 VAL A 182      63.500  63.650  46.480  1.00  0.00           C
ATOM   2759 1HG1 VAL A 182      63.430  62.930  45.660  1.00  0.00           H
ATOM   2760 2HG1 VAL A 182      62.740  63.560  47.250  1.00  0.00           H
ATOM   2761 3HG1 VAL A 182      63.270  64.660  46.140  1.00  0.00           H
ATOM   2762  CG2 VAL A 182      65.100  62.130  47.720  1.00  0.00           C
ATOM   2763 1HG2 VAL A 182      64.790  61.400  46.970  1.00  0.00           H
ATOM   2764 2HG2 VAL A 182      66.160  62.030  47.930  1.00  0.00           H
ATOM   2765 3HG2 VAL A 182      64.530  61.930  48.630  1.00  0.00           H
ATOM   2766  C   VAL A 182      67.150  64.670  46.740  1.00  0.00           C
ATOM   2767  O   VAL A 182      67.060  65.550  47.570  1.00  0.00           O
ATOM   2768  N   GLU A 183      68.340  64.240  46.320  1.00  0.00           N
ATOM   2769  H   GLU A 183      68.420  63.440  45.710  1.00  0.00           H
ATOM   2770  CA  GLU A 183      69.590  64.700  46.950  1.00  0.00           C
ATOM   2771  HA  GLU A 183      69.570  64.350  47.980  1.00  0.00           H
ATOM   2772  CB  GLU A 183      70.850  63.980  46.300  1.00  0.00           C
ATOM   2773  HB1 GLU A 183      71.710  64.510  46.720  1.00  0.00           H
ATOM   2774  HB2 GLU A 183      70.810  64.150  45.220  1.00  0.00           H
ATOM   2775  CG  GLU A 183      71.000  62.510  46.690  1.00  0.00           C
ATOM   2776  HG1 GLU A 183      70.210  61.930  46.220  1.00  0.00           H
ATOM   2777  HG2 GLU A 183      70.850  62.390  47.760  1.00  0.00           H
ATOM   2778  CD  GLU A 183      72.330  61.770  46.300  1.00  0.00           C
ATOM   2779  OE1 GLU A 183      73.440  62.140  46.770  1.00  0.00           O
ATOM   2780  OE2 GLU A 183      72.250  60.820  45.500  1.00  0.00           O
ATOM   2781  C   GLU A 183      69.720  66.250  46.960  1.00  0.00           C
ATOM   2782  O   GLU A 183      70.140  66.770  48.000  1.00  0.00           O
ATOM   2783  N   PRO A 184      69.330  66.990  45.910  1.00  0.00           N
ATOM   2784  CD  PRO A 184      69.030  66.460  44.540  1.00  0.00           C
ATOM   2785  HD1 PRO A 184      67.970  66.260  44.430  1.00  0.00           H
ATOM   2786  HD2 PRO A 184      69.540  65.510  44.380  1.00  0.00           H
ATOM   2787  CG  PRO A 184      69.300  67.690  43.590  1.00  0.00           C
ATOM   2788  HG1 PRO A 184      68.660  67.600  42.710  1.00  0.00           H
ATOM   2789  HG2 PRO A 184      70.310  67.770  43.190  1.00  0.00           H
ATOM   2790  CB  PRO A 184      68.810  68.880  44.410  1.00  0.00           C
ATOM   2791  HB1 PRO A 184      67.730  68.960  44.320  1.00  0.00           H
ATOM   2792  HB2 PRO A 184      69.280  69.840  44.170  1.00  0.00           H
ATOM   2793  CA  PRO A 184      69.230  68.480  45.790  1.00  0.00           C
ATOM   2794  HA  PRO A 184      70.220  68.930  45.850  1.00  0.00           H
ATOM   2795  C   PRO A 184      68.370  69.070  46.900  1.00  0.00           C
ATOM   2796  O   PRO A 184      68.770  70.130  47.430  1.00  0.00           O
ATOM   2797  N   TYR A 185      67.210  68.490  47.330  1.00  0.00           N
ATOM   2798  H   TYR A 185      67.040  67.560  46.960  1.00  0.00           H
ATOM   2799  CA  TYR A 185      66.490  68.850  48.550  1.00  0.00           C
ATOM   2800  HA  TYR A 185      66.310  69.920  48.490  1.00  0.00           H
ATOM   2801  CB  TYR A 185      65.120  68.050  48.680  1.00  0.00           C
ATOM   2802  HB1 TYR A 185      64.700  68.280  49.660  1.00  0.00           H
ATOM   2803  HB2 TYR A 185      65.250  66.970  48.700  1.00  0.00           H
ATOM   2804  CG  TYR A 185      63.910  68.380  47.770  1.00  0.00           C
ATOM   2805  CD1 TYR A 185      63.900  69.390  46.860  1.00  0.00           C
ATOM   2806  HD1 TYR A 185      64.860  69.850  46.700  1.00  0.00           H
ATOM   2807  CE1 TYR A 185      62.720  69.760  46.130  1.00  0.00           C
ATOM   2808  HE1 TYR A 185      62.750  70.520  45.370  1.00  0.00           H
ATOM   2809  CZ  TYR A 185      61.650  68.870  46.240  1.00  0.00           C
ATOM   2810  OH  TYR A 185      60.570  68.990  45.410  1.00  0.00           O
ATOM   2811  HH  TYR A 185      59.920  68.290  45.510  1.00  0.00           H
ATOM   2812  CE2 TYR A 185      61.670  67.740  47.130  1.00  0.00           C
ATOM   2813  HE2 TYR A 185      60.780  67.140  47.260  1.00  0.00           H
ATOM   2814  CD2 TYR A 185      62.820  67.520  47.850  1.00  0.00           C
ATOM   2815  HD2 TYR A 185      62.950  66.690  48.530  1.00  0.00           H
ATOM   2816  C   TYR A 185      67.360  68.660  49.820  1.00  0.00           C
ATOM   2817  O   TYR A 185      67.490  69.560  50.660  1.00  0.00           O
ATOM   2818  N   ASN A 186      67.860  67.420  50.000  1.00  0.00           N
ATOM   2819  H   ASN A 186      67.810  66.680  49.310  1.00  0.00           H
ATOM   2820  CA  ASN A 186      68.390  67.010  51.310  1.00  0.00           C
ATOM   2821  HA  ASN A 186      67.620  67.290  52.030  1.00  0.00           H
ATOM   2822  CB  ASN A 186      68.520  65.450  51.230  1.00  0.00           C
ATOM   2823  HB1 ASN A 186      69.030  65.120  52.140  1.00  0.00           H
ATOM   2824  HB2 ASN A 186      69.130  65.200  50.360  1.00  0.00           H
ATOM   2825  CG  ASN A 186      67.180  64.700  51.280  1.00  0.00           C
ATOM   2826  OD1 ASN A 186      66.310  64.900  52.140  1.00  0.00           O
ATOM   2827  ND2 ASN A 186      66.840  64.030  50.260  1.00  0.00           N
ATOM   2828 1HD2 ASN A 186      67.570  63.690  49.640  1.00  0.00           H
ATOM   2829 2HD2 ASN A 186      65.990  63.490  50.340  1.00  0.00           H
ATOM   2830  C   ASN A 186      69.670  67.750  51.710  1.00  0.00           C
ATOM   2831  O   ASN A 186      69.900  67.990  52.930  1.00  0.00           O
ATOM   2832  N   SER A 187      70.400  68.180  50.670  1.00  0.00           N
ATOM   2833  H   SER A 187      70.140  67.840  49.750  1.00  0.00           H
ATOM   2834  CA  SER A 187      71.530  69.040  50.640  1.00  0.00           C
ATOM   2835  HA  SER A 187      72.390  68.680  51.200  1.00  0.00           H
ATOM   2836  CB  SER A 187      72.080  69.170  49.260  1.00  0.00           C
ATOM   2837  HB1 SER A 187      72.930  69.840  49.320  1.00  0.00           H
ATOM   2838  HB2 SER A 187      71.380  69.690  48.610  1.00  0.00           H
ATOM   2839  OG  SER A 187      72.460  67.980  48.720  1.00  0.00           O
ATOM   2840  HG  SER A 187      71.720  67.480  48.350  1.00  0.00           H
ATOM   2841  C   SER A 187      71.170  70.460  51.110  1.00  0.00           C
ATOM   2842  O   SER A 187      71.800  70.980  52.070  1.00  0.00           O
ATOM   2843  N   ILE A 188      70.210  71.110  50.470  1.00  0.00           N
ATOM   2844  H   ILE A 188      69.800  70.600  49.690  1.00  0.00           H
ATOM   2845  CA  ILE A 188      69.750  72.490  50.810  1.00  0.00           C
ATOM   2846  HA  ILE A 188      70.540  73.230  50.800  1.00  0.00           H
ATOM   2847  CB  ILE A 188      68.750  72.930  49.660  1.00  0.00           C
ATOM   2848  HB  ILE A 188      68.120  72.070  49.410  1.00  0.00           H
ATOM   2849  CG2 ILE A 188      67.860  74.070  50.050  1.00  0.00           C
ATOM   2850 1HG2 ILE A 188      67.270  74.390  49.190  1.00  0.00           H
ATOM   2851 2HG2 ILE A 188      67.210  73.610  50.800  1.00  0.00           H
ATOM   2852 3HG2 ILE A 188      68.590  74.830  50.330  1.00  0.00           H
ATOM   2853  CG1 ILE A 188      69.660  73.250  48.470  1.00  0.00           C
ATOM   2854 1HG1 ILE A 188      70.110  72.390  47.970  1.00  0.00           H
ATOM   2855 2HG1 ILE A 188      70.500  73.900  48.710  1.00  0.00           H
ATOM   2856  CD  ILE A 188      68.990  73.980  47.290  1.00  0.00           C
ATOM   2857  HD1 ILE A 188      69.750  74.200  46.530  1.00  0.00           H
ATOM   2858  HD2 ILE A 188      68.190  73.450  46.780  1.00  0.00           H
ATOM   2859  HD3 ILE A 188      68.730  74.990  47.610  1.00  0.00           H
ATOM   2860  C   ILE A 188      69.220  72.560  52.290  1.00  0.00           C
ATOM   2861  O   ILE A 188      69.560  73.500  52.980  1.00  0.00           O
ATOM   2862  N   LEU A 189      68.430  71.580  52.740  1.00  0.00           N
ATOM   2863  H   LEU A 189      68.290  70.940  51.970  1.00  0.00           H
ATOM   2864  CA  LEU A 189      67.920  71.280  54.070  1.00  0.00           C
ATOM   2865  HA  LEU A 189      67.300  72.120  54.390  1.00  0.00           H
ATOM   2866  CB  LEU A 189      67.080  69.980  53.980  1.00  0.00           C
ATOM   2867  HB1 LEU A 189      67.050  69.590  55.000  1.00  0.00           H
ATOM   2868  HB2 LEU A 189      67.710  69.230  53.500  1.00  0.00           H
ATOM   2869  CG  LEU A 189      65.630  70.170  53.450  1.00  0.00           C
ATOM   2870  HG  LEU A 189      65.720  70.250  52.370  1.00  0.00           H
ATOM   2871  CD1 LEU A 189      64.880  68.850  53.800  1.00  0.00           C
ATOM   2872 1HD1 LEU A 189      63.980  68.960  53.200  1.00  0.00           H
ATOM   2873 2HD1 LEU A 189      65.450  67.960  53.570  1.00  0.00           H
ATOM   2874 3HD1 LEU A 189      64.520  68.960  54.830  1.00  0.00           H
ATOM   2875  CD2 LEU A 189      64.810  71.340  54.030  1.00  0.00           C
ATOM   2876 1HD2 LEU A 189      65.180  72.290  53.630  1.00  0.00           H
ATOM   2877 2HD2 LEU A 189      63.760  71.100  53.850  1.00  0.00           H
ATOM   2878 3HD2 LEU A 189      64.950  71.370  55.110  1.00  0.00           H
ATOM   2879  C   LEU A 189      69.070  71.280  55.160  1.00  0.00           C
ATOM   2880  O   LEU A 189      69.060  72.210  56.020  1.00  0.00           O
ATOM   2881  N   THR A 190      70.070  70.400  55.040  1.00  0.00           N
ATOM   2882  H   THR A 190      69.970  69.720  54.300  1.00  0.00           H
ATOM   2883  CA  THR A 190      71.200  70.320  55.990  1.00  0.00           C
ATOM   2884  HA  THR A 190      70.810  70.470  56.990  1.00  0.00           H
ATOM   2885  CB  THR A 190      71.880  68.900  55.920  1.00  0.00           C
ATOM   2886  HB  THR A 190      71.130  68.120  55.810  1.00  0.00           H
ATOM   2887  CG2 THR A 190      72.920  68.810  54.780  1.00  0.00           C
ATOM   2888 1HG2 THR A 190      73.740  69.530  54.800  1.00  0.00           H
ATOM   2889 2HG2 THR A 190      73.360  67.810  54.800  1.00  0.00           H
ATOM   2890 3HG2 THR A 190      72.320  69.000  53.900  1.00  0.00           H
ATOM   2891  OG1 THR A 190      72.520  68.640  57.090  1.00  0.00           O
ATOM   2892  HG1 THR A 190      72.180  67.830  57.460  1.00  0.00           H
ATOM   2893  C   THR A 190      72.200  71.470  55.890  1.00  0.00           C
ATOM   2894  O   THR A 190      72.500  72.070  56.930  1.00  0.00           O
ATOM   2895  N   THR A 191      72.440  72.000  54.640  1.00  0.00           N
ATOM   2896  H   THR A 191      71.960  71.590  53.850  1.00  0.00           H
ATOM   2897  CA  THR A 191      73.280  73.230  54.470  1.00  0.00           C
ATOM   2898  HA  THR A 191      74.260  72.960  54.850  1.00  0.00           H
ATOM   2899  CB  THR A 191      73.530  73.540  52.990  1.00  0.00           C
ATOM   2900  HB  THR A 191      72.580  73.670  52.480  1.00  0.00           H
ATOM   2901  CG2 THR A 191      74.360  74.830  52.860  1.00  0.00           C
ATOM   2902 1HG2 THR A 191      73.790  75.690  53.200  1.00  0.00           H
ATOM   2903 2HG2 THR A 191      75.300  74.660  53.390  1.00  0.00           H
ATOM   2904 3HG2 THR A 191      74.480  74.940  51.780  1.00  0.00           H
ATOM   2905  OG1 THR A 191      74.220  72.480  52.300  1.00  0.00           O
ATOM   2906  HG1 THR A 191      73.520  71.890  52.020  1.00  0.00           H
ATOM   2907  C   THR A 191      72.630  74.380  55.210  1.00  0.00           C
ATOM   2908  O   THR A 191      73.370  75.050  55.870  1.00  0.00           O
ATOM   2909  N   HIS A 192      71.280  74.600  55.120  1.00  0.00           N
ATOM   2910  H   HIS A 192      70.730  73.920  54.620  1.00  0.00           H
ATOM   2911  CA  HIS A 192      70.610  75.690  55.830  1.00  0.00           C
ATOM   2912  HA  HIS A 192      71.140  76.610  55.570  1.00  0.00           H
ATOM   2913  CB  HIS A 192      69.090  75.760  55.400  1.00  0.00           C
ATOM   2914  HB1 HIS A 192      68.650  74.770  55.240  1.00  0.00           H
ATOM   2915  HB2 HIS A 192      69.060  76.080  54.360  1.00  0.00           H
ATOM   2916  CG  HIS A 192      68.150  76.510  56.340  1.00  0.00           C
ATOM   2917  ND1 HIS A 192      68.390  77.810  56.750  1.00  0.00           N
ATOM   2918  HD1 HIS A 192      69.220  78.360  56.580  1.00  0.00           H
ATOM   2919  CE1 HIS A 192      67.340  78.220  57.490  1.00  0.00           C
ATOM   2920  HE1 HIS A 192      67.260  79.150  58.050  1.00  0.00           H
ATOM   2921  NE2 HIS A 192      66.460  77.240  57.540  1.00  0.00           N
ATOM   2922  HE2 HIS A 192      65.580  77.320  58.030  1.00  0.00           H
ATOM   2923  CD2 HIS A 192      66.910  76.190  56.800  1.00  0.00           C
ATOM   2924  HD2 HIS A 192      66.380  75.250  56.680  1.00  0.00           H
ATOM   2925  C   HIS A 192      70.650  75.530  57.320  1.00  0.00           C
ATOM   2926  O   HIS A 192      70.920  76.450  58.050  1.00  0.00           O
ATOM   2927  N   THR A 193      70.350  74.340  57.860  1.00  0.00           N
ATOM   2928  H   THR A 193      70.200  73.590  57.190  1.00  0.00           H
ATOM   2929  CA  THR A 193      70.300  74.120  59.330  1.00  0.00           C
ATOM   2930  HA  THR A 193      69.760  74.940  59.800  1.00  0.00           H
ATOM   2931  CB  THR A 193      69.590  72.800  59.650  1.00  0.00           C
ATOM   2932  HB  THR A 193      70.130  71.940  59.250  1.00  0.00           H
ATOM   2933  CG2 THR A 193      69.520  72.570  61.170  1.00  0.00           C
ATOM   2934 1HG2 THR A 193      70.500  72.290  61.560  1.00  0.00           H
ATOM   2935 2HG2 THR A 193      69.110  73.420  61.720  1.00  0.00           H
ATOM   2936 3HG2 THR A 193      68.870  71.720  61.400  1.00  0.00           H
ATOM   2937  OG1 THR A 193      68.280  72.860  59.080  1.00  0.00           O
ATOM   2938  HG1 THR A 193      68.390  72.450  58.220  1.00  0.00           H
ATOM   2939  C   THR A 193      71.660  74.180  59.990  1.00  0.00           C
ATOM   2940  O   THR A 193      71.800  74.750  61.080  1.00  0.00           O
ATOM   2941  N   THR A 194      72.680  73.620  59.270  1.00  0.00           N
ATOM   2942  H   THR A 194      72.350  73.150  58.450  1.00  0.00           H
ATOM   2943  CA  THR A 194      74.110  73.670  59.720  1.00  0.00           C
ATOM   2944  HA  THR A 194      74.090  73.410  60.770  1.00  0.00           H
ATOM   2945  CB  THR A 194      74.830  72.540  59.070  1.00  0.00           C
ATOM   2946  HB  THR A 194      74.770  72.560  57.990  1.00  0.00           H
ATOM   2947  CG2 THR A 194      76.250  72.340  59.560  1.00  0.00           C
ATOM   2948 1HG2 THR A 194      76.610  71.370  59.220  1.00  0.00           H
ATOM   2949 2HG2 THR A 194      77.000  73.070  59.240  1.00  0.00           H
ATOM   2950 3HG2 THR A 194      76.230  72.270  60.640  1.00  0.00           H
ATOM   2951  OG1 THR A 194      74.150  71.350  59.450  1.00  0.00           O
ATOM   2952  HG1 THR A 194      74.460  70.630  58.900  1.00  0.00           H
ATOM   2953  C   THR A 194      74.860  75.030  59.600  1.00  0.00           C
ATOM   2954  O   THR A 194      75.960  75.270  60.130  1.00  0.00           O
ATOM   2955  N   LEU A 195      74.210  75.980  58.930  1.00  0.00           N
ATOM   2956  H   LEU A 195      73.250  75.840  58.640  1.00  0.00           H
ATOM   2957  CA  LEU A 195      75.040  77.030  58.360  1.00  0.00           C
ATOM   2958  HA  LEU A 195      75.870  76.610  57.790  1.00  0.00           H
ATOM   2959  CB  LEU A 195      74.190  77.870  57.350  1.00  0.00           C
ATOM   2960  HB1 LEU A 195      73.500  78.460  57.950  1.00  0.00           H
ATOM   2961  HB2 LEU A 195      73.660  77.180  56.690  1.00  0.00           H
ATOM   2962  CG  LEU A 195      74.930  78.860  56.420  1.00  0.00           C
ATOM   2963  HG  LEU A 195      75.470  79.630  56.970  1.00  0.00           H
ATOM   2964  CD1 LEU A 195      75.980  78.150  55.520  1.00  0.00           C
ATOM   2965 1HD1 LEU A 195      76.480  78.920  54.920  1.00  0.00           H
ATOM   2966 2HD1 LEU A 195      76.700  77.640  56.150  1.00  0.00           H
ATOM   2967 3HD1 LEU A 195      75.520  77.450  54.820  1.00  0.00           H
ATOM   2968  CD2 LEU A 195      73.880  79.670  55.580  1.00  0.00           C
ATOM   2969 1HD2 LEU A 195      74.490  80.540  55.300  1.00  0.00           H
ATOM   2970 2HD2 LEU A 195      73.430  79.050  54.810  1.00  0.00           H
ATOM   2971 3HD2 LEU A 195      73.180  80.060  56.320  1.00  0.00           H
ATOM   2972  C   LEU A 195      75.650  77.890  59.470  1.00  0.00           C
ATOM   2973  O   LEU A 195      76.750  78.280  59.350  1.00  0.00           O
ATOM   2974  N   GLU A 196      74.830  78.190  60.480  1.00  0.00           N
ATOM   2975  H   GLU A 196      73.940  77.720  60.480  1.00  0.00           H
ATOM   2976  CA  GLU A 196      75.230  79.010  61.640  1.00  0.00           C
ATOM   2977  HA  GLU A 196      76.020  79.660  61.260  1.00  0.00           H
ATOM   2978  CB  GLU A 196      74.040  79.730  62.240  1.00  0.00           C
ATOM   2979  HB1 GLU A 196      73.460  80.140  61.420  1.00  0.00           H
ATOM   2980  HB2 GLU A 196      74.430  80.600  62.760  1.00  0.00           H
ATOM   2981  CG  GLU A 196      73.160  78.930  63.130  1.00  0.00           C
ATOM   2982  HG1 GLU A 196      73.740  78.430  63.910  1.00  0.00           H
ATOM   2983  HG2 GLU A 196      72.660  78.170  62.530  1.00  0.00           H
ATOM   2984  CD  GLU A 196      72.050  79.750  63.800  1.00  0.00           C
ATOM   2985  OE1 GLU A 196      72.290  80.160  65.020  1.00  0.00           O
ATOM   2986  OE2 GLU A 196      70.940  79.990  63.220  1.00  0.00           O
ATOM   2987  C   GLU A 196      76.040  78.210  62.670  1.00  0.00           C
ATOM   2988  O   GLU A 196      76.500  78.780  63.660  1.00  0.00           O
ATOM   2989  N   HIS A 197      76.270  76.880  62.490  1.00  0.00           N
ATOM   2990  H   HIS A 197      75.760  76.410  61.760  1.00  0.00           H
ATOM   2991  CA  HIS A 197      76.940  75.950  63.370  1.00  0.00           C
ATOM   2992  HA  HIS A 197      76.950  76.210  64.430  1.00  0.00           H
ATOM   2993  CB  HIS A 197      76.050  74.770  63.470  1.00  0.00           C
ATOM   2994  HB1 HIS A 197      76.570  73.960  63.980  1.00  0.00           H
ATOM   2995  HB2 HIS A 197      75.760  74.380  62.490  1.00  0.00           H
ATOM   2996  CG  HIS A 197      74.840  75.170  64.270  1.00  0.00           C
ATOM   2997  ND1 HIS A 197      74.780  75.760  65.490  1.00  0.00           N
ATOM   2998  HD1 HIS A 197      75.600  75.910  66.070  1.00  0.00           H
ATOM   2999  CE1 HIS A 197      73.480  75.760  65.910  1.00  0.00           C
ATOM   3000  HE1 HIS A 197      73.260  76.200  66.870  1.00  0.00           H
ATOM   3001  NE2 HIS A 197      72.700  75.230  64.960  1.00  0.00           N
ATOM   3002  CD2 HIS A 197      73.520  74.920  63.900  1.00  0.00           C
ATOM   3003  HD2 HIS A 197      73.200  74.540  62.940  1.00  0.00           H
ATOM   3004  C   HIS A 197      78.330  75.550  62.940  1.00  0.00           C
ATOM   3005  O   HIS A 197      79.050  74.920  63.730  1.00  0.00           O
ATOM   3006  N   SER A 198      78.740  75.840  61.690  1.00  0.00           N
ATOM   3007  H   SER A 198      78.180  76.490  61.150  1.00  0.00           H
ATOM   3008  CA  SER A 198      80.040  75.350  61.190  1.00  0.00           C
ATOM   3009  HA  SER A 198      80.530  74.630  61.840  1.00  0.00           H
ATOM   3010  CB  SER A 198      79.740  74.620  59.910  1.00  0.00           C
ATOM   3011  HB1 SER A 198      79.400  75.360  59.180  1.00  0.00           H
ATOM   3012  HB2 SER A 198      79.080  73.760  59.990  1.00  0.00           H
ATOM   3013  OG  SER A 198      80.840  73.970  59.280  1.00  0.00           O
ATOM   3014  HG  SER A 198      80.480  73.380  58.610  1.00  0.00           H
ATOM   3015  C   SER A 198      81.010  76.600  60.930  1.00  0.00           C
ATOM   3016  O   SER A 198      80.610  77.710  60.500  1.00  0.00           O
ATOM   3017  N   ASP A 199      82.300  76.320  61.190  1.00  0.00           N
ATOM   3018  H   ASP A 199      82.480  75.450  61.670  1.00  0.00           H
ATOM   3019  CA  ASP A 199      83.430  77.280  61.090  1.00  0.00           C
ATOM   3020  HA  ASP A 199      83.100  78.320  61.170  1.00  0.00           H
ATOM   3021  CB  ASP A 199      84.370  77.160  62.310  1.00  0.00           C
ATOM   3022  HB1 ASP A 199      85.080  77.980  62.190  1.00  0.00           H
ATOM   3023  HB2 ASP A 199      84.870  76.190  62.220  1.00  0.00           H
ATOM   3024  CG  ASP A 199      83.720  77.370  63.700  1.00  0.00           C
ATOM   3025  OD1 ASP A 199      83.580  78.530  64.150  1.00  0.00           O
ATOM   3026  OD2 ASP A 199      83.290  76.370  64.400  1.00  0.00           O
ATOM   3027  C   ASP A 199      84.170  77.240  59.760  1.00  0.00           C
ATOM   3028  O   ASP A 199      84.670  78.330  59.340  1.00  0.00           O
ATOM   3029  N   CYS A 200      84.150  76.060  59.100  1.00  0.00           N
ATOM   3030  H   CYS A 200      83.490  75.340  59.360  1.00  0.00           H
ATOM   3031  CA  CYS A 200      84.780  75.840  57.790  1.00  0.00           C
ATOM   3032  HA  CYS A 200      84.400  76.550  57.050  1.00  0.00           H
ATOM   3033  CB  CYS A 200      86.290  76.030  57.940  1.00  0.00           C
ATOM   3034  HB1 CYS A 200      86.770  75.500  58.770  1.00  0.00           H
ATOM   3035  HB2 CYS A 200      86.410  77.100  58.110  1.00  0.00           H
ATOM   3036  SG  CYS A 200      87.200  75.600  56.410  1.00  0.00           S
ATOM   3037  HG  CYS A 200      87.150  74.330  56.810  1.00  0.00           H
ATOM   3038  C   CYS A 200      84.310  74.410  57.320  1.00  0.00           C
ATOM   3039  O   CYS A 200      84.280  73.470  58.110  1.00  0.00           O
ATOM   3040  N   ALA A 201      83.960  74.290  56.030  1.00  0.00           N
ATOM   3041  H   ALA A 201      83.930  75.160  55.510  1.00  0.00           H
ATOM   3042  CA  ALA A 201      83.510  73.100  55.330  1.00  0.00           C
ATOM   3043  HA  ALA A 201      83.310  72.170  55.870  1.00  0.00           H
ATOM   3044  CB  ALA A 201      82.150  73.510  54.740  1.00  0.00           C
ATOM   3045  HB1 ALA A 201      81.830  72.700  54.080  1.00  0.00           H
ATOM   3046  HB2 ALA A 201      81.490  73.830  55.540  1.00  0.00           H
ATOM   3047  HB3 ALA A 201      82.160  74.400  54.110  1.00  0.00           H
ATOM   3048  C   ALA A 201      84.490  72.820  54.130  1.00  0.00           C
ATOM   3049  O   ALA A 201      84.680  73.580  53.230  1.00  0.00           O
ATOM   3050  N   PHE A 202      85.100  71.650  54.100  1.00  0.00           N
ATOM   3051  H   PHE A 202      84.890  71.030  54.860  1.00  0.00           H
ATOM   3052  CA  PHE A 202      85.840  71.020  53.030  1.00  0.00           C
ATOM   3053  HA  PHE A 202      86.200  71.870  52.450  1.00  0.00           H
ATOM   3054  CB  PHE A 202      87.170  70.330  53.600  1.00  0.00           C
ATOM   3055  HB1 PHE A 202      87.680  69.810  52.790  1.00  0.00           H
ATOM   3056  HB2 PHE A 202      86.880  69.680  54.420  1.00  0.00           H
ATOM   3057  CG  PHE A 202      88.090  71.390  54.110  1.00  0.00           C
ATOM   3058  CD1 PHE A 202      88.640  72.370  53.260  1.00  0.00           C
ATOM   3059  HD1 PHE A 202      88.400  72.400  52.200  1.00  0.00           H
ATOM   3060  CE1 PHE A 202      89.630  73.270  53.700  1.00  0.00           C
ATOM   3061  HE1 PHE A 202      90.100  74.040  53.110  1.00  0.00           H
ATOM   3062  CZ  PHE A 202      90.110  73.220  55.010  1.00  0.00           C
ATOM   3063  HZ  PHE A 202      90.850  73.910  55.380  1.00  0.00           H
ATOM   3064  CE2 PHE A 202      89.540  72.250  55.910  1.00  0.00           C
ATOM   3065  HE2 PHE A 202      89.750  72.260  56.970  1.00  0.00           H
ATOM   3066  CD2 PHE A 202      88.570  71.350  55.420  1.00  0.00           C
ATOM   3067  HD2 PHE A 202      88.220  70.530  56.020  1.00  0.00           H
ATOM   3068  C   PHE A 202      84.930  70.180  52.130  1.00  0.00           C
ATOM   3069  O   PHE A 202      84.640  68.980  52.300  1.00  0.00           O
ATOM   3070  N   MET A 203      84.330  70.750  51.060  1.00  0.00           N
ATOM   3071  H   MET A 203      84.590  71.730  50.990  1.00  0.00           H
ATOM   3072  CA  MET A 203      83.460  70.200  50.020  1.00  0.00           C
ATOM   3073  HA  MET A 203      82.900  69.420  50.540  1.00  0.00           H
ATOM   3074  CB  MET A 203      82.650  71.310  49.400  1.00  0.00           C
ATOM   3075  HB1 MET A 203      82.180  70.900  48.500  1.00  0.00           H
ATOM   3076  HB2 MET A 203      83.320  72.080  49.020  1.00  0.00           H
ATOM   3077  CG  MET A 203      81.640  71.910  50.420  1.00  0.00           C
ATOM   3078  HG1 MET A 203      82.120  72.650  51.060  1.00  0.00           H
ATOM   3079  HG2 MET A 203      81.250  71.140  51.080  1.00  0.00           H
ATOM   3080  SD  MET A 203      80.160  72.610  49.600  1.00  0.00           S
ATOM   3081  CE  MET A 203      80.620  73.710  48.280  1.00  0.00           C
ATOM   3082  HE1 MET A 203      81.410  74.360  48.640  1.00  0.00           H
ATOM   3083  HE2 MET A 203      81.060  73.040  47.540  1.00  0.00           H
ATOM   3084  HE3 MET A 203      79.710  74.240  47.980  1.00  0.00           H
ATOM   3085  C   MET A 203      84.200  69.480  48.930  1.00  0.00           C
ATOM   3086  O   MET A 203      85.160  69.960  48.380  1.00  0.00           O
ATOM   3087  N   VAL A 204      83.640  68.350  48.470  1.00  0.00           N
ATOM   3088  H   VAL A 204      82.910  67.940  49.040  1.00  0.00           H
ATOM   3089  CA  VAL A 204      84.250  67.450  47.400  1.00  0.00           C
ATOM   3090  HA  VAL A 204      84.970  67.970  46.780  1.00  0.00           H
ATOM   3091  CB  VAL A 204      84.950  66.250  48.030  1.00  0.00           C
ATOM   3092  HB  VAL A 204      84.280  65.860  48.790  1.00  0.00           H
ATOM   3093  CG1 VAL A 204      85.340  65.240  46.930  1.00  0.00           C
ATOM   3094 1HG1 VAL A 204      85.710  64.340  47.410  1.00  0.00           H
ATOM   3095 2HG1 VAL A 204      84.470  64.900  46.390  1.00  0.00           H
ATOM   3096 3HG1 VAL A 204      85.960  65.740  46.180  1.00  0.00           H
ATOM   3097  CG2 VAL A 204      86.170  66.690  48.880  1.00  0.00           C
ATOM   3098 1HG2 VAL A 204      86.760  67.470  48.390  1.00  0.00           H
ATOM   3099 2HG2 VAL A 204      85.820  67.180  49.790  1.00  0.00           H
ATOM   3100 3HG2 VAL A 204      86.770  65.800  49.060  1.00  0.00           H
ATOM   3101  C   VAL A 204      83.030  66.980  46.550  1.00  0.00           C
ATOM   3102  O   VAL A 204      82.140  66.310  47.050  1.00  0.00           O
ATOM   3103  N   ASP A 205      82.860  67.500  45.360  1.00  0.00           N
ATOM   3104  H   ASP A 205      83.640  68.060  45.040  1.00  0.00           H
ATOM   3105  CA  ASP A 205      81.800  67.150  44.350  1.00  0.00           C
ATOM   3106  HA  ASP A 205      80.820  67.020  44.820  1.00  0.00           H
ATOM   3107  CB  ASP A 205      81.640  68.270  43.370  1.00  0.00           C
ATOM   3108  HB1 ASP A 205      82.550  68.780  43.070  1.00  0.00           H
ATOM   3109  HB2 ASP A 205      81.210  69.050  43.990  1.00  0.00           H
ATOM   3110  CG  ASP A 205      80.670  68.100  42.160  1.00  0.00           C
ATOM   3111  OD1 ASP A 205      80.260  66.910  41.990  1.00  0.00           O
ATOM   3112  OD2 ASP A 205      80.370  69.090  41.480  1.00  0.00           O
ATOM   3113  C   ASP A 205      82.110  65.800  43.640  1.00  0.00           C
ATOM   3114  O   ASP A 205      83.100  65.770  42.990  1.00  0.00           O
ATOM   3115  N   ASN A 206      81.360  64.700  43.900  1.00  0.00           N
ATOM   3116  H   ASN A 206      80.420  64.810  44.260  1.00  0.00           H
ATOM   3117  CA  ASN A 206      81.690  63.310  43.550  1.00  0.00           C
ATOM   3118  HA  ASN A 206      82.570  62.980  44.100  1.00  0.00           H
ATOM   3119  CB  ASN A 206      80.440  62.450  43.990  1.00  0.00           C
ATOM   3120  HB1 ASN A 206      80.300  61.710  43.200  1.00  0.00           H
ATOM   3121  HB2 ASN A 206      79.570  63.100  44.070  1.00  0.00           H
ATOM   3122  CG  ASN A 206      80.580  61.710  45.340  1.00  0.00           C
ATOM   3123  OD1 ASN A 206      81.560  61.780  46.010  1.00  0.00           O
ATOM   3124  ND2 ASN A 206      79.500  61.060  45.730  1.00  0.00           N
ATOM   3125 1HD2 ASN A 206      78.770  60.850  45.070  1.00  0.00           H
ATOM   3126 2HD2 ASN A 206      79.510  60.770  46.700  1.00  0.00           H
ATOM   3127  C   ASN A 206      81.960  63.250  42.030  1.00  0.00           C
ATOM   3128  O   ASN A 206      82.440  62.240  41.600  1.00  0.00           O
ATOM   3129  N   GLU A 207      81.620  64.270  41.270  1.00  0.00           N
ATOM   3130  H   GLU A 207      81.340  65.130  41.720  1.00  0.00           H
ATOM   3131  CA  GLU A 207      81.850  64.330  39.830  1.00  0.00           C
ATOM   3132  HA  GLU A 207      81.590  63.400  39.330  1.00  0.00           H
ATOM   3133  CB  GLU A 207      80.860  65.220  39.190  1.00  0.00           C
ATOM   3134  HB1 GLU A 207      81.030  66.250  39.480  1.00  0.00           H
ATOM   3135  HB2 GLU A 207      79.830  64.970  39.440  1.00  0.00           H
ATOM   3136  CG  GLU A 207      80.970  65.190  37.640  1.00  0.00           C
ATOM   3137  HG1 GLU A 207      80.760  64.160  37.370  1.00  0.00           H
ATOM   3138  HG2 GLU A 207      82.010  65.410  37.420  1.00  0.00           H
ATOM   3139  CD  GLU A 207      80.130  66.150  36.950  1.00  0.00           C
ATOM   3140  OE1 GLU A 207      80.710  66.990  36.210  1.00  0.00           O
ATOM   3141  OE2 GLU A 207      78.870  66.040  37.070  1.00  0.00           O
ATOM   3142  C   GLU A 207      83.280  64.670  39.450  1.00  0.00           C
ATOM   3143  O   GLU A 207      83.870  64.120  38.530  1.00  0.00           O
ATOM   3144  N   ALA A 208      83.920  65.490  40.340  1.00  0.00           N
ATOM   3145  H   ALA A 208      83.450  65.800  41.180  1.00  0.00           H
ATOM   3146  CA  ALA A 208      85.340  65.820  40.210  1.00  0.00           C
ATOM   3147  HA  ALA A 208      85.550  66.240  39.220  1.00  0.00           H
ATOM   3148  CB  ALA A 208      85.610  67.030  41.140  1.00  0.00           C
ATOM   3149  HB1 ALA A 208      85.680  66.620  42.140  1.00  0.00           H
ATOM   3150  HB2 ALA A 208      86.500  67.470  40.680  1.00  0.00           H
ATOM   3151  HB3 ALA A 208      84.740  67.680  41.180  1.00  0.00           H
ATOM   3152  C   ALA A 208      86.270  64.620  40.480  1.00  0.00           C
ATOM   3153  O   ALA A 208      87.140  64.250  39.670  1.00  0.00           O
ATOM   3154  N   ILE A 209      86.090  63.910  41.570  1.00  0.00           N
ATOM   3155  H   ILE A 209      85.370  64.360  42.120  1.00  0.00           H
ATOM   3156  CA  ILE A 209      86.890  62.740  42.020  1.00  0.00           C
ATOM   3157  HA  ILE A 209      87.960  62.910  42.090  1.00  0.00           H
ATOM   3158  CB  ILE A 209      86.410  62.330  43.420  1.00  0.00           C
ATOM   3159  HB  ILE A 209      85.340  62.180  43.280  1.00  0.00           H
ATOM   3160  CG2 ILE A 209      87.010  60.940  43.860  1.00  0.00           C
ATOM   3161 1HG2 ILE A 209      86.350  60.630  44.670  1.00  0.00           H
ATOM   3162 2HG2 ILE A 209      86.990  60.180  43.080  1.00  0.00           H
ATOM   3163 3HG2 ILE A 209      88.040  60.950  44.220  1.00  0.00           H
ATOM   3164  CG1 ILE A 209      86.550  63.440  44.450  1.00  0.00           C
ATOM   3165 1HG1 ILE A 209      86.200  63.060  45.410  1.00  0.00           H
ATOM   3166 2HG1 ILE A 209      85.960  64.300  44.160  1.00  0.00           H
ATOM   3167  CD  ILE A 209      87.950  63.830  44.730  1.00  0.00           C
ATOM   3168  HD1 ILE A 209      88.560  63.020  45.140  1.00  0.00           H
ATOM   3169  HD2 ILE A 209      88.440  64.180  43.820  1.00  0.00           H
ATOM   3170  HD3 ILE A 209      88.010  64.680  45.410  1.00  0.00           H
ATOM   3171  C   ILE A 209      86.600  61.530  40.990  1.00  0.00           C
ATOM   3172  O   ILE A 209      87.530  60.680  40.720  1.00  0.00           O
ATOM   3173  N   TYR A 210      85.420  61.440  40.440  1.00  0.00           N
ATOM   3174  H   TYR A 210      84.690  62.130  40.570  1.00  0.00           H
ATOM   3175  CA  TYR A 210      85.020  60.330  39.590  1.00  0.00           C
ATOM   3176  HA  TYR A 210      85.400  59.400  40.000  1.00  0.00           H
ATOM   3177  CB  TYR A 210      83.510  60.160  39.490  1.00  0.00           C
ATOM   3178  HB1 TYR A 210      83.040  61.000  38.980  1.00  0.00           H
ATOM   3179  HB2 TYR A 210      83.130  60.140  40.510  1.00  0.00           H
ATOM   3180  CG  TYR A 210      83.030  58.900  38.780  1.00  0.00           C
ATOM   3181  CD1 TYR A 210      82.910  57.700  39.480  1.00  0.00           C
ATOM   3182  HD1 TYR A 210      83.040  57.660  40.560  1.00  0.00           H
ATOM   3183  CE1 TYR A 210      82.510  56.530  38.810  1.00  0.00           C
ATOM   3184  HE1 TYR A 210      82.240  55.640  39.350  1.00  0.00           H
ATOM   3185  CZ  TYR A 210      82.250  56.580  37.400  1.00  0.00           C
ATOM   3186  OH  TYR A 210      81.770  55.490  36.750  1.00  0.00           O
ATOM   3187  HH  TYR A 210      81.540  55.600  35.820  1.00  0.00           H
ATOM   3188  CE2 TYR A 210      82.580  57.750  36.730  1.00  0.00           C
ATOM   3189  HE2 TYR A 210      82.600  57.790  35.650  1.00  0.00           H
ATOM   3190  CD2 TYR A 210      82.900  58.910  37.420  1.00  0.00           C
ATOM   3191  HD2 TYR A 210      82.930  59.890  36.970  1.00  0.00           H
ATOM   3192  C   TYR A 210      85.760  60.530  38.280  1.00  0.00           C
ATOM   3193  O   TYR A 210      86.390  59.570  37.860  1.00  0.00           O
ATOM   3194  N   ASP A 211      85.710  61.680  37.680  1.00  0.00           N
ATOM   3195  H   ASP A 211      85.050  62.350  38.070  1.00  0.00           H
ATOM   3196  CA  ASP A 211      86.360  62.050  36.450  1.00  0.00           C
ATOM   3197  HA  ASP A 211      86.180  61.250  35.730  1.00  0.00           H
ATOM   3198  CB  ASP A 211      85.760  63.360  36.010  1.00  0.00           C
ATOM   3199  HB1 ASP A 211      86.290  64.200  36.460  1.00  0.00           H
ATOM   3200  HB2 ASP A 211      84.690  63.420  36.230  1.00  0.00           H
ATOM   3201  CG  ASP A 211      85.930  63.600  34.500  1.00  0.00           C
ATOM   3202  OD1 ASP A 211      85.750  62.680  33.720  1.00  0.00           O
ATOM   3203  OD2 ASP A 211      86.210  64.770  34.140  1.00  0.00           O
ATOM   3204  C   ASP A 211      87.900  61.950  36.570  1.00  0.00           C
ATOM   3205  O   ASP A 211      88.550  61.470  35.620  1.00  0.00           O
ATOM   3206  N   ILE A 212      88.480  62.500  37.640  1.00  0.00           N
ATOM   3207  H   ILE A 212      87.980  62.970  38.370  1.00  0.00           H
ATOM   3208  CA  ILE A 212      89.940  62.340  37.840  1.00  0.00           C
ATOM   3209  HA  ILE A 212      90.580  62.800  37.100  1.00  0.00           H
ATOM   3210  CB  ILE A 212      90.320  63.130  39.210  1.00  0.00           C
ATOM   3211  HB  ILE A 212      89.630  62.810  39.990  1.00  0.00           H
ATOM   3212  CG2 ILE A 212      91.780  62.910  39.550  1.00  0.00           C
ATOM   3213 1HG2 ILE A 212      91.990  61.910  39.950  1.00  0.00           H
ATOM   3214 2HG2 ILE A 212      92.520  63.170  38.790  1.00  0.00           H
ATOM   3215 3HG2 ILE A 212      91.980  63.410  40.490  1.00  0.00           H
ATOM   3216  CG1 ILE A 212      90.160  64.620  38.890  1.00  0.00           C
ATOM   3217 1HG1 ILE A 212      89.160  64.770  38.470  1.00  0.00           H
ATOM   3218 2HG1 ILE A 212      90.850  64.880  38.100  1.00  0.00           H
ATOM   3219  CD  ILE A 212      90.330  65.570  40.040  1.00  0.00           C
ATOM   3220  HD1 ILE A 212      91.360  65.530  40.400  1.00  0.00           H
ATOM   3221  HD2 ILE A 212      90.090  66.600  39.780  1.00  0.00           H
ATOM   3222  HD3 ILE A 212      89.670  65.270  40.860  1.00  0.00           H
ATOM   3223  C   ILE A 212      90.340  60.890  38.010  1.00  0.00           C
ATOM   3224  O   ILE A 212      91.320  60.540  37.370  1.00  0.00           O
ATOM   3225  N   CYS A 213      89.620  60.040  38.740  1.00  0.00           N
ATOM   3226  H   CYS A 213      88.900  60.390  39.360  1.00  0.00           H
ATOM   3227  CA  CYS A 213      89.920  58.620  38.820  1.00  0.00           C
ATOM   3228  HA  CYS A 213      90.950  58.590  39.160  1.00  0.00           H
ATOM   3229  CB  CYS A 213      89.080  57.880  39.900  1.00  0.00           C
ATOM   3230  HB1 CYS A 213      89.290  56.810  39.790  1.00  0.00           H
ATOM   3231  HB2 CYS A 213      88.040  58.110  39.670  1.00  0.00           H
ATOM   3232  SG  CYS A 213      89.510  58.440  41.540  1.00  0.00           S
ATOM   3233  HG  CYS A 213      88.740  59.530  41.670  1.00  0.00           H
ATOM   3234  C   CYS A 213      89.890  57.980  37.400  1.00  0.00           C
ATOM   3235  O   CYS A 213      90.760  57.200  37.070  1.00  0.00           O
ATOM   3236  N   ARG A 214      88.930  58.370  36.560  1.00  0.00           N
ATOM   3237  H   ARG A 214      88.180  58.950  36.900  1.00  0.00           H
ATOM   3238  CA  ARG A 214      88.900  57.980  35.160  1.00  0.00           C
ATOM   3239  HA  ARG A 214      88.970  56.900  35.030  1.00  0.00           H
ATOM   3240  CB  ARG A 214      87.560  58.400  34.510  1.00  0.00           C
ATOM   3241  HB1 ARG A 214      87.670  58.380  33.420  1.00  0.00           H
ATOM   3242  HB2 ARG A 214      87.310  59.460  34.610  1.00  0.00           H
ATOM   3243  CG  ARG A 214      86.310  57.610  34.920  1.00  0.00           C
ATOM   3244  HG1 ARG A 214      85.980  57.800  35.940  1.00  0.00           H
ATOM   3245  HG2 ARG A 214      86.540  56.550  34.960  1.00  0.00           H
ATOM   3246  CD  ARG A 214      85.090  57.790  34.050  1.00  0.00           C
ATOM   3247  HD1 ARG A 214      84.260  57.420  34.650  1.00  0.00           H
ATOM   3248  HD2 ARG A 214      85.250  57.220  33.130  1.00  0.00           H
ATOM   3249  NE  ARG A 214      84.740  59.170  33.670  1.00  0.00           N
ATOM   3250  HE  ARG A 214      85.530  59.740  33.400  1.00  0.00           H
ATOM   3251  CZ  ARG A 214      83.580  59.620  33.310  1.00  0.00           C
ATOM   3252  NH1 ARG A 214      82.630  58.770  33.030  1.00  0.00           N
ATOM   3253 1HH1 ARG A 214      82.830  57.790  33.170  1.00  0.00           H
ATOM   3254 2HH1 ARG A 214      81.760  59.040  32.580  1.00  0.00           H
ATOM   3255  NH2 ARG A 214      83.440  60.900  33.030  1.00  0.00           N
ATOM   3256 1HH2 ARG A 214      84.200  61.540  33.230  1.00  0.00           H
ATOM   3257 2HH2 ARG A 214      82.620  61.090  32.480  1.00  0.00           H
ATOM   3258  C   ARG A 214      90.070  58.440  34.350  1.00  0.00           C
ATOM   3259  O   ARG A 214      90.620  57.730  33.550  1.00  0.00           O
ATOM   3260  N   ARG A 215      90.410  59.680  34.510  1.00  0.00           N
ATOM   3261  H   ARG A 215      89.860  60.150  35.210  1.00  0.00           H
ATOM   3262  CA  ARG A 215      91.320  60.450  33.700  1.00  0.00           C
ATOM   3263  HA  ARG A 215      91.080  60.210  32.660  1.00  0.00           H
ATOM   3264  CB  ARG A 215      90.940  61.890  33.720  1.00  0.00           C
ATOM   3265  HB1 ARG A 215      91.180  62.320  34.700  1.00  0.00           H
ATOM   3266  HB2 ARG A 215      89.880  62.050  33.520  1.00  0.00           H
ATOM   3267  CG  ARG A 215      91.910  62.640  32.730  1.00  0.00           C
ATOM   3268  HG1 ARG A 215      91.720  62.280  31.720  1.00  0.00           H
ATOM   3269  HG2 ARG A 215      92.930  62.440  33.060  1.00  0.00           H
ATOM   3270  CD  ARG A 215      91.580  64.110  32.860  1.00  0.00           C
ATOM   3271  HD1 ARG A 215      90.510  64.280  32.810  1.00  0.00           H
ATOM   3272  HD2 ARG A 215      91.960  64.620  31.980  1.00  0.00           H
ATOM   3273  NE  ARG A 215      92.120  64.670  34.060  1.00  0.00           N
ATOM   3274  HE  ARG A 215      93.120  64.770  34.180  1.00  0.00           H
ATOM   3275  CZ  ARG A 215      91.400  65.230  35.010  1.00  0.00           C
ATOM   3276  NH1 ARG A 215      90.100  65.060  35.190  1.00  0.00           N
ATOM   3277 1HH1 ARG A 215      89.620  64.750  34.360  1.00  0.00           H
ATOM   3278 2HH1 ARG A 215      89.700  65.700  35.870  1.00  0.00           H
ATOM   3279  NH2 ARG A 215      92.050  65.890  35.950  1.00  0.00           N
ATOM   3280 1HH2 ARG A 215      93.040  65.750  36.070  1.00  0.00           H
ATOM   3281 2HH2 ARG A 215      91.610  66.470  36.660  1.00  0.00           H
ATOM   3282  C   ARG A 215      92.770  60.180  33.990  1.00  0.00           C
ATOM   3283  O   ARG A 215      93.610  60.020  33.090  1.00  0.00           O
ATOM   3284  N   ASN A 216      93.160  60.190  35.280  1.00  0.00           N
ATOM   3285  H   ASN A 216      92.470  60.420  35.980  1.00  0.00           H
ATOM   3286  CA  ASN A 216      94.570  60.210  35.730  1.00  0.00           C
ATOM   3287  HA  ASN A 216      95.150  60.620  34.910  1.00  0.00           H
ATOM   3288  CB  ASN A 216      94.620  61.070  37.010  1.00  0.00           C
ATOM   3289  HB1 ASN A 216      95.590  60.950  37.480  1.00  0.00           H
ATOM   3290  HB2 ASN A 216      93.840  60.790  37.720  1.00  0.00           H
ATOM   3291  CG  ASN A 216      94.390  62.500  36.620  1.00  0.00           C
ATOM   3292  OD1 ASN A 216      93.350  63.030  36.310  1.00  0.00           O
ATOM   3293  ND2 ASN A 216      95.420  63.300  36.710  1.00  0.00           N
ATOM   3294 1HD2 ASN A 216      96.290  62.940  37.070  1.00  0.00           H
ATOM   3295 2HD2 ASN A 216      95.430  64.240  36.340  1.00  0.00           H
ATOM   3296  C   ASN A 216      95.060  58.790  36.050  1.00  0.00           C
ATOM   3297  O   ASN A 216      96.270  58.520  36.050  1.00  0.00           O
ATOM   3298  N   LEU A 217      94.140  57.860  36.320  1.00  0.00           N
ATOM   3299  H   LEU A 217      93.160  58.090  36.290  1.00  0.00           H
ATOM   3300  CA  LEU A 217      94.420  56.470  36.860  1.00  0.00           C
ATOM   3301  HA  LEU A 217      95.460  56.170  37.000  1.00  0.00           H
ATOM   3302  CB  LEU A 217      93.840  56.390  38.320  1.00  0.00           C
ATOM   3303  HB1 LEU A 217      94.060  55.390  38.690  1.00  0.00           H
ATOM   3304  HB2 LEU A 217      92.770  56.510  38.170  1.00  0.00           H
ATOM   3305  CG  LEU A 217      94.300  57.540  39.220  1.00  0.00           C
ATOM   3306  HG  LEU A 217      93.920  58.510  38.890  1.00  0.00           H
ATOM   3307  CD1 LEU A 217      93.670  57.290  40.580  1.00  0.00           C
ATOM   3308 1HD1 LEU A 217      94.070  56.340  40.930  1.00  0.00           H
ATOM   3309 2HD1 LEU A 217      93.840  58.120  41.270  1.00  0.00           H
ATOM   3310 3HD1 LEU A 217      92.590  57.190  40.490  1.00  0.00           H
ATOM   3311  CD2 LEU A 217      95.880  57.590  39.350  1.00  0.00           C
ATOM   3312 1HD2 LEU A 217      96.150  56.620  39.780  1.00  0.00           H
ATOM   3313 2HD2 LEU A 217      96.360  57.650  38.370  1.00  0.00           H
ATOM   3314 3HD2 LEU A 217      96.340  58.300  40.030  1.00  0.00           H
ATOM   3315  C   LEU A 217      93.850  55.390  35.900  1.00  0.00           C
ATOM   3316  O   LEU A 217      94.050  54.200  36.070  1.00  0.00           O
ATOM   3317  N   ASP A 218      93.170  55.790  34.790  1.00  0.00           N
ATOM   3318  H   ASP A 218      93.220  56.770  34.540  1.00  0.00           H
ATOM   3319  CA  ASP A 218      92.600  54.930  33.730  1.00  0.00           C
ATOM   3320  HA  ASP A 218      92.030  55.480  32.970  1.00  0.00           H
ATOM   3321  CB  ASP A 218      93.610  54.290  32.810  1.00  0.00           C
ATOM   3322  HB1 ASP A 218      93.100  53.880  31.940  1.00  0.00           H
ATOM   3323  HB2 ASP A 218      94.150  53.550  33.400  1.00  0.00           H
ATOM   3324  CG  ASP A 218      94.520  55.330  32.180  1.00  0.00           C
ATOM   3325  OD1 ASP A 218      94.130  56.500  32.140  1.00  0.00           O
ATOM   3326  OD2 ASP A 218      95.680  54.980  31.830  1.00  0.00           O
ATOM   3327  C   ASP A 218      91.610  53.850  34.310  1.00  0.00           C
ATOM   3328  O   ASP A 218      91.420  52.720  33.780  1.00  0.00           O
ATOM   3329  N   ILE A 219      91.000  54.170  35.450  1.00  0.00           N
ATOM   3330  H   ILE A 219      91.380  54.930  36.000  1.00  0.00           H
ATOM   3331  CA  ILE A 219      90.070  53.200  36.130  1.00  0.00           C
ATOM   3332  HA  ILE A 219      90.360  52.150  36.070  1.00  0.00           H
ATOM   3333  CB  ILE A 219      89.860  53.580  37.610  1.00  0.00           C
ATOM   3334  HB  ILE A 219      89.490  54.600  37.560  1.00  0.00           H
ATOM   3335  CG2 ILE A 219      88.770  52.710  38.260  1.00  0.00           C
ATOM   3336 1HG2 ILE A 219      89.180  51.700  38.290  1.00  0.00           H
ATOM   3337 2HG2 ILE A 219      88.400  53.020  39.240  1.00  0.00           H
ATOM   3338 3HG2 ILE A 219      87.890  52.720  37.620  1.00  0.00           H
ATOM   3339  CG1 ILE A 219      91.210  53.600  38.410  1.00  0.00           C
ATOM   3340 1HG1 ILE A 219      92.000  54.170  37.920  1.00  0.00           H
ATOM   3341 2HG1 ILE A 219      91.610  52.590  38.470  1.00  0.00           H
ATOM   3342  CD  ILE A 219      91.070  54.190  39.800  1.00  0.00           C
ATOM   3343  HD1 ILE A 219      92.040  54.350  40.280  1.00  0.00           H
ATOM   3344  HD2 ILE A 219      90.550  55.150  39.820  1.00  0.00           H
ATOM   3345  HD3 ILE A 219      90.510  53.430  40.350  1.00  0.00           H
ATOM   3346  C   ILE A 219      88.720  53.420  35.370  1.00  0.00           C
ATOM   3347  O   ILE A 219      87.990  54.440  35.530  1.00  0.00           O
ATOM   3348  N   GLU A 220      88.300  52.550  34.430  1.00  0.00           N
ATOM   3349  H   GLU A 220      88.880  51.730  34.430  1.00  0.00           H
ATOM   3350  CA  GLU A 220      87.180  52.840  33.440  1.00  0.00           C
ATOM   3351  HA  GLU A 220      87.490  53.550  32.680  1.00  0.00           H
ATOM   3352  CB  GLU A 220      86.850  51.500  32.630  1.00  0.00           C
ATOM   3353  HB1 GLU A 220      85.850  51.690  32.240  1.00  0.00           H
ATOM   3354  HB2 GLU A 220      86.760  50.690  33.360  1.00  0.00           H
ATOM   3355  CG  GLU A 220      87.870  51.200  31.490  1.00  0.00           C
ATOM   3356  HG1 GLU A 220      88.890  51.110  31.860  1.00  0.00           H
ATOM   3357  HG2 GLU A 220      87.820  52.040  30.800  1.00  0.00           H
ATOM   3358  CD  GLU A 220      87.460  49.960  30.730  1.00  0.00           C
ATOM   3359  OE1 GLU A 220      87.780  48.790  31.220  1.00  0.00           O
ATOM   3360  OE2 GLU A 220      86.810  50.070  29.650  1.00  0.00           O
ATOM   3361  C   GLU A 220      85.850  53.270  34.160  1.00  0.00           C
ATOM   3362  O   GLU A 220      85.110  54.140  33.660  1.00  0.00           O
ATOM   3363  N   ARG A 221      85.560  52.620  35.320  1.00  0.00           N
ATOM   3364  H   ARG A 221      86.310  52.090  35.740  1.00  0.00           H
ATOM   3365  CA  ARG A 221      84.260  52.720  35.970  1.00  0.00           C
ATOM   3366  HA  ARG A 221      83.730  53.650  35.780  1.00  0.00           H
ATOM   3367  CB  ARG A 221      83.290  51.650  35.510  1.00  0.00           C
ATOM   3368  HB1 ARG A 221      83.600  50.670  35.870  1.00  0.00           H
ATOM   3369  HB2 ARG A 221      83.470  51.780  34.450  1.00  0.00           H
ATOM   3370  CG  ARG A 221      81.810  52.080  35.640  1.00  0.00           C
ATOM   3371  HG1 ARG A 221      81.210  51.380  35.060  1.00  0.00           H
ATOM   3372  HG2 ARG A 221      81.700  53.080  35.220  1.00  0.00           H
ATOM   3373  CD  ARG A 221      81.230  52.050  37.070  1.00  0.00           C
ATOM   3374  HD1 ARG A 221      81.800  52.660  37.780  1.00  0.00           H
ATOM   3375  HD2 ARG A 221      81.320  51.070  37.530  1.00  0.00           H
ATOM   3376  NE  ARG A 221      79.850  52.500  37.000  1.00  0.00           N
ATOM   3377  HE  ARG A 221      79.510  52.790  36.100  1.00  0.00           H
ATOM   3378  CZ  ARG A 221      79.040  52.710  38.060  1.00  0.00           C
ATOM   3379  NH1 ARG A 221      79.410  52.600  39.300  1.00  0.00           N
ATOM   3380 1HH1 ARG A 221      80.400  52.450  39.440  1.00  0.00           H
ATOM   3381 2HH1 ARG A 221      78.670  52.680  39.990  1.00  0.00           H
ATOM   3382  NH2 ARG A 221      77.820  53.180  37.770  1.00  0.00           N
ATOM   3383 1HH2 ARG A 221      77.700  53.350  36.780  1.00  0.00           H
ATOM   3384 2HH2 ARG A 221      77.130  53.470  38.450  1.00  0.00           H
ATOM   3385  C   ARG A 221      84.500  52.720  37.530  1.00  0.00           C
ATOM   3386  O   ARG A 221      84.140  51.760  38.180  1.00  0.00           O
ATOM   3387  N   PRO A 222      85.060  53.740  38.170  1.00  0.00           N
ATOM   3388  CD  PRO A 222      85.360  55.020  37.490  1.00  0.00           C
ATOM   3389  HD1 PRO A 222      84.380  55.470  37.340  1.00  0.00           H
ATOM   3390  HD2 PRO A 222      85.800  54.920  36.490  1.00  0.00           H
ATOM   3391  CG  PRO A 222      86.330  55.730  38.360  1.00  0.00           C
ATOM   3392  HG1 PRO A 222      86.180  56.800  38.270  1.00  0.00           H
ATOM   3393  HG2 PRO A 222      87.380  55.480  38.190  1.00  0.00           H
ATOM   3394  CB  PRO A 222      85.920  55.390  39.810  1.00  0.00           C
ATOM   3395  HB1 PRO A 222      84.990  55.940  39.990  1.00  0.00           H
ATOM   3396  HB2 PRO A 222      86.630  55.510  40.630  1.00  0.00           H
ATOM   3397  CA  PRO A 222      85.480  53.850  39.570  1.00  0.00           C
ATOM   3398  HA  PRO A 222      86.390  53.250  39.590  1.00  0.00           H
ATOM   3399  C   PRO A 222      84.470  53.350  40.610  1.00  0.00           C
ATOM   3400  O   PRO A 222      83.310  53.650  40.490  1.00  0.00           O
ATOM   3401  N   THR A 223      84.960  52.760  41.700  1.00  0.00           N
ATOM   3402  H   THR A 223      85.950  52.600  41.750  1.00  0.00           H
ATOM   3403  CA  THR A 223      84.200  52.350  42.920  1.00  0.00           C
ATOM   3404  HA  THR A 223      83.130  52.500  42.830  1.00  0.00           H
ATOM   3405  CB  THR A 223      84.490  50.860  43.280  1.00  0.00           C
ATOM   3406  HB  THR A 223      83.770  50.590  44.050  1.00  0.00           H
ATOM   3407  CG2 THR A 223      84.300  49.880  42.130  1.00  0.00           C
ATOM   3408 1HG2 THR A 223      84.830  50.080  41.190  1.00  0.00           H
ATOM   3409 2HG2 THR A 223      84.570  48.850  42.390  1.00  0.00           H
ATOM   3410 3HG2 THR A 223      83.240  49.860  41.850  1.00  0.00           H
ATOM   3411  OG1 THR A 223      85.760  50.800  43.760  1.00  0.00           O
ATOM   3412  HG1 THR A 223      86.350  50.900  43.010  1.00  0.00           H
ATOM   3413  C   THR A 223      84.560  53.160  44.110  1.00  0.00           C
ATOM   3414  O   THR A 223      85.580  53.810  44.140  1.00  0.00           O
ATOM   3415  N   TYR A 224      83.800  53.040  45.210  1.00  0.00           N
ATOM   3416  H   TYR A 224      82.920  52.570  45.060  1.00  0.00           H
ATOM   3417  CA  TYR A 224      84.040  53.800  46.440  1.00  0.00           C
ATOM   3418  HA  TYR A 224      83.910  54.870  46.250  1.00  0.00           H
ATOM   3419  CB  TYR A 224      82.980  53.410  47.490  1.00  0.00           C
ATOM   3420  HB1 TYR A 224      83.360  53.750  48.460  1.00  0.00           H
ATOM   3421  HB2 TYR A 224      82.830  52.340  47.600  1.00  0.00           H
ATOM   3422  CG  TYR A 224      81.600  54.040  47.320  1.00  0.00           C
ATOM   3423  CD1 TYR A 224      81.410  55.350  46.910  1.00  0.00           C
ATOM   3424  HD1 TYR A 224      82.190  56.060  46.670  1.00  0.00           H
ATOM   3425  CE1 TYR A 224      80.120  55.740  46.680  1.00  0.00           C
ATOM   3426  HE1 TYR A 224      79.950  56.720  46.250  1.00  0.00           H
ATOM   3427  CZ  TYR A 224      78.960  54.950  46.890  1.00  0.00           C
ATOM   3428  OH  TYR A 224      77.690  55.450  46.740  1.00  0.00           O
ATOM   3429  HH  TYR A 224      77.040  54.830  47.070  1.00  0.00           H
ATOM   3430  CE2 TYR A 224      79.190  53.630  47.400  1.00  0.00           C
ATOM   3431  HE2 TYR A 224      78.420  52.890  47.560  1.00  0.00           H
ATOM   3432  CD2 TYR A 224      80.480  53.240  47.650  1.00  0.00           C
ATOM   3433  HD2 TYR A 224      80.570  52.240  48.070  1.00  0.00           H
ATOM   3434  C   TYR A 224      85.490  53.510  46.940  1.00  0.00           C
ATOM   3435  O   TYR A 224      86.180  54.480  47.330  1.00  0.00           O
ATOM   3436  N   THR A 225      85.980  52.250  46.920  1.00  0.00           N
ATOM   3437  H   THR A 225      85.430  51.430  46.690  1.00  0.00           H
ATOM   3438  CA  THR A 225      87.410  52.040  47.180  1.00  0.00           C
ATOM   3439  HA  THR A 225      87.630  52.150  48.250  1.00  0.00           H
ATOM   3440  CB  THR A 225      87.800  50.610  46.860  1.00  0.00           C
ATOM   3441  HB  THR A 225      87.980  50.530  45.790  1.00  0.00           H
ATOM   3442  CG2 THR A 225      89.120  50.120  47.480  1.00  0.00           C
ATOM   3443 1HG2 THR A 225      89.160  49.030  47.460  1.00  0.00           H
ATOM   3444 2HG2 THR A 225      89.930  50.530  46.880  1.00  0.00           H
ATOM   3445 3HG2 THR A 225      89.270  50.420  48.520  1.00  0.00           H
ATOM   3446  OG1 THR A 225      86.810  49.670  47.400  1.00  0.00           O
ATOM   3447  HG1 THR A 225      86.960  49.540  48.340  1.00  0.00           H
ATOM   3448  C   THR A 225      88.320  53.020  46.380  1.00  0.00           C
ATOM   3449  O   THR A 225      89.130  53.730  46.990  1.00  0.00           O
ATOM   3450  N   ASN A 226      88.210  53.080  45.060  1.00  0.00           N
ATOM   3451  H   ASN A 226      87.430  52.650  44.590  1.00  0.00           H
ATOM   3452  CA  ASN A 226      89.060  54.010  44.250  1.00  0.00           C
ATOM   3453  HA  ASN A 226      90.120  53.820  44.390  1.00  0.00           H
ATOM   3454  CB  ASN A 226      88.680  53.830  42.760  1.00  0.00           C
ATOM   3455  HB1 ASN A 226      89.420  54.440  42.250  1.00  0.00           H
ATOM   3456  HB2 ASN A 226      87.650  54.180  42.680  1.00  0.00           H
ATOM   3457  CG  ASN A 226      88.790  52.370  42.270  1.00  0.00           C
ATOM   3458  OD1 ASN A 226      87.750  51.800  41.970  1.00  0.00           O
ATOM   3459  ND2 ASN A 226      89.960  51.760  42.170  1.00  0.00           N
ATOM   3460 1HD2 ASN A 226      90.770  52.130  42.650  1.00  0.00           H
ATOM   3461 2HD2 ASN A 226      90.150  50.870  41.740  1.00  0.00           H
ATOM   3462  C   ASN A 226      88.760  55.490  44.510  1.00  0.00           C
ATOM   3463  O   ASN A 226      89.690  56.240  44.610  1.00  0.00           O
ATOM   3464  N   LEU A 227      87.470  55.800  44.820  1.00  0.00           N
ATOM   3465  H   LEU A 227      86.820  55.040  44.950  1.00  0.00           H
ATOM   3466  CA  LEU A 227      87.110  57.230  45.140  1.00  0.00           C
ATOM   3467  HA  LEU A 227      87.540  57.950  44.450  1.00  0.00           H
ATOM   3468  CB  LEU A 227      85.570  57.430  45.140  1.00  0.00           C
ATOM   3469  HB1 LEU A 227      85.370  58.400  45.580  1.00  0.00           H
ATOM   3470  HB2 LEU A 227      85.190  56.750  45.900  1.00  0.00           H
ATOM   3471  CG  LEU A 227      84.890  57.160  43.770  1.00  0.00           C
ATOM   3472  HG  LEU A 227      85.200  56.170  43.440  1.00  0.00           H
ATOM   3473  CD1 LEU A 227      83.390  57.160  43.900  1.00  0.00           C
ATOM   3474 1HD1 LEU A 227      83.100  56.350  44.570  1.00  0.00           H
ATOM   3475 2HD1 LEU A 227      83.030  58.130  44.240  1.00  0.00           H
ATOM   3476 3HD1 LEU A 227      82.930  56.800  42.990  1.00  0.00           H
ATOM   3477  CD2 LEU A 227      85.260  58.100  42.630  1.00  0.00           C
ATOM   3478 1HD2 LEU A 227      84.810  57.880  41.660  1.00  0.00           H
ATOM   3479 2HD2 LEU A 227      85.020  59.130  42.890  1.00  0.00           H
ATOM   3480 3HD2 LEU A 227      86.340  58.030  42.510  1.00  0.00           H
ATOM   3481  C   LEU A 227      87.840  57.630  46.470  1.00  0.00           C
ATOM   3482  O   LEU A 227      88.500  58.660  46.570  1.00  0.00           O
ATOM   3483  N   ASN A 228      87.570  56.860  47.530  1.00  0.00           N
ATOM   3484  H   ASN A 228      87.130  55.970  47.350  1.00  0.00           H
ATOM   3485  CA  ASN A 228      87.870  57.120  48.970  1.00  0.00           C
ATOM   3486  HA  ASN A 228      87.430  58.100  49.140  1.00  0.00           H
ATOM   3487  CB  ASN A 228      87.190  56.140  49.920  1.00  0.00           C
ATOM   3488  HB1 ASN A 228      87.470  56.210  50.970  1.00  0.00           H
ATOM   3489  HB2 ASN A 228      87.490  55.150  49.580  1.00  0.00           H
ATOM   3490  CG  ASN A 228      85.710  56.200  49.950  1.00  0.00           C
ATOM   3491  OD1 ASN A 228      85.020  57.020  49.430  1.00  0.00           O
ATOM   3492  ND2 ASN A 228      85.120  55.220  50.560  1.00  0.00           N
ATOM   3493 1HD2 ASN A 228      85.610  54.400  50.890  1.00  0.00           H
ATOM   3494 2HD2 ASN A 228      84.130  55.210  50.390  1.00  0.00           H
ATOM   3495  C   ASN A 228      89.400  57.090  49.140  1.00  0.00           C
ATOM   3496  O   ASN A 228      89.930  57.940  49.890  1.00  0.00           O
ATOM   3497  N   ARG A 229      90.130  56.220  48.390  1.00  0.00           N
ATOM   3498  H   ARG A 229      89.640  55.570  47.800  1.00  0.00           H
ATOM   3499  CA  ARG A 229      91.590  56.150  48.360  1.00  0.00           C
ATOM   3500  HA  ARG A 229      91.910  56.100  49.400  1.00  0.00           H
ATOM   3501  CB  ARG A 229      92.100  54.850  47.640  1.00  0.00           C
ATOM   3502  HB1 ARG A 229      93.140  54.880  47.310  1.00  0.00           H
ATOM   3503  HB2 ARG A 229      91.550  54.670  46.710  1.00  0.00           H
ATOM   3504  CG  ARG A 229      92.150  53.720  48.600  1.00  0.00           C
ATOM   3505  HG1 ARG A 229      91.170  53.730  49.080  1.00  0.00           H
ATOM   3506  HG2 ARG A 229      92.830  54.060  49.370  1.00  0.00           H
ATOM   3507  CD  ARG A 229      92.560  52.360  48.080  1.00  0.00           C
ATOM   3508  HD1 ARG A 229      93.540  52.360  47.600  1.00  0.00           H
ATOM   3509  HD2 ARG A 229      91.830  52.170  47.290  1.00  0.00           H
ATOM   3510  NE  ARG A 229      92.330  51.280  49.080  1.00  0.00           N
ATOM   3511  HE  ARG A 229      91.770  51.510  49.880  1.00  0.00           H
ATOM   3512  CZ  ARG A 229      92.960  50.080  49.010  1.00  0.00           C
ATOM   3513  NH1 ARG A 229      93.640  49.750  47.980  1.00  0.00           N
ATOM   3514 1HH1 ARG A 229      93.490  50.340  47.180  1.00  0.00           H
ATOM   3515 2HH1 ARG A 229      94.210  48.920  48.030  1.00  0.00           H
ATOM   3516  NH2 ARG A 229      92.910  49.200  49.940  1.00  0.00           N
ATOM   3517 1HH2 ARG A 229      92.450  49.420  50.810  1.00  0.00           H
ATOM   3518 2HH2 ARG A 229      93.600  48.450  49.890  1.00  0.00           H
ATOM   3519  C   ARG A 229      92.190  57.420  47.800  1.00  0.00           C
ATOM   3520  O   ARG A 229      93.280  57.790  48.270  1.00  0.00           O
ATOM   3521  N   LEU A 230      91.450  58.150  46.930  1.00  0.00           N
ATOM   3522  H   LEU A 230      90.570  57.810  46.590  1.00  0.00           H
ATOM   3523  CA  LEU A 230      91.870  59.460  46.510  1.00  0.00           C
ATOM   3524  HA  LEU A 230      92.960  59.520  46.480  1.00  0.00           H
ATOM   3525  CB  LEU A 230      91.400  59.740  45.030  1.00  0.00           C
ATOM   3526  HB1 LEU A 230      90.320  59.600  44.970  1.00  0.00           H
ATOM   3527  HB2 LEU A 230      91.790  58.940  44.390  1.00  0.00           H
ATOM   3528  CG  LEU A 230      91.680  61.140  44.490  1.00  0.00           C
ATOM   3529  HG  LEU A 230      91.310  61.810  45.270  1.00  0.00           H
ATOM   3530  CD1 LEU A 230      93.160  61.390  44.250  1.00  0.00           C
ATOM   3531 1HD1 LEU A 230      93.480  60.750  43.430  1.00  0.00           H
ATOM   3532 2HD1 LEU A 230      93.150  62.430  43.910  1.00  0.00           H
ATOM   3533 3HD1 LEU A 230      93.820  61.190  45.100  1.00  0.00           H
ATOM   3534  CD2 LEU A 230      90.990  61.290  43.140  1.00  0.00           C
ATOM   3535 1HD2 LEU A 230      91.510  60.600  42.480  1.00  0.00           H
ATOM   3536 2HD2 LEU A 230      89.960  60.950  43.240  1.00  0.00           H
ATOM   3537 3HD2 LEU A 230      91.080  62.340  42.870  1.00  0.00           H
ATOM   3538  C   LEU A 230      91.440  60.540  47.550  1.00  0.00           C
ATOM   3539  O   LEU A 230      92.220  61.440  47.880  1.00  0.00           O
ATOM   3540  N   ILE A 231      90.200  60.490  48.050  1.00  0.00           N
ATOM   3541  H   ILE A 231      89.530  59.850  47.650  1.00  0.00           H
ATOM   3542  CA  ILE A 231      89.620  61.590  48.910  1.00  0.00           C
ATOM   3543  HA  ILE A 231      89.690  62.550  48.400  1.00  0.00           H
ATOM   3544  CB  ILE A 231      88.200  61.380  49.260  1.00  0.00           C
ATOM   3545  HB  ILE A 231      88.200  60.310  49.490  1.00  0.00           H
ATOM   3546  CG2 ILE A 231      87.810  62.280  50.440  1.00  0.00           C
ATOM   3547 1HG2 ILE A 231      86.760  62.510  50.630  1.00  0.00           H
ATOM   3548 2HG2 ILE A 231      88.140  61.880  51.400  1.00  0.00           H
ATOM   3549 3HG2 ILE A 231      88.380  63.200  50.340  1.00  0.00           H
ATOM   3550  CG1 ILE A 231      87.250  61.620  48.040  1.00  0.00           C
ATOM   3551 1HG1 ILE A 231      87.660  61.130  47.160  1.00  0.00           H
ATOM   3552 2HG1 ILE A 231      87.120  62.700  47.910  1.00  0.00           H
ATOM   3553  CD  ILE A 231      85.870  61.150  48.310  1.00  0.00           C
ATOM   3554  HD1 ILE A 231      85.850  60.060  48.360  1.00  0.00           H
ATOM   3555  HD2 ILE A 231      85.440  61.580  49.220  1.00  0.00           H
ATOM   3556  HD3 ILE A 231      85.320  61.460  47.420  1.00  0.00           H
ATOM   3557  C   ILE A 231      90.530  61.680  50.170  1.00  0.00           C
ATOM   3558  O   ILE A 231      90.820  62.810  50.700  1.00  0.00           O
ATOM   3559  N   SER A 232      91.000  60.470  50.610  1.00  0.00           N
ATOM   3560  H   SER A 232      90.720  59.610  50.170  1.00  0.00           H
ATOM   3561  CA  SER A 232      91.700  60.360  51.960  1.00  0.00           C
ATOM   3562  HA  SER A 232      91.150  60.890  52.740  1.00  0.00           H
ATOM   3563  CB  SER A 232      91.800  58.870  52.340  1.00  0.00           C
ATOM   3564  HB1 SER A 232      90.830  58.360  52.400  1.00  0.00           H
ATOM   3565  HB2 SER A 232      92.190  58.730  53.340  1.00  0.00           H
ATOM   3566  OG  SER A 232      92.690  58.310  51.430  1.00  0.00           O
ATOM   3567  HG  SER A 232      92.790  57.370  51.630  1.00  0.00           H
ATOM   3568  C   SER A 232      93.030  61.040  51.940  1.00  0.00           C
ATOM   3569  O   SER A 232      93.490  61.540  52.950  1.00  0.00           O
ATOM   3570  N   GLN A 233      93.600  61.230  50.750  1.00  0.00           N
ATOM   3571  H   GLN A 233      93.090  60.880  49.950  1.00  0.00           H
ATOM   3572  CA  GLN A 233      94.780  62.040  50.480  1.00  0.00           C
ATOM   3573  HA  GLN A 233      95.530  61.710  51.200  1.00  0.00           H
ATOM   3574  CB  GLN A 233      95.370  61.800  49.130  1.00  0.00           C
ATOM   3575  HB1 GLN A 233      96.230  62.460  48.980  1.00  0.00           H
ATOM   3576  HB2 GLN A 233      94.690  61.980  48.300  1.00  0.00           H
ATOM   3577  CG  GLN A 233      95.940  60.370  49.040  1.00  0.00           C
ATOM   3578  HG1 GLN A 233      96.340  60.330  48.030  1.00  0.00           H
ATOM   3579  HG2 GLN A 233      95.200  59.610  49.250  1.00  0.00           H
ATOM   3580  CD  GLN A 233      97.100  59.920  49.900  1.00  0.00           C
ATOM   3581  OE1 GLN A 233      97.920  60.680  50.210  1.00  0.00           O
ATOM   3582  NE2 GLN A 233      97.250  58.670  50.310  1.00  0.00           N
ATOM   3583 1HE2 GLN A 233      96.460  58.060  50.220  1.00  0.00           H
ATOM   3584 2HE2 GLN A 233      98.070  58.290  50.770  1.00  0.00           H
ATOM   3585  C   GLN A 233      94.580  63.590  50.620  1.00  0.00           C
ATOM   3586  O   GLN A 233      95.380  64.270  51.250  1.00  0.00           O
ATOM   3587  N   ILE A 234      93.430  64.070  50.180  1.00  0.00           N
ATOM   3588  H   ILE A 234      92.760  63.490  49.710  1.00  0.00           H
ATOM   3589  CA  ILE A 234      93.120  65.500  50.350  1.00  0.00           C
ATOM   3590  HA  ILE A 234      94.010  66.040  50.040  1.00  0.00           H
ATOM   3591  CB  ILE A 234      91.920  65.940  49.430  1.00  0.00           C
ATOM   3592  HB  ILE A 234      91.020  65.360  49.620  1.00  0.00           H
ATOM   3593  CG2 ILE A 234      91.540  67.390  49.690  1.00  0.00           C
ATOM   3594 1HG2 ILE A 234      92.380  68.040  49.450  1.00  0.00           H
ATOM   3595 2HG2 ILE A 234      90.660  67.740  49.140  1.00  0.00           H
ATOM   3596 3HG2 ILE A 234      91.310  67.650  50.720  1.00  0.00           H
ATOM   3597  CG1 ILE A 234      92.360  65.890  47.940  1.00  0.00           C
ATOM   3598 1HG1 ILE A 234      93.430  66.090  47.850  1.00  0.00           H
ATOM   3599 2HG1 ILE A 234      91.710  66.510  47.330  1.00  0.00           H
ATOM   3600  CD  ILE A 234      92.100  64.530  47.330  1.00  0.00           C
ATOM   3601  HD1 ILE A 234      92.440  64.640  46.300  1.00  0.00           H
ATOM   3602  HD2 ILE A 234      92.720  63.700  47.680  1.00  0.00           H
ATOM   3603  HD3 ILE A 234      91.050  64.260  47.410  1.00  0.00           H
ATOM   3604  C   ILE A 234      92.750  65.880  51.820  1.00  0.00           C
ATOM   3605  O   ILE A 234      93.240  66.860  52.390  1.00  0.00           O
ATOM   3606  N   VAL A 235      91.980  64.910  52.390  1.00  0.00           N
ATOM   3607  H   VAL A 235      91.670  64.140  51.810  1.00  0.00           H
ATOM   3608  CA  VAL A 235      91.760  64.890  53.860  1.00  0.00           C
ATOM   3609  HA  VAL A 235      91.310  65.850  54.140  1.00  0.00           H
ATOM   3610  CB  VAL A 235      90.880  63.770  54.360  1.00  0.00           C
ATOM   3611  HB  VAL A 235      91.230  62.810  53.990  1.00  0.00           H
ATOM   3612  CG1 VAL A 235      90.830  63.590  55.870  1.00  0.00           C
ATOM   3613 1HG1 VAL A 235      90.090  62.860  56.200  1.00  0.00           H
ATOM   3614 2HG1 VAL A 235      91.780  63.250  56.280  1.00  0.00           H
ATOM   3615 3HG1 VAL A 235      90.490  64.490  56.400  1.00  0.00           H
ATOM   3616  CG2 VAL A 235      89.460  64.000  53.890  1.00  0.00           C
ATOM   3617 1HG2 VAL A 235      88.820  63.160  54.160  1.00  0.00           H
ATOM   3618 2HG2 VAL A 235      89.050  64.940  54.260  1.00  0.00           H
ATOM   3619 3HG2 VAL A 235      89.410  64.130  52.810  1.00  0.00           H
ATOM   3620  C   VAL A 235      93.170  64.900  54.580  1.00  0.00           C
ATOM   3621  O   VAL A 235      93.450  65.900  55.250  1.00  0.00           O
ATOM   3622  N   SER A 236      94.020  63.970  54.260  1.00  0.00           N
ATOM   3623  H   SER A 236      93.700  63.280  53.600  1.00  0.00           H
ATOM   3624  CA  SER A 236      95.210  63.770  55.000  1.00  0.00           C
ATOM   3625  HA  SER A 236      94.910  63.720  56.050  1.00  0.00           H
ATOM   3626  CB  SER A 236      95.910  62.450  54.710  1.00  0.00           C
ATOM   3627  HB1 SER A 236      96.050  62.390  53.630  1.00  0.00           H
ATOM   3628  HB2 SER A 236      95.280  61.600  54.960  1.00  0.00           H
ATOM   3629  OG  SER A 236      97.180  62.480  55.320  1.00  0.00           O
ATOM   3630  HG  SER A 236      97.600  61.650  55.100  1.00  0.00           H
ATOM   3631  C   SER A 236      96.020  65.010  54.820  1.00  0.00           C
ATOM   3632  O   SER A 236      96.730  65.420  55.770  1.00  0.00           O
ATOM   3633  N   SER A 237      96.050  65.640  53.680  1.00  0.00           N
ATOM   3634  H   SER A 237      95.610  65.230  52.860  1.00  0.00           H
ATOM   3635  CA  SER A 237      96.780  66.910  53.460  1.00  0.00           C
ATOM   3636  HA  SER A 237      97.800  66.790  53.840  1.00  0.00           H
ATOM   3637  CB  SER A 237      96.910  67.110  51.980  1.00  0.00           C
ATOM   3638  HB1 SER A 237      97.450  68.050  51.870  1.00  0.00           H
ATOM   3639  HB2 SER A 237      95.940  67.180  51.480  1.00  0.00           H
ATOM   3640  OG  SER A 237      97.720  66.090  51.340  1.00  0.00           O
ATOM   3641  HG  SER A 237      97.110  65.390  51.100  1.00  0.00           H
ATOM   3642  C   SER A 237      96.210  68.130  54.180  1.00  0.00           C
ATOM   3643  O   SER A 237      96.950  69.060  54.390  1.00  0.00           O
ATOM   3644  N   ILE A 238      94.930  68.130  54.460  1.00  0.00           N
ATOM   3645  H   ILE A 238      94.340  67.460  53.980  1.00  0.00           H
ATOM   3646  CA  ILE A 238      94.300  69.180  55.270  1.00  0.00           C
ATOM   3647  HA  ILE A 238      94.860  70.000  54.810  1.00  0.00           H
ATOM   3648  CB  ILE A 238      92.830  69.310  54.830  1.00  0.00           C
ATOM   3649  HB  ILE A 238      92.420  68.290  54.880  1.00  0.00           H
ATOM   3650  CG2 ILE A 238      92.020  70.110  55.970  1.00  0.00           C
ATOM   3651 1HG2 ILE A 238      91.050  70.290  55.520  1.00  0.00           H
ATOM   3652 2HG2 ILE A 238      91.960  69.470  56.860  1.00  0.00           H
ATOM   3653 3HG2 ILE A 238      92.430  71.080  56.240  1.00  0.00           H
ATOM   3654  CG1 ILE A 238      92.670  69.960  53.450  1.00  0.00           C
ATOM   3655 1HG1 ILE A 238      93.360  69.520  52.730  1.00  0.00           H
ATOM   3656 2HG1 ILE A 238      93.110  70.960  53.510  1.00  0.00           H
ATOM   3657  CD  ILE A 238      91.320  69.940  52.770  1.00  0.00           C
ATOM   3658  HD1 ILE A 238      91.450  70.440  51.810  1.00  0.00           H
ATOM   3659  HD2 ILE A 238      90.930  68.930  52.620  1.00  0.00           H
ATOM   3660  HD3 ILE A 238      90.660  70.650  53.270  1.00  0.00           H
ATOM   3661  C   ILE A 238      94.590  69.000  56.770  1.00  0.00           C
ATOM   3662  O   ILE A 238      94.670  69.990  57.470  1.00  0.00           O
ATOM   3663  N   THR A 239      94.650  67.760  57.260  1.00  0.00           N
ATOM   3664  H   THR A 239      94.270  67.040  56.670  1.00  0.00           H
ATOM   3665  CA  THR A 239      94.840  67.450  58.680  1.00  0.00           C
ATOM   3666  HA  THR A 239      94.490  68.290  59.290  1.00  0.00           H
ATOM   3667  CB  THR A 239      94.030  66.220  59.120  1.00  0.00           C
ATOM   3668  HB  THR A 239      94.060  65.950  60.180  1.00  0.00           H
ATOM   3669  CG2 THR A 239      92.540  66.460  58.670  1.00  0.00           C
ATOM   3670 1HG2 THR A 239      92.430  66.980  57.720  1.00  0.00           H
ATOM   3671 2HG2 THR A 239      92.040  65.490  58.680  1.00  0.00           H
ATOM   3672 3HG2 THR A 239      92.030  67.010  59.460  1.00  0.00           H
ATOM   3673  OG1 THR A 239      94.450  65.040  58.440  1.00  0.00           O
ATOM   3674  HG1 THR A 239      93.750  64.390  58.540  1.00  0.00           H
ATOM   3675  C   THR A 239      96.340  67.350  59.070  1.00  0.00           C
ATOM   3676  O   THR A 239      96.580  67.460  60.220  1.00  0.00           O
ATOM   3677  N   ALA A 240      97.280  67.210  58.160  1.00  0.00           N
ATOM   3678  H   ALA A 240      96.950  67.050  57.210  1.00  0.00           H
ATOM   3679  CA  ALA A 240      98.720  67.120  58.470  1.00  0.00           C
ATOM   3680  HA  ALA A 240      98.710  66.140  58.950  1.00  0.00           H
ATOM   3681  CB  ALA A 240      99.490  67.040  57.160  1.00  0.00           C
ATOM   3682  HB1 ALA A 240      99.110  67.880  56.570  1.00  0.00           H
ATOM   3683  HB2 ALA A 240     100.570  67.020  57.290  1.00  0.00           H
ATOM   3684  HB3 ALA A 240      99.130  66.140  56.670  1.00  0.00           H
ATOM   3685  C   ALA A 240      99.250  68.250  59.370  1.00  0.00           C
ATOM   3686  O   ALA A 240      99.940  67.980  60.350  1.00  0.00           O
ATOM   3687  N   SER A 241      98.750  69.440  59.220  1.00  0.00           N
ATOM   3688  H   SER A 241      98.220  69.650  58.390  1.00  0.00           H
ATOM   3689  CA  SER A 241      99.050  70.550  60.150  1.00  0.00           C
ATOM   3690  HA  SER A 241     100.100  70.830  60.140  1.00  0.00           H
ATOM   3691  CB  SER A 241      98.350  71.780  59.720  1.00  0.00           C
ATOM   3692  HB1 SER A 241      98.460  71.860  58.640  1.00  0.00           H
ATOM   3693  HB2 SER A 241      98.760  72.650  60.240  1.00  0.00           H
ATOM   3694  OG  SER A 241      96.920  71.800  60.060  1.00  0.00           O
ATOM   3695  HG  SER A 241      96.880  72.360  60.840  1.00  0.00           H
ATOM   3696  C   SER A 241      98.640  70.290  61.630  1.00  0.00           C
ATOM   3697  O   SER A 241      99.260  70.860  62.550  1.00  0.00           O
ATOM   3698  N   LEU A 242      97.630  69.480  61.880  1.00  0.00           N
ATOM   3699  H   LEU A 242      97.160  69.020  61.110  1.00  0.00           H
ATOM   3700  CA  LEU A 242      97.100  69.180  63.220  1.00  0.00           C
ATOM   3701  HA  LEU A 242      97.090  70.090  63.810  1.00  0.00           H
ATOM   3702  CB  LEU A 242      95.640  68.800  63.080  1.00  0.00           C
ATOM   3703  HB1 LEU A 242      95.180  68.490  64.020  1.00  0.00           H
ATOM   3704  HB2 LEU A 242      95.460  67.940  62.430  1.00  0.00           H
ATOM   3705  CG  LEU A 242      94.770  69.940  62.520  1.00  0.00           C
ATOM   3706  HG  LEU A 242      95.170  70.290  61.570  1.00  0.00           H
ATOM   3707  CD1 LEU A 242      93.350  69.450  62.260  1.00  0.00           C
ATOM   3708 1HD1 LEU A 242      92.930  70.200  61.600  1.00  0.00           H
ATOM   3709 2HD1 LEU A 242      93.380  68.530  61.670  1.00  0.00           H
ATOM   3710 3HD1 LEU A 242      92.760  69.490  63.180  1.00  0.00           H
ATOM   3711  CD2 LEU A 242      94.830  71.240  63.280  1.00  0.00           C
ATOM   3712 1HD2 LEU A 242      94.070  71.940  62.940  1.00  0.00           H
ATOM   3713 2HD2 LEU A 242      94.770  71.130  64.370  1.00  0.00           H
ATOM   3714 3HD2 LEU A 242      95.810  71.700  63.120  1.00  0.00           H
ATOM   3715  C   LEU A 242      97.810  67.980  63.830  1.00  0.00           C
ATOM   3716  O   LEU A 242      97.870  67.740  65.000  1.00  0.00           O
ATOM   3717  N   ARG A 243      98.390  67.160  62.950  1.00  0.00           N
ATOM   3718  H   ARG A 243      98.290  67.360  61.960  1.00  0.00           H
ATOM   3719  CA  ARG A 243      98.900  65.820  63.340  1.00  0.00           C
ATOM   3720  HA  ARG A 243      98.830  65.550  64.400  1.00  0.00           H
ATOM   3721  CB  ARG A 243      98.320  64.750  62.360  1.00  0.00           C
ATOM   3722  HB1 ARG A 243      98.770  63.790  62.600  1.00  0.00           H
ATOM   3723  HB2 ARG A 243      98.660  65.010  61.360  1.00  0.00           H
ATOM   3724  CG  ARG A 243      96.790  64.520  62.260  1.00  0.00           C
ATOM   3725  HG1 ARG A 243      96.320  65.450  61.950  1.00  0.00           H
ATOM   3726  HG2 ARG A 243      96.350  64.200  63.200  1.00  0.00           H
ATOM   3727  CD  ARG A 243      96.510  63.380  61.260  1.00  0.00           C
ATOM   3728  HD1 ARG A 243      95.470  63.090  61.160  1.00  0.00           H
ATOM   3729  HD2 ARG A 243      97.000  62.450  61.520  1.00  0.00           H
ATOM   3730  NE  ARG A 243      96.900  63.810  59.880  1.00  0.00           N
ATOM   3731  HE  ARG A 243      96.230  64.410  59.430  1.00  0.00           H
ATOM   3732  CZ  ARG A 243      97.710  63.120  59.090  1.00  0.00           C
ATOM   3733  NH1 ARG A 243      98.440  62.030  59.400  1.00  0.00           N
ATOM   3734 1HH1 ARG A 243      98.710  61.970  60.370  1.00  0.00           H
ATOM   3735 2HH1 ARG A 243      98.910  61.470  58.700  1.00  0.00           H
ATOM   3736  NH2 ARG A 243      97.760  63.480  57.860  1.00  0.00           N
ATOM   3737 1HH2 ARG A 243      97.270  64.330  57.620  1.00  0.00           H
ATOM   3738 2HH2 ARG A 243      98.160  62.920  57.130  1.00  0.00           H
ATOM   3739  C   ARG A 243     100.460  65.700  63.240  1.00  0.00           C
ATOM   3740  O   ARG A 243     100.980  64.700  63.640  1.00  0.00           O
ATOM   3741  N   PHE A 244     101.160  66.690  62.700  1.00  0.00           N
ATOM   3742  H   PHE A 244     100.640  67.530  62.500  1.00  0.00           H
ATOM   3743  CA  PHE A 244     102.640  66.760  62.660  1.00  0.00           C
ATOM   3744  HA  PHE A 244     103.080  65.970  63.280  1.00  0.00           H
ATOM   3745  CB  PHE A 244     103.120  66.530  61.240  1.00  0.00           C
ATOM   3746  HB1 PHE A 244     104.190  66.770  61.260  1.00  0.00           H
ATOM   3747  HB2 PHE A 244     102.500  67.210  60.660  1.00  0.00           H
ATOM   3748  CG  PHE A 244     102.790  65.210  60.600  1.00  0.00           C
ATOM   3749  CD1 PHE A 244     103.630  64.090  60.860  1.00  0.00           C
ATOM   3750  HD1 PHE A 244     104.480  64.140  61.530  1.00  0.00           H
ATOM   3751  CE1 PHE A 244     103.360  62.840  60.170  1.00  0.00           C
ATOM   3752  HE1 PHE A 244     103.940  62.000  60.530  1.00  0.00           H
ATOM   3753  CZ  PHE A 244     102.250  62.650  59.390  1.00  0.00           C
ATOM   3754  HZ  PHE A 244     102.000  61.670  59.030  1.00  0.00           H
ATOM   3755  CE2 PHE A 244     101.430  63.770  59.090  1.00  0.00           C
ATOM   3756  HE2 PHE A 244     100.610  63.690  58.400  1.00  0.00           H
ATOM   3757  CD2 PHE A 244     101.650  65.000  59.730  1.00  0.00           C
ATOM   3758  HD2 PHE A 244     101.200  65.910  59.360  1.00  0.00           H
ATOM   3759  C   PHE A 244     103.240  68.130  63.200  1.00  0.00           C
ATOM   3760  O   PHE A 244     102.460  69.070  63.490  1.00  0.00           O
ATOM   3761  N   ASP A 245     104.550  68.270  63.260  1.00  0.00           N
ATOM   3762  H   ASP A 245     105.060  67.400  63.170  1.00  0.00           H
ATOM   3763  CA  ASP A 245     105.190  69.390  63.910  1.00  0.00           C
ATOM   3764  HA  ASP A 245     104.490  69.800  64.630  1.00  0.00           H
ATOM   3765  CB  ASP A 245     106.370  68.860  64.770  1.00  0.00           C
ATOM   3766  HB1 ASP A 245     107.110  68.340  64.160  1.00  0.00           H
ATOM   3767  HB2 ASP A 245     105.960  68.250  65.580  1.00  0.00           H
ATOM   3768  CG  ASP A 245     107.120  69.970  65.470  1.00  0.00           C
ATOM   3769  OD1 ASP A 245     106.510  71.010  65.860  1.00  0.00           O
ATOM   3770  OD2 ASP A 245     108.390  69.900  65.680  1.00  0.00           O
ATOM   3771  C   ASP A 245     105.430  70.530  62.920  1.00  0.00           C
ATOM   3772  O   ASP A 245     106.240  70.400  62.030  1.00  0.00           O
ATOM   3773  N   GLY A 246     104.720  71.650  63.070  1.00  0.00           N
ATOM   3774  H   GLY A 246     104.040  71.810  63.800  1.00  0.00           H
ATOM   3775  CA  GLY A 246     104.960  72.940  62.290  1.00  0.00           C
ATOM   3776  HA1 GLY A 246     104.760  72.810  61.230  1.00  0.00           H
ATOM   3777  HA2 GLY A 246     106.010  73.200  62.410  1.00  0.00           H
ATOM   3778  C   GLY A 246     104.090  74.030  62.920  1.00  0.00           C
ATOM   3779  O   GLY A 246     103.550  73.810  64.060  1.00  0.00           O
ATOM   3780  N   ALA A 247     103.900  75.180  62.200  1.00  0.00           N
ATOM   3781  H   ALA A 247     104.220  75.200  61.240  1.00  0.00           H
ATOM   3782  CA  ALA A 247     103.250  76.410  62.670  1.00  0.00           C
ATOM   3783  HA  ALA A 247     102.990  76.310  63.720  1.00  0.00           H
ATOM   3784  CB  ALA A 247     104.290  77.490  62.630  1.00  0.00           C
ATOM   3785  HB1 ALA A 247     104.580  77.540  61.580  1.00  0.00           H
ATOM   3786  HB2 ALA A 247     103.850  78.410  63.020  1.00  0.00           H
ATOM   3787  HB3 ALA A 247     105.160  77.150  63.210  1.00  0.00           H
ATOM   3788  C   ALA A 247     102.050  76.900  61.900  1.00  0.00           C
ATOM   3789  O   ALA A 247     101.100  77.420  62.470  1.00  0.00           O
ATOM   3790  N   LEU A 248     102.010  76.700  60.570  1.00  0.00           N
ATOM   3791  H   LEU A 248     102.780  76.290  60.060  1.00  0.00           H
ATOM   3792  CA  LEU A 248     100.760  76.960  59.780  1.00  0.00           C
ATOM   3793  HA  LEU A 248     100.310  77.930  60.000  1.00  0.00           H
ATOM   3794  CB  LEU A 248     101.020  76.930  58.240  1.00  0.00           C
ATOM   3795  HB1 LEU A 248     101.460  75.950  58.010  1.00  0.00           H
ATOM   3796  HB2 LEU A 248     101.810  77.630  57.970  1.00  0.00           H
ATOM   3797  CG  LEU A 248      99.860  77.320  57.310  1.00  0.00           C
ATOM   3798  HG  LEU A 248      99.040  76.670  57.600  1.00  0.00           H
ATOM   3799  CD1 LEU A 248      99.290  78.720  57.340  1.00  0.00           C
ATOM   3800 1HD1 LEU A 248      98.390  78.720  56.720  1.00  0.00           H
ATOM   3801 2HD1 LEU A 248      99.070  78.930  58.390  1.00  0.00           H
ATOM   3802 3HD1 LEU A 248      99.970  79.500  57.010  1.00  0.00           H
ATOM   3803  CD2 LEU A 248     100.290  76.990  55.870  1.00  0.00           C
ATOM   3804 1HD2 LEU A 248     100.530  75.930  55.900  1.00  0.00           H
ATOM   3805 2HD2 LEU A 248      99.490  77.110  55.140  1.00  0.00           H
ATOM   3806 3HD2 LEU A 248     101.140  77.610  55.590  1.00  0.00           H
ATOM   3807  C   LEU A 248      99.620  75.990  60.200  1.00  0.00           C
ATOM   3808  O   LEU A 248      99.770  74.740  60.230  1.00  0.00           O
ATOM   3809  N   ASN A 249      98.440  76.580  60.400  1.00  0.00           N
ATOM   3810  H   ASN A 249      98.330  77.580  60.390  1.00  0.00           H
ATOM   3811  CA  ASN A 249      97.190  75.850  60.670  1.00  0.00           C
ATOM   3812  HA  ASN A 249      96.460  76.630  60.900  1.00  0.00           H
ATOM   3813  CB  ASN A 249      96.640  75.210  59.410  1.00  0.00           C
ATOM   3814  HB1 ASN A 249      95.710  74.670  59.580  1.00  0.00           H
ATOM   3815  HB2 ASN A 249      97.190  74.310  59.170  1.00  0.00           H
ATOM   3816  CG  ASN A 249      96.470  75.940  58.150  1.00  0.00           C
ATOM   3817  OD1 ASN A 249      96.490  77.190  58.220  1.00  0.00           O
ATOM   3818  ND2 ASN A 249      96.280  75.280  57.010  1.00  0.00           N
ATOM   3819 1HD2 ASN A 249      96.340  74.280  57.020  1.00  0.00           H
ATOM   3820 2HD2 ASN A 249      96.120  75.800  56.150  1.00  0.00           H
ATOM   3821  C   ASN A 249      97.230  74.830  61.810  1.00  0.00           C
ATOM   3822  O   ASN A 249      96.670  73.690  61.760  1.00  0.00           O
ATOM   3823  N   VAL A 250      97.980  75.190  62.870  1.00  0.00           N
ATOM   3824  H   VAL A 250      98.420  76.100  62.800  1.00  0.00           H
ATOM   3825  CA  VAL A 250      98.460  74.290  63.930  1.00  0.00           C
ATOM   3826  HA  VAL A 250      98.640  73.330  63.460  1.00  0.00           H
ATOM   3827  CB  VAL A 250      99.780  74.780  64.600  1.00  0.00           C
ATOM   3828  HB  VAL A 250     100.550  74.940  63.840  1.00  0.00           H
ATOM   3829  CG1 VAL A 250      99.640  76.150  65.330  1.00  0.00           C
ATOM   3830 1HG1 VAL A 250      99.060  76.070  66.250  1.00  0.00           H
ATOM   3831 2HG1 VAL A 250     100.680  76.430  65.520  1.00  0.00           H
ATOM   3832 3HG1 VAL A 250      99.230  76.840  64.600  1.00  0.00           H
ATOM   3833  CG2 VAL A 250     100.410  73.820  65.530  1.00  0.00           C
ATOM   3834 1HG2 VAL A 250     101.450  74.060  65.740  1.00  0.00           H
ATOM   3835 2HG2 VAL A 250     100.080  73.820  66.570  1.00  0.00           H
ATOM   3836 3HG2 VAL A 250     100.490  72.840  65.070  1.00  0.00           H
ATOM   3837  C   VAL A 250      97.380  73.890  64.930  1.00  0.00           C
ATOM   3838  O   VAL A 250      97.500  72.850  65.540  1.00  0.00           O
ATOM   3839  N   ASP A 251      96.340  74.730  65.020  1.00  0.00           N
ATOM   3840  H   ASP A 251      96.270  75.370  64.240  1.00  0.00           H
ATOM   3841  CA  ASP A 251      95.120  74.470  65.770  1.00  0.00           C
ATOM   3842  HA  ASP A 251      95.100  73.400  66.010  1.00  0.00           H
ATOM   3843  CB  ASP A 251      95.110  75.150  67.130  1.00  0.00           C
ATOM   3844  HB1 ASP A 251      95.840  74.640  67.750  1.00  0.00           H
ATOM   3845  HB2 ASP A 251      94.070  75.020  67.450  1.00  0.00           H
ATOM   3846  CG  ASP A 251      95.390  76.680  67.200  1.00  0.00           C
ATOM   3847  OD1 ASP A 251      95.110  77.380  66.220  1.00  0.00           O
ATOM   3848  OD2 ASP A 251      95.730  77.150  68.330  1.00  0.00           O
ATOM   3849  C   ASP A 251      93.930  74.750  64.860  1.00  0.00           C
ATOM   3850  O   ASP A 251      94.010  75.460  63.860  1.00  0.00           O
ATOM   3851  N   LEU A 252      92.730  74.230  65.200  1.00  0.00           N
ATOM   3852  H   LEU A 252      92.640  73.570  65.960  1.00  0.00           H
ATOM   3853  CA  LEU A 252      91.490  74.430  64.390  1.00  0.00           C
ATOM   3854  HA  LEU A 252      91.700  74.060  63.390  1.00  0.00           H
ATOM   3855  CB  LEU A 252      90.200  73.770  65.030  1.00  0.00           C
ATOM   3856  HB1 LEU A 252      89.330  74.050  64.450  1.00  0.00           H
ATOM   3857  HB2 LEU A 252      90.040  74.250  66.000  1.00  0.00           H
ATOM   3858  CG  LEU A 252      90.380  72.250  65.260  1.00  0.00           C
ATOM   3859  HG  LEU A 252      91.090  72.140  66.080  1.00  0.00           H
ATOM   3860  CD1 LEU A 252      89.100  71.510  65.700  1.00  0.00           C
ATOM   3861 1HD1 LEU A 252      89.200  70.430  65.570  1.00  0.00           H
ATOM   3862 2HD1 LEU A 252      88.710  71.820  66.670  1.00  0.00           H
ATOM   3863 3HD1 LEU A 252      88.310  71.850  65.030  1.00  0.00           H
ATOM   3864  CD2 LEU A 252      90.970  71.480  64.090  1.00  0.00           C
ATOM   3865 1HD2 LEU A 252      91.980  71.820  63.850  1.00  0.00           H
ATOM   3866 2HD2 LEU A 252      91.050  70.430  64.340  1.00  0.00           H
ATOM   3867 3HD2 LEU A 252      90.380  71.610  63.180  1.00  0.00           H
ATOM   3868  C   LEU A 252      91.070  75.890  64.130  1.00  0.00           C
ATOM   3869  O   LEU A 252      90.520  76.240  63.090  1.00  0.00           O
ATOM   3870  N   THR A 253      91.200  76.680  65.190  1.00  0.00           N
ATOM   3871  H   THR A 253      91.360  76.160  66.040  1.00  0.00           H
ATOM   3872  CA  THR A 253      91.000  78.110  65.210  1.00  0.00           C
ATOM   3873  HA  THR A 253      89.950  78.370  65.090  1.00  0.00           H
ATOM   3874  CB  THR A 253      91.620  78.740  66.470  1.00  0.00           C
ATOM   3875  HB  THR A 253      92.650  78.480  66.250  1.00  0.00           H
ATOM   3876  CG2 THR A 253      91.570  80.240  66.660  1.00  0.00           C
ATOM   3877 1HG2 THR A 253      91.950  80.730  65.770  1.00  0.00           H
ATOM   3878 2HG2 THR A 253      90.540  80.570  66.810  1.00  0.00           H
ATOM   3879 3HG2 THR A 253      92.080  80.610  67.550  1.00  0.00           H
ATOM   3880  OG1 THR A 253      91.130  78.060  67.620  1.00  0.00           O
ATOM   3881  HG1 THR A 253      91.670  78.330  68.370  1.00  0.00           H
ATOM   3882  C   THR A 253      91.710  78.810  64.120  1.00  0.00           C
ATOM   3883  O   THR A 253      91.200  79.720  63.550  1.00  0.00           O
ATOM   3884  N   GLU A 254      92.900  78.460  63.720  1.00  0.00           N
ATOM   3885  H   GLU A 254      93.310  77.640  64.130  1.00  0.00           H
ATOM   3886  CA  GLU A 254      93.730  79.070  62.790  1.00  0.00           C
ATOM   3887  HA  GLU A 254      93.750  80.150  62.940  1.00  0.00           H
ATOM   3888  CB  GLU A 254      95.150  78.630  62.890  1.00  0.00           C
ATOM   3889  HB1 GLU A 254      95.270  77.720  62.300  1.00  0.00           H
ATOM   3890  HB2 GLU A 254      95.350  78.490  63.960  1.00  0.00           H
ATOM   3891  CG  GLU A 254      96.100  79.810  62.340  1.00  0.00           C
ATOM   3892  HG1 GLU A 254      96.030  80.670  62.990  1.00  0.00           H
ATOM   3893  HG2 GLU A 254      95.870  80.120  61.320  1.00  0.00           H
ATOM   3894  CD  GLU A 254      97.530  79.210  62.280  1.00  0.00           C
ATOM   3895  OE1 GLU A 254      98.040  78.800  63.370  1.00  0.00           O
ATOM   3896  OE2 GLU A 254      98.160  79.110  61.210  1.00  0.00           O
ATOM   3897  C   GLU A 254      93.170  78.910  61.330  1.00  0.00           C
ATOM   3898  O   GLU A 254      93.490  79.670  60.440  1.00  0.00           O
ATOM   3899  N   PHE A 255      92.410  77.890  61.060  1.00  0.00           N
ATOM   3900  H   PHE A 255      92.170  77.280  61.840  1.00  0.00           H
ATOM   3901  CA  PHE A 255      91.730  77.700  59.800  1.00  0.00           C
ATOM   3902  HA  PHE A 255      92.460  77.740  58.990  1.00  0.00           H
ATOM   3903  CB  PHE A 255      91.070  76.300  59.610  1.00  0.00           C
ATOM   3904  HB1 PHE A 255      90.380  76.230  58.770  1.00  0.00           H
ATOM   3905  HB2 PHE A 255      90.450  76.250  60.500  1.00  0.00           H
ATOM   3906  CG  PHE A 255      91.880  75.080  59.580  1.00  0.00           C
ATOM   3907  CD1 PHE A 255      92.670  74.800  60.730  1.00  0.00           C
ATOM   3908  HD1 PHE A 255      92.680  75.440  61.600  1.00  0.00           H
ATOM   3909  CE1 PHE A 255      93.440  73.660  60.740  1.00  0.00           C
ATOM   3910  HE1 PHE A 255      94.070  73.430  61.590  1.00  0.00           H
ATOM   3911  CZ  PHE A 255      93.400  72.730  59.690  1.00  0.00           C
ATOM   3912  HZ  PHE A 255      93.820  71.740  59.820  1.00  0.00           H
ATOM   3913  CE2 PHE A 255      92.840  73.090  58.510  1.00  0.00           C
ATOM   3914  HE2 PHE A 255      92.800  72.370  57.700  1.00  0.00           H
ATOM   3915  CD2 PHE A 255      92.080  74.260  58.430  1.00  0.00           C
ATOM   3916  HD2 PHE A 255      91.720  74.640  57.480  1.00  0.00           H
ATOM   3917  C   PHE A 255      90.710  78.800  59.630  1.00  0.00           C
ATOM   3918  O   PHE A 255      90.540  79.160  58.490  1.00  0.00           O
ATOM   3919  N   GLN A 256      90.070  79.370  60.680  1.00  0.00           N
ATOM   3920  H   GLN A 256      90.270  79.000  61.600  1.00  0.00           H
ATOM   3921  CA  GLN A 256      89.220  80.590  60.510  1.00  0.00           C
ATOM   3922  HA  GLN A 256      88.570  80.480  59.640  1.00  0.00           H
ATOM   3923  CB  GLN A 256      88.330  80.680  61.760  1.00  0.00           C
ATOM   3924  HB1 GLN A 256      88.920  80.850  62.660  1.00  0.00           H
ATOM   3925  HB2 GLN A 256      87.840  79.730  61.950  1.00  0.00           H
ATOM   3926  CG  GLN A 256      87.230  81.740  61.680  1.00  0.00           C
ATOM   3927  HG1 GLN A 256      86.520  81.480  62.460  1.00  0.00           H
ATOM   3928  HG2 GLN A 256      86.680  81.690  60.740  1.00  0.00           H
ATOM   3929  CD  GLN A 256      87.650  83.210  61.790  1.00  0.00           C
ATOM   3930  OE1 GLN A 256      88.770  83.510  62.160  1.00  0.00           O
ATOM   3931  NE2 GLN A 256      86.750  84.150  61.600  1.00  0.00           N
ATOM   3932 1HE2 GLN A 256      85.830  83.960  61.240  1.00  0.00           H
ATOM   3933 2HE2 GLN A 256      87.060  85.110  61.720  1.00  0.00           H
ATOM   3934  C   GLN A 256      90.170  81.780  60.190  1.00  0.00           C
ATOM   3935  O   GLN A 256      89.870  82.550  59.290  1.00  0.00           O
ATOM   3936  N   THR A 257      91.370  81.820  60.770  1.00  0.00           N
ATOM   3937  H   THR A 257      91.670  81.080  61.390  1.00  0.00           H
ATOM   3938  CA  THR A 257      92.260  82.980  60.740  1.00  0.00           C
ATOM   3939  HA  THR A 257      91.740  83.910  60.970  1.00  0.00           H
ATOM   3940  CB  THR A 257      93.300  82.760  61.880  1.00  0.00           C
ATOM   3941  HB  THR A 257      93.960  81.970  61.530  1.00  0.00           H
ATOM   3942  CG2 THR A 257      94.160  83.960  62.030  1.00  0.00           C
ATOM   3943 1HG2 THR A 257      94.640  84.180  61.070  1.00  0.00           H
ATOM   3944 2HG2 THR A 257      93.510  84.710  62.490  1.00  0.00           H
ATOM   3945 3HG2 THR A 257      94.960  83.710  62.720  1.00  0.00           H
ATOM   3946  OG1 THR A 257      92.780  82.510  63.190  1.00  0.00           O
ATOM   3947  HG1 THR A 257      93.460  82.230  63.800  1.00  0.00           H
ATOM   3948  C   THR A 257      92.950  83.100  59.390  1.00  0.00           C
ATOM   3949  O   THR A 257      93.320  84.200  58.890  1.00  0.00           O
ATOM   3950  N   ASN A 258      93.060  81.960  58.630  1.00  0.00           N
ATOM   3951  H   ASN A 258      92.830  81.150  59.200  1.00  0.00           H
ATOM   3952  CA  ASN A 258      93.730  81.820  57.360  1.00  0.00           C
ATOM   3953  HA  ASN A 258      94.210  82.760  57.110  1.00  0.00           H
ATOM   3954  CB  ASN A 258      94.750  80.660  57.460  1.00  0.00           C
ATOM   3955  HB1 ASN A 258      95.180  80.410  56.490  1.00  0.00           H
ATOM   3956  HB2 ASN A 258      94.130  79.850  57.840  1.00  0.00           H
ATOM   3957  CG  ASN A 258      95.850  80.970  58.420  1.00  0.00           C
ATOM   3958  OD1 ASN A 258      96.060  82.110  58.810  1.00  0.00           O
ATOM   3959  ND2 ASN A 258      96.490  79.920  58.820  1.00  0.00           N
ATOM   3960 1HD2 ASN A 258      96.230  79.010  58.480  1.00  0.00           H
ATOM   3961 2HD2 ASN A 258      97.140  79.990  59.600  1.00  0.00           H
ATOM   3962  C   ASN A 258      92.780  81.640  56.190  1.00  0.00           C
ATOM   3963  O   ASN A 258      93.320  81.650  55.090  1.00  0.00           O
ATOM   3964  N   LEU A 259      91.430  81.340  56.360  1.00  0.00           N
ATOM   3965  H   LEU A 259      91.080  81.130  57.290  1.00  0.00           H
ATOM   3966  CA  LEU A 259      90.540  80.850  55.280  1.00  0.00           C
ATOM   3967  HA  LEU A 259      91.070  81.100  54.360  1.00  0.00           H
ATOM   3968  CB  LEU A 259      90.430  79.310  55.240  1.00  0.00           C
ATOM   3969  HB1 LEU A 259      89.770  79.110  54.390  1.00  0.00           H
ATOM   3970  HB2 LEU A 259      89.850  79.090  56.130  1.00  0.00           H
ATOM   3971  CG  LEU A 259      91.670  78.430  55.040  1.00  0.00           C
ATOM   3972  HG  LEU A 259      92.520  78.800  55.620  1.00  0.00           H
ATOM   3973  CD1 LEU A 259      91.400  76.970  55.490  1.00  0.00           C
ATOM   3974 1HD1 LEU A 259      91.100  76.980  56.540  1.00  0.00           H
ATOM   3975 2HD1 LEU A 259      90.500  76.540  55.050  1.00  0.00           H
ATOM   3976 3HD1 LEU A 259      92.330  76.430  55.360  1.00  0.00           H
ATOM   3977  CD2 LEU A 259      92.170  78.400  53.630  1.00  0.00           C
ATOM   3978 1HD2 LEU A 259      92.240  79.420  53.250  1.00  0.00           H
ATOM   3979 2HD2 LEU A 259      93.100  77.860  53.470  1.00  0.00           H
ATOM   3980 3HD2 LEU A 259      91.510  77.860  52.960  1.00  0.00           H
ATOM   3981  C   LEU A 259      89.180  81.490  55.170  1.00  0.00           C
ATOM   3982  O   LEU A 259      88.560  81.380  54.110  1.00  0.00           O
ATOM   3983  N   VAL A 260      88.560  82.040  56.260  1.00  0.00           N
ATOM   3984  H   VAL A 260      89.090  82.090  57.120  1.00  0.00           H
ATOM   3985  CA  VAL A 260      87.210  82.430  56.380  1.00  0.00           C
ATOM   3986  HA  VAL A 260      86.890  82.470  55.340  1.00  0.00           H
ATOM   3987  CB  VAL A 260      86.280  81.370  57.130  1.00  0.00           C
ATOM   3988  HB  VAL A 260      86.660  81.350  58.150  1.00  0.00           H
ATOM   3989  CG1 VAL A 260      84.750  81.700  57.140  1.00  0.00           C
ATOM   3990 1HG1 VAL A 260      84.350  81.050  57.920  1.00  0.00           H
ATOM   3991 2HG1 VAL A 260      84.600  82.710  57.510  1.00  0.00           H
ATOM   3992 3HG1 VAL A 260      84.290  81.580  56.170  1.00  0.00           H
ATOM   3993  CG2 VAL A 260      86.390  79.950  56.640  1.00  0.00           C
ATOM   3994 1HG2 VAL A 260      85.650  79.270  57.040  1.00  0.00           H
ATOM   3995 2HG2 VAL A 260      86.300  79.870  55.550  1.00  0.00           H
ATOM   3996 3HG2 VAL A 260      87.330  79.550  57.000  1.00  0.00           H
ATOM   3997  C   VAL A 260      86.990  83.820  57.010  1.00  0.00           C
ATOM   3998  O   VAL A 260      86.590  83.950  58.200  1.00  0.00           O
ATOM   3999  N   PRO A 261      87.380  84.930  56.310  1.00  0.00           N
ATOM   4000  CD  PRO A 261      88.030  84.990  55.040  1.00  0.00           C
ATOM   4001  HD1 PRO A 261      87.320  84.720  54.260  1.00  0.00           H
ATOM   4002  HD2 PRO A 261      88.900  84.330  54.960  1.00  0.00           H
ATOM   4003  CG  PRO A 261      88.540  86.460  54.970  1.00  0.00           C
ATOM   4004  HG1 PRO A 261      88.350  86.770  53.940  1.00  0.00           H
ATOM   4005  HG2 PRO A 261      89.570  86.650  55.260  1.00  0.00           H
ATOM   4006  CB  PRO A 261      87.560  87.240  55.850  1.00  0.00           C
ATOM   4007  HB1 PRO A 261      86.830  87.820  55.290  1.00  0.00           H
ATOM   4008  HB2 PRO A 261      88.150  87.960  56.430  1.00  0.00           H
ATOM   4009  CA  PRO A 261      86.970  86.240  56.870  1.00  0.00           C
ATOM   4010  HA  PRO A 261      87.540  86.400  57.780  1.00  0.00           H
ATOM   4011  C   PRO A 261      85.450  86.430  57.110  1.00  0.00           C
ATOM   4012  O   PRO A 261      85.050  87.110  58.040  1.00  0.00           O
ATOM   4013  N   TYR A 262      84.610  85.920  56.180  1.00  0.00           N
ATOM   4014  H   TYR A 262      84.920  85.490  55.320  1.00  0.00           H
ATOM   4015  CA  TYR A 262      83.190  86.160  56.250  1.00  0.00           C
ATOM   4016  HA  TYR A 262      83.000  86.970  56.960  1.00  0.00           H
ATOM   4017  CB  TYR A 262      82.800  86.740  54.880  1.00  0.00           C
ATOM   4018  HB1 TYR A 262      82.960  86.030  54.070  1.00  0.00           H
ATOM   4019  HB2 TYR A 262      83.270  87.670  54.580  1.00  0.00           H
ATOM   4020  CG  TYR A 262      81.300  87.080  54.730  1.00  0.00           C
ATOM   4021  CD1 TYR A 262      80.820  88.280  55.290  1.00  0.00           C
ATOM   4022  HD1 TYR A 262      81.480  88.880  55.900  1.00  0.00           H
ATOM   4023  CE1 TYR A 262      79.480  88.610  55.170  1.00  0.00           C
ATOM   4024  HE1 TYR A 262      79.180  89.510  55.670  1.00  0.00           H
ATOM   4025  CZ  TYR A 262      78.590  87.770  54.470  1.00  0.00           C
ATOM   4026  OH  TYR A 262      77.300  88.100  54.380  1.00  0.00           O
ATOM   4027  HH  TYR A 262      76.760  87.430  53.960  1.00  0.00           H
ATOM   4028  CE2 TYR A 262      79.070  86.530  53.950  1.00  0.00           C
ATOM   4029  HE2 TYR A 262      78.270  85.990  53.460  1.00  0.00           H
ATOM   4030  CD2 TYR A 262      80.410  86.190  54.040  1.00  0.00           C
ATOM   4031  HD2 TYR A 262      80.810  85.230  53.760  1.00  0.00           H
ATOM   4032  C   TYR A 262      82.400  84.900  56.630  1.00  0.00           C
ATOM   4033  O   TYR A 262      82.410  83.910  55.830  1.00  0.00           O
ATOM   4034  N   PRO A 263      81.880  84.780  57.850  1.00  0.00           N
ATOM   4035  CD  PRO A 263      81.660  85.850  58.800  1.00  0.00           C
ATOM   4036  HD1 PRO A 263      80.850  86.470  58.410  1.00  0.00           H
ATOM   4037  HD2 PRO A 263      82.540  86.510  58.810  1.00  0.00           H
ATOM   4038  CG  PRO A 263      81.350  85.180  60.130  1.00  0.00           C
ATOM   4039  HG1 PRO A 263      80.540  85.740  60.600  1.00  0.00           H
ATOM   4040  HG2 PRO A 263      82.200  85.280  60.810  1.00  0.00           H
ATOM   4041  CB  PRO A 263      80.970  83.750  59.920  1.00  0.00           C
ATOM   4042  HB1 PRO A 263      79.910  83.580  60.110  1.00  0.00           H
ATOM   4043  HB2 PRO A 263      81.530  83.170  60.650  1.00  0.00           H
ATOM   4044  CA  PRO A 263      81.430  83.500  58.460  1.00  0.00           C
ATOM   4045  HA  PRO A 263      82.320  82.870  58.580  1.00  0.00           H
ATOM   4046  C   PRO A 263      80.400  82.620  57.730  1.00  0.00           C
ATOM   4047  O   PRO A 263      80.210  81.430  58.010  1.00  0.00           O
ATOM   4048  N   ARG A 264      79.630  83.190  56.760  1.00  0.00           N
ATOM   4049  H   ARG A 264      79.710  84.190  56.620  1.00  0.00           H
ATOM   4050  CA  ARG A 264      78.830  82.460  55.760  1.00  0.00           C
ATOM   4051  HA  ARG A 264      78.340  81.640  56.270  1.00  0.00           H
ATOM   4052  CB  ARG A 264      77.590  83.300  55.230  1.00  0.00           C
ATOM   4053  HB1 ARG A 264      77.240  82.840  54.300  1.00  0.00           H
ATOM   4054  HB2 ARG A 264      77.910  84.330  55.030  1.00  0.00           H
ATOM   4055  CG  ARG A 264      76.440  83.480  56.220  1.00  0.00           C
ATOM   4056  HG1 ARG A 264      76.880  83.680  57.200  1.00  0.00           H
ATOM   4057  HG2 ARG A 264      75.800  82.590  56.190  1.00  0.00           H
ATOM   4058  CD  ARG A 264      75.330  84.480  55.940  1.00  0.00           C
ATOM   4059  HD1 ARG A 264      75.920  85.390  55.940  1.00  0.00           H
ATOM   4060  HD2 ARG A 264      74.670  84.330  56.790  1.00  0.00           H
ATOM   4061  NE  ARG A 264      74.680  84.360  54.650  1.00  0.00           N
ATOM   4062  HE  ARG A 264      75.140  84.620  53.790  1.00  0.00           H
ATOM   4063  CZ  ARG A 264      73.620  83.590  54.370  1.00  0.00           C
ATOM   4064  NH1 ARG A 264      72.990  82.960  55.310  1.00  0.00           N
ATOM   4065 1HH1 ARG A 264      73.340  83.000  56.250  1.00  0.00           H
ATOM   4066 2HH1 ARG A 264      72.270  82.290  55.080  1.00  0.00           H
ATOM   4067  NH2 ARG A 264      73.130  83.490  53.170  1.00  0.00           N
ATOM   4068 1HH2 ARG A 264      73.580  83.930  52.380  1.00  0.00           H
ATOM   4069 2HH2 ARG A 264      72.410  82.830  52.940  1.00  0.00           H
ATOM   4070  C   ARG A 264      79.600  81.890  54.550  1.00  0.00           C
ATOM   4071  O   ARG A 264      79.140  80.850  54.130  1.00  0.00           O
ATOM   4072  N   ILE A 265      80.690  82.570  54.160  1.00  0.00           N
ATOM   4073  H   ILE A 265      80.990  83.450  54.540  1.00  0.00           H
ATOM   4074  CA  ILE A 265      81.380  81.970  52.970  1.00  0.00           C
ATOM   4075  HA  ILE A 265      80.840  81.170  52.460  1.00  0.00           H
ATOM   4076  CB  ILE A 265      81.770  83.040  51.940  1.00  0.00           C
ATOM   4077  HB  ILE A 265      82.200  83.820  52.560  1.00  0.00           H
ATOM   4078  CG2 ILE A 265      82.660  82.690  50.800  1.00  0.00           C
ATOM   4079 1HG2 ILE A 265      82.640  83.360  49.940  1.00  0.00           H
ATOM   4080 2HG2 ILE A 265      83.710  82.580  51.070  1.00  0.00           H
ATOM   4081 3HG2 ILE A 265      82.270  81.750  50.420  1.00  0.00           H
ATOM   4082  CG1 ILE A 265      80.480  83.580  51.270  1.00  0.00           C
ATOM   4083 1HG1 ILE A 265      79.730  83.680  52.050  1.00  0.00           H
ATOM   4084 2HG1 ILE A 265      80.020  82.900  50.550  1.00  0.00           H
ATOM   4085  CD  ILE A 265      80.590  84.990  50.640  1.00  0.00           C
ATOM   4086  HD1 ILE A 265      79.690  85.380  50.180  1.00  0.00           H
ATOM   4087  HD2 ILE A 265      80.930  85.680  51.410  1.00  0.00           H
ATOM   4088  HD3 ILE A 265      81.450  84.910  49.960  1.00  0.00           H
ATOM   4089  C   ILE A 265      82.560  81.100  53.530  1.00  0.00           C
ATOM   4090  O   ILE A 265      83.690  81.530  53.400  1.00  0.00           O
ATOM   4091  N   HIS A 266      82.210  79.990  54.210  1.00  0.00           N
ATOM   4092  H   HIS A 266      81.240  79.750  54.330  1.00  0.00           H
ATOM   4093  CA  HIS A 266      83.120  79.200  55.040  1.00  0.00           C
ATOM   4094  HA  HIS A 266      84.070  79.720  55.210  1.00  0.00           H
ATOM   4095  CB  HIS A 266      82.660  79.090  56.530  1.00  0.00           C
ATOM   4096  HB1 HIS A 266      82.410  80.100  56.840  1.00  0.00           H
ATOM   4097  HB2 HIS A 266      83.360  78.800  57.310  1.00  0.00           H
ATOM   4098  CG  HIS A 266      81.350  78.270  56.720  1.00  0.00           C
ATOM   4099  ND1 HIS A 266      80.310  78.710  57.570  1.00  0.00           N
ATOM   4100  HD1 HIS A 266      80.300  79.600  58.060  1.00  0.00           H
ATOM   4101  CE1 HIS A 266      79.300  77.850  57.520  1.00  0.00           C
ATOM   4102  HE1 HIS A 266      78.290  78.050  57.830  1.00  0.00           H
ATOM   4103  NE2 HIS A 266      79.690  76.770  56.760  1.00  0.00           N
ATOM   4104  CD2 HIS A 266      81.030  76.980  56.330  1.00  0.00           C
ATOM   4105  HD2 HIS A 266      81.590  76.280  55.730  1.00  0.00           H
ATOM   4106  C   HIS A 266      83.500  77.860  54.320  1.00  0.00           C
ATOM   4107  O   HIS A 266      83.660  76.860  54.950  1.00  0.00           O
ATOM   4108  N   PHE A 267      83.620  77.950  52.980  1.00  0.00           N
ATOM   4109  H   PHE A 267      83.590  78.850  52.520  1.00  0.00           H
ATOM   4110  CA  PHE A 267      83.750  76.840  52.080  1.00  0.00           C
ATOM   4111  HA  PHE A 267      83.900  75.970  52.720  1.00  0.00           H
ATOM   4112  CB  PHE A 267      82.400  76.670  51.340  1.00  0.00           C
ATOM   4113  HB1 PHE A 267      82.580  75.770  50.750  1.00  0.00           H
ATOM   4114  HB2 PHE A 267      82.270  77.490  50.640  1.00  0.00           H
ATOM   4115  CG  PHE A 267      81.140  76.490  52.120  1.00  0.00           C
ATOM   4116  CD1 PHE A 267      80.440  77.640  52.490  1.00  0.00           C
ATOM   4117  HD1 PHE A 267      80.810  78.630  52.280  1.00  0.00           H
ATOM   4118  CE1 PHE A 267      79.250  77.550  53.190  1.00  0.00           C
ATOM   4119  HE1 PHE A 267      78.720  78.450  53.450  1.00  0.00           H
ATOM   4120  CZ  PHE A 267      78.780  76.310  53.580  1.00  0.00           C
ATOM   4121  HZ  PHE A 267      77.840  76.210  54.110  1.00  0.00           H
ATOM   4122  CE2 PHE A 267      79.400  75.140  53.120  1.00  0.00           C
ATOM   4123  HE2 PHE A 267      78.980  74.170  53.350  1.00  0.00           H
ATOM   4124  CD2 PHE A 267      80.590  75.230  52.410  1.00  0.00           C
ATOM   4125  HD2 PHE A 267      81.060  74.310  52.100  1.00  0.00           H
ATOM   4126  C   PHE A 267      84.930  77.030  51.120  1.00  0.00           C
ATOM   4127  O   PHE A 267      84.670  77.180  49.910  1.00  0.00           O
ATOM   4128  N   PRO A 268      86.180  76.990  51.610  1.00  0.00           N
ATOM   4129  CD  PRO A 268      86.640  77.080  52.970  1.00  0.00           C
ATOM   4130  HD1 PRO A 268      86.120  76.260  53.480  1.00  0.00           H
ATOM   4131  HD2 PRO A 268      86.500  78.050  53.440  1.00  0.00           H
ATOM   4132  CG  PRO A 268      88.120  76.710  52.970  1.00  0.00           C
ATOM   4133  HG1 PRO A 268      88.210  75.620  53.000  1.00  0.00           H
ATOM   4134  HG2 PRO A 268      88.610  77.040  53.890  1.00  0.00           H
ATOM   4135  CB  PRO A 268      88.580  77.360  51.720  1.00  0.00           C
ATOM   4136  HB1 PRO A 268      89.490  76.950  51.300  1.00  0.00           H
ATOM   4137  HB2 PRO A 268      88.630  78.430  51.950  1.00  0.00           H
ATOM   4138  CA  PRO A 268      87.390  77.070  50.750  1.00  0.00           C
ATOM   4139  HA  PRO A 268      87.300  78.000  50.200  1.00  0.00           H
ATOM   4140  C   PRO A 268      87.480  75.890  49.730  1.00  0.00           C
ATOM   4141  O   PRO A 268      87.490  74.710  50.070  1.00  0.00           O
ATOM   4142  N   LEU A 269      87.660  76.180  48.440  1.00  0.00           N
ATOM   4143  H   LEU A 269      87.900  77.130  48.220  1.00  0.00           H
ATOM   4144  CA  LEU A 269      87.870  75.180  47.330  1.00  0.00           C
ATOM   4145  HA  LEU A 269      87.030  74.480  47.260  1.00  0.00           H
ATOM   4146  CB  LEU A 269      88.020  75.980  46.030  1.00  0.00           C
ATOM   4147  HB1 LEU A 269      88.900  76.600  46.170  1.00  0.00           H
ATOM   4148  HB2 LEU A 269      87.170  76.670  45.990  1.00  0.00           H
ATOM   4149  CG  LEU A 269      88.210  75.210  44.730  1.00  0.00           C
ATOM   4150  HG  LEU A 269      89.210  74.800  44.590  1.00  0.00           H
ATOM   4151  CD1 LEU A 269      87.150  74.170  44.410  1.00  0.00           C
ATOM   4152 1HD1 LEU A 269      87.370  73.250  44.970  1.00  0.00           H
ATOM   4153 2HD1 LEU A 269      86.190  74.510  44.790  1.00  0.00           H
ATOM   4154 3HD1 LEU A 269      87.160  73.920  43.350  1.00  0.00           H
ATOM   4155  CD2 LEU A 269      88.110  76.290  43.600  1.00  0.00           C
ATOM   4156 1HD2 LEU A 269      89.000  76.910  43.650  1.00  0.00           H
ATOM   4157 2HD2 LEU A 269      88.190  75.740  42.670  1.00  0.00           H
ATOM   4158 3HD2 LEU A 269      87.220  76.910  43.690  1.00  0.00           H
ATOM   4159  C   LEU A 269      89.240  74.420  47.630  1.00  0.00           C
ATOM   4160  O   LEU A 269      90.220  75.130  47.940  1.00  0.00           O
ATOM   4161  N   ALA A 270      89.320  73.090  47.700  1.00  0.00           N
ATOM   4162  H   ALA A 270      88.460  72.560  47.740  1.00  0.00           H
ATOM   4163  CA  ALA A 270      90.580  72.340  47.620  1.00  0.00           C
ATOM   4164  HA  ALA A 270      91.280  73.080  48.020  1.00  0.00           H
ATOM   4165  CB  ALA A 270      90.620  71.140  48.560  1.00  0.00           C
ATOM   4166  HB1 ALA A 270      89.880  70.410  48.210  1.00  0.00           H
ATOM   4167  HB2 ALA A 270      91.580  70.620  48.510  1.00  0.00           H
ATOM   4168  HB3 ALA A 270      90.250  71.490  49.520  1.00  0.00           H
ATOM   4169  C   ALA A 270      91.010  72.050  46.110  1.00  0.00           C
ATOM   4170  O   ALA A 270      90.150  71.810  45.280  1.00  0.00           O
ATOM   4171  N   THR A 271      92.340  71.990  45.890  1.00  0.00           N
ATOM   4172  H   THR A 271      92.920  72.260  46.670  1.00  0.00           H
ATOM   4173  CA  THR A 271      92.840  71.490  44.580  1.00  0.00           C
ATOM   4174  HA  THR A 271      92.100  70.790  44.200  1.00  0.00           H
ATOM   4175  CB  THR A 271      93.180  72.570  43.580  1.00  0.00           C
ATOM   4176  HB  THR A 271      94.060  73.130  43.880  1.00  0.00           H
ATOM   4177  CG2 THR A 271      93.380  72.160  42.120  1.00  0.00           C
ATOM   4178 1HG2 THR A 271      93.890  72.990  41.620  1.00  0.00           H
ATOM   4179 2HG2 THR A 271      94.070  71.330  42.020  1.00  0.00           H
ATOM   4180 3HG2 THR A 271      92.400  72.050  41.650  1.00  0.00           H
ATOM   4181  OG1 THR A 271      92.100  73.450  43.500  1.00  0.00           O
ATOM   4182  HG1 THR A 271      92.180  73.960  42.680  1.00  0.00           H
ATOM   4183  C   THR A 271      94.110  70.680  44.900  1.00  0.00           C
ATOM   4184  O   THR A 271      94.930  71.140  45.640  1.00  0.00           O
ATOM   4185  N   TYR A 272      94.250  69.490  44.230  1.00  0.00           N
ATOM   4186  H   TYR A 272      93.550  69.240  43.540  1.00  0.00           H
ATOM   4187  CA  TYR A 272      95.380  68.580  44.560  1.00  0.00           C
ATOM   4188  HA  TYR A 272      96.000  69.220  45.190  1.00  0.00           H
ATOM   4189  CB  TYR A 272      94.800  67.370  45.240  1.00  0.00           C
ATOM   4190  HB1 TYR A 272      94.270  66.790  44.480  1.00  0.00           H
ATOM   4191  HB2 TYR A 272      94.150  67.590  46.090  1.00  0.00           H
ATOM   4192  CG  TYR A 272      95.830  66.560  45.870  1.00  0.00           C
ATOM   4193  CD1 TYR A 272      96.360  66.900  47.130  1.00  0.00           C
ATOM   4194  HD1 TYR A 272      96.010  67.750  47.710  1.00  0.00           H
ATOM   4195  CE1 TYR A 272      97.390  66.200  47.760  1.00  0.00           C
ATOM   4196  HE1 TYR A 272      97.750  66.490  48.730  1.00  0.00           H
ATOM   4197  CZ  TYR A 272      97.960  65.080  47.140  1.00  0.00           C
ATOM   4198  OH  TYR A 272      99.080  64.380  47.610  1.00  0.00           O
ATOM   4199  HH  TYR A 272      99.390  63.760  46.940  1.00  0.00           H
ATOM   4200  CE2 TYR A 272      97.410  64.690  45.890  1.00  0.00           C
ATOM   4201  HE2 TYR A 272      97.900  63.930  45.290  1.00  0.00           H
ATOM   4202  CD2 TYR A 272      96.400  65.420  45.260  1.00  0.00           C
ATOM   4203  HD2 TYR A 272      96.050  65.200  44.270  1.00  0.00           H
ATOM   4204  C   TYR A 272      96.210  68.080  43.400  1.00  0.00           C
ATOM   4205  O   TYR A 272      95.640  67.710  42.400  1.00  0.00           O
ATOM   4206  N   ALA A 273      97.480  67.980  43.540  1.00  0.00           N
ATOM   4207  H   ALA A 273      97.860  68.360  44.400  1.00  0.00           H
ATOM   4208  CA  ALA A 273      98.430  67.450  42.600  1.00  0.00           C
ATOM   4209  HA  ALA A 273      97.850  66.690  42.090  1.00  0.00           H
ATOM   4210  CB  ALA A 273      98.790  68.500  41.510  1.00  0.00           C
ATOM   4211  HB1 ALA A 273      99.580  68.140  40.850  1.00  0.00           H
ATOM   4212  HB2 ALA A 273      97.860  68.750  41.000  1.00  0.00           H
ATOM   4213  HB3 ALA A 273      99.310  69.340  41.970  1.00  0.00           H
ATOM   4214  C   ALA A 273      99.710  66.800  43.150  1.00  0.00           C
ATOM   4215  O   ALA A 273     100.260  67.420  44.080  1.00  0.00           O
ATOM   4216  N   PRO A 274     100.330  65.790  42.600  1.00  0.00           N
ATOM   4217  CD  PRO A 274     101.630  65.350  43.030  1.00  0.00           C
ATOM   4218  HD1 PRO A 274     101.600  64.710  43.910  1.00  0.00           H
ATOM   4219  HD2 PRO A 274     102.390  66.120  43.170  1.00  0.00           H
ATOM   4220  CG  PRO A 274     102.000  64.460  41.810  1.00  0.00           C
ATOM   4221  HG1 PRO A 274     101.780  63.450  42.130  1.00  0.00           H
ATOM   4222  HG2 PRO A 274     103.050  64.440  41.500  1.00  0.00           H
ATOM   4223  CB  PRO A 274     101.160  65.020  40.710  1.00  0.00           C
ATOM   4224  HB1 PRO A 274     100.960  64.300  39.920  1.00  0.00           H
ATOM   4225  HB2 PRO A 274     101.660  65.920  40.350  1.00  0.00           H
ATOM   4226  CA  PRO A 274      99.790  65.080  41.390  1.00  0.00           C
ATOM   4227  HA  PRO A 274      99.220  65.690  40.690  1.00  0.00           H
ATOM   4228  C   PRO A 274      99.160  63.660  41.740  1.00  0.00           C
ATOM   4229  O   PRO A 274      99.480  62.910  42.680  1.00  0.00           O
ATOM   4230  N   VAL A 275      98.220  63.370  40.900  1.00  0.00           N
ATOM   4231  H   VAL A 275      98.150  64.000  40.120  1.00  0.00           H
ATOM   4232  CA  VAL A 275      97.340  62.200  40.940  1.00  0.00           C
ATOM   4233  HA  VAL A 275      97.610  61.590  41.800  1.00  0.00           H
ATOM   4234  CB  VAL A 275      95.860  62.560  40.940  1.00  0.00           C
ATOM   4235  HB  VAL A 275      95.590  63.120  40.040  1.00  0.00           H
ATOM   4236  CG1 VAL A 275      94.980  61.290  40.870  1.00  0.00           C
ATOM   4237 1HG1 VAL A 275      93.940  61.530  41.080  1.00  0.00           H
ATOM   4238 2HG1 VAL A 275      95.060  60.900  39.850  1.00  0.00           H
ATOM   4239 3HG1 VAL A 275      95.300  60.600  41.650  1.00  0.00           H
ATOM   4240  CG2 VAL A 275      95.410  63.220  42.240  1.00  0.00           C
ATOM   4241 1HG2 VAL A 275      94.430  63.700  42.200  1.00  0.00           H
ATOM   4242 2HG2 VAL A 275      95.630  62.500  43.030  1.00  0.00           H
ATOM   4243 3HG2 VAL A 275      96.030  64.070  42.500  1.00  0.00           H
ATOM   4244  C   VAL A 275      97.800  61.340  39.800  1.00  0.00           C
ATOM   4245  O   VAL A 275      97.600  61.740  38.690  1.00  0.00           O
ATOM   4246  N   ILE A 276      98.640  60.300  40.080  1.00  0.00           N
ATOM   4247  H   ILE A 276      98.640  59.930  41.020  1.00  0.00           H
ATOM   4248  CA  ILE A 276      99.550  59.660  39.070  1.00  0.00           C
ATOM   4249  HA  ILE A 276      99.360  60.160  38.120  1.00  0.00           H
ATOM   4250  CB  ILE A 276     100.940  60.120  39.510  1.00  0.00           C
ATOM   4251  HB  ILE A 276     101.020  59.820  40.550  1.00  0.00           H
ATOM   4252  CG2 ILE A 276     102.130  59.440  38.750  1.00  0.00           C
ATOM   4253 1HG2 ILE A 276     103.090  59.850  39.070  1.00  0.00           H
ATOM   4254 2HG2 ILE A 276     102.170  58.380  39.000  1.00  0.00           H
ATOM   4255 3HG2 ILE A 276     102.160  59.530  37.670  1.00  0.00           H
ATOM   4256  CG1 ILE A 276     101.250  61.640  39.610  1.00  0.00           C
ATOM   4257 1HG1 ILE A 276     102.200  61.860  40.090  1.00  0.00           H
ATOM   4258 2HG1 ILE A 276     100.500  62.060  40.290  1.00  0.00           H
ATOM   4259  CD  ILE A 276     101.230  62.340  38.220  1.00  0.00           C
ATOM   4260  HD1 ILE A 276     100.230  62.660  37.910  1.00  0.00           H
ATOM   4261  HD2 ILE A 276     101.810  63.260  38.280  1.00  0.00           H
ATOM   4262  HD3 ILE A 276     101.700  61.670  37.510  1.00  0.00           H
ATOM   4263  C   ILE A 276      99.420  58.100  39.060  1.00  0.00           C
ATOM   4264  O   ILE A 276      99.390  57.440  40.090  1.00  0.00           O
ATOM   4265  N   SER A 277      99.680  57.500  37.830  1.00  0.00           N
ATOM   4266  H   SER A 277      99.690  58.110  37.030  1.00  0.00           H
ATOM   4267  CA  SER A 277     100.050  56.190  37.400  1.00  0.00           C
ATOM   4268  HA  SER A 277     100.040  55.570  38.300  1.00  0.00           H
ATOM   4269  CB  SER A 277      99.050  55.750  36.350  1.00  0.00           C
ATOM   4270  HB1 SER A 277      99.200  56.270  35.410  1.00  0.00           H
ATOM   4271  HB2 SER A 277      98.020  55.950  36.660  1.00  0.00           H
ATOM   4272  OG  SER A 277      99.190  54.300  36.310  1.00  0.00           O
ATOM   4273  HG  SER A 277      98.470  53.850  35.870  1.00  0.00           H
ATOM   4274  C   SER A 277     101.490  56.200  36.830  1.00  0.00           C
ATOM   4275  O   SER A 277     101.740  56.580  35.660  1.00  0.00           O
ATOM   4276  N   ALA A 278     102.440  56.070  37.760  1.00  0.00           N
ATOM   4277  H   ALA A 278     102.060  56.130  38.700  1.00  0.00           H
ATOM   4278  CA  ALA A 278     103.980  55.870  37.710  1.00  0.00           C
ATOM   4279  HA  ALA A 278     104.360  56.070  38.710  1.00  0.00           H
ATOM   4280  CB  ALA A 278     104.180  54.400  37.530  1.00  0.00           C
ATOM   4281  HB1 ALA A 278     103.640  53.910  38.330  1.00  0.00           H
ATOM   4282  HB2 ALA A 278     103.810  54.080  36.560  1.00  0.00           H
ATOM   4283  HB3 ALA A 278     105.230  54.110  37.480  1.00  0.00           H
ATOM   4284  C   ALA A 278     104.900  56.820  36.870  1.00  0.00           C
ATOM   4285  O   ALA A 278     105.670  56.370  36.070  1.00  0.00           O
ATOM   4286  N   GLU A 284     104.820  58.120  37.070  1.00  0.00           N
ATOM   4287  H   GLU A 284     104.180  58.530  37.740  1.00  0.00           H
ATOM   4288  CA  GLU A 284     105.940  59.040  36.740  1.00  0.00           C
ATOM   4289  HA  GLU A 284     106.850  58.430  36.680  1.00  0.00           H
ATOM   4290  CB  GLU A 284     105.810  59.650  35.300  1.00  0.00           C
ATOM   4291  HB1 GLU A 284     105.370  60.650  35.290  1.00  0.00           H
ATOM   4292  HB2 GLU A 284     105.190  59.100  34.600  1.00  0.00           H
ATOM   4293  CG  GLU A 284     107.160  59.900  34.580  1.00  0.00           C
ATOM   4294  HG1 GLU A 284     107.520  58.950  34.170  1.00  0.00           H
ATOM   4295  HG2 GLU A 284     107.940  60.220  35.270  1.00  0.00           H
ATOM   4296  CD  GLU A 284     107.120  60.890  33.440  1.00  0.00           C
ATOM   4297  OE1 GLU A 284     106.980  62.110  33.660  1.00  0.00           O
ATOM   4298  OE2 GLU A 284     107.130  60.460  32.250  1.00  0.00           O
ATOM   4299  C   GLU A 284     106.210  60.190  37.820  1.00  0.00           C
ATOM   4300  O   GLU A 284     105.610  60.110  38.920  1.00  0.00           O
ATOM   4301  N   GLN A 285     107.090  61.180  37.670  1.00  0.00           N
ATOM   4302  H   GLN A 285     107.490  61.230  36.750  1.00  0.00           H
ATOM   4303  CA  GLN A 285     107.440  62.210  38.640  1.00  0.00           C
ATOM   4304  HA  GLN A 285     106.710  62.310  39.450  1.00  0.00           H
ATOM   4305  CB  GLN A 285     108.800  61.870  39.260  1.00  0.00           C
ATOM   4306  HB1 GLN A 285     109.080  62.650  39.960  1.00  0.00           H
ATOM   4307  HB2 GLN A 285     109.540  61.860  38.460  1.00  0.00           H
ATOM   4308  CG  GLN A 285     108.890  60.520  40.110  1.00  0.00           C
ATOM   4309  HG1 GLN A 285     109.940  60.380  40.370  1.00  0.00           H
ATOM   4310  HG2 GLN A 285     108.710  59.760  39.350  1.00  0.00           H
ATOM   4311  CD  GLN A 285     107.890  60.390  41.280  1.00  0.00           C
ATOM   4312  OE1 GLN A 285     107.760  61.270  42.100  1.00  0.00           O
ATOM   4313  NE2 GLN A 285     107.180  59.300  41.470  1.00  0.00           N
ATOM   4314 1HE2 GLN A 285     107.130  58.530  40.830  1.00  0.00           H
ATOM   4315 2HE2 GLN A 285     106.520  59.230  42.230  1.00  0.00           H
ATOM   4316  C   GLN A 285     107.410  63.610  37.960  1.00  0.00           C
ATOM   4317  O   GLN A 285     107.500  63.770  36.730  1.00  0.00           O
ATOM   4318  N   LEU A 286     107.290  64.680  38.830  1.00  0.00           N
ATOM   4319  H   LEU A 286     107.200  64.540  39.830  1.00  0.00           H
ATOM   4320  CA  LEU A 286     107.130  66.070  38.570  1.00  0.00           C
ATOM   4321  HA  LEU A 286     107.460  66.260  37.550  1.00  0.00           H
ATOM   4322  CB  LEU A 286     105.630  66.490  38.410  1.00  0.00           C
ATOM   4323  HB1 LEU A 286     105.640  67.580  38.350  1.00  0.00           H
ATOM   4324  HB2 LEU A 286     105.130  66.290  39.350  1.00  0.00           H
ATOM   4325  CG  LEU A 286     104.690  66.030  37.300  1.00  0.00           C
ATOM   4326  HG  LEU A 286     105.220  66.090  36.350  1.00  0.00           H
ATOM   4327  CD1 LEU A 286     104.250  64.630  37.550  1.00  0.00           C
ATOM   4328 1HD1 LEU A 286     103.550  64.320  36.770  1.00  0.00           H
ATOM   4329 2HD1 LEU A 286     105.110  63.980  37.360  1.00  0.00           H
ATOM   4330 3HD1 LEU A 286     103.760  64.500  38.510  1.00  0.00           H
ATOM   4331  CD2 LEU A 286     103.430  66.830  37.200  1.00  0.00           C
ATOM   4332 1HD2 LEU A 286     103.010  66.930  38.200  1.00  0.00           H
ATOM   4333 2HD2 LEU A 286     103.730  67.810  36.830  1.00  0.00           H
ATOM   4334 3HD2 LEU A 286     102.710  66.320  36.560  1.00  0.00           H
ATOM   4335  C   LEU A 286     107.810  67.090  39.490  1.00  0.00           C
ATOM   4336  O   LEU A 286     107.990  66.800  40.650  1.00  0.00           O
ATOM   4337  N   SER A 287     108.090  68.320  39.030  1.00  0.00           N
ATOM   4338  H   SER A 287     107.920  68.490  38.050  1.00  0.00           H
ATOM   4339  CA  SER A 287     108.810  69.450  39.650  1.00  0.00           C
ATOM   4340  HA  SER A 287     109.440  69.040  40.440  1.00  0.00           H
ATOM   4341  CB  SER A 287     109.510  70.230  38.530  1.00  0.00           C
ATOM   4342  HB1 SER A 287     110.030  69.580  37.840  1.00  0.00           H
ATOM   4343  HB2 SER A 287     110.140  71.010  38.960  1.00  0.00           H
ATOM   4344  OG  SER A 287     108.560  71.010  37.840  1.00  0.00           O
ATOM   4345  HG  SER A 287     108.870  71.080  36.940  1.00  0.00           H
ATOM   4346  C   SER A 287     107.900  70.300  40.470  1.00  0.00           C
ATOM   4347  O   SER A 287     106.710  70.360  40.100  1.00  0.00           O
ATOM   4348  N   VAL A 288     108.400  71.080  41.500  1.00  0.00           N
ATOM   4349  H   VAL A 288     109.400  71.060  41.650  1.00  0.00           H
ATOM   4350  CA  VAL A 288     107.670  72.090  42.300  1.00  0.00           C
ATOM   4351  HA  VAL A 288     106.970  71.530  42.920  1.00  0.00           H
ATOM   4352  CB  VAL A 288     108.610  72.930  43.270  1.00  0.00           C
ATOM   4353  HB  VAL A 288     109.420  73.410  42.710  1.00  0.00           H
ATOM   4354  CG1 VAL A 288     107.760  74.050  43.950  1.00  0.00           C
ATOM   4355 1HG1 VAL A 288     107.670  74.970  43.360  1.00  0.00           H
ATOM   4356 2HG1 VAL A 288     106.740  73.690  44.070  1.00  0.00           H
ATOM   4357 3HG1 VAL A 288     108.310  74.260  44.870  1.00  0.00           H
ATOM   4358  CG2 VAL A 288     109.180  72.000  44.320  1.00  0.00           C
ATOM   4359 1HG2 VAL A 288     109.680  71.110  43.940  1.00  0.00           H
ATOM   4360 2HG2 VAL A 288     110.000  72.550  44.770  1.00  0.00           H
ATOM   4361 3HG2 VAL A 288     108.380  71.740  45.020  1.00  0.00           H
ATOM   4362  C   VAL A 288     106.830  73.040  41.430  1.00  0.00           C
ATOM   4363  O   VAL A 288     105.640  73.340  41.710  1.00  0.00           O
ATOM   4364  N   ALA A 289     107.400  73.530  40.320  1.00  0.00           N
ATOM   4365  H   ALA A 289     108.390  73.360  40.180  1.00  0.00           H
ATOM   4366  CA  ALA A 289     106.820  74.420  39.330  1.00  0.00           C
ATOM   4367  HA  ALA A 289     106.360  75.280  39.810  1.00  0.00           H
ATOM   4368  CB  ALA A 289     107.930  74.940  38.400  1.00  0.00           C
ATOM   4369  HB1 ALA A 289     108.260  74.130  37.760  1.00  0.00           H
ATOM   4370  HB2 ALA A 289     107.370  75.720  37.890  1.00  0.00           H
ATOM   4371  HB3 ALA A 289     108.780  75.280  38.990  1.00  0.00           H
ATOM   4372  C   ALA A 289     105.620  73.710  38.700  1.00  0.00           C
ATOM   4373  O   ALA A 289     104.640  74.430  38.500  1.00  0.00           O
ATOM   4374  N   GLU A 290     105.640  72.410  38.320  1.00  0.00           N
ATOM   4375  H   GLU A 290     106.560  72.000  38.210  1.00  0.00           H
ATOM   4376  CA  GLU A 290     104.480  71.750  37.650  1.00  0.00           C
ATOM   4377  HA  GLU A 290     104.170  72.350  36.790  1.00  0.00           H
ATOM   4378  CB  GLU A 290     105.080  70.450  37.040  1.00  0.00           C
ATOM   4379  HB1 GLU A 290     104.240  69.750  36.950  1.00  0.00           H
ATOM   4380  HB2 GLU A 290     105.720  69.990  37.800  1.00  0.00           H
ATOM   4381  CG  GLU A 290     105.860  70.690  35.800  1.00  0.00           C
ATOM   4382  HG1 GLU A 290     106.320  71.680  35.900  1.00  0.00           H
ATOM   4383  HG2 GLU A 290     105.240  70.820  34.920  1.00  0.00           H
ATOM   4384  CD  GLU A 290     106.900  69.600  35.430  1.00  0.00           C
ATOM   4385  OE1 GLU A 290     106.590  68.380  35.430  1.00  0.00           O
ATOM   4386  OE2 GLU A 290     108.000  70.040  35.020  1.00  0.00           O
ATOM   4387  C   GLU A 290     103.330  71.470  38.590  1.00  0.00           C
ATOM   4388  O   GLU A 290     102.220  71.890  38.280  1.00  0.00           O
ATOM   4389  N   ILE A 291     103.570  70.980  39.810  1.00  0.00           N
ATOM   4390  H   ILE A 291     104.430  70.470  39.950  1.00  0.00           H
ATOM   4391  CA  ILE A 291     102.460  70.830  40.770  1.00  0.00           C
ATOM   4392  HA  ILE A 291     101.610  70.360  40.270  1.00  0.00           H
ATOM   4393  CB  ILE A 291     102.760  69.910  42.000  1.00  0.00           C
ATOM   4394  HB  ILE A 291     101.920  69.940  42.690  1.00  0.00           H
ATOM   4395  CG2 ILE A 291     103.070  68.520  41.450  1.00  0.00           C
ATOM   4396 1HG2 ILE A 291     103.150  67.840  42.300  1.00  0.00           H
ATOM   4397 2HG2 ILE A 291     102.310  68.180  40.750  1.00  0.00           H
ATOM   4398 3HG2 ILE A 291     104.000  68.590  40.890  1.00  0.00           H
ATOM   4399  CG1 ILE A 291     104.020  70.430  42.810  1.00  0.00           C
ATOM   4400 1HG1 ILE A 291     103.780  71.470  43.040  1.00  0.00           H
ATOM   4401 2HG1 ILE A 291     104.900  70.430  42.170  1.00  0.00           H
ATOM   4402  CD  ILE A 291     104.360  69.620  44.060  1.00  0.00           C
ATOM   4403  HD1 ILE A 291     103.600  69.830  44.810  1.00  0.00           H
ATOM   4404  HD2 ILE A 291     104.360  68.540  43.910  1.00  0.00           H
ATOM   4405  HD3 ILE A 291     105.300  69.910  44.510  1.00  0.00           H
ATOM   4406  C   ILE A 291     101.860  72.210  41.200  1.00  0.00           C
ATOM   4407  O   ILE A 291     100.640  72.380  41.170  1.00  0.00           O
ATOM   4408  N   THR A 292     102.690  73.180  41.510  1.00  0.00           N
ATOM   4409  H   THR A 292     103.680  73.070  41.700  1.00  0.00           H
ATOM   4410  CA  THR A 292     102.230  74.570  41.740  1.00  0.00           C
ATOM   4411  HA  THR A 292     101.630  74.580  42.660  1.00  0.00           H
ATOM   4412  CB  THR A 292     103.460  75.500  42.110  1.00  0.00           C
ATOM   4413  HB  THR A 292     104.020  75.690  41.190  1.00  0.00           H
ATOM   4414  CG2 THR A 292     102.870  76.840  42.690  1.00  0.00           C
ATOM   4415 1HG2 THR A 292     103.660  77.560  42.910  1.00  0.00           H
ATOM   4416 2HG2 THR A 292     102.130  77.220  41.990  1.00  0.00           H
ATOM   4417 3HG2 THR A 292     102.260  76.720  43.590  1.00  0.00           H
ATOM   4418  OG1 THR A 292     104.220  74.980  43.160  1.00  0.00           O
ATOM   4419  HG1 THR A 292     104.830  74.390  42.720  1.00  0.00           H
ATOM   4420  C   THR A 292     101.380  75.120  40.550  1.00  0.00           C
ATOM   4421  O   THR A 292     100.400  75.780  40.830  1.00  0.00           O
ATOM   4422  N   ASN A 293     101.690  74.790  39.230  1.00  0.00           N
ATOM   4423  H   ASN A 293     102.500  74.210  39.120  1.00  0.00           H
ATOM   4424  CA  ASN A 293     100.920  75.260  38.040  1.00  0.00           C
ATOM   4425  HA  ASN A 293     100.590  76.290  38.230  1.00  0.00           H
ATOM   4426  CB  ASN A 293     101.780  75.250  36.760  1.00  0.00           C
ATOM   4427  HB1 ASN A 293     101.970  74.210  36.540  1.00  0.00           H
ATOM   4428  HB2 ASN A 293     102.690  75.820  36.920  1.00  0.00           H
ATOM   4429  CG  ASN A 293     100.970  75.770  35.610  1.00  0.00           C
ATOM   4430  OD1 ASN A 293     100.260  76.780  35.670  1.00  0.00           O
ATOM   4431  ND2 ASN A 293     100.850  75.050  34.460  1.00  0.00           N
ATOM   4432 1HD2 ASN A 293     101.300  74.160  34.280  1.00  0.00           H
ATOM   4433 2HD2 ASN A 293     100.160  75.430  33.820  1.00  0.00           H
ATOM   4434  C   ASN A 293      99.690  74.440  37.800  1.00  0.00           C
ATOM   4435  O   ASN A 293      98.740  74.990  37.290  1.00  0.00           O
ATOM   4436  N   ALA A 294      99.670  73.260  38.430  1.00  0.00           N
ATOM   4437  H   ALA A 294     100.510  72.950  38.900  1.00  0.00           H
ATOM   4438  CA  ALA A 294      98.510  72.390  38.350  1.00  0.00           C
ATOM   4439  HA  ALA A 294      98.000  72.490  37.390  1.00  0.00           H
ATOM   4440  CB  ALA A 294      98.990  70.940  38.540  1.00  0.00           C
ATOM   4441  HB1 ALA A 294      98.150  70.250  38.390  1.00  0.00           H
ATOM   4442  HB2 ALA A 294      99.770  70.730  37.820  1.00  0.00           H
ATOM   4443  HB3 ALA A 294      99.430  70.760  39.520  1.00  0.00           H
ATOM   4444  C   ALA A 294      97.370  72.750  39.290  1.00  0.00           C
ATOM   4445  O   ALA A 294      96.180  72.470  39.050  1.00  0.00           O
ATOM   4446  N   CYS A 295      97.670  73.500  40.410  1.00  0.00           N
ATOM   4447  H   CYS A 295      98.630  73.760  40.530  1.00  0.00           H
ATOM   4448  CA  CYS A 295      96.680  73.990  41.350  1.00  0.00           C
ATOM   4449  HA  CYS A 295      96.110  73.120  41.690  1.00  0.00           H
ATOM   4450  CB  CYS A 295      97.440  74.650  42.580  1.00  0.00           C
ATOM   4451  HB1 CYS A 295      96.680  74.910  43.310  1.00  0.00           H
ATOM   4452  HB2 CYS A 295      97.800  75.630  42.270  1.00  0.00           H
ATOM   4453  SG  CYS A 295      98.650  73.700  43.570  1.00  0.00           S
ATOM   4454  HG  CYS A 295      99.760  74.310  43.140  1.00  0.00           H
ATOM   4455  C   CYS A 295      95.650  75.000  40.850  1.00  0.00           C
ATOM   4456  O   CYS A 295      94.680  75.320  41.580  1.00  0.00           O
ATOM   4457  N   PHE A 296      95.840  75.490  39.660  1.00  0.00           N
ATOM   4458  H   PHE A 296      96.580  74.980  39.190  1.00  0.00           H
ATOM   4459  CA  PHE A 296      95.040  76.460  38.940  1.00  0.00           C
ATOM   4460  HA  PHE A 296      94.300  76.920  39.590  1.00  0.00           H
ATOM   4461  CB  PHE A 296      95.930  77.670  38.650  1.00  0.00           C
ATOM   4462  HB1 PHE A 296      95.350  78.340  38.020  1.00  0.00           H
ATOM   4463  HB2 PHE A 296      96.760  77.350  38.010  1.00  0.00           H
ATOM   4464  CG  PHE A 296      96.480  78.390  39.840  1.00  0.00           C
ATOM   4465  CD1 PHE A 296      95.740  79.480  40.360  1.00  0.00           C
ATOM   4466  HD1 PHE A 296      94.860  79.740  39.790  1.00  0.00           H
ATOM   4467  CE1 PHE A 296      96.150  80.120  41.560  1.00  0.00           C
ATOM   4468  HE1 PHE A 296      95.530  80.890  41.980  1.00  0.00           H
ATOM   4469  CZ  PHE A 296      97.300  79.770  42.260  1.00  0.00           C
ATOM   4470  HZ  PHE A 296      97.640  80.240  43.180  1.00  0.00           H
ATOM   4471  CE2 PHE A 296      98.030  78.720  41.710  1.00  0.00           C
ATOM   4472  HE2 PHE A 296      98.810  78.320  42.340  1.00  0.00           H
ATOM   4473  CD2 PHE A 296      97.650  78.010  40.530  1.00  0.00           C
ATOM   4474  HD2 PHE A 296      98.250  77.160  40.230  1.00  0.00           H
ATOM   4475  C   PHE A 296      94.330  75.900  37.660  1.00  0.00           C
ATOM   4476  O   PHE A 296      93.940  76.650  36.730  1.00  0.00           O
ATOM   4477  N   GLU A 297      94.250  74.610  37.590  1.00  0.00           N
ATOM   4478  H   GLU A 297      94.660  74.070  38.340  1.00  0.00           H
ATOM   4479  CA  GLU A 297      93.600  73.940  36.420  1.00  0.00           C
ATOM   4480  HA  GLU A 297      93.370  74.740  35.720  1.00  0.00           H
ATOM   4481  CB  GLU A 297      94.690  73.060  35.780  1.00  0.00           C
ATOM   4482  HB1 GLU A 297      94.570  72.020  36.070  1.00  0.00           H
ATOM   4483  HB2 GLU A 297      95.690  73.420  36.030  1.00  0.00           H
ATOM   4484  CG  GLU A 297      94.510  73.180  34.260  1.00  0.00           C
ATOM   4485  HG1 GLU A 297      93.470  73.090  33.960  1.00  0.00           H
ATOM   4486  HG2 GLU A 297      94.970  72.320  33.780  1.00  0.00           H
ATOM   4487  CD  GLU A 297      95.070  74.480  33.620  1.00  0.00           C
ATOM   4488  OE1 GLU A 297      94.350  75.490  33.590  1.00  0.00           O
ATOM   4489  OE2 GLU A 297      96.250  74.530  33.240  1.00  0.00           O
ATOM   4490  C   GLU A 297      92.310  73.210  36.950  1.00  0.00           C
ATOM   4491  O   GLU A 297      92.460  72.220  37.690  1.00  0.00           O
ATOM   4492  N   PRO A 298      91.080  73.690  36.580  1.00  0.00           N
ATOM   4493  CD  PRO A 298      90.650  74.830  35.740  1.00  0.00           C
ATOM   4494  HD1 PRO A 298      90.590  74.440  34.720  1.00  0.00           H
ATOM   4495  HD2 PRO A 298      91.310  75.700  35.720  1.00  0.00           H
ATOM   4496  CG  PRO A 298      89.310  75.250  36.180  1.00  0.00           C
ATOM   4497  HG1 PRO A 298      88.820  75.880  35.450  1.00  0.00           H
ATOM   4498  HG2 PRO A 298      89.280  75.680  37.190  1.00  0.00           H
ATOM   4499  CB  PRO A 298      88.780  73.850  36.250  1.00  0.00           C
ATOM   4500  HB1 PRO A 298      88.630  73.390  35.270  1.00  0.00           H
ATOM   4501  HB2 PRO A 298      87.810  73.910  36.750  1.00  0.00           H
ATOM   4502  CA  PRO A 298      89.830  73.070  37.060  1.00  0.00           C
ATOM   4503  HA  PRO A 298      89.880  73.350  38.110  1.00  0.00           H
ATOM   4504  C   PRO A 298      89.610  71.570  37.000  1.00  0.00           C
ATOM   4505  O   PRO A 298      88.680  71.010  37.630  1.00  0.00           O
ATOM   4506  N   ALA A 299      90.380  70.950  36.150  1.00  0.00           N
ATOM   4507  H   ALA A 299      90.980  71.510  35.560  1.00  0.00           H
ATOM   4508  CA  ALA A 299      90.510  69.470  36.060  1.00  0.00           C
ATOM   4509  HA  ALA A 299      89.520  69.050  35.860  1.00  0.00           H
ATOM   4510  CB  ALA A 299      91.390  69.190  34.830  1.00  0.00           C
ATOM   4511  HB1 ALA A 299      91.240  68.140  34.620  1.00  0.00           H
ATOM   4512  HB2 ALA A 299      91.030  69.870  34.060  1.00  0.00           H
ATOM   4513  HB3 ALA A 299      92.430  69.440  35.010  1.00  0.00           H
ATOM   4514  C   ALA A 299      91.050  68.750  37.300  1.00  0.00           C
ATOM   4515  O   ALA A 299      90.700  67.590  37.510  1.00  0.00           O
ATOM   4516  N   ASN A 300      91.700  69.490  38.190  1.00  0.00           N
ATOM   4517  H   ASN A 300      91.870  70.410  37.810  1.00  0.00           H
ATOM   4518  CA  ASN A 300      92.360  69.010  39.420  1.00  0.00           C
ATOM   4519  HA  ASN A 300      92.400  67.920  39.430  1.00  0.00           H
ATOM   4520  CB  ASN A 300      93.870  69.510  39.370  1.00  0.00           C
ATOM   4521  HB1 ASN A 300      94.270  69.320  40.360  1.00  0.00           H
ATOM   4522  HB2 ASN A 300      93.810  70.590  39.220  1.00  0.00           H
ATOM   4523  CG  ASN A 300      94.700  68.920  38.240  1.00  0.00           C
ATOM   4524  OD1 ASN A 300      94.730  67.720  38.020  1.00  0.00           O
ATOM   4525  ND2 ASN A 300      95.410  69.760  37.510  1.00  0.00           N
ATOM   4526 1HD2 ASN A 300      95.340  70.740  37.730  1.00  0.00           H
ATOM   4527 2HD2 ASN A 300      96.000  69.560  36.720  1.00  0.00           H
ATOM   4528  C   ASN A 300      91.690  69.550  40.750  1.00  0.00           C
ATOM   4529  O   ASN A 300      92.110  69.180  41.880  1.00  0.00           O
ATOM   4530  N   GLN A 301      90.600  70.360  40.630  1.00  0.00           N
ATOM   4531  H   GLN A 301      90.420  70.640  39.670  1.00  0.00           H
ATOM   4532  CA  GLN A 301      89.850  70.890  41.800  1.00  0.00           C
ATOM   4533  HA  GLN A 301      90.550  71.340  42.500  1.00  0.00           H
ATOM   4534  CB  GLN A 301      88.930  71.980  41.210  1.00  0.00           C
ATOM   4535  HB1 GLN A 301      88.200  72.280  41.970  1.00  0.00           H
ATOM   4536  HB2 GLN A 301      88.460  71.660  40.290  1.00  0.00           H
ATOM   4537  CG  GLN A 301      89.740  73.310  40.900  1.00  0.00           C
ATOM   4538  HG1 GLN A 301      90.630  73.170  40.290  1.00  0.00           H
ATOM   4539  HG2 GLN A 301      90.000  73.780  41.840  1.00  0.00           H
ATOM   4540  CD  GLN A 301      88.900  74.330  40.200  1.00  0.00           C
ATOM   4541  OE1 GLN A 301      87.820  74.140  39.630  1.00  0.00           O
ATOM   4542  NE2 GLN A 301      89.290  75.610  40.190  1.00  0.00           N
ATOM   4543 1HE2 GLN A 301      90.240  75.800  40.470  1.00  0.00           H
ATOM   4544 2HE2 GLN A 301      88.670  76.270  39.750  1.00  0.00           H
ATOM   4545  C   GLN A 301      88.930  69.830  42.430  1.00  0.00           C
ATOM   4546  O   GLN A 301      88.500  68.860  41.810  1.00  0.00           O
ATOM   4547  N   MET A 302      88.550  69.980  43.680  1.00  0.00           N
ATOM   4548  H   MET A 302      89.080  70.630  44.240  1.00  0.00           H
ATOM   4549  CA  MET A 302      87.520  69.170  44.380  1.00  0.00           C
ATOM   4550  HA  MET A 302      87.640  68.140  44.060  1.00  0.00           H
ATOM   4551  CB  MET A 302      87.690  69.190  45.930  1.00  0.00           C
ATOM   4552  HB1 MET A 302      86.910  68.560  46.350  1.00  0.00           H
ATOM   4553  HB2 MET A 302      87.450  70.200  46.250  1.00  0.00           H
ATOM   4554  CG  MET A 302      89.030  68.560  46.400  1.00  0.00           C
ATOM   4555  HG1 MET A 302      89.130  68.560  47.480  1.00  0.00           H
ATOM   4556  HG2 MET A 302      89.820  69.160  45.940  1.00  0.00           H
ATOM   4557  SD  MET A 302      89.340  66.870  45.890  1.00  0.00           S
ATOM   4558  CE  MET A 302      90.230  67.050  44.340  1.00  0.00           C
ATOM   4559  HE1 MET A 302      89.460  67.210  43.580  1.00  0.00           H
ATOM   4560  HE2 MET A 302      90.890  67.910  44.320  1.00  0.00           H
ATOM   4561  HE3 MET A 302      90.830  66.160  44.130  1.00  0.00           H
ATOM   4562  C   MET A 302      86.050  69.540  43.990  1.00  0.00           C
ATOM   4563  O   MET A 302      85.080  68.760  44.110  1.00  0.00           O
ATOM   4564  N   VAL A 303      85.820  70.590  43.260  1.00  0.00           N
ATOM   4565  H   VAL A 303      86.580  71.260  43.150  1.00  0.00           H
ATOM   4566  CA  VAL A 303      84.590  71.170  42.760  1.00  0.00           C
ATOM   4567  HA  VAL A 303      83.840  70.380  42.670  1.00  0.00           H
ATOM   4568  CB  VAL A 303      84.020  72.160  43.760  1.00  0.00           C
ATOM   4569  HB  VAL A 303      84.660  73.030  43.910  1.00  0.00           H
ATOM   4570  CG1 VAL A 303      82.680  72.550  43.150  1.00  0.00           C
ATOM   4571 1HG1 VAL A 303      82.830  73.140  42.250  1.00  0.00           H
ATOM   4572 2HG1 VAL A 303      81.980  71.720  43.060  1.00  0.00           H
ATOM   4573 3HG1 VAL A 303      82.220  73.210  43.880  1.00  0.00           H
ATOM   4574  CG2 VAL A 303      83.860  71.520  45.150  1.00  0.00           C
ATOM   4575 1HG2 VAL A 303      83.300  72.180  45.810  1.00  0.00           H
ATOM   4576 2HG2 VAL A 303      83.280  70.590  45.120  1.00  0.00           H
ATOM   4577 3HG2 VAL A 303      84.870  71.290  45.510  1.00  0.00           H
ATOM   4578  C   VAL A 303      84.930  71.840  41.460  1.00  0.00           C
ATOM   4579  O   VAL A 303      85.700  72.870  41.510  1.00  0.00           O
ATOM   4580  N   LYS A 304      84.370  71.430  40.290  1.00  0.00           N
ATOM   4581  H   LYS A 304      83.890  70.550  40.180  1.00  0.00           H
ATOM   4582  CA  LYS A 304      84.810  71.990  39.070  1.00  0.00           C
ATOM   4583  HA  LYS A 304      85.890  72.140  38.990  1.00  0.00           H
ATOM   4584  CB  LYS A 304      84.530  71.110  37.810  1.00  0.00           C
ATOM   4585  HB1 LYS A 304      85.040  71.620  37.000  1.00  0.00           H
ATOM   4586  HB2 LYS A 304      83.460  71.050  37.600  1.00  0.00           H
ATOM   4587  CG  LYS A 304      85.090  69.720  37.780  1.00  0.00           C
ATOM   4588  HG1 LYS A 304      84.630  69.200  38.620  1.00  0.00           H
ATOM   4589  HG2 LYS A 304      86.170  69.750  37.980  1.00  0.00           H
ATOM   4590  CD  LYS A 304      84.800  69.040  36.470  1.00  0.00           C
ATOM   4591  HD1 LYS A 304      85.190  69.810  35.800  1.00  0.00           H
ATOM   4592  HD2 LYS A 304      83.740  68.900  36.240  1.00  0.00           H
ATOM   4593  CE  LYS A 304      85.520  67.660  36.330  1.00  0.00           C
ATOM   4594  HE1 LYS A 304      84.860  66.910  36.760  1.00  0.00           H
ATOM   4595  HE2 LYS A 304      86.420  67.780  36.930  1.00  0.00           H
ATOM   4596  NZ  LYS A 304      85.860  67.420  34.890  1.00  0.00           N
ATOM   4597  HZ1 LYS A 304      85.090  67.750  34.320  1.00  0.00           H
ATOM   4598  HZ2 LYS A 304      86.660  67.960  34.590  1.00  0.00           H
ATOM   4599  HZ3 LYS A 304      85.930  66.450  34.640  1.00  0.00           H
ATOM   4600  C   LYS A 304      84.120  73.320  38.950  1.00  0.00           C
ATOM   4601  O   LYS A 304      82.850  73.420  38.990  1.00  0.00           O
ATOM   4602  N   CYS A 305      84.830  74.410  38.650  1.00  0.00           N
ATOM   4603  H   CYS A 305      85.840  74.360  38.690  1.00  0.00           H
ATOM   4604  CA  CYS A 305      84.310  75.750  38.600  1.00  0.00           C
ATOM   4605  HA  CYS A 305      83.300  75.780  38.190  1.00  0.00           H
ATOM   4606  CB  CYS A 305      84.180  76.270  40.050  1.00  0.00           C
ATOM   4607  HB1 CYS A 305      83.420  75.710  40.590  1.00  0.00           H
ATOM   4608  HB2 CYS A 305      83.890  77.310  39.970  1.00  0.00           H
ATOM   4609  SG  CYS A 305      85.820  76.290  40.960  1.00  0.00           S
ATOM   4610  HG  CYS A 305      86.190  75.020  40.810  1.00  0.00           H
ATOM   4611  C   CYS A 305      85.370  76.530  37.730  1.00  0.00           C
ATOM   4612  O   CYS A 305      86.280  75.960  37.120  1.00  0.00           O
ATOM   4613  N   ASP A 306      85.360  77.830  37.640  1.00  0.00           N
ATOM   4614  H   ASP A 306      84.620  78.420  37.990  1.00  0.00           H
ATOM   4615  CA  ASP A 306      86.580  78.580  37.170  1.00  0.00           C
ATOM   4616  HA  ASP A 306      87.470  77.960  37.070  1.00  0.00           H
ATOM   4617  CB  ASP A 306      86.280  79.020  35.700  1.00  0.00           C
ATOM   4618  HB1 ASP A 306      85.550  79.830  35.720  1.00  0.00           H
ATOM   4619  HB2 ASP A 306      85.760  78.260  35.130  1.00  0.00           H
ATOM   4620  CG  ASP A 306      87.590  79.380  35.000  1.00  0.00           C
ATOM   4621  OD1 ASP A 306      88.690  79.330  35.550  1.00  0.00           O
ATOM   4622  OD2 ASP A 306      87.580  79.510  33.730  1.00  0.00           O
ATOM   4623  C   ASP A 306      87.020  79.820  38.040  1.00  0.00           C
ATOM   4624  O   ASP A 306      86.380  80.860  37.950  1.00  0.00           O
ATOM   4625  N   PRO A 307      88.060  79.750  38.890  1.00  0.00           N
ATOM   4626  CD  PRO A 307      88.560  78.450  39.390  1.00  0.00           C
ATOM   4627  HD1 PRO A 307      89.150  78.000  38.590  1.00  0.00           H
ATOM   4628  HD2 PRO A 307      87.770  77.710  39.530  1.00  0.00           H
ATOM   4629  CG  PRO A 307      89.250  78.690  40.710  1.00  0.00           C
ATOM   4630  HG1 PRO A 307      90.030  77.990  41.010  1.00  0.00           H
ATOM   4631  HG2 PRO A 307      88.470  78.420  41.420  1.00  0.00           H
ATOM   4632  CB  PRO A 307      89.670  80.140  40.610  1.00  0.00           C
ATOM   4633  HB1 PRO A 307      90.670  80.230  40.180  1.00  0.00           H
ATOM   4634  HB2 PRO A 307      89.580  80.580  41.610  1.00  0.00           H
ATOM   4635  CA  PRO A 307      88.630  80.860  39.710  1.00  0.00           C
ATOM   4636  HA  PRO A 307      87.870  81.320  40.350  1.00  0.00           H
ATOM   4637  C   PRO A 307      89.130  82.050  38.840  1.00  0.00           C
ATOM   4638  O   PRO A 307      89.340  83.150  39.370  1.00  0.00           O
ATOM   4639  N   ARG A 308      89.230  81.890  37.500  1.00  0.00           N
ATOM   4640  H   ARG A 308      88.990  81.000  37.060  1.00  0.00           H
ATOM   4641  CA  ARG A 308      89.530  82.980  36.600  1.00  0.00           C
ATOM   4642  HA  ARG A 308      90.450  83.460  36.940  1.00  0.00           H
ATOM   4643  CB  ARG A 308      89.640  82.580  35.110  1.00  0.00           C
ATOM   4644  HB1 ARG A 308      89.670  83.480  34.500  1.00  0.00           H
ATOM   4645  HB2 ARG A 308      88.710  82.090  34.800  1.00  0.00           H
ATOM   4646  CG  ARG A 308      90.880  81.680  34.950  1.00  0.00           C
ATOM   4647  HG1 ARG A 308      90.780  80.760  35.520  1.00  0.00           H
ATOM   4648  HG2 ARG A 308      91.800  82.150  35.310  1.00  0.00           H
ATOM   4649  CD  ARG A 308      91.110  81.400  33.460  1.00  0.00           C
ATOM   4650  HD1 ARG A 308      92.030  80.820  33.370  1.00  0.00           H
ATOM   4651  HD2 ARG A 308      91.150  82.340  32.900  1.00  0.00           H
ATOM   4652  NE  ARG A 308      89.990  80.660  32.790  1.00  0.00           N
ATOM   4653  HE  ARG A 308      89.130  80.540  33.310  1.00  0.00           H
ATOM   4654  CZ  ARG A 308      89.840  80.310  31.490  1.00  0.00           C
ATOM   4655  NH1 ARG A 308      90.610  80.690  30.500  1.00  0.00           N
ATOM   4656 1HH1 ARG A 308      91.390  81.320  30.560  1.00  0.00           H
ATOM   4657 2HH1 ARG A 308      90.250  80.470  29.580  1.00  0.00           H
ATOM   4658  NH2 ARG A 308      88.710  79.680  31.220  1.00  0.00           N
ATOM   4659 1HH2 ARG A 308      88.100  79.270  31.920  1.00  0.00           H
ATOM   4660 2HH2 ARG A 308      88.490  79.340  30.300  1.00  0.00           H
ATOM   4661  C   ARG A 308      88.430  84.070  36.700  1.00  0.00           C
ATOM   4662  O   ARG A 308      88.780  85.270  36.570  1.00  0.00           O
ATOM   4663  N   HIS A 309      87.200  83.670  36.880  1.00  0.00           N
ATOM   4664  H   HIS A 309      87.090  82.680  37.020  1.00  0.00           H
ATOM   4665  CA  HIS A 309      86.080  84.650  36.830  1.00  0.00           C
ATOM   4666  HA  HIS A 309      86.550  85.620  36.670  1.00  0.00           H
ATOM   4667  CB  HIS A 309      85.090  84.350  35.740  1.00  0.00           C
ATOM   4668  HB1 HIS A 309      84.250  85.030  35.690  1.00  0.00           H
ATOM   4669  HB2 HIS A 309      84.600  83.400  35.990  1.00  0.00           H
ATOM   4670  CG  HIS A 309      85.730  84.090  34.350  1.00  0.00           C
ATOM   4671  ND1 HIS A 309      86.360  82.890  33.970  1.00  0.00           N
ATOM   4672  CE1 HIS A 309      86.710  83.090  32.700  1.00  0.00           C
ATOM   4673  HE1 HIS A 309      87.210  82.330  32.110  1.00  0.00           H
ATOM   4674  NE2 HIS A 309      86.360  84.320  32.260  1.00  0.00           N
ATOM   4675  HE2 HIS A 309      86.410  84.560  31.280  1.00  0.00           H
ATOM   4676  CD2 HIS A 309      85.670  84.930  33.290  1.00  0.00           C
ATOM   4677  HD2 HIS A 309      85.210  85.910  33.330  1.00  0.00           H
ATOM   4678  C   HIS A 309      85.420  84.870  38.210  1.00  0.00           C
ATOM   4679  O   HIS A 309      84.220  85.250  38.280  1.00  0.00           O
ATOM   4680  N   GLY A 310      86.170  84.530  39.230  1.00  0.00           N
ATOM   4681  H   GLY A 310      87.030  84.040  39.030  1.00  0.00           H
ATOM   4682  CA  GLY A 310      85.850  84.730  40.660  1.00  0.00           C
ATOM   4683  HA1 GLY A 310      85.770  83.790  41.200  1.00  0.00           H
ATOM   4684  HA2 GLY A 310      84.890  85.250  40.750  1.00  0.00           H
ATOM   4685  C   GLY A 310      86.910  85.510  41.340  1.00  0.00           C
ATOM   4686  O   GLY A 310      87.970  85.740  40.670  1.00  0.00           O
ATOM   4687  N   LYS A 311      86.770  85.860  42.590  1.00  0.00           N
ATOM   4688  H   LYS A 311      85.990  85.520  43.140  1.00  0.00           H
ATOM   4689  CA  LYS A 311      87.840  86.530  43.470  1.00  0.00           C
ATOM   4690  HA  LYS A 311      88.670  86.830  42.830  1.00  0.00           H
ATOM   4691  CB  LYS A 311      87.290  87.900  43.960  1.00  0.00           C
ATOM   4692  HB1 LYS A 311      88.090  88.340  44.550  1.00  0.00           H
ATOM   4693  HB2 LYS A 311      86.410  87.870  44.600  1.00  0.00           H
ATOM   4694  CG  LYS A 311      87.240  88.930  42.750  1.00  0.00           C
ATOM   4695  HG1 LYS A 311      86.520  88.560  42.020  1.00  0.00           H
ATOM   4696  HG2 LYS A 311      88.210  88.870  42.260  1.00  0.00           H
ATOM   4697  CD  LYS A 311      87.070  90.440  43.020  1.00  0.00           C
ATOM   4698  HD1 LYS A 311      87.980  90.790  43.510  1.00  0.00           H
ATOM   4699  HD2 LYS A 311      86.280  90.730  43.720  1.00  0.00           H
ATOM   4700  CE  LYS A 311      87.090  91.240  41.760  1.00  0.00           C
ATOM   4701  HE1 LYS A 311      87.950  90.970  41.150  1.00  0.00           H
ATOM   4702  HE2 LYS A 311      87.390  92.230  42.090  1.00  0.00           H
ATOM   4703  NZ  LYS A 311      85.850  91.170  40.910  1.00  0.00           N
ATOM   4704  HZ1 LYS A 311      86.080  91.690  40.080  1.00  0.00           H
ATOM   4705  HZ2 LYS A 311      85.610  90.210  40.720  1.00  0.00           H
ATOM   4706  HZ3 LYS A 311      85.130  91.680  41.400  1.00  0.00           H
ATOM   4707  C   LYS A 311      88.310  85.710  44.610  1.00  0.00           C
ATOM   4708  O   LYS A 311      87.450  85.140  45.330  1.00  0.00           O
ATOM   4709  N   TYR A 312      89.590  85.670  44.830  1.00  0.00           N
ATOM   4710  H   TYR A 312      90.160  86.170  44.170  1.00  0.00           H
ATOM   4711  CA  TYR A 312      90.140  85.180  46.070  1.00  0.00           C
ATOM   4712  HA  TYR A 312      89.700  84.220  46.360  1.00  0.00           H
ATOM   4713  CB  TYR A 312      91.690  85.030  45.880  1.00  0.00           C
ATOM   4714  HB1 TYR A 312      92.210  84.780  46.800  1.00  0.00           H
ATOM   4715  HB2 TYR A 312      92.020  85.970  45.440  1.00  0.00           H
ATOM   4716  CG  TYR A 312      91.820  83.880  44.840  1.00  0.00           C
ATOM   4717  CD1 TYR A 312      92.020  82.560  45.230  1.00  0.00           C
ATOM   4718  HD1 TYR A 312      91.890  82.180  46.230  1.00  0.00           H
ATOM   4719  CE1 TYR A 312      92.270  81.510  44.350  1.00  0.00           C
ATOM   4720  HE1 TYR A 312      92.380  80.470  44.630  1.00  0.00           H
ATOM   4721  CZ  TYR A 312      92.390  81.760  43.000  1.00  0.00           C
ATOM   4722  OH  TYR A 312      92.640  80.770  42.110  1.00  0.00           O
ATOM   4723  HH  TYR A 312      92.520  81.120  41.220  1.00  0.00           H
ATOM   4724  CE2 TYR A 312      92.270  83.140  42.530  1.00  0.00           C
ATOM   4725  HE2 TYR A 312      92.400  83.360  41.480  1.00  0.00           H
ATOM   4726  CD2 TYR A 312      91.960  84.150  43.470  1.00  0.00           C
ATOM   4727  HD2 TYR A 312      91.770  85.150  43.130  1.00  0.00           H
ATOM   4728  C   TYR A 312      90.020  86.180  47.230  1.00  0.00           C
ATOM   4729  O   TYR A 312      90.160  87.350  47.120  1.00  0.00           O
ATOM   4730  N   MET A 313      89.700  85.570  48.330  1.00  0.00           N
ATOM   4731  H   MET A 313      89.530  84.580  48.220  1.00  0.00           H
ATOM   4732  CA  MET A 313      89.680  86.170  49.720  1.00  0.00           C
ATOM   4733  HA  MET A 313      89.660  87.260  49.760  1.00  0.00           H
ATOM   4734  CB  MET A 313      88.370  85.720  50.460  1.00  0.00           C
ATOM   4735  HB1 MET A 313      88.460  85.970  51.510  1.00  0.00           H
ATOM   4736  HB2 MET A 313      88.270  84.630  50.440  1.00  0.00           H
ATOM   4737  CG  MET A 313      87.150  86.310  49.800  1.00  0.00           C
ATOM   4738  HG1 MET A 313      87.300  86.250  48.720  1.00  0.00           H
ATOM   4739  HG2 MET A 313      87.090  87.370  50.030  1.00  0.00           H
ATOM   4740  SD  MET A 313      85.550  85.450  50.190  1.00  0.00           S
ATOM   4741  CE  MET A 313      85.370  84.350  48.680  1.00  0.00           C
ATOM   4742  HE1 MET A 313      85.240  85.050  47.850  1.00  0.00           H
ATOM   4743  HE2 MET A 313      86.180  83.620  48.650  1.00  0.00           H
ATOM   4744  HE3 MET A 313      84.450  83.770  48.700  1.00  0.00           H
ATOM   4745  C   MET A 313      90.880  85.760  50.540  1.00  0.00           C
ATOM   4746  O   MET A 313      91.510  86.590  51.230  1.00  0.00           O
ATOM   4747  N   ALA A 314      91.230  84.480  50.420  1.00  0.00           N
ATOM   4748  H   ALA A 314      90.820  83.980  49.630  1.00  0.00           H
ATOM   4749  CA  ALA A 314      92.450  83.930  51.030  1.00  0.00           C
ATOM   4750  HA  ALA A 314      93.200  84.720  51.050  1.00  0.00           H
ATOM   4751  CB  ALA A 314      92.040  83.380  52.460  1.00  0.00           C
ATOM   4752  HB1 ALA A 314      91.500  84.160  53.010  1.00  0.00           H
ATOM   4753  HB2 ALA A 314      91.260  82.640  52.300  1.00  0.00           H
ATOM   4754  HB3 ALA A 314      92.940  83.060  52.970  1.00  0.00           H
ATOM   4755  C   ALA A 314      92.910  82.710  50.190  1.00  0.00           C
ATOM   4756  O   ALA A 314      92.160  82.120  49.460  1.00  0.00           O
ATOM   4757  N   CYS A 315      94.160  82.230  50.380  1.00  0.00           N
ATOM   4758  H   CYS A 315      94.750  82.580  51.130  1.00  0.00           H
ATOM   4759  CA  CYS A 315      94.690  81.100  49.660  1.00  0.00           C
ATOM   4760  HA  CYS A 315      93.920  80.340  49.730  1.00  0.00           H
ATOM   4761  CB  CYS A 315      94.990  81.410  48.160  1.00  0.00           C
ATOM   4762  HB1 CYS A 315      95.700  82.220  48.010  1.00  0.00           H
ATOM   4763  HB2 CYS A 315      94.080  81.690  47.630  1.00  0.00           H
ATOM   4764  SG  CYS A 315      95.340  79.860  47.290  1.00  0.00           S
ATOM   4765  HG  CYS A 315      94.160  79.270  47.450  1.00  0.00           H
ATOM   4766  C   CYS A 315      96.010  80.590  50.390  1.00  0.00           C
ATOM   4767  O   CYS A 315      96.820  81.340  50.900  1.00  0.00           O
ATOM   4768  N   CYS A 316      96.190  79.260  50.380  1.00  0.00           N
ATOM   4769  H   CYS A 316      95.550  78.750  49.790  1.00  0.00           H
ATOM   4770  CA  CYS A 316      97.190  78.510  51.200  1.00  0.00           C
ATOM   4771  HA  CYS A 316      98.060  79.100  51.490  1.00  0.00           H
ATOM   4772  CB  CYS A 316      96.480  78.130  52.520  1.00  0.00           C
ATOM   4773  HB1 CYS A 316      97.090  77.600  53.250  1.00  0.00           H
ATOM   4774  HB2 CYS A 316      95.630  77.490  52.330  1.00  0.00           H
ATOM   4775  SG  CYS A 316      95.910  79.610  53.530  1.00  0.00           S
ATOM   4776  HG  CYS A 316      95.760  80.460  52.520  1.00  0.00           H
ATOM   4777  C   CYS A 316      97.770  77.300  50.450  1.00  0.00           C
ATOM   4778  O   CYS A 316      96.940  76.520  49.980  1.00  0.00           O
ATOM   4779  N   LEU A 317      99.100  77.130  50.530  1.00  0.00           N
ATOM   4780  H   LEU A 317      99.630  77.770  51.110  1.00  0.00           H
ATOM   4781  CA  LEU A 317      99.730  75.930  49.950  1.00  0.00           C
ATOM   4782  HA  LEU A 317      98.900  75.410  49.470  1.00  0.00           H
ATOM   4783  CB  LEU A 317     100.900  76.340  48.980  1.00  0.00           C
ATOM   4784  HB1 LEU A 317     101.400  75.450  48.590  1.00  0.00           H
ATOM   4785  HB2 LEU A 317     101.690  76.760  49.610  1.00  0.00           H
ATOM   4786  CG  LEU A 317     100.490  77.240  47.860  1.00  0.00           C
ATOM   4787  HG  LEU A 317      99.690  77.910  48.150  1.00  0.00           H
ATOM   4788  CD1 LEU A 317     101.610  78.050  47.290  1.00  0.00           C
ATOM   4789 1HD1 LEU A 317     101.820  78.890  47.960  1.00  0.00           H
ATOM   4790 2HD1 LEU A 317     102.530  77.540  47.000  1.00  0.00           H
ATOM   4791 3HD1 LEU A 317     101.180  78.480  46.390  1.00  0.00           H
ATOM   4792  CD2 LEU A 317     100.050  76.360  46.750  1.00  0.00           C
ATOM   4793 1HD2 LEU A 317     100.820  75.790  46.240  1.00  0.00           H
ATOM   4794 2HD2 LEU A 317      99.260  75.680  47.070  1.00  0.00           H
ATOM   4795 3HD2 LEU A 317      99.550  76.990  46.010  1.00  0.00           H
ATOM   4796  C   LEU A 317     100.180  75.020  51.110  1.00  0.00           C
ATOM   4797  O   LEU A 317     100.820  75.520  52.050  1.00  0.00           O
ATOM   4798  N   LEU A 318     100.000  73.720  50.970  1.00  0.00           N
ATOM   4799  H   LEU A 318      99.360  73.390  50.260  1.00  0.00           H
ATOM   4800  CA  LEU A 318     100.400  72.770  52.000  1.00  0.00           C
ATOM   4801  HA  LEU A 318     101.080  73.210  52.740  1.00  0.00           H
ATOM   4802  CB  LEU A 318      99.110  72.190  52.670  1.00  0.00           C
ATOM   4803  HB1 LEU A 318      99.400  71.400  53.360  1.00  0.00           H
ATOM   4804  HB2 LEU A 318      98.560  71.680  51.880  1.00  0.00           H
ATOM   4805  CG  LEU A 318      98.310  73.210  53.480  1.00  0.00           C
ATOM   4806  HG  LEU A 318      97.890  74.060  52.930  1.00  0.00           H
ATOM   4807  CD1 LEU A 318      97.090  72.430  54.070  1.00  0.00           C
ATOM   4808 1HD1 LEU A 318      96.640  73.050  54.840  1.00  0.00           H
ATOM   4809 2HD1 LEU A 318      96.350  72.210  53.300  1.00  0.00           H
ATOM   4810 3HD1 LEU A 318      97.450  71.540  54.600  1.00  0.00           H
ATOM   4811  CD2 LEU A 318      99.100  73.690  54.670  1.00  0.00           C
ATOM   4812 1HD2 LEU A 318      98.420  74.300  55.270  1.00  0.00           H
ATOM   4813 2HD2 LEU A 318      99.370  72.840  55.300  1.00  0.00           H
ATOM   4814 3HD2 LEU A 318      99.980  74.260  54.400  1.00  0.00           H
ATOM   4815  C   LEU A 318     101.140  71.620  51.250  1.00  0.00           C
ATOM   4816  O   LEU A 318     100.470  70.880  50.570  1.00  0.00           O
ATOM   4817  N   TYR A 319     102.480  71.590  51.220  1.00  0.00           N
ATOM   4818  H   TYR A 319     102.910  72.200  51.900  1.00  0.00           H
ATOM   4819  CA  TYR A 319     103.300  70.650  50.470  1.00  0.00           C
ATOM   4820  HA  TYR A 319     102.750  70.280  49.600  1.00  0.00           H
ATOM   4821  CB  TYR A 319     104.560  71.340  49.930  1.00  0.00           C
ATOM   4822  HB1 TYR A 319     105.170  70.580  49.440  1.00  0.00           H
ATOM   4823  HB2 TYR A 319     105.170  71.780  50.710  1.00  0.00           H
ATOM   4824  CG  TYR A 319     104.260  72.410  48.870  1.00  0.00           C
ATOM   4825  CD1 TYR A 319     104.290  73.810  49.250  1.00  0.00           C
ATOM   4826  HD1 TYR A 319     104.390  74.040  50.300  1.00  0.00           H
ATOM   4827  CE1 TYR A 319     104.260  74.840  48.290  1.00  0.00           C
ATOM   4828  HE1 TYR A 319     104.330  75.880  48.560  1.00  0.00           H
ATOM   4829  CZ  TYR A 319     104.150  74.500  46.890  1.00  0.00           C
ATOM   4830  OH  TYR A 319     104.080  75.500  45.920  1.00  0.00           O
ATOM   4831  HH  TYR A 319     104.280  75.180  45.040  1.00  0.00           H
ATOM   4832  CE2 TYR A 319     104.180  73.160  46.590  1.00  0.00           C
ATOM   4833  HE2 TYR A 319     104.190  72.970  45.530  1.00  0.00           H
ATOM   4834  CD2 TYR A 319     104.250  72.070  47.520  1.00  0.00           C
ATOM   4835  HD2 TYR A 319     104.300  71.030  47.220  1.00  0.00           H
ATOM   4836  C   TYR A 319     103.820  69.500  51.390  1.00  0.00           C
ATOM   4837  O   TYR A 319     103.990  69.580  52.600  1.00  0.00           O
ATOM   4838  N   ARG A 320     104.200  68.390  50.680  1.00  0.00           N
ATOM   4839  H   ARG A 320     104.160  68.410  49.670  1.00  0.00           H
ATOM   4840  CA  ARG A 320     104.570  67.080  51.240  1.00  0.00           C
ATOM   4841  HA  ARG A 320     104.820  67.190  52.300  1.00  0.00           H
ATOM   4842  CB  ARG A 320     103.360  66.170  51.320  1.00  0.00           C
ATOM   4843  HB1 ARG A 320     103.760  65.260  51.760  1.00  0.00           H
ATOM   4844  HB2 ARG A 320     103.020  65.950  50.310  1.00  0.00           H
ATOM   4845  CG  ARG A 320     102.100  66.700  52.130  1.00  0.00           C
ATOM   4846  HG1 ARG A 320     101.790  67.700  51.800  1.00  0.00           H
ATOM   4847  HG2 ARG A 320     102.480  66.960  53.120  1.00  0.00           H
ATOM   4848  CD  ARG A 320     100.840  65.760  52.190  1.00  0.00           C
ATOM   4849  HD1 ARG A 320     100.800  65.310  51.200  1.00  0.00           H
ATOM   4850  HD2 ARG A 320      99.930  66.300  52.470  1.00  0.00           H
ATOM   4851  NE  ARG A 320     101.200  64.710  53.170  1.00  0.00           N
ATOM   4852  HE  ARG A 320     102.160  64.740  53.490  1.00  0.00           H
ATOM   4853  CZ  ARG A 320     100.370  63.990  53.920  1.00  0.00           C
ATOM   4854  NH1 ARG A 320      99.220  63.860  53.380  1.00  0.00           N
ATOM   4855 1HH1 ARG A 320      99.130  64.050  52.390  1.00  0.00           H
ATOM   4856 2HH1 ARG A 320      98.550  63.270  53.850  1.00  0.00           H
ATOM   4857  NH2 ARG A 320     100.700  63.500  55.100  1.00  0.00           N
ATOM   4858 1HH2 ARG A 320     101.690  63.410  55.310  1.00  0.00           H
ATOM   4859 2HH2 ARG A 320     100.010  62.890  55.500  1.00  0.00           H
ATOM   4860  C   ARG A 320     105.690  66.410  50.460  1.00  0.00           C
ATOM   4861  O   ARG A 320     105.450  66.240  49.260  1.00  0.00           O
ATOM   4862  N   GLY A 321     106.820  65.990  51.060  1.00  0.00           N
ATOM   4863  H   GLY A 321     106.730  66.170  52.050  1.00  0.00           H
ATOM   4864  CA  GLY A 321     108.140  65.540  50.450  1.00  0.00           C
ATOM   4865  HA1 GLY A 321     107.950  65.130  49.460  1.00  0.00           H
ATOM   4866  HA2 GLY A 321     108.690  64.800  51.030  1.00  0.00           H
ATOM   4867  C   GLY A 321     109.210  66.580  50.290  1.00  0.00           C
ATOM   4868  O   GLY A 321     109.370  67.560  51.060  1.00  0.00           O
ATOM   4869  N   ASP A 322     110.080  66.280  49.310  1.00  0.00           N
ATOM   4870  H   ASP A 322     109.820  65.500  48.720  1.00  0.00           H
ATOM   4871  CA  ASP A 322     111.190  67.080  48.700  1.00  0.00           C
ATOM   4872  HA  ASP A 322     111.840  67.450  49.490  1.00  0.00           H
ATOM   4873  CB  ASP A 322     111.940  66.090  47.710  1.00  0.00           C
ATOM   4874  HB1 ASP A 322     111.210  65.680  47.020  1.00  0.00           H
ATOM   4875  HB2 ASP A 322     112.310  65.270  48.320  1.00  0.00           H
ATOM   4876  CG  ASP A 322     113.090  66.890  47.070  1.00  0.00           C
ATOM   4877  OD1 ASP A 322     113.730  67.610  47.840  1.00  0.00           O
ATOM   4878  OD2 ASP A 322     113.420  66.670  45.890  1.00  0.00           O
ATOM   4879  C   ASP A 322     110.710  68.380  47.900  1.00  0.00           C
ATOM   4880  O   ASP A 322     110.540  68.440  46.670  1.00  0.00           O
ATOM   4881  N   VAL A 323     110.500  69.480  48.690  1.00  0.00           N
ATOM   4882  H   VAL A 323     110.630  69.410  49.690  1.00  0.00           H
ATOM   4883  CA  VAL A 323     110.190  70.850  48.260  1.00  0.00           C
ATOM   4884  HA  VAL A 323     110.440  70.900  47.200  1.00  0.00           H
ATOM   4885  CB  VAL A 323     108.660  71.190  48.420  1.00  0.00           C
ATOM   4886  HB  VAL A 323     108.340  71.160  49.450  1.00  0.00           H
ATOM   4887  CG1 VAL A 323     108.290  72.540  47.900  1.00  0.00           C
ATOM   4888 1HG1 VAL A 323     108.590  73.240  48.680  1.00  0.00           H
ATOM   4889 2HG1 VAL A 323     108.930  72.830  47.070  1.00  0.00           H
ATOM   4890 3HG1 VAL A 323     107.250  72.640  47.570  1.00  0.00           H
ATOM   4891  CG2 VAL A 323     107.840  70.160  47.670  1.00  0.00           C
ATOM   4892 1HG2 VAL A 323     106.780  70.410  47.660  1.00  0.00           H
ATOM   4893 2HG2 VAL A 323     108.240  70.060  46.660  1.00  0.00           H
ATOM   4894 3HG2 VAL A 323     108.000  69.240  48.220  1.00  0.00           H
ATOM   4895  C   VAL A 323     111.010  71.810  49.220  1.00  0.00           C
ATOM   4896  O   VAL A 323     111.230  71.530  50.400  1.00  0.00           O
ATOM   4897  N   VAL A 324     111.390  73.050  48.710  1.00  0.00           N
ATOM   4898  H   VAL A 324     111.330  73.180  47.710  1.00  0.00           H
ATOM   4899  CA  VAL A 324     112.010  74.170  49.500  1.00  0.00           C
ATOM   4900  HA  VAL A 324     111.740  74.000  50.540  1.00  0.00           H
ATOM   4901  CB  VAL A 324     113.510  74.160  49.410  1.00  0.00           C
ATOM   4902  HB  VAL A 324     113.900  75.040  49.920  1.00  0.00           H
ATOM   4903  CG1 VAL A 324     114.100  72.900  50.070  1.00  0.00           C
ATOM   4904 1HG1 VAL A 324     115.190  72.820  50.000  1.00  0.00           H
ATOM   4905 2HG1 VAL A 324     114.080  72.970  51.160  1.00  0.00           H
ATOM   4906 3HG1 VAL A 324     113.780  71.960  49.640  1.00  0.00           H
ATOM   4907  CG2 VAL A 324     114.030  74.250  47.940  1.00  0.00           C
ATOM   4908 1HG2 VAL A 324     113.540  75.110  47.490  1.00  0.00           H
ATOM   4909 2HG2 VAL A 324     115.120  74.300  47.960  1.00  0.00           H
ATOM   4910 3HG2 VAL A 324     113.740  73.370  47.360  1.00  0.00           H
ATOM   4911  C   VAL A 324     111.420  75.550  49.080  1.00  0.00           C
ATOM   4912  O   VAL A 324     110.990  75.710  47.860  1.00  0.00           O
ATOM   4913  N   PRO A 325     111.410  76.600  49.940  1.00  0.00           N
ATOM   4914  CD  PRO A 325     111.860  76.670  51.300  1.00  0.00           C
ATOM   4915  HD1 PRO A 325     112.840  77.140  51.370  1.00  0.00           H
ATOM   4916  HD2 PRO A 325     111.750  75.690  51.770  1.00  0.00           H
ATOM   4917  CG  PRO A 325     110.880  77.630  52.000  1.00  0.00           C
ATOM   4918  HG1 PRO A 325     111.280  78.030  52.930  1.00  0.00           H
ATOM   4919  HG2 PRO A 325     109.940  77.120  52.250  1.00  0.00           H
ATOM   4920  CB  PRO A 325     110.760  78.670  50.860  1.00  0.00           C
ATOM   4921  HB1 PRO A 325     111.730  79.160  50.810  1.00  0.00           H
ATOM   4922  HB2 PRO A 325     109.860  79.290  50.910  1.00  0.00           H
ATOM   4923  CA  PRO A 325     110.700  77.820  49.640  1.00  0.00           C
ATOM   4924  HA  PRO A 325     109.650  77.550  49.510  1.00  0.00           H
ATOM   4925  C   PRO A 325     111.120  78.540  48.390  1.00  0.00           C
ATOM   4926  O   PRO A 325     110.230  79.050  47.690  1.00  0.00           O
ATOM   4927  N   LYS A 326     112.460  78.600  48.030  1.00  0.00           N
ATOM   4928  H   LYS A 326     113.140  78.300  48.720  1.00  0.00           H
ATOM   4929  CA  LYS A 326     112.960  79.170  46.770  1.00  0.00           C
ATOM   4930  HA  LYS A 326     112.710  80.240  46.730  1.00  0.00           H
ATOM   4931  CB  LYS A 326     114.510  78.920  46.680  1.00  0.00           C
ATOM   4932  HB1 LYS A 326     114.610  77.840  46.570  1.00  0.00           H
ATOM   4933  HB2 LYS A 326     115.090  79.370  47.480  1.00  0.00           H
ATOM   4934  CG  LYS A 326     115.070  79.710  45.450  1.00  0.00           C
ATOM   4935  HG1 LYS A 326     114.990  80.770  45.690  1.00  0.00           H
ATOM   4936  HG2 LYS A 326     114.640  79.460  44.480  1.00  0.00           H
ATOM   4937  CD  LYS A 326     116.610  79.510  45.470  1.00  0.00           C
ATOM   4938  HD1 LYS A 326     116.880  78.490  45.190  1.00  0.00           H
ATOM   4939  HD2 LYS A 326     117.060  79.770  46.420  1.00  0.00           H
ATOM   4940  CE  LYS A 326     117.290  80.440  44.430  1.00  0.00           C
ATOM   4941  HE1 LYS A 326     116.940  81.450  44.630  1.00  0.00           H
ATOM   4942  HE2 LYS A 326     116.950  80.200  43.420  1.00  0.00           H
ATOM   4943  NZ  LYS A 326     118.760  80.480  44.430  1.00  0.00           N
ATOM   4944  HZ1 LYS A 326     119.130  79.640  44.020  1.00  0.00           H
ATOM   4945  HZ2 LYS A 326     119.130  81.330  44.020  1.00  0.00           H
ATOM   4946  HZ3 LYS A 326     119.080  80.360  45.380  1.00  0.00           H
ATOM   4947  C   LYS A 326     112.250  78.550  45.630  1.00  0.00           C
ATOM   4948  O   LYS A 326     111.630  79.320  44.920  1.00  0.00           O
ATOM   4949  N   ASP A 327     112.270  77.240  45.470  1.00  0.00           N
ATOM   4950  H   ASP A 327     112.820  76.670  46.100  1.00  0.00           H
ATOM   4951  CA  ASP A 327     111.430  76.720  44.340  1.00  0.00           C
ATOM   4952  HA  ASP A 327     111.760  77.250  43.450  1.00  0.00           H
ATOM   4953  CB  ASP A 327     111.660  75.230  44.060  1.00  0.00           C
ATOM   4954  HB1 ASP A 327     111.210  74.960  43.100  1.00  0.00           H
ATOM   4955  HB2 ASP A 327     111.190  74.650  44.850  1.00  0.00           H
ATOM   4956  CG  ASP A 327     113.140  74.870  44.040  1.00  0.00           C
ATOM   4957  OD1 ASP A 327     113.840  75.360  43.110  1.00  0.00           O
ATOM   4958  OD2 ASP A 327     113.610  74.100  44.880  1.00  0.00           O
ATOM   4959  C   ASP A 327     109.930  77.050  44.380  1.00  0.00           C
ATOM   4960  O   ASP A 327     109.320  77.210  43.350  1.00  0.00           O
ATOM   4961  N   VAL A 328     109.290  77.190  45.560  1.00  0.00           N
ATOM   4962  H   VAL A 328     109.900  77.220  46.370  1.00  0.00           H
ATOM   4963  CA  VAL A 328     107.890  77.560  45.810  1.00  0.00           C
ATOM   4964  HA  VAL A 328     107.230  76.860  45.290  1.00  0.00           H
ATOM   4965  CB  VAL A 328     107.500  77.470  47.280  1.00  0.00           C
ATOM   4966  HB  VAL A 328     108.100  78.070  47.970  1.00  0.00           H
ATOM   4967  CG1 VAL A 328     106.070  77.900  47.520  1.00  0.00           C
ATOM   4968 1HG1 VAL A 328     105.540  77.410  48.340  1.00  0.00           H
ATOM   4969 2HG1 VAL A 328     106.100  78.980  47.660  1.00  0.00           H
ATOM   4970 3HG1 VAL A 328     105.410  77.690  46.680  1.00  0.00           H
ATOM   4971  CG2 VAL A 328     107.610  76.030  47.690  1.00  0.00           C
ATOM   4972 1HG2 VAL A 328     107.340  75.930  48.740  1.00  0.00           H
ATOM   4973 2HG2 VAL A 328     106.990  75.460  47.010  1.00  0.00           H
ATOM   4974 3HG2 VAL A 328     108.610  75.620  47.620  1.00  0.00           H
ATOM   4975  C   VAL A 328     107.640  78.960  45.280  1.00  0.00           C
ATOM   4976  O   VAL A 328     106.870  79.120  44.270  1.00  0.00           O
ATOM   4977  N   ASN A 329     108.390  79.900  45.790  1.00  0.00           N
ATOM   4978  H   ASN A 329     109.070  79.640  46.480  1.00  0.00           H
ATOM   4979  CA  ASN A 329     108.330  81.330  45.510  1.00  0.00           C
ATOM   4980  HA  ASN A 329     107.280  81.620  45.590  1.00  0.00           H
ATOM   4981  CB  ASN A 329     109.210  82.240  46.250  1.00  0.00           C
ATOM   4982  HB1 ASN A 329     109.080  83.190  45.710  1.00  0.00           H
ATOM   4983  HB2 ASN A 329     110.200  81.820  46.110  1.00  0.00           H
ATOM   4984  CG  ASN A 329     108.870  82.440  47.720  1.00  0.00           C
ATOM   4985  OD1 ASN A 329     107.980  83.250  48.000  1.00  0.00           O
ATOM   4986  ND2 ASN A 329     109.220  81.590  48.580  1.00  0.00           N
ATOM   4987 1HD2 ASN A 329     110.040  81.010  48.460  1.00  0.00           H
ATOM   4988 2HD2 ASN A 329     108.920  81.670  49.550  1.00  0.00           H
ATOM   4989  C   ASN A 329     108.500  81.470  43.960  1.00  0.00           C
ATOM   4990  O   ASN A 329     107.780  82.190  43.320  1.00  0.00           O
ATOM   4991  N   ALA A 330     109.500  80.790  43.410  1.00  0.00           N
ATOM   4992  H   ALA A 330     110.120  80.320  44.050  1.00  0.00           H
ATOM   4993  CA  ALA A 330     109.840  80.840  42.010  1.00  0.00           C
ATOM   4994  HA  ALA A 330     110.230  81.820  41.740  1.00  0.00           H
ATOM   4995  CB  ALA A 330     111.160  79.960  41.890  1.00  0.00           C
ATOM   4996  HB1 ALA A 330     111.370  79.860  40.820  1.00  0.00           H
ATOM   4997  HB2 ALA A 330     112.040  80.350  42.410  1.00  0.00           H
ATOM   4998  HB3 ALA A 330     110.930  78.960  42.230  1.00  0.00           H
ATOM   4999  C   ALA A 330     108.790  80.390  41.030  1.00  0.00           C
ATOM   5000  O   ALA A 330     108.810  80.900  39.920  1.00  0.00           O
ATOM   5001  N   ALA A 331     107.920  79.480  41.510  1.00  0.00           N
ATOM   5002  H   ALA A 331     108.130  79.100  42.420  1.00  0.00           H
ATOM   5003  CA  ALA A 331     106.810  78.880  40.700  1.00  0.00           C
ATOM   5004  HA  ALA A 331     107.240  78.920  39.700  1.00  0.00           H
ATOM   5005  CB  ALA A 331     106.610  77.500  41.220  1.00  0.00           C
ATOM   5006  HB1 ALA A 331     105.770  77.050  40.700  1.00  0.00           H
ATOM   5007  HB2 ALA A 331     107.510  76.950  40.960  1.00  0.00           H
ATOM   5008  HB3 ALA A 331     106.350  77.520  42.280  1.00  0.00           H
ATOM   5009  C   ALA A 331     105.650  79.870  40.790  1.00  0.00           C
ATOM   5010  O   ALA A 331     105.150  80.280  39.720  1.00  0.00           O
ATOM   5011  N   ILE A 332     105.300  80.360  42.020  1.00  0.00           N
ATOM   5012  H   ILE A 332     105.800  80.050  42.840  1.00  0.00           H
ATOM   5013  CA  ILE A 332     104.230  81.350  42.320  1.00  0.00           C
ATOM   5014  HA  ILE A 332     103.250  80.920  42.110  1.00  0.00           H
ATOM   5015  CB  ILE A 332     104.370  81.630  43.790  1.00  0.00           C
ATOM   5016  HB  ILE A 332     105.380  81.800  44.160  1.00  0.00           H
ATOM   5017  CG2 ILE A 332     103.460  82.860  44.220  1.00  0.00           C
ATOM   5018 1HG2 ILE A 332     103.810  83.770  43.720  1.00  0.00           H
ATOM   5019 2HG2 ILE A 332     102.430  82.670  43.920  1.00  0.00           H
ATOM   5020 3HG2 ILE A 332     103.540  83.130  45.270  1.00  0.00           H
ATOM   5021  CG1 ILE A 332     103.790  80.410  44.560  1.00  0.00           C
ATOM   5022 1HG1 ILE A 332     104.230  79.450  44.280  1.00  0.00           H
ATOM   5023 2HG1 ILE A 332     102.710  80.330  44.470  1.00  0.00           H
ATOM   5024  CD  ILE A 332     104.160  80.600  46.020  1.00  0.00           C
ATOM   5025  HD1 ILE A 332     103.460  81.360  46.380  1.00  0.00           H
ATOM   5026  HD2 ILE A 332     103.880  79.770  46.670  1.00  0.00           H
ATOM   5027  HD3 ILE A 332     105.170  80.970  46.190  1.00  0.00           H
ATOM   5028  C   ILE A 332     104.350  82.600  41.440  1.00  0.00           C
ATOM   5029  O   ILE A 332     103.300  83.080  40.990  1.00  0.00           O
ATOM   5030  N   ALA A 333     105.560  83.180  41.330  1.00  0.00           N
ATOM   5031  H   ALA A 333     106.360  82.800  41.820  1.00  0.00           H
ATOM   5032  CA  ALA A 333     105.820  84.290  40.410  1.00  0.00           C
ATOM   5033  HA  ALA A 333     105.120  85.120  40.550  1.00  0.00           H
ATOM   5034  CB  ALA A 333     107.160  84.980  40.820  1.00  0.00           C
ATOM   5035  HB1 ALA A 333     107.070  85.260  41.860  1.00  0.00           H
ATOM   5036  HB2 ALA A 333     108.030  84.360  40.610  1.00  0.00           H
ATOM   5037  HB3 ALA A 333     107.180  85.940  40.310  1.00  0.00           H
ATOM   5038  C   ALA A 333     105.540  84.060  38.890  1.00  0.00           C
ATOM   5039  O   ALA A 333     105.150  84.960  38.200  1.00  0.00           O
ATOM   5040  N   THR A 334     105.870  82.840  38.490  1.00  0.00           N
ATOM   5041  H   THR A 334     106.310  82.210  39.140  1.00  0.00           H
ATOM   5042  CA  THR A 334     105.670  82.390  37.110  1.00  0.00           C
ATOM   5043  HA  THR A 334     106.050  83.140  36.420  1.00  0.00           H
ATOM   5044  CB  THR A 334     106.390  81.100  36.880  1.00  0.00           C
ATOM   5045  HB  THR A 334     105.930  80.370  37.550  1.00  0.00           H
ATOM   5046  CG2 THR A 334     106.110  80.490  35.500  1.00  0.00           C
ATOM   5047 1HG2 THR A 334     106.820  79.690  35.260  1.00  0.00           H
ATOM   5048 2HG2 THR A 334     105.070  80.200  35.360  1.00  0.00           H
ATOM   5049 3HG2 THR A 334     106.350  81.280  34.800  1.00  0.00           H
ATOM   5050  OG1 THR A 334     107.800  81.270  37.100  1.00  0.00           O
ATOM   5051  HG1 THR A 334     107.980  81.820  37.860  1.00  0.00           H
ATOM   5052  C   THR A 334     104.210  82.130  36.850  1.00  0.00           C
ATOM   5053  O   THR A 334     103.710  82.490  35.780  1.00  0.00           O
ATOM   5054  N   ILE A 335     103.540  81.550  37.890  1.00  0.00           N
ATOM   5055  H   ILE A 335     104.090  81.110  38.610  1.00  0.00           H
ATOM   5056  CA  ILE A 335     102.140  81.310  37.710  1.00  0.00           C
ATOM   5057  HA  ILE A 335     102.000  80.740  36.790  1.00  0.00           H
ATOM   5058  CB  ILE A 335     101.410  80.570  38.850  1.00  0.00           C
ATOM   5059  HB  ILE A 335     101.380  81.230  39.720  1.00  0.00           H
ATOM   5060  CG2 ILE A 335      99.990  80.390  38.540  1.00  0.00           C
[truncated: 718,201 more chars]
