# Supplementary material for: Identification and validation of novel microtubule suppressors with an imidazopyridine scaffold through structure-based virtual screening and docking
Source: RSC Med Chem. 2022 May 18;13(8):929–43. doi: 10.1039/d1md00392e (PMC9384815; doi:10.1039/d1md00392e)
Supplement: MD-013-D1MD00392E-s024 [file MD-013-D1MD00392E-s024.pdb]

REMARK    GENERATED BY TRJCONV
TITLE     TUBULIN ALPHA-1B CHAIN t= 500000.00000 step= 250000000
REMARK    THIS IS A SIMULATION BOX
CRYST1  135.567  109.914   96.367  90.00  90.00  90.00 P 1           1
MODEL        1
ATOM      1  N   MET A   1      21.440   4.600  62.870  1.00  0.00           N
ATOM      2  H1  MET A   1      21.460   3.650  63.210  1.00  0.00           H
ATOM      3  H2  MET A   1      21.500   4.500  61.870  1.00  0.00           H
ATOM      4  H3  MET A   1      22.280   5.090  63.160  1.00  0.00           H
ATOM      5  CA  MET A   1      20.270   5.400  63.340  1.00  0.00           C
ATOM      6  HA  MET A   1      19.370   4.900  62.980  1.00  0.00           H
ATOM      7  CB  MET A   1      20.220   5.670  64.850  1.00  0.00           C
ATOM      8  HB1 MET A   1      21.100   6.230  65.140  1.00  0.00           H
ATOM      9  HB2 MET A   1      20.250   4.690  65.330  1.00  0.00           H
ATOM     10  CG  MET A   1      18.990   6.470  65.330  1.00  0.00           C
ATOM     11  HG1 MET A   1      18.070   6.020  64.960  1.00  0.00           H
ATOM     12  HG2 MET A   1      19.130   7.510  65.030  1.00  0.00           H
ATOM     13  SD  MET A   1      18.760   6.520  67.140  1.00  0.00           S
ATOM     14  CE  MET A   1      20.470   6.840  67.700  1.00  0.00           C
ATOM     15  HE1 MET A   1      20.360   6.720  68.780  1.00  0.00           H
ATOM     16  HE2 MET A   1      21.160   6.100  67.300  1.00  0.00           H
ATOM     17  HE3 MET A   1      20.760   7.820  67.310  1.00  0.00           H
ATOM     18  C   MET A   1      20.230   6.750  62.580  1.00  0.00           C
ATOM     19  O   MET A   1      21.020   7.580  62.930  1.00  0.00           O
ATOM     20  N   ARG A   2      19.240   6.940  61.740  1.00  0.00           N
ATOM     21  H   ARG A   2      18.520   6.240  61.690  1.00  0.00           H
ATOM     22  CA  ARG A   2      18.940   8.170  61.120  1.00  0.00           C
ATOM     23  HA  ARG A   2      19.860   8.760  61.040  1.00  0.00           H
ATOM     24  CB  ARG A   2      18.380   8.020  59.700  1.00  0.00           C
ATOM     25  HB1 ARG A   2      18.140   9.040  59.410  1.00  0.00           H
ATOM     26  HB2 ARG A   2      17.460   7.440  59.660  1.00  0.00           H
ATOM     27  CG  ARG A   2      19.330   7.350  58.680  1.00  0.00           C
ATOM     28  HG1 ARG A   2      19.660   6.390  59.090  1.00  0.00           H
ATOM     29  HG2 ARG A   2      20.290   7.850  58.550  1.00  0.00           H
ATOM     30  CD  ARG A   2      18.720   7.250  57.280  1.00  0.00           C
ATOM     31  HD1 ARG A   2      19.460   6.840  56.590  1.00  0.00           H
ATOM     32  HD2 ARG A   2      18.360   8.160  56.810  1.00  0.00           H
ATOM     33  NE  ARG A   2      17.490   6.470  57.270  1.00  0.00           N
ATOM     34  HE  ARG A   2      16.910   6.580  58.090  1.00  0.00           H
ATOM     35  CZ  ARG A   2      17.180   5.460  56.450  1.00  0.00           C
ATOM     36  NH1 ARG A   2      17.680   5.180  55.310  1.00  0.00           N
ATOM     37 1HH1 ARG A   2      18.330   5.750  54.790  1.00  0.00           H
ATOM     38 2HH1 ARG A   2      17.430   4.300  54.890  1.00  0.00           H
ATOM     39  NH2 ARG A   2      16.220   4.690  56.790  1.00  0.00           N
ATOM     40 1HH2 ARG A   2      15.680   4.940  57.610  1.00  0.00           H
ATOM     41 2HH2 ARG A   2      16.220   3.770  56.370  1.00  0.00           H
ATOM     42  C   ARG A   2      18.090   9.050  62.060  1.00  0.00           C
ATOM     43  O   ARG A   2      17.390   8.650  62.990  1.00  0.00           O
ATOM     44  N   GLU A   3      18.170  10.340  61.800  1.00  0.00           N
ATOM     45  H   GLU A   3      18.440  10.650  60.880  1.00  0.00           H
ATOM     46  CA  GLU A   3      17.600  11.450  62.590  1.00  0.00           C
ATOM     47  HA  GLU A   3      16.930  11.080  63.360  1.00  0.00           H
ATOM     48  CB  GLU A   3      18.670  12.030  63.500  1.00  0.00           C
ATOM     49  HB1 GLU A   3      18.090  12.690  64.150  1.00  0.00           H
ATOM     50  HB2 GLU A   3      19.390  12.600  62.910  1.00  0.00           H
ATOM     51  CG  GLU A   3      19.430  11.050  64.400  1.00  0.00           C
ATOM     52  HG1 GLU A   3      19.660  10.130  63.850  1.00  0.00           H
ATOM     53  HG2 GLU A   3      18.800  10.910  65.270  1.00  0.00           H
ATOM     54  CD  GLU A   3      20.750  11.680  64.760  1.00  0.00           C
ATOM     55  OE1 GLU A   3      21.540  11.980  63.850  1.00  0.00           O
ATOM     56  OE2 GLU A   3      20.930  11.850  65.980  1.00  0.00           O
ATOM     57  C   GLU A   3      16.920  12.480  61.710  1.00  0.00           C
ATOM     58  O   GLU A   3      17.190  12.610  60.520  1.00  0.00           O
ATOM     59  N   CYS A   4      15.970  13.280  62.310  1.00  0.00           N
ATOM     60  H   CYS A   4      15.840  13.210  63.310  1.00  0.00           H
ATOM     61  CA  CYS A   4      15.340  14.430  61.630  1.00  0.00           C
ATOM     62  HA  CYS A   4      16.020  14.850  60.890  1.00  0.00           H
ATOM     63  CB  CYS A   4      14.140  13.940  60.830  1.00  0.00           C
ATOM     64  HB1 CYS A   4      14.400  13.140  60.140  1.00  0.00           H
ATOM     65  HB2 CYS A   4      13.710  14.790  60.300  1.00  0.00           H
ATOM     66  SG  CYS A   4      12.880  13.310  61.900  1.00  0.00           S
ATOM     67  HG  CYS A   4      13.460  12.200  62.350  1.00  0.00           H
ATOM     68  C   CYS A   4      15.050  15.600  62.580  1.00  0.00           C
ATOM     69  O   CYS A   4      14.820  15.320  63.750  1.00  0.00           O
ATOM     70  N   ILE A   5      15.090  16.810  62.130  1.00  0.00           N
ATOM     71  H   ILE A   5      15.190  17.000  61.150  1.00  0.00           H
ATOM     72  CA  ILE A   5      14.960  18.000  62.970  1.00  0.00           C
ATOM     73  HA  ILE A   5      14.850  17.700  64.010  1.00  0.00           H
ATOM     74  CB  ILE A   5      16.140  18.960  62.830  1.00  0.00           C
ATOM     75  HB  ILE A   5      16.280  19.270  61.800  1.00  0.00           H
ATOM     76  CG2 ILE A   5      15.970  20.280  63.580  1.00  0.00           C
ATOM     77 1HG2 ILE A   5      15.240  20.840  63.000  1.00  0.00           H
ATOM     78 2HG2 ILE A   5      15.770  20.110  64.640  1.00  0.00           H
ATOM     79 3HG2 ILE A   5      16.900  20.830  63.460  1.00  0.00           H
ATOM     80  CG1 ILE A   5      17.470  18.330  63.320  1.00  0.00           C
ATOM     81 1HG1 ILE A   5      17.470  17.260  63.100  1.00  0.00           H
ATOM     82 2HG1 ILE A   5      17.460  18.290  64.410  1.00  0.00           H
ATOM     83  CD  ILE A   5      18.810  18.840  62.810  1.00  0.00           C
ATOM     84  HD1 ILE A   5      19.020  19.880  63.020  1.00  0.00           H
ATOM     85  HD2 ILE A   5      19.660  18.170  62.980  1.00  0.00           H
ATOM     86  HD3 ILE A   5      18.800  18.900  61.720  1.00  0.00           H
ATOM     87  C   ILE A   5      13.670  18.760  62.550  1.00  0.00           C
ATOM     88  O   ILE A   5      13.480  18.850  61.340  1.00  0.00           O
ATOM     89  N   SER A   6      12.800  19.260  63.470  1.00  0.00           N
ATOM     90  H   SER A   6      13.080  19.420  64.420  1.00  0.00           H
ATOM     91  CA  SER A   6      11.540  19.930  63.070  1.00  0.00           C
ATOM     92  HA  SER A   6      11.490  19.890  61.980  1.00  0.00           H
ATOM     93  CB  SER A   6      10.270  19.320  63.470  1.00  0.00           C
ATOM     94  HB1 SER A   6      10.140  18.430  62.860  1.00  0.00           H
ATOM     95  HB2 SER A   6       9.410  19.970  63.270  1.00  0.00           H
ATOM     96  OG  SER A   6      10.240  18.920  64.800  1.00  0.00           O
ATOM     97  HG  SER A   6      10.930  18.250  64.880  1.00  0.00           H
ATOM     98  C   SER A   6      11.560  21.420  63.420  1.00  0.00           C
ATOM     99  O   SER A   6      12.080  21.820  64.470  1.00  0.00           O
ATOM    100  N   ILE A   7      10.970  22.210  62.510  1.00  0.00           N
ATOM    101  H   ILE A   7      10.570  21.780  61.690  1.00  0.00           H
ATOM    102  CA  ILE A   7      10.970  23.690  62.500  1.00  0.00           C
ATOM    103  HA  ILE A   7      11.430  24.140  63.380  1.00  0.00           H
ATOM    104  CB  ILE A   7      11.840  24.240  61.310  1.00  0.00           C
ATOM    105  HB  ILE A   7      12.790  24.030  61.790  1.00  0.00           H
ATOM    106  CG2 ILE A   7      11.790  23.480  60.020  1.00  0.00           C
ATOM    107 1HG2 ILE A   7      12.590  23.690  59.310  1.00  0.00           H
ATOM    108 2HG2 ILE A   7      11.870  22.430  60.290  1.00  0.00           H
ATOM    109 3HG2 ILE A   7      10.820  23.680  59.580  1.00  0.00           H
ATOM    110  CG1 ILE A   7      11.770  25.720  60.920  1.00  0.00           C
ATOM    111 1HG1 ILE A   7      10.750  25.910  60.590  1.00  0.00           H
ATOM    112 2HG1 ILE A   7      12.340  25.940  60.010  1.00  0.00           H
ATOM    113  CD  ILE A   7      12.160  26.780  61.970  1.00  0.00           C
ATOM    114  HD1 ILE A   7      11.610  26.640  62.900  1.00  0.00           H
ATOM    115  HD2 ILE A   7      13.220  26.840  62.230  1.00  0.00           H
ATOM    116  HD3 ILE A   7      11.830  27.720  61.530  1.00  0.00           H
ATOM    117  C   ILE A   7       9.510  24.190  62.410  1.00  0.00           C
ATOM    118  O   ILE A   7       8.740  24.010  61.470  1.00  0.00           O
ATOM    119  N   HIS A   8       9.190  24.900  63.470  1.00  0.00           N
ATOM    120  H   HIS A   8       9.860  25.030  64.210  1.00  0.00           H
ATOM    121  CA  HIS A   8       7.840  25.220  63.860  1.00  0.00           C
ATOM    122  HA  HIS A   8       7.170  24.760  63.130  1.00  0.00           H
ATOM    123  CB  HIS A   8       7.560  24.810  65.290  1.00  0.00           C
ATOM    124  HB1 HIS A   8       6.630  25.190  65.740  1.00  0.00           H
ATOM    125  HB2 HIS A   8       8.360  25.250  65.890  1.00  0.00           H
ATOM    126  CG  HIS A   8       7.670  23.360  65.410  1.00  0.00           C
ATOM    127  ND1 HIS A   8       6.570  22.530  65.780  1.00  0.00           N
ATOM    128  CE1 HIS A   8       7.060  21.270  65.770  1.00  0.00           C
ATOM    129  HE1 HIS A   8       6.510  20.430  66.170  1.00  0.00           H
ATOM    130  NE2 HIS A   8       8.420  21.230  65.580  1.00  0.00           N
ATOM    131  HE2 HIS A   8       9.020  20.420  65.560  1.00  0.00           H
ATOM    132  CD2 HIS A   8       8.800  22.540  65.360  1.00  0.00           C
ATOM    133  HD2 HIS A   8       9.810  22.880  65.190  1.00  0.00           H
ATOM    134  C   HIS A   8       7.730  26.690  63.760  1.00  0.00           C
ATOM    135  O   HIS A   8       8.600  27.390  64.250  1.00  0.00           O
ATOM    136  N   VAL A   9       6.660  27.200  63.160  1.00  0.00           N
ATOM    137  H   VAL A   9       6.020  26.540  62.740  1.00  0.00           H
ATOM    138  CA  VAL A   9       6.590  28.540  62.590  1.00  0.00           C
ATOM    139  HA  VAL A   9       7.410  29.150  62.960  1.00  0.00           H
ATOM    140  CB  VAL A   9       6.710  28.460  61.010  1.00  0.00           C
ATOM    141  HB  VAL A   9       5.750  28.280  60.520  1.00  0.00           H
ATOM    142  CG1 VAL A   9       7.330  29.750  60.470  1.00  0.00           C
ATOM    143 1HG1 VAL A   9       7.690  29.780  59.450  1.00  0.00           H
ATOM    144 2HG1 VAL A   9       6.570  30.540  60.520  1.00  0.00           H
ATOM    145 3HG1 VAL A   9       8.180  30.160  61.020  1.00  0.00           H
ATOM    146  CG2 VAL A   9       7.740  27.370  60.510  1.00  0.00           C
ATOM    147 1HG2 VAL A   9       8.790  27.570  60.710  1.00  0.00           H
ATOM    148 2HG2 VAL A   9       7.390  26.410  60.900  1.00  0.00           H
ATOM    149 3HG2 VAL A   9       7.690  27.220  59.430  1.00  0.00           H
ATOM    150  C   VAL A   9       5.270  29.220  63.030  1.00  0.00           C
ATOM    151  O   VAL A   9       4.260  28.530  63.120  1.00  0.00           O
ATOM    152  N   GLY A  10       5.230  30.520  63.310  1.00  0.00           N
ATOM    153  H   GLY A  10       6.120  30.980  63.390  1.00  0.00           H
ATOM    154  CA  GLY A  10       4.110  31.290  63.810  1.00  0.00           C
ATOM    155  HA1 GLY A  10       3.450  31.600  63.000  1.00  0.00           H
ATOM    156  HA2 GLY A  10       4.460  32.250  64.190  1.00  0.00           H
ATOM    157  C   GLY A  10       3.350  30.650  64.970  1.00  0.00           C
ATOM    158  O   GLY A  10       3.810  29.660  65.590  1.00  0.00           O
ATOM    159  N   GLN A  11       2.180  31.210  65.280  1.00  0.00           N
ATOM    160  H   GLN A  11       1.820  31.990  64.750  1.00  0.00           H
ATOM    161  CA  GLN A  11       1.340  30.650  66.300  1.00  0.00           C
ATOM    162  HA  GLN A  11       1.850  30.870  67.240  1.00  0.00           H
ATOM    163  CB  GLN A  11       0.150  31.570  66.370  1.00  0.00           C
ATOM    164  HB1 GLN A  11     135.150  31.520  65.440  1.00  0.00           H
ATOM    165  HB2 GLN A  11       0.540  32.560  66.590  1.00  0.00           H
ATOM    166  CG  GLN A  11     134.830  31.170  67.540  1.00  0.00           C
ATOM    167  HG1 GLN A  11     135.460  31.020  68.420  1.00  0.00           H
ATOM    168  HG2 GLN A  11     134.410  30.220  67.210  1.00  0.00           H
ATOM    169  CD  GLN A  11     133.790  32.280  67.900  1.00  0.00           C
ATOM    170  OE1 GLN A  11     133.630  33.300  67.260  1.00  0.00           O
ATOM    171  NE2 GLN A  11     132.950  32.010  68.840  1.00  0.00           N
ATOM    172 1HE2 GLN A  11     133.160  31.240  69.450  1.00  0.00           H
ATOM    173 2HE2 GLN A  11     132.220  32.640  69.170  1.00  0.00           H
ATOM    174  C   GLN A  11       1.110  29.180  66.250  1.00  0.00           C
ATOM    175  O   GLN A  11       1.250  28.500  67.270  1.00  0.00           O
ATOM    176  N   ALA A  12       0.830  28.610  65.050  1.00  0.00           N
ATOM    177  H   ALA A  12       0.650  29.220  64.270  1.00  0.00           H
ATOM    178  CA  ALA A  12       0.640  27.190  64.790  1.00  0.00           C
ATOM    179  HA  ALA A  12     135.450  26.850  65.510  1.00  0.00           H
ATOM    180  CB  ALA A  12       0.170  26.950  63.310  1.00  0.00           C
ATOM    181  HB1 ALA A  12       0.190  25.870  63.200  1.00  0.00           H
ATOM    182  HB2 ALA A  12     134.700  27.280  63.200  1.00  0.00           H
ATOM    183  HB3 ALA A  12       0.910  27.430  62.680  1.00  0.00           H
ATOM    184  C   ALA A  12       1.930  26.400  65.220  1.00  0.00           C
ATOM    185  O   ALA A  12       1.810  25.270  65.670  1.00  0.00           O
ATOM    186  N   GLY A  13       3.070  26.990  65.000  1.00  0.00           N
ATOM    187  H   GLY A  13       3.180  27.880  64.540  1.00  0.00           H
ATOM    188  CA  GLY A  13       4.300  26.430  65.620  1.00  0.00           C
ATOM    189  HA1 GLY A  13       5.090  27.150  65.370  1.00  0.00           H
ATOM    190  HA2 GLY A  13       4.580  25.490  65.160  1.00  0.00           H
ATOM    191  C   GLY A  13       4.250  26.280  67.220  1.00  0.00           C
ATOM    192  O   GLY A  13       4.770  25.210  67.650  1.00  0.00           O
ATOM    193  N   VAL A  14       3.770  27.260  67.900  1.00  0.00           N
ATOM    194  H   VAL A  14       3.470  28.070  67.380  1.00  0.00           H
ATOM    195  CA  VAL A  14       3.830  27.370  69.360  1.00  0.00           C
ATOM    196  HA  VAL A  14       4.570  26.590  69.560  1.00  0.00           H
ATOM    197  CB  VAL A  14       4.410  28.710  69.870  1.00  0.00           C
ATOM    198  HB  VAL A  14       4.390  28.750  70.960  1.00  0.00           H
ATOM    199  CG1 VAL A  14       5.900  28.770  69.390  1.00  0.00           C
ATOM    200 1HG1 VAL A  14       6.130  28.430  68.380  1.00  0.00           H
ATOM    201 2HG1 VAL A  14       6.320  29.770  69.360  1.00  0.00           H
ATOM    202 3HG1 VAL A  14       6.600  28.180  69.980  1.00  0.00           H
ATOM    203  CG2 VAL A  14       3.650  29.960  69.420  1.00  0.00           C
ATOM    204 1HG2 VAL A  14       4.080  30.810  69.940  1.00  0.00           H
ATOM    205 2HG2 VAL A  14       3.810  30.040  68.350  1.00  0.00           H
ATOM    206 3HG2 VAL A  14       2.580  29.980  69.620  1.00  0.00           H
ATOM    207  C   VAL A  14       2.560  26.900  70.160  1.00  0.00           C
ATOM    208  O   VAL A  14       2.780  26.350  71.260  1.00  0.00           O
ATOM    209  N   GLN A  15       1.360  26.970  69.570  1.00  0.00           N
ATOM    210  H   GLN A  15       1.320  27.360  68.650  1.00  0.00           H
ATOM    211  CA  GLN A  15       0.040  26.610  70.170  1.00  0.00           C
ATOM    212  HA  GLN A  15       0.100  26.810  71.240  1.00  0.00           H
ATOM    213  CB  GLN A  15     134.560  27.630  69.650  1.00  0.00           C
ATOM    214  HB1 GLN A  15     134.280  27.370  68.630  1.00  0.00           H
ATOM    215  HB2 GLN A  15     134.980  28.630  69.520  1.00  0.00           H
ATOM    216  CG  GLN A  15     133.330  27.760  70.610  1.00  0.00           C
ATOM    217  HG1 GLN A  15     133.710  28.030  71.600  1.00  0.00           H
ATOM    218  HG2 GLN A  15     132.730  26.850  70.730  1.00  0.00           H
ATOM    219  CD  GLN A  15     132.430  28.960  70.300  1.00  0.00           C
ATOM    220  OE1 GLN A  15     132.630  30.010  70.850  1.00  0.00           O
ATOM    221  NE2 GLN A  15     131.460  28.900  69.340  1.00  0.00           N
ATOM    222 1HE2 GLN A  15     131.490  28.160  68.650  1.00  0.00           H
ATOM    223 2HE2 GLN A  15     131.010  29.800  69.210  1.00  0.00           H
ATOM    224  C   GLN A  15     135.210  25.140  69.960  1.00  0.00           C
ATOM    225  O   GLN A  15     134.270  24.630  70.620  1.00  0.00           O
ATOM    226  N   ILE A  16       0.260  24.460  69.000  1.00  0.00           N
ATOM    227  H   ILE A  16       0.980  25.000  68.550  1.00  0.00           H
ATOM    228  CA  ILE A  16     135.530  23.080  68.670  1.00  0.00           C
ATOM    229  HA  ILE A  16     135.280  22.580  69.600  1.00  0.00           H
ATOM    230  CB  ILE A  16     134.250  22.980  67.740  1.00  0.00           C
ATOM    231  HB  ILE A  16     133.430  23.470  68.260  1.00  0.00           H
ATOM    232  CG2 ILE A  16     134.310  23.850  66.520  1.00  0.00           C
ATOM    233 1HG2 ILE A  16     135.030  23.350  65.860  1.00  0.00           H
ATOM    234 2HG2 ILE A  16     133.380  23.780  65.970  1.00  0.00           H
ATOM    235 3HG2 ILE A  16     134.650  24.870  66.710  1.00  0.00           H
ATOM    236  CG1 ILE A  16     133.830  21.540  67.450  1.00  0.00           C
ATOM    237 1HG1 ILE A  16     134.620  20.940  67.000  1.00  0.00           H
ATOM    238 2HG1 ILE A  16     132.900  21.640  66.890  1.00  0.00           H
ATOM    239  CD  ILE A  16     133.410  20.790  68.710  1.00  0.00           C
ATOM    240  HD1 ILE A  16     134.260  20.670  69.370  1.00  0.00           H
ATOM    241  HD2 ILE A  16     132.630  21.420  69.140  1.00  0.00           H
ATOM    242  HD3 ILE A  16     133.100  19.780  68.470  1.00  0.00           H
ATOM    243  C   ILE A  16       1.160  22.220  68.170  1.00  0.00           C
ATOM    244  O   ILE A  16       1.260  21.040  68.400  1.00  0.00           O
ATOM    245  N   GLY A  17       2.160  22.860  67.540  1.00  0.00           N
ATOM    246  H   GLY A  17       2.000  23.790  67.190  1.00  0.00           H
ATOM    247  CA  GLY A  17       3.430  22.270  67.050  1.00  0.00           C
ATOM    248  HA1 GLY A  17       4.040  23.000  66.510  1.00  0.00           H
ATOM    249  HA2 GLY A  17       3.230  21.340  66.520  1.00  0.00           H
ATOM    250  C   GLY A  17       4.190  21.770  68.340  1.00  0.00           C
ATOM    251  O   GLY A  17       4.630  20.630  68.500  1.00  0.00           O
ATOM    252  N   ASN A  18       4.420  22.640  69.330  1.00  0.00           N
ATOM    253  H   ASN A  18       4.190  23.610  69.130  1.00  0.00           H
ATOM    254  CA  ASN A  18       5.060  22.330  70.610  1.00  0.00           C
ATOM    255  HA  ASN A  18       5.980  21.860  70.270  1.00  0.00           H
ATOM    256  CB  ASN A  18       5.340  23.690  71.310  1.00  0.00           C
ATOM    257  HB1 ASN A  18       4.380  24.150  71.540  1.00  0.00           H
ATOM    258  HB2 ASN A  18       5.860  24.350  70.610  1.00  0.00           H
ATOM    259  CG  ASN A  18       6.070  23.520  72.590  1.00  0.00           C
ATOM    260  OD1 ASN A  18       5.490  23.510  73.680  1.00  0.00           O
ATOM    261  ND2 ASN A  18       7.360  23.470  72.520  1.00  0.00           N
ATOM    262 1HD2 ASN A  18       7.760  23.590  71.600  1.00  0.00           H
ATOM    263 2HD2 ASN A  18       7.930  23.550  73.350  1.00  0.00           H
ATOM    264  C   ASN A  18       4.230  21.320  71.340  1.00  0.00           C
ATOM    265  O   ASN A  18       4.730  20.360  71.970  1.00  0.00           O
ATOM    266  N   ALA A  19       2.890  21.430  71.260  1.00  0.00           N
ATOM    267  H   ALA A  19       2.480  22.250  70.820  1.00  0.00           H
ATOM    268  CA  ALA A  19       2.020  20.450  71.920  1.00  0.00           C
ATOM    269  HA  ALA A  19       2.320  20.390  72.960  1.00  0.00           H
ATOM    270  CB  ALA A  19       0.560  20.940  71.860  1.00  0.00           C
ATOM    271  HB1 ALA A  19       0.530  22.010  72.070  1.00  0.00           H
ATOM    272  HB2 ALA A  19       0.150  20.700  70.880  1.00  0.00           H
ATOM    273  HB3 ALA A  19     135.440  20.520  72.590  1.00  0.00           H
ATOM    274  C   ALA A  19       2.170  19.020  71.300  1.00  0.00           C
ATOM    275  O   ALA A  19       2.140  18.000  71.950  1.00  0.00           O
ATOM    276  N   CYS A  20       2.470  18.950  69.970  1.00  0.00           N
ATOM    277  H   CYS A  20       2.590  19.770  69.400  1.00  0.00           H
ATOM    278  CA  CYS A  20       2.700  17.600  69.410  1.00  0.00           C
ATOM    279  HA  CYS A  20       2.040  16.800  69.730  1.00  0.00           H
ATOM    280  CB  CYS A  20       2.520  17.650  67.850  1.00  0.00           C
ATOM    281  HB1 CYS A  20       2.650  16.610  67.560  1.00  0.00           H
ATOM    282  HB2 CYS A  20       3.210  18.310  67.320  1.00  0.00           H
ATOM    283  SG  CYS A  20       0.850  18.070  67.330  1.00  0.00           S
ATOM    284  HG  CYS A  20       0.720  19.110  68.150  1.00  0.00           H
ATOM    285  C   CYS A  20       4.090  17.060  69.840  1.00  0.00           C
ATOM    286  O   CYS A  20       4.250  15.870  69.900  1.00  0.00           O
ATOM    287  N   TRP A  21       4.990  18.020  70.220  1.00  0.00           N
ATOM    288  H   TRP A  21       4.610  18.950  70.290  1.00  0.00           H
ATOM    289  CA  TRP A  21       6.310  17.670  70.820  1.00  0.00           C
ATOM    290  HA  TRP A  21       6.730  16.830  70.270  1.00  0.00           H
ATOM    291  CB  TRP A  21       7.330  18.800  70.700  1.00  0.00           C
ATOM    292  HB1 TRP A  21       7.890  18.880  71.630  1.00  0.00           H
ATOM    293  HB2 TRP A  21       6.850  19.780  70.660  1.00  0.00           H
ATOM    294  CG  TRP A  21       8.270  18.540  69.540  1.00  0.00           C
ATOM    295  CD1 TRP A  21       8.240  19.240  68.380  1.00  0.00           C
ATOM    296  HD1 TRP A  21       7.530  20.010  68.120  1.00  0.00           H
ATOM    297  NE1 TRP A  21       9.300  18.810  67.530  1.00  0.00           N
ATOM    298  HE1 TRP A  21       9.460  18.880  66.540  1.00  0.00           H
ATOM    299  CE2 TRP A  21       9.940  17.730  68.160  1.00  0.00           C
ATOM    300  CZ2 TRP A  21      11.090  17.070  67.700  1.00  0.00           C
ATOM    301  HZ2 TRP A  21      11.420  17.170  66.680  1.00  0.00           H
ATOM    302  CH2 TRP A  21      11.750  16.230  68.600  1.00  0.00           C
ATOM    303  HH2 TRP A  21      12.660  15.770  68.240  1.00  0.00           H
ATOM    304  CZ3 TRP A  21      11.200  15.990  69.880  1.00  0.00           C
ATOM    305  HZ3 TRP A  21      11.700  15.290  70.530  1.00  0.00           H
ATOM    306  CE3 TRP A  21      10.100  16.760  70.330  1.00  0.00           C
ATOM    307  HE3 TRP A  21       9.790  16.590  71.350  1.00  0.00           H
ATOM    308  CD2 TRP A  21       9.420  17.620  69.490  1.00  0.00           C
ATOM    309  C   TRP A  21       6.150  17.210  72.260  1.00  0.00           C
ATOM    310  O   TRP A  21       6.890  16.340  72.720  1.00  0.00           O
ATOM    311  N   GLU A  22       5.190  17.750  72.990  1.00  0.00           N
ATOM    312  H   GLU A  22       4.620  18.370  72.450  1.00  0.00           H
ATOM    313  CA  GLU A  22       4.900  17.250  74.330  1.00  0.00           C
ATOM    314  HA  GLU A  22       5.770  17.460  74.960  1.00  0.00           H
ATOM    315  CB  GLU A  22       3.770  18.120  75.030  1.00  0.00           C
ATOM    316  HB1 GLU A  22       3.520  17.560  75.930  1.00  0.00           H
ATOM    317  HB2 GLU A  22       2.890  18.330  74.420  1.00  0.00           H
ATOM    318  CG  GLU A  22       4.220  19.500  75.480  1.00  0.00           C
ATOM    319  HG1 GLU A  22       4.450  20.050  74.570  1.00  0.00           H
ATOM    320  HG2 GLU A  22       5.120  19.500  76.090  1.00  0.00           H
ATOM    321  CD  GLU A  22       3.080  20.350  76.100  1.00  0.00           C
ATOM    322  OE1 GLU A  22       2.090  19.810  76.600  1.00  0.00           O
ATOM    323  OE2 GLU A  22       3.150  21.610  76.020  1.00  0.00           O
ATOM    324  C   GLU A  22       4.450  15.780  74.210  1.00  0.00           C
ATOM    325  O   GLU A  22       4.810  14.920  74.920  1.00  0.00           O
ATOM    326  N   LEU A  23       3.540  15.520  73.270  1.00  0.00           N
ATOM    327  H   LEU A  23       3.150  16.320  72.800  1.00  0.00           H
ATOM    328  CA  LEU A  23       3.120  14.150  72.910  1.00  0.00           C
ATOM    329  HA  LEU A  23       2.690  13.700  73.800  1.00  0.00           H
ATOM    330  CB  LEU A  23       2.040  14.070  71.810  1.00  0.00           C
ATOM    331  HB1 LEU A  23       2.370  13.590  70.890  1.00  0.00           H
ATOM    332  HB2 LEU A  23       1.860  15.070  71.420  1.00  0.00           H
ATOM    333  CG  LEU A  23       0.750  13.300  72.080  1.00  0.00           C
ATOM    334  HG  LEU A  23       0.250  13.330  71.110  1.00  0.00           H
ATOM    335  CD1 LEU A  23       1.070  11.870  72.460  1.00  0.00           C
ATOM    336 1HD1 LEU A  23       1.670  11.850  73.370  1.00  0.00           H
ATOM    337 2HD1 LEU A  23       0.120  11.340  72.540  1.00  0.00           H
ATOM    338 3HD1 LEU A  23       1.630  11.510  71.600  1.00  0.00           H
ATOM    339  CD2 LEU A  23     135.490  14.060  73.160  1.00  0.00           C
ATOM    340 1HD2 LEU A  23     135.510  15.140  73.010  1.00  0.00           H
ATOM    341 2HD2 LEU A  23     134.470  13.710  73.010  1.00  0.00           H
ATOM    342 3HD2 LEU A  23       0.350  13.970  74.150  1.00  0.00           H
ATOM    343  C   LEU A  23       4.370  13.360  72.510  1.00  0.00           C
ATOM    344  O   LEU A  23       4.500  12.260  73.000  1.00  0.00           O
ATOM    345  N   TYR A  24       5.220  13.830  71.580  1.00  0.00           N
ATOM    346  H   TYR A  24       5.050  14.760  71.220  1.00  0.00           H
ATOM    347  CA  TYR A  24       6.500  13.170  71.290  1.00  0.00           C
ATOM    348  HA  TYR A  24       6.200  12.170  70.970  1.00  0.00           H
ATOM    349  CB  TYR A  24       7.280  13.980  70.160  1.00  0.00           C
ATOM    350  HB1 TYR A  24       8.190  13.510  69.790  1.00  0.00           H
ATOM    351  HB2 TYR A  24       7.470  14.980  70.550  1.00  0.00           H
ATOM    352  CG  TYR A  24       6.440  14.240  68.900  1.00  0.00           C
ATOM    353  CD1 TYR A  24       5.360  13.470  68.370  1.00  0.00           C
ATOM    354  HD1 TYR A  24       4.970  12.680  68.990  1.00  0.00           H
ATOM    355  CE1 TYR A  24       4.840  13.710  67.110  1.00  0.00           C
ATOM    356  HE1 TYR A  24       4.010  13.100  66.780  1.00  0.00           H
ATOM    357  CZ  TYR A  24       5.470  14.670  66.300  1.00  0.00           C
ATOM    358  OH  TYR A  24       5.170  14.780  65.000  1.00  0.00           O
ATOM    359  HH  TYR A  24       4.320  14.380  64.830  1.00  0.00           H
ATOM    360  CE2 TYR A  24       6.440  15.500  66.820  1.00  0.00           C
ATOM    361  HE2 TYR A  24       6.860  16.280  66.200  1.00  0.00           H
ATOM    362  CD2 TYR A  24       6.920  15.300  68.130  1.00  0.00           C
ATOM    363  HD2 TYR A  24       7.680  15.970  68.500  1.00  0.00           H
ATOM    364  C   TYR A  24       7.440  12.860  72.460  1.00  0.00           C
ATOM    365  O   TYR A  24       8.290  12.030  72.330  1.00  0.00           O
ATOM    366  N   CYS A  25       7.210  13.540  73.550  1.00  0.00           N
ATOM    367  H   CYS A  25       6.770  14.450  73.430  1.00  0.00           H
ATOM    368  CA  CYS A  25       7.920  13.280  74.770  1.00  0.00           C
ATOM    369  HA  CYS A  25       8.960  13.040  74.550  1.00  0.00           H
ATOM    370  CB  CYS A  25       7.820  14.500  75.770  1.00  0.00           C
ATOM    371  HB1 CYS A  25       8.340  14.160  76.670  1.00  0.00           H
ATOM    372  HB2 CYS A  25       6.800  14.640  76.140  1.00  0.00           H
ATOM    373  SG  CYS A  25       8.570  16.090  75.360  1.00  0.00           S
ATOM    374  HG  CYS A  25       7.710  16.280  74.350  1.00  0.00           H
ATOM    375  C   CYS A  25       7.280  12.060  75.410  1.00  0.00           C
ATOM    376  O   CYS A  25       8.010  11.210  75.990  1.00  0.00           O
ATOM    377  N   LEU A  26       5.950  11.970  75.410  1.00  0.00           N
ATOM    378  H   LEU A  26       5.480  12.720  74.920  1.00  0.00           H
ATOM    379  CA  LEU A  26       5.170  10.990  76.190  1.00  0.00           C
ATOM    380  HA  LEU A  26       5.740  10.960  77.120  1.00  0.00           H
ATOM    381  CB  LEU A  26       3.740  11.480  76.490  1.00  0.00           C
ATOM    382  HB1 LEU A  26       3.280  10.640  77.010  1.00  0.00           H
ATOM    383  HB2 LEU A  26       3.280  11.670  75.520  1.00  0.00           H
ATOM    384  CG  LEU A  26       3.700  12.740  77.340  1.00  0.00           C
ATOM    385  HG  LEU A  26       3.940  13.530  76.630  1.00  0.00           H
ATOM    386  CD1 LEU A  26       2.230  12.780  77.880  1.00  0.00           C
ATOM    387 1HD1 LEU A  26       1.990  11.900  78.480  1.00  0.00           H
ATOM    388 2HD1 LEU A  26       2.160  13.710  78.440  1.00  0.00           H
ATOM    389 3HD1 LEU A  26       1.560  12.850  77.020  1.00  0.00           H
ATOM    390  CD2 LEU A  26       4.660  12.660  78.480  1.00  0.00           C
ATOM    391 1HD2 LEU A  26       5.690  12.870  78.190  1.00  0.00           H
ATOM    392 2HD2 LEU A  26       4.450  13.410  79.240  1.00  0.00           H
ATOM    393 3HD2 LEU A  26       4.550  11.680  78.930  1.00  0.00           H
ATOM    394  C   LEU A  26       5.140   9.580  75.510  1.00  0.00           C
ATOM    395  O   LEU A  26       5.350   8.500  76.100  1.00  0.00           O
ATOM    396  N   GLU A  27       5.210   9.640  74.210  1.00  0.00           N
ATOM    397  H   GLU A  27       4.960  10.510  73.760  1.00  0.00           H
ATOM    398  CA  GLU A  27       5.600   8.610  73.240  1.00  0.00           C
ATOM    399  HA  GLU A  27       4.840   7.850  73.450  1.00  0.00           H
ATOM    400  CB  GLU A  27       5.380   9.060  71.770  1.00  0.00           C
ATOM    401  HB1 GLU A  27       6.000   8.480  71.090  1.00  0.00           H
ATOM    402  HB2 GLU A  27       5.880  10.030  71.780  1.00  0.00           H
ATOM    403  CG  GLU A  27       3.930   9.120  71.230  1.00  0.00           C
ATOM    404  HG1 GLU A  27       3.880   9.990  70.570  1.00  0.00           H
ATOM    405  HG2 GLU A  27       3.230   9.340  72.050  1.00  0.00           H
ATOM    406  CD  GLU A  27       3.440   7.820  70.500  1.00  0.00           C
ATOM    407  OE1 GLU A  27       2.930   6.870  71.120  1.00  0.00           O
ATOM    408  OE2 GLU A  27       3.720   7.700  69.270  1.00  0.00           O
ATOM    409  C   GLU A  27       7.030   7.940  73.380  1.00  0.00           C
ATOM    410  O   GLU A  27       7.270   6.780  72.960  1.00  0.00           O
ATOM    411  N   HIS A  28       7.990   8.650  73.950  1.00  0.00           N
ATOM    412  H   HIS A  28       7.750   9.620  74.050  1.00  0.00           H
ATOM    413  CA  HIS A  28       9.390   8.210  74.280  1.00  0.00           C
ATOM    414  HA  HIS A  28       9.410   7.170  73.950  1.00  0.00           H
ATOM    415  CB  HIS A  28      10.430   9.090  73.570  1.00  0.00           C
ATOM    416  HB1 HIS A  28      11.330   9.080  74.170  1.00  0.00           H
ATOM    417  HB2 HIS A  28      10.130  10.140  73.620  1.00  0.00           H
ATOM    418  CG  HIS A  28      10.690   8.620  72.120  1.00  0.00           C
ATOM    419  ND1 HIS A  28      11.160   9.490  71.170  1.00  0.00           N
ATOM    420  CE1 HIS A  28      11.220   8.750  70.060  1.00  0.00           C
ATOM    421  HE1 HIS A  28      11.490   9.150  69.090  1.00  0.00           H
ATOM    422  NE2 HIS A  28      10.810   7.520  70.230  1.00  0.00           N
ATOM    423  HE2 HIS A  28      10.740   6.830  69.500  1.00  0.00           H
ATOM    424  CD2 HIS A  28      10.350   7.410  71.540  1.00  0.00           C
ATOM    425  HD2 HIS A  28       9.940   6.530  72.020  1.00  0.00           H
ATOM    426  C   HIS A  28       9.680   8.100  75.790  1.00  0.00           C
ATOM    427  O   HIS A  28      10.770   7.770  76.220  1.00  0.00           O
ATOM    428  N   GLY A  29       8.680   8.370  76.610  1.00  0.00           N
ATOM    429  H   GLY A  29       7.810   8.670  76.200  1.00  0.00           H
ATOM    430  CA  GLY A  29       8.780   8.160  78.010  1.00  0.00           C
ATOM    431  HA1 GLY A  29       9.240   7.220  78.320  1.00  0.00           H
ATOM    432  HA2 GLY A  29       7.790   8.150  78.460  1.00  0.00           H
ATOM    433  C   GLY A  29       9.420   9.380  78.730  1.00  0.00           C
ATOM    434  O   GLY A  29       9.690   9.280  79.900  1.00  0.00           O
ATOM    435  N   ILE A  30       9.720  10.510  78.090  1.00  0.00           N
ATOM    436  H   ILE A  30       9.250  10.690  77.210  1.00  0.00           H
ATOM    437  CA  ILE A  30      10.410  11.670  78.710  1.00  0.00           C
ATOM    438  HA  ILE A  30      11.180  11.220  79.340  1.00  0.00           H
ATOM    439  CB  ILE A  30      11.130  12.450  77.590  1.00  0.00           C
ATOM    440  HB  ILE A  30      10.490  12.560  76.710  1.00  0.00           H
ATOM    441  CG2 ILE A  30      11.490  13.900  77.990  1.00  0.00           C
ATOM    442 1HG2 ILE A  30      12.040  13.980  78.930  1.00  0.00           H
ATOM    443 2HG2 ILE A  30      12.080  14.450  77.260  1.00  0.00           H
ATOM    444 3HG2 ILE A  30      10.560  14.470  78.060  1.00  0.00           H
ATOM    445  CG1 ILE A  30      12.310  11.510  77.220  1.00  0.00           C
ATOM    446 1HG1 ILE A  30      12.010  10.490  76.950  1.00  0.00           H
ATOM    447 2HG1 ILE A  30      12.910  11.430  78.130  1.00  0.00           H
ATOM    448  CD  ILE A  30      13.120  12.090  76.040  1.00  0.00           C
ATOM    449  HD1 ILE A  30      13.930  11.430  75.720  1.00  0.00           H
ATOM    450  HD2 ILE A  30      12.480  12.180  75.160  1.00  0.00           H
ATOM    451  HD3 ILE A  30      13.450  13.070  76.370  1.00  0.00           H
ATOM    452  C   ILE A  30       9.560  12.470  79.720  1.00  0.00           C
ATOM    453  O   ILE A  30       8.340  12.530  79.560  1.00  0.00           O
ATOM    454  N   GLN A  31      10.200  12.980  80.780  1.00  0.00           N
ATOM    455  H   GLN A  31      11.160  12.730  80.940  1.00  0.00           H
ATOM    456  CA  GLN A  31       9.540  13.830  81.700  1.00  0.00           C
ATOM    457  HA  GLN A  31       8.460  13.640  81.700  1.00  0.00           H
ATOM    458  CB  GLN A  31      10.110  13.620  83.080  1.00  0.00           C
ATOM    459  HB1 GLN A  31      10.010  14.420  83.810  1.00  0.00           H
ATOM    460  HB2 GLN A  31      11.180  13.410  83.070  1.00  0.00           H
ATOM    461  CG  GLN A  31       9.390  12.380  83.650  1.00  0.00           C
ATOM    462  HG1 GLN A  31       9.770  11.550  83.050  1.00  0.00           H
ATOM    463  HG2 GLN A  31       8.320  12.500  83.490  1.00  0.00           H
ATOM    464  CD  GLN A  31       9.690  12.190  85.110  1.00  0.00           C
ATOM    465  OE1 GLN A  31      10.290  12.990  85.790  1.00  0.00           O
ATOM    466  NE2 GLN A  31       9.160  11.110  85.650  1.00  0.00           N
ATOM    467 1HE2 GLN A  31       8.480  10.630  85.080  1.00  0.00           H
ATOM    468 2HE2 GLN A  31       9.330  10.960  86.640  1.00  0.00           H
ATOM    469  C   GLN A  31       9.870  15.230  81.320  1.00  0.00           C
ATOM    470  O   GLN A  31      10.940  15.510  80.810  1.00  0.00           O
ATOM    471  N   PRO A  32       9.080  16.230  81.780  1.00  0.00           N
ATOM    472  CD  PRO A  32       7.740  16.020  82.430  1.00  0.00           C
ATOM    473  HD1 PRO A  32       7.760  15.900  83.510  1.00  0.00           H
ATOM    474  HD2 PRO A  32       7.110  15.230  82.000  1.00  0.00           H
ATOM    475  CG  PRO A  32       6.980  17.310  82.240  1.00  0.00           C
ATOM    476  HG1 PRO A  32       6.310  17.520  83.080  1.00  0.00           H
ATOM    477  HG2 PRO A  32       6.440  17.250  81.290  1.00  0.00           H
ATOM    478  CB  PRO A  32       8.110  18.300  82.320  1.00  0.00           C
ATOM    479  HB1 PRO A  32       8.360  18.480  83.370  1.00  0.00           H
ATOM    480  HB2 PRO A  32       7.780  19.260  81.930  1.00  0.00           H
ATOM    481  CA  PRO A  32       9.290  17.660  81.560  1.00  0.00           C
ATOM    482  HA  PRO A  32       9.230  17.820  80.480  1.00  0.00           H
ATOM    483  C   PRO A  32      10.610  18.300  82.070  1.00  0.00           C
ATOM    484  O   PRO A  32      10.940  19.400  81.660  1.00  0.00           O
ATOM    485  N   ASP A  33      11.370  17.600  82.900  1.00  0.00           N
ATOM    486  H   ASP A  33      10.960  16.730  83.210  1.00  0.00           H
ATOM    487  CA  ASP A  33      12.770  18.020  83.220  1.00  0.00           C
ATOM    488  HA  ASP A  33      12.760  19.100  83.400  1.00  0.00           H
ATOM    489  CB  ASP A  33      13.170  17.310  84.530  1.00  0.00           C
ATOM    490  HB1 ASP A  33      14.040  17.850  84.910  1.00  0.00           H
ATOM    491  HB2 ASP A  33      13.520  16.290  84.340  1.00  0.00           H
ATOM    492  CG  ASP A  33      12.130  17.480  85.590  1.00  0.00           C
ATOM    493  OD1 ASP A  33      11.790  16.430  86.240  1.00  0.00           O
ATOM    494  OD2 ASP A  33      11.590  18.560  85.870  1.00  0.00           O
ATOM    495  C   ASP A  33      13.810  17.680  82.160  1.00  0.00           C
ATOM    496  O   ASP A  33      14.980  18.060  82.250  1.00  0.00           O
ATOM    497  N   GLY A  34      13.380  17.090  81.070  1.00  0.00           N
ATOM    498  H   GLY A  34      12.420  16.770  81.150  1.00  0.00           H
ATOM    499  CA  GLY A  34      14.260  16.630  80.020  1.00  0.00           C
ATOM    500  HA1 GLY A  34      15.000  17.380  79.780  1.00  0.00           H
ATOM    501  HA2 GLY A  34      13.690  16.250  79.180  1.00  0.00           H
ATOM    502  C   GLY A  34      15.070  15.380  80.510  1.00  0.00           C
ATOM    503  O   GLY A  34      16.290  15.360  80.360  1.00  0.00           O
ATOM    504  N   GLN A  35      14.450  14.490  81.200  1.00  0.00           N
ATOM    505  H   GLN A  35      13.500  14.700  81.440  1.00  0.00           H
ATOM    506  CA  GLN A  35      15.070  13.190  81.610  1.00  0.00           C
ATOM    507  HA  GLN A  35      15.960  13.080  81.000  1.00  0.00           H
ATOM    508  CB  GLN A  35      15.200  13.150  83.110  1.00  0.00           C
ATOM    509  HB1 GLN A  35      15.650  12.180  83.300  1.00  0.00           H
ATOM    510  HB2 GLN A  35      14.160  13.110  83.450  1.00  0.00           H
ATOM    511  CG  GLN A  35      16.090  14.290  83.840  1.00  0.00           C
ATOM    512  HG1 GLN A  35      15.760  14.330  84.880  1.00  0.00           H
ATOM    513  HG2 GLN A  35      15.950  15.270  83.380  1.00  0.00           H
ATOM    514  CD  GLN A  35      17.570  14.000  83.700  1.00  0.00           C
ATOM    515  OE1 GLN A  35      18.190  13.720  84.750  1.00  0.00           O
ATOM    516  NE2 GLN A  35      18.080  14.240  82.520  1.00  0.00           N
ATOM    517 1HE2 GLN A  35      17.510  14.550  81.750  1.00  0.00           H
ATOM    518 2HE2 GLN A  35      19.070  14.050  82.430  1.00  0.00           H
ATOM    519  C   GLN A  35      14.190  12.010  81.100  1.00  0.00           C
ATOM    520  O   GLN A  35      12.960  12.050  81.340  1.00  0.00           O
ATOM    521  N   MET A  36      14.800  10.990  80.480  1.00  0.00           N
ATOM    522  H   MET A  36      15.760  11.090  80.190  1.00  0.00           H
ATOM    523  CA  MET A  36      14.160   9.680  80.360  1.00  0.00           C
ATOM    524  HA  MET A  36      13.090   9.840  80.260  1.00  0.00           H
ATOM    525  CB  MET A  36      14.570   8.980  79.060  1.00  0.00           C
ATOM    526  HB1 MET A  36      15.590   8.580  79.050  1.00  0.00           H
ATOM    527  HB2 MET A  36      14.630   9.690  78.230  1.00  0.00           H
ATOM    528  CG  MET A  36      13.600   7.830  78.620  1.00  0.00           C
ATOM    529  HG1 MET A  36      13.960   7.440  77.670  1.00  0.00           H
ATOM    530  HG2 MET A  36      12.640   8.310  78.390  1.00  0.00           H
ATOM    531  SD  MET A  36      13.410   6.450  79.750  1.00  0.00           S
ATOM    532  CE  MET A  36      12.240   5.470  78.850  1.00  0.00           C
ATOM    533  HE1 MET A  36      12.590   5.320  77.830  1.00  0.00           H
ATOM    534  HE2 MET A  36      12.130   4.500  79.340  1.00  0.00           H
ATOM    535  HE3 MET A  36      11.270   5.970  78.840  1.00  0.00           H
ATOM    536  C   MET A  36      14.440   8.890  81.660  1.00  0.00           C
ATOM    537  O   MET A  36      15.610   8.560  81.910  1.00  0.00           O
ATOM    538  N   PRO A  37      13.440   8.620  82.510  1.00  0.00           N
ATOM    539  CD  PRO A  37      11.970   8.660  82.320  1.00  0.00           C
ATOM    540  HD1 PRO A  37      11.540   8.160  81.460  1.00  0.00           H
ATOM    541  HD2 PRO A  37      11.630   9.700  82.280  1.00  0.00           H
ATOM    542  CG  PRO A  37      11.360   8.140  83.610  1.00  0.00           C
ATOM    543  HG1 PRO A  37      11.010   7.120  83.430  1.00  0.00           H
ATOM    544  HG2 PRO A  37      10.440   8.650  83.880  1.00  0.00           H
ATOM    545  CB  PRO A  37      12.510   8.220  84.560  1.00  0.00           C
ATOM    546  HB1 PRO A  37      12.450   7.490  85.370  1.00  0.00           H
ATOM    547  HB2 PRO A  37      12.480   9.190  85.060  1.00  0.00           H
ATOM    548  CA  PRO A  37      13.800   8.040  83.840  1.00  0.00           C
ATOM    549  HA  PRO A  37      14.390   8.780  84.390  1.00  0.00           H
ATOM    550  C   PRO A  37      14.510   6.610  83.800  1.00  0.00           C
ATOM    551  O   PRO A  37      15.290   6.280  84.650  1.00  0.00           O
ATOM    552  N   SER A  38      14.210   5.740  82.840  1.00  0.00           N
ATOM    553  H   SER A  38      13.620   6.080  82.090  1.00  0.00           H
ATOM    554  CA  SER A  38      14.840   4.430  82.550  1.00  0.00           C
ATOM    555  HA  SER A  38      15.070   3.980  83.520  1.00  0.00           H
ATOM    556  CB  SER A  38      13.830   3.510  81.810  1.00  0.00           C
ATOM    557  HB1 SER A  38      14.430   2.670  81.440  1.00  0.00           H
ATOM    558  HB2 SER A  38      13.460   4.030  80.940  1.00  0.00           H
ATOM    559  OG  SER A  38      12.690   3.090  82.600  1.00  0.00           O
ATOM    560  HG  SER A  38      11.930   3.410  82.120  1.00  0.00           H
ATOM    561  C   SER A  38      16.170   4.360  81.770  1.00  0.00           C
ATOM    562  O   SER A  38      16.760   3.310  81.700  1.00  0.00           O
ATOM    563  N   ASP A  39      16.720   5.490  81.270  1.00  0.00           N
ATOM    564  H   ASP A  39      16.290   6.390  81.440  1.00  0.00           H
ATOM    565  CA  ASP A  39      17.950   5.490  80.580  1.00  0.00           C
ATOM    566  HA  ASP A  39      17.810   4.680  79.870  1.00  0.00           H
ATOM    567  CB  ASP A  39      17.950   6.850  79.850  1.00  0.00           C
ATOM    568  HB1 ASP A  39      18.060   7.700  80.520  1.00  0.00           H
ATOM    569  HB2 ASP A  39      17.030   7.000  79.290  1.00  0.00           H
ATOM    570  CG  ASP A  39      19.160   6.820  78.890  1.00  0.00           C
ATOM    571  OD1 ASP A  39      19.540   7.870  78.370  1.00  0.00           O
ATOM    572  OD2 ASP A  39      19.790   5.810  78.620  1.00  0.00           O
ATOM    573  C   ASP A  39      19.140   5.360  81.510  1.00  0.00           C
ATOM    574  O   ASP A  39      19.330   6.230  82.320  1.00  0.00           O
ATOM    575  N   LYS A  40      19.920   4.240  81.480  1.00  0.00           N
ATOM    576  H   LYS A  40      19.770   3.570  80.750  1.00  0.00           H
ATOM    577  CA  LYS A  40      20.940   3.880  82.480  1.00  0.00           C
ATOM    578  HA  LYS A  40      20.450   3.740  83.440  1.00  0.00           H
ATOM    579  CB  LYS A  40      21.740   2.530  82.120  1.00  0.00           C
ATOM    580  HB1 LYS A  40      22.570   2.680  81.430  1.00  0.00           H
ATOM    581  HB2 LYS A  40      20.970   1.820  81.840  1.00  0.00           H
ATOM    582  CG  LYS A  40      22.490   2.000  83.380  1.00  0.00           C
ATOM    583  HG1 LYS A  40      21.690   1.680  84.030  1.00  0.00           H
ATOM    584  HG2 LYS A  40      23.050   2.840  83.790  1.00  0.00           H
ATOM    585  CD  LYS A  40      23.460   0.900  83.020  1.00  0.00           C
ATOM    586  HD1 LYS A  40      24.330   1.270  82.490  1.00  0.00           H
ATOM    587  HD2 LYS A  40      22.790   0.380  82.340  1.00  0.00           H
ATOM    588  CE  LYS A  40      23.840   0.040  84.280  1.00  0.00           C
ATOM    589  HE1 LYS A  40      22.900 109.770  84.790  1.00  0.00           H
ATOM    590  HE2 LYS A  40      24.390   0.690  84.960  1.00  0.00           H
ATOM    591  NZ  LYS A  40      24.510 108.700  83.830  1.00  0.00           N
ATOM    592  HZ1 LYS A  40      25.370 108.880  83.330  1.00  0.00           H
ATOM    593  HZ2 LYS A  40      24.700 107.980  84.510  1.00  0.00           H
ATOM    594  HZ3 LYS A  40      23.890 108.360  83.120  1.00  0.00           H
ATOM    595  C   LYS A  40      21.990   5.050  82.760  1.00  0.00           C
ATOM    596  O   LYS A  40      22.390   5.220  83.880  1.00  0.00           O
ATOM    597  N   THR A  41      22.400   5.790  81.760  1.00  0.00           N
ATOM    598  H   THR A  41      21.980   5.520  80.880  1.00  0.00           H
ATOM    599  CA  THR A  41      23.390   6.890  81.720  1.00  0.00           C
ATOM    600  HA  THR A  41      23.270   7.440  82.660  1.00  0.00           H
ATOM    601  CB  THR A  41      24.830   6.420  81.340  1.00  0.00           C
ATOM    602  HB  THR A  41      25.370   7.350  81.150  1.00  0.00           H
ATOM    603  CG2 THR A  41      25.400   5.480  82.340  1.00  0.00           C
ATOM    604 1HG2 THR A  41      25.300   5.990  83.290  1.00  0.00           H
ATOM    605 2HG2 THR A  41      24.780   4.580  82.300  1.00  0.00           H
ATOM    606 3HG2 THR A  41      26.410   5.220  82.020  1.00  0.00           H
ATOM    607  OG1 THR A  41      24.820   5.770  80.100  1.00  0.00           O
ATOM    608  HG1 THR A  41      24.030   5.220  80.000  1.00  0.00           H
ATOM    609  C   THR A  41      22.910   7.940  80.680  1.00  0.00           C
ATOM    610  O   THR A  41      22.190   7.610  79.780  1.00  0.00           O
ATOM    611  N   ILE A  42      23.380   9.200  80.820  1.00  0.00           N
ATOM    612  H   ILE A  42      23.960   9.410  81.620  1.00  0.00           H
ATOM    613  CA  ILE A  42      23.010  10.370  79.970  1.00  0.00           C
ATOM    614  HA  ILE A  42      22.210  10.040  79.310  1.00  0.00           H
ATOM    615  CB  ILE A  42      22.220  11.480  80.680  1.00  0.00           C
ATOM    616  HB  ILE A  42      22.810  12.120  81.340  1.00  0.00           H
ATOM    617  CG2 ILE A  42      21.480  12.310  79.610  1.00  0.00           C
ATOM    618 1HG2 ILE A  42      20.790  11.750  78.980  1.00  0.00           H
ATOM    619 2HG2 ILE A  42      20.900  13.060  80.130  1.00  0.00           H
ATOM    620 3HG2 ILE A  42      22.180  12.780  78.920  1.00  0.00           H
ATOM    621  CG1 ILE A  42      21.140  10.840  81.630  1.00  0.00           C
ATOM    622 1HG1 ILE A  42      21.610  10.310  82.450  1.00  0.00           H
ATOM    623 2HG1 ILE A  42      20.460  10.240  81.020  1.00  0.00           H
ATOM    624  CD  ILE A  42      20.330  11.890  82.350  1.00  0.00           C
ATOM    625  HD1 ILE A  42      21.000  12.600  82.830  1.00  0.00           H
ATOM    626  HD2 ILE A  42      19.660  12.380  81.640  1.00  0.00           H
ATOM    627  HD3 ILE A  42      19.740  11.340  83.090  1.00  0.00           H
ATOM    628  C   ILE A  42      24.250  10.870  79.320  1.00  0.00           C
ATOM    629  O   ILE A  42      25.230  11.210  80.070  1.00  0.00           O
ATOM    630  N   GLY A  43      24.280  10.870  78.010  1.00  0.00           N
ATOM    631  H   GLY A  43      23.410  10.620  77.550  1.00  0.00           H
ATOM    632  CA  GLY A  43      25.390  11.310  77.210  1.00  0.00           C
ATOM    633  HA1 GLY A  43      26.290  10.970  77.740  1.00  0.00           H
ATOM    634  HA2 GLY A  43      25.340  12.400  77.190  1.00  0.00           H
ATOM    635  C   GLY A  43      25.550  10.760  75.760  1.00  0.00           C
ATOM    636  O   GLY A  43      26.260  11.300  74.920  1.00  0.00           O
ATOM    637  N   GLY A  44      24.750   9.680  75.500  1.00  0.00           N
ATOM    638  H   GLY A  44      24.110   9.340  76.200  1.00  0.00           H
ATOM    639  CA  GLY A  44      24.640   9.140  74.130  1.00  0.00           C
ATOM    640  HA1 GLY A  44      25.640   8.920  73.730  1.00  0.00           H
ATOM    641  HA2 GLY A  44      24.270   9.880  73.430  1.00  0.00           H
ATOM    642  C   GLY A  44      23.770   7.870  74.190  1.00  0.00           C
ATOM    643  O   GLY A  44      23.270   7.460  75.190  1.00  0.00           O
ATOM    644  N   GLY A  45      23.610   7.190  73.060  1.00  0.00           N
ATOM    645  H   GLY A  45      23.950   7.540  72.180  1.00  0.00           H
ATOM    646  CA  GLY A  45      22.700   6.080  73.000  1.00  0.00           C
ATOM    647  HA1 GLY A  45      21.860   6.040  73.690  1.00  0.00           H
ATOM    648  HA2 GLY A  45      23.230   5.270  73.490  1.00  0.00           H
ATOM    649  C   GLY A  45      22.140   5.770  71.580  1.00  0.00           C
ATOM    650  O   GLY A  45      22.140   6.550  70.620  1.00  0.00           O
ATOM    651  N   ASP A  46      21.470   4.670  71.540  1.00  0.00           N
ATOM    652  H   ASP A  46      21.420   4.080  72.360  1.00  0.00           H
ATOM    653  CA  ASP A  46      20.760   4.090  70.370  1.00  0.00           C
ATOM    654  HA  ASP A  46      20.500   4.780  69.570  1.00  0.00           H
ATOM    655  CB  ASP A  46      21.690   2.960  69.840  1.00  0.00           C
ATOM    656  HB1 ASP A  46      22.620   3.330  69.410  1.00  0.00           H
ATOM    657  HB2 ASP A  46      21.210   2.560  68.950  1.00  0.00           H
ATOM    658  CG  ASP A  46      22.110   1.860  70.790  1.00  0.00           C
ATOM    659  OD1 ASP A  46      22.830   0.980  70.330  1.00  0.00           O
ATOM    660  OD2 ASP A  46      21.810   1.940  72.020  1.00  0.00           O
ATOM    661  C   ASP A  46      19.420   3.420  70.670  1.00  0.00           C
ATOM    662  O   ASP A  46      18.820   2.660  69.900  1.00  0.00           O
ATOM    663  N   ASP A  47      18.850   3.750  71.850  1.00  0.00           N
ATOM    664  H   ASP A  47      19.320   4.380  72.470  1.00  0.00           H
ATOM    665  CA  ASP A  47      17.450   3.490  72.150  1.00  0.00           C
ATOM    666  HA  ASP A  47      17.130   2.480  71.910  1.00  0.00           H
ATOM    667  CB  ASP A  47      17.210   3.800  73.660  1.00  0.00           C
ATOM    668  HB1 ASP A  47      16.180   3.620  73.960  1.00  0.00           H
ATOM    669  HB2 ASP A  47      17.620   4.800  73.830  1.00  0.00           H
ATOM    670  CG  ASP A  47      18.040   2.930  74.550  1.00  0.00           C
ATOM    671  OD1 ASP A  47      17.660   1.740  74.610  1.00  0.00           O
ATOM    672  OD2 ASP A  47      18.860   3.410  75.440  1.00  0.00           O
ATOM    673  C   ASP A  47      16.500   4.340  71.310  1.00  0.00           C
ATOM    674  O   ASP A  47      16.870   5.210  70.590  1.00  0.00           O
ATOM    675  N   SER A  48      15.170   4.070  71.410  1.00  0.00           N
ATOM    676  H   SER A  48      14.910   3.230  71.920  1.00  0.00           H
ATOM    677  CA  SER A  48      14.160   4.740  70.550  1.00  0.00           C
ATOM    678  HA  SER A  48      14.320   4.490  69.500  1.00  0.00           H
ATOM    679  CB  SER A  48      12.660   4.330  70.920  1.00  0.00           C
ATOM    680  HB1 SER A  48      12.650   3.270  70.640  1.00  0.00           H
ATOM    681  HB2 SER A  48      11.940   4.930  70.370  1.00  0.00           H
ATOM    682  OG  SER A  48      12.490   4.460  72.320  1.00  0.00           O
ATOM    683  HG  SER A  48      11.570   4.370  72.580  1.00  0.00           H
ATOM    684  C   SER A  48      14.180   6.290  70.640  1.00  0.00           C
ATOM    685  O   SER A  48      14.170   7.040  69.650  1.00  0.00           O
ATOM    686  N   PHE A  49      14.260   6.820  71.880  1.00  0.00           N
ATOM    687  H   PHE A  49      14.180   6.250  72.710  1.00  0.00           H
ATOM    688  CA  PHE A  49      14.300   8.230  72.190  1.00  0.00           C
ATOM    689  HA  PHE A  49      13.510   8.730  71.620  1.00  0.00           H
ATOM    690  CB  PHE A  49      14.030   8.450  73.690  1.00  0.00           C
ATOM    691  HB1 PHE A  49      13.070   7.980  73.920  1.00  0.00           H
ATOM    692  HB2 PHE A  49      14.040   9.520  73.890  1.00  0.00           H
ATOM    693  CG  PHE A  49      14.930   7.750  74.700  1.00  0.00           C
ATOM    694  CD1 PHE A  49      16.230   8.230  74.870  1.00  0.00           C
ATOM    695  HD1 PHE A  49      16.520   9.050  74.220  1.00  0.00           H
ATOM    696  CE1 PHE A  49      17.170   7.630  75.680  1.00  0.00           C
ATOM    697  HE1 PHE A  49      18.170   7.960  75.910  1.00  0.00           H
ATOM    698  CZ  PHE A  49      16.830   6.370  76.250  1.00  0.00           C
ATOM    699  HZ  PHE A  49      17.600   5.880  76.830  1.00  0.00           H
ATOM    700  CE2 PHE A  49      15.570   5.790  76.040  1.00  0.00           C
ATOM    701  HE2 PHE A  49      15.490   4.770  76.370  1.00  0.00           H
ATOM    702  CD2 PHE A  49      14.630   6.420  75.170  1.00  0.00           C
ATOM    703  HD2 PHE A  49      13.670   5.970  74.960  1.00  0.00           H
ATOM    704  C   PHE A  49      15.630   8.940  71.650  1.00  0.00           C
ATOM    705  O   PHE A  49      15.640  10.110  71.400  1.00  0.00           O
ATOM    706  N   ASN A  50      16.670   8.190  71.410  1.00  0.00           N
ATOM    707  H   ASN A  50      16.580   7.190  71.410  1.00  0.00           H
ATOM    708  CA  ASN A  50      17.880   8.710  70.740  1.00  0.00           C
ATOM    709  HA  ASN A  50      18.140   9.640  71.250  1.00  0.00           H
ATOM    710  CB  ASN A  50      19.110   7.750  70.950  1.00  0.00           C
ATOM    711  HB1 ASN A  50      20.000   8.170  70.470  1.00  0.00           H
ATOM    712  HB2 ASN A  50      18.840   6.800  70.490  1.00  0.00           H
ATOM    713  CG  ASN A  50      19.350   7.560  72.440  1.00  0.00           C
ATOM    714  OD1 ASN A  50      19.420   6.500  73.030  1.00  0.00           O
ATOM    715  ND2 ASN A  50      19.570   8.670  73.080  1.00  0.00           N
ATOM    716 1HD2 ASN A  50      19.920   9.490  72.600  1.00  0.00           H
ATOM    717 2HD2 ASN A  50      19.820   8.560  74.050  1.00  0.00           H
ATOM    718  C   ASN A  50      17.640   9.060  69.280  1.00  0.00           C
ATOM    719  O   ASN A  50      18.370   9.870  68.690  1.00  0.00           O
ATOM    720  N   THR A  51      16.500   8.740  68.690  1.00  0.00           N
ATOM    721  H   THR A  51      15.740   8.250  69.150  1.00  0.00           H
ATOM    722  CA  THR A  51      16.130   9.230  67.370  1.00  0.00           C
ATOM    723  HA  THR A  51      16.940   9.110  66.660  1.00  0.00           H
ATOM    724  CB  THR A  51      14.880   8.450  66.750  1.00  0.00           C
ATOM    725  HB  THR A  51      14.710   8.830  65.740  1.00  0.00           H
ATOM    726  CG2 THR A  51      15.060   6.970  66.650  1.00  0.00           C
ATOM    727 1HG2 THR A  51      15.560   6.630  67.560  1.00  0.00           H
ATOM    728 2HG2 THR A  51      14.100   6.470  66.600  1.00  0.00           H
ATOM    729 3HG2 THR A  51      15.860   6.820  65.920  1.00  0.00           H
ATOM    730  OG1 THR A  51      13.790   8.800  67.600  1.00  0.00           O
ATOM    731  HG1 THR A  51      13.820   8.150  68.300  1.00  0.00           H
ATOM    732  C   THR A  51      15.770  10.690  67.330  1.00  0.00           C
ATOM    733  O   THR A  51      15.790  11.320  66.250  1.00  0.00           O
ATOM    734  N   PHE A  52      15.310  11.250  68.490  1.00  0.00           N
ATOM    735  H   PHE A  52      15.330  10.650  69.300  1.00  0.00           H
ATOM    736  CA  PHE A  52      14.430  12.460  68.530  1.00  0.00           C
ATOM    737  HA  PHE A  52      14.530  12.880  67.530  1.00  0.00           H
ATOM    738  CB  PHE A  52      12.960  12.060  68.700  1.00  0.00           C
ATOM    739  HB1 PHE A  52      12.490  12.520  69.570  1.00  0.00           H
ATOM    740  HB2 PHE A  52      12.840  11.000  68.920  1.00  0.00           H
ATOM    741  CG  PHE A  52      12.160  12.390  67.430  1.00  0.00           C
ATOM    742  CD1 PHE A  52      12.450  11.870  66.160  1.00  0.00           C
ATOM    743  HD1 PHE A  52      13.110  11.020  66.080  1.00  0.00           H
ATOM    744  CE1 PHE A  52      11.730  12.260  65.020  1.00  0.00           C
ATOM    745  HE1 PHE A  52      11.850  11.720  64.090  1.00  0.00           H
ATOM    746  CZ  PHE A  52      10.620  13.140  65.130  1.00  0.00           C
ATOM    747  HZ  PHE A  52      10.010  13.330  64.270  1.00  0.00           H
ATOM    748  CE2 PHE A  52      10.320  13.700  66.380  1.00  0.00           C
ATOM    749  HE2 PHE A  52       9.460  14.350  66.480  1.00  0.00           H
ATOM    750  CD2 PHE A  52      11.060  13.330  67.540  1.00  0.00           C
ATOM    751  HD2 PHE A  52      10.710  13.660  68.500  1.00  0.00           H
ATOM    752  C   PHE A  52      14.900  13.510  69.540  1.00  0.00           C
ATOM    753  O   PHE A  52      14.470  14.650  69.410  1.00  0.00           O
ATOM    754  N   PHE A  53      15.620  13.140  70.560  1.00  0.00           N
ATOM    755  H   PHE A  53      15.880  12.160  70.580  1.00  0.00           H
ATOM    756  CA  PHE A  53      16.250  13.960  71.580  1.00  0.00           C
ATOM    757  HA  PHE A  53      16.040  15.010  71.420  1.00  0.00           H
ATOM    758  CB  PHE A  53      15.680  13.620  72.920  1.00  0.00           C
ATOM    759  HB1 PHE A  53      16.290  14.100  73.690  1.00  0.00           H
ATOM    760  HB2 PHE A  53      15.860  12.550  73.060  1.00  0.00           H
ATOM    761  CG  PHE A  53      14.210  13.970  73.160  1.00  0.00           C
ATOM    762  CD1 PHE A  53      13.180  13.130  72.630  1.00  0.00           C
ATOM    763  HD1 PHE A  53      13.390  12.290  71.990  1.00  0.00           H
ATOM    764  CE1 PHE A  53      11.810  13.480  72.810  1.00  0.00           C
ATOM    765  HE1 PHE A  53      11.040  12.770  72.540  1.00  0.00           H
ATOM    766  CZ  PHE A  53      11.440  14.640  73.540  1.00  0.00           C
ATOM    767  HZ  PHE A  53      10.390  14.790  73.770  1.00  0.00           H
ATOM    768  CE2 PHE A  53      12.410  15.490  73.990  1.00  0.00           C
ATOM    769  HE2 PHE A  53      12.110  16.460  74.380  1.00  0.00           H
ATOM    770  CD2 PHE A  53      13.760  15.120  73.880  1.00  0.00           C
ATOM    771  HD2 PHE A  53      14.520  15.720  74.360  1.00  0.00           H
ATOM    772  C   PHE A  53      17.780  13.750  71.450  1.00  0.00           C
ATOM    773  O   PHE A  53      18.230  12.630  71.300  1.00  0.00           O
ATOM    774  N   SER A  54      18.580  14.820  71.720  1.00  0.00           N
ATOM    775  H   SER A  54      18.090  15.660  72.000  1.00  0.00           H
ATOM    776  CA  SER A  54      20.000  14.830  71.940  1.00  0.00           C
ATOM    777  HA  SER A  54      20.350  14.050  71.260  1.00  0.00           H
ATOM    778  CB  SER A  54      20.710  16.180  71.580  1.00  0.00           C
ATOM    779  HB1 SER A  54      21.780  15.980  71.530  1.00  0.00           H
ATOM    780  HB2 SER A  54      20.470  17.030  72.220  1.00  0.00           H
ATOM    781  OG  SER A  54      20.520  16.600  70.210  1.00  0.00           O
ATOM    782  HG  SER A  54      20.760  17.520  70.110  1.00  0.00           H
ATOM    783  C   SER A  54      20.270  14.450  73.380  1.00  0.00           C
ATOM    784  O   SER A  54      19.590  14.870  74.320  1.00  0.00           O
ATOM    785  N   GLU A  55      21.320  13.730  73.630  1.00  0.00           N
ATOM    786  H   GLU A  55      21.600  13.140  72.870  1.00  0.00           H
ATOM    787  CA  GLU A  55      21.800  13.610  75.020  1.00  0.00           C
ATOM    788  HA  GLU A  55      20.940  13.780  75.670  1.00  0.00           H
ATOM    789  CB  GLU A  55      22.160  12.120  75.230  1.00  0.00           C
ATOM    790  HB1 GLU A  55      22.640  12.110  76.210  1.00  0.00           H
ATOM    791  HB2 GLU A  55      22.740  11.720  74.400  1.00  0.00           H
ATOM    792  CG  GLU A  55      20.880  11.220  75.590  1.00  0.00           C
ATOM    793  HG1 GLU A  55      20.260  11.170  74.690  1.00  0.00           H
ATOM    794  HG2 GLU A  55      20.350  11.670  76.430  1.00  0.00           H
ATOM    795  CD  GLU A  55      21.240   9.810  76.010  1.00  0.00           C
ATOM    796  OE1 GLU A  55      20.570   8.760  75.760  1.00  0.00           O
ATOM    797  OE2 GLU A  55      22.170   9.650  76.850  1.00  0.00           O
ATOM    798  C   GLU A  55      22.990  14.590  75.330  1.00  0.00           C
ATOM    799  O   GLU A  55      24.050  14.560  74.740  1.00  0.00           O
ATOM    800  N   THR A  56      22.760  15.520  76.270  1.00  0.00           N
ATOM    801  H   THR A  56      21.820  15.670  76.620  1.00  0.00           H
ATOM    802  CA  THR A  56      23.830  16.560  76.550  1.00  0.00           C
ATOM    803  HA  THR A  56      24.380  16.730  75.630  1.00  0.00           H
ATOM    804  CB  THR A  56      23.230  17.970  76.760  1.00  0.00           C
ATOM    805  HB  THR A  56      24.100  18.620  76.650  1.00  0.00           H
ATOM    806  CG2 THR A  56      22.170  18.450  75.720  1.00  0.00           C
ATOM    807 1HG2 THR A  56      22.030  19.530  75.770  1.00  0.00           H
ATOM    808 2HG2 THR A  56      22.550  18.290  74.710  1.00  0.00           H
ATOM    809 3HG2 THR A  56      21.200  17.970  75.830  1.00  0.00           H
ATOM    810  OG1 THR A  56      22.750  18.140  78.030  1.00  0.00           O
ATOM    811  HG1 THR A  56      22.220  18.920  77.860  1.00  0.00           H
ATOM    812  C   THR A  56      24.770  16.100  77.640  1.00  0.00           C
ATOM    813  O   THR A  56      24.470  15.370  78.530  1.00  0.00           O
ATOM    814  N   GLY A  57      26.010  16.610  77.570  1.00  0.00           N
ATOM    815  H   GLY A  57      26.170  17.260  76.810  1.00  0.00           H
ATOM    816  CA  GLY A  57      26.990  16.410  78.580  1.00  0.00           C
ATOM    817  HA1 GLY A  57      27.950  16.600  78.090  1.00  0.00           H
ATOM    818  HA2 GLY A  57      27.070  15.390  78.970  1.00  0.00           H
ATOM    819  C   GLY A  57      26.830  17.390  79.790  1.00  0.00           C
ATOM    820  O   GLY A  57      27.610  17.270  80.700  1.00  0.00           O
ATOM    821  N   ALA A  58      25.750  18.200  79.840  1.00  0.00           N
ATOM    822  H   ALA A  58      25.330  18.420  78.940  1.00  0.00           H
ATOM    823  CA  ALA A  58      25.100  18.780  81.010  1.00  0.00           C
ATOM    824  HA  ALA A  58      25.840  19.090  81.750  1.00  0.00           H
ATOM    825  CB  ALA A  58      24.320  20.040  80.660  1.00  0.00           C
ATOM    826  HB1 ALA A  58      24.980  20.870  80.390  1.00  0.00           H
ATOM    827  HB2 ALA A  58      23.600  19.870  79.860  1.00  0.00           H
ATOM    828  HB3 ALA A  58      23.810  20.250  81.600  1.00  0.00           H
ATOM    829  C   ALA A  58      24.210  17.770  81.740  1.00  0.00           C
ATOM    830  O   ALA A  58      23.840  18.010  82.890  1.00  0.00           O
ATOM    831  N   GLY A  59      23.830  16.640  81.110  1.00  0.00           N
ATOM    832  H   GLY A  59      24.110  16.550  80.140  1.00  0.00           H
ATOM    833  CA  GLY A  59      22.940  15.610  81.760  1.00  0.00           C
ATOM    834  HA1 GLY A  59      22.930  15.680  82.850  1.00  0.00           H
ATOM    835  HA2 GLY A  59      23.500  14.690  81.590  1.00  0.00           H
ATOM    836  C   GLY A  59      21.520  15.360  81.340  1.00  0.00           C
ATOM    837  O   GLY A  59      20.700  14.790  82.050  1.00  0.00           O
ATOM    838  N   LYS A  60      21.180  15.840  80.140  1.00  0.00           N
ATOM    839  H   LYS A  60      21.890  16.260  79.550  1.00  0.00           H
ATOM    840  CA  LYS A  60      19.780  16.110  79.710  1.00  0.00           C
ATOM    841  HA  LYS A  60      19.210  15.490  80.390  1.00  0.00           H
ATOM    842  CB  LYS A  60      19.450  17.600  79.920  1.00  0.00           C
ATOM    843  HB1 LYS A  60      19.840  18.110  79.050  1.00  0.00           H
ATOM    844  HB2 LYS A  60      19.910  18.010  80.820  1.00  0.00           H
ATOM    845  CG  LYS A  60      17.950  17.850  79.950  1.00  0.00           C
ATOM    846  HG1 LYS A  60      17.640  17.420  80.910  1.00  0.00           H
ATOM    847  HG2 LYS A  60      17.410  17.510  79.070  1.00  0.00           H
ATOM    848  CD  LYS A  60      17.520  19.320  80.210  1.00  0.00           C
ATOM    849  HD1 LYS A  60      16.450  19.390  80.420  1.00  0.00           H
ATOM    850  HD2 LYS A  60      17.850  19.900  79.350  1.00  0.00           H
ATOM    851  CE  LYS A  60      18.050  20.020  81.440  1.00  0.00           C
ATOM    852  HE1 LYS A  60      17.750  21.060  81.390  1.00  0.00           H
ATOM    853  HE2 LYS A  60      19.140  20.010  81.490  1.00  0.00           H
ATOM    854  NZ  LYS A  60      17.520  19.330  82.680  1.00  0.00           N
ATOM    855  HZ1 LYS A  60      17.670  19.870  83.520  1.00  0.00           H
ATOM    856  HZ2 LYS A  60      16.560  19.040  82.560  1.00  0.00           H
ATOM    857  HZ3 LYS A  60      18.120  18.550  82.900  1.00  0.00           H
ATOM    858  C   LYS A  60      19.470  15.610  78.370  1.00  0.00           C
ATOM    859  O   LYS A  60      20.230  15.700  77.410  1.00  0.00           O
ATOM    860  N   HIS A  61      18.170  15.200  78.220  1.00  0.00           N
ATOM    861  H   HIS A  61      17.520  15.270  78.990  1.00  0.00           H
ATOM    862  CA  HIS A  61      17.610  14.780  76.910  1.00  0.00           C
ATOM    863  HA  HIS A  61      18.460  14.500  76.280  1.00  0.00           H
ATOM    864  CB  HIS A  61      16.710  13.460  77.070  1.00  0.00           C
ATOM    865  HB1 HIS A  61      16.410  13.130  76.080  1.00  0.00           H
ATOM    866  HB2 HIS A  61      15.810  13.690  77.650  1.00  0.00           H
ATOM    867  CG  HIS A  61      17.440  12.290  77.860  1.00  0.00           C
ATOM    868  ND1 HIS A  61      17.690  12.320  79.210  1.00  0.00           N
ATOM    869  CE1 HIS A  61      18.190  11.050  79.460  1.00  0.00           C
ATOM    870  HE1 HIS A  61      18.540  10.610  80.380  1.00  0.00           H
ATOM    871  NE2 HIS A  61      18.390  10.410  78.300  1.00  0.00           N
ATOM    872  HE2 HIS A  61      18.830   9.500  78.310  1.00  0.00           H
ATOM    873  CD2 HIS A  61      17.880  11.120  77.260  1.00  0.00           C
ATOM    874  HD2 HIS A  61      17.760  10.780  76.240  1.00  0.00           H
ATOM    875  C   HIS A  61      16.870  15.920  76.250  1.00  0.00           C
ATOM    876  O   HIS A  61      15.800  16.310  76.770  1.00  0.00           O
ATOM    877  N   VAL A  62      17.400  16.590  75.260  1.00  0.00           N
ATOM    878  H   VAL A  62      18.300  16.300  74.910  1.00  0.00           H
ATOM    879  CA  VAL A  62      16.870  17.840  74.650  1.00  0.00           C
ATOM    880  HA  VAL A  62      15.960  18.110  75.190  1.00  0.00           H
ATOM    881  CB  VAL A  62      17.830  18.990  74.880  1.00  0.00           C
ATOM    882  HB  VAL A  62      17.380  19.920  74.540  1.00  0.00           H
ATOM    883  CG1 VAL A  62      18.190  19.210  76.340  1.00  0.00           C
ATOM    884 1HG1 VAL A  62      18.810  20.100  76.450  1.00  0.00           H
ATOM    885 2HG1 VAL A  62      17.250  19.310  76.880  1.00  0.00           H
ATOM    886 3HG1 VAL A  62      18.730  18.320  76.670  1.00  0.00           H
ATOM    887  CG2 VAL A  62      19.200  18.830  74.210  1.00  0.00           C
ATOM    888 1HG2 VAL A  62      18.950  18.960  73.160  1.00  0.00           H
ATOM    889 2HG2 VAL A  62      19.880  19.640  74.480  1.00  0.00           H
ATOM    890 3HG2 VAL A  62      19.610  17.860  74.500  1.00  0.00           H
ATOM    891  C   VAL A  62      16.450  17.660  73.250  1.00  0.00           C
ATOM    892  O   VAL A  62      17.330  17.180  72.500  1.00  0.00           O
ATOM    893  N   PRO A  63      15.160  18.010  72.790  1.00  0.00           N
ATOM    894  CD  PRO A  63      14.140  18.690  73.580  1.00  0.00           C
ATOM    895  HD1 PRO A  63      14.650  19.380  74.270  1.00  0.00           H
ATOM    896  HD2 PRO A  63      13.680  17.950  74.230  1.00  0.00           H
ATOM    897  CG  PRO A  63      13.070  19.200  72.700  1.00  0.00           C
ATOM    898  HG1 PRO A  63      13.460  20.130  72.320  1.00  0.00           H
ATOM    899  HG2 PRO A  63      12.080  19.340  73.150  1.00  0.00           H
ATOM    900  CB  PRO A  63      13.050  18.080  71.630  1.00  0.00           C
ATOM    901  HB1 PRO A  63      12.590  18.320  70.670  1.00  0.00           H
ATOM    902  HB2 PRO A  63      12.470  17.260  72.070  1.00  0.00           H
ATOM    903  CA  PRO A  63      14.520  17.610  71.510  1.00  0.00           C
ATOM    904  HA  PRO A  63      14.500  16.530  71.350  1.00  0.00           H
ATOM    905  C   PRO A  63      15.150  18.300  70.320  1.00  0.00           C
ATOM    906  O   PRO A  63      15.690  19.360  70.410  1.00  0.00           O
ATOM    907  N   ARG A  64      15.000  17.680  69.140  1.00  0.00           N
ATOM    908  H   ARG A  64      14.340  16.920  69.090  1.00  0.00           H
ATOM    909  CA  ARG A  64      15.470  18.270  67.910  1.00  0.00           C
ATOM    910  HA  ARG A  64      16.290  18.960  68.120  1.00  0.00           H
ATOM    911  CB  ARG A  64      16.040  17.220  66.940  1.00  0.00           C
ATOM    912  HB1 ARG A  64      16.170  17.700  65.960  1.00  0.00           H
ATOM    913  HB2 ARG A  64      15.200  16.540  66.810  1.00  0.00           H
ATOM    914  CG  ARG A  64      17.410  16.580  67.350  1.00  0.00           C
ATOM    915  HG1 ARG A  64      18.150  17.340  67.620  1.00  0.00           H
ATOM    916  HG2 ARG A  64      17.860  16.280  66.400  1.00  0.00           H
ATOM    917  CD  ARG A  64      17.380  15.550  68.450  1.00  0.00           C
ATOM    918  HD1 ARG A  64      16.720  14.740  68.120  1.00  0.00           H
ATOM    919  HD2 ARG A  64      16.970  16.060  69.320  1.00  0.00           H
ATOM    920  NE  ARG A  64      18.750  15.000  68.620  1.00  0.00           N
ATOM    921  HE  ARG A  64      19.330  15.400  69.350  1.00  0.00           H
ATOM    922  CZ  ARG A  64      19.290  13.950  68.070  1.00  0.00           C
ATOM    923  NH1 ARG A  64      18.690  13.250  67.150  1.00  0.00           N
ATOM    924 1HH1 ARG A  64      17.750  13.490  66.890  1.00  0.00           H
ATOM    925 2HH1 ARG A  64      19.270  12.510  66.780  1.00  0.00           H
ATOM    926  NH2 ARG A  64      20.510  13.690  68.390  1.00  0.00           N
ATOM    927 1HH2 ARG A  64      21.020  14.250  69.050  1.00  0.00           H
ATOM    928 2HH2 ARG A  64      20.980  13.060  67.760  1.00  0.00           H
ATOM    929  C   ARG A  64      14.340  19.160  67.390  1.00  0.00           C
ATOM    930  O   ARG A  64      13.780  18.870  66.330  1.00  0.00           O
ATOM    931  N   ALA A  65      13.990  20.240  68.130  1.00  0.00           N
ATOM    932  H   ALA A  65      14.550  20.400  68.960  1.00  0.00           H
ATOM    933  CA  ALA A  65      13.060  21.250  67.820  1.00  0.00           C
ATOM    934  HA  ALA A  65      12.800  21.080  66.770  1.00  0.00           H
ATOM    935  CB  ALA A  65      11.820  20.990  68.700  1.00  0.00           C
ATOM    936  HB1 ALA A  65      10.970  21.600  68.380  1.00  0.00           H
ATOM    937  HB2 ALA A  65      11.430  19.980  68.760  1.00  0.00           H
ATOM    938  HB3 ALA A  65      12.160  21.230  69.710  1.00  0.00           H
ATOM    939  C   ALA A  65      13.600  22.660  67.920  1.00  0.00           C
ATOM    940  O   ALA A  65      14.340  22.980  68.870  1.00  0.00           O
ATOM    941  N   VAL A  66      13.290  23.480  66.920  1.00  0.00           N
ATOM    942  H   VAL A  66      12.810  23.170  66.090  1.00  0.00           H
ATOM    943  CA  VAL A  66      13.470  24.950  66.960  1.00  0.00           C
ATOM    944  HA  VAL A  66      13.880  25.260  67.920  1.00  0.00           H
ATOM    945  CB  VAL A  66      14.530  25.290  65.960  1.00  0.00           C
ATOM    946  HB  VAL A  66      15.440  24.860  66.380  1.00  0.00           H
ATOM    947  CG1 VAL A  66      14.270  24.750  64.540  1.00  0.00           C
ATOM    948 1HG1 VAL A  66      14.060  23.680  64.510  1.00  0.00           H
ATOM    949 2HG1 VAL A  66      13.300  25.160  64.250  1.00  0.00           H
ATOM    950 3HG1 VAL A  66      15.120  25.080  63.940  1.00  0.00           H
ATOM    951  CG2 VAL A  66      14.610  26.820  65.780  1.00  0.00           C
ATOM    952 1HG2 VAL A  66      15.600  27.000  65.370  1.00  0.00           H
ATOM    953 2HG2 VAL A  66      13.940  27.210  65.010  1.00  0.00           H
ATOM    954 3HG2 VAL A  66      14.450  27.370  66.700  1.00  0.00           H
ATOM    955  C   VAL A  66      12.100  25.590  66.600  1.00  0.00           C
ATOM    956  O   VAL A  66      11.350  25.050  65.810  1.00  0.00           O
ATOM    957  N   PHE A  67      11.710  26.650  67.360  1.00  0.00           N
ATOM    958  H   PHE A  67      12.440  27.020  67.940  1.00  0.00           H
ATOM    959  CA  PHE A  67      10.320  27.220  67.390  1.00  0.00           C
ATOM    960  HA  PHE A  67       9.670  26.820  66.610  1.00  0.00           H
ATOM    961  CB  PHE A  67       9.560  26.960  68.680  1.00  0.00           C
ATOM    962  HB1 PHE A  67       8.640  27.530  68.530  1.00  0.00           H
ATOM    963  HB2 PHE A  67      10.110  27.430  69.490  1.00  0.00           H
ATOM    964  CG  PHE A  67       9.280  25.540  69.040  1.00  0.00           C
ATOM    965  CD1 PHE A  67      10.300  24.830  69.680  1.00  0.00           C
ATOM    966  HD1 PHE A  67      11.240  25.300  69.920  1.00  0.00           H
ATOM    967  CE1 PHE A  67      10.040  23.450  69.970  1.00  0.00           C
ATOM    968  HE1 PHE A  67      10.800  22.930  70.540  1.00  0.00           H
ATOM    969  CZ  PHE A  67       8.830  22.780  69.640  1.00  0.00           C
ATOM    970  HZ  PHE A  67       8.790  21.710  69.760  1.00  0.00           H
ATOM    971  CE2 PHE A  67       7.860  23.590  69.030  1.00  0.00           C
ATOM    972  HE2 PHE A  67       6.970  23.140  68.590  1.00  0.00           H
ATOM    973  CD2 PHE A  67       8.070  24.950  68.700  1.00  0.00           C
ATOM    974  HD2 PHE A  67       7.240  25.390  68.170  1.00  0.00           H
ATOM    975  C   PHE A  67      10.400  28.720  67.200  1.00  0.00           C
ATOM    976  O   PHE A  67      11.230  29.380  67.870  1.00  0.00           O
ATOM    977  N   VAL A  68       9.600  29.260  66.250  1.00  0.00           N
ATOM    978  H   VAL A  68       8.980  28.720  65.660  1.00  0.00           H
ATOM    979  CA  VAL A  68       9.870  30.650  65.750  1.00  0.00           C
ATOM    980  HA  VAL A  68      10.480  31.120  66.520  1.00  0.00           H
ATOM    981  CB  VAL A  68      10.590  30.600  64.360  1.00  0.00           C
ATOM    982  HB  VAL A  68       9.840  30.320  63.620  1.00  0.00           H
ATOM    983  CG1 VAL A  68      11.160  31.990  63.840  1.00  0.00           C
ATOM    984 1HG1 VAL A  68      11.980  32.260  64.510  1.00  0.00           H
ATOM    985 2HG1 VAL A  68      11.590  31.780  62.860  1.00  0.00           H
ATOM    986 3HG1 VAL A  68      10.330  32.700  63.780  1.00  0.00           H
ATOM    987  CG2 VAL A  68      11.770  29.660  64.220  1.00  0.00           C
ATOM    988 1HG2 VAL A  68      12.580  29.920  64.910  1.00  0.00           H
ATOM    989 2HG2 VAL A  68      11.370  28.650  64.310  1.00  0.00           H
ATOM    990 3HG2 VAL A  68      12.110  29.750  63.190  1.00  0.00           H
ATOM    991  C   VAL A  68       8.630  31.510  65.590  1.00  0.00           C
ATOM    992  O   VAL A  68       7.840  31.340  64.670  1.00  0.00           O
ATOM    993  N   ASP A  69       8.330  32.400  66.550  1.00  0.00           N
ATOM    994  H   ASP A  69       9.030  32.560  67.260  1.00  0.00           H
ATOM    995  CA  ASP A  69       7.160  33.330  66.630  1.00  0.00           C
ATOM    996  HA  ASP A  69       6.840  33.560  65.610  1.00  0.00           H
ATOM    997  CB  ASP A  69       6.020  32.810  67.490  1.00  0.00           C
ATOM    998  HB1 ASP A  69       6.360  32.890  68.530  1.00  0.00           H
ATOM    999  HB2 ASP A  69       5.940  31.770  67.180  1.00  0.00           H
ATOM   1000  CG  ASP A  69       4.670  33.540  67.240  1.00  0.00           C
ATOM   1001  OD1 ASP A  69       4.550  34.480  66.420  1.00  0.00           O
ATOM   1002  OD2 ASP A  69       3.730  33.180  67.960  1.00  0.00           O
ATOM   1003  C   ASP A  69       7.590  34.700  67.250  1.00  0.00           C
ATOM   1004  O   ASP A  69       8.150  34.720  68.350  1.00  0.00           O
ATOM   1005  N   LEU A  70       7.150  35.780  66.620  1.00  0.00           N
ATOM   1006  H   LEU A  70       6.600  35.630  65.780  1.00  0.00           H
ATOM   1007  CA  LEU A  70       7.490  37.160  66.910  1.00  0.00           C
ATOM   1008  HA  LEU A  70       8.260  37.340  67.660  1.00  0.00           H
ATOM   1009  CB  LEU A  70       8.090  38.010  65.750  1.00  0.00           C
ATOM   1010  HB1 LEU A  70       8.470  38.890  66.260  1.00  0.00           H
ATOM   1011  HB2 LEU A  70       7.270  38.190  65.050  1.00  0.00           H
ATOM   1012  CG  LEU A  70       9.360  37.460  64.990  1.00  0.00           C
ATOM   1013  HG  LEU A  70       9.770  38.270  64.380  1.00  0.00           H
ATOM   1014  CD1 LEU A  70      10.440  36.940  66.010  1.00  0.00           C
ATOM   1015 1HD1 LEU A  70      11.400  36.650  65.570  1.00  0.00           H
ATOM   1016 2HD1 LEU A  70      10.820  37.670  66.730  1.00  0.00           H
ATOM   1017 3HD1 LEU A  70      10.050  36.070  66.540  1.00  0.00           H
ATOM   1018  CD2 LEU A  70       9.060  36.300  64.000  1.00  0.00           C
ATOM   1019 1HD2 LEU A  70       9.930  36.010  63.410  1.00  0.00           H
ATOM   1020 2HD2 LEU A  70       8.840  35.370  64.520  1.00  0.00           H
ATOM   1021 3HD2 LEU A  70       8.240  36.530  63.320  1.00  0.00           H
ATOM   1022  C   LEU A  70       6.310  37.890  67.610  1.00  0.00           C
ATOM   1023  O   LEU A  70       6.480  39.040  67.960  1.00  0.00           O
ATOM   1024  N   GLU A  71       5.270  37.190  67.950  1.00  0.00           N
ATOM   1025  H   GLU A  71       5.210  36.240  67.630  1.00  0.00           H
ATOM   1026  CA  GLU A  71       4.290  37.670  68.910  1.00  0.00           C
ATOM   1027  HA  GLU A  71       4.460  38.730  69.050  1.00  0.00           H
ATOM   1028  CB  GLU A  71       2.890  37.350  68.400  1.00  0.00           C
ATOM   1029  HB1 GLU A  71       2.720  36.280  68.560  1.00  0.00           H
ATOM   1030  HB2 GLU A  71       2.790  37.580  67.350  1.00  0.00           H
ATOM   1031  CG  GLU A  71       1.740  38.060  69.160  1.00  0.00           C
ATOM   1032  HG1 GLU A  71       1.890  39.130  69.000  1.00  0.00           H
ATOM   1033  HG2 GLU A  71       1.830  37.750  70.200  1.00  0.00           H
ATOM   1034  CD  GLU A  71       0.400  37.640  68.650  1.00  0.00           C
ATOM   1035  OE1 GLU A  71     135.140  36.990  69.420  1.00  0.00           O
ATOM   1036  OE2 GLU A  71       0.090  38.040  67.500  1.00  0.00           O
ATOM   1037  C   GLU A  71       4.530  37.170  70.330  1.00  0.00           C
ATOM   1038  O   GLU A  71       4.810  35.970  70.550  1.00  0.00           O
ATOM   1039  N   PRO A  72       4.380  38.040  71.350  1.00  0.00           N
ATOM   1040  CD  PRO A  72       4.180  39.520  71.310  1.00  0.00           C
ATOM   1041  HD1 PRO A  72       3.180  39.750  70.920  1.00  0.00           H
ATOM   1042  HD2 PRO A  72       4.900  39.960  70.620  1.00  0.00           H
ATOM   1043  CG  PRO A  72       4.360  40.060  72.670  1.00  0.00           C
ATOM   1044  HG1 PRO A  72       3.440  39.870  73.220  1.00  0.00           H
ATOM   1045  HG2 PRO A  72       4.630  41.120  72.690  1.00  0.00           H
ATOM   1046  CB  PRO A  72       5.330  39.040  73.370  1.00  0.00           C
ATOM   1047  HB1 PRO A  72       5.120  39.000  74.440  1.00  0.00           H
ATOM   1048  HB2 PRO A  72       6.370  39.340  73.330  1.00  0.00           H
ATOM   1049  CA  PRO A  72       4.960  37.700  72.650  1.00  0.00           C
ATOM   1050  HA  PRO A  72       5.900  37.190  72.460  1.00  0.00           H
ATOM   1051  C   PRO A  72       4.010  36.860  73.530  1.00  0.00           C
ATOM   1052  O   PRO A  72       4.250  36.770  74.690  1.00  0.00           O
ATOM   1053  N   THR A  73       3.020  36.160  73.000  1.00  0.00           N
ATOM   1054  H   THR A  73       2.970  36.110  71.990  1.00  0.00           H
ATOM   1055  CA  THR A  73       1.870  35.680  73.740  1.00  0.00           C
ATOM   1056  HA  THR A  73       1.760  36.280  74.640  1.00  0.00           H
ATOM   1057  CB  THR A  73       0.600  36.020  72.900  1.00  0.00           C
ATOM   1058  HB  THR A  73     135.270  35.590  73.340  1.00  0.00           H
ATOM   1059  CG2 THR A  73       0.400  37.560  72.720  1.00  0.00           C
ATOM   1060 1HG2 THR A  73       0.010  38.050  73.610  1.00  0.00           H
ATOM   1061 2HG2 THR A  73       1.320  38.040  72.380  1.00  0.00           H
ATOM   1062 3HG2 THR A  73     135.240  37.630  71.910  1.00  0.00           H
ATOM   1063  OG1 THR A  73       0.770  35.460  71.640  1.00  0.00           O
ATOM   1064  HG1 THR A  73     135.480  35.500  71.210  1.00  0.00           H
ATOM   1065  C   THR A  73       2.020  34.240  74.120  1.00  0.00           C
ATOM   1066  O   THR A  73       1.890  33.800  75.290  1.00  0.00           O
ATOM   1067  N   VAL A  74       2.350  33.400  73.170  1.00  0.00           N
ATOM   1068  H   VAL A  74       2.430  33.900  72.300  1.00  0.00           H
ATOM   1069  CA  VAL A  74       2.280  31.890  73.150  1.00  0.00           C
ATOM   1070  HA  VAL A  74       1.910  31.550  74.120  1.00  0.00           H
ATOM   1071  CB  VAL A  74       1.270  31.420  72.060  1.00  0.00           C
ATOM   1072  HB  VAL A  74       1.630  31.580  71.040  1.00  0.00           H
ATOM   1073  CG1 VAL A  74       1.020  29.920  72.220  1.00  0.00           C
ATOM   1074 1HG1 VAL A  74       0.400  29.510  71.420  1.00  0.00           H
ATOM   1075 2HG1 VAL A  74       1.980  29.410  72.120  1.00  0.00           H
ATOM   1076 3HG1 VAL A  74       0.650  29.810  73.230  1.00  0.00           H
ATOM   1077  CG2 VAL A  74     135.470  32.120  72.190  1.00  0.00           C
ATOM   1078 1HG2 VAL A  74     134.950  31.760  73.080  1.00  0.00           H
ATOM   1079 2HG2 VAL A  74     135.470  33.210  72.200  1.00  0.00           H
ATOM   1080 3HG2 VAL A  74     134.850  31.900  71.320  1.00  0.00           H
ATOM   1081  C   VAL A  74       3.640  31.220  73.110  1.00  0.00           C
ATOM   1082  O   VAL A  74       3.790  30.230  73.750  1.00  0.00           O
ATOM   1083  N   ILE A  75       4.690  31.800  72.460  1.00  0.00           N
ATOM   1084  H   ILE A  75       4.450  32.530  71.800  1.00  0.00           H
ATOM   1085  CA  ILE A  75       6.060  31.300  72.700  1.00  0.00           C
ATOM   1086  HA  ILE A  75       5.990  30.220  72.540  1.00  0.00           H
ATOM   1087  CB  ILE A  75       6.960  31.870  71.620  1.00  0.00           C
ATOM   1088  HB  ILE A  75       6.530  31.740  70.620  1.00  0.00           H
ATOM   1089  CG2 ILE A  75       7.130  33.380  71.720  1.00  0.00           C
ATOM   1090 1HG2 ILE A  75       6.160  33.880  71.590  1.00  0.00           H
ATOM   1091 2HG2 ILE A  75       7.670  33.600  72.640  1.00  0.00           H
ATOM   1092 3HG2 ILE A  75       7.760  33.670  70.890  1.00  0.00           H
ATOM   1093  CG1 ILE A  75       8.250  31.070  71.520  1.00  0.00           C
ATOM   1094 1HG1 ILE A  75       8.010  30.030  71.730  1.00  0.00           H
ATOM   1095 2HG1 ILE A  75       8.940  31.590  72.180  1.00  0.00           H
ATOM   1096  CD  ILE A  75       8.910  31.170  70.110  1.00  0.00           C
ATOM   1097  HD1 ILE A  75       9.240  32.190  69.880  1.00  0.00           H
ATOM   1098  HD2 ILE A  75       9.750  30.490  70.000  1.00  0.00           H
ATOM   1099  HD3 ILE A  75       8.250  30.750  69.350  1.00  0.00           H
ATOM   1100  C   ILE A  75       6.590  31.710  74.070  1.00  0.00           C
ATOM   1101  O   ILE A  75       7.440  30.990  74.640  1.00  0.00           O
ATOM   1102  N   ASP A  76       6.020  32.760  74.700  1.00  0.00           N
ATOM   1103  H   ASP A  76       5.340  33.330  74.210  1.00  0.00           H
ATOM   1104  CA  ASP A  76       6.370  33.120  76.080  1.00  0.00           C
ATOM   1105  HA  ASP A  76       7.430  32.960  76.250  1.00  0.00           H
ATOM   1106  CB  ASP A  76       5.900  34.550  76.340  1.00  0.00           C
ATOM   1107  HB1 ASP A  76       4.830  34.720  76.320  1.00  0.00           H
ATOM   1108  HB2 ASP A  76       6.270  35.230  75.580  1.00  0.00           H
ATOM   1109  CG  ASP A  76       6.460  35.180  77.600  1.00  0.00           C
ATOM   1110  OD1 ASP A  76       7.700  35.050  77.870  1.00  0.00           O
ATOM   1111  OD2 ASP A  76       5.670  35.750  78.390  1.00  0.00           O
ATOM   1112  C   ASP A  76       5.750  32.140  77.110  1.00  0.00           C
ATOM   1113  O   ASP A  76       6.260  32.040  78.210  1.00  0.00           O
ATOM   1114  N   GLU A  77       4.660  31.400  76.800  1.00  0.00           N
ATOM   1115  H   GLU A  77       4.080  31.600  76.000  1.00  0.00           H
ATOM   1116  CA  GLU A  77       4.120  30.360  77.670  1.00  0.00           C
ATOM   1117  HA  GLU A  77       4.130  30.720  78.690  1.00  0.00           H
ATOM   1118  CB  GLU A  77       2.630  30.240  77.200  1.00  0.00           C
ATOM   1119  HB1 GLU A  77       2.640  29.790  76.210  1.00  0.00           H
ATOM   1120  HB2 GLU A  77       2.190  31.230  77.290  1.00  0.00           H
ATOM   1121  CG  GLU A  77       1.970  29.260  78.180  1.00  0.00           C
ATOM   1122  HG1 GLU A  77       2.100  29.630  79.200  1.00  0.00           H
ATOM   1123  HG2 GLU A  77       2.530  28.330  78.140  1.00  0.00           H
ATOM   1124  CD  GLU A  77       0.510  29.180  77.780  1.00  0.00           C
ATOM   1125  OE1 GLU A  77     135.190  29.780  78.460  1.00  0.00           O
ATOM   1126  OE2 GLU A  77       0.170  28.570  76.740  1.00  0.00           O
ATOM   1127  C   GLU A  77       4.890  29.020  77.500  1.00  0.00           C
ATOM   1128  O   GLU A  77       5.220  28.340  78.490  1.00  0.00           O
ATOM   1129  N   VAL A  78       5.380  28.750  76.300  1.00  0.00           N
ATOM   1130  H   VAL A  78       5.050  29.330  75.540  1.00  0.00           H
ATOM   1131  CA  VAL A  78       6.200  27.620  76.040  1.00  0.00           C
ATOM   1132  HA  VAL A  78       5.730  26.740  76.490  1.00  0.00           H
ATOM   1133  CB  VAL A  78       6.390  27.410  74.480  1.00  0.00           C
ATOM   1134  HB  VAL A  78       6.670  28.360  74.030  1.00  0.00           H
ATOM   1135  CG1 VAL A  78       7.370  26.290  74.250  1.00  0.00           C
ATOM   1136 1HG1 VAL A  78       6.970  25.370  74.680  1.00  0.00           H
ATOM   1137 2HG1 VAL A  78       7.500  26.280  73.170  1.00  0.00           H
ATOM   1138 3HG1 VAL A  78       8.340  26.590  74.650  1.00  0.00           H
ATOM   1139  CG2 VAL A  78       5.150  26.890  73.860  1.00  0.00           C
ATOM   1140 1HG2 VAL A  78       5.240  26.880  72.770  1.00  0.00           H
ATOM   1141 2HG2 VAL A  78       4.880  25.900  74.250  1.00  0.00           H
ATOM   1142 3HG2 VAL A  78       4.350  27.620  73.970  1.00  0.00           H
ATOM   1143  C   VAL A  78       7.540  27.720  76.760  1.00  0.00           C
ATOM   1144  O   VAL A  78       7.990  26.780  77.350  1.00  0.00           O
ATOM   1145  N   ARG A  79       8.180  28.900  76.670  1.00  0.00           N
ATOM   1146  H   ARG A  79       7.720  29.550  76.050  1.00  0.00           H
ATOM   1147  CA  ARG A  79       9.420  29.430  77.330  1.00  0.00           C
ATOM   1148  HA  ARG A  79      10.250  28.820  76.940  1.00  0.00           H
ATOM   1149  CB  ARG A  79       9.590  30.930  77.070  1.00  0.00           C
ATOM   1150  HB1 ARG A  79       8.720  31.510  77.400  1.00  0.00           H
ATOM   1151  HB2 ARG A  79       9.690  30.970  75.990  1.00  0.00           H
ATOM   1152  CG  ARG A  79      10.930  31.520  77.650  1.00  0.00           C
ATOM   1153  HG1 ARG A  79      11.660  31.050  76.990  1.00  0.00           H
ATOM   1154  HG2 ARG A  79      11.050  31.320  78.720  1.00  0.00           H
ATOM   1155  CD  ARG A  79      11.150  32.980  77.370  1.00  0.00           C
ATOM   1156  HD1 ARG A  79      11.090  33.210  76.310  1.00  0.00           H
ATOM   1157  HD2 ARG A  79      12.180  33.250  77.580  1.00  0.00           H
ATOM   1158  NE  ARG A  79      10.290  33.880  78.140  1.00  0.00           N
ATOM   1159  HE  ARG A  79       9.460  34.170  77.650  1.00  0.00           H
ATOM   1160  CZ  ARG A  79      10.290  34.050  79.450  1.00  0.00           C
ATOM   1161  NH1 ARG A  79      11.330  33.700  80.170  1.00  0.00           N
ATOM   1162 1HH1 ARG A  79      12.130  33.320  79.670  1.00  0.00           H
ATOM   1163 2HH1 ARG A  79      11.390  33.930  81.150  1.00  0.00           H
ATOM   1164  NH2 ARG A  79       9.300  34.620  80.130  1.00  0.00           N
ATOM   1165 1HH2 ARG A  79       8.490  34.820  79.560  1.00  0.00           H
ATOM   1166 2HH2 ARG A  79       9.280  34.580  81.140  1.00  0.00           H
ATOM   1167  C   ARG A  79       9.470  29.170  78.900  1.00  0.00           C
ATOM   1168  O   ARG A  79      10.530  28.780  79.450  1.00  0.00           O
ATOM   1169  N   THR A  80       8.360  29.420  79.550  1.00  0.00           N
ATOM   1170  H   THR A  80       7.600  29.850  79.040  1.00  0.00           H
ATOM   1171  CA  THR A  80       8.220  29.380  81.030  1.00  0.00           C
ATOM   1172  HA  THR A  80       9.220  29.300  81.470  1.00  0.00           H
ATOM   1173  CB  THR A  80       7.540  30.650  81.490  1.00  0.00           C
ATOM   1174  HB  THR A  80       7.550  30.570  82.570  1.00  0.00           H
ATOM   1175  CG2 THR A  80       8.280  31.930  81.120  1.00  0.00           C
ATOM   1176 1HG2 THR A  80       7.800  32.790  81.590  1.00  0.00           H
ATOM   1177 2HG2 THR A  80       9.300  32.000  81.500  1.00  0.00           H
ATOM   1178 3HG2 THR A  80       8.260  32.100  80.050  1.00  0.00           H
ATOM   1179  OG1 THR A  80       6.260  30.770  80.850  1.00  0.00           O
ATOM   1180  HG1 THR A  80       6.150  31.440  80.170  1.00  0.00           H
ATOM   1181  C   THR A  80       7.340  28.190  81.490  1.00  0.00           C
ATOM   1182  O   THR A  80       7.200  28.070  82.680  1.00  0.00           O
ATOM   1183  N   GLY A  81       6.870  27.320  80.590  1.00  0.00           N
ATOM   1184  H   GLY A  81       7.170  27.290  79.620  1.00  0.00           H
ATOM   1185  CA  GLY A  81       5.970  26.270  80.890  1.00  0.00           C
ATOM   1186  HA1 GLY A  81       5.360  26.050  80.010  1.00  0.00           H
ATOM   1187  HA2 GLY A  81       5.320  26.570  81.710  1.00  0.00           H
ATOM   1188  C   GLY A  81       6.590  24.970  81.450  1.00  0.00           C
ATOM   1189  O   GLY A  81       7.780  24.820  81.710  1.00  0.00           O
ATOM   1190  N   THR A  82       5.780  23.970  81.710  1.00  0.00           N
ATOM   1191  H   THR A  82       4.880  24.040  81.260  1.00  0.00           H
ATOM   1192  CA  THR A  82       6.070  22.650  82.380  1.00  0.00           C
ATOM   1193  HA  THR A  82       6.300  22.840  83.430  1.00  0.00           H
ATOM   1194  CB  THR A  82       4.870  21.720  82.280  1.00  0.00           C
ATOM   1195  HB  THR A  82       4.560  21.530  81.250  1.00  0.00           H
ATOM   1196  CG2 THR A  82       4.830  20.430  83.040  1.00  0.00           C
ATOM   1197 1HG2 THR A  82       3.890  19.910  82.850  1.00  0.00           H
ATOM   1198 2HG2 THR A  82       5.650  19.780  82.730  1.00  0.00           H
ATOM   1199 3HG2 THR A  82       4.930  20.590  84.110  1.00  0.00           H
ATOM   1200  OG1 THR A  82       3.800  22.480  82.780  1.00  0.00           O
ATOM   1201  HG1 THR A  82       4.120  23.130  83.420  1.00  0.00           H
ATOM   1202  C   THR A  82       7.340  21.970  81.750  1.00  0.00           C
ATOM   1203  O   THR A  82       8.320  21.620  82.400  1.00  0.00           O
ATOM   1204  N   TYR A  83       7.430  21.850  80.390  1.00  0.00           N
ATOM   1205  H   TYR A  83       6.700  22.310  79.860  1.00  0.00           H
ATOM   1206  CA  TYR A  83       8.540  21.310  79.590  1.00  0.00           C
ATOM   1207  HA  TYR A  83       9.090  20.540  80.150  1.00  0.00           H
ATOM   1208  CB  TYR A  83       7.960  20.710  78.240  1.00  0.00           C
ATOM   1209  HB1 TYR A  83       8.740  20.250  77.650  1.00  0.00           H
ATOM   1210  HB2 TYR A  83       7.450  21.560  77.790  1.00  0.00           H
ATOM   1211  CG  TYR A  83       6.930  19.610  78.470  1.00  0.00           C
ATOM   1212  CD1 TYR A  83       7.230  18.280  78.220  1.00  0.00           C
ATOM   1213  HD1 TYR A  83       8.250  18.030  77.950  1.00  0.00           H
ATOM   1214  CE1 TYR A  83       6.270  17.200  78.460  1.00  0.00           C
ATOM   1215  HE1 TYR A  83       6.510  16.160  78.310  1.00  0.00           H
ATOM   1216  CZ  TYR A  83       4.970  17.540  78.800  1.00  0.00           C
ATOM   1217  OH  TYR A  83       4.070  16.560  78.970  1.00  0.00           O
ATOM   1218  HH  TYR A  83       3.320  16.670  79.570  1.00  0.00           H
ATOM   1219  CE2 TYR A  83       4.680  18.900  78.990  1.00  0.00           C
ATOM   1220  HE2 TYR A  83       3.690  19.180  79.320  1.00  0.00           H
ATOM   1221  CD2 TYR A  83       5.620  19.950  78.770  1.00  0.00           C
ATOM   1222  HD2 TYR A  83       5.340  20.990  78.800  1.00  0.00           H
ATOM   1223  C   TYR A  83       9.680  22.260  79.290  1.00  0.00           C
ATOM   1224  O   TYR A  83      10.550  21.920  78.540  1.00  0.00           O
ATOM   1225  N   ARG A  84       9.880  23.500  79.950  1.00  0.00           N
ATOM   1226  H   ARG A  84       9.150  23.710  80.620  1.00  0.00           H
ATOM   1227  CA  ARG A  84      10.950  24.430  79.560  1.00  0.00           C
ATOM   1228  HA  ARG A  84      10.840  24.690  78.510  1.00  0.00           H
ATOM   1229  CB  ARG A  84      10.710  25.740  80.370  1.00  0.00           C
ATOM   1230  HB1 ARG A  84       9.690  26.090  80.220  1.00  0.00           H
ATOM   1231  HB2 ARG A  84      11.390  26.470  79.920  1.00  0.00           H
ATOM   1232  CG  ARG A  84      11.010  25.570  81.880  1.00  0.00           C
ATOM   1233  HG1 ARG A  84      12.070  25.370  82.050  1.00  0.00           H
ATOM   1234  HG2 ARG A  84      10.470  24.690  82.230  1.00  0.00           H
ATOM   1235  CD  ARG A  84      10.650  26.800  82.750  1.00  0.00           C
ATOM   1236  HD1 ARG A  84       9.700  27.180  82.360  1.00  0.00           H
ATOM   1237  HD2 ARG A  84      11.430  27.530  82.520  1.00  0.00           H
ATOM   1238  NE  ARG A  84      10.610  26.710  84.230  1.00  0.00           N
ATOM   1239  HE  ARG A  84      11.310  27.210  84.740  1.00  0.00           H
ATOM   1240  CZ  ARG A  84       9.740  25.970  84.850  1.00  0.00           C
ATOM   1241  NH1 ARG A  84       8.840  25.240  84.290  1.00  0.00           N
ATOM   1242 1HH1 ARG A  84       8.560  25.270  83.320  1.00  0.00           H
ATOM   1243 2HH1 ARG A  84       8.120  24.800  84.840  1.00  0.00           H
ATOM   1244  NH2 ARG A  84       9.840  25.770  86.110  1.00  0.00           N
ATOM   1245 1HH2 ARG A  84      10.690  26.150  86.500  1.00  0.00           H
ATOM   1246 2HH2 ARG A  84       9.080  25.310  86.590  1.00  0.00           H
ATOM   1247  C   ARG A  84      12.380  23.890  79.790  1.00  0.00           C
ATOM   1248  O   ARG A  84      13.280  24.380  79.110  1.00  0.00           O
ATOM   1249  N   GLN A  85      12.630  22.900  80.680  1.00  0.00           N
ATOM   1250  H   GLN A  85      11.910  22.430  81.210  1.00  0.00           H
ATOM   1251  CA  GLN A  85      13.890  22.270  80.800  1.00  0.00           C
ATOM   1252  HA  GLN A  85      14.700  23.000  80.860  1.00  0.00           H
ATOM   1253  CB  GLN A  85      14.010  21.360  81.990  1.00  0.00           C
ATOM   1254  HB1 GLN A  85      14.900  20.740  81.910  1.00  0.00           H
ATOM   1255  HB2 GLN A  85      13.150  20.690  82.060  1.00  0.00           H
ATOM   1256  CG  GLN A  85      14.050  22.070  83.380  1.00  0.00           C
ATOM   1257  HG1 GLN A  85      13.960  21.290  84.130  1.00  0.00           H
ATOM   1258  HG2 GLN A  85      13.280  22.840  83.410  1.00  0.00           H
ATOM   1259  CD  GLN A  85      15.370  22.800  83.590  1.00  0.00           C
ATOM   1260  OE1 GLN A  85      15.640  23.870  83.170  1.00  0.00           O
ATOM   1261  NE2 GLN A  85      16.380  22.120  84.110  1.00  0.00           N
ATOM   1262 1HE2 GLN A  85      16.140  21.260  84.570  1.00  0.00           H
ATOM   1263 2HE2 GLN A  85      17.290  22.550  84.230  1.00  0.00           H
ATOM   1264  C   GLN A  85      14.240  21.480  79.590  1.00  0.00           C
ATOM   1265  O   GLN A  85      15.410  21.260  79.500  1.00  0.00           O
ATOM   1266  N   LEU A  86      13.350  21.110  78.680  1.00  0.00           N
ATOM   1267  H   LEU A  86      12.370  21.280  78.860  1.00  0.00           H
ATOM   1268  CA  LEU A  86      13.730  20.570  77.330  1.00  0.00           C
ATOM   1269  HA  LEU A  86      14.820  20.570  77.340  1.00  0.00           H
ATOM   1270  CB  LEU A  86      13.240  19.060  77.120  1.00  0.00           C
ATOM   1271  HB1 LEU A  86      13.730  18.420  77.850  1.00  0.00           H
ATOM   1272  HB2 LEU A  86      13.590  18.620  76.190  1.00  0.00           H
ATOM   1273  CG  LEU A  86      11.650  18.830  77.230  1.00  0.00           C
ATOM   1274  HG  LEU A  86      11.370  19.660  77.880  1.00  0.00           H
ATOM   1275  CD1 LEU A  86      10.930  18.980  75.890  1.00  0.00           C
ATOM   1276 1HD1 LEU A  86       9.880  19.160  76.120  1.00  0.00           H
ATOM   1277 2HD1 LEU A  86      11.340  19.840  75.370  1.00  0.00           H
ATOM   1278 3HD1 LEU A  86      11.200  18.130  75.260  1.00  0.00           H
ATOM   1279  CD2 LEU A  86      11.220  17.530  77.770  1.00  0.00           C
ATOM   1280 1HD2 LEU A  86      10.140  17.460  77.870  1.00  0.00           H
ATOM   1281 2HD2 LEU A  86      11.550  16.690  77.160  1.00  0.00           H
ATOM   1282 3HD2 LEU A  86      11.780  17.470  78.700  1.00  0.00           H
ATOM   1283  C   LEU A  86      13.390  21.590  76.170  1.00  0.00           C
ATOM   1284  O   LEU A  86      14.220  21.760  75.250  1.00  0.00           O
ATOM   1285  N   PHE A  87      12.390  22.370  76.320  1.00  0.00           N
ATOM   1286  H   PHE A  87      11.670  22.150  77.000  1.00  0.00           H
ATOM   1287  CA  PHE A  87      12.190  23.590  75.420  1.00  0.00           C
ATOM   1288  HA  PHE A  87      12.430  23.310  74.390  1.00  0.00           H
ATOM   1289  CB  PHE A  87      10.680  23.810  75.300  1.00  0.00           C
ATOM   1290  HB1 PHE A  87      10.520  24.670  74.650  1.00  0.00           H
ATOM   1291  HB2 PHE A  87      10.350  24.030  76.320  1.00  0.00           H
ATOM   1292  CG  PHE A  87       9.850  22.620  74.800  1.00  0.00           C
ATOM   1293  CD1 PHE A  87      10.270  21.850  73.620  1.00  0.00           C
ATOM   1294  HD1 PHE A  87      11.110  22.160  73.030  1.00  0.00           H
ATOM   1295  CE1 PHE A  87       9.590  20.710  73.270  1.00  0.00           C
ATOM   1296  HE1 PHE A  87       9.860  20.110  72.420  1.00  0.00           H
ATOM   1297  CZ  PHE A  87       8.420  20.410  73.890  1.00  0.00           C
ATOM   1298  HZ  PHE A  87       7.860  19.540  73.590  1.00  0.00           H
ATOM   1299  CE2 PHE A  87       7.910  21.220  74.920  1.00  0.00           C
ATOM   1300  HE2 PHE A  87       7.010  20.950  75.460  1.00  0.00           H
ATOM   1301  CD2 PHE A  87       8.630  22.350  75.340  1.00  0.00           C
ATOM   1302  HD2 PHE A  87       8.320  22.960  76.180  1.00  0.00           H
ATOM   1303  C   PHE A  87      13.100  24.820  75.760  1.00  0.00           C
ATOM   1304  O   PHE A  87      12.480  25.900  76.050  1.00  0.00           O
ATOM   1305  N   HIS A  88      14.400  24.690  75.730  1.00  0.00           N
ATOM   1306  H   HIS A  88      14.680  23.800  75.340  1.00  0.00           H
ATOM   1307  CA  HIS A  88      15.310  25.620  76.400  1.00  0.00           C
ATOM   1308  HA  HIS A  88      14.910  25.770  77.410  1.00  0.00           H
ATOM   1309  CB  HIS A  88      16.740  25.010  76.600  1.00  0.00           C
ATOM   1310  HB1 HIS A  88      17.190  24.830  75.620  1.00  0.00           H
ATOM   1311  HB2 HIS A  88      16.770  24.100  77.200  1.00  0.00           H
ATOM   1312  CG  HIS A  88      17.650  25.970  77.210  1.00  0.00           C
ATOM   1313  ND1 HIS A  88      17.720  26.250  78.530  1.00  0.00           N
ATOM   1314  HD1 HIS A  88      17.180  25.680  79.170  1.00  0.00           H
ATOM   1315  CE1 HIS A  88      18.480  27.330  78.710  1.00  0.00           C
ATOM   1316  HE1 HIS A  88      18.830  27.690  79.660  1.00  0.00           H
ATOM   1317  NE2 HIS A  88      18.900  27.760  77.530  1.00  0.00           N
ATOM   1318  CD2 HIS A  88      18.430  26.860  76.540  1.00  0.00           C
ATOM   1319  HD2 HIS A  88      18.610  26.970  75.480  1.00  0.00           H
ATOM   1320  C   HIS A  88      15.290  26.890  75.540  1.00  0.00           C
ATOM   1321  O   HIS A  88      15.370  26.800  74.320  1.00  0.00           O
ATOM   1322  N   PRO A  89      15.140  28.110  76.140  1.00  0.00           N
ATOM   1323  CD  PRO A  89      14.780  28.260  77.530  1.00  0.00           C
ATOM   1324  HD1 PRO A  89      15.600  28.130  78.240  1.00  0.00           H
ATOM   1325  HD2 PRO A  89      14.020  27.530  77.820  1.00  0.00           H
ATOM   1326  CG  PRO A  89      14.330  29.710  77.790  1.00  0.00           C
ATOM   1327  HG1 PRO A  89      14.660  30.180  78.710  1.00  0.00           H
ATOM   1328  HG2 PRO A  89      13.260  29.800  77.600  1.00  0.00           H
ATOM   1329  CB  PRO A  89      15.050  30.400  76.610  1.00  0.00           C
ATOM   1330  HB1 PRO A  89      16.070  30.670  76.890  1.00  0.00           H
ATOM   1331  HB2 PRO A  89      14.400  31.230  76.350  1.00  0.00           H
ATOM   1332  CA  PRO A  89      15.020  29.420  75.430  1.00  0.00           C
ATOM   1333  HA  PRO A  89      14.030  29.350  74.960  1.00  0.00           H
ATOM   1334  C   PRO A  89      16.040  29.740  74.310  1.00  0.00           C
ATOM   1335  O   PRO A  89      15.700  30.570  73.440  1.00  0.00           O
ATOM   1336  N   GLU A  90      17.240  29.170  74.210  1.00  0.00           N
ATOM   1337  H   GLU A  90      17.520  28.420  74.830  1.00  0.00           H
ATOM   1338  CA  GLU A  90      18.090  29.450  72.990  1.00  0.00           C
ATOM   1339  HA  GLU A  90      18.110  30.540  72.900  1.00  0.00           H
ATOM   1340  CB  GLU A  90      19.490  28.920  73.310  1.00  0.00           C
ATOM   1341  HB1 GLU A  90      20.070  28.910  72.390  1.00  0.00           H
ATOM   1342  HB2 GLU A  90      19.440  27.860  73.570  1.00  0.00           H
ATOM   1343  CG  GLU A  90      20.370  29.640  74.310  1.00  0.00           C
ATOM   1344  HG1 GLU A  90      20.050  29.530  75.350  1.00  0.00           H
ATOM   1345  HG2 GLU A  90      20.380  30.700  74.030  1.00  0.00           H
ATOM   1346  CD  GLU A  90      21.810  29.080  74.350  1.00  0.00           C
ATOM   1347  OE1 GLU A  90      22.010  28.060  74.980  1.00  0.00           O
ATOM   1348  OE2 GLU A  90      22.760  29.590  73.730  1.00  0.00           O
ATOM   1349  C   GLU A  90      17.610  28.740  71.690  1.00  0.00           C
ATOM   1350  O   GLU A  90      18.020  29.110  70.610  1.00  0.00           O
ATOM   1351  N   GLN A  91      16.730  27.740  71.760  1.00  0.00           N
ATOM   1352  H   GLN A  91      16.530  27.390  72.690  1.00  0.00           H
ATOM   1353  CA  GLN A  91      15.950  27.130  70.660  1.00  0.00           C
ATOM   1354  HA  GLN A  91      16.500  27.300  69.730  1.00  0.00           H
ATOM   1355  CB  GLN A  91      15.780  25.570  70.740  1.00  0.00           C
ATOM   1356  HB1 GLN A  91      15.030  25.180  70.050  1.00  0.00           H
ATOM   1357  HB2 GLN A  91      15.470  25.360  71.770  1.00  0.00           H
ATOM   1358  CG  GLN A  91      17.080  24.770  70.560  1.00  0.00           C
ATOM   1359  HG1 GLN A  91      17.600  24.950  69.620  1.00  0.00           H
ATOM   1360  HG2 GLN A  91      16.950  23.700  70.700  1.00  0.00           H
ATOM   1361  CD  GLN A  91      18.140  25.220  71.530  1.00  0.00           C
ATOM   1362  OE1 GLN A  91      19.000  26.110  71.290  1.00  0.00           O
ATOM   1363  NE2 GLN A  91      18.220  24.720  72.700  1.00  0.00           N
ATOM   1364 1HE2 GLN A  91      17.620  23.950  72.960  1.00  0.00           H
ATOM   1365 2HE2 GLN A  91      18.980  25.080  73.260  1.00  0.00           H
ATOM   1366  C   GLN A  91      14.570  27.770  70.390  1.00  0.00           C
ATOM   1367  O   GLN A  91      13.990  27.510  69.310  1.00  0.00           O
ATOM   1368  N   LEU A  92      14.130  28.740  71.180  1.00  0.00           N
ATOM   1369  H   LEU A  92      14.740  28.860  71.980  1.00  0.00           H
ATOM   1370  CA  LEU A  92      12.910  29.520  71.020  1.00  0.00           C
ATOM   1371  HA  LEU A  92      12.280  29.130  70.220  1.00  0.00           H
ATOM   1372  CB  LEU A  92      12.030  29.610  72.350  1.00  0.00           C
ATOM   1373  HB1 LEU A  92      11.100  30.150  72.180  1.00  0.00           H
ATOM   1374  HB2 LEU A  92      12.530  30.180  73.130  1.00  0.00           H
ATOM   1375  CG  LEU A  92      11.720  28.230  73.060  1.00  0.00           C
ATOM   1376  HG  LEU A  92      12.560  27.570  73.250  1.00  0.00           H
ATOM   1377  CD1 LEU A  92      10.870  28.610  74.340  1.00  0.00           C
ATOM   1378 1HD1 LEU A  92      10.050  29.270  74.050  1.00  0.00           H
ATOM   1379 2HD1 LEU A  92      10.500  27.710  74.820  1.00  0.00           H
ATOM   1380 3HD1 LEU A  92      11.540  29.190  74.970  1.00  0.00           H
ATOM   1381  CD2 LEU A  92      10.770  27.480  72.110  1.00  0.00           C
ATOM   1382 1HD2 LEU A  92      10.040  26.840  72.600  1.00  0.00           H
ATOM   1383 2HD2 LEU A  92      10.130  28.200  71.580  1.00  0.00           H
ATOM   1384 3HD2 LEU A  92      11.280  26.860  71.380  1.00  0.00           H
ATOM   1385  C   LEU A  92      13.270  30.950  70.540  1.00  0.00           C
ATOM   1386  O   LEU A  92      13.800  31.820  71.270  1.00  0.00           O
ATOM   1387  N   ILE A  93      13.000  31.180  69.240  1.00  0.00           N
ATOM   1388  H   ILE A  93      12.380  30.480  68.860  1.00  0.00           H
ATOM   1389  CA  ILE A  93      13.160  32.430  68.560  1.00  0.00           C
ATOM   1390  HA  ILE A  93      14.020  32.900  69.040  1.00  0.00           H
ATOM   1391  CB  ILE A  93      13.590  32.170  67.120  1.00  0.00           C
ATOM   1392  HB  ILE A  93      12.700  31.820  66.600  1.00  0.00           H
ATOM   1393  CG2 ILE A  93      14.060  33.450  66.320  1.00  0.00           C
ATOM   1394 1HG2 ILE A  93      13.380  34.270  66.550  1.00  0.00           H
ATOM   1395 2HG2 ILE A  93      15.040  33.790  66.660  1.00  0.00           H
ATOM   1396 3HG2 ILE A  93      14.090  33.200  65.260  1.00  0.00           H
ATOM   1397  CG1 ILE A  93      14.670  31.090  66.960  1.00  0.00           C
ATOM   1398 1HG1 ILE A  93      14.920  31.050  65.900  1.00  0.00           H
ATOM   1399 2HG1 ILE A  93      14.200  30.140  67.240  1.00  0.00           H
ATOM   1400  CD  ILE A  93      15.920  31.330  67.820  1.00  0.00           C
ATOM   1401  HD1 ILE A  93      16.580  30.490  67.640  1.00  0.00           H
ATOM   1402  HD2 ILE A  93      16.420  32.260  67.540  1.00  0.00           H
ATOM   1403  HD3 ILE A  93      15.640  31.240  68.870  1.00  0.00           H
ATOM   1404  C   ILE A  93      11.930  33.370  68.740  1.00  0.00           C
ATOM   1405  O   ILE A  93      10.870  33.000  68.310  1.00  0.00           O
ATOM   1406  N   THR A  94      12.100  34.490  69.490  1.00  0.00           N
ATOM   1407  H   THR A  94      13.020  34.780  69.750  1.00  0.00           H
ATOM   1408  CA  THR A  94      10.980  35.330  70.030  1.00  0.00           C
ATOM   1409  HA  THR A  94      10.030  34.960  69.640  1.00  0.00           H
ATOM   1410  CB  THR A  94      10.950  35.370  71.530  1.00  0.00           C
ATOM   1411  HB  THR A  94      10.130  35.980  71.890  1.00  0.00           H
ATOM   1412  CG2 THR A  94      10.700  34.010  72.190  1.00  0.00           C
ATOM   1413 1HG2 THR A  94      10.530  34.010  73.260  1.00  0.00           H
ATOM   1414 2HG2 THR A  94       9.880  33.530  71.660  1.00  0.00           H
ATOM   1415 3HG2 THR A  94      11.570  33.360  72.110  1.00  0.00           H
ATOM   1416  OG1 THR A  94      12.270  35.840  71.970  1.00  0.00           O
ATOM   1417  HG1 THR A  94      12.800  35.040  71.920  1.00  0.00           H
ATOM   1418  C   THR A  94      11.170  36.800  69.490  1.00  0.00           C
ATOM   1419  O   THR A  94      12.170  37.280  69.020  1.00  0.00           O
ATOM   1420  N   GLY A  95      10.060  37.580  69.690  1.00  0.00           N
ATOM   1421  H   GLY A  95       9.260  37.160  70.150  1.00  0.00           H
ATOM   1422  CA  GLY A  95       9.970  39.010  69.390  1.00  0.00           C
ATOM   1423  HA1 GLY A  95       9.830  39.060  68.310  1.00  0.00           H
ATOM   1424  HA2 GLY A  95      10.890  39.580  69.570  1.00  0.00           H
ATOM   1425  C   GLY A  95       8.750  39.740  70.000  1.00  0.00           C
ATOM   1426  O   GLY A  95       7.930  39.210  70.800  1.00  0.00           O
ATOM   1427  N   LYS A  96       8.650  41.040  69.640  1.00  0.00           N
ATOM   1428  H   LYS A  96       9.420  41.390  69.090  1.00  0.00           H
ATOM   1429  CA  LYS A  96       7.500  41.900  69.920  1.00  0.00           C
ATOM   1430  HA  LYS A  96       6.700  41.260  70.300  1.00  0.00           H
ATOM   1431  CB  LYS A  96       7.890  42.920  70.930  1.00  0.00           C
ATOM   1432  HB1 LYS A  96       7.040  43.490  71.310  1.00  0.00           H
ATOM   1433  HB2 LYS A  96       8.560  43.620  70.440  1.00  0.00           H
ATOM   1434  CG  LYS A  96       8.640  42.420  72.270  1.00  0.00           C
ATOM   1435  HG1 LYS A  96       9.650  42.030  72.130  1.00  0.00           H
ATOM   1436  HG2 LYS A  96       8.060  41.610  72.700  1.00  0.00           H
ATOM   1437  CD  LYS A  96       8.890  43.620  73.230  1.00  0.00           C
ATOM   1438  HD1 LYS A  96       7.900  44.020  73.460  1.00  0.00           H
ATOM   1439  HD2 LYS A  96       9.460  44.370  72.690  1.00  0.00           H
ATOM   1440  CE  LYS A  96       9.550  43.190  74.520  1.00  0.00           C
ATOM   1441  HE1 LYS A  96      10.620  43.110  74.390  1.00  0.00           H
ATOM   1442  HE2 LYS A  96       9.120  42.240  74.850  1.00  0.00           H
ATOM   1443  NZ  LYS A  96       9.290  44.130  75.570  1.00  0.00           N
ATOM   1444  HZ1 LYS A  96       9.980  44.060  76.310  1.00  0.00           H
ATOM   1445  HZ2 LYS A  96       9.260  45.080  75.220  1.00  0.00           H
ATOM   1446  HZ3 LYS A  96       8.410  43.970  76.030  1.00  0.00           H
ATOM   1447  C   LYS A  96       6.820  42.480  68.680  1.00  0.00           C
ATOM   1448  O   LYS A  96       6.030  43.430  68.750  1.00  0.00           O
ATOM   1449  N   GLU A  97       7.300  42.170  67.470  1.00  0.00           N
ATOM   1450  H   GLU A  97       8.040  41.490  67.410  1.00  0.00           H
ATOM   1451  CA  GLU A  97       6.700  42.590  66.180  1.00  0.00           C
ATOM   1452  HA  GLU A  97       5.670  42.900  66.400  1.00  0.00           H
ATOM   1453  CB  GLU A  97       7.210  43.920  65.660  1.00  0.00           C
ATOM   1454  HB1 GLU A  97       8.230  43.930  65.280  1.00  0.00           H
ATOM   1455  HB2 GLU A  97       7.300  44.640  66.470  1.00  0.00           H
ATOM   1456  CG  GLU A  97       6.300  44.470  64.550  1.00  0.00           C
ATOM   1457  HG1 GLU A  97       5.280  44.360  64.910  1.00  0.00           H
ATOM   1458  HG2 GLU A  97       6.500  43.930  63.620  1.00  0.00           H
ATOM   1459  CD  GLU A  97       6.530  45.960  64.150  1.00  0.00           C
ATOM   1460  OE1 GLU A  97       6.650  46.300  62.940  1.00  0.00           O
ATOM   1461  OE2 GLU A  97       6.500  46.820  65.080  1.00  0.00           O
ATOM   1462  C   GLU A  97       6.740  41.450  65.190  1.00  0.00           C
ATOM   1463  O   GLU A  97       7.790  41.060  64.720  1.00  0.00           O
ATOM   1464  N   ASP A  98       5.550  40.920  64.870  1.00  0.00           N
ATOM   1465  H   ASP A  98       4.760  41.370  65.310  1.00  0.00           H
ATOM   1466  CA  ASP A  98       5.250  39.870  63.840  1.00  0.00           C
ATOM   1467  HA  ASP A  98       6.170  39.300  63.680  1.00  0.00           H
ATOM   1468  CB  ASP A  98       4.180  38.920  64.370  1.00  0.00           C
ATOM   1469  HB1 ASP A  98       4.570  38.430  65.260  1.00  0.00           H
ATOM   1470  HB2 ASP A  98       3.970  38.050  63.740  1.00  0.00           H
ATOM   1471  CG  ASP A  98       2.920  39.720  64.770  1.00  0.00           C
ATOM   1472  OD1 ASP A  98       1.800  39.550  64.160  1.00  0.00           O
ATOM   1473  OD2 ASP A  98       3.020  40.560  65.680  1.00  0.00           O
ATOM   1474  C   ASP A  98       4.880  40.460  62.450  1.00  0.00           C
ATOM   1475  O   ASP A  98       5.060  41.650  62.170  1.00  0.00           O
ATOM   1476  N   ALA A  99       4.370  39.600  61.580  1.00  0.00           N
ATOM   1477  H   ALA A  99       4.240  38.640  61.850  1.00  0.00           H
ATOM   1478  CA  ALA A  99       4.130  40.020  60.180  1.00  0.00           C
ATOM   1479  HA  ALA A  99       4.860  40.810  60.010  1.00  0.00           H
ATOM   1480  CB  ALA A  99       4.490  38.840  59.260  1.00  0.00           C
ATOM   1481  HB1 ALA A  99       3.620  38.190  59.160  1.00  0.00           H
ATOM   1482  HB2 ALA A  99       4.580  39.170  58.220  1.00  0.00           H
ATOM   1483  HB3 ALA A  99       5.340  38.230  59.570  1.00  0.00           H
ATOM   1484  C   ALA A  99       2.800  40.700  59.910  1.00  0.00           C
ATOM   1485  O   ALA A  99       2.620  41.290  58.800  1.00  0.00           O
ATOM   1486  N   ALA A 100       1.980  40.790  60.970  1.00  0.00           N
ATOM   1487  H   ALA A 100       2.380  40.300  61.760  1.00  0.00           H
ATOM   1488  CA  ALA A 100       0.700  41.450  60.910  1.00  0.00           C
ATOM   1489  HA  ALA A 100       0.090  41.180  61.770  1.00  0.00           H
ATOM   1490  CB  ALA A 100       0.930  42.940  61.090  1.00  0.00           C
ATOM   1491  HB1 ALA A 100       0.990  43.170  62.150  1.00  0.00           H
ATOM   1492  HB2 ALA A 100       1.730  43.390  60.500  1.00  0.00           H
ATOM   1493  HB3 ALA A 100       0.070  43.480  60.710  1.00  0.00           H
ATOM   1494  C   ALA A 100     135.380  41.010  59.720  1.00  0.00           C
ATOM   1495  O   ALA A 100     134.860  41.810  58.990  1.00  0.00           O
ATOM   1496  N   ASN A 101     135.230  39.720  59.570  1.00  0.00           N
ATOM   1497  H   ASN A 101       0.160  39.130  60.220  1.00  0.00           H
ATOM   1498  CA  ASN A 101     134.520  38.990  58.510  1.00  0.00           C
ATOM   1499  HA  ASN A 101     134.560  37.920  58.670  1.00  0.00           H
ATOM   1500  CB  ASN A 101     133.040  39.410  58.400  1.00  0.00           C
ATOM   1501  HB1 ASN A 101     132.500  38.830  57.660  1.00  0.00           H
ATOM   1502  HB2 ASN A 101     133.050  40.460  58.090  1.00  0.00           H
ATOM   1503  CG  ASN A 101     132.260  39.440  59.690  1.00  0.00           C
ATOM   1504  OD1 ASN A 101     131.470  40.360  59.870  1.00  0.00           O
ATOM   1505  ND2 ASN A 101     132.370  38.540  60.590  1.00  0.00           N
ATOM   1506 1HD2 ASN A 101     133.020  37.770  60.570  1.00  0.00           H
ATOM   1507 2HD2 ASN A 101     131.660  38.550  61.310  1.00  0.00           H
ATOM   1508  C   ASN A 101     135.210  38.940  57.070  1.00  0.00           C
ATOM   1509  O   ASN A 101     134.710  38.200  56.250  1.00  0.00           O
ATOM   1510  N   ASN A 102       0.670  39.750  56.820  1.00  0.00           N
ATOM   1511  H   ASN A 102       1.030  40.320  57.570  1.00  0.00           H
ATOM   1512  CA  ASN A 102       1.110  39.960  55.400  1.00  0.00           C
ATOM   1513  HA  ASN A 102       0.320  39.530  54.780  1.00  0.00           H
ATOM   1514  CB  ASN A 102       1.420  41.480  55.090  1.00  0.00           C
ATOM   1515  HB1 ASN A 102       2.000  41.840  55.940  1.00  0.00           H
ATOM   1516  HB2 ASN A 102       0.470  42.000  55.080  1.00  0.00           H
ATOM   1517  CG  ASN A 102       2.190  41.910  53.810  1.00  0.00           C
ATOM   1518  OD1 ASN A 102       2.580  41.050  52.980  1.00  0.00           O
ATOM   1519  ND2 ASN A 102       2.470  43.200  53.650  1.00  0.00           N
ATOM   1520 1HD2 ASN A 102       2.110  43.860  54.330  1.00  0.00           H
ATOM   1521 2HD2 ASN A 102       2.940  43.550  52.830  1.00  0.00           H
ATOM   1522  C   ASN A 102       2.280  39.020  55.090  1.00  0.00           C
ATOM   1523  O   ASN A 102       3.340  39.110  55.720  1.00  0.00           O
ATOM   1524  N   TYR A 103       2.230  38.290  54.010  1.00  0.00           N
ATOM   1525  H   TYR A 103       1.340  38.180  53.550  1.00  0.00           H
ATOM   1526  CA  TYR A 103       3.260  37.330  53.640  1.00  0.00           C
ATOM   1527  HA  TYR A 103       3.350  36.560  54.400  1.00  0.00           H
ATOM   1528  CB  TYR A 103       2.900  36.570  52.350  1.00  0.00           C
ATOM   1529  HB1 TYR A 103       2.340  37.230  51.690  1.00  0.00           H
ATOM   1530  HB2 TYR A 103       2.180  35.780  52.600  1.00  0.00           H
ATOM   1531  CG  TYR A 103       4.050  35.930  51.490  1.00  0.00           C
ATOM   1532  CD1 TYR A 103       4.730  36.660  50.510  1.00  0.00           C
ATOM   1533  HD1 TYR A 103       4.630  37.730  50.400  1.00  0.00           H
ATOM   1534  CE1 TYR A 103       5.700  36.080  49.660  1.00  0.00           C
ATOM   1535  HE1 TYR A 103       6.170  36.640  48.870  1.00  0.00           H
ATOM   1536  CZ  TYR A 103       5.990  34.690  49.830  1.00  0.00           C
ATOM   1537  OH  TYR A 103       6.780  33.920  48.970  1.00  0.00           O
ATOM   1538  HH  TYR A 103       7.280  34.410  48.320  1.00  0.00           H
ATOM   1539  CE2 TYR A 103       5.260  33.970  50.840  1.00  0.00           C
ATOM   1540  HE2 TYR A 103       5.320  32.890  50.890  1.00  0.00           H
ATOM   1541  CD2 TYR A 103       4.330  34.580  51.600  1.00  0.00           C
ATOM   1542  HD2 TYR A 103       3.810  34.060  52.380  1.00  0.00           H
ATOM   1543  C   TYR A 103       4.590  38.050  53.360  1.00  0.00           C
ATOM   1544  O   TYR A 103       5.640  37.520  53.670  1.00  0.00           O
ATOM   1545  N   ALA A 104       4.590  39.320  52.960  1.00  0.00           N
ATOM   1546  H   ALA A 104       3.710  39.810  52.960  1.00  0.00           H
ATOM   1547  CA  ALA A 104       5.720  40.070  52.490  1.00  0.00           C
ATOM   1548  HA  ALA A 104       6.430  39.390  52.030  1.00  0.00           H
ATOM   1549  CB  ALA A 104       5.250  41.100  51.490  1.00  0.00           C
ATOM   1550  HB1 ALA A 104       4.470  40.690  50.850  1.00  0.00           H
ATOM   1551  HB2 ALA A 104       4.840  42.020  51.920  1.00  0.00           H
ATOM   1552  HB3 ALA A 104       6.130  41.360  50.910  1.00  0.00           H
ATOM   1553  C   ALA A 104       6.570  40.750  53.570  1.00  0.00           C
ATOM   1554  O   ALA A 104       7.790  40.910  53.450  1.00  0.00           O
ATOM   1555  N   ARG A 105       5.850  41.180  54.650  1.00  0.00           N
ATOM   1556  H   ARG A 105       4.860  40.980  54.620  1.00  0.00           H
ATOM   1557  CA  ARG A 105       6.480  41.510  55.950  1.00  0.00           C
ATOM   1558  HA  ARG A 105       7.230  42.290  55.840  1.00  0.00           H
ATOM   1559  CB  ARG A 105       5.240  42.080  56.750  1.00  0.00           C
ATOM   1560  HB1 ARG A 105       4.610  41.200  56.900  1.00  0.00           H
ATOM   1561  HB2 ARG A 105       4.730  42.680  56.010  1.00  0.00           H
ATOM   1562  CG  ARG A 105       5.460  42.940  58.010  1.00  0.00           C
ATOM   1563  HG1 ARG A 105       6.250  42.550  58.650  1.00  0.00           H
ATOM   1564  HG2 ARG A 105       4.570  42.840  58.640  1.00  0.00           H
ATOM   1565  CD  ARG A 105       5.660  44.460  57.840  1.00  0.00           C
ATOM   1566  HD1 ARG A 105       4.760  44.970  57.480  1.00  0.00           H
ATOM   1567  HD2 ARG A 105       6.410  44.510  57.060  1.00  0.00           H
ATOM   1568  NE  ARG A 105       6.010  45.150  59.050  1.00  0.00           N
ATOM   1569  HE  ARG A 105       5.810  44.650  59.910  1.00  0.00           H
ATOM   1570  CZ  ARG A 105       6.320  46.400  59.150  1.00  0.00           C
ATOM   1571  NH1 ARG A 105       6.400  47.170  58.140  1.00  0.00           N
ATOM   1572 1HH1 ARG A 105       6.360  46.890  57.170  1.00  0.00           H
ATOM   1573 2HH1 ARG A 105       6.660  48.130  58.340  1.00  0.00           H
ATOM   1574  NH2 ARG A 105       6.500  46.890  60.320  1.00  0.00           N
ATOM   1575 1HH2 ARG A 105       6.560  46.310  61.140  1.00  0.00           H
ATOM   1576 2HH2 ARG A 105       6.640  47.890  60.360  1.00  0.00           H
ATOM   1577  C   ARG A 105       7.140  40.330  56.550  1.00  0.00           C
ATOM   1578  O   ARG A 105       8.210  40.460  57.180  1.00  0.00           O
ATOM   1579  N   GLY A 106       6.530  39.150  56.400  1.00  0.00           N
ATOM   1580  H   GLY A 106       5.570  39.210  56.070  1.00  0.00           H
ATOM   1581  CA  GLY A 106       7.050  37.880  56.970  1.00  0.00           C
ATOM   1582  HA1 GLY A 106       6.290  37.110  57.080  1.00  0.00           H
ATOM   1583  HA2 GLY A 106       7.500  38.090  57.940  1.00  0.00           H
ATOM   1584  C   GLY A 106       8.250  37.330  56.190  1.00  0.00           C
ATOM   1585  O   GLY A 106       9.260  36.950  56.810  1.00  0.00           O
ATOM   1586  N   HIS A 107       8.290  37.480  54.870  1.00  0.00           N
ATOM   1587  H   HIS A 107       7.460  37.850  54.450  1.00  0.00           H
ATOM   1588  CA  HIS A 107       9.360  37.110  53.990  1.00  0.00           C
ATOM   1589  HA  HIS A 107       9.830  36.230  54.430  1.00  0.00           H
ATOM   1590  CB  HIS A 107       8.750  36.880  52.510  1.00  0.00           C
ATOM   1591  HB1 HIS A 107       8.490  37.840  52.080  1.00  0.00           H
ATOM   1592  HB2 HIS A 107       7.900  36.200  52.590  1.00  0.00           H
ATOM   1593  CG  HIS A 107       9.660  36.230  51.500  1.00  0.00           C
ATOM   1594  ND1 HIS A 107      10.810  36.750  50.940  1.00  0.00           N
ATOM   1595  HD1 HIS A 107      11.240  37.660  51.040  1.00  0.00           H
ATOM   1596  CE1 HIS A 107      11.360  35.790  50.190  1.00  0.00           C
ATOM   1597  HE1 HIS A 107      12.280  35.870  49.620  1.00  0.00           H
ATOM   1598  NE2 HIS A 107      10.620  34.640  50.240  1.00  0.00           N
ATOM   1599  CD2 HIS A 107       9.500  34.900  51.060  1.00  0.00           C
ATOM   1600  HD2 HIS A 107       8.680  34.220  51.250  1.00  0.00           H
ATOM   1601  C   HIS A 107      10.450  38.200  53.910  1.00  0.00           C
ATOM   1602  O   HIS A 107      11.590  37.770  53.730  1.00  0.00           O
ATOM   1603  N   TYR A 108      10.190  39.520  53.970  1.00  0.00           N
ATOM   1604  H   TYR A 108       9.260  39.920  54.000  1.00  0.00           H
ATOM   1605  CA  TYR A 108      11.260  40.520  54.000  1.00  0.00           C
ATOM   1606  HA  TYR A 108      12.200  40.000  53.840  1.00  0.00           H
ATOM   1607  CB  TYR A 108      11.150  41.550  52.820  1.00  0.00           C
ATOM   1608  HB1 TYR A 108      12.110  42.060  52.760  1.00  0.00           H
ATOM   1609  HB2 TYR A 108      10.310  42.220  53.030  1.00  0.00           H
ATOM   1610  CG  TYR A 108      10.990  40.930  51.480  1.00  0.00           C
ATOM   1611  CD1 TYR A 108      11.960  40.180  50.880  1.00  0.00           C
ATOM   1612  HD1 TYR A 108      12.950  40.180  51.310  1.00  0.00           H
ATOM   1613  CE1 TYR A 108      11.730  39.430  49.760  1.00  0.00           C
ATOM   1614  HE1 TYR A 108      12.400  38.690  49.360  1.00  0.00           H
ATOM   1615  CZ  TYR A 108      10.430  39.450  49.090  1.00  0.00           C
ATOM   1616  OH  TYR A 108      10.210  38.650  47.990  1.00  0.00           O
ATOM   1617  HH  TYR A 108      11.110  38.360  47.810  1.00  0.00           H
ATOM   1618  CE2 TYR A 108       9.440  40.260  49.670  1.00  0.00           C
ATOM   1619  HE2 TYR A 108       8.420  40.300  49.340  1.00  0.00           H
ATOM   1620  CD2 TYR A 108       9.710  40.940  50.870  1.00  0.00           C
ATOM   1621  HD2 TYR A 108       8.900  41.510  51.310  1.00  0.00           H
ATOM   1622  C   TYR A 108      11.450  41.270  55.340  1.00  0.00           C
ATOM   1623  O   TYR A 108      12.450  40.950  56.060  1.00  0.00           O
ATOM   1624  N   THR A 109      10.630  42.230  55.790  1.00  0.00           N
ATOM   1625  H   THR A 109       9.730  42.430  55.360  1.00  0.00           H
ATOM   1626  CA  THR A 109      11.050  43.200  56.870  1.00  0.00           C
ATOM   1627  HA  THR A 109      12.090  43.510  56.870  1.00  0.00           H
ATOM   1628  CB  THR A 109      10.270  44.500  56.790  1.00  0.00           C
ATOM   1629  HB  THR A 109      10.410  45.050  57.720  1.00  0.00           H
ATOM   1630  CG2 THR A 109      10.530  45.380  55.520  1.00  0.00           C
ATOM   1631 1HG2 THR A 109      10.080  44.990  54.600  1.00  0.00           H
ATOM   1632 2HG2 THR A 109      10.190  46.400  55.690  1.00  0.00           H
ATOM   1633 3HG2 THR A 109      11.610  45.450  55.380  1.00  0.00           H
ATOM   1634  OG1 THR A 109       8.900  44.240  56.590  1.00  0.00           O
ATOM   1635  HG1 THR A 109       8.630  45.000  56.070  1.00  0.00           H
ATOM   1636  C   THR A 109      10.980  42.650  58.260  1.00  0.00           C
ATOM   1637  O   THR A 109      11.520  43.270  59.170  1.00  0.00           O
ATOM   1638  N   ILE A 110      10.450  41.420  58.460  1.00  0.00           N
ATOM   1639  H   ILE A 110       9.940  41.010  57.690  1.00  0.00           H
ATOM   1640  CA  ILE A 110      10.770  40.520  59.590  1.00  0.00           C
ATOM   1641  HA  ILE A 110      11.320  41.140  60.290  1.00  0.00           H
ATOM   1642  CB  ILE A 110       9.470  39.950  60.230  1.00  0.00           C
ATOM   1643  HB  ILE A 110       8.900  39.330  59.540  1.00  0.00           H
ATOM   1644  CG2 ILE A 110       9.740  39.030  61.370  1.00  0.00           C
ATOM   1645 1HG2 ILE A 110       8.830  38.810  61.940  1.00  0.00           H
ATOM   1646 2HG2 ILE A 110      10.100  38.050  61.070  1.00  0.00           H
ATOM   1647 3HG2 ILE A 110      10.400  39.420  62.140  1.00  0.00           H
ATOM   1648  CG1 ILE A 110       8.460  41.040  60.690  1.00  0.00           C
ATOM   1649 1HG1 ILE A 110       7.620  40.550  61.170  1.00  0.00           H
ATOM   1650 2HG1 ILE A 110       8.090  41.600  59.830  1.00  0.00           H
ATOM   1651  CD  ILE A 110       9.130  42.010  61.690  1.00  0.00           C
ATOM   1652  HD1 ILE A 110       9.440  41.460  62.570  1.00  0.00           H
ATOM   1653  HD2 ILE A 110       9.920  42.490  61.120  1.00  0.00           H
ATOM   1654  HD3 ILE A 110       8.470  42.840  61.970  1.00  0.00           H
ATOM   1655  C   ILE A 110      11.750  39.350  59.280  1.00  0.00           C
ATOM   1656  O   ILE A 110      12.680  39.130  60.000  1.00  0.00           O
ATOM   1657  N   GLY A 111      11.680  38.690  58.090  1.00  0.00           N
ATOM   1658  H   GLY A 111      10.900  38.960  57.500  1.00  0.00           H
ATOM   1659  CA  GLY A 111      12.630  37.640  57.770  1.00  0.00           C
ATOM   1660  HA1 GLY A 111      12.520  37.180  56.790  1.00  0.00           H
ATOM   1661  HA2 GLY A 111      12.400  36.810  58.450  1.00  0.00           H
ATOM   1662  C   GLY A 111      14.110  38.130  57.880  1.00  0.00           C
ATOM   1663  O   GLY A 111      15.020  37.380  58.240  1.00  0.00           O
ATOM   1664  N   LYS A 112      14.410  39.400  57.560  1.00  0.00           N
ATOM   1665  H   LYS A 112      13.640  39.970  57.260  1.00  0.00           H
ATOM   1666  CA  LYS A 112      15.790  39.960  57.550  1.00  0.00           C
ATOM   1667  HA  LYS A 112      16.440  39.340  56.940  1.00  0.00           H
ATOM   1668  CB  LYS A 112      15.700  41.340  56.990  1.00  0.00           C
ATOM   1669  HB1 LYS A 112      15.140  41.380  56.060  1.00  0.00           H
ATOM   1670  HB2 LYS A 112      16.710  41.620  56.720  1.00  0.00           H
ATOM   1671  CG  LYS A 112      15.070  42.400  57.920  1.00  0.00           C
ATOM   1672  HG1 LYS A 112      15.740  42.550  58.770  1.00  0.00           H
ATOM   1673  HG2 LYS A 112      14.010  42.180  58.080  1.00  0.00           H
ATOM   1674  CD  LYS A 112      15.190  43.830  57.370  1.00  0.00           C
ATOM   1675  HD1 LYS A 112      14.670  44.470  58.080  1.00  0.00           H
ATOM   1676  HD2 LYS A 112      14.720  43.800  56.390  1.00  0.00           H
ATOM   1677  CE  LYS A 112      16.540  44.480  57.170  1.00  0.00           C
ATOM   1678  HE1 LYS A 112      16.470  45.360  56.530  1.00  0.00           H
ATOM   1679  HE2 LYS A 112      17.230  43.780  56.700  1.00  0.00           H
ATOM   1680  NZ  LYS A 112      17.060  44.940  58.510  1.00  0.00           N
ATOM   1681  HZ1 LYS A 112      16.440  45.630  58.920  1.00  0.00           H
ATOM   1682  HZ2 LYS A 112      17.280  44.170  59.130  1.00  0.00           H
ATOM   1683  HZ3 LYS A 112      17.930  45.390  58.300  1.00  0.00           H
ATOM   1684  C   LYS A 112      16.500  40.150  58.940  1.00  0.00           C
ATOM   1685  O   LYS A 112      17.660  40.420  58.920  1.00  0.00           O
ATOM   1686  N   GLU A 113      15.740  40.090  60.060  1.00  0.00           N
ATOM   1687  H   GLU A 113      14.730  40.160  60.020  1.00  0.00           H
ATOM   1688  CA  GLU A 113      16.360  40.140  61.430  1.00  0.00           C
ATOM   1689  HA  GLU A 113      17.350  40.560  61.280  1.00  0.00           H
ATOM   1690  CB  GLU A 113      15.640  41.110  62.320  1.00  0.00           C
ATOM   1691  HB1 GLU A 113      14.840  40.560  62.810  1.00  0.00           H
ATOM   1692  HB2 GLU A 113      15.240  41.960  61.770  1.00  0.00           H
ATOM   1693  CG  GLU A 113      16.570  41.690  63.320  1.00  0.00           C
ATOM   1694  HG1 GLU A 113      17.470  42.090  62.870  1.00  0.00           H
ATOM   1695  HG2 GLU A 113      16.830  40.900  64.020  1.00  0.00           H
ATOM   1696  CD  GLU A 113      15.810  42.680  64.200  1.00  0.00           C
ATOM   1697  OE1 GLU A 113      15.680  42.410  65.390  1.00  0.00           O
ATOM   1698  OE2 GLU A 113      15.370  43.770  63.710  1.00  0.00           O
ATOM   1699  C   GLU A 113      16.500  38.730  62.050  1.00  0.00           C
ATOM   1700  O   GLU A 113      17.080  38.610  63.140  1.00  0.00           O
ATOM   1701  N   ILE A 114      15.800  37.780  61.460  1.00  0.00           N
ATOM   1702  H   ILE A 114      15.260  38.070  60.660  1.00  0.00           H
ATOM   1703  CA  ILE A 114      15.420  36.540  62.130  1.00  0.00           C
ATOM   1704  HA  ILE A 114      15.940  36.450  63.090  1.00  0.00           H
ATOM   1705  CB  ILE A 114      13.910  36.450  62.280  1.00  0.00           C
ATOM   1706  HB  ILE A 114      13.410  36.390  61.320  1.00  0.00           H
ATOM   1707  CG2 ILE A 114      13.480  35.160  63.110  1.00  0.00           C
ATOM   1708 1HG2 ILE A 114      13.660  34.310  62.460  1.00  0.00           H
ATOM   1709 2HG2 ILE A 114      14.160  35.130  63.970  1.00  0.00           H
ATOM   1710 3HG2 ILE A 114      12.410  35.150  63.290  1.00  0.00           H
ATOM   1711  CG1 ILE A 114      13.350  37.710  62.970  1.00  0.00           C
ATOM   1712 1HG1 ILE A 114      12.270  37.550  63.040  1.00  0.00           H
ATOM   1713 2HG1 ILE A 114      13.660  38.540  62.330  1.00  0.00           H
ATOM   1714  CD  ILE A 114      13.780  38.040  64.430  1.00  0.00           C
ATOM   1715  HD1 ILE A 114      14.830  37.750  64.550  1.00  0.00           H
ATOM   1716  HD2 ILE A 114      13.600  39.070  64.710  1.00  0.00           H
ATOM   1717  HD3 ILE A 114      13.240  37.330  65.070  1.00  0.00           H
ATOM   1718  C   ILE A 114      15.920  35.300  61.300  1.00  0.00           C
ATOM   1719  O   ILE A 114      16.170  34.200  61.840  1.00  0.00           O
ATOM   1720  N   ILE A 115      16.160  35.380  59.960  1.00  0.00           N
ATOM   1721  H   ILE A 115      15.970  36.210  59.420  1.00  0.00           H
ATOM   1722  CA  ILE A 115      16.520  34.270  59.120  1.00  0.00           C
ATOM   1723  HA  ILE A 115      15.860  33.410  59.210  1.00  0.00           H
ATOM   1724  CB  ILE A 115      16.520  34.680  57.600  1.00  0.00           C
ATOM   1725  HB  ILE A 115      15.520  35.100  57.430  1.00  0.00           H
ATOM   1726  CG2 ILE A 115      17.580  35.750  57.270  1.00  0.00           C
ATOM   1727 1HG2 ILE A 115      17.430  36.030  56.220  1.00  0.00           H
ATOM   1728 2HG2 ILE A 115      17.360  36.640  57.850  1.00  0.00           H
ATOM   1729 3HG2 ILE A 115      18.590  35.330  57.300  1.00  0.00           H
ATOM   1730  CG1 ILE A 115      16.680  33.510  56.650  1.00  0.00           C
ATOM   1731 1HG1 ILE A 115      17.700  33.140  56.800  1.00  0.00           H
ATOM   1732 2HG1 ILE A 115      16.480  33.790  55.620  1.00  0.00           H
ATOM   1733  CD  ILE A 115      15.670  32.410  56.970  1.00  0.00           C
ATOM   1734  HD1 ILE A 115      15.530  31.830  56.060  1.00  0.00           H
ATOM   1735  HD2 ILE A 115      15.920  31.740  57.790  1.00  0.00           H
ATOM   1736  HD3 ILE A 115      14.730  32.900  57.200  1.00  0.00           H
ATOM   1737  C   ILE A 115      17.830  33.630  59.550  1.00  0.00           C
ATOM   1738  O   ILE A 115      17.950  32.400  59.570  1.00  0.00           O
ATOM   1739  N   ASP A 116      18.850  34.440  59.830  1.00  0.00           N
ATOM   1740  H   ASP A 116      18.620  35.420  59.860  1.00  0.00           H
ATOM   1741  CA  ASP A 116      20.200  33.970  59.940  1.00  0.00           C
ATOM   1742  HA  ASP A 116      20.370  33.300  59.090  1.00  0.00           H
ATOM   1743  CB  ASP A 116      21.280  35.070  59.870  1.00  0.00           C
ATOM   1744  HB1 ASP A 116      22.170  34.440  59.890  1.00  0.00           H
ATOM   1745  HB2 ASP A 116      21.200  35.630  60.800  1.00  0.00           H
ATOM   1746  CG  ASP A 116      21.280  35.970  58.640  1.00  0.00           C
ATOM   1747  OD1 ASP A 116      21.030  35.540  57.520  1.00  0.00           O
ATOM   1748  OD2 ASP A 116      21.310  37.240  58.820  1.00  0.00           O
ATOM   1749  C   ASP A 116      20.280  33.140  61.250  1.00  0.00           C
ATOM   1750  O   ASP A 116      20.890  32.080  61.340  1.00  0.00           O
ATOM   1751  N   LEU A 117      19.610  33.610  62.340  1.00  0.00           N
ATOM   1752  H   LEU A 117      19.250  34.560  62.290  1.00  0.00           H
ATOM   1753  CA  LEU A 117      19.640  32.760  63.510  1.00  0.00           C
ATOM   1754  HA  LEU A 117      20.670  32.530  63.750  1.00  0.00           H
ATOM   1755  CB  LEU A 117      19.150  33.780  64.590  1.00  0.00           C
ATOM   1756  HB1 LEU A 117      18.160  34.060  64.230  1.00  0.00           H
ATOM   1757  HB2 LEU A 117      19.860  34.600  64.570  1.00  0.00           H
ATOM   1758  CG  LEU A 117      19.010  33.230  66.040  1.00  0.00           C
ATOM   1759  HG  LEU A 117      18.350  32.370  65.980  1.00  0.00           H
ATOM   1760  CD1 LEU A 117      20.330  32.810  66.600  1.00  0.00           C
ATOM   1761 1HD1 LEU A 117      20.800  31.950  66.120  1.00  0.00           H
ATOM   1762 2HD1 LEU A 117      21.030  33.640  66.690  1.00  0.00           H
ATOM   1763 3HD1 LEU A 117      20.130  32.460  67.610  1.00  0.00           H
ATOM   1764  CD2 LEU A 117      18.270  34.230  66.890  1.00  0.00           C
ATOM   1765 1HD2 LEU A 117      19.000  35.030  67.060  1.00  0.00           H
ATOM   1766 2HD2 LEU A 117      17.400  34.590  66.340  1.00  0.00           H
ATOM   1767 3HD2 LEU A 117      17.940  33.830  67.840  1.00  0.00           H
ATOM   1768  C   LEU A 117      18.770  31.520  63.360  1.00  0.00           C
ATOM   1769  O   LEU A 117      18.950  30.560  64.150  1.00  0.00           O
ATOM   1770  N   VAL A 118      17.780  31.380  62.490  1.00  0.00           N
ATOM   1771  H   VAL A 118      17.560  32.070  61.790  1.00  0.00           H
ATOM   1772  CA  VAL A 118      17.060  30.110  62.330  1.00  0.00           C
ATOM   1773  HA  VAL A 118      16.870  29.680  63.320  1.00  0.00           H
ATOM   1774  CB  VAL A 118      15.670  30.180  61.820  1.00  0.00           C
ATOM   1775  HB  VAL A 118      15.680  30.410  60.760  1.00  0.00           H
ATOM   1776  CG1 VAL A 118      14.900  28.810  61.960  1.00  0.00           C
ATOM   1777 1HG1 VAL A 118      13.860  28.930  61.670  1.00  0.00           H
ATOM   1778 2HG1 VAL A 118      15.310  28.120  61.220  1.00  0.00           H
ATOM   1779 3HG1 VAL A 118      15.000  28.360  62.950  1.00  0.00           H
ATOM   1780  CG2 VAL A 118      14.750  31.020  62.640  1.00  0.00           C
ATOM   1781 1HG2 VAL A 118      15.030  32.070  62.670  1.00  0.00           H
ATOM   1782 2HG2 VAL A 118      13.790  31.090  62.130  1.00  0.00           H
ATOM   1783 3HG2 VAL A 118      14.690  30.770  63.700  1.00  0.00           H
ATOM   1784  C   VAL A 118      17.970  28.980  61.720  1.00  0.00           C
ATOM   1785  O   VAL A 118      18.030  27.870  62.150  1.00  0.00           O
ATOM   1786  N   LEU A 119      18.620  29.340  60.670  1.00  0.00           N
ATOM   1787  H   LEU A 119      18.540  30.280  60.310  1.00  0.00           H
ATOM   1788  CA  LEU A 119      19.570  28.510  59.990  1.00  0.00           C
ATOM   1789  HA  LEU A 119      19.100  27.560  59.770  1.00  0.00           H
ATOM   1790  CB  LEU A 119      19.860  29.190  58.690  1.00  0.00           C
ATOM   1791  HB1 LEU A 119      20.870  28.930  58.350  1.00  0.00           H
ATOM   1792  HB2 LEU A 119      19.890  30.280  58.750  1.00  0.00           H
ATOM   1793  CG  LEU A 119      19.010  28.800  57.450  1.00  0.00           C
ATOM   1794  HG  LEU A 119      19.540  29.240  56.610  1.00  0.00           H
ATOM   1795  CD1 LEU A 119      19.130  27.240  57.240  1.00  0.00           C
ATOM   1796 1HD1 LEU A 119      18.630  26.840  56.350  1.00  0.00           H
ATOM   1797 2HD1 LEU A 119      20.160  26.930  57.080  1.00  0.00           H
ATOM   1798 3HD1 LEU A 119      18.660  26.680  58.050  1.00  0.00           H
ATOM   1799  CD2 LEU A 119      17.530  29.180  57.630  1.00  0.00           C
ATOM   1800 1HD2 LEU A 119      16.960  28.870  56.760  1.00  0.00           H
ATOM   1801 2HD2 LEU A 119      17.100  28.740  58.530  1.00  0.00           H
ATOM   1802 3HD2 LEU A 119      17.430  30.260  57.720  1.00  0.00           H
ATOM   1803  C   LEU A 119      20.800  28.180  60.860  1.00  0.00           C
ATOM   1804  O   LEU A 119      21.310  27.030  60.780  1.00  0.00           O
ATOM   1805  N   ASP A 120      21.130  29.020  61.840  1.00  0.00           N
ATOM   1806  H   ASP A 120      20.640  29.900  61.780  1.00  0.00           H
ATOM   1807  CA  ASP A 120      22.130  28.750  62.890  1.00  0.00           C
ATOM   1808  HA  ASP A 120      23.050  28.340  62.490  1.00  0.00           H
ATOM   1809  CB  ASP A 120      22.540  30.120  63.460  1.00  0.00           C
ATOM   1810  HB1 ASP A 120      21.650  30.650  63.830  1.00  0.00           H
ATOM   1811  HB2 ASP A 120      23.160  30.750  62.810  1.00  0.00           H
ATOM   1812  CG  ASP A 120      23.420  29.860  64.700  1.00  0.00           C
ATOM   1813  OD1 ASP A 120      24.670  29.810  64.550  1.00  0.00           O
ATOM   1814  OD2 ASP A 120      22.910  29.900  65.840  1.00  0.00           O
ATOM   1815  C   ASP A 120      21.590  27.800  63.970  1.00  0.00           C
ATOM   1816  O   ASP A 120      22.400  26.930  64.410  1.00  0.00           O
ATOM   1817  N   ARG A 121      20.320  27.910  64.460  1.00  0.00           N
ATOM   1818  H   ARG A 121      19.780  28.730  64.220  1.00  0.00           H
ATOM   1819  CA  ARG A 121      19.760  26.840  65.310  1.00  0.00           C
ATOM   1820  HA  ARG A 121      20.450  26.690  66.140  1.00  0.00           H
ATOM   1821  CB  ARG A 121      18.350  27.330  65.890  1.00  0.00           C
ATOM   1822  HB1 ARG A 121      17.860  26.390  66.140  1.00  0.00           H
ATOM   1823  HB2 ARG A 121      17.760  27.830  65.130  1.00  0.00           H
ATOM   1824  CG  ARG A 121      18.320  28.130  67.180  1.00  0.00           C
ATOM   1825  HG1 ARG A 121      18.700  27.620  68.070  1.00  0.00           H
ATOM   1826  HG2 ARG A 121      17.310  28.340  67.510  1.00  0.00           H
ATOM   1827  CD  ARG A 121      19.150  29.370  67.210  1.00  0.00           C
ATOM   1828  HD1 ARG A 121      18.870  29.860  68.140  1.00  0.00           H
ATOM   1829  HD2 ARG A 121      19.000  30.060  66.380  1.00  0.00           H
ATOM   1830  NE  ARG A 121      20.580  29.190  67.350  1.00  0.00           N
ATOM   1831  HE  ARG A 121      21.120  29.320  66.510  1.00  0.00           H
ATOM   1832  CZ  ARG A 121      21.280  29.080  68.470  1.00  0.00           C
ATOM   1833  NH1 ARG A 121      20.780  29.120  69.680  1.00  0.00           N
ATOM   1834 1HH1 ARG A 121      19.830  29.390  69.860  1.00  0.00           H
ATOM   1835 2HH1 ARG A 121      21.460  29.040  70.430  1.00  0.00           H
ATOM   1836  NH2 ARG A 121      22.560  29.020  68.320  1.00  0.00           N
ATOM   1837 1HH2 ARG A 121      22.910  29.220  67.390  1.00  0.00           H
ATOM   1838 2HH2 ARG A 121      23.140  28.860  69.130  1.00  0.00           H
ATOM   1839  C   ARG A 121      19.620  25.480  64.550  1.00  0.00           C
ATOM   1840  O   ARG A 121      19.900  24.440  65.130  1.00  0.00           O
ATOM   1841  N   ILE A 122      19.240  25.480  63.270  1.00  0.00           N
ATOM   1842  H   ILE A 122      19.030  26.330  62.760  1.00  0.00           H
ATOM   1843  CA  ILE A 122      19.300  24.290  62.430  1.00  0.00           C
ATOM   1844  HA  ILE A 122      18.770  23.540  63.020  1.00  0.00           H
ATOM   1845  CB  ILE A 122      18.590  24.500  61.080  1.00  0.00           C
ATOM   1846  HB  ILE A 122      18.980  25.440  60.680  1.00  0.00           H
ATOM   1847  CG2 ILE A 122      18.930  23.310  60.140  1.00  0.00           C
ATOM   1848 1HG2 ILE A 122      20.000  23.360  59.900  1.00  0.00           H
ATOM   1849 2HG2 ILE A 122      18.780  22.330  60.570  1.00  0.00           H
ATOM   1850 3HG2 ILE A 122      18.370  23.280  59.210  1.00  0.00           H
ATOM   1851  CG1 ILE A 122      17.050  24.580  61.360  1.00  0.00           C
ATOM   1852 1HG1 ILE A 122      16.860  25.360  62.090  1.00  0.00           H
ATOM   1853 2HG1 ILE A 122      16.610  23.650  61.720  1.00  0.00           H
ATOM   1854  CD  ILE A 122      16.260  25.130  60.150  1.00  0.00           C
ATOM   1855  HD1 ILE A 122      15.290  25.550  60.430  1.00  0.00           H
ATOM   1856  HD2 ILE A 122      16.870  25.890  59.660  1.00  0.00           H
ATOM   1857  HD3 ILE A 122      16.010  24.290  59.500  1.00  0.00           H
ATOM   1858  C   ILE A 122      20.710  23.690  62.410  1.00  0.00           C
ATOM   1859  O   ILE A 122      20.890  22.500  62.670  1.00  0.00           O
ATOM   1860  N   ARG A 123      21.760  24.540  62.290  1.00  0.00           N
ATOM   1861  H   ARG A 123      21.490  25.500  62.160  1.00  0.00           H
ATOM   1862  CA  ARG A 123      23.190  24.100  62.290  1.00  0.00           C
ATOM   1863  HA  ARG A 123      23.310  23.370  61.490  1.00  0.00           H
ATOM   1864  CB  ARG A 123      23.990  25.320  61.790  1.00  0.00           C
ATOM   1865  HB1 ARG A 123      25.000  25.210  62.190  1.00  0.00           H
ATOM   1866  HB2 ARG A 123      23.670  26.300  62.130  1.00  0.00           H
ATOM   1867  CG  ARG A 123      24.180  25.400  60.280  1.00  0.00           C
ATOM   1868  HG1 ARG A 123      23.310  24.940  59.810  1.00  0.00           H
ATOM   1869  HG2 ARG A 123      25.090  24.850  60.070  1.00  0.00           H
ATOM   1870  CD  ARG A 123      24.530  26.840  59.860  1.00  0.00           C
ATOM   1871  HD1 ARG A 123      25.460  27.210  60.300  1.00  0.00           H
ATOM   1872  HD2 ARG A 123      23.780  27.590  60.100  1.00  0.00           H
ATOM   1873  NE  ARG A 123      24.550  26.990  58.370  1.00  0.00           N
ATOM   1874  HE  ARG A 123      23.800  26.580  57.820  1.00  0.00           H
ATOM   1875  CZ  ARG A 123      25.580  27.340  57.600  1.00  0.00           C
ATOM   1876  NH1 ARG A 123      26.660  27.850  58.020  1.00  0.00           N
ATOM   1877 1HH1 ARG A 123      26.540  28.220  58.950  1.00  0.00           H
ATOM   1878 2HH1 ARG A 123      27.350  28.060  57.320  1.00  0.00           H
ATOM   1879  NH2 ARG A 123      25.530  27.260  56.350  1.00  0.00           N
ATOM   1880 1HH2 ARG A 123      24.810  26.740  55.870  1.00  0.00           H
ATOM   1881 2HH2 ARG A 123      26.320  27.570  55.820  1.00  0.00           H
ATOM   1882  C   ARG A 123      23.710  23.570  63.630  1.00  0.00           C
ATOM   1883  O   ARG A 123      24.530  22.670  63.580  1.00  0.00           O
ATOM   1884  N   LYS A 124      23.180  24.080  64.800  1.00  0.00           N
ATOM   1885  H   LYS A 124      22.720  24.980  64.760  1.00  0.00           H
ATOM   1886  CA  LYS A 124      23.540  23.520  66.100  1.00  0.00           C
ATOM   1887  HA  LYS A 124      24.590  23.230  66.140  1.00  0.00           H
ATOM   1888  CB  LYS A 124      23.330  24.520  67.230  1.00  0.00           C
ATOM   1889  HB1 LYS A 124      22.260  24.750  67.220  1.00  0.00           H
ATOM   1890  HB2 LYS A 124      23.810  25.460  66.950  1.00  0.00           H
ATOM   1891  CG  LYS A 124      23.870  24.040  68.600  1.00  0.00           C
ATOM   1892  HG1 LYS A 124      24.930  23.900  68.400  1.00  0.00           H
ATOM   1893  HG2 LYS A 124      23.310  23.130  68.850  1.00  0.00           H
ATOM   1894  CD  LYS A 124      23.530  25.090  69.720  1.00  0.00           C
ATOM   1895  HD1 LYS A 124      22.460  25.060  69.910  1.00  0.00           H
ATOM   1896  HD2 LYS A 124      23.890  26.100  69.520  1.00  0.00           H
ATOM   1897  CE  LYS A 124      24.140  24.510  71.000  1.00  0.00           C
ATOM   1898  HE1 LYS A 124      25.150  24.160  70.780  1.00  0.00           H
ATOM   1899  HE2 LYS A 124      23.570  23.770  71.570  1.00  0.00           H
ATOM   1900  NZ  LYS A 124      24.430  25.630  71.900  1.00  0.00           N
ATOM   1901  HZ1 LYS A 124      23.590  26.160  72.080  1.00  0.00           H
ATOM   1902  HZ2 LYS A 124      24.890  25.340  72.750  1.00  0.00           H
ATOM   1903  HZ3 LYS A 124      25.070  26.220  71.400  1.00  0.00           H
ATOM   1904  C   LYS A 124      22.840  22.190  66.260  1.00  0.00           C
ATOM   1905  O   LYS A 124      23.510  21.180  66.590  1.00  0.00           O
ATOM   1906  N   LEU A 125      21.520  22.080  65.930  1.00  0.00           N
ATOM   1907  H   LEU A 125      21.040  22.880  65.530  1.00  0.00           H
ATOM   1908  CA  LEU A 125      20.870  20.770  66.010  1.00  0.00           C
ATOM   1909  HA  LEU A 125      21.050  20.450  67.040  1.00  0.00           H
ATOM   1910  CB  LEU A 125      19.340  20.870  65.790  1.00  0.00           C
ATOM   1911  HB1 LEU A 125      19.000  19.830  65.830  1.00  0.00           H
ATOM   1912  HB2 LEU A 125      19.140  21.400  64.860  1.00  0.00           H
ATOM   1913  CG  LEU A 125      18.590  21.670  66.880  1.00  0.00           C
ATOM   1914  HG  LEU A 125      19.010  22.680  66.860  1.00  0.00           H
ATOM   1915  CD1 LEU A 125      17.100  21.750  66.830  1.00  0.00           C
ATOM   1916 1HD1 LEU A 125      16.730  22.250  67.730  1.00  0.00           H
ATOM   1917 2HD1 LEU A 125      16.780  22.280  65.930  1.00  0.00           H
ATOM   1918 3HD1 LEU A 125      16.750  20.720  66.770  1.00  0.00           H
ATOM   1919  CD2 LEU A 125      18.820  21.100  68.250  1.00  0.00           C
ATOM   1920 1HD2 LEU A 125      18.380  21.750  69.000  1.00  0.00           H
ATOM   1921 2HD2 LEU A 125      18.470  20.090  68.440  1.00  0.00           H
ATOM   1922 3HD2 LEU A 125      19.860  21.090  68.580  1.00  0.00           H
ATOM   1923  C   LEU A 125      21.520  19.670  65.170  1.00  0.00           C
ATOM   1924  O   LEU A 125      21.550  18.510  65.650  1.00  0.00           O
ATOM   1925  N   ALA A 126      21.980  20.050  63.990  1.00  0.00           N
ATOM   1926  H   ALA A 126      21.770  20.990  63.690  1.00  0.00           H
ATOM   1927  CA  ALA A 126      22.630  19.190  63.040  1.00  0.00           C
ATOM   1928  HA  ALA A 126      22.120  18.230  62.970  1.00  0.00           H
ATOM   1929  CB  ALA A 126      22.620  19.860  61.670  1.00  0.00           C
ATOM   1930  HB1 ALA A 126      21.630  20.230  61.410  1.00  0.00           H
ATOM   1931  HB2 ALA A 126      23.350  20.680  61.700  1.00  0.00           H
ATOM   1932  HB3 ALA A 126      23.030  19.290  60.840  1.00  0.00           H
ATOM   1933  C   ALA A 126      24.140  18.810  63.370  1.00  0.00           C
ATOM   1934  O   ALA A 126      24.610  17.680  63.160  1.00  0.00           O
ATOM   1935  N   ASP A 127      24.790  19.680  64.080  1.00  0.00           N
ATOM   1936  H   ASP A 127      24.250  20.510  64.290  1.00  0.00           H
ATOM   1937  CA  ASP A 127      26.040  19.340  64.820  1.00  0.00           C
ATOM   1938  HA  ASP A 127      26.790  19.040  64.090  1.00  0.00           H
ATOM   1939  CB  ASP A 127      26.630  20.540  65.610  1.00  0.00           C
ATOM   1940  HB1 ASP A 127      26.050  20.830  66.490  1.00  0.00           H
ATOM   1941  HB2 ASP A 127      26.620  21.480  65.060  1.00  0.00           H
ATOM   1942  CG  ASP A 127      27.990  20.240  66.130  1.00  0.00           C
ATOM   1943  OD1 ASP A 127      28.820  19.800  65.310  1.00  0.00           O
ATOM   1944  OD2 ASP A 127      28.240  20.310  67.340  1.00  0.00           O
ATOM   1945  C   ASP A 127      25.740  18.190  65.770  1.00  0.00           C
ATOM   1946  O   ASP A 127      26.570  17.300  65.760  1.00  0.00           O
ATOM   1947  N   GLN A 128      24.600  18.040  66.470  1.00  0.00           N
ATOM   1948  H   GLN A 128      24.000  18.860  66.410  1.00  0.00           H
ATOM   1949  CA  GLN A 128      24.250  16.960  67.330  1.00  0.00           C
ATOM   1950  HA  GLN A 128      25.170  16.630  67.820  1.00  0.00           H
ATOM   1951  CB  GLN A 128      23.300  17.400  68.430  1.00  0.00           C
ATOM   1952  HB1 GLN A 128      23.180  16.640  69.210  1.00  0.00           H
ATOM   1953  HB2 GLN A 128      22.340  17.550  67.940  1.00  0.00           H
ATOM   1954  CG  GLN A 128      23.730  18.740  68.980  1.00  0.00           C
ATOM   1955  HG1 GLN A 128      23.860  19.560  68.280  1.00  0.00           H
ATOM   1956  HG2 GLN A 128      24.700  18.540  69.440  1.00  0.00           H
ATOM   1957  CD  GLN A 128      22.770  19.370  70.020  1.00  0.00           C
ATOM   1958  OE1 GLN A 128      21.560  19.080  70.030  1.00  0.00           O
ATOM   1959  NE2 GLN A 128      23.210  20.210  70.940  1.00  0.00           N
ATOM   1960 1HE2 GLN A 128      24.190  20.400  71.090  1.00  0.00           H
ATOM   1961 2HE2 GLN A 128      22.580  20.470  71.680  1.00  0.00           H
ATOM   1962  C   GLN A 128      23.720  15.700  66.580  1.00  0.00           C
ATOM   1963  O   GLN A 128      23.330  14.740  67.250  1.00  0.00           O
ATOM   1964  N   CYS A 129      23.550  15.720  65.270  1.00  0.00           N
ATOM   1965  H   CYS A 129      23.780  16.560  64.760  1.00  0.00           H
ATOM   1966  CA  CYS A 129      23.120  14.580  64.480  1.00  0.00           C
ATOM   1967  HA  CYS A 129      22.560  13.890  65.110  1.00  0.00           H
ATOM   1968  CB  CYS A 129      22.070  15.080  63.420  1.00  0.00           C
ATOM   1969  HB1 CYS A 129      21.920  14.190  62.810  1.00  0.00           H
ATOM   1970  HB2 CYS A 129      22.480  15.890  62.820  1.00  0.00           H
ATOM   1971  SG  CYS A 129      20.540  15.550  64.350  1.00  0.00           S
ATOM   1972  HG  CYS A 129      20.990  16.640  64.970  1.00  0.00           H
ATOM   1973  C   CYS A 129      24.340  13.750  63.950  1.00  0.00           C
ATOM   1974  O   CYS A 129      25.420  14.280  63.770  1.00  0.00           O
ATOM   1975  N   THR A 130      24.100  12.470  63.740  1.00  0.00           N
ATOM   1976  H   THR A 130      23.200  12.180  64.100  1.00  0.00           H
ATOM   1977  CA  THR A 130      25.060  11.490  63.240  1.00  0.00           C
ATOM   1978  HA  THR A 130      25.910  12.000  62.790  1.00  0.00           H
ATOM   1979  CB  THR A 130      25.710  10.720  64.390  1.00  0.00           C
ATOM   1980  HB  THR A 130      26.140   9.820  63.960  1.00  0.00           H
ATOM   1981  CG2 THR A 130      26.800  11.590  65.090  1.00  0.00           C
ATOM   1982 1HG2 THR A 130      26.390  12.540  65.430  1.00  0.00           H
ATOM   1983 2HG2 THR A 130      27.150  11.140  66.030  1.00  0.00           H
ATOM   1984 3HG2 THR A 130      27.670  11.780  64.460  1.00  0.00           H
ATOM   1985  OG1 THR A 130      24.790  10.240  65.310  1.00  0.00           O
ATOM   1986  HG1 THR A 130      24.300  10.980  65.670  1.00  0.00           H
ATOM   1987  C   THR A 130      24.460  10.660  62.110  1.00  0.00           C
ATOM   1988  O   THR A 130      25.050   9.760  61.540  1.00  0.00           O
ATOM   1989  N   GLY A 131      23.200  10.850  61.790  1.00  0.00           N
ATOM   1990  H   GLY A 131      22.730  11.400  62.490  1.00  0.00           H
ATOM   1991  CA  GLY A 131      22.420  10.220  60.700  1.00  0.00           C
ATOM   1992  HA1 GLY A 131      22.010   9.260  61.030  1.00  0.00           H
ATOM   1993  HA2 GLY A 131      23.120  10.030  59.890  1.00  0.00           H
ATOM   1994  C   GLY A 131      21.280  11.120  60.110  1.00  0.00           C
ATOM   1995  O   GLY A 131      20.360  10.600  59.550  1.00  0.00           O
ATOM   1996  N   LEU A 132      21.410  12.470  60.200  1.00  0.00           N
ATOM   1997  H   LEU A 132      22.290  12.830  60.550  1.00  0.00           H
ATOM   1998  CA  LEU A 132      20.430  13.510  59.850  1.00  0.00           C
ATOM   1999  HA  LEU A 132      19.590  13.470  60.550  1.00  0.00           H
ATOM   2000  CB  LEU A 132      21.020  15.020  59.940  1.00  0.00           C
ATOM   2001  HB1 LEU A 132      21.880  14.960  59.270  1.00  0.00           H
ATOM   2002  HB2 LEU A 132      21.320  15.300  60.950  1.00  0.00           H
ATOM   2003  CG  LEU A 132      20.030  16.090  59.500  1.00  0.00           C
ATOM   2004  HG  LEU A 132      19.670  15.850  58.500  1.00  0.00           H
ATOM   2005  CD1 LEU A 132      18.790  16.100  60.450  1.00  0.00           C
ATOM   2006 1HD1 LEU A 132      18.190  15.220  60.220  1.00  0.00           H
ATOM   2007 2HD1 LEU A 132      19.110  16.170  61.490  1.00  0.00           H
ATOM   2008 3HD1 LEU A 132      18.090  16.910  60.240  1.00  0.00           H
ATOM   2009  CD2 LEU A 132      20.770  17.430  59.540  1.00  0.00           C
ATOM   2010 1HD2 LEU A 132      20.120  18.200  59.140  1.00  0.00           H
ATOM   2011 2HD2 LEU A 132      20.960  17.670  60.590  1.00  0.00           H
ATOM   2012 3HD2 LEU A 132      21.680  17.340  58.950  1.00  0.00           H
ATOM   2013  C   LEU A 132      19.960  13.170  58.420  1.00  0.00           C
ATOM   2014  O   LEU A 132      20.780  13.200  57.490  1.00  0.00           O
ATOM   2015  N   GLN A 133      18.680  12.900  58.270  1.00  0.00           N
ATOM   2016  H   GLN A 133      18.090  13.120  59.050  1.00  0.00           H
ATOM   2017  CA  GLN A 133      18.180  12.590  56.930  1.00  0.00           C
ATOM   2018  HA  GLN A 133      19.000  12.490  56.220  1.00  0.00           H
ATOM   2019  CB  GLN A 133      17.510  11.200  56.930  1.00  0.00           C
ATOM   2020  HB1 GLN A 133      18.240  10.390  56.890  1.00  0.00           H
ATOM   2021  HB2 GLN A 133      17.130  11.160  55.910  1.00  0.00           H
ATOM   2022  CG  GLN A 133      16.270  10.880  57.810  1.00  0.00           C
ATOM   2023  HG1 GLN A 133      15.510  11.620  57.560  1.00  0.00           H
ATOM   2024  HG2 GLN A 133      16.450  10.940  58.880  1.00  0.00           H
ATOM   2025  CD  GLN A 133      15.570   9.500  57.400  1.00  0.00           C
ATOM   2026  OE1 GLN A 133      15.690   9.000  56.310  1.00  0.00           O
ATOM   2027  NE2 GLN A 133      14.730   8.930  58.180  1.00  0.00           N
ATOM   2028 1HE2 GLN A 133      14.490   9.360  59.050  1.00  0.00           H
ATOM   2029 2HE2 GLN A 133      14.250   8.150  57.760  1.00  0.00           H
ATOM   2030  C   GLN A 133      17.350  13.710  56.360  1.00  0.00           C
ATOM   2031  O   GLN A 133      16.990  13.680  55.140  1.00  0.00           O
ATOM   2032  N   GLY A 134      16.870  14.710  57.170  1.00  0.00           N
ATOM   2033  H   GLY A 134      16.940  14.630  58.170  1.00  0.00           H
ATOM   2034  CA  GLY A 134      15.970  15.790  56.730  1.00  0.00           C
ATOM   2035  HA1 GLY A 134      15.250  15.320  56.060  1.00  0.00           H
ATOM   2036  HA2 GLY A 134      16.460  16.620  56.220  1.00  0.00           H
ATOM   2037  C   GLY A 134      15.110  16.430  57.780  1.00  0.00           C
ATOM   2038  O   GLY A 134      15.410  16.340  58.980  1.00  0.00           O
ATOM   2039  N   PHE A 135      13.970  17.080  57.370  1.00  0.00           N
ATOM   2040  H   PHE A 135      13.790  17.070  56.380  1.00  0.00           H
ATOM   2041  CA  PHE A 135      13.300  18.060  58.210  1.00  0.00           C
ATOM   2042  HA  PHE A 135      13.540  18.010  59.270  1.00  0.00           H
ATOM   2043  CB  PHE A 135      13.780  19.420  57.780  1.00  0.00           C
ATOM   2044  HB1 PHE A 135      13.300  20.070  58.520  1.00  0.00           H
ATOM   2045  HB2 PHE A 135      13.490  19.700  56.760  1.00  0.00           H
ATOM   2046  CG  PHE A 135      15.240  19.580  57.810  1.00  0.00           C
ATOM   2047  CD1 PHE A 135      15.860  20.020  58.990  1.00  0.00           C
ATOM   2048  HD1 PHE A 135      15.270  20.000  59.900  1.00  0.00           H
ATOM   2049  CE1 PHE A 135      17.200  20.300  59.120  1.00  0.00           C
ATOM   2050  HE1 PHE A 135      17.580  20.590  60.090  1.00  0.00           H
ATOM   2051  CZ  PHE A 135      18.000  20.120  57.980  1.00  0.00           C
ATOM   2052  HZ  PHE A 135      19.070  20.180  58.130  1.00  0.00           H
ATOM   2053  CE2 PHE A 135      17.450  19.680  56.760  1.00  0.00           C
ATOM   2054  HE2 PHE A 135      18.120  19.600  55.920  1.00  0.00           H
ATOM   2055  CD2 PHE A 135      16.080  19.340  56.670  1.00  0.00           C
ATOM   2056  HD2 PHE A 135      15.590  18.980  55.770  1.00  0.00           H
ATOM   2057  C   PHE A 135      11.770  17.880  58.110  1.00  0.00           C
ATOM   2058  O   PHE A 135      11.280  17.190  57.200  1.00  0.00           O
ATOM   2059  N   LEU A 136      11.020  18.500  59.040  1.00  0.00           N
ATOM   2060  H   LEU A 136      11.540  19.070  59.690  1.00  0.00           H
ATOM   2061  CA  LEU A 136       9.550  18.480  59.090  1.00  0.00           C
ATOM   2062  HA  LEU A 136       9.130  18.230  58.110  1.00  0.00           H
ATOM   2063  CB  LEU A 136       9.140  17.260  59.980  1.00  0.00           C
ATOM   2064  HB1 LEU A 136       9.770  17.320  60.870  1.00  0.00           H
ATOM   2065  HB2 LEU A 136       9.380  16.350  59.430  1.00  0.00           H
ATOM   2066  CG  LEU A 136       7.660  17.270  60.490  1.00  0.00           C
ATOM   2067  HG  LEU A 136       7.560  18.130  61.150  1.00  0.00           H
ATOM   2068  CD1 LEU A 136       6.590  17.430  59.510  1.00  0.00           C
ATOM   2069 1HD1 LEU A 136       6.620  16.570  58.850  1.00  0.00           H
ATOM   2070 2HD1 LEU A 136       5.640  17.420  60.040  1.00  0.00           H
ATOM   2071 3HD1 LEU A 136       6.690  18.400  59.010  1.00  0.00           H
ATOM   2072  CD2 LEU A 136       7.420  16.030  61.340  1.00  0.00           C
ATOM   2073 1HD2 LEU A 136       6.530  16.120  61.970  1.00  0.00           H
ATOM   2074 2HD2 LEU A 136       7.420  15.090  60.790  1.00  0.00           H
ATOM   2075 3HD2 LEU A 136       8.320  15.910  61.950  1.00  0.00           H
ATOM   2076  C   LEU A 136       9.070  19.910  59.510  1.00  0.00           C
ATOM   2077  O   LEU A 136       9.310  20.390  60.590  1.00  0.00           O
ATOM   2078  N   VAL A 137       8.370  20.570  58.550  1.00  0.00           N
ATOM   2079  H   VAL A 137       8.120  20.080  57.700  1.00  0.00           H
ATOM   2080  CA  VAL A 137       8.010  21.980  58.680  1.00  0.00           C
ATOM   2081  HA  VAL A 137       8.690  22.440  59.410  1.00  0.00           H
ATOM   2082  CB  VAL A 137       8.340  22.710  57.400  1.00  0.00           C
ATOM   2083  HB  VAL A 137       7.680  22.440  56.570  1.00  0.00           H
ATOM   2084  CG1 VAL A 137       8.320  24.210  57.580  1.00  0.00           C
ATOM   2085 1HG1 VAL A 137       8.560  24.700  56.630  1.00  0.00           H
ATOM   2086 2HG1 VAL A 137       7.310  24.540  57.850  1.00  0.00           H
ATOM   2087 3HG1 VAL A 137       9.060  24.610  58.270  1.00  0.00           H
ATOM   2088  CG2 VAL A 137       9.710  22.410  56.770  1.00  0.00           C
ATOM   2089 1HG2 VAL A 137      10.250  23.290  56.410  1.00  0.00           H
ATOM   2090 2HG2 VAL A 137      10.370  21.990  57.530  1.00  0.00           H
ATOM   2091 3HG2 VAL A 137       9.580  21.690  55.960  1.00  0.00           H
ATOM   2092  C   VAL A 137       6.610  22.270  59.090  1.00  0.00           C
ATOM   2093  O   VAL A 137       5.730  22.170  58.270  1.00  0.00           O
ATOM   2094  N   PHE A 138       6.350  22.670  60.320  1.00  0.00           N
ATOM   2095  H   PHE A 138       7.160  22.880  60.890  1.00  0.00           H
ATOM   2096  CA  PHE A 138       5.050  22.740  60.940  1.00  0.00           C
ATOM   2097  HA  PHE A 138       4.290  22.150  60.430  1.00  0.00           H
ATOM   2098  CB  PHE A 138       5.250  22.230  62.390  1.00  0.00           C
ATOM   2099  HB1 PHE A 138       5.830  22.910  63.020  1.00  0.00           H
ATOM   2100  HB2 PHE A 138       5.820  21.300  62.390  1.00  0.00           H
ATOM   2101  CG  PHE A 138       3.960  21.880  63.160  1.00  0.00           C
ATOM   2102  CD1 PHE A 138       3.690  20.530  63.410  1.00  0.00           C
ATOM   2103  HD1 PHE A 138       4.440  19.790  63.170  1.00  0.00           H
ATOM   2104  CE1 PHE A 138       2.470  20.120  64.010  1.00  0.00           C
ATOM   2105  HE1 PHE A 138       2.390  19.070  64.240  1.00  0.00           H
ATOM   2106  CZ  PHE A 138       1.460  21.100  64.170  1.00  0.00           C
ATOM   2107  HZ  PHE A 138       0.580  20.760  64.690  1.00  0.00           H
ATOM   2108  CE2 PHE A 138       1.680  22.440  63.890  1.00  0.00           C
ATOM   2109  HE2 PHE A 138       0.960  23.240  64.020  1.00  0.00           H
ATOM   2110  CD2 PHE A 138       3.000  22.840  63.490  1.00  0.00           C
ATOM   2111  HD2 PHE A 138       3.270  23.870  63.350  1.00  0.00           H
ATOM   2112  C   PHE A 138       4.610  24.200  61.010  1.00  0.00           C
ATOM   2113  O   PHE A 138       5.320  25.010  61.640  1.00  0.00           O
ATOM   2114  N   HIS A 139       3.440  24.540  60.350  1.00  0.00           N
ATOM   2115  H   HIS A 139       2.880  23.780  59.990  1.00  0.00           H
ATOM   2116  CA  HIS A 139       2.970  25.950  60.180  1.00  0.00           C
ATOM   2117  HA  HIS A 139       3.180  26.550  61.060  1.00  0.00           H
ATOM   2118  CB  HIS A 139       3.810  26.690  59.070  1.00  0.00           C
ATOM   2119  HB1 HIS A 139       4.880  26.650  59.290  1.00  0.00           H
ATOM   2120  HB2 HIS A 139       3.460  27.720  59.020  1.00  0.00           H
ATOM   2121  CG  HIS A 139       3.610  26.210  57.620  1.00  0.00           C
ATOM   2122  ND1 HIS A 139       2.880  26.830  56.630  1.00  0.00           N
ATOM   2123  HD1 HIS A 139       2.370  27.690  56.750  1.00  0.00           H
ATOM   2124  CE1 HIS A 139       2.990  26.080  55.510  1.00  0.00           C
ATOM   2125  HE1 HIS A 139       2.580  26.300  54.530  1.00  0.00           H
ATOM   2126  NE2 HIS A 139       3.780  25.010  55.730  1.00  0.00           N
ATOM   2127  HE2 HIS A 139       4.150  24.430  54.980  1.00  0.00           H
ATOM   2128  CD2 HIS A 139       4.160  25.060  57.070  1.00  0.00           C
ATOM   2129  HD2 HIS A 139       4.810  24.360  57.580  1.00  0.00           H
ATOM   2130  C   HIS A 139       1.490  26.200  59.850  1.00  0.00           C
ATOM   2131  O   HIS A 139       0.720  25.320  59.480  1.00  0.00           O
ATOM   2132  N   SER A 140       1.070  27.430  59.890  1.00  0.00           N
ATOM   2133  H   SER A 140       1.660  28.130  60.310  1.00  0.00           H
ATOM   2134  CA  SER A 140     135.360  27.900  59.340  1.00  0.00           C
ATOM   2135  HA  SER A 140     134.670  27.090  59.570  1.00  0.00           H
ATOM   2136  CB  SER A 140     134.860  29.200  59.920  1.00  0.00           C
ATOM   2137  HB1 SER A 140       0.040  29.970  59.710  1.00  0.00           H
ATOM   2138  HB2 SER A 140     134.780  29.010  60.990  1.00  0.00           H
ATOM   2139  OG  SER A 140     133.630  29.490  59.300  1.00  0.00           O
ATOM   2140  HG  SER A 140     133.190  30.140  59.860  1.00  0.00           H
ATOM   2141  C   SER A 140     135.420  28.000  57.810  1.00  0.00           C
ATOM   2142  O   SER A 140       0.910  28.460  57.350  1.00  0.00           O
ATOM   2143  N   PHE A 141     134.390  27.500  57.110  1.00  0.00           N
ATOM   2144  H   PHE A 141     133.510  27.260  57.540  1.00  0.00           H
ATOM   2145  CA  PHE A 141     134.510  27.450  55.610  1.00  0.00           C
ATOM   2146  HA  PHE A 141     135.560  27.360  55.290  1.00  0.00           H
ATOM   2147  CB  PHE A 141     133.760  26.250  55.060  1.00  0.00           C
ATOM   2148  HB1 PHE A 141     132.780  26.110  55.530  1.00  0.00           H
ATOM   2149  HB2 PHE A 141     134.360  25.370  55.280  1.00  0.00           H
ATOM   2150  CG  PHE A 141     133.350  26.260  53.570  1.00  0.00           C
ATOM   2151  CD1 PHE A 141     134.270  25.980  52.520  1.00  0.00           C
ATOM   2152  HD1 PHE A 141     135.270  25.700  52.780  1.00  0.00           H
ATOM   2153  CE1 PHE A 141     133.850  26.110  51.120  1.00  0.00           C
ATOM   2154  HE1 PHE A 141     134.580  25.930  50.340  1.00  0.00           H
ATOM   2155  CZ  PHE A 141     132.550  26.450  50.820  1.00  0.00           C
ATOM   2156  HZ  PHE A 141     132.320  26.570  49.770  1.00  0.00           H
ATOM   2157  CE2 PHE A 141     131.660  26.740  51.860  1.00  0.00           C
ATOM   2158  HE2 PHE A 141     130.620  26.950  51.680  1.00  0.00           H
ATOM   2159  CD2 PHE A 141     132.050  26.630  53.220  1.00  0.00           C
ATOM   2160  HD2 PHE A 141     131.310  26.790  53.990  1.00  0.00           H
ATOM   2161  C   PHE A 141     134.230  28.830  54.920  1.00  0.00           C
ATOM   2162  O   PHE A 141     134.500  29.080  53.770  1.00  0.00           O
ATOM   2163  N   GLY A 142     133.680  29.770  55.740  1.00  0.00           N
ATOM   2164  H   GLY A 142     133.600  29.570  56.730  1.00  0.00           H
ATOM   2165  CA  GLY A 142     133.220  31.050  55.320  1.00  0.00           C
ATOM   2166  HA1 GLY A 142     132.140  31.130  55.370  1.00  0.00           H
ATOM   2167  HA2 GLY A 142     133.630  31.210  54.320  1.00  0.00           H
ATOM   2168  C   GLY A 142     133.780  32.200  56.150  1.00  0.00           C
ATOM   2169  O   GLY A 142     133.340  33.350  55.880  1.00  0.00           O
ATOM   2170  N   GLY A 143     134.650  31.860  57.150  1.00  0.00           N
ATOM   2171  H   GLY A 143     134.900  30.890  57.300  1.00  0.00           H
ATOM   2172  CA  GLY A 143     135.090  32.870  58.130  1.00  0.00           C
ATOM   2173  HA1 GLY A 143     135.530  32.310  58.960  1.00  0.00           H
ATOM   2174  HA2 GLY A 143     134.220  33.420  58.470  1.00  0.00           H
ATOM   2175  C   GLY A 143       0.530  33.940  57.660  1.00  0.00           C
ATOM   2176  O   GLY A 143       1.320  33.580  56.810  1.00  0.00           O
ATOM   2177  N   GLY A 144       0.590  35.180  58.130  1.00  0.00           N
ATOM   2178  H   GLY A 144       0.050  35.400  58.960  1.00  0.00           H
ATOM   2179  CA  GLY A 144       1.550  36.190  57.620  1.00  0.00           C
ATOM   2180  HA1 GLY A 144       1.520  37.160  58.120  1.00  0.00           H
ATOM   2181  HA2 GLY A 144       1.430  36.290  56.540  1.00  0.00           H
ATOM   2182  C   GLY A 144       2.980  35.690  57.760  1.00  0.00           C
ATOM   2183  O   GLY A 144       3.750  35.710  56.800  1.00  0.00           O
ATOM   2184  N   THR A 145       3.260  35.070  58.920  1.00  0.00           N
ATOM   2185  H   THR A 145       2.540  35.150  59.630  1.00  0.00           H
ATOM   2186  CA  THR A 145       4.560  34.440  59.260  1.00  0.00           C
ATOM   2187  HA  THR A 145       5.290  34.990  58.670  1.00  0.00           H
ATOM   2188  CB  THR A 145       4.900  34.650  60.740  1.00  0.00           C
ATOM   2189  HB  THR A 145       4.280  33.930  61.260  1.00  0.00           H
ATOM   2190  CG2 THR A 145       6.390  34.490  61.020  1.00  0.00           C
ATOM   2191 1HG2 THR A 145       6.510  34.750  62.070  1.00  0.00           H
ATOM   2192 2HG2 THR A 145       6.800  33.480  60.960  1.00  0.00           H
ATOM   2193 3HG2 THR A 145       6.950  35.140  60.340  1.00  0.00           H
ATOM   2194  OG1 THR A 145       4.490  35.970  61.110  1.00  0.00           O
ATOM   2195  HG1 THR A 145       3.550  35.980  61.310  1.00  0.00           H
ATOM   2196  C   THR A 145       4.600  32.990  58.860  1.00  0.00           C
ATOM   2197  O   THR A 145       5.510  32.560  58.170  1.00  0.00           O
ATOM   2198  N   GLY A 146       3.550  32.210  59.110  1.00  0.00           N
ATOM   2199  H   GLY A 146       2.860  32.640  59.710  1.00  0.00           H
ATOM   2200  CA  GLY A 146       3.320  30.810  58.730  1.00  0.00           C
ATOM   2201  HA1 GLY A 146       2.360  30.420  59.060  1.00  0.00           H
ATOM   2202  HA2 GLY A 146       4.120  30.190  59.150  1.00  0.00           H
ATOM   2203  C   GLY A 146       3.390  30.500  57.220  1.00  0.00           C
ATOM   2204  O   GLY A 146       3.730  29.400  56.790  1.00  0.00           O
ATOM   2205  N   SER A 147       3.190  31.520  56.380  1.00  0.00           N
ATOM   2206  H   SER A 147       2.930  32.430  56.740  1.00  0.00           H
ATOM   2207  CA  SER A 147       3.630  31.400  54.980  1.00  0.00           C
ATOM   2208  HA  SER A 147       3.820  30.380  54.670  1.00  0.00           H
ATOM   2209  CB  SER A 147       2.390  31.820  54.130  1.00  0.00           C
ATOM   2210  HB1 SER A 147       1.630  31.080  54.370  1.00  0.00           H
ATOM   2211  HB2 SER A 147       2.650  31.740  53.080  1.00  0.00           H
ATOM   2212  OG  SER A 147       1.970  33.120  54.150  1.00  0.00           O
ATOM   2213  HG  SER A 147       1.590  33.300  55.010  1.00  0.00           H
ATOM   2214  C   SER A 147       4.860  32.250  54.630  1.00  0.00           C
ATOM   2215  O   SER A 147       5.810  31.710  54.070  1.00  0.00           O
ATOM   2216  N   GLY A 148       4.970  33.460  55.190  1.00  0.00           N
ATOM   2217  H   GLY A 148       4.150  33.860  55.620  1.00  0.00           H
ATOM   2218  CA  GLY A 148       5.930  34.540  54.870  1.00  0.00           C
ATOM   2219  HA1 GLY A 148       5.680  35.450  55.420  1.00  0.00           H
ATOM   2220  HA2 GLY A 148       5.860  34.790  53.810  1.00  0.00           H
ATOM   2221  C   GLY A 148       7.400  34.100  55.160  1.00  0.00           C
ATOM   2222  O   GLY A 148       8.250  34.090  54.270  1.00  0.00           O
ATOM   2223  N   PHE A 149       7.620  33.670  56.410  1.00  0.00           N
ATOM   2224  H   PHE A 149       6.850  33.820  57.040  1.00  0.00           H
ATOM   2225  CA  PHE A 149       8.850  33.040  56.800  1.00  0.00           C
ATOM   2226  HA  PHE A 149       9.620  33.610  56.280  1.00  0.00           H
ATOM   2227  CB  PHE A 149       9.020  33.200  58.320  1.00  0.00           C
ATOM   2228  HB1 PHE A 149       8.350  32.510  58.830  1.00  0.00           H
ATOM   2229  HB2 PHE A 149       8.590  34.200  58.450  1.00  0.00           H
ATOM   2230  CG  PHE A 149      10.470  33.080  58.870  1.00  0.00           C
ATOM   2231  CD1 PHE A 149      11.340  34.170  58.940  1.00  0.00           C
ATOM   2232  HD1 PHE A 149      10.990  35.140  58.620  1.00  0.00           H
ATOM   2233  CE1 PHE A 149      12.700  33.950  59.430  1.00  0.00           C
ATOM   2234  HE1 PHE A 149      13.320  34.800  59.660  1.00  0.00           H
ATOM   2235  CZ  PHE A 149      13.120  32.620  59.720  1.00  0.00           C
ATOM   2236  HZ  PHE A 149      14.140  32.400  60.000  1.00  0.00           H
ATOM   2237  CE2 PHE A 149      12.160  31.580  59.630  1.00  0.00           C
ATOM   2238  HE2 PHE A 149      12.470  30.570  59.860  1.00  0.00           H
ATOM   2239  CD2 PHE A 149      10.840  31.800  59.300  1.00  0.00           C
ATOM   2240  HD2 PHE A 149      10.130  31.000  59.240  1.00  0.00           H
ATOM   2241  C   PHE A 149       9.100  31.580  56.330  1.00  0.00           C
ATOM   2242  O   PHE A 149      10.250  31.200  56.140  1.00  0.00           O
ATOM   2243  N   THR A 150       8.010  30.820  56.100  1.00  0.00           N
ATOM   2244  H   THR A 150       7.090  31.150  56.350  1.00  0.00           H
ATOM   2245  CA  THR A 150       8.200  29.430  55.710  1.00  0.00           C
ATOM   2246  HA  THR A 150       8.990  28.960  56.290  1.00  0.00           H
ATOM   2247  CB  THR A 150       6.800  28.760  55.870  1.00  0.00           C
ATOM   2248  HB  THR A 150       6.100  29.500  55.460  1.00  0.00           H
ATOM   2249  CG2 THR A 150       6.610  27.450  55.160  1.00  0.00           C
ATOM   2250 1HG2 THR A 150       6.770  27.570  54.090  1.00  0.00           H
ATOM   2251 2HG2 THR A 150       7.460  26.790  55.320  1.00  0.00           H
ATOM   2252 3HG2 THR A 150       5.680  26.920  55.350  1.00  0.00           H
ATOM   2253  OG1 THR A 150       6.490  28.590  57.210  1.00  0.00           O
ATOM   2254  HG1 THR A 150       5.560  28.770  57.370  1.00  0.00           H
ATOM   2255  C   THR A 150       8.640  29.320  54.230  1.00  0.00           C
ATOM   2256  O   THR A 150       9.350  28.390  53.820  1.00  0.00           O
ATOM   2257  N   SER A 151       8.210  30.260  53.390  1.00  0.00           N
ATOM   2258  H   SER A 151       7.690  31.040  53.770  1.00  0.00           H
ATOM   2259  CA  SER A 151       8.630  30.400  52.020  1.00  0.00           C
ATOM   2260  HA  SER A 151       8.510  29.460  51.480  1.00  0.00           H
ATOM   2261  CB  SER A 151       7.740  31.430  51.440  1.00  0.00           C
ATOM   2262  HB1 SER A 151       7.760  32.370  52.000  1.00  0.00           H
ATOM   2263  HB2 SER A 151       6.730  31.030  51.550  1.00  0.00           H
ATOM   2264  OG  SER A 151       8.020  31.660  50.030  1.00  0.00           O
ATOM   2265  HG  SER A 151       7.590  32.500  49.860  1.00  0.00           H
ATOM   2266  C   SER A 151      10.100  30.810  51.890  1.00  0.00           C
ATOM   2267  O   SER A 151      10.890  30.170  51.140  1.00  0.00           O
ATOM   2268  N   LEU A 152      10.530  31.830  52.660  1.00  0.00           N
ATOM   2269  H   LEU A 152       9.810  32.300  53.190  1.00  0.00           H
ATOM   2270  CA  LEU A 152      11.930  32.220  52.780  1.00  0.00           C
ATOM   2271  HA  LEU A 152      12.260  32.590  51.820  1.00  0.00           H
ATOM   2272  CB  LEU A 152      11.920  33.350  53.780  1.00  0.00           C
ATOM   2273  HB1 LEU A 152      11.530  33.070  54.760  1.00  0.00           H
ATOM   2274  HB2 LEU A 152      11.270  34.100  53.320  1.00  0.00           H
ATOM   2275  CG  LEU A 152      13.330  33.990  54.090  1.00  0.00           C
ATOM   2276  HG  LEU A 152      13.890  33.150  54.490  1.00  0.00           H
ATOM   2277  CD1 LEU A 152      13.910  34.490  52.740  1.00  0.00           C
ATOM   2278 1HD1 LEU A 152      13.210  35.250  52.410  1.00  0.00           H
ATOM   2279 2HD1 LEU A 152      14.890  34.910  52.990  1.00  0.00           H
ATOM   2280 3HD1 LEU A 152      14.060  33.710  51.990  1.00  0.00           H
ATOM   2281  CD2 LEU A 152      13.240  35.050  55.110  1.00  0.00           C
ATOM   2282 1HD2 LEU A 152      14.220  35.400  55.400  1.00  0.00           H
ATOM   2283 2HD2 LEU A 152      12.680  35.890  54.710  1.00  0.00           H
ATOM   2284 3HD2 LEU A 152      12.680  34.720  56.000  1.00  0.00           H
ATOM   2285  C   LEU A 152      12.790  30.960  53.230  1.00  0.00           C
ATOM   2286  O   LEU A 152      13.720  30.650  52.480  1.00  0.00           O
ATOM   2287  N   LEU A 153      12.440  30.280  54.350  1.00  0.00           N
ATOM   2288  H   LEU A 153      11.640  30.660  54.840  1.00  0.00           H
ATOM   2289  CA  LEU A 153      13.110  29.120  54.930  1.00  0.00           C
ATOM   2290  HA  LEU A 153      14.110  29.500  55.130  1.00  0.00           H
ATOM   2291  CB  LEU A 153      12.580  28.910  56.290  1.00  0.00           C
ATOM   2292  HB1 LEU A 153      11.520  28.670  56.290  1.00  0.00           H
ATOM   2293  HB2 LEU A 153      12.510  29.860  56.830  1.00  0.00           H
ATOM   2294  CG  LEU A 153      13.300  27.780  57.090  1.00  0.00           C
ATOM   2295  HG  LEU A 153      14.280  27.500  56.690  1.00  0.00           H
ATOM   2296  CD1 LEU A 153      13.560  28.140  58.560  1.00  0.00           C
ATOM   2297 1HD1 LEU A 153      14.110  29.070  58.710  1.00  0.00           H
ATOM   2298 2HD1 LEU A 153      12.630  28.250  59.110  1.00  0.00           H
ATOM   2299 3HD1 LEU A 153      14.030  27.240  58.950  1.00  0.00           H
ATOM   2300  CD2 LEU A 153      12.400  26.510  57.010  1.00  0.00           C
ATOM   2301 1HD2 LEU A 153      11.450  26.620  57.540  1.00  0.00           H
ATOM   2302 2HD2 LEU A 153      12.110  26.350  55.980  1.00  0.00           H
ATOM   2303 3HD2 LEU A 153      13.010  25.710  57.430  1.00  0.00           H
ATOM   2304  C   LEU A 153      13.230  27.950  53.960  1.00  0.00           C
ATOM   2305  O   LEU A 153      14.320  27.350  53.930  1.00  0.00           O
ATOM   2306  N   MET A 154      12.150  27.690  53.210  1.00  0.00           N
ATOM   2307  H   MET A 154      11.310  28.200  53.440  1.00  0.00           H
ATOM   2308  CA  MET A 154      12.050  26.560  52.230  1.00  0.00           C
ATOM   2309  HA  MET A 154      12.500  25.770  52.830  1.00  0.00           H
ATOM   2310  CB  MET A 154      10.570  26.270  51.790  1.00  0.00           C
ATOM   2311  HB1 MET A 154      10.600  25.700  50.860  1.00  0.00           H
ATOM   2312  HB2 MET A 154      10.120  27.210  51.470  1.00  0.00           H
ATOM   2313  CG  MET A 154       9.790  25.350  52.810  1.00  0.00           C
ATOM   2314  HG1 MET A 154       8.790  25.140  52.410  1.00  0.00           H
ATOM   2315  HG2 MET A 154       9.650  25.800  53.790  1.00  0.00           H
ATOM   2316  SD  MET A 154      10.480  23.700  52.910  1.00  0.00           S
ATOM   2317  CE  MET A 154       9.040  22.790  53.470  1.00  0.00           C
ATOM   2318  HE1 MET A 154       9.280  21.750  53.670  1.00  0.00           H
ATOM   2319  HE2 MET A 154       8.670  23.260  54.380  1.00  0.00           H
ATOM   2320  HE3 MET A 154       8.230  22.960  52.760  1.00  0.00           H
ATOM   2321  C   MET A 154      13.060  26.780  51.080  1.00  0.00           C
ATOM   2322  O   MET A 154      13.810  25.870  50.700  1.00  0.00           O
ATOM   2323  N   GLU A 155      13.190  28.060  50.680  1.00  0.00           N
ATOM   2324  H   GLU A 155      12.680  28.820  51.110  1.00  0.00           H
ATOM   2325  CA  GLU A 155      14.140  28.350  49.610  1.00  0.00           C
ATOM   2326  HA  GLU A 155      13.950  27.530  48.920  1.00  0.00           H
ATOM   2327  CB  GLU A 155      13.860  29.690  48.880  1.00  0.00           C
ATOM   2328  HB1 GLU A 155      13.750  30.470  49.630  1.00  0.00           H
ATOM   2329  HB2 GLU A 155      12.900  29.480  48.390  1.00  0.00           H
ATOM   2330  CG  GLU A 155      14.940  29.890  47.790  1.00  0.00           C
ATOM   2331  HG1 GLU A 155      14.820  28.940  47.260  1.00  0.00           H
ATOM   2332  HG2 GLU A 155      15.930  29.800  48.240  1.00  0.00           H
ATOM   2333  CD  GLU A 155      14.750  31.130  46.800  1.00  0.00           C
ATOM   2334  OE1 GLU A 155      14.890  31.000  45.570  1.00  0.00           O
ATOM   2335  OE2 GLU A 155      14.530  32.240  47.350  1.00  0.00           O
ATOM   2336  C   GLU A 155      15.560  28.190  50.130  1.00  0.00           C
ATOM   2337  O   GLU A 155      16.380  27.560  49.450  1.00  0.00           O
ATOM   2338  N   ARG A 156      15.790  28.710  51.350  1.00  0.00           N
ATOM   2339  H   ARG A 156      15.070  29.200  51.870  1.00  0.00           H
ATOM   2340  CA  ARG A 156      17.150  28.720  51.850  1.00  0.00           C
ATOM   2341  HA  ARG A 156      17.850  29.010  51.080  1.00  0.00           H
ATOM   2342  CB  ARG A 156      17.320  29.790  52.960  1.00  0.00           C
ATOM   2343  HB1 ARG A 156      16.700  29.450  53.790  1.00  0.00           H
ATOM   2344  HB2 ARG A 156      16.790  30.690  52.630  1.00  0.00           H
ATOM   2345  CG  ARG A 156      18.780  30.010  53.280  1.00  0.00           C
ATOM   2346  HG1 ARG A 156      19.320  30.140  52.340  1.00  0.00           H
ATOM   2347  HG2 ARG A 156      19.210  29.110  53.720  1.00  0.00           H
ATOM   2348  CD  ARG A 156      19.040  31.240  54.160  1.00  0.00           C
ATOM   2349  HD1 ARG A 156      18.210  31.340  54.850  1.00  0.00           H
ATOM   2350  HD2 ARG A 156      19.170  32.130  53.560  1.00  0.00           H
ATOM   2351  NE  ARG A 156      20.240  31.200  55.020  1.00  0.00           N
ATOM   2352  HE  ARG A 156      20.790  30.350  55.000  1.00  0.00           H
ATOM   2353  CZ  ARG A 156      20.550  32.090  55.890  1.00  0.00           C
ATOM   2354  NH1 ARG A 156      19.960  33.180  56.020  1.00  0.00           N
ATOM   2355 1HH1 ARG A 156      19.460  33.530  55.220  1.00  0.00           H
ATOM   2356 2HH1 ARG A 156      20.310  33.940  56.590  1.00  0.00           H
ATOM   2357  NH2 ARG A 156      21.560  31.930  56.760  1.00  0.00           N
ATOM   2358 1HH2 ARG A 156      21.970  31.000  56.750  1.00  0.00           H
ATOM   2359 2HH2 ARG A 156      21.950  32.590  57.410  1.00  0.00           H
ATOM   2360  C   ARG A 156      17.710  27.440  52.420  1.00  0.00           C
ATOM   2361  O   ARG A 156      18.830  27.100  52.190  1.00  0.00           O
ATOM   2362  N   LEU A 157      16.890  26.640  53.120  1.00  0.00           N
ATOM   2363  H   LEU A 157      16.000  27.060  53.330  1.00  0.00           H
ATOM   2364  CA  LEU A 157      17.150  25.360  53.650  1.00  0.00           C
ATOM   2365  HA  LEU A 157      18.060  25.350  54.260  1.00  0.00           H
ATOM   2366  CB  LEU A 157      16.000  24.760  54.590  1.00  0.00           C
ATOM   2367  HB1 LEU A 157      15.130  24.560  53.970  1.00  0.00           H
ATOM   2368  HB2 LEU A 157      15.720  25.520  55.330  1.00  0.00           H
ATOM   2369  CG  LEU A 157      16.330  23.490  55.450  1.00  0.00           C
ATOM   2370  HG  LEU A 157      16.600  22.670  54.780  1.00  0.00           H
ATOM   2371  CD1 LEU A 157      17.590  23.680  56.330  1.00  0.00           C
ATOM   2372 1HD1 LEU A 157      18.330  24.260  55.780  1.00  0.00           H
ATOM   2373 2HD1 LEU A 157      17.430  24.190  57.280  1.00  0.00           H
ATOM   2374 3HD1 LEU A 157      17.990  22.680  56.470  1.00  0.00           H
ATOM   2375  CD2 LEU A 157      15.120  23.030  56.340  1.00  0.00           C
ATOM   2376 1HD2 LEU A 157      14.170  23.100  55.810  1.00  0.00           H
ATOM   2377 2HD2 LEU A 157      15.320  22.020  56.700  1.00  0.00           H
ATOM   2378 3HD2 LEU A 157      15.060  23.660  57.230  1.00  0.00           H
ATOM   2379  C   LEU A 157      17.450  24.330  52.540  1.00  0.00           C
ATOM   2380  O   LEU A 157      18.230  23.300  52.730  1.00  0.00           O
ATOM   2381  N   SER A 158      16.940  24.560  51.310  1.00  0.00           N
ATOM   2382  H   SER A 158      16.480  25.450  51.150  1.00  0.00           H
ATOM   2383  CA  SER A 158      17.120  23.670  50.140  1.00  0.00           C
ATOM   2384  HA  SER A 158      17.140  22.650  50.520  1.00  0.00           H
ATOM   2385  CB  SER A 158      15.930  23.830  49.220  1.00  0.00           C
ATOM   2386  HB1 SER A 158      16.070  23.140  48.390  1.00  0.00           H
ATOM   2387  HB2 SER A 158      15.700  24.850  48.920  1.00  0.00           H
ATOM   2388  OG  SER A 158      14.750  23.380  49.840  1.00  0.00           O
ATOM   2389  HG  SER A 158      14.340  24.200  50.150  1.00  0.00           H
ATOM   2390  C   SER A 158      18.430  23.890  49.390  1.00  0.00           C
ATOM   2391  O   SER A 158      18.750  23.200  48.400  1.00  0.00           O
ATOM   2392  N   VAL A 159      19.220  24.910  49.760  1.00  0.00           N
ATOM   2393  H   VAL A 159      18.890  25.460  50.540  1.00  0.00           H
ATOM   2394  CA  VAL A 159      20.540  25.230  49.250  1.00  0.00           C
ATOM   2395  HA  VAL A 159      20.980  24.390  48.710  1.00  0.00           H
ATOM   2396  CB  VAL A 159      20.580  26.420  48.260  1.00  0.00           C
ATOM   2397  HB  VAL A 159      21.570  26.650  47.890  1.00  0.00           H
ATOM   2398  CG1 VAL A 159      19.760  25.900  47.000  1.00  0.00           C
ATOM   2399 1HG1 VAL A 159      20.320  25.080  46.550  1.00  0.00           H
ATOM   2400 2HG1 VAL A 159      18.760  25.840  47.430  1.00  0.00           H
ATOM   2401 3HG1 VAL A 159      19.740  26.690  46.260  1.00  0.00           H
ATOM   2402  CG2 VAL A 159      19.910  27.670  48.780  1.00  0.00           C
ATOM   2403 1HG2 VAL A 159      18.880  27.480  49.070  1.00  0.00           H
ATOM   2404 2HG2 VAL A 159      20.340  28.060  49.700  1.00  0.00           H
ATOM   2405 3HG2 VAL A 159      20.070  28.460  48.050  1.00  0.00           H
ATOM   2406  C   VAL A 159      21.570  25.470  50.400  1.00  0.00           C
ATOM   2407  O   VAL A 159      22.750  25.710  50.030  1.00  0.00           O
ATOM   2408  N   ASP A 160      21.220  25.380  51.710  1.00  0.00           N
ATOM   2409  H   ASP A 160      20.240  25.290  51.940  1.00  0.00           H
ATOM   2410  CA  ASP A 160      22.160  25.160  52.850  1.00  0.00           C
ATOM   2411  HA  ASP A 160      23.090  25.720  52.700  1.00  0.00           H
ATOM   2412  CB  ASP A 160      21.700  25.900  54.100  1.00  0.00           C
ATOM   2413  HB1 ASP A 160      20.800  25.430  54.480  1.00  0.00           H
ATOM   2414  HB2 ASP A 160      21.300  26.870  53.820  1.00  0.00           H
ATOM   2415  CG  ASP A 160      22.770  26.070  55.140  1.00  0.00           C
ATOM   2416  OD1 ASP A 160      22.460  26.550  56.290  1.00  0.00           O
ATOM   2417  OD2 ASP A 160      23.970  25.570  55.080  1.00  0.00           O
ATOM   2418  C   ASP A 160      22.400  23.680  53.150  1.00  0.00           C
ATOM   2419  O   ASP A 160      23.510  23.210  53.380  1.00  0.00           O
ATOM   2420  N   TYR A 161      21.380  22.870  53.020  1.00  0.00           N
ATOM   2421  H   TYR A 161      20.480  23.290  52.850  1.00  0.00           H
ATOM   2422  CA  TYR A 161      21.290  21.450  53.330  1.00  0.00           C
ATOM   2423  HA  TYR A 161      22.340  21.140  53.270  1.00  0.00           H
ATOM   2424  CB  TYR A 161      20.760  21.140  54.760  1.00  0.00           C
ATOM   2425  HB1 TYR A 161      20.400  20.110  54.850  1.00  0.00           H
ATOM   2426  HB2 TYR A 161      19.880  21.780  54.860  1.00  0.00           H
ATOM   2427  CG  TYR A 161      21.690  21.370  55.960  1.00  0.00           C
ATOM   2428  CD1 TYR A 161      22.650  20.450  56.310  1.00  0.00           C
ATOM   2429  HD1 TYR A 161      22.860  19.670  55.590  1.00  0.00           H
ATOM   2430  CE1 TYR A 161      23.370  20.670  57.490  1.00  0.00           C
ATOM   2431  HE1 TYR A 161      24.160  19.990  57.770  1.00  0.00           H
ATOM   2432  CZ  TYR A 161      23.140  21.830  58.320  1.00  0.00           C
ATOM   2433  OH  TYR A 161      23.880  22.230  59.360  1.00  0.00           O
ATOM   2434  HH  TYR A 161      24.640  21.660  59.500  1.00  0.00           H
ATOM   2435  CE2 TYR A 161      22.130  22.680  57.930  1.00  0.00           C
ATOM   2436  HE2 TYR A 161      21.940  23.590  58.490  1.00  0.00           H
ATOM   2437  CD2 TYR A 161      21.470  22.470  56.770  1.00  0.00           C
ATOM   2438  HD2 TYR A 161      20.740  23.190  56.430  1.00  0.00           H
ATOM   2439  C   TYR A 161      20.540  20.600  52.230  1.00  0.00           C
ATOM   2440  O   TYR A 161      19.650  19.830  52.570  1.00  0.00           O
ATOM   2441  N   GLY A 162      20.820  20.780  50.950  1.00  0.00           N
ATOM   2442  H   GLY A 162      21.590  21.380  50.670  1.00  0.00           H
ATOM   2443  CA  GLY A 162      19.880  20.460  49.870  1.00  0.00           C
ATOM   2444  HA1 GLY A 162      20.240  20.880  48.930  1.00  0.00           H
ATOM   2445  HA2 GLY A 162      18.960  21.010  50.010  1.00  0.00           H
ATOM   2446  C   GLY A 162      19.630  18.990  49.720  1.00  0.00           C
ATOM   2447  O   GLY A 162      18.490  18.500  49.500  1.00  0.00           O
ATOM   2448  N   LYS A 163      20.610  18.210  50.020  1.00  0.00           N
ATOM   2449  H   LYS A 163      21.490  18.650  50.250  1.00  0.00           H
ATOM   2450  CA  LYS A 163      20.540  16.690  49.770  1.00  0.00           C
ATOM   2451  HA  LYS A 163      20.080  16.550  48.800  1.00  0.00           H
ATOM   2452  CB  LYS A 163      21.940  16.060  49.690  1.00  0.00           C
ATOM   2453  HB1 LYS A 163      22.520  16.690  49.020  1.00  0.00           H
ATOM   2454  HB2 LYS A 163      21.760  15.090  49.240  1.00  0.00           H
ATOM   2455  CG  LYS A 163      22.680  15.840  51.010  1.00  0.00           C
ATOM   2456  HG1 LYS A 163      22.090  15.080  51.520  1.00  0.00           H
ATOM   2457  HG2 LYS A 163      22.660  16.760  51.590  1.00  0.00           H
ATOM   2458  CD  LYS A 163      24.090  15.360  50.790  1.00  0.00           C
ATOM   2459  HD1 LYS A 163      23.960  14.470  50.170  1.00  0.00           H
ATOM   2460  HD2 LYS A 163      24.440  14.970  51.750  1.00  0.00           H
ATOM   2461  CE  LYS A 163      25.050  16.420  50.230  1.00  0.00           C
ATOM   2462  HE1 LYS A 163      25.040  17.260  50.920  1.00  0.00           H
ATOM   2463  HE2 LYS A 163      24.670  16.800  49.290  1.00  0.00           H
ATOM   2464  NZ  LYS A 163      26.410  15.870  49.930  1.00  0.00           N
ATOM   2465  HZ1 LYS A 163      26.800  15.350  50.700  1.00  0.00           H
ATOM   2466  HZ2 LYS A 163      26.430  15.270  49.120  1.00  0.00           H
ATOM   2467  HZ3 LYS A 163      27.060  16.600  49.680  1.00  0.00           H
ATOM   2468  C   LYS A 163      19.590  15.970  50.770  1.00  0.00           C
ATOM   2469  O   LYS A 163      19.160  14.850  50.490  1.00  0.00           O
ATOM   2470  N   LYS A 164      19.070  16.650  51.800  1.00  0.00           N
ATOM   2471  H   LYS A 164      19.250  17.640  51.840  1.00  0.00           H
ATOM   2472  CA  LYS A 164      18.210  16.230  52.940  1.00  0.00           C
ATOM   2473  HA  LYS A 164      18.230  15.140  52.950  1.00  0.00           H
ATOM   2474  CB  LYS A 164      18.790  16.670  54.300  1.00  0.00           C
ATOM   2475  HB1 LYS A 164      18.130  16.300  55.090  1.00  0.00           H
ATOM   2476  HB2 LYS A 164      18.750  17.760  54.320  1.00  0.00           H
ATOM   2477  CG  LYS A 164      20.250  16.140  54.340  1.00  0.00           C
ATOM   2478  HG1 LYS A 164      20.830  16.570  53.530  1.00  0.00           H
ATOM   2479  HG2 LYS A 164      20.260  15.060  54.250  1.00  0.00           H
ATOM   2480  CD  LYS A 164      20.920  16.640  55.680  1.00  0.00           C
ATOM   2481  HD1 LYS A 164      20.350  16.240  56.510  1.00  0.00           H
ATOM   2482  HD2 LYS A 164      20.840  17.720  55.620  1.00  0.00           H
ATOM   2483  CE  LYS A 164      22.420  16.140  55.670  1.00  0.00           C
ATOM   2484  HE1 LYS A 164      22.960  16.570  56.510  1.00  0.00           H
ATOM   2485  HE2 LYS A 164      22.980  16.430  54.780  1.00  0.00           H
ATOM   2486  NZ  LYS A 164      22.670  14.690  55.870  1.00  0.00           N
ATOM   2487  HZ1 LYS A 164      22.570  14.210  54.990  1.00  0.00           H
ATOM   2488  HZ2 LYS A 164      23.630  14.490  56.100  1.00  0.00           H
ATOM   2489  HZ3 LYS A 164      22.000  14.240  56.480  1.00  0.00           H
ATOM   2490  C   LYS A 164      16.710  16.640  52.880  1.00  0.00           C
ATOM   2491  O   LYS A 164      16.410  17.800  52.800  1.00  0.00           O
ATOM   2492  N   SER A 165      15.910  15.630  53.000  1.00  0.00           N
ATOM   2493  H   SER A 165      16.310  14.730  53.200  1.00  0.00           H
ATOM   2494  CA  SER A 165      14.510  15.590  52.740  1.00  0.00           C
ATOM   2495  HA  SER A 165      14.490  15.940  51.700  1.00  0.00           H
ATOM   2496  CB  SER A 165      14.010  14.150  52.740  1.00  0.00           C
ATOM   2497  HB1 SER A 165      12.970  14.220  52.420  1.00  0.00           H
ATOM   2498  HB2 SER A 165      13.980  13.910  53.800  1.00  0.00           H
ATOM   2499  OG  SER A 165      14.840  13.290  51.980  1.00  0.00           O
ATOM   2500  HG  SER A 165      14.800  13.660  51.100  1.00  0.00           H
ATOM   2501  C   SER A 165      13.630  16.440  53.540  1.00  0.00           C
ATOM   2502  O   SER A 165      13.810  16.540  54.730  1.00  0.00           O
ATOM   2503  N   LYS A 166      12.550  17.030  52.970  1.00  0.00           N
ATOM   2504  H   LYS A 166      12.410  16.930  51.970  1.00  0.00           H
ATOM   2505  CA  LYS A 166      11.590  17.900  53.720  1.00  0.00           C
ATOM   2506  HA  LYS A 166      11.720  17.830  54.800  1.00  0.00           H
ATOM   2507  CB  LYS A 166      11.860  19.400  53.340  1.00  0.00           C
ATOM   2508  HB1 LYS A 166      11.250  19.970  54.050  1.00  0.00           H
ATOM   2509  HB2 LYS A 166      11.550  19.520  52.310  1.00  0.00           H
ATOM   2510  CG  LYS A 166      13.310  19.850  53.560  1.00  0.00           C
ATOM   2511  HG1 LYS A 166      14.050  19.260  53.010  1.00  0.00           H
ATOM   2512  HG2 LYS A 166      13.640  19.620  54.570  1.00  0.00           H
ATOM   2513  CD  LYS A 166      13.400  21.340  53.370  1.00  0.00           C
ATOM   2514  HD1 LYS A 166      14.370  21.680  53.760  1.00  0.00           H
ATOM   2515  HD2 LYS A 166      12.680  21.950  53.920  1.00  0.00           H
ATOM   2516  CE  LYS A 166      13.360  21.750  51.890  1.00  0.00           C
ATOM   2517  HE1 LYS A 166      13.740  22.780  51.900  1.00  0.00           H
ATOM   2518  HE2 LYS A 166      12.330  21.810  51.530  1.00  0.00           H
ATOM   2519  NZ  LYS A 166      14.330  20.980  51.060  1.00  0.00           N
ATOM   2520  HZ1 LYS A 166      15.230  20.780  51.470  1.00  0.00           H
ATOM   2521  HZ2 LYS A 166      13.850  20.140  50.790  1.00  0.00           H
ATOM   2522  HZ3 LYS A 166      14.480  21.530  50.230  1.00  0.00           H
ATOM   2523  C   LYS A 166      10.100  17.520  53.590  1.00  0.00           C
ATOM   2524  O   LYS A 166       9.640  17.540  52.450  1.00  0.00           O
ATOM   2525  N   LEU A 167       9.550  17.280  54.720  1.00  0.00           N
ATOM   2526  H   LEU A 167      10.130  17.280  55.550  1.00  0.00           H
ATOM   2527  CA  LEU A 167       8.150  17.220  55.020  1.00  0.00           C
ATOM   2528  HA  LEU A 167       7.600  17.040  54.100  1.00  0.00           H
ATOM   2529  CB  LEU A 167       7.900  16.050  55.990  1.00  0.00           C
ATOM   2530  HB1 LEU A 167       6.860  16.010  56.290  1.00  0.00           H
ATOM   2531  HB2 LEU A 167       8.410  16.340  56.910  1.00  0.00           H
ATOM   2532  CG  LEU A 167       8.610  14.710  55.730  1.00  0.00           C
ATOM   2533  HG  LEU A 167       9.670  14.650  55.960  1.00  0.00           H
ATOM   2534  CD1 LEU A 167       8.020  13.670  56.720  1.00  0.00           C
ATOM   2535 1HD1 LEU A 167       8.070  13.950  57.780  1.00  0.00           H
ATOM   2536 2HD1 LEU A 167       6.970  13.570  56.430  1.00  0.00           H
ATOM   2537 3HD1 LEU A 167       8.510  12.710  56.590  1.00  0.00           H
ATOM   2538  CD2 LEU A 167       8.310  14.170  54.320  1.00  0.00           C
ATOM   2539 1HD2 LEU A 167       8.930  13.300  54.110  1.00  0.00           H
ATOM   2540 2HD2 LEU A 167       7.250  13.930  54.310  1.00  0.00           H
ATOM   2541 3HD2 LEU A 167       8.570  14.870  53.530  1.00  0.00           H
ATOM   2542  C   LEU A 167       7.650  18.570  55.570  1.00  0.00           C
ATOM   2543  O   LEU A 167       8.420  19.290  56.160  1.00  0.00           O
ATOM   2544  N   GLU A 168       6.300  18.760  55.460  1.00  0.00           N
ATOM   2545  H   GLU A 168       5.880  18.040  54.890  1.00  0.00           H
ATOM   2546  CA  GLU A 168       5.480  19.830  55.960  1.00  0.00           C
ATOM   2547  HA  GLU A 168       6.040  20.440  56.660  1.00  0.00           H
ATOM   2548  CB  GLU A 168       5.030  20.730  54.810  1.00  0.00           C
ATOM   2549  HB1 GLU A 168       4.080  21.150  55.160  1.00  0.00           H
ATOM   2550  HB2 GLU A 168       4.890  20.180  53.890  1.00  0.00           H
ATOM   2551  CG  GLU A 168       5.930  21.930  54.570  1.00  0.00           C
ATOM   2552  HG1 GLU A 168       6.960  21.580  54.510  1.00  0.00           H
ATOM   2553  HG2 GLU A 168       5.740  22.600  55.410  1.00  0.00           H
ATOM   2554  CD  GLU A 168       5.450  22.570  53.350  1.00  0.00           C
ATOM   2555  OE1 GLU A 168       5.620  22.010  52.180  1.00  0.00           O
ATOM   2556  OE2 GLU A 168       4.850  23.650  53.540  1.00  0.00           O
ATOM   2557  C   GLU A 168       4.270  19.170  56.680  1.00  0.00           C
ATOM   2558  O   GLU A 168       3.670  18.250  56.150  1.00  0.00           O
ATOM   2559  N   PHE A 169       3.910  19.750  57.810  1.00  0.00           N
ATOM   2560  H   PHE A 169       4.510  20.480  58.160  1.00  0.00           H
ATOM   2561  CA  PHE A 169       2.570  19.580  58.300  1.00  0.00           C
ATOM   2562  HA  PHE A 169       2.020  18.950  57.600  1.00  0.00           H
ATOM   2563  CB  PHE A 169       2.630  18.780  59.580  1.00  0.00           C
ATOM   2564  HB1 PHE A 169       3.280  19.310  60.270  1.00  0.00           H
ATOM   2565  HB2 PHE A 169       3.110  17.810  59.450  1.00  0.00           H
ATOM   2566  CG  PHE A 169       1.280  18.580  60.300  1.00  0.00           C
ATOM   2567  CD1 PHE A 169       0.600  17.360  60.090  1.00  0.00           C
ATOM   2568  HD1 PHE A 169       1.050  16.540  59.550  1.00  0.00           H
ATOM   2569  CE1 PHE A 169     134.800  17.330  60.320  1.00  0.00           C
ATOM   2570  HE1 PHE A 169     134.200  16.500  59.960  1.00  0.00           H
ATOM   2571  CZ  PHE A 169     134.220  18.380  61.060  1.00  0.00           C
ATOM   2572  HZ  PHE A 169     133.190  18.310  61.390  1.00  0.00           H
ATOM   2573  CE2 PHE A 169     134.980  19.410  61.610  1.00  0.00           C
ATOM   2574  HE2 PHE A 169     134.470  20.120  62.250  1.00  0.00           H
ATOM   2575  CD2 PHE A 169       0.720  19.570  61.110  1.00  0.00           C
ATOM   2576  HD2 PHE A 169       1.320  20.420  61.380  1.00  0.00           H
ATOM   2577  C   PHE A 169       1.960  21.010  58.440  1.00  0.00           C
ATOM   2578  O   PHE A 169       2.540  22.030  58.950  1.00  0.00           O
ATOM   2579  N   SER A 170       0.760  21.110  57.830  1.00  0.00           N
ATOM   2580  H   SER A 170       0.380  20.250  57.470  1.00  0.00           H
ATOM   2581  CA  SER A 170       0.000  22.360  57.480  1.00  0.00           C
ATOM   2582  HA  SER A 170       0.420  23.280  57.880  1.00  0.00           H
ATOM   2583  CB  SER A 170       0.000  22.500  55.990  1.00  0.00           C
ATOM   2584  HB1 SER A 170     134.750  23.150  55.660  1.00  0.00           H
ATOM   2585  HB2 SER A 170     135.460  21.500  55.580  1.00  0.00           H
ATOM   2586  OG  SER A 170       1.280  22.900  55.530  1.00  0.00           O
ATOM   2587  HG  SER A 170       1.370  22.940  54.580  1.00  0.00           H
ATOM   2588  C   SER A 170     134.190  22.380  58.040  1.00  0.00           C
ATOM   2589  O   SER A 170     133.470  21.370  57.950  1.00  0.00           O
ATOM   2590  N   ILE A 171     133.700  23.550  58.500  1.00  0.00           N
ATOM   2591  H   ILE A 171     134.290  24.360  58.610  1.00  0.00           H
ATOM   2592  CA  ILE A 171     132.300  23.660  58.940  1.00  0.00           C
ATOM   2593  HA  ILE A 171     131.770  22.730  58.730  1.00  0.00           H
ATOM   2594  CB  ILE A 171     132.160  23.910  60.460  1.00  0.00           C
ATOM   2595  HB  ILE A 171     132.450  24.940  60.680  1.00  0.00           H
ATOM   2596  CG2 ILE A 171     130.710  23.950  60.940  1.00  0.00           C
ATOM   2597 1HG2 ILE A 171     130.120  24.550  60.240  1.00  0.00           H
ATOM   2598 2HG2 ILE A 171     130.240  22.970  60.930  1.00  0.00           H
ATOM   2599 3HG2 ILE A 171     130.570  24.360  61.940  1.00  0.00           H
ATOM   2600  CG1 ILE A 171     133.030  22.960  61.320  1.00  0.00           C
ATOM   2601 1HG1 ILE A 171     134.070  23.080  61.000  1.00  0.00           H
ATOM   2602 2HG1 ILE A 171     132.810  21.930  61.030  1.00  0.00           H
ATOM   2603  CD  ILE A 171     133.230  23.210  62.850  1.00  0.00           C
ATOM   2604  HD1 ILE A 171     133.760  24.140  63.050  1.00  0.00           H
ATOM   2605  HD2 ILE A 171     132.250  23.330  63.320  1.00  0.00           H
ATOM   2606  HD3 ILE A 171     133.780  22.380  63.310  1.00  0.00           H
ATOM   2607  C   ILE A 171     131.570  24.800  58.150  1.00  0.00           C
ATOM   2608  O   ILE A 171     132.030  25.960  58.230  1.00  0.00           O
ATOM   2609  N   TYR A 172     130.600  24.400  57.310  1.00  0.00           N
ATOM   2610  H   TYR A 172     130.350  23.430  57.360  1.00  0.00           H
ATOM   2611  CA  TYR A 172     129.820  25.170  56.320  1.00  0.00           C
ATOM   2612  HA  TYR A 172     130.450  25.770  55.670  1.00  0.00           H
ATOM   2613  CB  TYR A 172     129.160  24.100  55.390  1.00  0.00           C
ATOM   2614  HB1 TYR A 172     128.570  23.420  56.010  1.00  0.00           H
ATOM   2615  HB2 TYR A 172     129.950  23.570  54.860  1.00  0.00           H
ATOM   2616  CG  TYR A 172     128.210  24.740  54.390  1.00  0.00           C
ATOM   2617  CD1 TYR A 172     126.820  24.820  54.800  1.00  0.00           C
ATOM   2618  HD1 TYR A 172     126.560  24.730  55.840  1.00  0.00           H
ATOM   2619  CE1 TYR A 172     125.910  25.250  53.830  1.00  0.00           C
ATOM   2620  HE1 TYR A 172     124.850  25.330  54.070  1.00  0.00           H
ATOM   2621  CZ  TYR A 172     126.300  25.510  52.510  1.00  0.00           C
ATOM   2622  OH  TYR A 172     125.390  25.880  51.560  1.00  0.00           O
ATOM   2623  HH  TYR A 172     125.780  25.940  50.680  1.00  0.00           H
ATOM   2624  CE2 TYR A 172     127.630  25.420  52.170  1.00  0.00           C
ATOM   2625  HE2 TYR A 172     127.930  25.690  51.170  1.00  0.00           H
ATOM   2626  CD2 TYR A 172     128.590  25.080  53.090  1.00  0.00           C
ATOM   2627  HD2 TYR A 172     129.590  24.850  52.750  1.00  0.00           H
ATOM   2628  C   TYR A 172     128.820  26.070  57.090  1.00  0.00           C
ATOM   2629  O   TYR A 172     127.910  25.560  57.780  1.00  0.00           O
ATOM   2630  N   PRO A 173     128.950  27.420  56.960  1.00  0.00           N
ATOM   2631  CD  PRO A 173     129.990  28.200  56.240  1.00  0.00           C
ATOM   2632  HD1 PRO A 173     129.990  27.980  55.170  1.00  0.00           H
ATOM   2633  HD2 PRO A 173     130.870  27.780  56.720  1.00  0.00           H
ATOM   2634  CG  PRO A 173     129.710  29.650  56.500  1.00  0.00           C
ATOM   2635  HG1 PRO A 173     129.290  30.010  55.570  1.00  0.00           H
ATOM   2636  HG2 PRO A 173     130.670  30.120  56.710  1.00  0.00           H
ATOM   2637  CB  PRO A 173     128.730  29.610  57.730  1.00  0.00           C
ATOM   2638  HB1 PRO A 173     128.070  30.480  57.700  1.00  0.00           H
ATOM   2639  HB2 PRO A 173     129.340  29.550  58.640  1.00  0.00           H
ATOM   2640  CA  PRO A 173     127.940  28.330  57.540  1.00  0.00           C
ATOM   2641  HA  PRO A 173     127.530  28.080  58.520  1.00  0.00           H
ATOM   2642  C   PRO A 173     126.730  28.350  56.650  1.00  0.00           C
ATOM   2643  O   PRO A 173     126.900  28.260  55.410  1.00  0.00           O
ATOM   2644  N   ALA A 174     125.550  28.250  57.250  1.00  0.00           N
ATOM   2645  H   ALA A 174     125.530  28.290  58.260  1.00  0.00           H
ATOM   2646  CA  ALA A 174     124.210  28.110  56.640  1.00  0.00           C
ATOM   2647  HA  ALA A 174     124.240  28.390  55.590  1.00  0.00           H
ATOM   2648  CB  ALA A 174     123.830  26.630  56.610  1.00  0.00           C
ATOM   2649  HB1 ALA A 174     122.970  26.420  55.980  1.00  0.00           H
ATOM   2650  HB2 ALA A 174     124.750  26.160  56.260  1.00  0.00           H
ATOM   2651  HB3 ALA A 174     123.590  26.420  57.660  1.00  0.00           H
ATOM   2652  C   ALA A 174     123.310  29.060  57.480  1.00  0.00           C
ATOM   2653  O   ALA A 174     123.620  29.360  58.620  1.00  0.00           O
ATOM   2654  N   PRO A 175     122.060  29.370  57.000  1.00  0.00           N
ATOM   2655  CD  PRO A 175     121.410  28.760  55.880  1.00  0.00           C
ATOM   2656  HD1 PRO A 175     120.930  27.790  56.050  1.00  0.00           H
ATOM   2657  HD2 PRO A 175     122.150  28.610  55.100  1.00  0.00           H
ATOM   2658  CG  PRO A 175     120.370  29.780  55.410  1.00  0.00           C
ATOM   2659  HG1 PRO A 175     119.550  29.330  54.850  1.00  0.00           H
ATOM   2660  HG2 PRO A 175     120.900  30.520  54.800  1.00  0.00           H
ATOM   2661  CB  PRO A 175     120.010  30.610  56.690  1.00  0.00           C
ATOM   2662  HB1 PRO A 175     119.260  30.010  57.210  1.00  0.00           H
ATOM   2663  HB2 PRO A 175     119.680  31.610  56.430  1.00  0.00           H
ATOM   2664  CA  PRO A 175     121.320  30.630  57.450  1.00  0.00           C
ATOM   2665  HA  PRO A 175     121.940  31.450  57.080  1.00  0.00           H
ATOM   2666  C   PRO A 175     121.110  30.830  59.040  1.00  0.00           C
ATOM   2667  O   PRO A 175     120.800  31.930  59.470  1.00  0.00           O
ATOM   2668  N   GLN A 176     121.150  29.750  59.860  1.00  0.00           N
ATOM   2669  H   GLN A 176     121.330  28.860  59.410  1.00  0.00           H
ATOM   2670  CA  GLN A 176     120.970  29.810  61.330  1.00  0.00           C
ATOM   2671  HA  GLN A 176     120.380  30.700  61.560  1.00  0.00           H
ATOM   2672  CB  GLN A 176     120.200  28.630  61.910  1.00  0.00           C
ATOM   2673  HB1 GLN A 176     120.200  28.650  63.000  1.00  0.00           H
ATOM   2674  HB2 GLN A 176     120.690  27.790  61.430  1.00  0.00           H
ATOM   2675  CG  GLN A 176     118.760  28.680  61.400  1.00  0.00           C
ATOM   2676  HG1 GLN A 176     118.550  28.970  60.370  1.00  0.00           H
ATOM   2677  HG2 GLN A 176     118.350  29.510  61.970  1.00  0.00           H
ATOM   2678  CD  GLN A 176     118.060  27.380  61.680  1.00  0.00           C
ATOM   2679  OE1 GLN A 176     117.350  27.280  62.650  1.00  0.00           O
ATOM   2680  NE2 GLN A 176     118.190  26.400  60.780  1.00  0.00           N
ATOM   2681 1HE2 GLN A 176     118.660  26.520  59.900  1.00  0.00           H
ATOM   2682 2HE2 GLN A 176     117.560  25.620  60.890  1.00  0.00           H
ATOM   2683  C   GLN A 176     122.310  30.030  62.100  1.00  0.00           C
ATOM   2684  O   GLN A 176     122.370  30.660  63.170  1.00  0.00           O
ATOM   2685  N   VAL A 177     123.460  29.670  61.510  1.00  0.00           N
ATOM   2686  H   VAL A 177     123.470  29.220  60.610  1.00  0.00           H
ATOM   2687  CA  VAL A 177     124.800  29.950  62.060  1.00  0.00           C
ATOM   2688  HA  VAL A 177     124.650  30.330  63.070  1.00  0.00           H
ATOM   2689  CB  VAL A 177     125.590  28.690  62.250  1.00  0.00           C
ATOM   2690  HB  VAL A 177     126.520  29.120  62.620  1.00  0.00           H
ATOM   2691  CG1 VAL A 177     125.120  27.730  63.360  1.00  0.00           C
ATOM   2692 1HG1 VAL A 177     124.110  27.410  63.130  1.00  0.00           H
ATOM   2693 2HG1 VAL A 177     125.740  26.830  63.340  1.00  0.00           H
ATOM   2694 3HG1 VAL A 177     125.200  28.200  64.340  1.00  0.00           H
ATOM   2695  CG2 VAL A 177     125.850  27.950  60.980  1.00  0.00           C
ATOM   2696 1HG2 VAL A 177     124.950  27.540  60.530  1.00  0.00           H
ATOM   2697 2HG2 VAL A 177     126.370  28.670  60.330  1.00  0.00           H
ATOM   2698 3HG2 VAL A 177     126.590  27.170  61.170  1.00  0.00           H
ATOM   2699  C   VAL A 177     125.570  30.980  61.250  1.00  0.00           C
ATOM   2700  O   VAL A 177     126.410  31.570  61.880  1.00  0.00           O
ATOM   2701  N   SER A 178     125.240  31.340  60.010  1.00  0.00           N
ATOM   2702  H   SER A 178     124.420  30.910  59.610  1.00  0.00           H
ATOM   2703  CA  SER A 178     125.820  32.430  59.230  1.00  0.00           C
ATOM   2704  HA  SER A 178     126.820  32.200  58.840  1.00  0.00           H
ATOM   2705  CB  SER A 178     124.970  32.640  58.020  1.00  0.00           C
ATOM   2706  HB1 SER A 178     125.250  33.580  57.540  1.00  0.00           H
ATOM   2707  HB2 SER A 178     123.940  32.570  58.390  1.00  0.00           H
ATOM   2708  OG  SER A 178     125.280  31.580  57.120  1.00  0.00           O
ATOM   2709  HG  SER A 178     126.120  31.740  56.690  1.00  0.00           H
ATOM   2710  C   SER A 178     126.030  33.690  60.030  1.00  0.00           C
ATOM   2711  O   SER A 178     125.100  34.230  60.610  1.00  0.00           O
ATOM   2712  N   THR A 179     127.360  34.000  60.140  1.00  0.00           N
ATOM   2713  H   THR A 179     128.000  33.350  59.720  1.00  0.00           H
ATOM   2714  CA  THR A 179     127.830  35.170  60.930  1.00  0.00           C
ATOM   2715  HA  THR A 179     127.110  35.380  61.720  1.00  0.00           H
ATOM   2716  CB  THR A 179     129.150  34.900  61.700  1.00  0.00           C
ATOM   2717  HB  THR A 179     129.410  35.800  62.260  1.00  0.00           H
ATOM   2718  CG2 THR A 179     129.170  33.810  62.740  1.00  0.00           C
ATOM   2719 1HG2 THR A 179     130.180  33.460  62.980  1.00  0.00           H
ATOM   2720 2HG2 THR A 179     128.860  34.290  63.670  1.00  0.00           H
ATOM   2721 3HG2 THR A 179     128.490  32.990  62.530  1.00  0.00           H
ATOM   2722  OG1 THR A 179     130.070  34.460  60.810  1.00  0.00           O
ATOM   2723  HG1 THR A 179     130.880  34.390  61.330  1.00  0.00           H
ATOM   2724  C   THR A 179     127.870  36.540  60.070  1.00  0.00           C
ATOM   2725  O   THR A 179     128.000  37.590  60.690  1.00  0.00           O
ATOM   2726  N   ALA A 180     127.890  36.520  58.710  1.00  0.00           N
ATOM   2727  H   ALA A 180     127.680  35.660  58.210  1.00  0.00           H
ATOM   2728  CA  ALA A 180     128.060  37.650  57.830  1.00  0.00           C
ATOM   2729  HA  ALA A 180     127.700  38.590  58.240  1.00  0.00           H
ATOM   2730  CB  ALA A 180     129.590  37.800  57.600  1.00  0.00           C
ATOM   2731  HB1 ALA A 180     130.060  36.850  57.340  1.00  0.00           H
ATOM   2732  HB2 ALA A 180     129.830  38.490  56.790  1.00  0.00           H
ATOM   2733  HB3 ALA A 180     130.030  38.170  58.520  1.00  0.00           H
ATOM   2734  C   ALA A 180     127.370  37.520  56.430  1.00  0.00           C
ATOM   2735  O   ALA A 180     127.070  36.430  56.020  1.00  0.00           O
ATOM   2736  N   VAL A 181     127.230  38.640  55.750  1.00  0.00           N
ATOM   2737  H   VAL A 181     127.570  39.520  56.110  1.00  0.00           H
ATOM   2738  CA  VAL A 181     126.830  38.640  54.360  1.00  0.00           C
ATOM   2739  HA  VAL A 181     126.020  37.920  54.350  1.00  0.00           H
ATOM   2740  CB  VAL A 181     126.190  39.920  53.890  1.00  0.00           C
ATOM   2741  HB  VAL A 181     125.560  39.790  53.010  1.00  0.00           H
ATOM   2742  CG1 VAL A 181     125.290  40.620  54.940  1.00  0.00           C
ATOM   2743 1HG1 VAL A 181     124.800  41.480  54.480  1.00  0.00           H
ATOM   2744 2HG1 VAL A 181     124.470  39.950  55.200  1.00  0.00           H
ATOM   2745 3HG1 VAL A 181     125.790  41.020  55.820  1.00  0.00           H
ATOM   2746  CG2 VAL A 181     127.190  40.980  53.390  1.00  0.00           C
ATOM   2747 1HG2 VAL A 181     127.930  41.140  54.170  1.00  0.00           H
ATOM   2748 2HG2 VAL A 181     127.690  40.640  52.480  1.00  0.00           H
ATOM   2749 3HG2 VAL A 181     126.680  41.880  53.040  1.00  0.00           H
ATOM   2750  C   VAL A 181     127.780  38.180  53.290  1.00  0.00           C
ATOM   2751  O   VAL A 181     127.460  37.580  52.250  1.00  0.00           O
ATOM   2752  N   VAL A 182     129.050  38.480  53.610  1.00  0.00           N
ATOM   2753  H   VAL A 182     129.040  38.930  54.520  1.00  0.00           H
ATOM   2754  CA  VAL A 182     130.220  38.260  52.690  1.00  0.00           C
ATOM   2755  HA  VAL A 182     129.940  38.580  51.690  1.00  0.00           H
ATOM   2756  CB  VAL A 182     131.380  39.150  53.030  1.00  0.00           C
ATOM   2757  HB  VAL A 182     132.070  38.920  52.220  1.00  0.00           H
ATOM   2758  CG1 VAL A 182     130.980  40.650  52.910  1.00  0.00           C
ATOM   2759 1HG1 VAL A 182     130.420  40.950  53.790  1.00  0.00           H
ATOM   2760 2HG1 VAL A 182     131.840  41.270  52.690  1.00  0.00           H
ATOM   2761 3HG1 VAL A 182     130.270  40.670  52.080  1.00  0.00           H
ATOM   2762  CG2 VAL A 182     132.060  38.810  54.380  1.00  0.00           C
ATOM   2763 1HG2 VAL A 182     132.740  39.650  54.450  1.00  0.00           H
ATOM   2764 2HG2 VAL A 182     131.230  38.810  55.090  1.00  0.00           H
ATOM   2765 3HG2 VAL A 182     132.570  37.850  54.490  1.00  0.00           H
ATOM   2766  C   VAL A 182     130.670  36.840  52.480  1.00  0.00           C
ATOM   2767  O   VAL A 182     131.830  36.510  52.150  1.00  0.00           O
ATOM   2768  N   GLU A 183     129.730  35.870  52.660  1.00  0.00           N
ATOM   2769  H   GLU A 183     128.740  36.070  52.690  1.00  0.00           H
ATOM   2770  CA  GLU A 183     130.020  34.450  52.810  1.00  0.00           C
ATOM   2771  HA  GLU A 183     130.910  34.310  53.430  1.00  0.00           H
ATOM   2772  CB  GLU A 183     128.780  33.800  53.480  1.00  0.00           C
ATOM   2773  HB1 GLU A 183     127.880  34.090  52.940  1.00  0.00           H
ATOM   2774  HB2 GLU A 183     128.690  34.300  54.440  1.00  0.00           H
ATOM   2775  CG  GLU A 183     128.900  32.280  53.750  1.00  0.00           C
ATOM   2776  HG1 GLU A 183     129.780  32.110  54.370  1.00  0.00           H
ATOM   2777  HG2 GLU A 183     128.980  31.780  52.780  1.00  0.00           H
ATOM   2778  CD  GLU A 183     127.630  31.900  54.540  1.00  0.00           C
ATOM   2779  OE1 GLU A 183     127.630  32.130  55.760  1.00  0.00           O
ATOM   2780  OE2 GLU A 183     126.640  31.390  53.920  1.00  0.00           O
ATOM   2781  C   GLU A 183     130.390  33.770  51.440  1.00  0.00           C
ATOM   2782  O   GLU A 183     131.340  32.980  51.340  1.00  0.00           O
ATOM   2783  N   PRO A 184     129.800  34.140  50.250  1.00  0.00           N
ATOM   2784  CD  PRO A 184     128.460  34.750  50.120  1.00  0.00           C
ATOM   2785  HD1 PRO A 184     128.700  35.810  50.100  1.00  0.00           H
ATOM   2786  HD2 PRO A 184     127.790  34.420  50.910  1.00  0.00           H
ATOM   2787  CG  PRO A 184     127.950  34.190  48.840  1.00  0.00           C
ATOM   2788  HG1 PRO A 184     127.120  34.770  48.420  1.00  0.00           H
ATOM   2789  HG2 PRO A 184     127.520  33.190  48.930  1.00  0.00           H
ATOM   2790  CB  PRO A 184     129.180  34.130  48.020  1.00  0.00           C
ATOM   2791  HB1 PRO A 184     129.420  35.110  47.600  1.00  0.00           H
ATOM   2792  HB2 PRO A 184     129.120  33.360  47.250  1.00  0.00           H
ATOM   2793  CA  PRO A 184     130.250  33.670  48.950  1.00  0.00           C
ATOM   2794  HA  PRO A 184     130.150  32.590  48.870  1.00  0.00           H
ATOM   2795  C   PRO A 184     131.660  34.090  48.560  1.00  0.00           C
ATOM   2796  O   PRO A 184     132.380  33.300  47.940  1.00  0.00           O
ATOM   2797  N   TYR A 185     132.090  35.310  48.970  1.00  0.00           N
ATOM   2798  H   TYR A 185     131.520  35.810  49.640  1.00  0.00           H
ATOM   2799  CA  TYR A 185     133.380  35.930  48.670  1.00  0.00           C
ATOM   2800  HA  TYR A 185     133.560  35.830  47.600  1.00  0.00           H
ATOM   2801  CB  TYR A 185     133.300  37.390  49.130  1.00  0.00           C
ATOM   2802  HB1 TYR A 185     134.320  37.740  48.970  1.00  0.00           H
ATOM   2803  HB2 TYR A 185     133.070  37.530  50.180  1.00  0.00           H
ATOM   2804  CG  TYR A 185     132.510  38.360  48.200  1.00  0.00           C
ATOM   2805  CD1 TYR A 185     131.750  37.880  47.110  1.00  0.00           C
ATOM   2806  HD1 TYR A 185     131.770  36.820  46.890  1.00  0.00           H
ATOM   2807  CE1 TYR A 185     131.060  38.760  46.300  1.00  0.00           C
ATOM   2808  HE1 TYR A 185     130.470  38.490  45.440  1.00  0.00           H
ATOM   2809  CZ  TYR A 185     131.000  40.130  46.640  1.00  0.00           C
ATOM   2810  OH  TYR A 185     130.420  41.030  45.810  1.00  0.00           O
ATOM   2811  HH  TYR A 185     130.640  41.910  46.130  1.00  0.00           H
ATOM   2812  CE2 TYR A 185     131.710  40.610  47.760  1.00  0.00           C
ATOM   2813  HE2 TYR A 185     131.650  41.650  48.020  1.00  0.00           H
ATOM   2814  CD2 TYR A 185     132.490  39.720  48.520  1.00  0.00           C
ATOM   2815  HD2 TYR A 185     133.080  40.030  49.370  1.00  0.00           H
ATOM   2816  C   TYR A 185     134.500  35.230  49.430  1.00  0.00           C
ATOM   2817  O   TYR A 185     135.410  34.810  48.700  1.00  0.00           O
ATOM   2818  N   ASN A 186     134.260  34.910  50.710  1.00  0.00           N
ATOM   2819  H   ASN A 186     133.470  35.330  51.170  1.00  0.00           H
ATOM   2820  CA  ASN A 186     135.200  34.130  51.490  1.00  0.00           C
ATOM   2821  HA  ASN A 186       0.650  34.510  51.360  1.00  0.00           H
ATOM   2822  CB  ASN A 186     134.720  34.200  52.940  1.00  0.00           C
ATOM   2823  HB1 ASN A 186     135.140  33.390  53.530  1.00  0.00           H
ATOM   2824  HB2 ASN A 186     133.640  34.080  52.980  1.00  0.00           H
ATOM   2825  CG  ASN A 186     134.970  35.610  53.530  1.00  0.00           C
ATOM   2826  OD1 ASN A 186     135.430  36.480  52.840  1.00  0.00           O
ATOM   2827  ND2 ASN A 186     134.370  35.760  54.690  1.00  0.00           N
ATOM   2828 1HD2 ASN A 186     134.100  34.990  55.290  1.00  0.00           H
ATOM   2829 2HD2 ASN A 186     134.380  36.660  55.140  1.00  0.00           H
ATOM   2830  C   ASN A 186     135.390  32.690  50.980  1.00  0.00           C
ATOM   2831  O   ASN A 186       0.940  32.220  50.770  1.00  0.00           O
ATOM   2832  N   SER A 187     134.260  32.080  50.720  1.00  0.00           N
ATOM   2833  H   SER A 187     133.390  32.590  50.860  1.00  0.00           H
ATOM   2834  CA  SER A 187     134.130  30.660  50.470  1.00  0.00           C
ATOM   2835  HA  SER A 187     134.770  30.160  51.200  1.00  0.00           H
ATOM   2836  CB  SER A 187     132.740  30.150  50.730  1.00  0.00           C
ATOM   2837  HB1 SER A 187     132.520  30.510  51.740  1.00  0.00           H
ATOM   2838  HB2 SER A 187     132.700  29.070  50.580  1.00  0.00           H
ATOM   2839  OG  SER A 187     131.740  30.770  49.950  1.00  0.00           O
ATOM   2840  HG  SER A 187     131.600  31.610  50.410  1.00  0.00           H
ATOM   2841  C   SER A 187     134.550  30.350  48.990  1.00  0.00           C
ATOM   2842  O   SER A 187     135.180  29.340  48.810  1.00  0.00           O
ATOM   2843  N   ILE A 188     134.410  31.280  48.040  1.00  0.00           N
ATOM   2844  H   ILE A 188     133.880  32.130  48.220  1.00  0.00           H
ATOM   2845  CA  ILE A 188     135.100  31.110  46.760  1.00  0.00           C
ATOM   2846  HA  ILE A 188     135.080  30.080  46.390  1.00  0.00           H
ATOM   2847  CB  ILE A 188     134.340  31.860  45.730  1.00  0.00           C
ATOM   2848  HB  ILE A 188     134.080  32.850  46.110  1.00  0.00           H
ATOM   2849  CG2 ILE A 188     135.120  32.150  44.420  1.00  0.00           C
ATOM   2850 1HG2 ILE A 188     134.520  32.490  43.570  1.00  0.00           H
ATOM   2851 2HG2 ILE A 188       0.230  32.950  44.730  1.00  0.00           H
ATOM   2852 3HG2 ILE A 188       0.130  31.300  44.060  1.00  0.00           H
ATOM   2853  CG1 ILE A 188     132.990  31.050  45.490  1.00  0.00           C
ATOM   2854 1HG1 ILE A 188     132.590  30.540  46.370  1.00  0.00           H
ATOM   2855 2HG1 ILE A 188     133.130  30.260  44.760  1.00  0.00           H
ATOM   2856  CD  ILE A 188     131.840  31.940  44.940  1.00  0.00           C
ATOM   2857  HD1 ILE A 188     132.050  32.470  44.010  1.00  0.00           H
ATOM   2858  HD2 ILE A 188     131.030  31.270  44.650  1.00  0.00           H
ATOM   2859  HD3 ILE A 188     131.320  32.600  45.640  1.00  0.00           H
ATOM   2860  C   ILE A 188       1.020  31.270  46.770  1.00  0.00           C
ATOM   2861  O   ILE A 188       1.720  30.470  46.180  1.00  0.00           O
ATOM   2862  N   LEU A 189       1.530  32.310  47.410  1.00  0.00           N
ATOM   2863  H   LEU A 189       0.880  32.940  47.850  1.00  0.00           H
ATOM   2864  CA  LEU A 189       3.000  32.660  47.460  1.00  0.00           C
ATOM   2865  HA  LEU A 189       3.360  32.530  46.440  1.00  0.00           H
ATOM   2866  CB  LEU A 189       3.170  34.110  47.900  1.00  0.00           C
ATOM   2867  HB1 LEU A 189       4.170  34.460  48.140  1.00  0.00           H
ATOM   2868  HB2 LEU A 189       2.550  34.260  48.790  1.00  0.00           H
ATOM   2869  CG  LEU A 189       2.500  35.000  46.910  1.00  0.00           C
ATOM   2870  HG  LEU A 189       1.470  34.700  46.760  1.00  0.00           H
ATOM   2871  CD1 LEU A 189       2.410  36.440  47.470  1.00  0.00           C
ATOM   2872 1HD1 LEU A 189       1.720  37.040  46.880  1.00  0.00           H
ATOM   2873 2HD1 LEU A 189       2.070  36.430  48.500  1.00  0.00           H
ATOM   2874 3HD1 LEU A 189       3.410  36.870  47.470  1.00  0.00           H
ATOM   2875  CD2 LEU A 189       3.150  35.110  45.510  1.00  0.00           C
ATOM   2876 1HD2 LEU A 189       4.010  35.780  45.600  1.00  0.00           H
ATOM   2877 2HD2 LEU A 189       3.340  34.090  45.160  1.00  0.00           H
ATOM   2878 3HD2 LEU A 189       2.460  35.580  44.820  1.00  0.00           H
ATOM   2879  C   LEU A 189       3.830  31.650  48.190  1.00  0.00           C
ATOM   2880  O   LEU A 189       4.890  31.280  47.600  1.00  0.00           O
ATOM   2881  N   THR A 190       3.400  31.070  49.330  1.00  0.00           N
ATOM   2882  H   THR A 190       2.610  31.470  49.800  1.00  0.00           H
ATOM   2883  CA  THR A 190       4.150  29.890  49.880  1.00  0.00           C
ATOM   2884  HA  THR A 190       5.190  30.230  49.940  1.00  0.00           H
ATOM   2885  CB  THR A 190       3.630  29.460  51.330  1.00  0.00           C
ATOM   2886  HB  THR A 190       3.540  30.390  51.890  1.00  0.00           H
ATOM   2887  CG2 THR A 190       2.280  28.720  51.480  1.00  0.00           C
ATOM   2888 1HG2 THR A 190       2.250  28.370  52.510  1.00  0.00           H
ATOM   2889 2HG2 THR A 190       1.460  29.320  51.090  1.00  0.00           H
ATOM   2890 3HG2 THR A 190       2.230  27.810  50.870  1.00  0.00           H
ATOM   2891  OG1 THR A 190       4.580  28.700  51.990  1.00  0.00           O
ATOM   2892  HG1 THR A 190       4.140  27.840  52.020  1.00  0.00           H
ATOM   2893  C   THR A 190       4.160  28.670  48.910  1.00  0.00           C
ATOM   2894  O   THR A 190       5.120  27.950  48.800  1.00  0.00           O
ATOM   2895  N   THR A 191       3.150  28.430  48.070  1.00  0.00           N
ATOM   2896  H   THR A 191       2.340  29.030  48.160  1.00  0.00           H
ATOM   2897  CA  THR A 191       2.910  27.130  47.360  1.00  0.00           C
ATOM   2898  HA  THR A 191       3.370  26.400  48.020  1.00  0.00           H
ATOM   2899  CB  THR A 191       1.460  26.840  47.350  1.00  0.00           C
ATOM   2900  HB  THR A 191       1.020  27.550  46.650  1.00  0.00           H
ATOM   2901  CG2 THR A 191       1.060  25.450  46.730  1.00  0.00           C
ATOM   2902 1HG2 THR A 191       1.570  24.640  47.260  1.00  0.00           H
ATOM   2903 2HG2 THR A 191     135.560  25.310  46.900  1.00  0.00           H
ATOM   2904 3HG2 THR A 191       1.170  25.400  45.650  1.00  0.00           H
ATOM   2905  OG1 THR A 191       0.870  26.850  48.630  1.00  0.00           O
ATOM   2906  HG1 THR A 191       0.390  27.680  48.720  1.00  0.00           H
ATOM   2907  C   THR A 191       3.600  27.170  46.010  1.00  0.00           C
ATOM   2908  O   THR A 191       4.260  26.240  45.680  1.00  0.00           O
ATOM   2909  N   HIS A 192       3.520  28.290  45.370  1.00  0.00           N
ATOM   2910  H   HIS A 192       2.860  29.010  45.670  1.00  0.00           H
ATOM   2911  CA  HIS A 192       4.540  28.670  44.330  1.00  0.00           C
ATOM   2912  HA  HIS A 192       4.450  28.010  43.470  1.00  0.00           H
ATOM   2913  CB  HIS A 192       4.300  30.080  43.790  1.00  0.00           C
ATOM   2914  HB1 HIS A 192       4.270  30.820  44.590  1.00  0.00           H
ATOM   2915  HB2 HIS A 192       3.290  30.080  43.380  1.00  0.00           H
ATOM   2916  CG  HIS A 192       5.250  30.500  42.690  1.00  0.00           C
ATOM   2917  ND1 HIS A 192       5.500  29.770  41.610  1.00  0.00           N
ATOM   2918  HD1 HIS A 192       5.300  28.790  41.480  1.00  0.00           H
ATOM   2919  CE1 HIS A 192       6.290  30.510  40.800  1.00  0.00           C
ATOM   2920  HE1 HIS A 192       6.870  30.090  39.990  1.00  0.00           H
ATOM   2921  NE2 HIS A 192       6.540  31.720  41.390  1.00  0.00           N
ATOM   2922  HE2 HIS A 192       7.130  32.400  40.940  1.00  0.00           H
ATOM   2923  CD2 HIS A 192       5.720  31.770  42.480  1.00  0.00           C
ATOM   2924  HD2 HIS A 192       5.470  32.620  43.100  1.00  0.00           H
ATOM   2925  C   HIS A 192       6.020  28.390  44.820  1.00  0.00           C
ATOM   2926  O   HIS A 192       6.950  28.160  44.070  1.00  0.00           O
ATOM   2927  N   THR A 193       6.300  28.450  46.130  1.00  0.00           N
ATOM   2928  H   THR A 193       5.520  28.560  46.770  1.00  0.00           H
ATOM   2929  CA  THR A 193       7.650  28.210  46.650  1.00  0.00           C
ATOM   2930  HA  THR A 193       8.340  28.630  45.930  1.00  0.00           H
ATOM   2931  CB  THR A 193       8.020  28.930  47.950  1.00  0.00           C
ATOM   2932  HB  THR A 193       7.370  28.610  48.770  1.00  0.00           H
ATOM   2933  CG2 THR A 193       9.500  28.590  48.280  1.00  0.00           C
ATOM   2934 1HG2 THR A 193       9.920  29.360  48.930  1.00  0.00           H
ATOM   2935 2HG2 THR A 193       9.490  27.660  48.840  1.00  0.00           H
ATOM   2936 3HG2 THR A 193      10.120  28.380  47.410  1.00  0.00           H
ATOM   2937  OG1 THR A 193       7.900  30.320  47.700  1.00  0.00           O
ATOM   2938  HG1 THR A 193       7.890  30.760  48.560  1.00  0.00           H
ATOM   2939  C   THR A 193       7.850  26.670  46.820  1.00  0.00           C
ATOM   2940  O   THR A 193       8.820  26.140  46.320  1.00  0.00           O
ATOM   2941  N   THR A 194       6.960  26.030  47.570  1.00  0.00           N
ATOM   2942  H   THR A 194       6.180  26.440  48.060  1.00  0.00           H
ATOM   2943  CA  THR A 194       7.180  24.620  47.950  1.00  0.00           C
ATOM   2944  HA  THR A 194       8.170  24.600  48.400  1.00  0.00           H
ATOM   2945  CB  THR A 194       6.330  24.100  49.110  1.00  0.00           C
ATOM   2946  HB  THR A 194       6.270  23.020  49.150  1.00  0.00           H
ATOM   2947  CG2 THR A 194       6.750  24.670  50.450  1.00  0.00           C
ATOM   2948 1HG2 THR A 194       7.640  24.180  50.850  1.00  0.00           H
ATOM   2949 2HG2 THR A 194       7.030  25.710  50.310  1.00  0.00           H
ATOM   2950 3HG2 THR A 194       5.920  24.460  51.120  1.00  0.00           H
ATOM   2951  OG1 THR A 194       5.040  24.550  48.860  1.00  0.00           O
ATOM   2952  HG1 THR A 194       4.510  23.960  49.410  1.00  0.00           H
ATOM   2953  C   THR A 194       7.160  23.600  46.800  1.00  0.00           C
ATOM   2954  O   THR A 194       7.790  22.560  47.030  1.00  0.00           O
ATOM   2955  N   LEU A 195       6.500  23.930  45.670  1.00  0.00           N
ATOM   2956  H   LEU A 195       5.890  24.730  45.760  1.00  0.00           H
ATOM   2957  CA  LEU A 195       6.430  23.090  44.460  1.00  0.00           C
ATOM   2958  HA  LEU A 195       5.880  22.180  44.700  1.00  0.00           H
ATOM   2959  CB  LEU A 195       5.690  23.900  43.380  1.00  0.00           C
ATOM   2960  HB1 LEU A 195       5.840  23.520  42.370  1.00  0.00           H
ATOM   2961  HB2 LEU A 195       6.020  24.940  43.350  1.00  0.00           H
ATOM   2962  CG  LEU A 195       4.250  23.790  43.720  1.00  0.00           C
ATOM   2963  HG  LEU A 195       4.200  23.880  44.810  1.00  0.00           H
ATOM   2964  CD1 LEU A 195       3.370  24.920  43.210  1.00  0.00           C
ATOM   2965 1HD1 LEU A 195       3.830  25.910  43.250  1.00  0.00           H
ATOM   2966 2HD1 LEU A 195       3.120  24.730  42.160  1.00  0.00           H
ATOM   2967 3HD1 LEU A 195       2.420  24.940  43.740  1.00  0.00           H
ATOM   2968  CD2 LEU A 195       3.460  22.500  43.440  1.00  0.00           C
ATOM   2969 1HD2 LEU A 195       3.940  21.610  43.850  1.00  0.00           H
ATOM   2970 2HD2 LEU A 195       2.500  22.610  43.930  1.00  0.00           H
ATOM   2971 3HD2 LEU A 195       3.390  22.340  42.360  1.00  0.00           H
ATOM   2972  C   LEU A 195       7.870  22.740  43.920  1.00  0.00           C
ATOM   2973  O   LEU A 195       8.110  21.680  43.300  1.00  0.00           O
ATOM   2974  N   GLU A 196       8.800  23.680  44.210  1.00  0.00           N
ATOM   2975  H   GLU A 196       8.420  24.520  44.600  1.00  0.00           H
ATOM   2976  CA  GLU A 196      10.240  23.650  43.970  1.00  0.00           C
ATOM   2977  HA  GLU A 196      10.400  22.850  43.250  1.00  0.00           H
ATOM   2978  CB  GLU A 196      10.580  25.080  43.350  1.00  0.00           C
ATOM   2979  HB1 GLU A 196      10.670  25.780  44.180  1.00  0.00           H
ATOM   2980  HB2 GLU A 196       9.790  25.310  42.630  1.00  0.00           H
ATOM   2981  CG  GLU A 196      11.910  25.180  42.480  1.00  0.00           C
ATOM   2982  HG1 GLU A 196      12.810  24.920  43.040  1.00  0.00           H
ATOM   2983  HG2 GLU A 196      12.000  26.240  42.240  1.00  0.00           H
ATOM   2984  CD  GLU A 196      11.880  24.420  41.160  1.00  0.00           C
ATOM   2985  OE1 GLU A 196      11.780  25.070  40.100  1.00  0.00           O
ATOM   2986  OE2 GLU A 196      12.150  23.190  41.220  1.00  0.00           O
ATOM   2987  C   GLU A 196      11.120  23.290  45.140  1.00  0.00           C
ATOM   2988  O   GLU A 196      12.370  23.300  45.040  1.00  0.00           O
ATOM   2989  N   HIS A 197      10.530  23.070  46.330  1.00  0.00           N
ATOM   2990  H   HIS A 197       9.530  22.930  46.420  1.00  0.00           H
ATOM   2991  CA  HIS A 197      11.340  22.890  47.550  1.00  0.00           C
ATOM   2992  HA  HIS A 197      12.300  22.490  47.220  1.00  0.00           H
ATOM   2993  CB  HIS A 197      11.490  24.260  48.250  1.00  0.00           C
ATOM   2994  HB1 HIS A 197      11.930  24.050  49.230  1.00  0.00           H
ATOM   2995  HB2 HIS A 197      10.540  24.730  48.510  1.00  0.00           H
ATOM   2996  CG  HIS A 197      12.240  25.290  47.350  1.00  0.00           C
ATOM   2997  ND1 HIS A 197      11.660  26.270  46.560  1.00  0.00           N
ATOM   2998  HD1 HIS A 197      10.670  26.440  46.410  1.00  0.00           H
ATOM   2999  CE1 HIS A 197      12.650  27.010  46.060  1.00  0.00           C
ATOM   3000  HE1 HIS A 197      12.600  27.810  45.350  1.00  0.00           H
ATOM   3001  NE2 HIS A 197      13.880  26.580  46.450  1.00  0.00           N
ATOM   3002  CD2 HIS A 197      13.590  25.400  47.180  1.00  0.00           C
ATOM   3003  HD2 HIS A 197      14.320  24.680  47.540  1.00  0.00           H
ATOM   3004  C   HIS A 197      10.890  21.780  48.480  1.00  0.00           C
ATOM   3005  O   HIS A 197      11.760  21.280  49.190  1.00  0.00           O
ATOM   3006  N   SER A 198       9.630  21.470  48.690  1.00  0.00           N
ATOM   3007  H   SER A 198       9.030  21.790  47.940  1.00  0.00           H
ATOM   3008  CA  SER A 198       9.090  20.460  49.600  1.00  0.00           C
ATOM   3009  HA  SER A 198       9.730  20.450  50.480  1.00  0.00           H
ATOM   3010  CB  SER A 198       7.720  20.880  50.000  1.00  0.00           C
ATOM   3011  HB1 SER A 198       7.030  20.690  49.190  1.00  0.00           H
ATOM   3012  HB2 SER A 198       7.720  21.940  50.270  1.00  0.00           H
ATOM   3013  OG  SER A 198       7.340  20.370  51.220  1.00  0.00           O
ATOM   3014  HG  SER A 198       6.710  20.980  51.610  1.00  0.00           H
ATOM   3015  C   SER A 198       8.980  19.070  48.960  1.00  0.00           C
ATOM   3016  O   SER A 198       8.770  18.920  47.770  1.00  0.00           O
ATOM   3017  N   ASP A 199       9.060  17.970  49.740  1.00  0.00           N
ATOM   3018  H   ASP A 199       9.220  18.150  50.720  1.00  0.00           H
ATOM   3019  CA  ASP A 199       8.820  16.640  49.370  1.00  0.00           C
ATOM   3020  HA  ASP A 199       8.970  16.590  48.300  1.00  0.00           H
ATOM   3021  CB  ASP A 199       9.860  15.630  49.880  1.00  0.00           C
ATOM   3022  HB1 ASP A 199       9.730  14.600  49.560  1.00  0.00           H
ATOM   3023  HB2 ASP A 199       9.760  15.660  50.970  1.00  0.00           H
ATOM   3024  CG  ASP A 199      11.270  16.010  49.550  1.00  0.00           C
ATOM   3025  OD1 ASP A 199      12.130  15.950  50.490  1.00  0.00           O
ATOM   3026  OD2 ASP A 199      11.550  16.360  48.410  1.00  0.00           O
ATOM   3027  C   ASP A 199       7.430  16.070  49.660  1.00  0.00           C
ATOM   3028  O   ASP A 199       6.990  15.290  48.790  1.00  0.00           O
ATOM   3029  N   CYS A 200       6.850  16.340  50.830  1.00  0.00           N
ATOM   3030  H   CYS A 200       7.470  16.730  51.520  1.00  0.00           H
ATOM   3031  CA  CYS A 200       5.490  16.030  51.150  1.00  0.00           C
ATOM   3032  HA  CYS A 200       4.890  15.920  50.250  1.00  0.00           H
ATOM   3033  CB  CYS A 200       5.480  14.660  51.910  1.00  0.00           C
ATOM   3034  HB1 CYS A 200       6.200  14.770  52.730  1.00  0.00           H
ATOM   3035  HB2 CYS A 200       5.940  13.970  51.200  1.00  0.00           H
ATOM   3036  SG  CYS A 200       3.760  14.210  52.330  1.00  0.00           S
ATOM   3037  HG  CYS A 200       3.430  15.390  52.870  1.00  0.00           H
ATOM   3038  C   CYS A 200       4.950  17.060  52.100  1.00  0.00           C
ATOM   3039  O   CYS A 200       5.450  17.110  53.240  1.00  0.00           O
ATOM   3040  N   ALA A 201       3.730  17.650  51.840  1.00  0.00           N
ATOM   3041  H   ALA A 201       3.240  17.580  50.960  1.00  0.00           H
ATOM   3042  CA  ALA A 201       2.960  18.360  52.840  1.00  0.00           C
ATOM   3043  HA  ALA A 201       3.600  18.330  53.730  1.00  0.00           H
ATOM   3044  CB  ALA A 201       2.670  19.770  52.400  1.00  0.00           C
ATOM   3045  HB1 ALA A 201       2.090  20.170  53.230  1.00  0.00           H
ATOM   3046  HB2 ALA A 201       3.600  20.330  52.250  1.00  0.00           H
ATOM   3047  HB3 ALA A 201       2.140  19.810  51.460  1.00  0.00           H
ATOM   3048  C   ALA A 201       1.670  17.700  53.210  1.00  0.00           C
ATOM   3049  O   ALA A 201       0.830  17.340  52.400  1.00  0.00           O
ATOM   3050  N   PHE A 202       1.380  17.670  54.510  1.00  0.00           N
ATOM   3051  H   PHE A 202       2.160  17.870  55.110  1.00  0.00           H
ATOM   3052  CA  PHE A 202       0.180  17.060  55.020  1.00  0.00           C
ATOM   3053  HA  PHE A 202     135.260  16.510  54.210  1.00  0.00           H
ATOM   3054  CB  PHE A 202       0.520  16.110  56.180  1.00  0.00           C
ATOM   3055  HB1 PHE A 202     135.180  15.600  56.480  1.00  0.00           H
ATOM   3056  HB2 PHE A 202       0.860  16.630  57.080  1.00  0.00           H
ATOM   3057  CG  PHE A 202       1.600  15.040  55.840  1.00  0.00           C
ATOM   3058  CD1 PHE A 202       2.760  14.990  56.620  1.00  0.00           C
ATOM   3059  HD1 PHE A 202       2.970  15.810  57.290  1.00  0.00           H
ATOM   3060  CE1 PHE A 202       3.650  13.920  56.550  1.00  0.00           C
ATOM   3061  HE1 PHE A 202       4.500  13.860  57.210  1.00  0.00           H
ATOM   3062  CZ  PHE A 202       3.370  12.840  55.680  1.00  0.00           C
ATOM   3063  HZ  PHE A 202       4.050  12.010  55.630  1.00  0.00           H
ATOM   3064  CE2 PHE A 202       2.340  12.970  54.820  1.00  0.00           C
ATOM   3065  HE2 PHE A 202       2.100  12.270  54.030  1.00  0.00           H
ATOM   3066  CD2 PHE A 202       1.380  14.050  54.920  1.00  0.00           C
ATOM   3067  HD2 PHE A 202       0.420  13.950  54.430  1.00  0.00           H
ATOM   3068  C   PHE A 202     134.790  18.150  55.570  1.00  0.00           C
ATOM   3069  O   PHE A 202     135.220  18.920  56.430  1.00  0.00           O
ATOM   3070  N   MET A 203     133.640  18.340  54.920  1.00  0.00           N
ATOM   3071  H   MET A 203     133.480  17.770  54.100  1.00  0.00           H
ATOM   3072  CA  MET A 203     132.660  19.380  55.120  1.00  0.00           C
ATOM   3073  HA  MET A 203     133.060  20.140  55.800  1.00  0.00           H
ATOM   3074  CB  MET A 203     132.350  20.070  53.740  1.00  0.00           C
ATOM   3075  HB1 MET A 203     131.970  19.340  53.020  1.00  0.00           H
ATOM   3076  HB2 MET A 203     133.240  20.330  53.170  1.00  0.00           H
ATOM   3077  CG  MET A 203     131.320  21.230  53.820  1.00  0.00           C
ATOM   3078  HG1 MET A 203     131.910  22.090  54.130  1.00  0.00           H
ATOM   3079  HG2 MET A 203     130.680  21.050  54.680  1.00  0.00           H
ATOM   3080  SD  MET A 203     130.270  21.610  52.400  1.00  0.00           S
ATOM   3081  CE  MET A 203     131.440  21.820  51.000  1.00  0.00           C
ATOM   3082  HE1 MET A 203     131.830  20.820  50.810  1.00  0.00           H
ATOM   3083  HE2 MET A 203     130.840  22.130  50.150  1.00  0.00           H
ATOM   3084  HE3 MET A 203     132.220  22.560  51.180  1.00  0.00           H
ATOM   3085  C   MET A 203     131.400  18.800  55.800  1.00  0.00           C
ATOM   3086  O   MET A 203     130.810  17.730  55.410  1.00  0.00           O
ATOM   3087  N   VAL A 204     131.060  19.480  56.900  1.00  0.00           N
ATOM   3088  H   VAL A 204     131.620  20.300  57.090  1.00  0.00           H
ATOM   3089  CA  VAL A 204     129.820  19.280  57.600  1.00  0.00           C
ATOM   3090  HA  VAL A 204     129.240  18.530  57.070  1.00  0.00           H
ATOM   3091  CB  VAL A 204     129.970  18.700  59.040  1.00  0.00           C
ATOM   3092  HB  VAL A 204     128.990  18.450  59.430  1.00  0.00           H
ATOM   3093  CG1 VAL A 204     130.790  17.430  58.900  1.00  0.00           C
ATOM   3094 1HG1 VAL A 204     130.300  16.680  58.270  1.00  0.00           H
ATOM   3095 2HG1 VAL A 204     131.800  17.590  58.530  1.00  0.00           H
ATOM   3096 3HG1 VAL A 204     130.910  16.930  59.860  1.00  0.00           H
ATOM   3097  CG2 VAL A 204     130.810  19.610  59.950  1.00  0.00           C
ATOM   3098 1HG2 VAL A 204     130.930  19.140  60.920  1.00  0.00           H
ATOM   3099 2HG2 VAL A 204     131.830  19.640  59.570  1.00  0.00           H
ATOM   3100 3HG2 VAL A 204     130.550  20.670  60.050  1.00  0.00           H
ATOM   3101  C   VAL A 204     129.100  20.590  57.730  1.00  0.00           C
ATOM   3102  O   VAL A 204     129.650  21.700  57.620  1.00  0.00           O
ATOM   3103  N   ASP A 205     127.770  20.440  57.900  1.00  0.00           N
ATOM   3104  H   ASP A 205     127.500  19.480  58.080  1.00  0.00           H
ATOM   3105  CA  ASP A 205     126.790  21.460  57.970  1.00  0.00           C
ATOM   3106  HA  ASP A 205     127.270  22.440  57.880  1.00  0.00           H
ATOM   3107  CB  ASP A 205     125.960  21.350  56.720  1.00  0.00           C
ATOM   3108  HB1 ASP A 205     125.430  20.410  56.820  1.00  0.00           H
ATOM   3109  HB2 ASP A 205     126.710  21.400  55.940  1.00  0.00           H
ATOM   3110  CG  ASP A 205     124.880  22.480  56.530  1.00  0.00           C
ATOM   3111  OD1 ASP A 205     124.660  23.390  57.340  1.00  0.00           O
ATOM   3112  OD2 ASP A 205     124.090  22.230  55.550  1.00  0.00           O
ATOM   3113  C   ASP A 205     125.900  21.490  59.180  1.00  0.00           C
ATOM   3114  O   ASP A 205     125.180  20.590  59.460  1.00  0.00           O
ATOM   3115  N   ASN A 206     125.940  22.590  59.940  1.00  0.00           N
ATOM   3116  H   ASN A 206     126.450  23.410  59.660  1.00  0.00           H
ATOM   3117  CA  ASN A 206     125.250  22.600  61.270  1.00  0.00           C
ATOM   3118  HA  ASN A 206     125.670  21.790  61.870  1.00  0.00           H
ATOM   3119  CB  ASN A 206     125.440  23.790  62.050  1.00  0.00           C
ATOM   3120  HB1 ASN A 206     125.070  23.790  63.070  1.00  0.00           H
ATOM   3121  HB2 ASN A 206     125.030  24.660  61.520  1.00  0.00           H
ATOM   3122  CG  ASN A 206     126.930  23.980  62.290  1.00  0.00           C
ATOM   3123  OD1 ASN A 206     127.540  23.330  63.110  1.00  0.00           O
ATOM   3124  ND2 ASN A 206     127.590  24.920  61.510  1.00  0.00           N
ATOM   3125 1HD2 ASN A 206     127.050  25.230  60.710  1.00  0.00           H
ATOM   3126 2HD2 ASN A 206     128.560  25.170  61.640  1.00  0.00           H
ATOM   3127  C   ASN A 206     123.720  22.410  61.170  1.00  0.00           C
ATOM   3128  O   ASN A 206     123.110  22.000  62.140  1.00  0.00           O
ATOM   3129  N   GLU A 207     123.020  22.770  60.070  1.00  0.00           N
ATOM   3130  H   GLU A 207     123.550  22.980  59.240  1.00  0.00           H
ATOM   3131  CA  GLU A 207     121.590  22.440  60.040  1.00  0.00           C
ATOM   3132  HA  GLU A 207     121.130  22.750  60.970  1.00  0.00           H
ATOM   3133  CB  GLU A 207     120.990  23.280  58.880  1.00  0.00           C
ATOM   3134  HB1 GLU A 207     119.920  23.200  58.740  1.00  0.00           H
ATOM   3135  HB2 GLU A 207     121.530  23.130  57.950  1.00  0.00           H
ATOM   3136  CG  GLU A 207     121.310  24.760  59.150  1.00  0.00           C
ATOM   3137  HG1 GLU A 207     122.380  24.950  59.120  1.00  0.00           H
ATOM   3138  HG2 GLU A 207     120.940  25.020  60.140  1.00  0.00           H
ATOM   3139  CD  GLU A 207     120.490  25.700  58.240  1.00  0.00           C
ATOM   3140  OE1 GLU A 207     119.870  26.640  58.790  1.00  0.00           O
ATOM   3141  OE2 GLU A 207     120.510  25.410  57.000  1.00  0.00           O
ATOM   3142  C   GLU A 207     121.260  20.950  59.840  1.00  0.00           C
ATOM   3143  O   GLU A 207     120.120  20.470  60.070  1.00  0.00           O
ATOM   3144  N   ALA A 208     122.300  20.160  59.400  1.00  0.00           N
ATOM   3145  H   ALA A 208     123.160  20.630  59.160  1.00  0.00           H
ATOM   3146  CA  ALA A 208     122.190  18.700  59.270  1.00  0.00           C
ATOM   3147  HA  ALA A 208     121.130  18.470  59.200  1.00  0.00           H
ATOM   3148  CB  ALA A 208     122.880  18.170  58.020  1.00  0.00           C
ATOM   3149  HB1 ALA A 208     123.960  18.320  58.110  1.00  0.00           H
ATOM   3150  HB2 ALA A 208     122.710  17.140  57.730  1.00  0.00           H
ATOM   3151  HB3 ALA A 208     122.580  18.870  57.240  1.00  0.00           H
ATOM   3152  C   ALA A 208     122.660  17.860  60.520  1.00  0.00           C
ATOM   3153  O   ALA A 208     122.000  16.920  61.010  1.00  0.00           O
ATOM   3154  N   ILE A 209     123.730  18.340  61.170  1.00  0.00           N
ATOM   3155  H   ILE A 209     124.230  19.110  60.760  1.00  0.00           H
ATOM   3156  CA  ILE A 209     124.090  17.990  62.610  1.00  0.00           C
ATOM   3157  HA  ILE A 209     124.070  16.910  62.700  1.00  0.00           H
ATOM   3158  CB  ILE A 209     125.540  18.560  63.000  1.00  0.00           C
ATOM   3159  HB  ILE A 209     125.310  19.610  63.210  1.00  0.00           H
ATOM   3160  CG2 ILE A 209     126.090  17.980  64.300  1.00  0.00           C
ATOM   3161 1HG2 ILE A 209     126.790  18.600  64.840  1.00  0.00           H
ATOM   3162 2HG2 ILE A 209     125.340  17.850  65.080  1.00  0.00           H
ATOM   3163 3HG2 ILE A 209     126.560  17.030  64.040  1.00  0.00           H
ATOM   3164  CG1 ILE A 209     126.560  18.430  61.870  1.00  0.00           C
ATOM   3165 1HG1 ILE A 209     126.490  19.230  61.130  1.00  0.00           H
ATOM   3166 2HG1 ILE A 209     126.270  17.520  61.350  1.00  0.00           H
ATOM   3167  CD  ILE A 209     127.990  18.380  62.180  1.00  0.00           C
ATOM   3168  HD1 ILE A 209     128.200  17.850  63.110  1.00  0.00           H
ATOM   3169  HD2 ILE A 209     128.580  17.770  61.500  1.00  0.00           H
ATOM   3170  HD3 ILE A 209     128.360  19.400  62.290  1.00  0.00           H
ATOM   3171  C   ILE A 209     123.040  18.460  63.640  1.00  0.00           C
ATOM   3172  O   ILE A 209     122.760  17.650  64.550  1.00  0.00           O
ATOM   3173  N   TYR A 210     122.280  19.570  63.500  1.00  0.00           N
ATOM   3174  H   TYR A 210     122.530  20.150  62.710  1.00  0.00           H
ATOM   3175  CA  TYR A 210     120.970  19.840  64.170  1.00  0.00           C
ATOM   3176  HA  TYR A 210     121.060  19.680  65.240  1.00  0.00           H
ATOM   3177  CB  TYR A 210     120.540  21.240  63.730  1.00  0.00           C
ATOM   3178  HB1 TYR A 210     120.610  21.350  62.650  1.00  0.00           H
ATOM   3179  HB2 TYR A 210     121.200  22.030  64.100  1.00  0.00           H
ATOM   3180  CG  TYR A 210     119.090  21.580  64.130  1.00  0.00           C
ATOM   3181  CD1 TYR A 210     118.720  21.660  65.490  1.00  0.00           C
ATOM   3182  HD1 TYR A 210     119.470  21.490  66.250  1.00  0.00           H
ATOM   3183  CE1 TYR A 210     117.420  22.080  65.770  1.00  0.00           C
ATOM   3184  HE1 TYR A 210     117.100  22.230  66.790  1.00  0.00           H
ATOM   3185  CZ  TYR A 210     116.430  22.230  64.770  1.00  0.00           C
ATOM   3186  OH  TYR A 210     115.130  22.640  65.000  1.00  0.00           O
ATOM   3187  HH  TYR A 210     114.710  22.780  64.150  1.00  0.00           H
ATOM   3188  CE2 TYR A 210     116.820  22.180  63.470  1.00  0.00           C
ATOM   3189  HE2 TYR A 210     116.150  22.520  62.700  1.00  0.00           H
ATOM   3190  CD2 TYR A 210     118.130  21.830  63.070  1.00  0.00           C
ATOM   3191  HD2 TYR A 210     118.420  21.840  62.030  1.00  0.00           H
ATOM   3192  C   TYR A 210     119.870  18.860  63.860  1.00  0.00           C
ATOM   3193  O   TYR A 210     119.230  18.480  64.820  1.00  0.00           O
ATOM   3194  N   ASP A 211     119.770  18.410  62.630  1.00  0.00           N
ATOM   3195  H   ASP A 211     120.330  18.910  61.950  1.00  0.00           H
ATOM   3196  CA  ASP A 211     118.720  17.420  62.250  1.00  0.00           C
ATOM   3197  HA  ASP A 211     117.810  17.930  62.590  1.00  0.00           H
ATOM   3198  CB  ASP A 211     118.630  17.190  60.780  1.00  0.00           C
ATOM   3199  HB1 ASP A 211     119.380  16.460  60.460  1.00  0.00           H
ATOM   3200  HB2 ASP A 211     118.870  18.150  60.340  1.00  0.00           H
ATOM   3201  CG  ASP A 211     117.260  16.710  60.310  1.00  0.00           C
ATOM   3202  OD1 ASP A 211     116.250  17.140  60.990  1.00  0.00           O
ATOM   3203  OD2 ASP A 211     117.230  15.990  59.270  1.00  0.00           O
ATOM   3204  C   ASP A 211     118.940  16.020  63.010  1.00  0.00           C
ATOM   3205  O   ASP A 211     118.000  15.380  63.400  1.00  0.00           O
ATOM   3206  N   ILE A 212     120.180  15.670  63.330  1.00  0.00           N
ATOM   3207  H   ILE A 212     120.940  16.190  62.920  1.00  0.00           H
ATOM   3208  CA  ILE A 212     120.480  14.530  64.210  1.00  0.00           C
ATOM   3209  HA  ILE A 212     119.750  13.760  63.980  1.00  0.00           H
ATOM   3210  CB  ILE A 212     121.940  14.030  63.960  1.00  0.00           C
ATOM   3211  HB  ILE A 212     122.690  14.740  64.320  1.00  0.00           H
ATOM   3212  CG2 ILE A 212     122.100  12.770  64.830  1.00  0.00           C
ATOM   3213 1HG2 ILE A 212     122.130  12.970  65.900  1.00  0.00           H
ATOM   3214 2HG2 ILE A 212     121.240  12.120  64.690  1.00  0.00           H
ATOM   3215 3HG2 ILE A 212     123.000  12.230  64.540  1.00  0.00           H
ATOM   3216  CG1 ILE A 212     122.300  13.640  62.510  1.00  0.00           C
ATOM   3217 1HG1 ILE A 212     122.160  14.410  61.760  1.00  0.00           H
ATOM   3218 2HG1 ILE A 212     121.620  12.840  62.220  1.00  0.00           H
ATOM   3219  CD  ILE A 212     123.770  13.160  62.370  1.00  0.00           C
ATOM   3220  HD1 ILE A 212     124.120  12.230  62.810  1.00  0.00           H
ATOM   3221  HD2 ILE A 212     124.080  13.140  61.330  1.00  0.00           H
ATOM   3222  HD3 ILE A 212     124.340  14.020  62.730  1.00  0.00           H
ATOM   3223  C   ILE A 212     120.410  14.940  65.690  1.00  0.00           C
ATOM   3224  O   ILE A 212     119.800  14.200  66.430  1.00  0.00           O
ATOM   3225  N   CYS A 213     120.980  16.100  66.060  1.00  0.00           N
ATOM   3226  H   CYS A 213     121.640  16.590  65.480  1.00  0.00           H
ATOM   3227  CA  CYS A 213     121.160  16.490  67.490  1.00  0.00           C
ATOM   3228  HA  CYS A 213     121.570  15.630  68.020  1.00  0.00           H
ATOM   3229  CB  CYS A 213     122.260  17.530  67.680  1.00  0.00           C
ATOM   3230  HB1 CYS A 213     122.030  18.390  67.050  1.00  0.00           H
ATOM   3231  HB2 CYS A 213     123.160  17.130  67.220  1.00  0.00           H
ATOM   3232  SG  CYS A 213     122.570  17.780  69.510  1.00  0.00           S
ATOM   3233  HG  CYS A 213     123.840  18.170  69.340  1.00  0.00           H
ATOM   3234  C   CYS A 213     119.760  16.690  68.160  1.00  0.00           C
ATOM   3235  O   CYS A 213     119.460  16.160  69.270  1.00  0.00           O
ATOM   3236  N   ARG A 214     118.820  17.280  67.400  1.00  0.00           N
ATOM   3237  H   ARG A 214     119.070  17.630  66.490  1.00  0.00           H
ATOM   3238  CA  ARG A 214     117.510  17.530  67.940  1.00  0.00           C
ATOM   3239  HA  ARG A 214     117.540  18.020  68.910  1.00  0.00           H
ATOM   3240  CB  ARG A 214     116.700  18.450  67.070  1.00  0.00           C
ATOM   3241  HB1 ARG A 214     117.210  19.410  66.950  1.00  0.00           H
ATOM   3242  HB2 ARG A 214     115.770  18.750  67.570  1.00  0.00           H
ATOM   3243  CG  ARG A 214     116.240  17.900  65.750  1.00  0.00           C
ATOM   3244  HG1 ARG A 214     115.370  17.240  65.840  1.00  0.00           H
ATOM   3245  HG2 ARG A 214     117.000  17.250  65.320  1.00  0.00           H
ATOM   3246  CD  ARG A 214     116.110  18.980  64.710  1.00  0.00           C
ATOM   3247  HD1 ARG A 214     117.100  19.410  64.570  1.00  0.00           H
ATOM   3248  HD2 ARG A 214     115.450  19.800  64.980  1.00  0.00           H
ATOM   3249  NE  ARG A 214     115.570  18.440  63.450  1.00  0.00           N
ATOM   3250  HE  ARG A 214     116.080  18.130  62.640  1.00  0.00           H
ATOM   3251  CZ  ARG A 214     114.330  18.520  63.200  1.00  0.00           C
ATOM   3252  NH1 ARG A 214     113.380  18.910  64.000  1.00  0.00           N
ATOM   3253 1HH1 ARG A 214     113.680  19.270  64.890  1.00  0.00           H
ATOM   3254 2HH1 ARG A 214     112.440  18.860  63.630  1.00  0.00           H
ATOM   3255  NH2 ARG A 214     113.930  18.190  62.040  1.00  0.00           N
ATOM   3256 1HH2 ARG A 214     114.630  17.840  61.390  1.00  0.00           H
ATOM   3257 2HH2 ARG A 214     112.960  18.220  61.750  1.00  0.00           H
ATOM   3258  C   ARG A 214     116.770  16.220  68.310  1.00  0.00           C
ATOM   3259  O   ARG A 214     115.850  16.180  69.180  1.00  0.00           O
ATOM   3260  N   ARG A 215     117.000  15.130  67.610  1.00  0.00           N
ATOM   3261  H   ARG A 215     117.530  15.110  66.750  1.00  0.00           H
ATOM   3262  CA  ARG A 215     116.470  13.790  67.930  1.00  0.00           C
ATOM   3263  HA  ARG A 215     115.410  13.920  68.160  1.00  0.00           H
ATOM   3264  CB  ARG A 215     116.740  12.800  66.730  1.00  0.00           C
ATOM   3265  HB1 ARG A 215     116.300  11.820  66.880  1.00  0.00           H
ATOM   3266  HB2 ARG A 215     117.800  12.590  66.630  1.00  0.00           H
ATOM   3267  CG  ARG A 215     116.210  13.260  65.410  1.00  0.00           C
ATOM   3268  HG1 ARG A 215     116.710  14.200  65.150  1.00  0.00           H
ATOM   3269  HG2 ARG A 215     115.160  13.520  65.520  1.00  0.00           H
ATOM   3270  CD  ARG A 215     116.530  12.270  64.300  1.00  0.00           C
ATOM   3271  HD1 ARG A 215     117.550  11.900  64.420  1.00  0.00           H
ATOM   3272  HD2 ARG A 215     116.370  12.790  63.360  1.00  0.00           H
ATOM   3273  NE  ARG A 215     115.650  11.080  64.370  1.00  0.00           N
ATOM   3274  HE  ARG A 215     115.050  10.900  65.150  1.00  0.00           H
ATOM   3275  CZ  ARG A 215     115.470  10.260  63.370  1.00  0.00           C
ATOM   3276  NH1 ARG A 215     116.300  10.330  62.360  1.00  0.00           N
ATOM   3277 1HH1 ARG A 215     117.210  10.720  62.540  1.00  0.00           H
ATOM   3278 2HH1 ARG A 215     116.160   9.680  61.600  1.00  0.00           H
ATOM   3279  NH2 ARG A 215     114.560   9.290  63.300  1.00  0.00           N
ATOM   3280 1HH2 ARG A 215     114.170   9.020  64.190  1.00  0.00           H
ATOM   3281 2HH2 ARG A 215     114.510   8.710  62.470  1.00  0.00           H
ATOM   3282  C   ARG A 215     117.030  13.190  69.200  1.00  0.00           C
ATOM   3283  O   ARG A 215     116.340  12.310  69.680  1.00  0.00           O
ATOM   3284  N   ASN A 216     118.120  13.660  69.760  1.00  0.00           N
ATOM   3285  H   ASN A 216     118.510  14.480  69.310  1.00  0.00           H
ATOM   3286  CA  ASN A 216     118.710  13.300  71.070  1.00  0.00           C
ATOM   3287  HA  ASN A 216     118.230  12.420  71.470  1.00  0.00           H
ATOM   3288  CB  ASN A 216     120.220  12.960  70.820  1.00  0.00           C
ATOM   3289  HB1 ASN A 216     120.810  13.020  71.740  1.00  0.00           H
ATOM   3290  HB2 ASN A 216     120.650  13.760  70.220  1.00  0.00           H
ATOM   3291  CG  ASN A 216     120.370  11.560  70.280  1.00  0.00           C
ATOM   3292  OD1 ASN A 216     120.300  10.560  70.970  1.00  0.00           O
ATOM   3293  ND2 ASN A 216     120.650  11.550  69.030  1.00  0.00           N
ATOM   3294 1HD2 ASN A 216     120.640  12.430  68.530  1.00  0.00           H
ATOM   3295 2HD2 ASN A 216     121.090  10.750  68.610  1.00  0.00           H
ATOM   3296  C   ASN A 216     118.630  14.330  72.240  1.00  0.00           C
ATOM   3297  O   ASN A 216     118.440  14.020  73.430  1.00  0.00           O
ATOM   3298  N   LEU A 217     118.610  15.610  71.920  1.00  0.00           N
ATOM   3299  H   LEU A 217     118.840  15.940  71.000  1.00  0.00           H
ATOM   3300  CA  LEU A 217     118.390  16.670  72.970  1.00  0.00           C
ATOM   3301  HA  LEU A 217     118.020  16.250  73.900  1.00  0.00           H
ATOM   3302  CB  LEU A 217     119.680  17.520  73.200  1.00  0.00           C
ATOM   3303  HB1 LEU A 217     119.450  18.320  73.900  1.00  0.00           H
ATOM   3304  HB2 LEU A 217     119.980  17.960  72.250  1.00  0.00           H
ATOM   3305  CG  LEU A 217     120.790  16.620  73.790  1.00  0.00           C
ATOM   3306  HG  LEU A 217     120.820  15.770  73.110  1.00  0.00           H
ATOM   3307  CD1 LEU A 217     122.050  17.350  73.510  1.00  0.00           C
ATOM   3308 1HD1 LEU A 217     122.210  17.600  72.470  1.00  0.00           H
ATOM   3309 2HD1 LEU A 217     121.980  18.310  74.020  1.00  0.00           H
ATOM   3310 3HD1 LEU A 217     122.870  16.710  73.830  1.00  0.00           H
ATOM   3311  CD2 LEU A 217     120.450  16.260  75.210  1.00  0.00           C
ATOM   3312 1HD2 LEU A 217     119.640  15.520  75.240  1.00  0.00           H
ATOM   3313 2HD2 LEU A 217     121.280  15.780  75.730  1.00  0.00           H
ATOM   3314 3HD2 LEU A 217     120.020  17.090  75.760  1.00  0.00           H
ATOM   3315  C   LEU A 217     117.260  17.650  72.540  1.00  0.00           C
ATOM   3316  O   LEU A 217     117.050  17.950  71.330  1.00  0.00           O
ATOM   3317  N   ASP A 218     116.560  18.290  73.520  1.00  0.00           N
ATOM   3318  H   ASP A 218     116.970  18.310  74.450  1.00  0.00           H
ATOM   3319  CA  ASP A 218     115.520  19.280  73.430  1.00  0.00           C
ATOM   3320  HA  ASP A 218     114.850  18.850  72.690  1.00  0.00           H
ATOM   3321  CB  ASP A 218     114.740  19.360  74.730  1.00  0.00           C
ATOM   3322  HB1 ASP A 218     114.000  18.570  74.860  1.00  0.00           H
ATOM   3323  HB2 ASP A 218     114.080  20.220  74.690  1.00  0.00           H
ATOM   3324  CG  ASP A 218     115.540  19.340  75.990  1.00  0.00           C
ATOM   3325  OD1 ASP A 218     116.740  18.900  76.140  1.00  0.00           O
ATOM   3326  OD2 ASP A 218     114.940  19.660  77.030  1.00  0.00           O
ATOM   3327  C   ASP A 218     116.020  20.690  73.030  1.00  0.00           C
ATOM   3328  O   ASP A 218     116.010  21.640  73.790  1.00  0.00           O
ATOM   3329  N   ILE A 219     116.510  20.780  71.830  1.00  0.00           N
ATOM   3330  H   ILE A 219     116.490  19.970  71.220  1.00  0.00           H
ATOM   3331  CA  ILE A 219     117.040  21.980  71.150  1.00  0.00           C
ATOM   3332  HA  ILE A 219     116.910  22.820  71.820  1.00  0.00           H
ATOM   3333  CB  ILE A 219     118.510  21.830  70.840  1.00  0.00           C
ATOM   3334  HB  ILE A 219     118.860  22.820  70.540  1.00  0.00           H
ATOM   3335  CG2 ILE A 219     119.230  21.500  72.230  1.00  0.00           C
ATOM   3336 1HG2 ILE A 219     120.290  21.340  72.030  1.00  0.00           H
ATOM   3337 2HG2 ILE A 219     119.270  22.290  72.980  1.00  0.00           H
ATOM   3338 3HG2 ILE A 219     118.900  20.530  72.610  1.00  0.00           H
ATOM   3339  CG1 ILE A 219     118.640  20.770  69.710  1.00  0.00           C
ATOM   3340 1HG1 ILE A 219     118.210  21.090  68.770  1.00  0.00           H
ATOM   3341 2HG1 ILE A 219     118.060  19.890  70.000  1.00  0.00           H
ATOM   3342  CD  ILE A 219     120.130  20.420  69.380  1.00  0.00           C
ATOM   3343  HD1 ILE A 219     120.790  20.000  70.140  1.00  0.00           H
ATOM   3344  HD2 ILE A 219     120.070  19.640  68.610  1.00  0.00           H
ATOM   3345  HD3 ILE A 219     120.640  21.290  68.960  1.00  0.00           H
ATOM   3346  C   ILE A 219     116.280  22.380  69.930  1.00  0.00           C
ATOM   3347  O   ILE A 219     115.660  21.590  69.270  1.00  0.00           O
ATOM   3348  N   GLU A 220     116.310  23.720  69.640  1.00  0.00           N
ATOM   3349  H   GLU A 220     116.740  24.330  70.330  1.00  0.00           H
ATOM   3350  CA  GLU A 220     115.250  24.340  68.720  1.00  0.00           C
ATOM   3351  HA  GLU A 220     114.620  23.530  68.340  1.00  0.00           H
ATOM   3352  CB  GLU A 220     114.240  25.210  69.560  1.00  0.00           C
ATOM   3353  HB1 GLU A 220     114.730  26.120  69.910  1.00  0.00           H
ATOM   3354  HB2 GLU A 220     113.920  24.570  70.390  1.00  0.00           H
ATOM   3355  CG  GLU A 220     112.980  25.660  68.760  1.00  0.00           C
ATOM   3356  HG1 GLU A 220     112.790  24.960  67.940  1.00  0.00           H
ATOM   3357  HG2 GLU A 220     113.030  26.660  68.330  1.00  0.00           H
ATOM   3358  CD  GLU A 220     111.690  25.790  69.590  1.00  0.00           C
ATOM   3359  OE1 GLU A 220     111.420  24.950  70.510  1.00  0.00           O
ATOM   3360  OE2 GLU A 220     110.870  26.740  69.450  1.00  0.00           O
ATOM   3361  C   GLU A 220     115.920  25.130  67.530  1.00  0.00           C
ATOM   3362  O   GLU A 220     115.280  25.570  66.590  1.00  0.00           O
ATOM   3363  N   ARG A 221     117.240  25.310  67.660  1.00  0.00           N
ATOM   3364  H   ARG A 221     117.660  25.030  68.530  1.00  0.00           H
ATOM   3365  CA  ARG A 221     118.230  25.870  66.650  1.00  0.00           C
ATOM   3366  HA  ARG A 221     117.770  25.620  65.690  1.00  0.00           H
ATOM   3367  CB  ARG A 221     118.340  27.420  66.690  1.00  0.00           C
ATOM   3368  HB1 ARG A 221     119.080  27.830  66.010  1.00  0.00           H
ATOM   3369  HB2 ARG A 221     118.750  27.670  67.670  1.00  0.00           H
ATOM   3370  CG  ARG A 221     117.010  28.190  66.780  1.00  0.00           C
ATOM   3371  HG1 ARG A 221     117.280  29.180  67.140  1.00  0.00           H
ATOM   3372  HG2 ARG A 221     116.260  27.720  67.410  1.00  0.00           H
ATOM   3373  CD  ARG A 221     116.450  28.440  65.460  1.00  0.00           C
ATOM   3374  HD1 ARG A 221     116.200  27.440  65.090  1.00  0.00           H
ATOM   3375  HD2 ARG A 221     117.210  28.930  64.840  1.00  0.00           H
ATOM   3376  NE  ARG A 221     115.330  29.340  65.570  1.00  0.00           N
ATOM   3377  HE  ARG A 221     115.590  30.310  65.420  1.00  0.00           H
ATOM   3378  CZ  ARG A 221     114.060  29.050  65.780  1.00  0.00           C
ATOM   3379  NH1 ARG A 221     113.660  27.830  66.220  1.00  0.00           N
ATOM   3380 1HH1 ARG A 221     114.380  27.150  66.380  1.00  0.00           H
ATOM   3381 2HH1 ARG A 221     112.710  27.720  66.550  1.00  0.00           H
ATOM   3382  NH2 ARG A 221     113.290  30.080  65.840  1.00  0.00           N
ATOM   3383 1HH2 ARG A 221     113.700  31.000  65.710  1.00  0.00           H
ATOM   3384 2HH2 ARG A 221     112.290  30.110  66.000  1.00  0.00           H
ATOM   3385  C   ARG A 221     119.560  25.110  66.650  1.00  0.00           C
ATOM   3386  O   ARG A 221     119.910  24.610  67.710  1.00  0.00           O
ATOM   3387  N   PRO A 222     120.250  25.030  65.520  1.00  0.00           N
ATOM   3388  CD  PRO A 222     119.730  25.420  64.170  1.00  0.00           C
ATOM   3389  HD1 PRO A 222     119.640  26.500  64.160  1.00  0.00           H
ATOM   3390  HD2 PRO A 222     118.810  24.870  63.930  1.00  0.00           H
ATOM   3391  CG  PRO A 222     120.810  24.990  63.080  1.00  0.00           C
ATOM   3392  HG1 PRO A 222     120.890  25.750  62.310  1.00  0.00           H
ATOM   3393  HG2 PRO A 222     120.620  24.000  62.680  1.00  0.00           H
ATOM   3394  CB  PRO A 222     122.050  25.010  63.930  1.00  0.00           C
ATOM   3395  HB1 PRO A 222     122.270  26.080  63.940  1.00  0.00           H
ATOM   3396  HB2 PRO A 222     122.900  24.440  63.560  1.00  0.00           H
ATOM   3397  CA  PRO A 222     121.660  24.650  65.420  1.00  0.00           C
ATOM   3398  HA  PRO A 222     121.740  23.570  65.470  1.00  0.00           H
ATOM   3399  C   PRO A 222     122.430  25.440  66.530  1.00  0.00           C
ATOM   3400  O   PRO A 222     122.450  26.680  66.510  1.00  0.00           O
ATOM   3401  N   THR A 223     122.930  24.660  67.480  1.00  0.00           N
ATOM   3402  H   THR A 223     122.710  23.680  67.440  1.00  0.00           H
ATOM   3403  CA  THR A 223     123.630  25.170  68.650  1.00  0.00           C
ATOM   3404  HA  THR A 223     123.940  26.190  68.400  1.00  0.00           H
ATOM   3405  CB  THR A 223     122.670  25.330  69.820  1.00  0.00           C
ATOM   3406  HB  THR A 223     123.230  25.270  70.750  1.00  0.00           H
ATOM   3407  CG2 THR A 223     121.740  26.540  69.720  1.00  0.00           C
ATOM   3408 1HG2 THR A 223     121.190  26.570  68.780  1.00  0.00           H
ATOM   3409 2HG2 THR A 223     121.120  26.520  70.620  1.00  0.00           H
ATOM   3410 3HG2 THR A 223     122.350  27.440  69.770  1.00  0.00           H
ATOM   3411  OG1 THR A 223     121.840  24.220  69.880  1.00  0.00           O
ATOM   3412  HG1 THR A 223     121.100  24.420  69.290  1.00  0.00           H
ATOM   3413  C   THR A 223     124.890  24.480  69.000  1.00  0.00           C
ATOM   3414  O   THR A 223     124.890  23.240  69.270  1.00  0.00           O
ATOM   3415  N   TYR A 224     126.020  25.190  69.070  1.00  0.00           N
ATOM   3416  H   TYR A 224     125.850  26.190  69.040  1.00  0.00           H
ATOM   3417  CA  TYR A 224     127.290  24.530  69.040  1.00  0.00           C
ATOM   3418  HA  TYR A 224     127.210  23.800  68.240  1.00  0.00           H
ATOM   3419  CB  TYR A 224     128.370  25.530  68.820  1.00  0.00           C
ATOM   3420  HB1 TYR A 224     129.250  24.930  68.570  1.00  0.00           H
ATOM   3421  HB2 TYR A 224     128.740  25.980  69.740  1.00  0.00           H
ATOM   3422  CG  TYR A 224     128.230  26.570  67.790  1.00  0.00           C
ATOM   3423  CD1 TYR A 224     128.570  27.850  68.070  1.00  0.00           C
ATOM   3424  HD1 TYR A 224     129.000  28.060  69.040  1.00  0.00           H
ATOM   3425  CE1 TYR A 224     128.710  28.820  67.050  1.00  0.00           C
ATOM   3426  HE1 TYR A 224     129.030  29.830  67.270  1.00  0.00           H
ATOM   3427  CZ  TYR A 224     128.390  28.420  65.780  1.00  0.00           C
ATOM   3428  OH  TYR A 224     128.400  29.360  64.780  1.00  0.00           O
ATOM   3429  HH  TYR A 224     128.670  30.220  65.100  1.00  0.00           H
ATOM   3430  CE2 TYR A 224     127.940  27.140  65.460  1.00  0.00           C
ATOM   3431  HE2 TYR A 224     127.760  26.970  64.410  1.00  0.00           H
ATOM   3432  CD2 TYR A 224     127.850  26.200  66.440  1.00  0.00           C
ATOM   3433  HD2 TYR A 224     127.630  25.160  66.240  1.00  0.00           H
ATOM   3434  C   TYR A 224     127.690  23.680  70.280  1.00  0.00           C
ATOM   3435  O   TYR A 224     128.290  22.620  70.150  1.00  0.00           O
ATOM   3436  N   THR A 225     127.370  24.000  71.540  1.00  0.00           N
ATOM   3437  H   THR A 225     126.750  24.800  71.570  1.00  0.00           H
ATOM   3438  CA  THR A 225     127.640  23.260  72.780  1.00  0.00           C
ATOM   3439  HA  THR A 225     128.700  23.140  72.990  1.00  0.00           H
ATOM   3440  CB  THR A 225     127.090  24.010  73.950  1.00  0.00           C
ATOM   3441  HB  THR A 225     127.020  23.370  74.830  1.00  0.00           H
ATOM   3442  CG2 THR A 225     127.860  25.370  74.150  1.00  0.00           C
ATOM   3443 1HG2 THR A 225     128.930  25.310  74.360  1.00  0.00           H
ATOM   3444 2HG2 THR A 225     127.860  25.980  73.240  1.00  0.00           H
ATOM   3445 3HG2 THR A 225     127.550  25.860  75.070  1.00  0.00           H
ATOM   3446  OG1 THR A 225     125.750  24.320  73.740  1.00  0.00           O
ATOM   3447  HG1 THR A 225     125.500  24.910  74.450  1.00  0.00           H
ATOM   3448  C   THR A 225     126.940  21.890  72.810  1.00  0.00           C
ATOM   3449  O   THR A 225     127.480  20.900  73.320  1.00  0.00           O
ATOM   3450  N   ASN A 226     125.730  21.780  72.250  1.00  0.00           N
ATOM   3451  H   ASN A 226     125.340  22.650  71.900  1.00  0.00           H
ATOM   3452  CA  ASN A 226     124.870  20.610  72.090  1.00  0.00           C
ATOM   3453  HA  ASN A 226     124.870  20.080  73.040  1.00  0.00           H
ATOM   3454  CB  ASN A 226     123.390  21.040  71.770  1.00  0.00           C
ATOM   3455  HB1 ASN A 226     122.770  20.230  71.360  1.00  0.00           H
ATOM   3456  HB2 ASN A 226     123.550  21.770  70.970  1.00  0.00           H
ATOM   3457  CG  ASN A 226     122.740  21.710  72.970  1.00  0.00           C
ATOM   3458  OD1 ASN A 226     122.910  21.230  74.080  1.00  0.00           O
ATOM   3459  ND2 ASN A 226     122.130  22.840  72.800  1.00  0.00           N
ATOM   3460 1HD2 ASN A 226     121.960  23.180  71.870  1.00  0.00           H
ATOM   3461 2HD2 ASN A 226     121.960  23.410  73.610  1.00  0.00           H
ATOM   3462  C   ASN A 226     125.340  19.720  70.920  1.00  0.00           C
ATOM   3463  O   ASN A 226     125.230  18.510  70.990  1.00  0.00           O
ATOM   3464  N   LEU A 227     125.710  20.390  69.830  1.00  0.00           N
ATOM   3465  H   LEU A 227     125.620  21.400  69.850  1.00  0.00           H
ATOM   3466  CA  LEU A 227     126.310  19.750  68.580  1.00  0.00           C
ATOM   3467  HA  LEU A 227     125.660  18.930  68.270  1.00  0.00           H
ATOM   3468  CB  LEU A 227     126.270  20.790  67.480  1.00  0.00           C
ATOM   3469  HB1 LEU A 227     127.090  20.650  66.780  1.00  0.00           H
ATOM   3470  HB2 LEU A 227     126.390  21.760  67.970  1.00  0.00           H
ATOM   3471  CG  LEU A 227     124.970  20.930  66.640  1.00  0.00           C
ATOM   3472  HG  LEU A 227     124.940  20.110  65.920  1.00  0.00           H
ATOM   3473  CD1 LEU A 227     123.570  20.860  67.390  1.00  0.00           C
ATOM   3474 1HD1 LEU A 227     122.780  20.560  66.700  1.00  0.00           H
ATOM   3475 2HD1 LEU A 227     123.540  20.070  68.130  1.00  0.00           H
ATOM   3476 3HD1 LEU A 227     123.320  21.840  67.800  1.00  0.00           H
ATOM   3477  CD2 LEU A 227     125.150  22.200  65.850  1.00  0.00           C
ATOM   3478 1HD2 LEU A 227     126.010  22.080  65.200  1.00  0.00           H
ATOM   3479 2HD2 LEU A 227     124.260  22.400  65.260  1.00  0.00           H
ATOM   3480 3HD2 LEU A 227     125.350  23.030  66.530  1.00  0.00           H
ATOM   3481  C   LEU A 227     127.740  19.260  68.790  1.00  0.00           C
ATOM   3482  O   LEU A 227     128.180  18.450  67.950  1.00  0.00           O
ATOM   3483  N   ASN A 228     128.460  19.790  69.850  1.00  0.00           N
ATOM   3484  H   ASN A 228     127.950  20.410  70.460  1.00  0.00           H
ATOM   3485  CA  ASN A 228     129.920  19.570  70.130  1.00  0.00           C
ATOM   3486  HA  ASN A 228     130.490  20.040  69.330  1.00  0.00           H
ATOM   3487  CB  ASN A 228     130.090  20.260  71.540  1.00  0.00           C
ATOM   3488  HB1 ASN A 228     129.350  19.770  72.170  1.00  0.00           H
ATOM   3489  HB2 ASN A 228     129.890  21.330  71.510  1.00  0.00           H
ATOM   3490  CG  ASN A 228     131.460  20.100  72.110  1.00  0.00           C
ATOM   3491  OD1 ASN A 228     131.760  19.160  72.780  1.00  0.00           O
ATOM   3492  ND2 ASN A 228     132.460  20.970  71.870  1.00  0.00           N
ATOM   3493 1HD2 ASN A 228     132.240  21.870  71.450  1.00  0.00           H
ATOM   3494 2HD2 ASN A 228     133.270  20.830  72.440  1.00  0.00           H
ATOM   3495  C   ASN A 228     130.440  18.070  70.100  1.00  0.00           C
ATOM   3496  O   ASN A 228     131.400  17.770  69.410  1.00  0.00           O
ATOM   3497  N   ARG A 229     129.830  17.210  70.880  1.00  0.00           N
ATOM   3498  H   ARG A 229     128.930  17.460  71.250  1.00  0.00           H
ATOM   3499  CA  ARG A 229     130.300  15.810  71.160  1.00  0.00           C
ATOM   3500  HA  ARG A 229     131.370  15.900  71.330  1.00  0.00           H
ATOM   3501  CB  ARG A 229     129.540  15.150  72.360  1.00  0.00           C
ATOM   3502  HB1 ARG A 229     129.830  14.110  72.430  1.00  0.00           H
ATOM   3503  HB2 ARG A 229     128.450  15.110  72.330  1.00  0.00           H
ATOM   3504  CG  ARG A 229     129.940  15.840  73.590  1.00  0.00           C
ATOM   3505  HG1 ARG A 229     130.290  16.860  73.420  1.00  0.00           H
ATOM   3506  HG2 ARG A 229     130.790  15.280  73.970  1.00  0.00           H
ATOM   3507  CD  ARG A 229     128.890  15.660  74.720  1.00  0.00           C
ATOM   3508  HD1 ARG A 229     129.370  16.030  75.620  1.00  0.00           H
ATOM   3509  HD2 ARG A 229     128.600  14.600  74.740  1.00  0.00           H
ATOM   3510  NE  ARG A 229     127.660  16.470  74.490  1.00  0.00           N
ATOM   3511  HE  ARG A 229     126.880  16.090  73.970  1.00  0.00           H
ATOM   3512  CZ  ARG A 229     127.560  17.810  74.540  1.00  0.00           C
ATOM   3513  NH1 ARG A 229     128.510  18.580  74.910  1.00  0.00           N
ATOM   3514 1HH1 ARG A 229     129.090  18.160  75.620  1.00  0.00           H
ATOM   3515 2HH1 ARG A 229     128.320  19.560  74.810  1.00  0.00           H
ATOM   3516  NH2 ARG A 229     126.500  18.360  74.000  1.00  0.00           N
ATOM   3517 1HH2 ARG A 229     125.780  17.870  73.490  1.00  0.00           H
ATOM   3518 2HH2 ARG A 229     126.400  19.350  74.170  1.00  0.00           H
ATOM   3519  C   ARG A 229     130.090  14.920  69.980  1.00  0.00           C
ATOM   3520  O   ARG A 229     130.950  14.080  69.740  1.00  0.00           O
ATOM   3521  N   LEU A 230     128.960  15.030  69.270  1.00  0.00           N
ATOM   3522  H   LEU A 230     128.270  15.720  69.510  1.00  0.00           H
ATOM   3523  CA  LEU A 230     128.820  14.280  67.980  1.00  0.00           C
ATOM   3524  HA  LEU A 230     128.940  13.210  68.150  1.00  0.00           H
ATOM   3525  CB  LEU A 230     127.390  14.700  67.370  1.00  0.00           C
ATOM   3526  HB1 LEU A 230     127.370  14.450  66.320  1.00  0.00           H
ATOM   3527  HB2 LEU A 230     127.150  15.760  67.450  1.00  0.00           H
ATOM   3528  CG  LEU A 230     126.140  13.960  67.980  1.00  0.00           C
ATOM   3529  HG  LEU A 230     126.330  13.670  69.020  1.00  0.00           H
ATOM   3530  CD1 LEU A 230     124.860  14.790  67.890  1.00  0.00           C
ATOM   3531 1HD1 LEU A 230     124.980  15.710  68.460  1.00  0.00           H
ATOM   3532 2HD1 LEU A 230     124.640  15.120  66.870  1.00  0.00           H
ATOM   3533 3HD1 LEU A 230     123.990  14.300  68.330  1.00  0.00           H
ATOM   3534  CD2 LEU A 230     125.830  12.700  67.170  1.00  0.00           C
ATOM   3535 1HD2 LEU A 230     124.990  12.170  67.620  1.00  0.00           H
ATOM   3536 2HD2 LEU A 230     125.540  12.910  66.140  1.00  0.00           H
ATOM   3537 3HD2 LEU A 230     126.640  11.970  67.180  1.00  0.00           H
ATOM   3538  C   LEU A 230     129.870  14.810  66.920  1.00  0.00           C
ATOM   3539  O   LEU A 230     130.270  14.010  66.080  1.00  0.00           O
ATOM   3540  N   ILE A 231     130.270  16.090  66.900  1.00  0.00           N
ATOM   3541  H   ILE A 231     129.790  16.750  67.490  1.00  0.00           H
ATOM   3542  CA  ILE A 231     131.380  16.610  65.990  1.00  0.00           C
ATOM   3543  HA  ILE A 231     131.220  16.240  64.980  1.00  0.00           H
ATOM   3544  CB  ILE A 231     131.410  18.180  65.990  1.00  0.00           C
ATOM   3545  HB  ILE A 231     131.100  18.700  66.900  1.00  0.00           H
ATOM   3546  CG2 ILE A 231     132.730  18.780  65.370  1.00  0.00           C
ATOM   3547 1HG2 ILE A 231     132.760  19.860  65.490  1.00  0.00           H
ATOM   3548 2HG2 ILE A 231     133.570  18.540  66.030  1.00  0.00           H
ATOM   3549 3HG2 ILE A 231     133.010  18.480  64.360  1.00  0.00           H
ATOM   3550  CG1 ILE A 231     130.340  18.500  64.870  1.00  0.00           C
ATOM   3551 1HG1 ILE A 231     129.420  17.940  65.030  1.00  0.00           H
ATOM   3552 2HG1 ILE A 231     130.730  18.130  63.920  1.00  0.00           H
ATOM   3553  CD  ILE A 231     129.910  19.950  64.700  1.00  0.00           C
ATOM   3554  HD1 ILE A 231     130.600  20.580  64.140  1.00  0.00           H
ATOM   3555  HD2 ILE A 231     128.940  20.090  64.230  1.00  0.00           H
ATOM   3556  HD3 ILE A 231     129.970  20.290  65.740  1.00  0.00           H
ATOM   3557  C   ILE A 231     132.680  15.960  66.540  1.00  0.00           C
ATOM   3558  O   ILE A 231     133.400  15.340  65.720  1.00  0.00           O
ATOM   3559  N   SER A 232     133.000  15.980  67.850  1.00  0.00           N
ATOM   3560  H   SER A 232     132.420  16.420  68.550  1.00  0.00           H
ATOM   3561  CA  SER A 232     134.300  15.410  68.270  1.00  0.00           C
ATOM   3562  HA  SER A 232     134.990  15.630  67.440  1.00  0.00           H
ATOM   3563  CB  SER A 232     134.840  15.970  69.490  1.00  0.00           C
ATOM   3564  HB1 SER A 232     135.050  17.040  69.450  1.00  0.00           H
ATOM   3565  HB2 SER A 232       0.300  15.620  69.550  1.00  0.00           H
ATOM   3566  OG  SER A 232     134.180  15.580  70.670  1.00  0.00           O
ATOM   3567  HG  SER A 232     134.210  16.310  71.300  1.00  0.00           H
ATOM   3568  C   SER A 232     134.380  13.870  68.160  1.00  0.00           C
ATOM   3569  O   SER A 232     135.460  13.330  68.070  1.00  0.00           O
ATOM   3570  N   GLN A 233     133.200  13.230  68.090  1.00  0.00           N
ATOM   3571  H   GLN A 233     132.350  13.670  68.410  1.00  0.00           H
ATOM   3572  CA  GLN A 233     133.020  11.800  67.880  1.00  0.00           C
ATOM   3573  HA  GLN A 233     133.770  11.410  68.570  1.00  0.00           H
ATOM   3574  CB  GLN A 233     131.640  11.250  68.470  1.00  0.00           C
ATOM   3575  HB1 GLN A 233     130.830  11.770  67.940  1.00  0.00           H
ATOM   3576  HB2 GLN A 233     131.650  11.510  69.520  1.00  0.00           H
ATOM   3577  CG  GLN A 233     131.530   9.700  68.420  1.00  0.00           C
ATOM   3578  HG1 GLN A 233     131.710   9.440  67.380  1.00  0.00           H
ATOM   3579  HG2 GLN A 233     130.520   9.370  68.640  1.00  0.00           H
ATOM   3580  CD  GLN A 233     132.580   9.080  69.240  1.00  0.00           C
ATOM   3581  OE1 GLN A 233     133.710   8.830  68.770  1.00  0.00           O
ATOM   3582  NE2 GLN A 233     132.270   8.790  70.490  1.00  0.00           N
ATOM   3583 1HE2 GLN A 233     131.380   9.070  70.870  1.00  0.00           H
ATOM   3584 2HE2 GLN A 233     133.020   8.550  71.130  1.00  0.00           H
ATOM   3585  C   GLN A 233     133.310  11.430  66.410  1.00  0.00           C
ATOM   3586  O   GLN A 233     134.250  10.610  66.170  1.00  0.00           O
ATOM   3587  N   ILE A 234     132.690  12.050  65.420  1.00  0.00           N
ATOM   3588  H   ILE A 234     131.900  12.640  65.630  1.00  0.00           H
ATOM   3589  CA  ILE A 234     132.960  11.790  64.000  1.00  0.00           C
ATOM   3590  HA  ILE A 234     132.970  10.700  63.940  1.00  0.00           H
ATOM   3591  CB  ILE A 234     131.900  12.400  63.050  1.00  0.00           C
ATOM   3592  HB  ILE A 234     130.940  12.020  63.390  1.00  0.00           H
ATOM   3593  CG2 ILE A 234     131.720  13.930  63.110  1.00  0.00           C
ATOM   3594 1HG2 ILE A 234     132.640  14.330  62.690  1.00  0.00           H
ATOM   3595 2HG2 ILE A 234     130.930  14.170  62.400  1.00  0.00           H
ATOM   3596 3HG2 ILE A 234     131.680  14.400  64.100  1.00  0.00           H
ATOM   3597  CG1 ILE A 234     132.090  11.940  61.620  1.00  0.00           C
ATOM   3598 1HG1 ILE A 234     132.440  10.910  61.610  1.00  0.00           H
ATOM   3599 2HG1 ILE A 234     132.880  12.530  61.140  1.00  0.00           H
ATOM   3600  CD  ILE A 234     130.830  11.860  60.710  1.00  0.00           C
ATOM   3601  HD1 ILE A 234     130.480  12.890  60.550  1.00  0.00           H
ATOM   3602  HD2 ILE A 234     131.230  11.380  59.820  1.00  0.00           H
ATOM   3603  HD3 ILE A 234     130.030  11.290  61.180  1.00  0.00           H
ATOM   3604  C   ILE A 234     134.360  12.190  63.560  1.00  0.00           C
ATOM   3605  O   ILE A 234     135.010  11.510  62.740  1.00  0.00           O
ATOM   3606  N   VAL A 235     134.870  13.260  64.180  1.00  0.00           N
ATOM   3607  H   VAL A 235     134.300  13.770  64.840  1.00  0.00           H
ATOM   3608  CA  VAL A 235       0.640  13.660  64.100  1.00  0.00           C
ATOM   3609  HA  VAL A 235       0.980  13.660  63.070  1.00  0.00           H
ATOM   3610  CB  VAL A 235       0.730  15.150  64.470  1.00  0.00           C
ATOM   3611  HB  VAL A 235       0.250  15.200  65.450  1.00  0.00           H
ATOM   3612  CG1 VAL A 235       2.070  15.700  64.720  1.00  0.00           C
ATOM   3613 1HG1 VAL A 235       2.740  15.510  63.880  1.00  0.00           H
ATOM   3614 2HG1 VAL A 235       2.040  16.780  64.530  1.00  0.00           H
ATOM   3615 3HG1 VAL A 235       2.370  15.520  65.750  1.00  0.00           H
ATOM   3616  CG2 VAL A 235     135.540  16.100  63.540  1.00  0.00           C
ATOM   3617 1HG2 VAL A 235       0.450  15.990  62.570  1.00  0.00           H
ATOM   3618 2HG2 VAL A 235     134.470  15.920  63.430  1.00  0.00           H
ATOM   3619 3HG2 VAL A 235     135.460  17.110  63.950  1.00  0.00           H
ATOM   3620  C   VAL A 235       1.630  12.780  64.820  1.00  0.00           C
ATOM   3621  O   VAL A 235       2.770  12.610  64.290  1.00  0.00           O
ATOM   3622  N   SER A 236       1.290  12.030  65.880  1.00  0.00           N
ATOM   3623  H   SER A 236       0.390  12.160  66.320  1.00  0.00           H
ATOM   3624  CA  SER A 236       2.060  10.880  66.370  1.00  0.00           C
ATOM   3625  HA  SER A 236       3.100  11.200  66.470  1.00  0.00           H
ATOM   3626  CB  SER A 236       1.540  10.450  67.760  1.00  0.00           C
ATOM   3627  HB1 SER A 236       2.200   9.640  68.080  1.00  0.00           H
ATOM   3628  HB2 SER A 236       0.500  10.110  67.770  1.00  0.00           H
ATOM   3629  OG  SER A 236       1.730  11.420  68.690  1.00  0.00           O
ATOM   3630  HG  SER A 236       1.140  12.130  68.450  1.00  0.00           H
ATOM   3631  C   SER A 236       2.030   9.730  65.320  1.00  0.00           C
ATOM   3632  O   SER A 236       3.090   9.320  64.910  1.00  0.00           O
ATOM   3633  N   SER A 237       0.920   9.260  64.800  1.00  0.00           N
ATOM   3634  H   SER A 237       0.050   9.700  65.070  1.00  0.00           H
ATOM   3635  CA  SER A 237       0.810   8.300  63.680  1.00  0.00           C
ATOM   3636  HA  SER A 237       1.180   7.320  64.000  1.00  0.00           H
ATOM   3637  CB  SER A 237     134.860   8.250  63.270  1.00  0.00           C
ATOM   3638  HB1 SER A 237     134.810   8.120  62.190  1.00  0.00           H
ATOM   3639  HB2 SER A 237     134.410   9.230  63.440  1.00  0.00           H
ATOM   3640  OG  SER A 237     134.210   7.220  63.990  1.00  0.00           O
ATOM   3641  HG  SER A 237     134.160   6.450  63.420  1.00  0.00           H
ATOM   3642  C   SER A 237       1.610   8.670  62.440  1.00  0.00           C
ATOM   3643  O   SER A 237       2.220   7.770  61.800  1.00  0.00           O
ATOM   3644  N   ILE A 238       1.680   9.950  62.060  1.00  0.00           N
ATOM   3645  H   ILE A 238       1.140  10.630  62.570  1.00  0.00           H
ATOM   3646  CA  ILE A 238       2.340  10.280  60.820  1.00  0.00           C
ATOM   3647  HA  ILE A 238       1.970   9.590  60.070  1.00  0.00           H
ATOM   3648  CB  ILE A 238       1.980  11.770  60.390  1.00  0.00           C
ATOM   3649  HB  ILE A 238       2.040  12.450  61.240  1.00  0.00           H
ATOM   3650  CG2 ILE A 238       3.060  12.320  59.420  1.00  0.00           C
ATOM   3651 1HG2 ILE A 238       4.080  12.330  59.810  1.00  0.00           H
ATOM   3652 2HG2 ILE A 238       3.090  11.730  58.510  1.00  0.00           H
ATOM   3653 3HG2 ILE A 238       2.890  13.380  59.240  1.00  0.00           H
ATOM   3654  CG1 ILE A 238       0.570  11.870  59.780  1.00  0.00           C
ATOM   3655 1HG1 ILE A 238     135.380  11.420  60.420  1.00  0.00           H
ATOM   3656 2HG1 ILE A 238       0.580  11.430  58.790  1.00  0.00           H
ATOM   3657  CD  ILE A 238     135.530  13.220  59.630  1.00  0.00           C
ATOM   3658  HD1 ILE A 238     134.530  13.060  59.230  1.00  0.00           H
ATOM   3659  HD2 ILE A 238     135.420  13.680  60.610  1.00  0.00           H
ATOM   3660  HD3 ILE A 238       0.630  13.860  59.060  1.00  0.00           H
ATOM   3661  C   ILE A 238       3.840  10.040  60.930  1.00  0.00           C
ATOM   3662  O   ILE A 238       4.520   9.420  60.090  1.00  0.00           O
ATOM   3663  N   THR A 239       4.350  10.420  62.140  1.00  0.00           N
ATOM   3664  H   THR A 239       3.690  10.750  62.840  1.00  0.00           H
ATOM   3665  CA  THR A 239       5.790  10.370  62.430  1.00  0.00           C
ATOM   3666  HA  THR A 239       6.320  10.460  61.480  1.00  0.00           H
ATOM   3667  CB  THR A 239       6.190  11.630  63.230  1.00  0.00           C
ATOM   3668  HB  THR A 239       7.260  11.440  63.370  1.00  0.00           H
ATOM   3669  CG2 THR A 239       5.920  12.980  62.560  1.00  0.00           C
ATOM   3670 1HG2 THR A 239       6.400  13.860  62.980  1.00  0.00           H
ATOM   3671 2HG2 THR A 239       6.180  12.840  61.510  1.00  0.00           H
ATOM   3672 3HG2 THR A 239       4.870  13.250  62.660  1.00  0.00           H
ATOM   3673  OG1 THR A 239       5.550  11.670  64.470  1.00  0.00           O
ATOM   3674  HG1 THR A 239       4.690  12.050  64.310  1.00  0.00           H
ATOM   3675  C   THR A 239       6.320   9.080  63.130  1.00  0.00           C
ATOM   3676  O   THR A 239       7.520   8.990  63.390  1.00  0.00           O
ATOM   3677  N   ALA A 240       5.500   8.020  63.340  1.00  0.00           N
ATOM   3678  H   ALA A 240       4.540   8.140  63.060  1.00  0.00           H
ATOM   3679  CA  ALA A 240       5.850   6.960  64.270  1.00  0.00           C
ATOM   3680  HA  ALA A 240       5.860   7.390  65.270  1.00  0.00           H
ATOM   3681  CB  ALA A 240       4.660   5.960  64.310  1.00  0.00           C
ATOM   3682  HB1 ALA A 240       3.780   6.450  64.740  1.00  0.00           H
ATOM   3683  HB2 ALA A 240       4.680   5.600  63.280  1.00  0.00           H
ATOM   3684  HB3 ALA A 240       4.910   5.100  64.930  1.00  0.00           H
ATOM   3685  C   ALA A 240       7.200   6.210  63.880  1.00  0.00           C
ATOM   3686  O   ALA A 240       8.090   5.970  64.710  1.00  0.00           O
ATOM   3687  N   SER A 241       7.350   5.830  62.630  1.00  0.00           N
ATOM   3688  H   SER A 241       6.700   6.180  61.950  1.00  0.00           H
ATOM   3689  CA  SER A 241       8.520   5.160  62.090  1.00  0.00           C
ATOM   3690  HA  SER A 241       8.870   4.450  62.840  1.00  0.00           H
ATOM   3691  CB  SER A 241       8.190   4.330  60.840  1.00  0.00           C
ATOM   3692  HB1 SER A 241       9.070   3.750  60.550  1.00  0.00           H
ATOM   3693  HB2 SER A 241       7.960   4.970  59.990  1.00  0.00           H
ATOM   3694  OG  SER A 241       7.190   3.340  61.080  1.00  0.00           O
ATOM   3695  HG  SER A 241       7.560   2.790  61.770  1.00  0.00           H
ATOM   3696  C   SER A 241       9.760   6.040  61.840  1.00  0.00           C
ATOM   3697  O   SER A 241      10.850   5.500  61.520  1.00  0.00           O
ATOM   3698  N   LEU A 242       9.660   7.400  62.140  1.00  0.00           N
ATOM   3699  H   LEU A 242       8.780   7.890  62.100  1.00  0.00           H
ATOM   3700  CA  LEU A 242      10.850   8.280  62.170  1.00  0.00           C
ATOM   3701  HA  LEU A 242      11.610   7.770  61.580  1.00  0.00           H
ATOM   3702  CB  LEU A 242      10.610   9.650  61.570  1.00  0.00           C
ATOM   3703  HB1 LEU A 242      11.570  10.170  61.600  1.00  0.00           H
ATOM   3704  HB2 LEU A 242       9.950  10.160  62.260  1.00  0.00           H
ATOM   3705  CG  LEU A 242      10.070   9.570  60.180  1.00  0.00           C
ATOM   3706  HG  LEU A 242       9.180   8.950  60.180  1.00  0.00           H
ATOM   3707  CD1 LEU A 242       9.580  10.910  59.610  1.00  0.00           C
ATOM   3708 1HD1 LEU A 242      10.470  11.530  59.470  1.00  0.00           H
ATOM   3709 2HD1 LEU A 242       9.060  10.650  58.690  1.00  0.00           H
ATOM   3710 3HD1 LEU A 242       8.920  11.460  60.270  1.00  0.00           H
ATOM   3711  CD2 LEU A 242      11.080   9.000  59.210  1.00  0.00           C
ATOM   3712 1HD2 LEU A 242      10.660   9.070  58.210  1.00  0.00           H
ATOM   3713 2HD2 LEU A 242      12.110   9.330  59.360  1.00  0.00           H
ATOM   3714 3HD2 LEU A 242      11.150   7.940  59.440  1.00  0.00           H
ATOM   3715  C   LEU A 242      11.330   8.430  63.680  1.00  0.00           C
ATOM   3716  O   LEU A 242      12.360   9.000  64.010  1.00  0.00           O
ATOM   3717  N   ARG A 243      10.550   7.870  64.610  1.00  0.00           N
ATOM   3718  H   ARG A 243       9.660   7.540  64.270  1.00  0.00           H
ATOM   3719  CA  ARG A 243      10.660   7.820  66.140  1.00  0.00           C
ATOM   3720  HA  ARG A 243      11.540   8.400  66.430  1.00  0.00           H
ATOM   3721  CB  ARG A 243       9.400   8.490  66.770  1.00  0.00           C
ATOM   3722  HB1 ARG A 243       9.370   8.340  67.850  1.00  0.00           H
ATOM   3723  HB2 ARG A 243       8.480   8.040  66.390  1.00  0.00           H
ATOM   3724  CG  ARG A 243       9.210   9.970  66.370  1.00  0.00           C
ATOM   3725  HG1 ARG A 243       9.000   9.900  65.310  1.00  0.00           H
ATOM   3726  HG2 ARG A 243      10.160  10.520  66.370  1.00  0.00           H
ATOM   3727  CD  ARG A 243       8.100  10.780  67.010  1.00  0.00           C
ATOM   3728  HD1 ARG A 243       8.130  11.800  66.610  1.00  0.00           H
ATOM   3729  HD2 ARG A 243       8.350  10.730  68.070  1.00  0.00           H
ATOM   3730  NE  ARG A 243       6.670  10.330  66.860  1.00  0.00           N
ATOM   3731  HE  ARG A 243       6.180  10.510  65.990  1.00  0.00           H
ATOM   3732  CZ  ARG A 243       5.930   9.540  67.560  1.00  0.00           C
ATOM   3733  NH1 ARG A 243       6.360   9.060  68.680  1.00  0.00           N
ATOM   3734 1HH1 ARG A 243       7.180   9.470  69.100  1.00  0.00           H
ATOM   3735 2HH1 ARG A 243       5.710   8.530  69.230  1.00  0.00           H
ATOM   3736  NH2 ARG A 243       4.860   9.030  67.080  1.00  0.00           N
ATOM   3737 1HH2 ARG A 243       4.530   9.440  66.220  1.00  0.00           H
ATOM   3738 2HH2 ARG A 243       4.290   8.490  67.720  1.00  0.00           H
ATOM   3739  C   ARG A 243      10.860   6.340  66.710  1.00  0.00           C
ATOM   3740  O   ARG A 243      11.250   6.130  67.850  1.00  0.00           O
ATOM   3741  N   PHE A 244      10.540   5.330  65.900  1.00  0.00           N
ATOM   3742  H   PHE A 244       9.950   5.530  65.100  1.00  0.00           H
ATOM   3743  CA  PHE A 244      10.640   3.930  66.300  1.00  0.00           C
ATOM   3744  HA  PHE A 244      11.200   3.910  67.240  1.00  0.00           H
ATOM   3745  CB  PHE A 244       9.230   3.390  66.620  1.00  0.00           C
ATOM   3746  HB1 PHE A 244       9.370   2.350  66.950  1.00  0.00           H
ATOM   3747  HB2 PHE A 244       8.730   3.410  65.650  1.00  0.00           H
ATOM   3748  CG  PHE A 244       8.450   4.190  67.660  1.00  0.00           C
ATOM   3749  CD1 PHE A 244       8.990   4.330  68.940  1.00  0.00           C
ATOM   3750  HD1 PHE A 244       9.900   3.880  69.290  1.00  0.00           H
ATOM   3751  CE1 PHE A 244       8.180   4.850  69.940  1.00  0.00           C
ATOM   3752  HE1 PHE A 244       8.500   4.910  70.970  1.00  0.00           H
ATOM   3753  CZ  PHE A 244       7.010   5.580  69.610  1.00  0.00           C
ATOM   3754  HZ  PHE A 244       6.510   6.050  70.440  1.00  0.00           H
ATOM   3755  CE2 PHE A 244       6.450   5.530  68.340  1.00  0.00           C
ATOM   3756  HE2 PHE A 244       5.580   6.110  68.070  1.00  0.00           H
ATOM   3757  CD2 PHE A 244       7.180   4.740  67.370  1.00  0.00           C
ATOM   3758  HD2 PHE A 244       6.750   4.590  66.390  1.00  0.00           H
ATOM   3759  C   PHE A 244      11.290   2.970  65.240  1.00  0.00           C
ATOM   3760  O   PHE A 244      11.110   3.240  64.060  1.00  0.00           O
ATOM   3761  N   ASP A 245      12.000   1.850  65.680  1.00  0.00           N
ATOM   3762  H   ASP A 245      12.120   1.550  66.630  1.00  0.00           H
ATOM   3763  CA  ASP A 245      12.590   0.960  64.690  1.00  0.00           C
ATOM   3764  HA  ASP A 245      13.390   1.500  64.210  1.00  0.00           H
ATOM   3765  CB  ASP A 245      13.370 109.720  65.340  1.00  0.00           C
ATOM   3766  HB1 ASP A 245      12.650 109.010  65.740  1.00  0.00           H
ATOM   3767  HB2 ASP A 245      13.890   0.220  66.210  1.00  0.00           H
ATOM   3768  CG  ASP A 245      14.250 108.870  64.360  1.00  0.00           C
ATOM   3769  OD1 ASP A 245      14.820 109.480  63.380  1.00  0.00           O
ATOM   3770  OD2 ASP A 245      14.460 107.630  64.500  1.00  0.00           O
ATOM   3771  C   ASP A 245      11.640   0.290  63.680  1.00  0.00           C
ATOM   3772  O   ASP A 245      10.570 109.680  63.980  1.00  0.00           O
ATOM   3773  N   GLY A 246      12.010   0.220  62.410  1.00  0.00           N
ATOM   3774  H   GLY A 246      12.930   0.580  62.180  1.00  0.00           H
ATOM   3775  CA  GLY A 246      11.130 109.590  61.290  1.00  0.00           C
ATOM   3776  HA1 GLY A 246      10.330   0.390  61.130  1.00  0.00           H
ATOM   3777  HA2 GLY A 246      10.530 108.740  61.630  1.00  0.00           H
ATOM   3778  C   GLY A 246      11.870 109.310  60.000  1.00  0.00           C
ATOM   3779  O   GLY A 246      13.090 109.460  59.890  1.00  0.00           O
ATOM   3780  N   ALA A 247      11.110 108.880  59.000  1.00  0.00           N
ATOM   3781  H   ALA A 247      10.130 108.810  59.230  1.00  0.00           H
ATOM   3782  CA  ALA A 247      11.650 108.460  57.710  1.00  0.00           C
ATOM   3783  HA  ALA A 247      12.670 108.780  57.480  1.00  0.00           H
ATOM   3784  CB  ALA A 247      11.650 106.880  57.700  1.00  0.00           C
ATOM   3785  HB1 ALA A 247      10.810 106.610  57.060  1.00  0.00           H
ATOM   3786  HB2 ALA A 247      12.540 106.500  57.210  1.00  0.00           H
ATOM   3787  HB3 ALA A 247      11.420 106.440  58.670  1.00  0.00           H
ATOM   3788  C   ALA A 247      10.920 109.040  56.480  1.00  0.00           C
ATOM   3789  O   ALA A 247      11.410 108.970  55.310  1.00  0.00           O
ATOM   3790  N   LEU A 248       9.770 109.620  56.700  1.00  0.00           N
ATOM   3791  H   LEU A 248       9.280 109.710  57.580  1.00  0.00           H
ATOM   3792  CA  LEU A 248       9.010   0.340  55.670  1.00  0.00           C
ATOM   3793  HA  LEU A 248       9.500   0.220  54.700  1.00  0.00           H
ATOM   3794  CB  LEU A 248       7.670 109.600  55.690  1.00  0.00           C
ATOM   3795  HB1 LEU A 248       7.080   0.160  54.900  1.00  0.00           H
ATOM   3796  HB2 LEU A 248       7.210 109.910  56.620  1.00  0.00           H
ATOM   3797  CG  LEU A 248       7.600 108.050  55.640  1.00  0.00           C
ATOM   3798  HG  LEU A 248       8.220 107.650  56.440  1.00  0.00           H
ATOM   3799  CD1 LEU A 248       6.160 107.610  55.930  1.00  0.00           C
ATOM   3800 1HD1 LEU A 248       5.500 107.750  55.080  1.00  0.00           H
ATOM   3801 2HD1 LEU A 248       6.230 106.540  56.090  1.00  0.00           H
ATOM   3802 3HD1 LEU A 248       5.830 108.120  56.830  1.00  0.00           H
ATOM   3803  CD2 LEU A 248       8.070 107.400  54.260  1.00  0.00           C
ATOM   3804 1HD2 LEU A 248       9.090 107.680  53.990  1.00  0.00           H
ATOM   3805 2HD2 LEU A 248       7.970 106.310  54.250  1.00  0.00           H
ATOM   3806 3HD2 LEU A 248       7.360 107.800  53.540  1.00  0.00           H
ATOM   3807  C   LEU A 248       8.960   1.840  56.020  1.00  0.00           C
ATOM   3808  O   LEU A 248       8.910   2.140  57.180  1.00  0.00           O
ATOM   3809  N   ASN A 249       8.860   2.700  55.050  1.00  0.00           N
ATOM   3810  H   ASN A 249       8.870   2.440  54.070  1.00  0.00           H
ATOM   3811  CA  ASN A 249       8.770   4.190  55.320  1.00  0.00           C
ATOM   3812  HA  ASN A 249       8.980   4.760  54.420  1.00  0.00           H
ATOM   3813  CB  ASN A 249       7.340   4.660  55.530  1.00  0.00           C
ATOM   3814  HB1 ASN A 249       7.300   5.740  55.620  1.00  0.00           H
ATOM   3815  HB2 ASN A 249       7.120   4.300  56.530  1.00  0.00           H
ATOM   3816  CG  ASN A 249       6.300   4.140  54.620  1.00  0.00           C
ATOM   3817  OD1 ASN A 249       5.740   4.840  53.790  1.00  0.00           O
ATOM   3818  ND2 ASN A 249       5.950   2.890  54.710  1.00  0.00           N
ATOM   3819 1HD2 ASN A 249       6.450   2.250  55.300  1.00  0.00           H
ATOM   3820 2HD2 ASN A 249       5.020   2.670  54.380  1.00  0.00           H
ATOM   3821  C   ASN A 249       9.710   4.850  56.400  1.00  0.00           C
ATOM   3822  O   ASN A 249       9.270   5.750  57.140  1.00  0.00           O
ATOM   3823  N   VAL A 250      10.920   4.310  56.590  1.00  0.00           N
ATOM   3824  H   VAL A 250      11.240   3.640  55.910  1.00  0.00           H
ATOM   3825  CA  VAL A 250      11.950   4.650  57.650  1.00  0.00           C
ATOM   3826  HA  VAL A 250      11.500   5.130  58.520  1.00  0.00           H
ATOM   3827  CB  VAL A 250      12.710   3.540  58.340  1.00  0.00           C
ATOM   3828  HB  VAL A 250      13.480   3.990  58.970  1.00  0.00           H
ATOM   3829  CG1 VAL A 250      11.840   2.600  59.150  1.00  0.00           C
ATOM   3830 1HG1 VAL A 250      11.310   3.220  59.870  1.00  0.00           H
ATOM   3831 2HG1 VAL A 250      11.080   2.140  58.520  1.00  0.00           H
ATOM   3832 3HG1 VAL A 250      12.380   1.870  59.750  1.00  0.00           H
ATOM   3833  CG2 VAL A 250      13.360   2.620  57.310  1.00  0.00           C
ATOM   3834 1HG2 VAL A 250      14.260   2.220  57.790  1.00  0.00           H
ATOM   3835 2HG2 VAL A 250      12.640   1.900  56.920  1.00  0.00           H
ATOM   3836 3HG2 VAL A 250      13.680   3.230  56.470  1.00  0.00           H
ATOM   3837  C   VAL A 250      12.940   5.670  57.060  1.00  0.00           C
ATOM   3838  O   VAL A 250      13.410   6.590  57.730  1.00  0.00           O
ATOM   3839  N   ASP A 251      13.140   5.610  55.730  1.00  0.00           N
ATOM   3840  H   ASP A 251      12.670   4.910  55.180  1.00  0.00           H
ATOM   3841  CA  ASP A 251      13.890   6.450  54.880  1.00  0.00           C
ATOM   3842  HA  ASP A 251      14.670   7.000  55.410  1.00  0.00           H
ATOM   3843  CB  ASP A 251      14.550   5.630  53.810  1.00  0.00           C
ATOM   3844  HB1 ASP A 251      13.740   5.110  53.310  1.00  0.00           H
ATOM   3845  HB2 ASP A 251      15.220   4.880  54.240  1.00  0.00           H
ATOM   3846  CG  ASP A 251      15.280   6.410  52.670  1.00  0.00           C
ATOM   3847  OD1 ASP A 251      16.020   5.750  51.880  1.00  0.00           O
ATOM   3848  OD2 ASP A 251      15.130   7.630  52.350  1.00  0.00           O
ATOM   3849  C   ASP A 251      12.890   7.410  54.210  1.00  0.00           C
ATOM   3850  O   ASP A 251      11.880   7.030  53.600  1.00  0.00           O
ATOM   3851  N   LEU A 252      13.100   8.750  54.280  1.00  0.00           N
ATOM   3852  H   LEU A 252      13.980   8.990  54.720  1.00  0.00           H
ATOM   3853  CA  LEU A 252      12.330   9.880  53.680  1.00  0.00           C
ATOM   3854  HA  LEU A 252      11.300   9.780  54.030  1.00  0.00           H
ATOM   3855  CB  LEU A 252      13.020  11.160  54.270  1.00  0.00           C
ATOM   3856  HB1 LEU A 252      12.580  12.050  53.820  1.00  0.00           H
ATOM   3857  HB2 LEU A 252      14.070  11.180  53.990  1.00  0.00           H
ATOM   3858  CG  LEU A 252      12.870  11.380  55.780  1.00  0.00           C
ATOM   3859  HG  LEU A 252      13.340  10.570  56.330  1.00  0.00           H
ATOM   3860  CD1 LEU A 252      13.470  12.760  56.170  1.00  0.00           C
ATOM   3861 1HD1 LEU A 252      12.710  13.470  55.820  1.00  0.00           H
ATOM   3862 2HD1 LEU A 252      13.510  12.650  57.250  1.00  0.00           H
ATOM   3863 3HD1 LEU A 252      14.440  13.020  55.740  1.00  0.00           H
ATOM   3864  CD2 LEU A 252      11.340  11.520  56.050  1.00  0.00           C
ATOM   3865 1HD2 LEU A 252      10.810  12.320  55.520  1.00  0.00           H
ATOM   3866 2HD2 LEU A 252      10.730  10.620  55.940  1.00  0.00           H
ATOM   3867 3HD2 LEU A 252      11.400  11.790  57.100  1.00  0.00           H
ATOM   3868  C   LEU A 252      12.180   9.770  52.140  1.00  0.00           C
ATOM   3869  O   LEU A 252      11.120  10.120  51.580  1.00  0.00           O
ATOM   3870  N   THR A 253      13.150   9.150  51.510  1.00  0.00           N
ATOM   3871  H   THR A 253      13.950   8.940  52.080  1.00  0.00           H
ATOM   3872  CA  THR A 253      13.080   8.890  50.090  1.00  0.00           C
ATOM   3873  HA  THR A 253      12.670   9.690  49.480  1.00  0.00           H
ATOM   3874  CB  THR A 253      14.450   8.860  49.460  1.00  0.00           C
ATOM   3875  HB  THR A 253      14.380   8.760  48.370  1.00  0.00           H
ATOM   3876  CG2 THR A 253      15.440  10.040  49.860  1.00  0.00           C
ATOM   3877 1HG2 THR A 253      15.580  10.190  50.930  1.00  0.00           H
ATOM   3878 2HG2 THR A 253      16.400   9.890  49.370  1.00  0.00           H
ATOM   3879 3HG2 THR A 253      15.080  10.940  49.370  1.00  0.00           H
ATOM   3880  OG1 THR A 253      15.090   7.640  49.760  1.00  0.00           O
ATOM   3881  HG1 THR A 253      15.160   7.570  50.720  1.00  0.00           H
ATOM   3882  C   THR A 253      12.200   7.740  49.710  1.00  0.00           C
ATOM   3883  O   THR A 253      11.460   7.820  48.780  1.00  0.00           O
ATOM   3884  N   GLU A 254      12.120   6.740  50.510  1.00  0.00           N
ATOM   3885  H   GLU A 254      12.610   6.790  51.400  1.00  0.00           H
ATOM   3886  CA  GLU A 254      11.050   5.840  50.390  1.00  0.00           C
ATOM   3887  HA  GLU A 254      11.000   5.660  49.320  1.00  0.00           H
ATOM   3888  CB  GLU A 254      11.380   4.530  51.070  1.00  0.00           C
ATOM   3889  HB1 GLU A 254      11.290   4.630  52.150  1.00  0.00           H
ATOM   3890  HB2 GLU A 254      12.430   4.310  50.860  1.00  0.00           H
ATOM   3891  CG  GLU A 254      10.410   3.430  50.590  1.00  0.00           C
ATOM   3892  HG1 GLU A 254      10.660   3.070  49.590  1.00  0.00           H
ATOM   3893  HG2 GLU A 254       9.400   3.820  50.680  1.00  0.00           H
ATOM   3894  CD  GLU A 254      10.590   2.240  51.590  1.00  0.00           C
ATOM   3895  OE1 GLU A 254      11.680   1.590  51.550  1.00  0.00           O
ATOM   3896  OE2 GLU A 254       9.690   1.980  52.330  1.00  0.00           O
ATOM   3897  C   GLU A 254       9.740   6.450  50.810  1.00  0.00           C
ATOM   3898  O   GLU A 254       8.770   6.390  50.040  1.00  0.00           O
ATOM   3899  N   PHE A 255       9.690   7.190  51.910  1.00  0.00           N
ATOM   3900  H   PHE A 255      10.530   7.290  52.460  1.00  0.00           H
ATOM   3901  CA  PHE A 255       8.440   7.690  52.410  1.00  0.00           C
ATOM   3902  HA  PHE A 255       7.830   6.790  52.530  1.00  0.00           H
ATOM   3903  CB  PHE A 255       8.650   8.300  53.870  1.00  0.00           C
ATOM   3904  HB1 PHE A 255       9.220   9.180  53.570  1.00  0.00           H
ATOM   3905  HB2 PHE A 255       9.290   7.620  54.410  1.00  0.00           H
ATOM   3906  CG  PHE A 255       7.390   8.700  54.600  1.00  0.00           C
ATOM   3907  CD1 PHE A 255       6.240   7.930  54.580  1.00  0.00           C
ATOM   3908  HD1 PHE A 255       6.130   7.040  53.980  1.00  0.00           H
ATOM   3909  CE1 PHE A 255       5.190   8.180  55.500  1.00  0.00           C
ATOM   3910  HE1 PHE A 255       4.220   7.690  55.530  1.00  0.00           H
ATOM   3911  CZ  PHE A 255       5.340   9.310  56.370  1.00  0.00           C
ATOM   3912  HZ  PHE A 255       4.530   9.550  57.040  1.00  0.00           H
ATOM   3913  CE2 PHE A 255       6.430  10.140  56.330  1.00  0.00           C
ATOM   3914  HE2 PHE A 255       6.500  11.020  56.950  1.00  0.00           H
ATOM   3915  CD2 PHE A 255       7.430   9.850  55.360  1.00  0.00           C
ATOM   3916  HD2 PHE A 255       8.310  10.490  55.340  1.00  0.00           H
ATOM   3917  C   PHE A 255       7.670   8.630  51.460  1.00  0.00           C
ATOM   3918  O   PHE A 255       6.500   8.360  51.060  1.00  0.00           O
ATOM   3919  N   GLN A 256       8.390   9.580  50.850  1.00  0.00           N
ATOM   3920  H   GLN A 256       9.390   9.590  50.960  1.00  0.00           H
ATOM   3921  CA  GLN A 256       7.760  10.470  49.790  1.00  0.00           C
ATOM   3922  HA  GLN A 256       6.860  10.930  50.220  1.00  0.00           H
ATOM   3923  CB  GLN A 256       8.740  11.600  49.490  1.00  0.00           C
ATOM   3924  HB1 GLN A 256       9.090  11.990  50.450  1.00  0.00           H
ATOM   3925  HB2 GLN A 256       8.190  12.380  48.960  1.00  0.00           H
ATOM   3926  CG  GLN A 256       9.920  11.170  48.560  1.00  0.00           C
ATOM   3927  HG1 GLN A 256       9.580  11.100  47.530  1.00  0.00           H
ATOM   3928  HG2 GLN A 256      10.300  10.190  48.840  1.00  0.00           H
ATOM   3929  CD  GLN A 256      11.080  12.190  48.630  1.00  0.00           C
ATOM   3930  OE1 GLN A 256      11.490  12.820  47.670  1.00  0.00           O
ATOM   3931  NE2 GLN A 256      11.700  12.350  49.790  1.00  0.00           N
ATOM   3932 1HE2 GLN A 256      11.360  11.760  50.540  1.00  0.00           H
ATOM   3933 2HE2 GLN A 256      12.350  13.110  49.900  1.00  0.00           H
ATOM   3934  C   GLN A 256       7.350   9.620  48.550  1.00  0.00           C
ATOM   3935  O   GLN A 256       6.380   9.940  47.920  1.00  0.00           O
ATOM   3936  N   THR A 257       8.160   8.610  48.190  1.00  0.00           N
ATOM   3937  H   THR A 257       8.950   8.410  48.790  1.00  0.00           H
ATOM   3938  CA  THR A 257       7.980   7.740  46.970  1.00  0.00           C
ATOM   3939  HA  THR A 257       7.830   8.420  46.140  1.00  0.00           H
ATOM   3940  CB  THR A 257       9.160   6.830  46.670  1.00  0.00           C
ATOM   3941  HB  THR A 257       9.320   6.210  47.560  1.00  0.00           H
ATOM   3942  CG2 THR A 257       8.770   5.870  45.600  1.00  0.00           C
ATOM   3943 1HG2 THR A 257       9.680   5.340  45.310  1.00  0.00           H
ATOM   3944 2HG2 THR A 257       8.030   5.160  45.970  1.00  0.00           H
ATOM   3945 3HG2 THR A 257       8.350   6.400  44.750  1.00  0.00           H
ATOM   3946  OG1 THR A 257      10.440   7.520  46.450  1.00  0.00           O
ATOM   3947  HG1 THR A 257      10.790   7.720  47.320  1.00  0.00           H
ATOM   3948  C   THR A 257       6.650   7.020  47.070  1.00  0.00           C
ATOM   3949  O   THR A 257       5.860   6.890  46.110  1.00  0.00           O
ATOM   3950  N   ASN A 258       6.300   6.560  48.330  1.00  0.00           N
ATOM   3951  H   ASN A 258       6.950   6.750  49.070  1.00  0.00           H
ATOM   3952  CA  ASN A 258       5.080   5.790  48.640  1.00  0.00           C
ATOM   3953  HA  ASN A 258       4.860   5.090  47.840  1.00  0.00           H
ATOM   3954  CB  ASN A 258       5.150   4.970  49.970  1.00  0.00           C
ATOM   3955  HB1 ASN A 258       4.170   4.520  50.120  1.00  0.00           H
ATOM   3956  HB2 ASN A 258       5.380   5.640  50.810  1.00  0.00           H
ATOM   3957  CG  ASN A 258       6.250   3.960  50.110  1.00  0.00           C
ATOM   3958  OD1 ASN A 258       6.920   3.570  49.170  1.00  0.00           O
ATOM   3959  ND2 ASN A 258       6.310   3.330  51.260  1.00  0.00           N
ATOM   3960 1HD2 ASN A 258       5.830   3.760  52.040  1.00  0.00           H
ATOM   3961 2HD2 ASN A 258       6.900   2.540  51.490  1.00  0.00           H
ATOM   3962  C   ASN A 258       3.830   6.720  48.750  1.00  0.00           C
ATOM   3963  O   ASN A 258       2.700   6.220  48.810  1.00  0.00           O
ATOM   3964  N   LEU A 259       4.060   8.070  48.790  1.00  0.00           N
ATOM   3965  H   LEU A 259       5.020   8.370  48.730  1.00  0.00           H
ATOM   3966  CA  LEU A 259       3.070   9.100  49.120  1.00  0.00           C
ATOM   3967  HA  LEU A 259       2.150   8.620  49.470  1.00  0.00           H
ATOM   3968  CB  LEU A 259       3.540   9.870  50.400  1.00  0.00           C
ATOM   3969  HB1 LEU A 259       3.060  10.820  50.630  1.00  0.00           H
ATOM   3970  HB2 LEU A 259       4.550  10.250  50.230  1.00  0.00           H
ATOM   3971  CG  LEU A 259       3.560   9.160  51.740  1.00  0.00           C
ATOM   3972  HG  LEU A 259       4.090   8.220  51.600  1.00  0.00           H
ATOM   3973  CD1 LEU A 259       4.160  10.050  52.850  1.00  0.00           C
ATOM   3974 1HD1 LEU A 259       3.930  11.100  52.690  1.00  0.00           H
ATOM   3975 2HD1 LEU A 259       3.620   9.810  53.760  1.00  0.00           H
ATOM   3976 3HD1 LEU A 259       5.230   9.850  52.950  1.00  0.00           H
ATOM   3977  CD2 LEU A 259       2.150   8.710  52.160  1.00  0.00           C
ATOM   3978 1HD2 LEU A 259       2.280   8.340  53.170  1.00  0.00           H
ATOM   3979 2HD2 LEU A 259       1.580   9.640  52.180  1.00  0.00           H
ATOM   3980 3HD2 LEU A 259       1.700   7.970  51.490  1.00  0.00           H
ATOM   3981  C   LEU A 259       2.820  10.090  47.980  1.00  0.00           C
ATOM   3982  O   LEU A 259       1.760  10.710  47.940  1.00  0.00           O
ATOM   3983  N   VAL A 260       3.790  10.280  47.100  1.00  0.00           N
ATOM   3984  H   VAL A 260       4.610   9.710  47.290  1.00  0.00           H
ATOM   3985  CA  VAL A 260       3.890  11.350  46.110  1.00  0.00           C
ATOM   3986  HA  VAL A 260       2.940  11.830  45.870  1.00  0.00           H
ATOM   3987  CB  VAL A 260       4.810  12.470  46.600  1.00  0.00           C
ATOM   3988  HB  VAL A 260       5.790  12.010  46.690  1.00  0.00           H
ATOM   3989  CG1 VAL A 260       4.880  13.590  45.540  1.00  0.00           C
ATOM   3990 1HG1 VAL A 260       5.500  14.450  45.790  1.00  0.00           H
ATOM   3991 2HG1 VAL A 260       5.410  13.210  44.670  1.00  0.00           H
ATOM   3992 3HG1 VAL A 260       3.880  13.980  45.370  1.00  0.00           H
ATOM   3993  CG2 VAL A 260       4.340  13.050  48.010  1.00  0.00           C
ATOM   3994 1HG2 VAL A 260       4.890  13.950  48.280  1.00  0.00           H
ATOM   3995 2HG2 VAL A 260       3.260  13.170  48.010  1.00  0.00           H
ATOM   3996 3HG2 VAL A 260       4.510  12.290  48.770  1.00  0.00           H
ATOM   3997  C   VAL A 260       4.510  10.750  44.780  1.00  0.00           C
ATOM   3998  O   VAL A 260       5.680  10.350  44.730  1.00  0.00           O
ATOM   3999  N   PRO A 261       3.700  10.420  43.780  1.00  0.00           N
ATOM   4000  CD  PRO A 261       2.270  10.730  43.750  1.00  0.00           C
ATOM   4001  HD1 PRO A 261       1.980  11.770  43.910  1.00  0.00           H
ATOM   4002  HD2 PRO A 261       1.610  10.070  44.330  1.00  0.00           H
ATOM   4003  CG  PRO A 261       1.850  10.480  42.310  1.00  0.00           C
ATOM   4004  HG1 PRO A 261       2.200  11.370  41.790  1.00  0.00           H
ATOM   4005  HG2 PRO A 261       0.790  10.330  42.110  1.00  0.00           H
ATOM   4006  CB  PRO A 261       2.820   9.390  41.790  1.00  0.00           C
ATOM   4007  HB1 PRO A 261       2.910   9.290  40.710  1.00  0.00           H
ATOM   4008  HB2 PRO A 261       2.480   8.430  42.190  1.00  0.00           H
ATOM   4009  CA  PRO A 261       4.110   9.820  42.470  1.00  0.00           C
ATOM   4010  HA  PRO A 261       4.730   8.960  42.720  1.00  0.00           H
ATOM   4011  C   PRO A 261       5.000  10.690  41.550  1.00  0.00           C
ATOM   4012  O   PRO A 261       5.840  10.090  40.850  1.00  0.00           O
ATOM   4013  N   TYR A 262       4.930  12.060  41.600  1.00  0.00           N
ATOM   4014  H   TYR A 262       4.070  12.460  41.960  1.00  0.00           H
ATOM   4015  CA  TYR A 262       5.860  12.990  41.000  1.00  0.00           C
ATOM   4016  HA  TYR A 262       6.830  12.500  40.960  1.00  0.00           H
ATOM   4017  CB  TYR A 262       5.610  13.080  39.500  1.00  0.00           C
ATOM   4018  HB1 TYR A 262       6.070  12.210  39.020  1.00  0.00           H
ATOM   4019  HB2 TYR A 262       6.150  13.900  39.040  1.00  0.00           H
ATOM   4020  CG  TYR A 262       4.180  13.190  38.990  1.00  0.00           C
ATOM   4021  CD1 TYR A 262       3.490  12.020  38.690  1.00  0.00           C
ATOM   4022  HD1 TYR A 262       4.000  11.060  38.690  1.00  0.00           H
ATOM   4023  CE1 TYR A 262       2.110  12.060  38.340  1.00  0.00           C
ATOM   4024  HE1 TYR A 262       1.520  11.180  38.100  1.00  0.00           H
ATOM   4025  CZ  TYR A 262       1.520  13.320  38.170  1.00  0.00           C
ATOM   4026  OH  TYR A 262       0.220  13.420  37.700  1.00  0.00           O
ATOM   4027  HH  TYR A 262       0.060  14.350  37.530  1.00  0.00           H
ATOM   4028  CE2 TYR A 262       2.180  14.490  38.510  1.00  0.00           C
ATOM   4029  HE2 TYR A 262       1.560  15.370  38.580  1.00  0.00           H
ATOM   4030  CD2 TYR A 262       3.500  14.450  38.930  1.00  0.00           C
ATOM   4031  HD2 TYR A 262       3.970  15.360  39.280  1.00  0.00           H
ATOM   4032  C   TYR A 262       5.900  14.340  41.740  1.00  0.00           C
ATOM   4033  O   TYR A 262       4.880  14.740  42.280  1.00  0.00           O
ATOM   4034  N   PRO A 263       7.120  14.970  41.840  1.00  0.00           N
ATOM   4035  CD  PRO A 263       8.390  14.530  41.250  1.00  0.00           C
ATOM   4036  HD1 PRO A 263       8.310  14.640  40.160  1.00  0.00           H
ATOM   4037  HD2 PRO A 263       8.590  13.470  41.350  1.00  0.00           H
ATOM   4038  CG  PRO A 263       9.490  15.450  41.740  1.00  0.00           C
ATOM   4039  HG1 PRO A 263      10.080  15.830  40.900  1.00  0.00           H
ATOM   4040  HG2 PRO A 263      10.150  14.990  42.480  1.00  0.00           H
ATOM   4041  CB  PRO A 263       8.770  16.560  42.420  1.00  0.00           C
ATOM   4042  HB1 PRO A 263       8.670  17.390  41.720  1.00  0.00           H
ATOM   4043  HB2 PRO A 263       9.210  16.840  43.370  1.00  0.00           H
ATOM   4044  CA  PRO A 263       7.450  15.990  42.850  1.00  0.00           C
ATOM   4045  HA  PRO A 263       7.600  15.430  43.770  1.00  0.00           H
ATOM   4046  C   PRO A 263       6.430  17.100  43.160  1.00  0.00           C
ATOM   4047  O   PRO A 263       6.070  17.220  44.340  1.00  0.00           O
ATOM   4048  N   ARG A 264       5.820  17.650  42.080  1.00  0.00           N
ATOM   4049  H   ARG A 264       6.230  17.430  41.180  1.00  0.00           H
ATOM   4050  CA  ARG A 264       4.800  18.640  42.210  1.00  0.00           C
ATOM   4051  HA  ARG A 264       5.120  19.520  42.770  1.00  0.00           H
ATOM   4052  CB  ARG A 264       4.450  19.040  40.770  1.00  0.00           C
ATOM   4053  HB1 ARG A 264       3.480  19.540  40.710  1.00  0.00           H
ATOM   4054  HB2 ARG A 264       4.240  18.110  40.250  1.00  0.00           H
ATOM   4055  CG  ARG A 264       5.520  19.680  39.860  1.00  0.00           C
ATOM   4056  HG1 ARG A 264       5.420  19.430  38.810  1.00  0.00           H
ATOM   4057  HG2 ARG A 264       6.500  19.410  40.260  1.00  0.00           H
ATOM   4058  CD  ARG A 264       5.480  21.190  39.990  1.00  0.00           C
ATOM   4059  HD1 ARG A 264       6.400  21.480  39.490  1.00  0.00           H
ATOM   4060  HD2 ARG A 264       5.520  21.450  41.050  1.00  0.00           H
ATOM   4061  NE  ARG A 264       4.250  21.690  39.350  1.00  0.00           N
ATOM   4062  HE  ARG A 264       3.640  21.070  38.830  1.00  0.00           H
ATOM   4063  CZ  ARG A 264       3.930  22.980  39.430  1.00  0.00           C
ATOM   4064  NH1 ARG A 264       4.700  23.820  39.960  1.00  0.00           N
ATOM   4065 1HH1 ARG A 264       5.670  23.660  40.200  1.00  0.00           H
ATOM   4066 2HH1 ARG A 264       4.440  24.790  39.850  1.00  0.00           H
ATOM   4067  NH2 ARG A 264       2.790  23.350  38.930  1.00  0.00           N
ATOM   4068 1HH2 ARG A 264       2.140  22.700  38.530  1.00  0.00           H
ATOM   4069 2HH2 ARG A 264       2.570  24.340  38.940  1.00  0.00           H
ATOM   4070  C   ARG A 264       3.490  18.390  42.990  1.00  0.00           C
ATOM   4071  O   ARG A 264       3.170  19.250  43.860  1.00  0.00           O
ATOM   4072  N   ILE A 265       2.870  17.220  42.790  1.00  0.00           N
ATOM   4073  H   ILE A 265       3.400  16.480  42.350  1.00  0.00           H
ATOM   4074  CA  ILE A 265       1.700  16.940  43.550  1.00  0.00           C
ATOM   4075  HA  ILE A 265       1.230  17.900  43.770  1.00  0.00           H
ATOM   4076  CB  ILE A 265       0.640  16.140  42.690  1.00  0.00           C
ATOM   4077  HB  ILE A 265     135.350  16.010  43.350  1.00  0.00           H
ATOM   4078  CG2 ILE A 265       0.220  17.080  41.550  1.00  0.00           C
ATOM   4079 1HG2 ILE A 265       0.100  18.110  41.880  1.00  0.00           H
ATOM   4080 2HG2 ILE A 265       0.960  16.970  40.760  1.00  0.00           H
ATOM   4081 3HG2 ILE A 265     134.860  16.770  41.060  1.00  0.00           H
ATOM   4082  CG1 ILE A 265       1.080  14.760  42.170  1.00  0.00           C
ATOM   4083 1HG1 ILE A 265       1.600  14.320  43.030  1.00  0.00           H
ATOM   4084 2HG1 ILE A 265       1.650  14.940  41.260  1.00  0.00           H
ATOM   4085  CD  ILE A 265     135.420  13.900  41.770  1.00  0.00           C
ATOM   4086  HD1 ILE A 265     135.030  14.140  40.790  1.00  0.00           H
ATOM   4087  HD2 ILE A 265       0.140  12.850  41.820  1.00  0.00           H
ATOM   4088  HD3 ILE A 265     134.630  14.000  42.520  1.00  0.00           H
ATOM   4089  C   ILE A 265       2.040  16.380  44.920  1.00  0.00           C
ATOM   4090  O   ILE A 265       1.750  15.260  45.290  1.00  0.00           O
ATOM   4091  N   HIS A 266       2.710  17.220  45.760  1.00  0.00           N
ATOM   4092  H   HIS A 266       2.870  18.150  45.420  1.00  0.00           H
ATOM   4093  CA  HIS A 266       3.290  16.890  47.100  1.00  0.00           C
ATOM   4094  HA  HIS A 266       3.720  15.890  47.080  1.00  0.00           H
ATOM   4095  CB  HIS A 266       4.460  17.870  47.380  1.00  0.00           C
ATOM   4096  HB1 HIS A 266       5.180  17.720  46.580  1.00  0.00           H
ATOM   4097  HB2 HIS A 266       4.930  17.490  48.290  1.00  0.00           H
ATOM   4098  CG  HIS A 266       4.150  19.400  47.500  1.00  0.00           C
ATOM   4099  ND1 HIS A 266       3.890  20.320  46.480  1.00  0.00           N
ATOM   4100  HD1 HIS A 266       3.810  20.040  45.510  1.00  0.00           H
ATOM   4101  CE1 HIS A 266       3.960  21.580  47.000  1.00  0.00           C
ATOM   4102  HE1 HIS A 266       3.710  22.440  46.400  1.00  0.00           H
ATOM   4103  NE2 HIS A 266       4.210  21.580  48.300  1.00  0.00           N
ATOM   4104  CD2 HIS A 266       4.290  20.220  48.640  1.00  0.00           C
ATOM   4105  HD2 HIS A 266       4.520  19.790  49.600  1.00  0.00           H
ATOM   4106  C   HIS A 266       2.190  16.990  48.210  1.00  0.00           C
ATOM   4107  O   HIS A 266       2.460  17.360  49.390  1.00  0.00           O
ATOM   4108  N   PHE A 267       0.930  16.800  47.890  1.00  0.00           N
ATOM   4109  H   PHE A 267       0.710  16.550  46.940  1.00  0.00           H
ATOM   4110  CA  PHE A 267     135.300  16.820  48.750  1.00  0.00           C
ATOM   4111  HA  PHE A 267       0.170  17.180  49.680  1.00  0.00           H
ATOM   4112  CB  PHE A 267     134.460  17.990  48.340  1.00  0.00           C
ATOM   4113  HB1 PHE A 267     133.590  17.920  48.990  1.00  0.00           H
ATOM   4114  HB2 PHE A 267     134.020  17.940  47.340  1.00  0.00           H
ATOM   4115  CG  PHE A 267     135.070  19.390  48.570  1.00  0.00           C
ATOM   4116  CD1 PHE A 267     135.140  19.830  49.900  1.00  0.00           C
ATOM   4117  HD1 PHE A 267     134.960  19.100  50.670  1.00  0.00           H
ATOM   4118  CE1 PHE A 267     135.530  21.150  50.180  1.00  0.00           C
ATOM   4119  HE1 PHE A 267     135.540  21.620  51.150  1.00  0.00           H
ATOM   4120  CZ  PHE A 267       0.100  22.040  49.060  1.00  0.00           C
ATOM   4121  HZ  PHE A 267       0.320  23.070  49.310  1.00  0.00           H
ATOM   4122  CE2 PHE A 267       0.120  21.570  47.740  1.00  0.00           C
ATOM   4123  HE2 PHE A 267       0.440  22.140  46.880  1.00  0.00           H
ATOM   4124  CD2 PHE A 267     135.270  20.240  47.470  1.00  0.00           C
ATOM   4125  HD2 PHE A 267     135.430  19.860  46.470  1.00  0.00           H
ATOM   4126  C   PHE A 267     134.560  15.510  49.000  1.00  0.00           C
ATOM   4127  O   PHE A 267     133.590  15.230  48.280  1.00  0.00           O
ATOM   4128  N   PRO A 268     135.000  14.530  49.810  1.00  0.00           N
ATOM   4129  CD  PRO A 268       0.700  14.560  50.450  1.00  0.00           C
ATOM   4130  HD1 PRO A 268       0.630  15.210  51.320  1.00  0.00           H
ATOM   4131  HD2 PRO A 268       1.530  14.800  49.790  1.00  0.00           H
ATOM   4132  CG  PRO A 268       0.860  13.130  51.020  1.00  0.00           C
ATOM   4133  HG1 PRO A 268       0.590  13.060  52.080  1.00  0.00           H
ATOM   4134  HG2 PRO A 268       1.810  12.640  50.790  1.00  0.00           H
ATOM   4135  CB  PRO A 268     135.230  12.390  50.430  1.00  0.00           C
ATOM   4136  HB1 PRO A 268     134.910  11.580  51.090  1.00  0.00           H
ATOM   4137  HB2 PRO A 268     135.390  11.960  49.440  1.00  0.00           H
ATOM   4138  CA  PRO A 268     134.180  13.470  50.200  1.00  0.00           C
ATOM   4139  HA  PRO A 268     133.550  13.120  49.370  1.00  0.00           H
ATOM   4140  C   PRO A 268     133.340  13.850  51.450  1.00  0.00           C
ATOM   4141  O   PRO A 268     133.750  14.560  52.360  1.00  0.00           O
ATOM   4142  N   LEU A 269     132.050  13.430  51.440  1.00  0.00           N
ATOM   4143  H   LEU A 269     131.800  12.880  50.630  1.00  0.00           H
ATOM   4144  CA  LEU A 269     131.080  13.670  52.510  1.00  0.00           C
ATOM   4145  HA  LEU A 269     131.200  14.660  52.950  1.00  0.00           H
ATOM   4146  CB  LEU A 269     129.690  13.480  51.900  1.00  0.00           C
ATOM   4147  HB1 LEU A 269     128.960  13.640  52.690  1.00  0.00           H
ATOM   4148  HB2 LEU A 269     129.670  12.450  51.530  1.00  0.00           H
ATOM   4149  CG  LEU A 269     129.320  14.350  50.640  1.00  0.00           C
ATOM   4150  HG  LEU A 269     130.130  14.280  49.910  1.00  0.00           H
ATOM   4151  CD1 LEU A 269     127.990  13.800  50.060  1.00  0.00           C
ATOM   4152 1HD1 LEU A 269     128.100  12.760  49.730  1.00  0.00           H
ATOM   4153 2HD1 LEU A 269     127.160  13.830  50.780  1.00  0.00           H
ATOM   4154 3HD1 LEU A 269     127.930  14.470  49.210  1.00  0.00           H
ATOM   4155  CD2 LEU A 269     129.220  15.750  51.040  1.00  0.00           C
ATOM   4156 1HD2 LEU A 269     129.380  16.380  50.170  1.00  0.00           H
ATOM   4157 2HD2 LEU A 269     128.210  15.980  51.360  1.00  0.00           H
ATOM   4158 3HD2 LEU A 269     129.900  16.140  51.810  1.00  0.00           H
ATOM   4159  C   LEU A 269     131.250  12.700  53.660  1.00  0.00           C
ATOM   4160  O   LEU A 269     131.500  11.500  53.330  1.00  0.00           O
ATOM   4161  N   ALA A 270     131.000  13.140  54.900  1.00  0.00           N
ATOM   4162  H   ALA A 270     130.670  14.090  55.050  1.00  0.00           H
ATOM   4163  CA  ALA A 270     131.280  12.420  56.120  1.00  0.00           C
ATOM   4164  HA  ALA A 270     131.840  11.520  55.870  1.00  0.00           H
ATOM   4165  CB  ALA A 270     132.180  13.360  56.970  1.00  0.00           C
ATOM   4166  HB1 ALA A 270     131.680  14.320  57.090  1.00  0.00           H
ATOM   4167  HB2 ALA A 270     132.410  12.840  57.900  1.00  0.00           H
ATOM   4168  HB3 ALA A 270     133.080  13.610  56.410  1.00  0.00           H
ATOM   4169  C   ALA A 270     129.990  12.010  56.880  1.00  0.00           C
ATOM   4170  O   ALA A 270     129.160  12.850  57.160  1.00  0.00           O
ATOM   4171  N   THR A 271     129.850  10.760  57.300  1.00  0.00           N
ATOM   4172  H   THR A 271     130.500  10.050  56.980  1.00  0.00           H
ATOM   4173  CA  THR A 271     128.680  10.270  58.060  1.00  0.00           C
ATOM   4174  HA  THR A 271     128.340  11.100  58.690  1.00  0.00           H
ATOM   4175  CB  THR A 271     127.700   9.600  57.040  1.00  0.00           C
ATOM   4176  HB  THR A 271     128.020   8.600  56.760  1.00  0.00           H
ATOM   4177  CG2 THR A 271     126.380   9.400  57.740  1.00  0.00           C
ATOM   4178 1HG2 THR A 271     125.640   9.210  56.960  1.00  0.00           H
ATOM   4179 2HG2 THR A 271     126.480   8.550  58.420  1.00  0.00           H
ATOM   4180 3HG2 THR A 271     126.070  10.340  58.210  1.00  0.00           H
ATOM   4181  OG1 THR A 271     127.320  10.280  55.840  1.00  0.00           O
ATOM   4182  HG1 THR A 271     128.090  10.230  55.270  1.00  0.00           H
ATOM   4183  C   THR A 271     129.180   9.210  59.040  1.00  0.00           C
ATOM   4184  O   THR A 271     130.180   8.580  58.690  1.00  0.00           O
ATOM   4185  N   TYR A 272     128.630   9.120  60.260  1.00  0.00           N
ATOM   4186  H   TYR A 272     128.010   9.860  60.560  1.00  0.00           H
ATOM   4187  CA  TYR A 272     128.970   8.210  61.330  1.00  0.00           C
ATOM   4188  HA  TYR A 272     129.630   7.440  60.920  1.00  0.00           H
ATOM   4189  CB  TYR A 272     129.690   8.980  62.530  1.00  0.00           C
ATOM   4190  HB1 TYR A 272     129.140   9.870  62.830  1.00  0.00           H
ATOM   4191  HB2 TYR A 272     130.650   9.410  62.280  1.00  0.00           H
ATOM   4192  CG  TYR A 272     129.960   8.280  63.770  1.00  0.00           C
ATOM   4193  CD1 TYR A 272     130.950   7.350  63.790  1.00  0.00           C
ATOM   4194  HD1 TYR A 272     131.430   7.000  62.880  1.00  0.00           H
ATOM   4195  CE1 TYR A 272     131.260   6.690  64.970  1.00  0.00           C
ATOM   4196  HE1 TYR A 272     131.920   5.850  64.850  1.00  0.00           H
ATOM   4197  CZ  TYR A 272     130.430   6.860  66.100  1.00  0.00           C
ATOM   4198  OH  TYR A 272     130.630   6.150  67.220  1.00  0.00           O
ATOM   4199  HH  TYR A 272     129.980   6.270  67.920  1.00  0.00           H
ATOM   4200  CE2 TYR A 272     129.390   7.850  66.050  1.00  0.00           C
ATOM   4201  HE2 TYR A 272     128.770   8.050  66.910  1.00  0.00           H
ATOM   4202  CD2 TYR A 272     129.130   8.590  64.880  1.00  0.00           C
ATOM   4203  HD2 TYR A 272     128.380   9.360  64.930  1.00  0.00           H
ATOM   4204  C   TYR A 272     127.720   7.420  61.850  1.00  0.00           C
ATOM   4205  O   TYR A 272     126.630   7.960  61.730  1.00  0.00           O
ATOM   4206  N   ALA A 273     127.910   6.230  62.360  1.00  0.00           N
ATOM   4207  H   ALA A 273     128.860   5.890  62.330  1.00  0.00           H
ATOM   4208  CA  ALA A 273     126.930   5.500  63.160  1.00  0.00           C
ATOM   4209  HA  ALA A 273     126.240   6.260  63.530  1.00  0.00           H
ATOM   4210  CB  ALA A 273     126.060   4.670  62.200  1.00  0.00           C
ATOM   4211  HB1 ALA A 273     125.420   3.980  62.750  1.00  0.00           H
ATOM   4212  HB2 ALA A 273     125.520   5.330  61.520  1.00  0.00           H
ATOM   4213  HB3 ALA A 273     126.710   4.050  61.590  1.00  0.00           H
ATOM   4214  C   ALA A 273     127.550   4.700  64.330  1.00  0.00           C
ATOM   4215  O   ALA A 273     128.700   4.340  64.140  1.00  0.00           O
ATOM   4216  N   PRO A 274     126.830   4.420  65.410  1.00  0.00           N
ATOM   4217  CD  PRO A 274     127.470   3.890  66.620  1.00  0.00           C
ATOM   4218  HD1 PRO A 274     127.660   4.630  67.390  1.00  0.00           H
ATOM   4219  HD2 PRO A 274     128.350   3.300  66.380  1.00  0.00           H
ATOM   4220  CG  PRO A 274     126.310   3.040  67.170  1.00  0.00           C
ATOM   4221  HG1 PRO A 274     126.320   3.080  68.260  1.00  0.00           H
ATOM   4222  HG2 PRO A 274     126.170   2.030  66.770  1.00  0.00           H
ATOM   4223  CB  PRO A 274     125.030   3.800  66.780  1.00  0.00           C
ATOM   4224  HB1 PRO A 274     124.670   4.420  67.600  1.00  0.00           H
ATOM   4225  HB2 PRO A 274     124.210   3.130  66.510  1.00  0.00           H
ATOM   4226  CA  PRO A 274     125.450   4.690  65.660  1.00  0.00           C
ATOM   4227  HA  PRO A 274     124.820   4.500  64.790  1.00  0.00           H
ATOM   4228  C   PRO A 274     125.230   6.230  66.100  1.00  0.00           C
ATOM   4229  O   PRO A 274     126.140   6.820  66.650  1.00  0.00           O
ATOM   4230  N   VAL A 275     124.050   6.790  65.970  1.00  0.00           N
ATOM   4231  H   VAL A 275     123.350   6.280  65.460  1.00  0.00           H
ATOM   4232  CA  VAL A 275     123.690   8.150  66.390  1.00  0.00           C
ATOM   4233  HA  VAL A 275     124.420   8.370  67.170  1.00  0.00           H
ATOM   4234  CB  VAL A 275     123.830   9.320  65.310  1.00  0.00           C
ATOM   4235  HB  VAL A 275     123.290  10.220  65.590  1.00  0.00           H
ATOM   4236  CG1 VAL A 275     125.330   9.620  65.150  1.00  0.00           C
ATOM   4237 1HG1 VAL A 275     125.830   9.700  66.120  1.00  0.00           H
ATOM   4238 2HG1 VAL A 275     125.910   8.860  64.630  1.00  0.00           H
ATOM   4239 3HG1 VAL A 275     125.570  10.490  64.530  1.00  0.00           H
ATOM   4240  CG2 VAL A 275     123.210   9.020  63.940  1.00  0.00           C
ATOM   4241 1HG2 VAL A 275     123.200   9.820  63.210  1.00  0.00           H
ATOM   4242 2HG2 VAL A 275     123.700   8.150  63.510  1.00  0.00           H
ATOM   4243 3HG2 VAL A 275     122.180   8.670  64.080  1.00  0.00           H
ATOM   4244  C   VAL A 275     122.310   8.240  66.990  1.00  0.00           C
ATOM   4245  O   VAL A 275     122.240   8.940  68.010  1.00  0.00           O
ATOM   4246  N   ILE A 276     121.220   7.600  66.530  1.00  0.00           N
ATOM   4247  H   ILE A 276     121.370   7.080  65.670  1.00  0.00           H
ATOM   4248  CA  ILE A 276     119.880   7.530  67.200  1.00  0.00           C
ATOM   4249  HA  ILE A 276     120.060   7.690  68.270  1.00  0.00           H
ATOM   4250  CB  ILE A 276     119.000   8.630  66.650  1.00  0.00           C
ATOM   4251  HB  ILE A 276     119.550   9.540  66.900  1.00  0.00           H
ATOM   4252  CG2 ILE A 276     118.840   8.600  65.090  1.00  0.00           C
ATOM   4253 1HG2 ILE A 276     119.760   8.550  64.500  1.00  0.00           H
ATOM   4254 2HG2 ILE A 276     118.210   7.740  64.830  1.00  0.00           H
ATOM   4255 3HG2 ILE A 276     118.470   9.580  64.800  1.00  0.00           H
ATOM   4256  CG1 ILE A 276     117.510   8.780  67.130  1.00  0.00           C
ATOM   4257 1HG1 ILE A 276     117.000   7.810  67.130  1.00  0.00           H
ATOM   4258 2HG1 ILE A 276     116.930   9.460  66.510  1.00  0.00           H
ATOM   4259  CD  ILE A 276     117.480   9.380  68.560  1.00  0.00           C
ATOM   4260  HD1 ILE A 276     117.810  10.420  68.570  1.00  0.00           H
ATOM   4261  HD2 ILE A 276     116.460   9.360  68.930  1.00  0.00           H
ATOM   4262  HD3 ILE A 276     118.120   8.860  69.280  1.00  0.00           H
ATOM   4263  C   ILE A 276     119.230   6.230  66.830  1.00  0.00           C
ATOM   4264  O   ILE A 276     119.230   5.740  65.720  1.00  0.00           O
ATOM   4265  N   SER A 277     118.680   5.610  67.870  1.00  0.00           N
ATOM   4266  H   SER A 277     118.680   6.130  68.730  1.00  0.00           H
ATOM   4267  CA  SER A 277     118.070   4.260  67.880  1.00  0.00           C
ATOM   4268  HA  SER A 277     117.980   3.810  68.860  1.00  0.00           H
ATOM   4269  CB  SER A 277     116.590   4.400  67.320  1.00  0.00           C
ATOM   4270  HB1 SER A 277     115.980   3.500  67.470  1.00  0.00           H
ATOM   4271  HB2 SER A 277     116.490   4.590  66.250  1.00  0.00           H
ATOM   4272  OG  SER A 277     116.000   5.440  68.050  1.00  0.00           O
ATOM   4273  HG  SER A 277     115.210   5.730  67.580  1.00  0.00           H
ATOM   4274  C   SER A 277     118.870   3.100  67.260  1.00  0.00           C
ATOM   4275  O   SER A 277     118.320   2.200  66.640  1.00  0.00           O
ATOM   4276  N   ALA A 278     120.210   3.230  67.370  1.00  0.00           N
ATOM   4277  H   ALA A 278     120.540   4.100  67.780  1.00  0.00           H
ATOM   4278  CA  ALA A 278     121.130   2.360  66.620  1.00  0.00           C
ATOM   4279  HA  ALA A 278     120.590   1.470  66.290  1.00  0.00           H
ATOM   4280  CB  ALA A 278     121.710   2.940  65.380  1.00  0.00           C
ATOM   4281  HB1 ALA A 278     122.170   3.890  65.660  1.00  0.00           H
ATOM   4282  HB2 ALA A 278     122.470   2.270  64.980  1.00  0.00           H
ATOM   4283  HB3 ALA A 278     120.900   3.130  64.670  1.00  0.00           H
ATOM   4284  C   ALA A 278     122.220   1.750  67.480  1.00  0.00           C
ATOM   4285  O   ALA A 278     122.990   0.780  67.100  1.00  0.00           O
ATOM   4286  N   GLU A 284     122.280   2.220  68.760  1.00  0.00           N
ATOM   4287  H   GLU A 284     121.700   2.990  69.050  1.00  0.00           H
ATOM   4288  CA  GLU A 284     123.270   1.740  69.810  1.00  0.00           C
ATOM   4289  HA  GLU A 284     124.290   1.950  69.480  1.00  0.00           H
ATOM   4290  CB  GLU A 284     122.910   2.490  71.110  1.00  0.00           C
ATOM   4291  HB1 GLU A 284     122.010   2.040  71.530  1.00  0.00           H
ATOM   4292  HB2 GLU A 284     122.680   3.550  71.020  1.00  0.00           H
ATOM   4293  CG  GLU A 284     124.050   2.520  72.200  1.00  0.00           C
ATOM   4294  HG1 GLU A 284     124.850   3.140  71.800  1.00  0.00           H
ATOM   4295  HG2 GLU A 284     124.420   1.510  72.350  1.00  0.00           H
ATOM   4296  CD  GLU A 284     123.590   3.030  73.530  1.00  0.00           C
ATOM   4297  OE1 GLU A 284     124.020   4.150  73.870  1.00  0.00           O
ATOM   4298  OE2 GLU A 284     122.890   2.310  74.250  1.00  0.00           O
ATOM   4299  C   GLU A 284     123.270   0.220  70.110  1.00  0.00           C
ATOM   4300  O   GLU A 284     124.250 109.530  70.540  1.00  0.00           O
ATOM   4301  N   GLN A 285     122.190 109.450  69.790  1.00  0.00           N
ATOM   4302  H   GLN A 285     121.430   0.140  69.510  1.00  0.00           H
ATOM   4303  CA  GLN A 285     121.870 108.050  70.090  1.00  0.00           C
ATOM   4304  HA  GLN A 285     122.380 107.690  70.990  1.00  0.00           H
ATOM   4305  CB  GLN A 285     120.360 107.830  70.420  1.00  0.00           C
ATOM   4306  HB1 GLN A 285     120.020 108.530  71.180  1.00  0.00           H
ATOM   4307  HB2 GLN A 285     120.310 106.880  70.960  1.00  0.00           H
ATOM   4308  CG  GLN A 285     119.280 107.920  69.310  1.00  0.00           C
ATOM   4309  HG1 GLN A 285     118.330 107.530  69.660  1.00  0.00           H
ATOM   4310  HG2 GLN A 285     119.710 107.370  68.470  1.00  0.00           H
ATOM   4311  CD  GLN A 285     119.000 109.350  68.920  1.00  0.00           C
ATOM   4312  OE1 GLN A 285     119.830   0.300  68.660  1.00  0.00           O
ATOM   4313  NE2 GLN A 285     117.780 109.690  68.740  1.00  0.00           N
ATOM   4314 1HE2 GLN A 285     117.080 109.000  68.970  1.00  0.00           H
ATOM   4315 2HE2 GLN A 285     117.640   0.670  68.290  1.00  0.00           H
ATOM   4316  C   GLN A 285     122.280 107.050  68.960  1.00  0.00           C
ATOM   4317  O   GLN A 285     122.010 105.850  69.100  1.00  0.00           O
ATOM   4318  N   LEU A 286     122.810 107.500  67.830  1.00  0.00           N
ATOM   4319  H   LEU A 286     123.040 108.480  67.790  1.00  0.00           H
ATOM   4320  CA  LEU A 286     122.860 106.720  66.580  1.00  0.00           C
ATOM   4321  HA  LEU A 286     122.160 105.890  66.600  1.00  0.00           H
ATOM   4322  CB  LEU A 286     122.310 107.490  65.410  1.00  0.00           C
ATOM   4323  HB1 LEU A 286     122.430 106.920  64.490  1.00  0.00           H
ATOM   4324  HB2 LEU A 286     122.860 108.420  65.230  1.00  0.00           H
ATOM   4325  CG  LEU A 286     120.830 107.950  65.480  1.00  0.00           C
ATOM   4326  HG  LEU A 286     120.810 108.580  66.370  1.00  0.00           H
ATOM   4327  CD1 LEU A 286     120.580 108.840  64.260  1.00  0.00           C
ATOM   4328 1HD1 LEU A 286     120.480 108.260  63.330  1.00  0.00           H
ATOM   4329 2HD1 LEU A 286     119.700 109.450  64.400  1.00  0.00           H
ATOM   4330 3HD1 LEU A 286     121.330 109.640  64.230  1.00  0.00           H
ATOM   4331  CD2 LEU A 286     119.730 106.840  65.510  1.00  0.00           C
ATOM   4332 1HD2 LEU A 286     119.620 106.350  64.540  1.00  0.00           H
ATOM   4333 2HD2 LEU A 286     120.010 106.050  66.210  1.00  0.00           H
ATOM   4334 3HD2 LEU A 286     118.800 107.360  65.730  1.00  0.00           H
ATOM   4335  C   LEU A 286     124.230 106.100  66.240  1.00  0.00           C
ATOM   4336  O   LEU A 286     125.130 106.340  66.960  1.00  0.00           O
ATOM   4337  N   SER A 287     124.310 105.310  65.130  1.00  0.00           N
ATOM   4338  H   SER A 287     123.520 105.220  64.510  1.00  0.00           H
ATOM   4339  CA  SER A 287     125.440 104.550  64.680  1.00  0.00           C
ATOM   4340  HA  SER A 287     126.150 104.310  65.480  1.00  0.00           H
ATOM   4341  CB  SER A 287     125.020 103.130  64.190  1.00  0.00           C
ATOM   4342  HB1 SER A 287     124.410 102.740  65.010  1.00  0.00           H
ATOM   4343  HB2 SER A 287     125.940 102.580  64.030  1.00  0.00           H
ATOM   4344  OG  SER A 287     124.400 103.150  62.910  1.00  0.00           O
ATOM   4345  HG  SER A 287     123.450 103.270  62.910  1.00  0.00           H
ATOM   4346  C   SER A 287     126.280 105.270  63.650  1.00  0.00           C
ATOM   4347  O   SER A 287     125.800 106.240  63.120  1.00  0.00           O
ATOM   4348  N   VAL A 288     127.500 104.780  63.280  1.00  0.00           N
ATOM   4349  H   VAL A 288     127.920 104.010  63.780  1.00  0.00           H
ATOM   4350  CA  VAL A 288     128.390 105.460  62.270  1.00  0.00           C
ATOM   4351  HA  VAL A 288     128.670 106.380  62.780  1.00  0.00           H
ATOM   4352  CB  VAL A 288     129.730 104.750  62.100  1.00  0.00           C
ATOM   4353  HB  VAL A 288     130.340 104.660  62.990  1.00  0.00           H
ATOM   4354  CG1 VAL A 288     129.720 103.370  61.400  1.00  0.00           C
ATOM   4355 1HG1 VAL A 288     129.370 102.690  62.170  1.00  0.00           H
ATOM   4356 2HG1 VAL A 288     128.880 103.300  60.710  1.00  0.00           H
ATOM   4357 3HG1 VAL A 288     130.660 102.990  60.990  1.00  0.00           H
ATOM   4358  CG2 VAL A 288     130.600 105.580  61.090  1.00  0.00           C
ATOM   4359 1HG2 VAL A 288     130.910 106.540  61.490  1.00  0.00           H
ATOM   4360 2HG2 VAL A 288     131.570 105.140  60.870  1.00  0.00           H
ATOM   4361 3HG2 VAL A 288     130.030 105.770  60.170  1.00  0.00           H
ATOM   4362  C   VAL A 288     127.670 105.760  60.950  1.00  0.00           C
ATOM   4363  O   VAL A 288     127.700 106.870  60.440  1.00  0.00           O
ATOM   4364  N   ALA A 289     126.950 104.750  60.440  1.00  0.00           N
ATOM   4365  H   ALA A 289     126.870 103.890  60.970  1.00  0.00           H
ATOM   4366  CA  ALA A 289     126.190 104.930  59.140  1.00  0.00           C
ATOM   4367  HA  ALA A 289     127.010 105.190  58.470  1.00  0.00           H
ATOM   4368  CB  ALA A 289     125.650 103.590  58.720  1.00  0.00           C
ATOM   4369  HB1 ALA A 289     126.460 102.990  58.300  1.00  0.00           H
ATOM   4370  HB2 ALA A 289     125.270 103.000  59.560  1.00  0.00           H
ATOM   4371  HB3 ALA A 289     124.930 103.800  57.920  1.00  0.00           H
ATOM   4372  C   ALA A 289     125.120 105.990  59.210  1.00  0.00           C
ATOM   4373  O   ALA A 289     124.990 106.860  58.330  1.00  0.00           O
ATOM   4374  N   GLU A 290     124.440 106.010  60.330  1.00  0.00           N
ATOM   4375  H   GLU A 290     124.660 105.410  61.110  1.00  0.00           H
ATOM   4376  CA  GLU A 290     123.260 106.930  60.460  1.00  0.00           C
ATOM   4377  HA  GLU A 290     122.700 106.950  59.520  1.00  0.00           H
ATOM   4378  CB  GLU A 290     122.370 106.460  61.600  1.00  0.00           C
ATOM   4379  HB1 GLU A 290     121.600 107.170  61.900  1.00  0.00           H
ATOM   4380  HB2 GLU A 290     122.940 106.130  62.470  1.00  0.00           H
ATOM   4381  CG  GLU A 290     121.650 105.150  61.170  1.00  0.00           C
ATOM   4382  HG1 GLU A 290     122.340 104.440  60.710  1.00  0.00           H
ATOM   4383  HG2 GLU A 290     120.860 105.350  60.450  1.00  0.00           H
ATOM   4384  CD  GLU A 290     121.080 104.450  62.450  1.00  0.00           C
ATOM   4385  OE1 GLU A 290     121.760 103.900  63.340  1.00  0.00           O
ATOM   4386  OE2 GLU A 290     119.840 104.310  62.380  1.00  0.00           O
ATOM   4387  C   GLU A 290     123.670 108.410  60.770  1.00  0.00           C
ATOM   4388  O   GLU A 290     122.960 109.350  60.310  1.00  0.00           O
ATOM   4389  N   ILE A 291     124.720 108.620  61.550  1.00  0.00           N
ATOM   4390  H   ILE A 291     125.050 107.800  62.030  1.00  0.00           H
ATOM   4391  CA  ILE A 291     125.230   0.040  61.710  1.00  0.00           C
ATOM   4392  HA  ILE A 291     124.350   0.670  61.800  1.00  0.00           H
ATOM   4393  CB  ILE A 291     126.100   0.160  62.990  1.00  0.00           C
ATOM   4394  HB  ILE A 291     126.380   1.210  63.120  1.00  0.00           H
ATOM   4395  CG2 ILE A 291     125.320 109.720  64.290  1.00  0.00           C
ATOM   4396 1HG2 ILE A 291     124.300   0.170  64.250  1.00  0.00           H
ATOM   4397 2HG2 ILE A 291     125.190 108.640  64.370  1.00  0.00           H
ATOM   4398 3HG2 ILE A 291     125.930   0.190  65.110  1.00  0.00           H
ATOM   4399  CG1 ILE A 291     127.470 109.350  62.940  1.00  0.00           C
ATOM   4400 1HG1 ILE A 291     127.870 109.440  61.920  1.00  0.00           H
ATOM   4401 2HG1 ILE A 291     127.280 108.280  62.930  1.00  0.00           H
ATOM   4402  CD  ILE A 291     128.520 109.600  63.980  1.00  0.00           C
ATOM   4403  HD1 ILE A 291     128.150 109.760  64.990  1.00  0.00           H
ATOM   4404  HD2 ILE A 291     129.280 108.820  63.910  1.00  0.00           H
ATOM   4405  HD3 ILE A 291     129.080   0.590  63.760  1.00  0.00           H
ATOM   4406  C   ILE A 291     125.920   0.490  60.400  1.00  0.00           C
ATOM   4407  O   ILE A 291     125.900   1.680  60.070  1.00  0.00           O
ATOM   4408  N   THR A 292     126.440 109.460  59.620  1.00  0.00           N
ATOM   4409  H   THR A 292     126.380 108.500  59.940  1.00  0.00           H
ATOM   4410  CA  THR A 292     126.920 109.810  58.250  1.00  0.00           C
ATOM   4411  HA  THR A 292     127.630   0.720  58.360  1.00  0.00           H
ATOM   4412  CB  THR A 292     127.630 108.600  57.630  1.00  0.00           C
ATOM   4413  HB  THR A 292     126.970 107.750  57.490  1.00  0.00           H
ATOM   4414  CG2 THR A 292     128.130 109.040  56.260  1.00  0.00           C
ATOM   4415 1HG2 THR A 292     128.660 108.170  55.880  1.00  0.00           H
ATOM   4416 2HG2 THR A 292     127.300 109.210  55.580  1.00  0.00           H
ATOM   4417 3HG2 THR A 292     128.790 109.900  56.350  1.00  0.00           H
ATOM   4418  OG1 THR A 292     128.740 108.340  58.400  1.00  0.00           O
ATOM   4419  HG1 THR A 292     128.480 108.020  59.270  1.00  0.00           H
ATOM   4420  C   THR A 292     125.770   0.360  57.380  1.00  0.00           C
ATOM   4421  O   THR A 292     125.870   1.540  57.000  1.00  0.00           O
ATOM   4422  N   ASN A 293     124.760 109.500  57.210  1.00  0.00           N
ATOM   4423  H   ASN A 293     124.670 108.650  57.740  1.00  0.00           H
ATOM   4424  CA  ASN A 293     123.620   0.080  56.490  1.00  0.00           C
ATOM   4425  HA  ASN A 293     123.960   0.370  55.490  1.00  0.00           H
ATOM   4426  CB  ASN A 293     122.520 108.940  56.490  1.00  0.00           C
ATOM   4427  HB1 ASN A 293     122.210 108.810  57.530  1.00  0.00           H
ATOM   4428  HB2 ASN A 293     122.960 107.970  56.250  1.00  0.00           H
ATOM   4429  CG  ASN A 293     121.310 109.320  55.580  1.00  0.00           C
ATOM   4430  OD1 ASN A 293     121.500   0.060  54.570  1.00  0.00           O
ATOM   4431  ND2 ASN A 293     120.120 109.090  56.040  1.00  0.00           N
ATOM   4432 1HD2 ASN A 293     120.070 108.480  56.850  1.00  0.00           H
ATOM   4433 2HD2 ASN A 293     119.270 109.270  55.530  1.00  0.00           H
ATOM   4434  C   ASN A 293     122.980   1.370  57.180  1.00  0.00           C
ATOM   4435  O   ASN A 293     122.550   2.300  56.460  1.00  0.00           O
ATOM   4436  N   ALA A 294     122.960   1.520  58.520  1.00  0.00           N
ATOM   4437  H   ALA A 294     123.180   0.770  59.160  1.00  0.00           H
ATOM   4438  CA  ALA A 294     122.480   2.770  59.190  1.00  0.00           C
ATOM   4439  HA  ALA A 294     121.530   3.080  58.740  1.00  0.00           H
ATOM   4440  CB  ALA A 294     122.120   2.450  60.670  1.00  0.00           C
ATOM   4441  HB1 ALA A 294     123.010   2.150  61.230  1.00  0.00           H
ATOM   4442  HB2 ALA A 294     121.650   3.310  61.150  1.00  0.00           H
ATOM   4443  HB3 ALA A 294     121.330   1.710  60.550  1.00  0.00           H
ATOM   4444  C   ALA A 294     123.560   3.890  59.080  1.00  0.00           C
ATOM   4445  O   ALA A 294     123.310   5.010  59.640  1.00  0.00           O
ATOM   4446  N   CYS A 295     124.730   3.680  58.430  1.00  0.00           N
ATOM   4447  H   CYS A 295     124.970   2.730  58.180  1.00  0.00           H
ATOM   4448  CA  CYS A 295     125.680   4.720  58.020  1.00  0.00           C
ATOM   4449  HA  CYS A 295     125.540   5.670  58.520  1.00  0.00           H
ATOM   4450  CB  CYS A 295     127.120   4.250  58.300  1.00  0.00           C
ATOM   4451  HB1 CYS A 295     127.400   3.430  57.630  1.00  0.00           H
ATOM   4452  HB2 CYS A 295     127.190   3.880  59.320  1.00  0.00           H
ATOM   4453  SG  CYS A 295     128.230   5.680  58.060  1.00  0.00           S
ATOM   4454  HG  CYS A 295     127.710   6.110  56.920  1.00  0.00           H
ATOM   4455  C   CYS A 295     125.440   5.190  56.590  1.00  0.00           C
ATOM   4456  O   CYS A 295     125.930   6.300  56.250  1.00  0.00           O
ATOM   4457  N   PHE A 296     124.810   4.450  55.740  1.00  0.00           N
ATOM   4458  H   PHE A 296     124.590   3.530  56.100  1.00  0.00           H
ATOM   4459  CA  PHE A 296     124.210   4.850  54.440  1.00  0.00           C
ATOM   4460  HA  PHE A 296     124.850   5.650  54.040  1.00  0.00           H
ATOM   4461  CB  PHE A 296     124.200   3.600  53.510  1.00  0.00           C
ATOM   4462  HB1 PHE A 296     123.530   3.870  52.690  1.00  0.00           H
ATOM   4463  HB2 PHE A 296     123.680   2.760  53.970  1.00  0.00           H
ATOM   4464  CG  PHE A 296     125.540   3.190  52.890  1.00  0.00           C
ATOM   4465  CD1 PHE A 296     126.470   2.500  53.710  1.00  0.00           C
ATOM   4466  HD1 PHE A 296     126.340   2.380  54.780  1.00  0.00           H
ATOM   4467  CE1 PHE A 296     127.690   2.040  53.090  1.00  0.00           C
ATOM   4468  HE1 PHE A 296     128.490   1.670  53.720  1.00  0.00           H
ATOM   4469  CZ  PHE A 296     127.960   2.250  51.730  1.00  0.00           C
ATOM   4470  HZ  PHE A 296     128.910   1.960  51.320  1.00  0.00           H
ATOM   4471  CE2 PHE A 296     127.010   2.890  50.860  1.00  0.00           C
ATOM   4472  HE2 PHE A 296     127.190   3.020  49.800  1.00  0.00           H
ATOM   4473  CD2 PHE A 296     125.830   3.370  51.440  1.00  0.00           C
ATOM   4474  HD2 PHE A 296     125.160   3.860  50.740  1.00  0.00           H
ATOM   4475  C   PHE A 296     122.820   5.530  54.650  1.00  0.00           C
ATOM   4476  O   PHE A 296     122.140   5.710  53.620  1.00  0.00           O
ATOM   4477  N   GLU A 297     122.390   5.910  55.810  1.00  0.00           N
ATOM   4478  H   GLU A 297     123.050   5.770  56.570  1.00  0.00           H
ATOM   4479  CA  GLU A 297     121.060   6.470  56.070  1.00  0.00           C
ATOM   4480  HA  GLU A 297     120.350   5.940  55.440  1.00  0.00           H
ATOM   4481  CB  GLU A 297     120.780   6.180  57.530  1.00  0.00           C
ATOM   4482  HB1 GLU A 297     121.460   6.880  58.020  1.00  0.00           H
ATOM   4483  HB2 GLU A 297     121.030   5.170  57.840  1.00  0.00           H
ATOM   4484  CG  GLU A 297     119.230   6.340  57.920  1.00  0.00           C
ATOM   4485  HG1 GLU A 297     118.870   7.290  57.540  1.00  0.00           H
ATOM   4486  HG2 GLU A 297     119.170   6.390  59.000  1.00  0.00           H
ATOM   4487  CD  GLU A 297     118.380   5.170  57.340  1.00  0.00           C
ATOM   4488  OE1 GLU A 297     118.040   4.230  58.090  1.00  0.00           O
ATOM   4489  OE2 GLU A 297     118.170   5.180  56.100  1.00  0.00           O
ATOM   4490  C   GLU A 297     120.940   8.000  55.660  1.00  0.00           C
ATOM   4491  O   GLU A 297     121.840   8.770  56.110  1.00  0.00           O
ATOM   4492  N   PRO A 298     119.910   8.430  54.920  1.00  0.00           N
ATOM   4493  CD  PRO A 298     118.980   7.630  54.180  1.00  0.00           C
ATOM   4494  HD1 PRO A 298     118.050   7.380  54.680  1.00  0.00           H
ATOM   4495  HD2 PRO A 298     119.500   6.740  53.820  1.00  0.00           H
ATOM   4496  CG  PRO A 298     118.400   8.480  53.030  1.00  0.00           C
ATOM   4497  HG1 PRO A 298     117.410   8.110  52.740  1.00  0.00           H
ATOM   4498  HG2 PRO A 298     119.100   8.510  52.200  1.00  0.00           H
ATOM   4499  CB  PRO A 298     118.470   9.750  53.710  1.00  0.00           C
ATOM   4500  HB1 PRO A 298     117.550   9.820  54.290  1.00  0.00           H
ATOM   4501  HB2 PRO A 298     118.590  10.580  53.020  1.00  0.00           H
ATOM   4502  CA  PRO A 298     119.670   9.780  54.670  1.00  0.00           C
ATOM   4503  HA  PRO A 298     120.540  10.100  54.100  1.00  0.00           H
ATOM   4504  C   PRO A 298     119.510  10.570  55.930  1.00  0.00           C
ATOM   4505  O   PRO A 298     120.140  11.580  56.110  1.00  0.00           O
ATOM   4506  N   ALA A 299     118.690  10.130  56.870  1.00  0.00           N
ATOM   4507  H   ALA A 299     118.260   9.220  56.770  1.00  0.00           H
ATOM   4508  CA  ALA A 299     118.460  10.880  58.100  1.00  0.00           C
ATOM   4509  HA  ALA A 299     118.230  11.910  57.860  1.00  0.00           H
ATOM   4510  CB  ALA A 299     117.240  10.380  58.800  1.00  0.00           C
ATOM   4511  HB1 ALA A 299     117.370   9.340  59.110  1.00  0.00           H
ATOM   4512  HB2 ALA A 299     116.890  10.990  59.630  1.00  0.00           H
ATOM   4513  HB3 ALA A 299     116.450  10.370  58.060  1.00  0.00           H
ATOM   4514  C   ALA A 299     119.640  10.970  59.080  1.00  0.00           C
ATOM   4515  O   ALA A 299     119.640  11.890  59.920  1.00  0.00           O
ATOM   4516  N   ASN A 300     120.680  10.180  58.930  1.00  0.00           N
ATOM   4517  H   ASN A 300     120.720   9.440  58.250  1.00  0.00           H
ATOM   4518  CA  ASN A 300     121.850  10.350  59.790  1.00  0.00           C
ATOM   4519  HA  ASN A 300     121.490  10.860  60.680  1.00  0.00           H
ATOM   4520  CB  ASN A 300     122.350   8.970  60.350  1.00  0.00           C
ATOM   4521  HB1 ASN A 300     123.360   9.090  60.750  1.00  0.00           H
ATOM   4522  HB2 ASN A 300     122.570   8.280  59.540  1.00  0.00           H
ATOM   4523  CG  ASN A 300     121.500   8.270  61.350  1.00  0.00           C
ATOM   4524  OD1 ASN A 300     120.740   8.890  62.060  1.00  0.00           O
ATOM   4525  ND2 ASN A 300     121.580   6.960  61.310  1.00  0.00           N
ATOM   4526 1HD2 ASN A 300     122.160   6.540  60.600  1.00  0.00           H
ATOM   4527 2HD2 ASN A 300     121.000   6.380  61.900  1.00  0.00           H
ATOM   4528  C   ASN A 300     122.920  11.260  59.180  1.00  0.00           C
ATOM   4529  O   ASN A 300     124.060  11.280  59.670  1.00  0.00           O
ATOM   4530  N   GLN A 301     122.710  11.820  58.010  1.00  0.00           N
ATOM   4531  H   GLN A 301     121.750  11.810  57.680  1.00  0.00           H
ATOM   4532  CA  GLN A 301     123.760  12.600  57.310  1.00  0.00           C
ATOM   4533  HA  GLN A 301     124.630  12.000  57.070  1.00  0.00           H
ATOM   4534  CB  GLN A 301     123.160  13.060  55.990  1.00  0.00           C
ATOM   4535  HB1 GLN A 301     123.700  13.900  55.570  1.00  0.00           H
ATOM   4536  HB2 GLN A 301     122.140  13.420  56.170  1.00  0.00           H
ATOM   4537  CG  GLN A 301     123.150  11.920  54.930  1.00  0.00           C
ATOM   4538  HG1 GLN A 301     122.570  11.090  55.310  1.00  0.00           H
ATOM   4539  HG2 GLN A 301     124.170  11.580  54.740  1.00  0.00           H
ATOM   4540  CD  GLN A 301     122.500  12.380  53.600  1.00  0.00           C
ATOM   4541  OE1 GLN A 301     121.340  12.550  53.380  1.00  0.00           O
ATOM   4542  NE2 GLN A 301     123.300  12.680  52.560  1.00  0.00           N
ATOM   4543 1HE2 GLN A 301     124.270  12.570  52.830  1.00  0.00           H
ATOM   4544 2HE2 GLN A 301     122.880  13.280  51.860  1.00  0.00           H
ATOM   4545  C   GLN A 301     124.230  13.890  58.070  1.00  0.00           C
ATOM   4546  O   GLN A 301     123.450  14.350  58.910  1.00  0.00           O
ATOM   4547  N   MET A 302     125.390  14.520  57.790  1.00  0.00           N
ATOM   4548  H   MET A 302     125.900  14.150  57.010  1.00  0.00           H
ATOM   4549  CA  MET A 302     125.850  15.790  58.360  1.00  0.00           C
ATOM   4550  HA  MET A 302     125.070  16.200  59.000  1.00  0.00           H
ATOM   4551  CB  MET A 302     127.090  15.490  59.260  1.00  0.00           C
ATOM   4552  HB1 MET A 302     127.520  16.450  59.550  1.00  0.00           H
ATOM   4553  HB2 MET A 302     127.860  14.980  58.660  1.00  0.00           H
ATOM   4554  CG  MET A 302     126.750  14.610  60.490  1.00  0.00           C
ATOM   4555  HG1 MET A 302     126.450  13.590  60.220  1.00  0.00           H
ATOM   4556  HG2 MET A 302     125.940  15.070  61.040  1.00  0.00           H
ATOM   4557  SD  MET A 302     128.210  14.570  61.600  1.00  0.00           S
ATOM   4558  CE  MET A 302     127.720  13.360  62.870  1.00  0.00           C
ATOM   4559  HE1 MET A 302     126.920  13.720  63.520  1.00  0.00           H
ATOM   4560  HE2 MET A 302     127.350  12.480  62.360  1.00  0.00           H
ATOM   4561  HE3 MET A 302     128.550  13.160  63.550  1.00  0.00           H
ATOM   4562  C   MET A 302     126.100  16.850  57.240  1.00  0.00           C
ATOM   4563  O   MET A 302     126.830  17.830  57.440  1.00  0.00           O
ATOM   4564  N   VAL A 303     125.320  16.680  56.220  1.00  0.00           N
ATOM   4565  H   VAL A 303     124.770  15.840  56.190  1.00  0.00           H
ATOM   4566  CA  VAL A 303     125.120  17.570  55.050  1.00  0.00           C
ATOM   4567  HA  VAL A 303     125.200  18.620  55.320  1.00  0.00           H
ATOM   4568  CB  VAL A 303     126.090  17.290  53.820  1.00  0.00           C
ATOM   4569  HB  VAL A 303     125.690  17.710  52.890  1.00  0.00           H
ATOM   4570  CG1 VAL A 303     127.480  17.990  54.060  1.00  0.00           C
ATOM   4571 1HG1 VAL A 303     128.230  17.530  53.420  1.00  0.00           H
ATOM   4572 2HG1 VAL A 303     127.440  19.070  53.900  1.00  0.00           H
ATOM   4573 3HG1 VAL A 303     127.840  17.720  55.050  1.00  0.00           H
ATOM   4574  CG2 VAL A 303     126.170  15.780  53.660  1.00  0.00           C
ATOM   4575 1HG2 VAL A 303     126.670  15.290  54.490  1.00  0.00           H
ATOM   4576 2HG2 VAL A 303     125.180  15.350  53.500  1.00  0.00           H
ATOM   4577 3HG2 VAL A 303     126.650  15.570  52.700  1.00  0.00           H
ATOM   4578  C   VAL A 303     123.710  17.410  54.470  1.00  0.00           C
ATOM   4579  O   VAL A 303     123.000  16.450  54.860  1.00  0.00           O
ATOM   4580  N   LYS A 304     123.300  18.300  53.590  1.00  0.00           N
ATOM   4581  H   LYS A 304     123.930  19.020  53.290  1.00  0.00           H
ATOM   4582  CA  LYS A 304     121.940  18.360  53.070  1.00  0.00           C
ATOM   4583  HA  LYS A 304     121.270  17.760  53.690  1.00  0.00           H
ATOM   4584  CB  LYS A 304     121.400  19.770  52.870  1.00  0.00           C
ATOM   4585  HB1 LYS A 304     120.380  19.830  52.480  1.00  0.00           H
ATOM   4586  HB2 LYS A 304     122.140  20.360  52.340  1.00  0.00           H
ATOM   4587  CG  LYS A 304     121.220  20.410  54.260  1.00  0.00           C
ATOM   4588  HG1 LYS A 304     122.250  20.580  54.570  1.00  0.00           H
ATOM   4589  HG2 LYS A 304     120.790  19.790  55.040  1.00  0.00           H
ATOM   4590  CD  LYS A 304     120.340  21.700  54.170  1.00  0.00           C
ATOM   4591  HD1 LYS A 304     119.270  21.470  54.150  1.00  0.00           H
ATOM   4592  HD2 LYS A 304     120.480  22.250  53.250  1.00  0.00           H
ATOM   4593  CE  LYS A 304     120.510  22.640  55.400  1.00  0.00           C
ATOM   4594  HE1 LYS A 304     120.610  21.990  56.260  1.00  0.00           H
ATOM   4595  HE2 LYS A 304     119.680  23.320  55.590  1.00  0.00           H
ATOM   4596  NZ  LYS A 304     121.710  23.480  55.190  1.00  0.00           N
ATOM   4597  HZ1 LYS A 304     121.860  23.870  54.270  1.00  0.00           H
ATOM   4598  HZ2 LYS A 304     121.650  24.210  55.880  1.00  0.00           H
ATOM   4599  HZ3 LYS A 304     122.540  22.920  55.370  1.00  0.00           H
ATOM   4600  C   LYS A 304     122.010  17.710  51.720  1.00  0.00           C
ATOM   4601  O   LYS A 304     120.970  17.370  51.140  1.00  0.00           O
ATOM   4602  N   CYS A 305     123.140  17.590  51.010  1.00  0.00           N
ATOM   4603  H   CYS A 305     123.970  17.970  51.430  1.00  0.00           H
ATOM   4604  CA  CYS A 305     123.310  16.810  49.830  1.00  0.00           C
ATOM   4605  HA  CYS A 305     122.820  17.330  49.010  1.00  0.00           H
ATOM   4606  CB  CYS A 305     124.800  16.730  49.500  1.00  0.00           C
ATOM   4607  HB1 CYS A 305     124.990  16.230  48.550  1.00  0.00           H
ATOM   4608  HB2 CYS A 305     125.290  16.130  50.260  1.00  0.00           H
ATOM   4609  SG  CYS A 305     125.510  18.440  49.610  1.00  0.00           S
ATOM   4610  HG  CYS A 305     124.530  19.000  48.900  1.00  0.00           H
ATOM   4611  C   CYS A 305     122.710  15.390  49.810  1.00  0.00           C
ATOM   4612  O   CYS A 305     122.490  14.720  50.790  1.00  0.00           O
ATOM   4613  N   ASP A 306     122.340  14.960  48.650  1.00  0.00           N
ATOM   4614  H   ASP A 306     122.440  15.560  47.840  1.00  0.00           H
ATOM   4615  CA  ASP A 306     121.650  13.670  48.420  1.00  0.00           C
ATOM   4616  HA  ASP A 306     121.550  13.060  49.320  1.00  0.00           H
ATOM   4617  CB  ASP A 306     120.140  13.890  48.150  1.00  0.00           C
ATOM   4618  HB1 ASP A 306     120.030  14.340  47.170  1.00  0.00           H
ATOM   4619  HB2 ASP A 306     119.710  14.560  48.900  1.00  0.00           H
ATOM   4620  CG  ASP A 306     119.370  12.560  48.200  1.00  0.00           C
ATOM   4621  OD1 ASP A 306     120.010  11.510  48.450  1.00  0.00           O
ATOM   4622  OD2 ASP A 306     118.120  12.580  48.110  1.00  0.00           O
ATOM   4623  C   ASP A 306     122.430  12.650  47.470  1.00  0.00           C
ATOM   4624  O   ASP A 306     122.280  12.720  46.260  1.00  0.00           O
ATOM   4625  N   PRO A 307     123.230  11.710  48.040  1.00  0.00           N
ATOM   4626  CD  PRO A 307     123.950  12.020  49.290  1.00  0.00           C
ATOM   4627  HD1 PRO A 307     123.470  11.670  50.210  1.00  0.00           H
ATOM   4628  HD2 PRO A 307     124.160  13.080  49.390  1.00  0.00           H
ATOM   4629  CG  PRO A 307     125.200  11.140  49.220  1.00  0.00           C
ATOM   4630  HG1 PRO A 307     125.480  10.750  50.190  1.00  0.00           H
ATOM   4631  HG2 PRO A 307     126.070  11.700  48.880  1.00  0.00           H
ATOM   4632  CB  PRO A 307     124.930  10.090  48.190  1.00  0.00           C
ATOM   4633  HB1 PRO A 307     124.410   9.240  48.630  1.00  0.00           H
ATOM   4634  HB2 PRO A 307     125.830   9.690  47.730  1.00  0.00           H
ATOM   4635  CA  PRO A 307     123.920  10.700  47.230  1.00  0.00           C
ATOM   4636  HA  PRO A 307     124.450  11.190  46.410  1.00  0.00           H
ATOM   4637  C   PRO A 307     123.030   9.560  46.570  1.00  0.00           C
ATOM   4638  O   PRO A 307     123.680   8.820  45.840  1.00  0.00           O
ATOM   4639  N   ARG A 308     121.690   9.520  46.770  1.00  0.00           N
ATOM   4640  H   ARG A 308     121.330  10.210  47.410  1.00  0.00           H
ATOM   4641  CA  ARG A 308     120.680   8.790  45.870  1.00  0.00           C
ATOM   4642  HA  ARG A 308     121.180   7.940  45.400  1.00  0.00           H
ATOM   4643  CB  ARG A 308     119.410   8.400  46.540  1.00  0.00           C
ATOM   4644  HB1 ARG A 308     118.710   8.050  45.770  1.00  0.00           H
ATOM   4645  HB2 ARG A 308     118.990   9.350  46.880  1.00  0.00           H
ATOM   4646  CG  ARG A 308     119.500   7.450  47.710  1.00  0.00           C
ATOM   4647  HG1 ARG A 308     119.610   6.420  47.350  1.00  0.00           H
ATOM   4648  HG2 ARG A 308     118.510   7.450  48.170  1.00  0.00           H
ATOM   4649  CD  ARG A 308     120.510   7.720  48.870  1.00  0.00           C
ATOM   4650  HD1 ARG A 308     121.540   7.610  48.530  1.00  0.00           H
ATOM   4651  HD2 ARG A 308     120.290   6.980  49.640  1.00  0.00           H
ATOM   4652  NE  ARG A 308     120.410   9.030  49.540  1.00  0.00           N
ATOM   4653  HE  ARG A 308     119.800   9.750  49.170  1.00  0.00           H
ATOM   4654  CZ  ARG A 308     121.050   9.420  50.610  1.00  0.00           C
ATOM   4655  NH1 ARG A 308     121.910   8.640  51.160  1.00  0.00           N
ATOM   4656 1HH1 ARG A 308     121.840   7.660  50.930  1.00  0.00           H
ATOM   4657 2HH1 ARG A 308     122.300   8.870  52.060  1.00  0.00           H
ATOM   4658  NH2 ARG A 308     120.810  10.520  51.190  1.00  0.00           N
ATOM   4659 1HH2 ARG A 308     120.090  11.040  50.700  1.00  0.00           H
ATOM   4660 2HH2 ARG A 308     121.200  10.890  52.050  1.00  0.00           H
ATOM   4661  C   ARG A 308     120.290   9.670  44.730  1.00  0.00           C
ATOM   4662  O   ARG A 308     119.540   9.310  43.820  1.00  0.00           O
ATOM   4663  N   HIS A 309     120.780  10.920  44.630  1.00  0.00           N
ATOM   4664  H   HIS A 309     121.220  11.360  45.420  1.00  0.00           H
ATOM   4665  CA  HIS A 309     120.780  11.820  43.440  1.00  0.00           C
ATOM   4666  HA  HIS A 309     120.220  11.240  42.690  1.00  0.00           H
ATOM   4667  CB  HIS A 309     120.140  13.170  43.820  1.00  0.00           C
ATOM   4668  HB1 HIS A 309     120.820  13.710  44.480  1.00  0.00           H
ATOM   4669  HB2 HIS A 309     119.190  12.960  44.310  1.00  0.00           H
ATOM   4670  CG  HIS A 309     119.950  14.110  42.610  1.00  0.00           C
ATOM   4671  ND1 HIS A 309     119.070  13.930  41.540  1.00  0.00           N
ATOM   4672  CE1 HIS A 309     119.280  14.890  40.690  1.00  0.00           C
ATOM   4673  HE1 HIS A 309     118.660  15.020  39.810  1.00  0.00           H
ATOM   4674  NE2 HIS A 309     120.190  15.730  41.150  1.00  0.00           N
ATOM   4675  HE2 HIS A 309     120.520  16.480  40.560  1.00  0.00           H
ATOM   4676  CD2 HIS A 309     120.670  15.270  42.390  1.00  0.00           C
ATOM   4677  HD2 HIS A 309     121.320  15.740  43.110  1.00  0.00           H
ATOM   4678  C   HIS A 309     122.160  11.930  42.830  1.00  0.00           C
ATOM   4679  O   HIS A 309     122.400  11.800  41.650  1.00  0.00           O
ATOM   4680  N   GLY A 310     123.210  12.130  43.630  1.00  0.00           N
ATOM   4681  H   GLY A 310     123.000  12.260  44.620  1.00  0.00           H
ATOM   4682  CA  GLY A 310     124.580  11.980  43.240  1.00  0.00           C
ATOM   4683  HA1 GLY A 310     125.310  12.260  44.000  1.00  0.00           H
ATOM   4684  HA2 GLY A 310     124.690  12.740  42.470  1.00  0.00           H
ATOM   4685  C   GLY A 310     125.000  10.600  42.630  1.00  0.00           C
ATOM   4686  O   GLY A 310     124.300   9.600  42.800  1.00  0.00           O
ATOM   4687  N   LYS A 311     126.100  10.490  41.930  1.00  0.00           N
ATOM   4688  H   LYS A 311     126.720  11.280  41.840  1.00  0.00           H
ATOM   4689  CA  LYS A 311     126.770   9.280  41.510  1.00  0.00           C
ATOM   4690  HA  LYS A 311     126.280   8.410  41.960  1.00  0.00           H
ATOM   4691  CB  LYS A 311     126.700   9.000  40.040  1.00  0.00           C
ATOM   4692  HB1 LYS A 311     127.060   7.970  39.940  1.00  0.00           H
ATOM   4693  HB2 LYS A 311     127.360   9.750  39.610  1.00  0.00           H
ATOM   4694  CG  LYS A 311     125.320   9.050  39.290  1.00  0.00           C
ATOM   4695  HG1 LYS A 311     124.960  10.070  39.380  1.00  0.00           H
ATOM   4696  HG2 LYS A 311     124.630   8.280  39.630  1.00  0.00           H
ATOM   4697  CD  LYS A 311     125.480   8.730  37.740  1.00  0.00           C
ATOM   4698  HD1 LYS A 311     126.340   9.150  37.210  1.00  0.00           H
ATOM   4699  HD2 LYS A 311     124.530   9.020  37.290  1.00  0.00           H
ATOM   4700  CE  LYS A 311     125.500   7.200  37.550  1.00  0.00           C
ATOM   4701  HE1 LYS A 311     124.640   6.740  38.040  1.00  0.00           H
ATOM   4702  HE2 LYS A 311     126.420   6.750  37.940  1.00  0.00           H
ATOM   4703  NZ  LYS A 311     125.490   6.730  36.110  1.00  0.00           N
ATOM   4704  HZ1 LYS A 311     125.570   5.730  36.020  1.00  0.00           H
ATOM   4705  HZ2 LYS A 311     124.710   7.100  35.580  1.00  0.00           H
ATOM   4706  HZ3 LYS A 311     126.310   7.070  35.610  1.00  0.00           H
ATOM   4707  C   LYS A 311     128.170   9.220  42.180  1.00  0.00           C
ATOM   4708  O   LYS A 311     128.930  10.150  42.160  1.00  0.00           O
ATOM   4709  N   TYR A 312     128.450   8.070  42.750  1.00  0.00           N
ATOM   4710  H   TYR A 312     127.790   7.320  42.920  1.00  0.00           H
ATOM   4711  CA  TYR A 312     129.690   7.970  43.530  1.00  0.00           C
ATOM   4712  HA  TYR A 312     129.800   8.890  44.100  1.00  0.00           H
ATOM   4713  CB  TYR A 312     129.560   6.800  44.550  1.00  0.00           C
ATOM   4714  HB1 TYR A 312     130.560   6.500  44.870  1.00  0.00           H
ATOM   4715  HB2 TYR A 312     129.130   6.070  43.870  1.00  0.00           H
ATOM   4716  CG  TYR A 312     128.680   6.920  45.780  1.00  0.00           C
ATOM   4717  CD1 TYR A 312     129.220   7.540  46.970  1.00  0.00           C
ATOM   4718  HD1 TYR A 312     130.260   7.840  47.060  1.00  0.00           H
ATOM   4719  CE1 TYR A 312     128.420   7.680  48.080  1.00  0.00           C
ATOM   4720  HE1 TYR A 312     128.780   8.080  49.010  1.00  0.00           H
ATOM   4721  CZ  TYR A 312     127.060   7.170  48.040  1.00  0.00           C
ATOM   4722  OH  TYR A 312     126.270   7.290  49.150  1.00  0.00           O
ATOM   4723  HH  TYR A 312     125.410   6.900  48.980  1.00  0.00           H
ATOM   4724  CE2 TYR A 312     126.510   6.610  46.850  1.00  0.00           C
ATOM   4725  HE2 TYR A 312     125.520   6.190  46.760  1.00  0.00           H
ATOM   4726  CD2 TYR A 312     127.400   6.410  45.800  1.00  0.00           C
ATOM   4727  HD2 TYR A 312     127.010   6.060  44.850  1.00  0.00           H
ATOM   4728  C   TYR A 312     130.950   7.880  42.650  1.00  0.00           C
ATOM   4729  O   TYR A 312     130.940   7.250  41.560  1.00  0.00           O
ATOM   4730  N   MET A 313     132.060   8.450  43.210  1.00  0.00           N
ATOM   4731  H   MET A 313     131.820   9.060  43.980  1.00  0.00           H
ATOM   4732  CA  MET A 313     133.310   8.600  42.500  1.00  0.00           C
ATOM   4733  HA  MET A 313     133.380   8.020  41.580  1.00  0.00           H
ATOM   4734  CB  MET A 313     133.510  10.080  42.030  1.00  0.00           C
ATOM   4735  HB1 MET A 313     134.290  10.120  41.270  1.00  0.00           H
ATOM   4736  HB2 MET A 313     133.880  10.640  42.890  1.00  0.00           H
ATOM   4737  CG  MET A 313     132.230  10.730  41.510  1.00  0.00           C
ATOM   4738  HG1 MET A 313     131.490  10.800  42.310  1.00  0.00           H
ATOM   4739  HG2 MET A 313     131.780  10.090  40.740  1.00  0.00           H
ATOM   4740  SD  MET A 313     132.470  12.420  40.890  1.00  0.00           S
ATOM   4741  CE  MET A 313     133.390  12.200  39.340  1.00  0.00           C
ATOM   4742  HE1 MET A 313     132.740  11.730  38.600  1.00  0.00           H
ATOM   4743  HE2 MET A 313     133.750  13.190  39.060  1.00  0.00           H
ATOM   4744  HE3 MET A 313     134.250  11.540  39.490  1.00  0.00           H
ATOM   4745  C   MET A 313     134.520   8.050  43.240  1.00  0.00           C
ATOM   4746  O   MET A 313     135.400   7.640  42.580  1.00  0.00           O
ATOM   4747  N   ALA A 314     134.550   8.060  44.570  1.00  0.00           N
ATOM   4748  H   ALA A 314     133.760   8.490  45.020  1.00  0.00           H
ATOM   4749  CA  ALA A 314     135.370   7.200  45.430  1.00  0.00           C
ATOM   4750  HA  ALA A 314     135.340   6.270  44.860  1.00  0.00           H
ATOM   4751  CB  ALA A 314       1.280   7.610  45.560  1.00  0.00           C
ATOM   4752  HB1 ALA A 314       1.870   6.990  46.240  1.00  0.00           H
ATOM   4753  HB2 ALA A 314       1.740   7.630  44.570  1.00  0.00           H
ATOM   4754  HB3 ALA A 314       1.250   8.610  45.990  1.00  0.00           H
ATOM   4755  C   ALA A 314     134.710   6.870  46.750  1.00  0.00           C
ATOM   4756  O   ALA A 314     133.930   7.720  47.170  1.00  0.00           O
ATOM   4757  N   CYS A 315     134.850   5.760  47.340  1.00  0.00           N
ATOM   4758  H   CYS A 315     135.440   5.010  46.990  1.00  0.00           H
ATOM   4759  CA  CYS A 315     134.280   5.320  48.650  1.00  0.00           C
ATOM   4760  HA  CYS A 315     134.060   6.210  49.230  1.00  0.00           H
ATOM   4761  CB  CYS A 315     133.040   4.450  48.290  1.00  0.00           C
ATOM   4762  HB1 CYS A 315     132.840   3.800  49.140  1.00  0.00           H
ATOM   4763  HB2 CYS A 315     133.160   3.970  47.320  1.00  0.00           H
ATOM   4764  SG  CYS A 315     131.740   5.610  48.140  1.00  0.00           S
ATOM   4765  HG  CYS A 315     132.410   6.550  47.460  1.00  0.00           H
ATOM   4766  C   CYS A 315     135.250   4.600  49.560  1.00  0.00           C
ATOM   4767  O   CYS A 315       0.160   3.530  49.160  1.00  0.00           O
ATOM   4768  N   CYS A 316       0.000   5.080  50.820  1.00  0.00           N
ATOM   4769  H   CYS A 316     135.070   5.920  51.080  1.00  0.00           H
ATOM   4770  CA  CYS A 316       0.640   4.340  51.920  1.00  0.00           C
ATOM   4771  HA  CYS A 316       0.890   3.350  51.560  1.00  0.00           H
ATOM   4772  CB  CYS A 316       1.930   5.130  52.290  1.00  0.00           C
ATOM   4773  HB1 CYS A 316       1.590   5.990  52.870  1.00  0.00           H
ATOM   4774  HB2 CYS A 316       2.500   5.420  51.400  1.00  0.00           H
ATOM   4775  SG  CYS A 316       2.810   4.070  53.430  1.00  0.00           S
ATOM   4776  HG  CYS A 316       3.820   4.930  53.580  1.00  0.00           H
ATOM   4777  C   CYS A 316     135.260   4.170  53.140  1.00  0.00           C
ATOM   4778  O   CYS A 316     134.470   5.090  53.510  1.00  0.00           O
ATOM   4779  N   LEU A 317     135.290   3.030  53.820  1.00  0.00           N
ATOM   4780  H   LEU A 317       0.250   2.280  53.380  1.00  0.00           H
ATOM   4781  CA  LEU A 317     134.390   2.720  54.930  1.00  0.00           C
ATOM   4782  HA  LEU A 317     133.850   3.630  55.190  1.00  0.00           H
ATOM   4783  CB  LEU A 317     133.350   1.590  54.640  1.00  0.00           C
ATOM   4784  HB1 LEU A 317     133.410   0.980  55.540  1.00  0.00           H
ATOM   4785  HB2 LEU A 317     133.550   1.090  53.690  1.00  0.00           H
ATOM   4786  CG  LEU A 317     131.900   2.030  54.460  1.00  0.00           C
ATOM   4787  HG  LEU A 317     131.430   1.090  54.170  1.00  0.00           H
ATOM   4788  CD1 LEU A 317     131.230   2.470  55.800  1.00  0.00           C
ATOM   4789 1HD1 LEU A 317     131.480   3.470  56.140  1.00  0.00           H
ATOM   4790 2HD1 LEU A 317     130.150   2.500  55.610  1.00  0.00           H
ATOM   4791 3HD1 LEU A 317     131.490   1.750  56.580  1.00  0.00           H
ATOM   4792  CD2 LEU A 317     131.780   3.060  53.350  1.00  0.00           C
ATOM   4793 1HD2 LEU A 317     132.280   2.650  52.470  1.00  0.00           H
ATOM   4794 2HD2 LEU A 317     130.730   3.290  53.200  1.00  0.00           H
ATOM   4795 3HD2 LEU A 317     132.380   3.940  53.600  1.00  0.00           H
ATOM   4796  C   LEU A 317     135.160   2.480  56.240  1.00  0.00           C
ATOM   4797  O   LEU A 317       0.220   1.420  56.400  1.00  0.00           O
ATOM   4798  N   LEU A 318     135.380   3.540  57.030  1.00  0.00           N
ATOM   4799  H   LEU A 318     134.920   4.400  56.790  1.00  0.00           H
ATOM   4800  CA  LEU A 318       0.720   3.490  58.200  1.00  0.00           C
ATOM   4801  HA  LEU A 318       1.640   2.940  58.010  1.00  0.00           H
ATOM   4802  CB  LEU A 318       1.170   4.930  58.630  1.00  0.00           C
ATOM   4803  HB1 LEU A 318       1.640   4.730  59.590  1.00  0.00           H
ATOM   4804  HB2 LEU A 318       0.240   5.480  58.760  1.00  0.00           H
ATOM   4805  CG  LEU A 318       2.150   5.780  57.760  1.00  0.00           C
ATOM   4806  HG  LEU A 318       1.500   6.220  57.000  1.00  0.00           H
ATOM   4807  CD1 LEU A 318       2.720   6.930  58.570  1.00  0.00           C
ATOM   4808 1HD1 LEU A 318       1.950   7.600  58.950  1.00  0.00           H
ATOM   4809 2HD1 LEU A 318       3.360   6.560  59.370  1.00  0.00           H
ATOM   4810 3HD1 LEU A 318       3.430   7.470  57.950  1.00  0.00           H
ATOM   4811  CD2 LEU A 318       3.070   4.810  57.070  1.00  0.00           C
ATOM   4812 1HD2 LEU A 318       2.510   4.220  56.350  1.00  0.00           H
ATOM   4813 2HD2 LEU A 318       3.750   5.450  56.520  1.00  0.00           H
ATOM   4814 3HD2 LEU A 318       3.600   4.170  57.780  1.00  0.00           H
ATOM   4815  C   LEU A 318     135.520   2.820  59.420  1.00  0.00           C
ATOM   4816  O   LEU A 318     134.600   3.460  60.020  1.00  0.00           O
ATOM   4817  N   TYR A 319       0.290   1.640  59.920  1.00  0.00           N
ATOM   4818  H   TYR A 319       1.200   1.350  59.590  1.00  0.00           H
ATOM   4819  CA  TYR A 319     135.240   0.850  61.020  1.00  0.00           C
ATOM   4820  HA  TYR A 319     134.210   1.200  61.130  1.00  0.00           H
ATOM   4821  CB  TYR A 319     135.260 109.270  60.610  1.00  0.00           C
ATOM   4822  HB1 TYR A 319     135.010 108.640  61.460  1.00  0.00           H
ATOM   4823  HB2 TYR A 319       0.630 108.850  60.260  1.00  0.00           H
ATOM   4824  CG  TYR A 319     134.320 108.880  59.600  1.00  0.00           C
ATOM   4825  CD1 TYR A 319     134.630 108.900  58.230  1.00  0.00           C
ATOM   4826  HD1 TYR A 319     135.560 109.300  57.860  1.00  0.00           H
ATOM   4827  CE1 TYR A 319     133.560 108.670  57.310  1.00  0.00           C
ATOM   4828  HE1 TYR A 319     133.790 108.690  56.250  1.00  0.00           H
ATOM   4829  CZ  TYR A 319     132.240 108.340  57.820  1.00  0.00           C
ATOM   4830  OH  TYR A 319     131.240 108.270  56.990  1.00  0.00           O
ATOM   4831  HH  TYR A 319     130.390 108.270  57.440  1.00  0.00           H
ATOM   4832  CE2 TYR A 319     131.970 108.360  59.160  1.00  0.00           C
ATOM   4833  HE2 TYR A 319     130.980 108.160  59.550  1.00  0.00           H
ATOM   4834  CD2 TYR A 319     133.060 108.500  60.070  1.00  0.00           C
ATOM   4835  HD2 TYR A 319     132.930 108.570  61.140  1.00  0.00           H
ATOM   4836  C   TYR A 319       0.530   1.000  62.270  1.00  0.00           C
ATOM   4837  O   TYR A 319       1.740   1.120  62.200  1.00  0.00           O
ATOM   4838  N   ARG A 320     135.430   0.960  63.390  1.00  0.00           N
ATOM   4839  H   ARG A 320     134.420   0.940  63.330  1.00  0.00           H
ATOM   4840  CA  ARG A 320       0.450   0.810  64.760  1.00  0.00           C
ATOM   4841  HA  ARG A 320       1.540   0.800  64.810  1.00  0.00           H
ATOM   4842  CB  ARG A 320       0.110   2.080  65.550  1.00  0.00           C
ATOM   4843  HB1 ARG A 320       0.590   2.050  66.530  1.00  0.00           H
ATOM   4844  HB2 ARG A 320     134.630   2.250  65.800  1.00  0.00           H
ATOM   4845  CG  ARG A 320       0.520   3.460  64.970  1.00  0.00           C
ATOM   4846  HG1 ARG A 320     135.460   3.780  64.130  1.00  0.00           H
ATOM   4847  HG2 ARG A 320       1.490   3.430  64.470  1.00  0.00           H
ATOM   4848  CD  ARG A 320       0.610   4.600  65.980  1.00  0.00           C
ATOM   4849  HD1 ARG A 320     135.240   4.760  66.520  1.00  0.00           H
ATOM   4850  HD2 ARG A 320       0.830   5.460  65.340  1.00  0.00           H
ATOM   4851  NE  ARG A 320       1.770   4.420  66.870  1.00  0.00           N
ATOM   4852  HE  ARG A 320       2.320   3.580  66.740  1.00  0.00           H
ATOM   4853  CZ  ARG A 320       2.290   5.270  67.750  1.00  0.00           C
ATOM   4854  NH1 ARG A 320       1.840   6.490  67.830  1.00  0.00           N
ATOM   4855 1HH1 ARG A 320       1.090   6.790  67.220  1.00  0.00           H
ATOM   4856 2HH1 ARG A 320       2.390   7.130  68.380  1.00  0.00           H
ATOM   4857  NH2 ARG A 320       3.180   4.870  68.660  1.00  0.00           N
ATOM   4858 1HH2 ARG A 320       3.390   3.890  68.830  1.00  0.00           H
ATOM   4859 2HH2 ARG A 320       3.610   5.530  69.300  1.00  0.00           H
ATOM   4860  C   ARG A 320       0.030 109.440  65.420  1.00  0.00           C
ATOM   4861  O   ARG A 320     134.650 108.790  65.020  1.00  0.00           O
ATOM   4862  N   GLY A 321       0.710 109.000  66.490  1.00  0.00           N
ATOM   4863  H   GLY A 321       1.570 109.520  66.650  1.00  0.00           H
ATOM   4864  CA  GLY A 321       0.530 107.680  67.180  1.00  0.00           C
ATOM   4865  HA1 GLY A 321     135.080 107.440  67.460  1.00  0.00           H
ATOM   4866  HA2 GLY A 321       1.060 107.800  68.130  1.00  0.00           H
ATOM   4867  C   GLY A 321       1.280 106.480  66.590  1.00  0.00           C
ATOM   4868  O   GLY A 321       1.830 106.540  65.460  1.00  0.00           O
ATOM   4869  N   ASP A 322       1.130 105.340  67.320  1.00  0.00           N
ATOM   4870  H   ASP A 322       0.680 105.310  68.230  1.00  0.00           H
ATOM   4871  CA  ASP A 322       1.720 104.020  67.020  1.00  0.00           C
ATOM   4872  HA  ASP A 322       2.750 104.100  66.660  1.00  0.00           H
ATOM   4873  CB  ASP A 322       1.890 103.220  68.340  1.00  0.00           C
ATOM   4874  HB1 ASP A 322       2.540 103.700  69.070  1.00  0.00           H
ATOM   4875  HB2 ASP A 322       2.340 102.250  68.110  1.00  0.00           H
ATOM   4876  CG  ASP A 322       0.600 103.000  69.070  1.00  0.00           C
ATOM   4877  OD1 ASP A 322       0.640 102.410  70.200  1.00  0.00           O
ATOM   4878  OD2 ASP A 322     135.030 103.410  68.630  1.00  0.00           O
ATOM   4879  C   ASP A 322       1.070 103.230  65.880  1.00  0.00           C
ATOM   4880  O   ASP A 322       0.950 102.020  65.910  1.00  0.00           O
ATOM   4881  N   VAL A 323       0.550 103.950  64.860  1.00  0.00           N
ATOM   4882  H   VAL A 323       0.780 104.930  64.760  1.00  0.00           H
ATOM   4883  CA  VAL A 323       0.270 103.240  63.590  1.00  0.00           C
ATOM   4884  HA  VAL A 323     135.190 102.410  63.860  1.00  0.00           H
ATOM   4885  CB  VAL A 323     135.030 104.040  62.510  1.00  0.00           C
ATOM   4886  HB  VAL A 323     134.880 103.450  61.600  1.00  0.00           H
ATOM   4887  CG1 VAL A 323     133.660 104.170  63.090  1.00  0.00           C
ATOM   4888 1HG1 VAL A 323     133.230 103.260  63.510  1.00  0.00           H
ATOM   4889 2HG1 VAL A 323     133.650 105.000  63.790  1.00  0.00           H
ATOM   4890 3HG1 VAL A 323     133.020 104.480  62.260  1.00  0.00           H
ATOM   4891  CG2 VAL A 323       0.120 105.360  62.160  1.00  0.00           C
ATOM   4892 1HG2 VAL A 323     135.530 106.080  62.960  1.00  0.00           H
ATOM   4893 2HG2 VAL A 323       1.160 105.220  61.840  1.00  0.00           H
ATOM   4894 3HG2 VAL A 323     135.270 105.840  61.270  1.00  0.00           H
ATOM   4895  C   VAL A 323       1.520 102.710  62.960  1.00  0.00           C
ATOM   4896  O   VAL A 323       2.560 103.300  62.930  1.00  0.00           O
ATOM   4897  N   VAL A 324       1.340 101.600  62.250  1.00  0.00           N
ATOM   4898  H   VAL A 324       0.430 101.160  62.200  1.00  0.00           H
ATOM   4899  CA  VAL A 324       2.330 101.080  61.240  1.00  0.00           C
ATOM   4900  HA  VAL A 324       3.310 101.550  61.370  1.00  0.00           H
ATOM   4901  CB  VAL A 324       2.690  99.560  61.480  1.00  0.00           C
ATOM   4902  HB  VAL A 324       3.420  99.180  60.760  1.00  0.00           H
ATOM   4903  CG1 VAL A 324       3.130  99.240  62.920  1.00  0.00           C
ATOM   4904 1HG1 VAL A 324       4.030  99.800  63.150  1.00  0.00           H
ATOM   4905 2HG1 VAL A 324       2.380  99.590  63.630  1.00  0.00           H
ATOM   4906 3HG1 VAL A 324       3.230  98.160  63.090  1.00  0.00           H
ATOM   4907  CG2 VAL A 324       1.400  98.730  61.280  1.00  0.00           C
ATOM   4908 1HG2 VAL A 324       1.620  97.740  60.880  1.00  0.00           H
ATOM   4909 2HG2 VAL A 324       0.830  98.590  62.200  1.00  0.00           H
ATOM   4910 3HG2 VAL A 324       0.870  99.100  60.410  1.00  0.00           H
ATOM   4911  C   VAL A 324       1.860 101.370  59.840  1.00  0.00           C
ATOM   4912  O   VAL A 324       0.620 101.640  59.600  1.00  0.00           O
ATOM   4913  N   PRO A 325       2.740 101.310  58.860  1.00  0.00           N
ATOM   4914  CD  PRO A 325       4.240 101.170  59.000  1.00  0.00           C
ATOM   4915  HD1 PRO A 325       4.480 100.120  59.180  1.00  0.00           H
ATOM   4916  HD2 PRO A 325       4.730 101.910  59.630  1.00  0.00           H
ATOM   4917  CG  PRO A 325       4.800 101.570  57.640  1.00  0.00           C
ATOM   4918  HG1 PRO A 325       5.700 101.030  57.350  1.00  0.00           H
ATOM   4919  HG2 PRO A 325       5.010 102.640  57.590  1.00  0.00           H
ATOM   4920  CB  PRO A 325       3.670 101.350  56.660  1.00  0.00           C
ATOM   4921  HB1 PRO A 325       3.720 100.280  56.460  1.00  0.00           H
ATOM   4922  HB2 PRO A 325       3.710 101.940  55.740  1.00  0.00           H
ATOM   4923  CA  PRO A 325       2.350 101.680  57.440  1.00  0.00           C
ATOM   4924  HA  PRO A 325       2.080 102.740  57.400  1.00  0.00           H
ATOM   4925  C   PRO A 325       1.200 100.900  56.840  1.00  0.00           C
ATOM   4926  O   PRO A 325       0.390 101.500  56.170  1.00  0.00           O
ATOM   4927  N   LYS A 326       1.030  99.630  57.220  1.00  0.00           N
ATOM   4928  H   LYS A 326       1.750  99.290  57.840  1.00  0.00           H
ATOM   4929  CA  LYS A 326     135.420  98.770  56.880  1.00  0.00           C
ATOM   4930  HA  LYS A 326     135.350  98.930  55.800  1.00  0.00           H
ATOM   4931  CB  LYS A 326       0.100  97.250  57.140  1.00  0.00           C
ATOM   4932  HB1 LYS A 326       0.230  97.130  58.220  1.00  0.00           H
ATOM   4933  HB2 LYS A 326       1.020  96.960  56.640  1.00  0.00           H
ATOM   4934  CG  LYS A 326     134.580  96.280  56.770  1.00  0.00           C
ATOM   4935  HG1 LYS A 326     134.070  96.600  55.860  1.00  0.00           H
ATOM   4936  HG2 LYS A 326     133.910  96.300  57.630  1.00  0.00           H
ATOM   4937  CD  LYS A 326     135.150  94.870  56.550  1.00  0.00           C
ATOM   4938  HD1 LYS A 326       0.290  94.980  55.730  1.00  0.00           H
ATOM   4939  HD2 LYS A 326     134.370  94.190  56.210  1.00  0.00           H
ATOM   4940  CE  LYS A 326       0.230  94.190  57.700  1.00  0.00           C
ATOM   4941  HE1 LYS A 326       1.240  94.610  57.790  1.00  0.00           H
ATOM   4942  HE2 LYS A 326       0.440  93.150  57.480  1.00  0.00           H
ATOM   4943  NZ  LYS A 326     134.900  94.140  58.920  1.00  0.00           N
ATOM   4944  HZ1 LYS A 326     134.120  93.510  58.800  1.00  0.00           H
ATOM   4945  HZ2 LYS A 326     135.350  93.700  59.700  1.00  0.00           H
ATOM   4946  HZ3 LYS A 326     134.510  95.030  59.180  1.00  0.00           H
ATOM   4947  C   LYS A 326     134.050  99.240  57.510  1.00  0.00           C
ATOM   4948  O   LYS A 326     133.030  98.970  56.880  1.00  0.00           O
ATOM   4949  N   ASP A 327     133.920  99.930  58.620  1.00  0.00           N
ATOM   4950  H   ASP A 327     134.740  99.910  59.200  1.00  0.00           H
ATOM   4951  CA  ASP A 327     132.700 100.510  59.140  1.00  0.00           C
ATOM   4952  HA  ASP A 327     131.830  99.850  59.120  1.00  0.00           H
ATOM   4953  CB  ASP A 327     132.820 100.990  60.610  1.00  0.00           C
ATOM   4954  HB1 ASP A 327     131.830 101.120  61.030  1.00  0.00           H
ATOM   4955  HB2 ASP A 327     133.240 101.990  60.680  1.00  0.00           H
ATOM   4956  CG  ASP A 327     133.740 100.060  61.500  1.00  0.00           C
ATOM   4957  OD1 ASP A 327     133.670  98.880  61.200  1.00  0.00           O
ATOM   4958  OD2 ASP A 327     134.290 100.470  62.520  1.00  0.00           O
ATOM   4959  C   ASP A 327     132.400 101.720  58.270  1.00  0.00           C
ATOM   4960  O   ASP A 327     131.250 102.070  57.910  1.00  0.00           O
ATOM   4961  N   VAL A 328     133.440 102.490  57.890  1.00  0.00           N
ATOM   4962  H   VAL A 328     134.310 102.230  58.320  1.00  0.00           H
ATOM   4963  CA  VAL A 328     133.310 103.650  57.010  1.00  0.00           C
ATOM   4964  HA  VAL A 328     132.470 104.290  57.300  1.00  0.00           H
ATOM   4965  CB  VAL A 328     134.610 104.490  57.080  1.00  0.00           C
ATOM   4966  HB  VAL A 328     135.410 103.790  56.820  1.00  0.00           H
ATOM   4967  CG1 VAL A 328     134.810 105.650  56.090  1.00  0.00           C
ATOM   4968 1HG1 VAL A 328     134.780 105.310  55.050  1.00  0.00           H
ATOM   4969 2HG1 VAL A 328     134.120 106.470  56.270  1.00  0.00           H
ATOM   4970 3HG1 VAL A 328       0.250 106.000  56.330  1.00  0.00           H
ATOM   4971  CG2 VAL A 328     134.630 105.060  58.510  1.00  0.00           C
ATOM   4972 1HG2 VAL A 328     134.370 104.300  59.240  1.00  0.00           H
ATOM   4973 2HG2 VAL A 328       0.050 105.440  58.790  1.00  0.00           H
ATOM   4974 3HG2 VAL A 328     133.790 105.750  58.630  1.00  0.00           H
ATOM   4975  C   VAL A 328     133.020 103.300  55.550  1.00  0.00           C
ATOM   4976  O   VAL A 328     132.240 103.980  54.880  1.00  0.00           O
ATOM   4977  N   ASN A 329     133.460 102.150  55.050  1.00  0.00           N
ATOM   4978  H   ASN A 329     133.960 101.540  55.680  1.00  0.00           H
ATOM   4979  CA  ASN A 329     133.100 101.620  53.740  1.00  0.00           C
ATOM   4980  HA  ASN A 329     133.470 102.340  53.000  1.00  0.00           H
ATOM   4981  CB  ASN A 329     133.970 100.390  53.450  1.00  0.00           C
ATOM   4982  HB1 ASN A 329     133.830  99.510  54.080  1.00  0.00           H
ATOM   4983  HB2 ASN A 329     135.030 100.630  53.520  1.00  0.00           H
ATOM   4984  CG  ASN A 329     133.750  99.740  52.120  1.00  0.00           C
ATOM   4985  OD1 ASN A 329     132.770  99.050  51.830  1.00  0.00           O
ATOM   4986  ND2 ASN A 329     134.480 100.110  51.100  1.00  0.00           N
ATOM   4987 1HD2 ASN A 329     135.160 100.870  51.070  1.00  0.00           H
ATOM   4988 2HD2 ASN A 329     134.220  99.730  50.210  1.00  0.00           H
ATOM   4989  C   ASN A 329     131.600 101.370  53.680  1.00  0.00           C
ATOM   4990  O   ASN A 329     131.030 101.760  52.630  1.00  0.00           O
ATOM   4991  N   ALA A 330     131.040 100.830  54.770  1.00  0.00           N
ATOM   4992  H   ALA A 330     131.640 100.680  55.570  1.00  0.00           H
ATOM   4993  CA  ALA A 330     129.600 100.510  54.800  1.00  0.00           C
ATOM   4994  HA  ALA A 330     129.350 100.110  53.820  1.00  0.00           H
ATOM   4995  CB  ALA A 330     129.360  99.400  55.800  1.00  0.00           C
ATOM   4996  HB1 ALA A 330     128.310  99.210  56.010  1.00  0.00           H
ATOM   4997  HB2 ALA A 330     129.840  98.460  55.540  1.00  0.00           H
ATOM   4998  HB3 ALA A 330     129.730  99.670  56.790  1.00  0.00           H
ATOM   4999  C   ALA A 330     128.770 101.740  55.150  1.00  0.00           C
ATOM   5000  O   ALA A 330     127.550 101.730  54.960  1.00  0.00           O
ATOM   5001  N   ALA A 331     129.370 102.740  55.820  1.00  0.00           N
ATOM   5002  H   ALA A 331     130.300 102.620  56.180  1.00  0.00           H
ATOM   5003  CA  ALA A 331     128.750 104.010  56.100  1.00  0.00           C
ATOM   5004  HA  ALA A 331     127.780 103.890  56.580  1.00  0.00           H
ATOM   5005  CB  ALA A 331     129.590 104.820  57.100  1.00  0.00           C
ATOM   5006  HB1 ALA A 331     129.580 104.480  58.140  1.00  0.00           H
ATOM   5007  HB2 ALA A 331     130.610 104.960  56.730  1.00  0.00           H
ATOM   5008  HB3 ALA A 331     129.050 105.760  57.130  1.00  0.00           H
ATOM   5009  C   ALA A 331     128.510 104.750  54.790  1.00  0.00           C
ATOM   5010  O   ALA A 331     127.400 105.360  54.640  1.00  0.00           O
ATOM   5011  N   ILE A 332     129.510 104.860  53.960  1.00  0.00           N
ATOM   5012  H   ILE A 332     130.410 104.640  54.370  1.00  0.00           H
ATOM   5013  CA  ILE A 332     129.440 105.490  52.620  1.00  0.00           C
ATOM   5014  HA  ILE A 332     128.900 106.410  52.830  1.00  0.00           H
ATOM   5015  CB  ILE A 332     130.850 105.890  52.120  1.00  0.00           C
ATOM   5016  HB  ILE A 332     131.380 104.940  51.990  1.00  0.00           H
ATOM   5017  CG2 ILE A 332     130.890 106.630  50.700  1.00  0.00           C
ATOM   5018 1HG2 ILE A 332     130.260 107.510  50.830  1.00  0.00           H
ATOM   5019 2HG2 ILE A 332     131.870 106.990  50.400  1.00  0.00           H
ATOM   5020 3HG2 ILE A 332     130.520 106.040  49.870  1.00  0.00           H
ATOM   5021  CG1 ILE A 332     131.620 106.810  53.120  1.00  0.00           C
ATOM   5022 1HG1 ILE A 332     132.700 106.860  53.030  1.00  0.00           H
ATOM   5023 2HG1 ILE A 332     131.390 106.410  54.110  1.00  0.00           H
ATOM   5024  CD  ILE A 332     131.160 108.280  53.400  1.00  0.00           C
ATOM   5025  HD1 ILE A 332     131.060 108.810  52.460  1.00  0.00           H
ATOM   5026  HD2 ILE A 332     130.190 108.430  53.860  1.00  0.00           H
ATOM   5027  HD3 ILE A 332     131.740 108.750  54.200  1.00  0.00           H
ATOM   5028  C   ILE A 332     128.580 104.740  51.620  1.00  0.00           C
ATOM   5029  O   ILE A 332     127.740 105.340  50.930  1.00  0.00           O
ATOM   5030  N   ALA A 333     128.690 103.400  51.610  1.00  0.00           N
ATOM   5031  H   ALA A 333     129.430 102.990  52.160  1.00  0.00           H
ATOM   5032  CA  ALA A 333     127.790 102.510  50.880  1.00  0.00           C
ATOM   5033  HA  ALA A 333     127.820 102.790  49.830  1.00  0.00           H
ATOM   5034  CB  ALA A 333     128.270 101.060  51.030  1.00  0.00           C
ATOM   5035  HB1 ALA A 333     129.290 101.040  50.630  1.00  0.00           H
ATOM   5036  HB2 ALA A 333     128.340 100.850  52.100  1.00  0.00           H
ATOM   5037  HB3 ALA A 333     127.630 100.400  50.460  1.00  0.00           H
ATOM   5038  C   ALA A 333     126.270 102.640  51.330  1.00  0.00           C
ATOM   5039  O   ALA A 333     125.430 102.560  50.420  1.00  0.00           O
ATOM   5040  N   THR A 334     125.930 102.780  52.580  1.00  0.00           N
ATOM   5041  H   THR A 334     126.670 102.710  53.260  1.00  0.00           H
ATOM   5042  CA  THR A 334     124.460 102.790  53.050  1.00  0.00           C
ATOM   5043  HA  THR A 334     123.850 102.030  52.570  1.00  0.00           H
ATOM   5044  CB  THR A 334     124.280 102.740  54.580  1.00  0.00           C
ATOM   5045  HB  THR A 334     124.830 103.530  55.100  1.00  0.00           H
ATOM   5046  CG2 THR A 334     122.900 102.810  55.140  1.00  0.00           C
ATOM   5047 1HG2 THR A 334     122.470 103.810  55.220  1.00  0.00           H
ATOM   5048 2HG2 THR A 334     122.160 102.180  54.640  1.00  0.00           H
ATOM   5049 3HG2 THR A 334     122.860 102.480  56.180  1.00  0.00           H
ATOM   5050  OG1 THR A 334     124.840 101.580  55.110  1.00  0.00           O
ATOM   5051  HG1 THR A 334     125.790 101.650  55.220  1.00  0.00           H
ATOM   5052  C   THR A 334     123.820 104.050  52.580  1.00  0.00           C
ATOM   5053  O   THR A 334     122.580 103.920  52.360  1.00  0.00           O
ATOM   5054  N   ILE A 335     124.510 105.230  52.480  1.00  0.00           N
ATOM   5055  H   ILE A 335     125.430 105.320  52.890  1.00  0.00           H
ATOM   5056  CA  ILE A 335     123.790 106.420  52.050  1.00  0.00           C
ATOM   5057  HA  ILE A 335     122.940 106.570  52.710  1.00  0.00           H
ATOM   5058  CB  ILE A 335     124.590 107.700  52.250  1.00  0.00           C
ATOM   5059  HB  ILE A 335     123.930 108.500  51.900  1.00  0.00           H
ATOM   5060  CG2 ILE A 335     124.890 107.860  53.770  1.00  0.00           C
[truncated: 718,197 more chars]
