# Supplementary material for: Identification and validation of novel microtubule suppressors with an imidazopyridine scaffold through structure-based virtual screening and docking
Source: RSC Med Chem. 2022 May 18;13(8):929–43. doi: 10.1039/d1md00392e (PMC9384815; doi:10.1039/d1md00392e)
Supplement: MD-013-D1MD00392E-s025 [file MD-013-D1MD00392E-s025.pdb]

REMARK    GENERATED BY TRJCONV
TITLE     TUBULIN ALPHA-1B CHAIN t= 500000.00000 step= 250000000
REMARK    THIS IS A SIMULATION BOX
CRYST1  135.519  109.876   96.333  90.00  90.00  90.00 P 1           1
MODEL        1
ATOM      1  N   MET A   1      27.490  39.060  61.550  1.00  0.00           N
ATOM      2  H1  MET A   1      27.030  38.850  60.680  1.00  0.00           H
ATOM      3  H2  MET A   1      27.150  39.970  61.820  1.00  0.00           H
ATOM      4  H3  MET A   1      28.470  38.850  61.420  1.00  0.00           H
ATOM      5  CA  MET A   1      27.090  37.990  62.450  1.00  0.00           C
ATOM      6  HA  MET A   1      27.340  37.060  61.940  1.00  0.00           H
ATOM      7  CB  MET A   1      27.910  38.020  63.760  1.00  0.00           C
ATOM      8  HB1 MET A   1      27.580  37.200  64.410  1.00  0.00           H
ATOM      9  HB2 MET A   1      27.740  38.990  64.220  1.00  0.00           H
ATOM     10  CG  MET A   1      29.470  37.910  63.630  1.00  0.00           C
ATOM     11  HG1 MET A   1      29.670  36.970  63.110  1.00  0.00           H
ATOM     12  HG2 MET A   1      29.880  37.680  64.610  1.00  0.00           H
ATOM     13  SD  MET A   1      30.250  39.230  62.900  1.00  0.00           S
ATOM     14  CE  MET A   1      32.000  38.710  62.940  1.00  0.00           C
ATOM     15  HE1 MET A   1      32.630  39.530  62.580  1.00  0.00           H
ATOM     16  HE2 MET A   1      32.240  38.730  64.000  1.00  0.00           H
ATOM     17  HE3 MET A   1      32.160  37.740  62.470  1.00  0.00           H
ATOM     18  C   MET A   1      25.580  37.960  62.730  1.00  0.00           C
ATOM     19  O   MET A   1      25.120  38.010  63.850  1.00  0.00           O
ATOM     20  N   ARG A   2      24.790  37.960  61.640  1.00  0.00           N
ATOM     21  H   ARG A   2      25.250  37.800  60.760  1.00  0.00           H
ATOM     22  CA  ARG A   2      23.280  38.020  61.590  1.00  0.00           C
ATOM     23  HA  ARG A   2      22.990  37.700  62.590  1.00  0.00           H
ATOM     24  CB  ARG A   2      22.770  39.510  61.580  1.00  0.00           C
ATOM     25  HB1 ARG A   2      21.700  39.590  61.420  1.00  0.00           H
ATOM     26  HB2 ARG A   2      23.140  39.980  60.660  1.00  0.00           H
ATOM     27  CG  ARG A   2      23.170  40.350  62.790  1.00  0.00           C
ATOM     28  HG1 ARG A   2      24.220  40.610  62.690  1.00  0.00           H
ATOM     29  HG2 ARG A   2      23.110  39.710  63.670  1.00  0.00           H
ATOM     30  CD  ARG A   2      22.390  41.640  63.050  1.00  0.00           C
ATOM     31  HD1 ARG A   2      22.930  42.090  63.880  1.00  0.00           H
ATOM     32  HD2 ARG A   2      21.340  41.470  63.310  1.00  0.00           H
ATOM     33  NE  ARG A   2      22.470  42.480  61.860  1.00  0.00           N
ATOM     34  HE  ARG A   2      23.390  42.790  61.580  1.00  0.00           H
ATOM     35  CZ  ARG A   2      21.490  43.170  61.330  1.00  0.00           C
ATOM     36  NH1 ARG A   2      20.250  43.100  61.660  1.00  0.00           N
ATOM     37 1HH1 ARG A   2      19.990  42.370  62.310  1.00  0.00           H
ATOM     38 2HH1 ARG A   2      19.600  43.740  61.230  1.00  0.00           H
ATOM     39  NH2 ARG A   2      21.770  44.110  60.470  1.00  0.00           N
ATOM     40 1HH2 ARG A   2      22.750  44.280  60.310  1.00  0.00           H
ATOM     41 2HH2 ARG A   2      20.970  44.540  60.030  1.00  0.00           H
ATOM     42  C   ARG A   2      22.500  36.990  60.660  1.00  0.00           C
ATOM     43  O   ARG A   2      21.240  37.000  60.560  1.00  0.00           O
ATOM     44  N   GLU A   3      23.230  36.120  60.020  1.00  0.00           N
ATOM     45  H   GLU A   3      24.210  36.100  60.290  1.00  0.00           H
ATOM     46  CA  GLU A   3      22.770  35.110  58.980  1.00  0.00           C
ATOM     47  HA  GLU A   3      22.320  35.660  58.160  1.00  0.00           H
ATOM     48  CB  GLU A   3      23.990  34.390  58.410  1.00  0.00           C
ATOM     49  HB1 GLU A   3      23.600  33.750  57.610  1.00  0.00           H
ATOM     50  HB2 GLU A   3      24.390  33.760  59.200  1.00  0.00           H
ATOM     51  CG  GLU A   3      25.130  35.200  57.840  1.00  0.00           C
ATOM     52  HG1 GLU A   3      24.760  36.100  57.360  1.00  0.00           H
ATOM     53  HG2 GLU A   3      25.590  34.590  57.050  1.00  0.00           H
ATOM     54  CD  GLU A   3      26.290  35.480  58.850  1.00  0.00           C
ATOM     55  OE1 GLU A   3      27.410  35.730  58.390  1.00  0.00           O
ATOM     56  OE2 GLU A   3      26.000  35.660  60.050  1.00  0.00           O
ATOM     57  C   GLU A   3      21.750  34.130  59.440  1.00  0.00           C
ATOM     58  O   GLU A   3      21.860  33.520  60.490  1.00  0.00           O
ATOM     59  N   CYS A   4      20.680  33.880  58.640  1.00  0.00           N
ATOM     60  H   CYS A   4      20.450  34.410  57.810  1.00  0.00           H
ATOM     61  CA  CYS A   4      19.860  32.680  58.840  1.00  0.00           C
ATOM     62  HA  CYS A   4      20.010  32.270  59.840  1.00  0.00           H
ATOM     63  CB  CYS A   4      18.430  33.110  58.770  1.00  0.00           C
ATOM     64  HB1 CYS A   4      18.190  33.640  57.850  1.00  0.00           H
ATOM     65  HB2 CYS A   4      18.440  33.880  59.550  1.00  0.00           H
ATOM     66  SG  CYS A   4      17.230  31.810  58.950  1.00  0.00           S
ATOM     67  HG  CYS A   4      16.230  32.490  58.400  1.00  0.00           H
ATOM     68  C   CYS A   4      20.230  31.600  57.820  1.00  0.00           C
ATOM     69  O   CYS A   4      20.650  31.900  56.720  1.00  0.00           O
ATOM     70  N   ILE A   5      19.940  30.350  58.230  1.00  0.00           N
ATOM     71  H   ILE A   5      19.670  30.310  59.200  1.00  0.00           H
ATOM     72  CA  ILE A   5      20.140  29.140  57.500  1.00  0.00           C
ATOM     73  HA  ILE A   5      20.400  29.500  56.510  1.00  0.00           H
ATOM     74  CB  ILE A   5      21.260  28.300  58.170  1.00  0.00           C
ATOM     75  HB  ILE A   5      20.940  28.210  59.210  1.00  0.00           H
ATOM     76  CG2 ILE A   5      21.340  26.910  57.670  1.00  0.00           C
ATOM     77 1HG2 ILE A   5      20.670  26.300  58.280  1.00  0.00           H
ATOM     78 2HG2 ILE A   5      21.350  26.790  56.590  1.00  0.00           H
ATOM     79 3HG2 ILE A   5      22.310  26.560  58.000  1.00  0.00           H
ATOM     80  CG1 ILE A   5      22.620  29.040  58.000  1.00  0.00           C
ATOM     81 1HG1 ILE A   5      22.480  30.120  58.060  1.00  0.00           H
ATOM     82 2HG1 ILE A   5      22.930  28.870  56.970  1.00  0.00           H
ATOM     83  CD  ILE A   5      23.700  28.590  58.980  1.00  0.00           C
ATOM     84  HD1 ILE A   5      23.200  28.260  59.890  1.00  0.00           H
ATOM     85  HD2 ILE A   5      24.320  27.830  58.510  1.00  0.00           H
ATOM     86  HD3 ILE A   5      24.350  29.410  59.300  1.00  0.00           H
ATOM     87  C   ILE A   5      18.750  28.440  57.460  1.00  0.00           C
ATOM     88  O   ILE A   5      18.250  28.060  58.460  1.00  0.00           O
ATOM     89  N   SER A   6      18.200  28.210  56.280  1.00  0.00           N
ATOM     90  H   SER A   6      18.750  28.520  55.490  1.00  0.00           H
ATOM     91  CA  SER A   6      16.810  27.750  56.080  1.00  0.00           C
ATOM     92  HA  SER A   6      16.260  27.750  57.020  1.00  0.00           H
ATOM     93  CB  SER A   6      16.060  28.770  55.170  1.00  0.00           C
ATOM     94  HB1 SER A   6      15.060  28.360  55.060  1.00  0.00           H
ATOM     95  HB2 SER A   6      16.440  28.710  54.150  1.00  0.00           H
ATOM     96  OG  SER A   6      16.010  30.080  55.660  1.00  0.00           O
ATOM     97  HG  SER A   6      16.810  30.480  55.310  1.00  0.00           H
ATOM     98  C   SER A   6      16.740  26.310  55.550  1.00  0.00           C
ATOM     99  O   SER A   6      17.220  25.940  54.480  1.00  0.00           O
ATOM    100  N   ILE A   7      15.970  25.480  56.300  1.00  0.00           N
ATOM    101  H   ILE A   7      15.450  26.010  56.970  1.00  0.00           H
ATOM    102  CA  ILE A   7      15.490  24.110  55.950  1.00  0.00           C
ATOM    103  HA  ILE A   7      16.200  23.770  55.210  1.00  0.00           H
ATOM    104  CB  ILE A   7      15.620  23.240  57.200  1.00  0.00           C
ATOM    105  HB  ILE A   7      14.870  23.590  57.900  1.00  0.00           H
ATOM    106  CG2 ILE A   7      15.420  21.730  56.800  1.00  0.00           C
ATOM    107 1HG2 ILE A   7      14.620  21.620  56.070  1.00  0.00           H
ATOM    108 2HG2 ILE A   7      16.330  21.350  56.340  1.00  0.00           H
ATOM    109 3HG2 ILE A   7      15.270  21.070  57.650  1.00  0.00           H
ATOM    110  CG1 ILE A   7      16.930  23.290  58.020  1.00  0.00           C
ATOM    111 1HG1 ILE A   7      17.720  23.370  57.270  1.00  0.00           H
ATOM    112 2HG1 ILE A   7      17.080  22.400  58.630  1.00  0.00           H
ATOM    113  CD  ILE A   7      17.100  24.410  59.110  1.00  0.00           C
ATOM    114  HD1 ILE A   7      16.260  24.350  59.790  1.00  0.00           H
ATOM    115  HD2 ILE A   7      18.090  24.320  59.560  1.00  0.00           H
ATOM    116  HD3 ILE A   7      17.000  25.390  58.650  1.00  0.00           H
ATOM    117  C   ILE A   7      14.120  24.220  55.370  1.00  0.00           C
ATOM    118  O   ILE A   7      13.280  25.080  55.780  1.00  0.00           O
ATOM    119  N   HIS A   8      13.790  23.300  54.450  1.00  0.00           N
ATOM    120  H   HIS A   8      14.470  22.880  53.850  1.00  0.00           H
ATOM    121  CA  HIS A   8      12.480  23.260  53.800  1.00  0.00           C
ATOM    122  HA  HIS A   8      11.730  23.770  54.400  1.00  0.00           H
ATOM    123  CB  HIS A   8      12.750  23.910  52.380  1.00  0.00           C
ATOM    124  HB1 HIS A   8      12.020  23.530  51.660  1.00  0.00           H
ATOM    125  HB2 HIS A   8      13.750  23.620  52.050  1.00  0.00           H
ATOM    126  CG  HIS A   8      12.750  25.400  52.400  1.00  0.00           C
ATOM    127  ND1 HIS A   8      11.660  26.210  52.580  1.00  0.00           N
ATOM    128  CE1 HIS A   8      11.960  27.500  52.450  1.00  0.00           C
ATOM    129  HE1 HIS A   8      11.320  28.340  52.650  1.00  0.00           H
ATOM    130  NE2 HIS A   8      13.300  27.520  52.290  1.00  0.00           N
ATOM    131  HE2 HIS A   8      13.740  28.400  52.040  1.00  0.00           H
ATOM    132  CD2 HIS A   8      13.820  26.230  52.290  1.00  0.00           C
ATOM    133  HD2 HIS A   8      14.840  25.930  52.080  1.00  0.00           H
ATOM    134  C   HIS A   8      12.210  21.790  53.660  1.00  0.00           C
ATOM    135  O   HIS A   8      13.050  21.060  53.060  1.00  0.00           O
ATOM    136  N   VAL A   9      11.110  21.310  54.220  1.00  0.00           N
ATOM    137  H   VAL A   9      10.570  21.880  54.840  1.00  0.00           H
ATOM    138  CA  VAL A   9      10.810  19.910  54.410  1.00  0.00           C
ATOM    139  HA  VAL A   9      11.670  19.330  54.070  1.00  0.00           H
ATOM    140  CB  VAL A   9      10.700  19.720  55.940  1.00  0.00           C
ATOM    141  HB  VAL A   9       9.810  20.270  56.240  1.00  0.00           H
ATOM    142  CG1 VAL A   9      10.440  18.260  56.240  1.00  0.00           C
ATOM    143 1HG1 VAL A   9       9.480  17.930  55.840  1.00  0.00           H
ATOM    144 2HG1 VAL A   9      11.170  17.670  55.700  1.00  0.00           H
ATOM    145 3HG1 VAL A   9      10.310  18.020  57.300  1.00  0.00           H
ATOM    146  CG2 VAL A   9      11.980  20.140  56.700  1.00  0.00           C
ATOM    147 1HG2 VAL A   9      11.840  20.200  57.780  1.00  0.00           H
ATOM    148 2HG2 VAL A   9      12.810  19.520  56.360  1.00  0.00           H
ATOM    149 3HG2 VAL A   9      12.180  21.200  56.520  1.00  0.00           H
ATOM    150  C   VAL A   9       9.610  19.500  53.520  1.00  0.00           C
ATOM    151  O   VAL A   9       8.580  20.130  53.530  1.00  0.00           O
ATOM    152  N   GLY A  10       9.650  18.350  52.910  1.00  0.00           N
ATOM    153  H   GLY A  10      10.540  17.870  53.000  1.00  0.00           H
ATOM    154  CA  GLY A  10       8.540  17.720  52.270  1.00  0.00           C
ATOM    155  HA1 GLY A  10       7.720  17.600  52.980  1.00  0.00           H
ATOM    156  HA2 GLY A  10       8.750  16.740  51.840  1.00  0.00           H
ATOM    157  C   GLY A  10       7.950  18.560  51.060  1.00  0.00           C
ATOM    158  O   GLY A  10       8.590  19.420  50.490  1.00  0.00           O
ATOM    159  N   GLN A  11       6.680  18.250  50.680  1.00  0.00           N
ATOM    160  H   GLN A  11       6.170  17.510  51.140  1.00  0.00           H
ATOM    161  CA  GLN A  11       6.120  18.840  49.450  1.00  0.00           C
ATOM    162  HA  GLN A  11       6.890  18.730  48.690  1.00  0.00           H
ATOM    163  CB  GLN A  11       4.920  17.900  48.970  1.00  0.00           C
ATOM    164  HB1 GLN A  11       4.130  18.170  49.670  1.00  0.00           H
ATOM    165  HB2 GLN A  11       5.100  16.860  49.270  1.00  0.00           H
ATOM    166  CG  GLN A  11       4.410  18.180  47.520  1.00  0.00           C
ATOM    167  HG1 GLN A  11       5.290  18.080  46.890  1.00  0.00           H
ATOM    168  HG2 GLN A  11       4.010  19.200  47.490  1.00  0.00           H
ATOM    169  CD  GLN A  11       3.260  17.240  46.990  1.00  0.00           C
ATOM    170  OE1 GLN A  11       2.830  16.320  47.720  1.00  0.00           O
ATOM    171  NE2 GLN A  11       2.680  17.550  45.850  1.00  0.00           N
ATOM    172 1HE2 GLN A  11       3.100  18.270  45.280  1.00  0.00           H
ATOM    173 2HE2 GLN A  11       1.790  17.100  45.740  1.00  0.00           H
ATOM    174  C   GLN A  11       5.780  20.310  49.620  1.00  0.00           C
ATOM    175  O   GLN A  11       5.690  21.080  48.630  1.00  0.00           O
ATOM    176  N   ALA A  12       5.670  20.730  50.860  1.00  0.00           N
ATOM    177  H   ALA A  12       5.540  20.130  51.660  1.00  0.00           H
ATOM    178  CA  ALA A  12       5.420  22.210  51.140  1.00  0.00           C
ATOM    179  HA  ALA A  12       4.750  22.710  50.440  1.00  0.00           H
ATOM    180  CB  ALA A  12       4.750  22.380  52.530  1.00  0.00           C
ATOM    181  HB1 ALA A  12       4.350  23.360  52.790  1.00  0.00           H
ATOM    182  HB2 ALA A  12       3.980  21.640  52.740  1.00  0.00           H
ATOM    183  HB3 ALA A  12       5.460  22.170  53.330  1.00  0.00           H
ATOM    184  C   ALA A  12       6.710  22.890  50.990  1.00  0.00           C
ATOM    185  O   ALA A  12       6.720  23.830  50.200  1.00  0.00           O
ATOM    186  N   GLY A  13       7.810  22.470  51.620  1.00  0.00           N
ATOM    187  H   GLY A  13       7.800  21.650  52.210  1.00  0.00           H
ATOM    188  CA  GLY A  13       9.150  23.110  51.540  1.00  0.00           C
ATOM    189  HA1 GLY A  13       9.860  22.720  52.270  1.00  0.00           H
ATOM    190  HA2 GLY A  13       9.030  24.180  51.720  1.00  0.00           H
ATOM    191  C   GLY A  13       9.710  22.970  50.150  1.00  0.00           C
ATOM    192  O   GLY A  13      10.200  24.040  49.730  1.00  0.00           O
ATOM    193  N   VAL A  14       9.420  21.920  49.400  1.00  0.00           N
ATOM    194  H   VAL A  14       8.870  21.150  49.730  1.00  0.00           H
ATOM    195  CA  VAL A  14      10.060  21.610  48.160  1.00  0.00           C
ATOM    196  HA  VAL A  14      10.960  22.220  48.060  1.00  0.00           H
ATOM    197  CB  VAL A  14      10.560  20.120  48.140  1.00  0.00           C
ATOM    198  HB  VAL A  14       9.740  19.410  48.220  1.00  0.00           H
ATOM    199  CG1 VAL A  14      11.110  19.820  46.800  1.00  0.00           C
ATOM    200 1HG1 VAL A  14      11.670  18.900  46.660  1.00  0.00           H
ATOM    201 2HG1 VAL A  14      10.290  19.850  46.090  1.00  0.00           H
ATOM    202 3HG1 VAL A  14      11.880  20.510  46.460  1.00  0.00           H
ATOM    203  CG2 VAL A  14      11.740  19.900  49.200  1.00  0.00           C
ATOM    204 1HG2 VAL A  14      12.430  19.150  48.800  1.00  0.00           H
ATOM    205 2HG2 VAL A  14      12.390  20.740  49.400  1.00  0.00           H
ATOM    206 3HG2 VAL A  14      11.260  19.420  50.050  1.00  0.00           H
ATOM    207  C   VAL A  14       9.280  22.010  46.950  1.00  0.00           C
ATOM    208  O   VAL A  14       9.880  22.360  45.940  1.00  0.00           O
ATOM    209  N   GLN A  15       7.920  22.250  47.080  1.00  0.00           N
ATOM    210  H   GLN A  15       7.390  22.210  47.940  1.00  0.00           H
ATOM    211  CA  GLN A  15       7.200  22.950  46.070  1.00  0.00           C
ATOM    212  HA  GLN A  15       7.840  23.010  45.190  1.00  0.00           H
ATOM    213  CB  GLN A  15       5.990  22.130  45.660  1.00  0.00           C
ATOM    214  HB1 GLN A  15       5.350  22.700  44.990  1.00  0.00           H
ATOM    215  HB2 GLN A  15       5.460  21.840  46.560  1.00  0.00           H
ATOM    216  CG  GLN A  15       6.390  20.790  45.050  1.00  0.00           C
ATOM    217  HG1 GLN A  15       6.770  20.100  45.810  1.00  0.00           H
ATOM    218  HG2 GLN A  15       7.290  20.830  44.440  1.00  0.00           H
ATOM    219  CD  GLN A  15       5.230  20.220  44.220  1.00  0.00           C
ATOM    220  OE1 GLN A  15       4.200  19.720  44.650  1.00  0.00           O
ATOM    221  NE2 GLN A  15       5.250  20.280  42.900  1.00  0.00           N
ATOM    222 1HE2 GLN A  15       6.070  20.620  42.420  1.00  0.00           H
ATOM    223 2HE2 GLN A  15       4.560  19.760  42.380  1.00  0.00           H
ATOM    224  C   GLN A  15       6.820  24.370  46.440  1.00  0.00           C
ATOM    225  O   GLN A  15       7.050  25.210  45.600  1.00  0.00           O
ATOM    226  N   ILE A  16       6.390  24.710  47.670  1.00  0.00           N
ATOM    227  H   ILE A  16       6.330  24.020  48.410  1.00  0.00           H
ATOM    228  CA  ILE A  16       6.070  26.040  48.020  1.00  0.00           C
ATOM    229  HA  ILE A  16       5.910  26.610  47.100  1.00  0.00           H
ATOM    230  CB  ILE A  16       4.720  26.170  48.890  1.00  0.00           C
ATOM    231  HB  ILE A  16       5.050  26.040  49.920  1.00  0.00           H
ATOM    232  CG2 ILE A  16       4.200  27.620  48.700  1.00  0.00           C
ATOM    233 1HG2 ILE A  16       4.530  28.090  47.770  1.00  0.00           H
ATOM    234 2HG2 ILE A  16       3.120  27.710  48.720  1.00  0.00           H
ATOM    235 3HG2 ILE A  16       4.590  28.330  49.420  1.00  0.00           H
ATOM    236  CG1 ILE A  16       3.520  25.160  48.630  1.00  0.00           C
ATOM    237 1HG1 ILE A  16       3.840  24.120  48.690  1.00  0.00           H
ATOM    238 2HG1 ILE A  16       3.040  25.330  47.670  1.00  0.00           H
ATOM    239  CD  ILE A  16       2.520  25.320  49.740  1.00  0.00           C
ATOM    240  HD1 ILE A  16       1.580  25.720  49.360  1.00  0.00           H
ATOM    241  HD2 ILE A  16       2.250  24.360  50.170  1.00  0.00           H
ATOM    242  HD3 ILE A  16       2.950  26.010  50.470  1.00  0.00           H
ATOM    243  C   ILE A  16       7.190  26.840  48.710  1.00  0.00           C
ATOM    244  O   ILE A  16       7.430  28.040  48.440  1.00  0.00           O
ATOM    245  N   GLY A  17       7.950  26.210  49.590  1.00  0.00           N
ATOM    246  H   GLY A  17       7.710  25.270  49.860  1.00  0.00           H
ATOM    247  CA  GLY A  17       9.140  26.930  50.150  1.00  0.00           C
ATOM    248  HA1 GLY A  17       9.600  26.250  50.860  1.00  0.00           H
ATOM    249  HA2 GLY A  17       8.880  27.790  50.760  1.00  0.00           H
ATOM    250  C   GLY A  17      10.240  27.290  49.050  1.00  0.00           C
ATOM    251  O   GLY A  17      10.760  28.390  49.050  1.00  0.00           O
ATOM    252  N   ASN A  18      10.520  26.430  48.090  1.00  0.00           N
ATOM    253  H   ASN A  18      10.110  25.520  48.220  1.00  0.00           H
ATOM    254  CA  ASN A  18      11.310  26.760  46.890  1.00  0.00           C
ATOM    255  HA  ASN A  18      12.250  27.220  47.190  1.00  0.00           H
ATOM    256  CB  ASN A  18      11.580  25.490  46.200  1.00  0.00           C
ATOM    257  HB1 ASN A  18      10.600  25.220  45.780  1.00  0.00           H
ATOM    258  HB2 ASN A  18      11.930  24.730  46.900  1.00  0.00           H
ATOM    259  CG  ASN A  18      12.740  25.790  45.200  1.00  0.00           C
ATOM    260  OD1 ASN A  18      12.550  25.990  44.000  1.00  0.00           O
ATOM    261  ND2 ASN A  18      13.950  25.660  45.710  1.00  0.00           N
ATOM    262 1HD2 ASN A  18      14.160  25.340  46.650  1.00  0.00           H
ATOM    263 2HD2 ASN A  18      14.770  25.810  45.140  1.00  0.00           H
ATOM    264  C   ASN A  18      10.550  27.870  46.090  1.00  0.00           C
ATOM    265  O   ASN A  18      11.150  28.760  45.610  1.00  0.00           O
ATOM    266  N   ALA A  19       9.220  28.060  46.160  1.00  0.00           N
ATOM    267  H   ALA A  19       8.650  27.400  46.680  1.00  0.00           H
ATOM    268  CA  ALA A  19       8.510  29.030  45.390  1.00  0.00           C
ATOM    269  HA  ALA A  19       9.100  29.210  44.490  1.00  0.00           H
ATOM    270  CB  ALA A  19       7.150  28.500  44.830  1.00  0.00           C
ATOM    271  HB1 ALA A  19       7.250  27.490  44.430  1.00  0.00           H
ATOM    272  HB2 ALA A  19       6.330  28.410  45.530  1.00  0.00           H
ATOM    273  HB3 ALA A  19       6.640  29.140  44.110  1.00  0.00           H
ATOM    274  C   ALA A  19       8.530  30.360  46.060  1.00  0.00           C
ATOM    275  O   ALA A  19       8.440  31.410  45.420  1.00  0.00           O
ATOM    276  N   CYS A  20       8.890  30.440  47.370  1.00  0.00           N
ATOM    277  H   CYS A  20       8.840  29.600  47.930  1.00  0.00           H
ATOM    278  CA  CYS A  20       9.310  31.610  48.070  1.00  0.00           C
ATOM    279  HA  CYS A  20       8.650  32.430  47.780  1.00  0.00           H
ATOM    280  CB  CYS A  20       9.110  31.510  49.580  1.00  0.00           C
ATOM    281  HB1 CYS A  20       9.200  32.490  50.060  1.00  0.00           H
ATOM    282  HB2 CYS A  20       9.870  30.760  49.810  1.00  0.00           H
ATOM    283  SG  CYS A  20       7.460  30.930  49.960  1.00  0.00           S
ATOM    284  HG  CYS A  20       7.640  29.700  49.450  1.00  0.00           H
ATOM    285  C   CYS A  20      10.730  32.000  47.710  1.00  0.00           C
ATOM    286  O   CYS A  20      10.910  33.190  47.400  1.00  0.00           O
ATOM    287  N   TRP A  21      11.630  31.040  47.690  1.00  0.00           N
ATOM    288  H   TRP A  21      11.260  30.140  47.950  1.00  0.00           H
ATOM    289  CA  TRP A  21      13.090  31.230  47.440  1.00  0.00           C
ATOM    290  HA  TRP A  21      13.400  32.160  47.910  1.00  0.00           H
ATOM    291  CB  TRP A  21      13.940  30.010  47.970  1.00  0.00           C
ATOM    292  HB1 TRP A  21      14.920  29.970  47.490  1.00  0.00           H
ATOM    293  HB2 TRP A  21      13.420  29.060  47.850  1.00  0.00           H
ATOM    294  CG  TRP A  21      14.150  30.280  49.440  1.00  0.00           C
ATOM    295  CD1 TRP A  21      13.210  30.130  50.380  1.00  0.00           C
ATOM    296  HD1 TRP A  21      12.180  29.850  50.230  1.00  0.00           H
ATOM    297  NE1 TRP A  21      13.670  30.530  51.620  1.00  0.00           N
ATOM    298  HE1 TRP A  21      13.150  30.540  52.490  1.00  0.00           H
ATOM    299  CE2 TRP A  21      14.980  31.000  51.490  1.00  0.00           C
ATOM    300  CZ2 TRP A  21      15.940  31.530  52.360  1.00  0.00           C
ATOM    301  HZ2 TRP A  21      15.600  31.680  53.380  1.00  0.00           H
ATOM    302  CH2 TRP A  21      17.140  32.070  51.920  1.00  0.00           C
ATOM    303  HH2 TRP A  21      17.850  32.470  52.630  1.00  0.00           H
ATOM    304  CZ3 TRP A  21      17.440  32.030  50.540  1.00  0.00           C
ATOM    305  HZ3 TRP A  21      18.350  32.490  50.180  1.00  0.00           H
ATOM    306  CE3 TRP A  21      16.560  31.470  49.600  1.00  0.00           C
ATOM    307  HE3 TRP A  21      16.810  31.560  48.560  1.00  0.00           H
ATOM    308  CD2 TRP A  21      15.280  30.950  50.050  1.00  0.00           C
ATOM    309  C   TRP A  21      13.380  31.430  45.960  1.00  0.00           C
ATOM    310  O   TRP A  21      14.560  31.630  45.670  1.00  0.00           O
ATOM    311  N   GLU A  22      12.380  31.330  45.070  1.00  0.00           N
ATOM    312  H   GLU A  22      11.540  30.880  45.420  1.00  0.00           H
ATOM    313  CA  GLU A  22      12.420  31.910  43.720  1.00  0.00           C
ATOM    314  HA  GLU A  22      13.460  31.990  43.380  1.00  0.00           H
ATOM    315  CB  GLU A  22      11.700  31.160  42.560  1.00  0.00           C
ATOM    316  HB1 GLU A  22      10.640  31.080  42.790  1.00  0.00           H
ATOM    317  HB2 GLU A  22      12.180  30.180  42.580  1.00  0.00           H
ATOM    318  CG  GLU A  22      11.750  31.760  41.120  1.00  0.00           C
ATOM    319  HG1 GLU A  22      12.790  32.010  40.950  1.00  0.00           H
ATOM    320  HG2 GLU A  22      11.270  32.730  40.980  1.00  0.00           H
ATOM    321  CD  GLU A  22      11.110  30.800  40.100  1.00  0.00           C
ATOM    322  OE1 GLU A  22      10.210  31.290  39.370  1.00  0.00           O
ATOM    323  OE2 GLU A  22      11.530  29.640  40.050  1.00  0.00           O
ATOM    324  C   GLU A  22      12.040  33.390  43.770  1.00  0.00           C
ATOM    325  O   GLU A  22      12.810  34.160  43.220  1.00  0.00           O
ATOM    326  N   LEU A  23      10.950  33.860  44.430  1.00  0.00           N
ATOM    327  H   LEU A  23      10.500  33.140  44.970  1.00  0.00           H
ATOM    328  CA  LEU A  23      10.520  35.290  44.440  1.00  0.00           C
ATOM    329  HA  LEU A  23      10.300  35.650  43.440  1.00  0.00           H
ATOM    330  CB  LEU A  23       9.230  35.430  45.360  1.00  0.00           C
ATOM    331  HB1 LEU A  23       9.300  36.390  45.890  1.00  0.00           H
ATOM    332  HB2 LEU A  23       9.120  34.690  46.140  1.00  0.00           H
ATOM    333  CG  LEU A  23       7.910  35.230  44.670  1.00  0.00           C
ATOM    334  HG  LEU A  23       7.820  34.250  44.190  1.00  0.00           H
ATOM    335  CD1 LEU A  23       6.680  35.420  45.610  1.00  0.00           C
ATOM    336 1HD1 LEU A  23       6.640  36.460  45.920  1.00  0.00           H
ATOM    337 2HD1 LEU A  23       5.740  35.170  45.120  1.00  0.00           H
ATOM    338 3HD1 LEU A  23       6.750  34.850  46.540  1.00  0.00           H
ATOM    339  CD2 LEU A  23       7.670  36.350  43.650  1.00  0.00           C
ATOM    340 1HD2 LEU A  23       8.260  36.180  42.740  1.00  0.00           H
ATOM    341 2HD2 LEU A  23       6.660  36.310  43.240  1.00  0.00           H
ATOM    342 3HD2 LEU A  23       7.850  37.330  44.080  1.00  0.00           H
ATOM    343  C   LEU A  23      11.680  36.190  45.010  1.00  0.00           C
ATOM    344  O   LEU A  23      12.020  37.220  44.470  1.00  0.00           O
ATOM    345  N   TYR A  24      12.340  35.610  46.040  1.00  0.00           N
ATOM    346  H   TYR A  24      11.940  34.820  46.530  1.00  0.00           H
ATOM    347  CA  TYR A  24      13.510  36.250  46.630  1.00  0.00           C
ATOM    348  HA  TYR A  24      13.170  37.220  46.990  1.00  0.00           H
ATOM    349  CB  TYR A  24      14.120  35.450  47.830  1.00  0.00           C
ATOM    350  HB1 TYR A  24      14.970  36.000  48.250  1.00  0.00           H
ATOM    351  HB2 TYR A  24      14.490  34.490  47.480  1.00  0.00           H
ATOM    352  CG  TYR A  24      13.130  35.150  48.940  1.00  0.00           C
ATOM    353  CD1 TYR A  24      11.840  35.740  49.050  1.00  0.00           C
ATOM    354  HD1 TYR A  24      11.480  36.550  48.440  1.00  0.00           H
ATOM    355  CE1 TYR A  24      10.950  35.300  50.010  1.00  0.00           C
ATOM    356  HE1 TYR A  24       9.950  35.690  50.070  1.00  0.00           H
ATOM    357  CZ  TYR A  24      11.340  34.330  50.960  1.00  0.00           C
ATOM    358  OH  TYR A  24      10.500  33.840  51.890  1.00  0.00           O
ATOM    359  HH  TYR A  24      10.920  33.060  52.260  1.00  0.00           H
ATOM    360  CE2 TYR A  24      12.610  33.790  50.890  1.00  0.00           C
ATOM    361  HE2 TYR A  24      12.870  32.990  51.570  1.00  0.00           H
ATOM    362  CD2 TYR A  24      13.500  34.140  49.850  1.00  0.00           C
ATOM    363  HD2 TYR A  24      14.510  33.730  49.860  1.00  0.00           H
ATOM    364  C   TYR A  24      14.630  36.510  45.600  1.00  0.00           C
ATOM    365  O   TYR A  24      15.350  37.550  45.660  1.00  0.00           O
ATOM    366  N   CYS A  25      14.780  35.630  44.610  1.00  0.00           N
ATOM    367  H   CYS A  25      14.040  34.960  44.490  1.00  0.00           H
ATOM    368  CA  CYS A  25      15.690  35.970  43.510  1.00  0.00           C
ATOM    369  HA  CYS A  25      16.630  36.370  43.890  1.00  0.00           H
ATOM    370  CB  CYS A  25      16.080  34.670  42.770  1.00  0.00           C
ATOM    371  HB1 CYS A  25      16.820  35.000  42.040  1.00  0.00           H
ATOM    372  HB2 CYS A  25      15.180  34.270  42.310  1.00  0.00           H
ATOM    373  SG  CYS A  25      17.000  33.440  43.750  1.00  0.00           S
ATOM    374  HG  CYS A  25      15.950  32.800  44.280  1.00  0.00           H
ATOM    375  C   CYS A  25      15.120  36.980  42.460  1.00  0.00           C
ATOM    376  O   CYS A  25      15.880  37.820  42.000  1.00  0.00           O
ATOM    377  N   LEU A  26      13.870  36.970  42.140  1.00  0.00           N
ATOM    378  H   LEU A  26      13.360  36.130  42.380  1.00  0.00           H
ATOM    379  CA  LEU A  26      13.280  37.840  41.130  1.00  0.00           C
ATOM    380  HA  LEU A  26      13.990  37.840  40.300  1.00  0.00           H
ATOM    381  CB  LEU A  26      12.050  37.210  40.600  1.00  0.00           C
ATOM    382  HB1 LEU A  26      11.400  37.000  41.450  1.00  0.00           H
ATOM    383  HB2 LEU A  26      12.280  36.260  40.120  1.00  0.00           H
ATOM    384  CG  LEU A  26      11.240  38.050  39.670  1.00  0.00           C
ATOM    385  HG  LEU A  26      11.000  38.970  40.210  1.00  0.00           H
ATOM    386  CD1 LEU A  26      12.040  38.350  38.380  1.00  0.00           C
ATOM    387 1HD1 LEU A  26      12.680  39.220  38.530  1.00  0.00           H
ATOM    388 2HD1 LEU A  26      12.570  37.460  38.040  1.00  0.00           H
ATOM    389 3HD1 LEU A  26      11.380  38.710  37.590  1.00  0.00           H
ATOM    390  CD2 LEU A  26       9.930  37.290  39.280  1.00  0.00           C
ATOM    391 1HD2 LEU A  26       9.390  37.930  38.580  1.00  0.00           H
ATOM    392 2HD2 LEU A  26      10.180  36.330  38.820  1.00  0.00           H
ATOM    393 3HD2 LEU A  26       9.330  37.150  40.180  1.00  0.00           H
ATOM    394  C   LEU A  26      13.040  39.310  41.620  1.00  0.00           C
ATOM    395  O   LEU A  26      13.190  40.230  40.830  1.00  0.00           O
ATOM    396  N   GLU A  27      12.800  39.490  42.880  1.00  0.00           N
ATOM    397  H   GLU A  27      12.670  38.640  43.420  1.00  0.00           H
ATOM    398  CA  GLU A  27      12.610  40.790  43.560  1.00  0.00           C
ATOM    399  HA  GLU A  27      12.050  41.530  43.000  1.00  0.00           H
ATOM    400  CB  GLU A  27      11.880  40.560  44.880  1.00  0.00           C
ATOM    401  HB1 GLU A  27      12.560  40.010  45.530  1.00  0.00           H
ATOM    402  HB2 GLU A  27      11.070  39.850  44.710  1.00  0.00           H
ATOM    403  CG  GLU A  27      11.450  41.810  45.670  1.00  0.00           C
ATOM    404  HG1 GLU A  27      11.010  42.540  45.000  1.00  0.00           H
ATOM    405  HG2 GLU A  27      12.380  42.140  46.150  1.00  0.00           H
ATOM    406  CD  GLU A  27      10.480  41.320  46.770  1.00  0.00           C
ATOM    407  OE1 GLU A  27       9.320  41.130  46.460  1.00  0.00           O
ATOM    408  OE2 GLU A  27      10.900  41.180  47.950  1.00  0.00           O
ATOM    409  C   GLU A  27      14.020  41.430  43.770  1.00  0.00           C
ATOM    410  O   GLU A  27      14.090  42.660  43.950  1.00  0.00           O
ATOM    411  N   HIS A  28      15.100  40.650  43.680  1.00  0.00           N
ATOM    412  H   HIS A  28      15.010  39.660  43.550  1.00  0.00           H
ATOM    413  CA  HIS A  28      16.460  41.250  43.820  1.00  0.00           C
ATOM    414  HA  HIS A  28      16.420  42.280  44.170  1.00  0.00           H
ATOM    415  CB  HIS A  28      17.170  40.510  45.000  1.00  0.00           C
ATOM    416  HB1 HIS A  28      17.700  39.630  44.630  1.00  0.00           H
ATOM    417  HB2 HIS A  28      16.390  40.300  45.740  1.00  0.00           H
ATOM    418  CG  HIS A  28      18.100  41.450  45.800  1.00  0.00           C
ATOM    419  ND1 HIS A  28      17.750  42.190  46.960  1.00  0.00           N
ATOM    420  CE1 HIS A  28      18.900  42.780  47.300  1.00  0.00           C
ATOM    421  HE1 HIS A  28      19.180  43.440  48.120  1.00  0.00           H
ATOM    422  NE2 HIS A  28      19.840  42.610  46.320  1.00  0.00           N
ATOM    423  HE2 HIS A  28      20.740  43.080  46.300  1.00  0.00           H
ATOM    424  CD2 HIS A  28      19.400  41.600  45.470  1.00  0.00           C
ATOM    425  HD2 HIS A  28      19.870  41.270  44.550  1.00  0.00           H
ATOM    426  C   HIS A  28      17.230  41.340  42.520  1.00  0.00           C
ATOM    427  O   HIS A  28      18.340  41.880  42.480  1.00  0.00           O
ATOM    428  N   GLY A  29      16.680  40.840  41.450  1.00  0.00           N
ATOM    429  H   GLY A  29      15.730  40.530  41.530  1.00  0.00           H
ATOM    430  CA  GLY A  29      17.320  40.910  40.140  1.00  0.00           C
ATOM    431  HA1 GLY A  29      17.670  41.930  40.010  1.00  0.00           H
ATOM    432  HA2 GLY A  29      16.510  40.760  39.430  1.00  0.00           H
ATOM    433  C   GLY A  29      18.340  39.890  39.840  1.00  0.00           C
ATOM    434  O   GLY A  29      19.210  40.210  39.090  1.00  0.00           O
ATOM    435  N   ILE A  30      18.260  38.660  40.410  1.00  0.00           N
ATOM    436  H   ILE A  30      17.460  38.420  40.980  1.00  0.00           H
ATOM    437  CA  ILE A  30      19.350  37.600  40.230  1.00  0.00           C
ATOM    438  HA  ILE A  30      20.330  38.060  40.100  1.00  0.00           H
ATOM    439  CB  ILE A  30      19.240  36.790  41.470  1.00  0.00           C
ATOM    440  HB  ILE A  30      18.240  36.360  41.510  1.00  0.00           H
ATOM    441  CG2 ILE A  30      20.290  35.670  41.420  1.00  0.00           C
ATOM    442 1HG2 ILE A  30      20.180  35.020  40.550  1.00  0.00           H
ATOM    443 2HG2 ILE A  30      21.320  36.000  41.520  1.00  0.00           H
ATOM    444 3HG2 ILE A  30      20.060  34.970  42.220  1.00  0.00           H
ATOM    445  CG1 ILE A  30      19.500  37.620  42.790  1.00  0.00           C
ATOM    446 1HG1 ILE A  30      19.410  37.040  43.710  1.00  0.00           H
ATOM    447 2HG1 ILE A  30      18.680  38.340  42.830  1.00  0.00           H
ATOM    448  CD  ILE A  30      20.790  38.390  42.990  1.00  0.00           C
ATOM    449  HD1 ILE A  30      21.620  37.740  43.280  1.00  0.00           H
ATOM    450  HD2 ILE A  30      21.010  38.920  42.060  1.00  0.00           H
ATOM    451  HD3 ILE A  30      20.590  39.060  43.830  1.00  0.00           H
ATOM    452  C   ILE A  30      19.090  36.640  39.010  1.00  0.00           C
ATOM    453  O   ILE A  30      17.950  36.400  38.640  1.00  0.00           O
ATOM    454  N   GLN A  31      20.110  36.310  38.230  1.00  0.00           N
ATOM    455  H   GLN A  31      21.030  36.660  38.470  1.00  0.00           H
ATOM    456  CA  GLN A  31      20.060  35.360  37.070  1.00  0.00           C
ATOM    457  HA  GLN A  31      19.130  35.630  36.570  1.00  0.00           H
ATOM    458  CB  GLN A  31      21.270  35.590  36.220  1.00  0.00           C
ATOM    459  HB1 GLN A  31      21.400  34.760  35.520  1.00  0.00           H
ATOM    460  HB2 GLN A  31      22.080  35.580  36.940  1.00  0.00           H
ATOM    461  CG  GLN A  31      21.080  36.850  35.400  1.00  0.00           C
ATOM    462  HG1 GLN A  31      21.090  37.700  36.090  1.00  0.00           H
ATOM    463  HG2 GLN A  31      20.190  36.710  34.790  1.00  0.00           H
ATOM    464  CD  GLN A  31      22.230  37.190  34.500  1.00  0.00           C
ATOM    465  OE1 GLN A  31      23.430  37.270  34.910  1.00  0.00           O
ATOM    466  NE2 GLN A  31      22.060  37.520  33.260  1.00  0.00           N
ATOM    467 1HE2 GLN A  31      21.130  37.540  32.860  1.00  0.00           H
ATOM    468 2HE2 GLN A  31      22.840  37.920  32.770  1.00  0.00           H
ATOM    469  C   GLN A  31      19.910  33.930  37.500  1.00  0.00           C
ATOM    470  O   GLN A  31      20.340  33.540  38.590  1.00  0.00           O
ATOM    471  N   PRO A  32      19.440  33.010  36.590  1.00  0.00           N
ATOM    472  CD  PRO A  32      18.660  33.400  35.410  1.00  0.00           C
ATOM    473  HD1 PRO A  32      19.400  33.640  34.650  1.00  0.00           H
ATOM    474  HD2 PRO A  32      18.090  34.310  35.600  1.00  0.00           H
ATOM    475  CG  PRO A  32      17.700  32.270  35.120  1.00  0.00           C
ATOM    476  HG1 PRO A  32      17.430  32.200  34.070  1.00  0.00           H
ATOM    477  HG2 PRO A  32      16.790  32.510  35.670  1.00  0.00           H
ATOM    478  CB  PRO A  32      18.470  31.060  35.610  1.00  0.00           C
ATOM    479  HB1 PRO A  32      19.210  30.790  34.850  1.00  0.00           H
ATOM    480  HB2 PRO A  32      17.740  30.300  35.880  1.00  0.00           H
ATOM    481  CA  PRO A  32      19.180  31.610  36.830  1.00  0.00           C
ATOM    482  HA  PRO A  32      18.480  31.610  37.670  1.00  0.00           H
ATOM    483  C   PRO A  32      20.340  30.650  37.250  1.00  0.00           C
ATOM    484  O   PRO A  32      20.140  29.490  37.540  1.00  0.00           O
ATOM    485  N   ASP A  33      21.560  31.250  37.260  1.00  0.00           N
ATOM    486  H   ASP A  33      21.580  32.240  37.070  1.00  0.00           H
ATOM    487  CA  ASP A  33      22.830  30.530  37.540  1.00  0.00           C
ATOM    488  HA  ASP A  33      22.670  29.460  37.610  1.00  0.00           H
ATOM    489  CB  ASP A  33      23.710  30.770  36.340  1.00  0.00           C
ATOM    490  HB1 ASP A  33      23.240  30.300  35.480  1.00  0.00           H
ATOM    491  HB2 ASP A  33      24.650  30.210  36.410  1.00  0.00           H
ATOM    492  CG  ASP A  33      24.010  32.240  36.030  1.00  0.00           C
ATOM    493  OD1 ASP A  33      24.830  32.490  35.150  1.00  0.00           O
ATOM    494  OD2 ASP A  33      23.480  33.150  36.600  1.00  0.00           O
ATOM    495  C   ASP A  33      23.430  31.130  38.900  1.00  0.00           C
ATOM    496  O   ASP A  33      24.330  30.530  39.530  1.00  0.00           O
ATOM    497  N   GLY A  34      22.910  32.300  39.330  1.00  0.00           N
ATOM    498  H   GLY A  34      22.210  32.730  38.750  1.00  0.00           H
ATOM    499  CA  GLY A  34      23.270  33.040  40.600  1.00  0.00           C
ATOM    500  HA1 GLY A  34      23.870  32.380  41.230  1.00  0.00           H
ATOM    501  HA2 GLY A  34      22.340  33.200  41.150  1.00  0.00           H
ATOM    502  C   GLY A  34      24.030  34.360  40.490  1.00  0.00           C
ATOM    503  O   GLY A  34      24.340  34.980  41.490  1.00  0.00           O
ATOM    504  N   GLN A  35      24.300  34.740  39.280  1.00  0.00           N
ATOM    505  H   GLN A  35      24.120  34.140  38.480  1.00  0.00           H
ATOM    506  CA  GLN A  35      24.920  36.050  38.960  1.00  0.00           C
ATOM    507  HA  GLN A  35      25.730  36.150  39.690  1.00  0.00           H
ATOM    508  CB  GLN A  35      25.310  35.990  37.550  1.00  0.00           C
ATOM    509  HB1 GLN A  35      25.780  36.940  37.330  1.00  0.00           H
ATOM    510  HB2 GLN A  35      24.500  35.870  36.830  1.00  0.00           H
ATOM    511  CG  GLN A  35      26.360  34.840  37.350  1.00  0.00           C
ATOM    512  HG1 GLN A  35      25.820  33.900  37.240  1.00  0.00           H
ATOM    513  HG2 GLN A  35      27.080  34.740  38.170  1.00  0.00           H
ATOM    514  CD  GLN A  35      27.070  35.160  36.000  1.00  0.00           C
ATOM    515  OE1 GLN A  35      27.940  36.050  35.930  1.00  0.00           O
ATOM    516  NE2 GLN A  35      26.580  34.620  34.840  1.00  0.00           N
ATOM    517 1HE2 GLN A  35      25.880  33.900  34.840  1.00  0.00           H
ATOM    518 2HE2 GLN A  35      27.050  34.920  34.000  1.00  0.00           H
ATOM    519  C   GLN A  35      23.960  37.190  39.250  1.00  0.00           C
ATOM    520  O   GLN A  35      22.740  37.110  38.990  1.00  0.00           O
ATOM    521  N   MET A  36      24.510  38.260  39.780  1.00  0.00           N
ATOM    522  H   MET A  36      25.430  38.050  40.140  1.00  0.00           H
ATOM    523  CA  MET A  36      23.840  39.510  40.140  1.00  0.00           C
ATOM    524  HA  MET A  36      22.760  39.440  40.000  1.00  0.00           H
ATOM    525  CB  MET A  36      24.060  39.760  41.630  1.00  0.00           C
ATOM    526  HB1 MET A  36      25.100  39.890  41.920  1.00  0.00           H
ATOM    527  HB2 MET A  36      23.680  38.940  42.230  1.00  0.00           H
ATOM    528  CG  MET A  36      23.290  40.980  41.990  1.00  0.00           C
ATOM    529  HG1 MET A  36      22.270  40.880  41.620  1.00  0.00           H
ATOM    530  HG2 MET A  36      23.680  41.850  41.470  1.00  0.00           H
ATOM    531  SD  MET A  36      23.120  41.370  43.740  1.00  0.00           S
ATOM    532  CE  MET A  36      22.540  43.100  43.480  1.00  0.00           C
ATOM    533  HE1 MET A  36      21.890  43.300  44.340  1.00  0.00           H
ATOM    534  HE2 MET A  36      23.400  43.770  43.460  1.00  0.00           H
ATOM    535  HE3 MET A  36      21.940  43.240  42.590  1.00  0.00           H
ATOM    536  C   MET A  36      24.400  40.600  39.160  1.00  0.00           C
ATOM    537  O   MET A  36      25.380  41.210  39.620  1.00  0.00           O
ATOM    538  N   PRO A  37      23.750  40.970  38.090  1.00  0.00           N
ATOM    539  CD  PRO A  37      22.660  40.300  37.460  1.00  0.00           C
ATOM    540  HD1 PRO A  37      21.780  40.750  37.910  1.00  0.00           H
ATOM    541  HD2 PRO A  37      22.790  39.250  37.710  1.00  0.00           H
ATOM    542  CG  PRO A  37      22.700  40.610  35.960  1.00  0.00           C
ATOM    543  HG1 PRO A  37      21.740  40.630  35.450  1.00  0.00           H
ATOM    544  HG2 PRO A  37      23.450  40.040  35.420  1.00  0.00           H
ATOM    545  CB  PRO A  37      23.310  42.010  36.030  1.00  0.00           C
ATOM    546  HB1 PRO A  37      22.500  42.730  36.090  1.00  0.00           H
ATOM    547  HB2 PRO A  37      23.890  42.210  35.130  1.00  0.00           H
ATOM    548  CA  PRO A  37      24.200  42.040  37.250  1.00  0.00           C
ATOM    549  HA  PRO A  37      25.170  41.730  36.840  1.00  0.00           H
ATOM    550  C   PRO A  37      24.360  43.400  38.010  1.00  0.00           C
ATOM    551  O   PRO A  37      25.340  44.130  37.730  1.00  0.00           O
ATOM    552  N   SER A  38      23.600  43.760  39.050  1.00  0.00           N
ATOM    553  H   SER A  38      22.720  43.260  39.100  1.00  0.00           H
ATOM    554  CA  SER A  38      23.750  45.070  39.730  1.00  0.00           C
ATOM    555  HA  SER A  38      24.030  45.850  39.020  1.00  0.00           H
ATOM    556  CB  SER A  38      22.370  45.580  40.220  1.00  0.00           C
ATOM    557  HB1 SER A  38      22.390  46.600  40.600  1.00  0.00           H
ATOM    558  HB2 SER A  38      22.010  44.920  41.000  1.00  0.00           H
ATOM    559  OG  SER A  38      21.450  45.570  39.040  1.00  0.00           O
ATOM    560  HG  SER A  38      20.570  45.280  39.310  1.00  0.00           H
ATOM    561  C   SER A  38      24.750  45.010  40.880  1.00  0.00           C
ATOM    562  O   SER A  38      24.860  45.970  41.680  1.00  0.00           O
ATOM    563  N   ASP A  39      25.560  43.950  41.000  1.00  0.00           N
ATOM    564  H   ASP A  39      25.330  43.190  40.380  1.00  0.00           H
ATOM    565  CA  ASP A  39      26.510  43.820  42.110  1.00  0.00           C
ATOM    566  HA  ASP A  39      26.010  44.170  43.010  1.00  0.00           H
ATOM    567  CB  ASP A  39      26.920  42.340  42.150  1.00  0.00           C
ATOM    568  HB1 ASP A  39      27.470  42.030  41.260  1.00  0.00           H
ATOM    569  HB2 ASP A  39      25.970  41.820  42.180  1.00  0.00           H
ATOM    570  CG  ASP A  39      27.650  41.950  43.460  1.00  0.00           C
ATOM    571  OD1 ASP A  39      28.090  42.820  44.270  1.00  0.00           O
ATOM    572  OD2 ASP A  39      27.760  40.740  43.760  1.00  0.00           O
ATOM    573  C   ASP A  39      27.720  44.810  41.910  1.00  0.00           C
ATOM    574  O   ASP A  39      28.130  45.140  40.840  1.00  0.00           O
ATOM    575  N   LYS A  40      28.290  45.230  43.050  1.00  0.00           N
ATOM    576  H   LYS A  40      27.860  44.860  43.890  1.00  0.00           H
ATOM    577  CA  LYS A  40      29.290  46.350  43.200  1.00  0.00           C
ATOM    578  HA  LYS A  40      29.890  46.450  42.300  1.00  0.00           H
ATOM    579  CB  LYS A  40      28.430  47.680  43.290  1.00  0.00           C
ATOM    580  HB1 LYS A  40      27.970  47.800  42.300  1.00  0.00           H
ATOM    581  HB2 LYS A  40      29.080  48.540  43.450  1.00  0.00           H
ATOM    582  CG  LYS A  40      27.350  47.780  44.350  1.00  0.00           C
ATOM    583  HG1 LYS A  40      27.720  47.480  45.330  1.00  0.00           H
ATOM    584  HG2 LYS A  40      26.600  47.060  44.010  1.00  0.00           H
ATOM    585  CD  LYS A  40      26.500  49.140  44.550  1.00  0.00           C
ATOM    586  HD1 LYS A  40      27.200  49.820  45.040  1.00  0.00           H
ATOM    587  HD2 LYS A  40      25.620  48.910  45.140  1.00  0.00           H
ATOM    588  CE  LYS A  40      25.920  49.580  43.170  1.00  0.00           C
ATOM    589  HE1 LYS A  40      25.300  48.800  42.740  1.00  0.00           H
ATOM    590  HE2 LYS A  40      26.700  49.770  42.430  1.00  0.00           H
ATOM    591  NZ  LYS A  40      25.180  50.800  43.270  1.00  0.00           N
ATOM    592  HZ1 LYS A  40      25.880  51.420  43.640  1.00  0.00           H
ATOM    593  HZ2 LYS A  40      24.760  51.200  42.440  1.00  0.00           H
ATOM    594  HZ3 LYS A  40      24.500  50.760  44.010  1.00  0.00           H
ATOM    595  C   LYS A  40      30.230  46.280  44.380  1.00  0.00           C
ATOM    596  O   LYS A  40      31.250  46.930  44.380  1.00  0.00           O
ATOM    597  N   THR A  41      29.870  45.490  45.370  1.00  0.00           N
ATOM    598  H   THR A  41      29.040  44.920  45.270  1.00  0.00           H
ATOM    599  CA  THR A  41      30.600  45.450  46.660  1.00  0.00           C
ATOM    600  HA  THR A  41      31.630  45.770  46.490  1.00  0.00           H
ATOM    601  CB  THR A  41      30.010  46.350  47.710  1.00  0.00           C
ATOM    602  HB  THR A  41      30.410  46.080  48.690  1.00  0.00           H
ATOM    603  CG2 THR A  41      30.320  47.800  47.410  1.00  0.00           C
ATOM    604 1HG2 THR A  41      29.980  48.100  46.420  1.00  0.00           H
ATOM    605 2HG2 THR A  41      29.840  48.470  48.110  1.00  0.00           H
ATOM    606 3HG2 THR A  41      31.380  48.030  47.550  1.00  0.00           H
ATOM    607  OG1 THR A  41      28.610  46.390  47.780  1.00  0.00           O
ATOM    608  HG1 THR A  41      28.260  46.000  48.590  1.00  0.00           H
ATOM    609  C   THR A  41      30.560  44.010  47.280  1.00  0.00           C
ATOM    610  O   THR A  41      29.790  43.110  46.830  1.00  0.00           O
ATOM    611  N   ILE A  42      31.490  43.720  48.170  1.00  0.00           N
ATOM    612  H   ILE A  42      32.070  44.480  48.510  1.00  0.00           H
ATOM    613  CA  ILE A  42      31.720  42.410  48.830  1.00  0.00           C
ATOM    614  HA  ILE A  42      31.450  41.620  48.130  1.00  0.00           H
ATOM    615  CB  ILE A  42      33.220  42.130  49.030  1.00  0.00           C
ATOM    616  HB  ILE A  42      33.910  42.620  48.340  1.00  0.00           H
ATOM    617  CG2 ILE A  42      33.630  42.580  50.460  1.00  0.00           C
ATOM    618 1HG2 ILE A  42      33.230  41.860  51.190  1.00  0.00           H
ATOM    619 2HG2 ILE A  42      34.700  42.790  50.570  1.00  0.00           H
ATOM    620 3HG2 ILE A  42      33.120  43.510  50.700  1.00  0.00           H
ATOM    621  CG1 ILE A  42      33.590  40.660  48.830  1.00  0.00           C
ATOM    622 1HG1 ILE A  42      33.370  40.590  47.760  1.00  0.00           H
ATOM    623 2HG1 ILE A  42      32.930  40.050  49.440  1.00  0.00           H
ATOM    624  CD  ILE A  42      35.020  40.260  49.040  1.00  0.00           C
ATOM    625  HD1 ILE A  42      35.240  40.160  50.100  1.00  0.00           H
ATOM    626  HD2 ILE A  42      35.140  39.240  48.670  1.00  0.00           H
ATOM    627  HD3 ILE A  42      35.780  40.920  48.620  1.00  0.00           H
ATOM    628  C   ILE A  42      30.870  42.160  50.110  1.00  0.00           C
ATOM    629  O   ILE A  42      30.360  43.000  50.840  1.00  0.00           O
ATOM    630  N   GLY A  43      30.680  40.840  50.310  1.00  0.00           N
ATOM    631  H   GLY A  43      31.200  40.180  49.750  1.00  0.00           H
ATOM    632  CA  GLY A  43      29.830  40.340  51.370  1.00  0.00           C
ATOM    633  HA1 GLY A  43      29.560  39.290  51.250  1.00  0.00           H
ATOM    634  HA2 GLY A  43      28.850  40.820  51.280  1.00  0.00           H
ATOM    635  C   GLY A  43      30.380  40.510  52.800  1.00  0.00           C
ATOM    636  O   GLY A  43      31.550  40.740  52.940  1.00  0.00           O
ATOM    637  N   GLY A  44      29.620  40.200  53.820  1.00  0.00           N
ATOM    638  H   GLY A  44      28.710  39.780  53.700  1.00  0.00           H
ATOM    639  CA  GLY A  44      30.180  40.330  55.150  1.00  0.00           C
ATOM    640  HA1 GLY A  44      30.570  41.320  55.360  1.00  0.00           H
ATOM    641  HA2 GLY A  44      30.960  39.570  55.140  1.00  0.00           H
ATOM    642  C   GLY A  44      29.180  39.870  56.340  1.00  0.00           C
ATOM    643  O   GLY A  44      29.410  40.330  57.470  1.00  0.00           O
ATOM    644  N   GLY A  45      28.080  39.120  56.130  1.00  0.00           N
ATOM    645  H   GLY A  45      27.830  38.800  55.200  1.00  0.00           H
ATOM    646  CA  GLY A  45      27.410  38.370  57.190  1.00  0.00           C
ATOM    647  HA1 GLY A  45      28.190  38.010  57.860  1.00  0.00           H
ATOM    648  HA2 GLY A  45      26.660  37.660  56.810  1.00  0.00           H
ATOM    649  C   GLY A  45      26.530  39.230  58.060  1.00  0.00           C
ATOM    650  O   GLY A  45      26.180  38.870  59.160  1.00  0.00           O
ATOM    651  N   ASP A  46      26.220  40.490  57.670  1.00  0.00           N
ATOM    652  H   ASP A  46      26.720  40.860  56.870  1.00  0.00           H
ATOM    653  CA  ASP A  46      25.350  41.410  58.390  1.00  0.00           C
ATOM    654  HA  ASP A  46      24.870  40.910  59.230  1.00  0.00           H
ATOM    655  CB  ASP A  46      26.200  42.560  59.010  1.00  0.00           C
ATOM    656  HB1 ASP A  46      26.580  43.230  58.240  1.00  0.00           H
ATOM    657  HB2 ASP A  46      27.000  42.060  59.560  1.00  0.00           H
ATOM    658  CG  ASP A  46      25.460  43.500  59.970  1.00  0.00           C
ATOM    659  OD1 ASP A  46      25.000  42.990  60.980  1.00  0.00           O
ATOM    660  OD2 ASP A  46      25.310  44.740  59.710  1.00  0.00           O
ATOM    661  C   ASP A  46      24.230  42.050  57.600  1.00  0.00           C
ATOM    662  O   ASP A  46      23.100  42.160  58.100  1.00  0.00           O
ATOM    663  N   ASP A  47      24.460  42.360  56.300  1.00  0.00           N
ATOM    664  H   ASP A  47      25.380  42.240  55.900  1.00  0.00           H
ATOM    665  CA  ASP A  47      23.460  42.950  55.410  1.00  0.00           C
ATOM    666  HA  ASP A  47      23.140  43.870  55.900  1.00  0.00           H
ATOM    667  CB  ASP A  47      24.070  43.420  54.040  1.00  0.00           C
ATOM    668  HB1 ASP A  47      24.900  42.820  53.640  1.00  0.00           H
ATOM    669  HB2 ASP A  47      24.570  44.360  54.250  1.00  0.00           H
ATOM    670  CG  ASP A  47      22.960  43.680  52.970  1.00  0.00           C
ATOM    671  OD1 ASP A  47      22.670  42.760  52.130  1.00  0.00           O
ATOM    672  OD2 ASP A  47      22.120  44.610  53.050  1.00  0.00           O
ATOM    673  C   ASP A  47      22.270  42.000  55.190  1.00  0.00           C
ATOM    674  O   ASP A  47      22.370  40.780  55.060  1.00  0.00           O
ATOM    675  N   SER A  48      21.090  42.520  55.110  1.00  0.00           N
ATOM    676  H   SER A  48      20.980  43.490  55.380  1.00  0.00           H
ATOM    677  CA  SER A  48      19.840  41.800  54.870  1.00  0.00           C
ATOM    678  HA  SER A  48      19.510  41.330  55.790  1.00  0.00           H
ATOM    679  CB  SER A  48      18.830  42.840  54.480  1.00  0.00           C
ATOM    680  HB1 SER A  48      17.950  42.300  54.100  1.00  0.00           H
ATOM    681  HB2 SER A  48      19.280  43.570  53.810  1.00  0.00           H
ATOM    682  OG  SER A  48      18.550  43.550  55.650  1.00  0.00           O
ATOM    683  HG  SER A  48      19.200  44.260  55.620  1.00  0.00           H
ATOM    684  C   SER A  48      19.880  40.720  53.720  1.00  0.00           C
ATOM    685  O   SER A  48      19.280  39.700  53.890  1.00  0.00           O
ATOM    686  N   PHE A  49      20.390  41.050  52.520  1.00  0.00           N
ATOM    687  H   PHE A  49      20.820  41.970  52.460  1.00  0.00           H
ATOM    688  CA  PHE A  49      20.460  40.110  51.380  1.00  0.00           C
ATOM    689  HA  PHE A  49      19.460  39.730  51.190  1.00  0.00           H
ATOM    690  CB  PHE A  49      20.840  40.850  50.100  1.00  0.00           C
ATOM    691  HB1 PHE A  49      21.800  41.330  50.270  1.00  0.00           H
ATOM    692  HB2 PHE A  49      20.260  41.730  49.820  1.00  0.00           H
ATOM    693  CG  PHE A  49      21.050  40.030  48.800  1.00  0.00           C
ATOM    694  CD1 PHE A  49      20.010  39.370  48.180  1.00  0.00           C
ATOM    695  HD1 PHE A  49      18.990  39.500  48.530  1.00  0.00           H
ATOM    696  CE1 PHE A  49      20.300  38.440  47.200  1.00  0.00           C
ATOM    697  HE1 PHE A  49      19.500  37.870  46.750  1.00  0.00           H
ATOM    698  CZ  PHE A  49      21.610  38.350  46.550  1.00  0.00           C
ATOM    699  HZ  PHE A  49      21.730  37.710  45.690  1.00  0.00           H
ATOM    700  CE2 PHE A  49      22.630  39.120  47.140  1.00  0.00           C
ATOM    701  HE2 PHE A  49      23.600  39.080  46.670  1.00  0.00           H
ATOM    702  CD2 PHE A  49      22.330  39.900  48.270  1.00  0.00           C
ATOM    703  HD2 PHE A  49      23.160  40.390  48.750  1.00  0.00           H
ATOM    704  C   PHE A  49      21.510  39.000  51.700  1.00  0.00           C
ATOM    705  O   PHE A  49      21.210  37.800  51.690  1.00  0.00           O
ATOM    706  N   ASN A  50      22.800  39.390  52.030  1.00  0.00           N
ATOM    707  H   ASN A  50      23.050  40.360  51.950  1.00  0.00           H
ATOM    708  CA  ASN A  50      23.910  38.440  52.310  1.00  0.00           C
ATOM    709  HA  ASN A  50      23.840  37.660  51.550  1.00  0.00           H
ATOM    710  CB  ASN A  50      25.190  39.240  52.230  1.00  0.00           C
ATOM    711  HB1 ASN A  50      25.260  40.120  52.880  1.00  0.00           H
ATOM    712  HB2 ASN A  50      25.250  39.700  51.240  1.00  0.00           H
ATOM    713  CG  ASN A  50      26.400  38.440  52.490  1.00  0.00           C
ATOM    714  OD1 ASN A  50      27.150  38.590  53.460  1.00  0.00           O
ATOM    715  ND2 ASN A  50      26.740  37.490  51.680  1.00  0.00           N
ATOM    716 1HD2 ASN A  50      26.190  37.330  50.850  1.00  0.00           H
ATOM    717 2HD2 ASN A  50      27.590  37.000  51.920  1.00  0.00           H
ATOM    718  C   ASN A  50      23.690  37.730  53.710  1.00  0.00           C
ATOM    719  O   ASN A  50      24.560  36.970  54.190  1.00  0.00           O
ATOM    720  N   THR A  51      22.550  38.000  54.360  1.00  0.00           N
ATOM    721  H   THR A  51      21.920  38.600  53.860  1.00  0.00           H
ATOM    722  CA  THR A  51      22.040  37.100  55.430  1.00  0.00           C
ATOM    723  HA  THR A  51      22.890  36.470  55.690  1.00  0.00           H
ATOM    724  CB  THR A  51      21.650  37.940  56.670  1.00  0.00           C
ATOM    725  HB  THR A  51      21.100  37.350  57.400  1.00  0.00           H
ATOM    726  CG2 THR A  51      22.880  38.550  57.370  1.00  0.00           C
ATOM    727 1HG2 THR A  51      22.550  39.330  58.050  1.00  0.00           H
ATOM    728 2HG2 THR A  51      23.490  37.820  57.910  1.00  0.00           H
ATOM    729 3HG2 THR A  51      23.640  38.980  56.710  1.00  0.00           H
ATOM    730  OG1 THR A  51      20.810  39.020  56.410  1.00  0.00           O
ATOM    731  HG1 THR A  51      21.370  39.570  55.850  1.00  0.00           H
ATOM    732  C   THR A  51      20.910  36.110  55.110  1.00  0.00           C
ATOM    733  O   THR A  51      20.390  35.370  55.910  1.00  0.00           O
ATOM    734  N   PHE A  52      20.500  36.170  53.860  1.00  0.00           N
ATOM    735  H   PHE A  52      20.900  36.940  53.340  1.00  0.00           H
ATOM    736  CA  PHE A  52      19.750  35.070  53.190  1.00  0.00           C
ATOM    737  HA  PHE A  52      19.430  34.320  53.920  1.00  0.00           H
ATOM    738  CB  PHE A  52      18.440  35.730  52.640  1.00  0.00           C
ATOM    739  HB1 PHE A  52      18.170  35.300  51.680  1.00  0.00           H
ATOM    740  HB2 PHE A  52      18.660  36.760  52.370  1.00  0.00           H
ATOM    741  CG  PHE A  52      17.170  35.680  53.520  1.00  0.00           C
ATOM    742  CD1 PHE A  52      15.930  35.310  53.000  1.00  0.00           C
ATOM    743  HD1 PHE A  52      15.820  35.080  51.950  1.00  0.00           H
ATOM    744  CE1 PHE A  52      14.800  35.150  53.810  1.00  0.00           C
ATOM    745  HE1 PHE A  52      13.870  34.710  53.460  1.00  0.00           H
ATOM    746  CZ  PHE A  52      14.930  35.440  55.160  1.00  0.00           C
ATOM    747  HZ  PHE A  52      14.060  35.300  55.780  1.00  0.00           H
ATOM    748  CE2 PHE A  52      16.160  35.830  55.730  1.00  0.00           C
ATOM    749  HE2 PHE A  52      16.190  36.060  56.780  1.00  0.00           H
ATOM    750  CD2 PHE A  52      17.280  35.940  54.870  1.00  0.00           C
ATOM    751  HD2 PHE A  52      18.210  36.240  55.330  1.00  0.00           H
ATOM    752  C   PHE A  52      20.570  34.330  52.040  1.00  0.00           C
ATOM    753  O   PHE A  52      20.230  33.190  51.710  1.00  0.00           O
ATOM    754  N   PHE A  53      21.570  35.020  51.510  1.00  0.00           N
ATOM    755  H   PHE A  53      21.660  35.970  51.840  1.00  0.00           H
ATOM    756  CA  PHE A  53      22.420  34.670  50.390  1.00  0.00           C
ATOM    757  HA  PHE A  53      22.240  33.600  50.240  1.00  0.00           H
ATOM    758  CB  PHE A  53      22.090  35.520  49.150  1.00  0.00           C
ATOM    759  HB1 PHE A  53      22.810  35.350  48.360  1.00  0.00           H
ATOM    760  HB2 PHE A  53      22.140  36.580  49.390  1.00  0.00           H
ATOM    761  CG  PHE A  53      20.650  35.200  48.610  1.00  0.00           C
ATOM    762  CD1 PHE A  53      19.490  35.840  49.120  1.00  0.00           C
ATOM    763  HD1 PHE A  53      19.540  36.590  49.890  1.00  0.00           H
ATOM    764  CE1 PHE A  53      18.180  35.610  48.530  1.00  0.00           C
ATOM    765  HE1 PHE A  53      17.350  36.210  48.870  1.00  0.00           H
ATOM    766  CZ  PHE A  53      18.130  34.680  47.480  1.00  0.00           C
ATOM    767  HZ  PHE A  53      17.200  34.590  46.930  1.00  0.00           H
ATOM    768  CE2 PHE A  53      19.300  34.050  46.920  1.00  0.00           C
ATOM    769  HE2 PHE A  53      19.200  33.440  46.040  1.00  0.00           H
ATOM    770  CD2 PHE A  53      20.530  34.300  47.540  1.00  0.00           C
ATOM    771  HD2 PHE A  53      21.440  33.950  47.070  1.00  0.00           H
ATOM    772  C   PHE A  53      23.900  34.710  50.730  1.00  0.00           C
ATOM    773  O   PHE A  53      24.250  35.400  51.700  1.00  0.00           O
ATOM    774  N   SER A  54      24.740  33.970  50.040  1.00  0.00           N
ATOM    775  H   SER A  54      24.340  33.320  49.370  1.00  0.00           H
ATOM    776  CA  SER A  54      26.210  34.040  50.150  1.00  0.00           C
ATOM    777  HA  SER A  54      26.510  34.960  50.650  1.00  0.00           H
ATOM    778  CB  SER A  54      26.750  32.980  51.080  1.00  0.00           C
ATOM    779  HB1 SER A  54      26.340  32.960  52.090  1.00  0.00           H
ATOM    780  HB2 SER A  54      27.820  33.070  51.270  1.00  0.00           H
ATOM    781  OG  SER A  54      26.450  31.670  50.640  1.00  0.00           O
ATOM    782  HG  SER A  54      27.160  31.490  50.010  1.00  0.00           H
ATOM    783  C   SER A  54      26.900  33.920  48.790  1.00  0.00           C
ATOM    784  O   SER A  54      26.430  33.530  47.740  1.00  0.00           O
ATOM    785  N   GLU A  55      28.090  34.530  48.790  1.00  0.00           N
ATOM    786  H   GLU A  55      28.370  35.050  49.600  1.00  0.00           H
ATOM    787  CA  GLU A  55      28.840  34.750  47.500  1.00  0.00           C
ATOM    788  HA  GLU A  55      28.080  34.970  46.750  1.00  0.00           H
ATOM    789  CB  GLU A  55      29.780  35.940  47.560  1.00  0.00           C
ATOM    790  HB1 GLU A  55      30.170  36.130  46.560  1.00  0.00           H
ATOM    791  HB2 GLU A  55      30.580  35.750  48.290  1.00  0.00           H
ATOM    792  CG  GLU A  55      29.070  37.250  48.090  1.00  0.00           C
ATOM    793  HG1 GLU A  55      28.780  37.130  49.140  1.00  0.00           H
ATOM    794  HG2 GLU A  55      28.200  37.520  47.490  1.00  0.00           H
ATOM    795  CD  GLU A  55      30.040  38.480  48.090  1.00  0.00           C
ATOM    796  OE1 GLU A  55      31.260  38.360  48.400  1.00  0.00           O
ATOM    797  OE2 GLU A  55      29.540  39.590  47.730  1.00  0.00           O
ATOM    798  C   GLU A  55      29.650  33.540  47.050  1.00  0.00           C
ATOM    799  O   GLU A  55      30.340  33.000  47.970  1.00  0.00           O
ATOM    800  N   THR A  56      29.740  33.230  45.750  1.00  0.00           N
ATOM    801  H   THR A  56      29.260  33.820  45.080  1.00  0.00           H
ATOM    802  CA  THR A  56      30.520  32.170  45.140  1.00  0.00           C
ATOM    803  HA  THR A  56      31.100  31.680  45.920  1.00  0.00           H
ATOM    804  CB  THR A  56      29.750  30.990  44.640  1.00  0.00           C
ATOM    805  HB  THR A  56      30.450  30.250  44.250  1.00  0.00           H
ATOM    806  CG2 THR A  56      28.960  30.280  45.710  1.00  0.00           C
ATOM    807 1HG2 THR A  56      29.690  30.150  46.510  1.00  0.00           H
ATOM    808 2HG2 THR A  56      28.200  30.940  46.130  1.00  0.00           H
ATOM    809 3HG2 THR A  56      28.540  29.300  45.510  1.00  0.00           H
ATOM    810  OG1 THR A  56      28.880  31.410  43.550  1.00  0.00           O
ATOM    811  HG1 THR A  56      28.390  30.630  43.280  1.00  0.00           H
ATOM    812  C   THR A  56      31.500  32.660  44.020  1.00  0.00           C
ATOM    813  O   THR A  56      32.390  31.930  43.510  1.00  0.00           O
ATOM    814  N   GLY A  57      31.370  33.910  43.570  1.00  0.00           N
ATOM    815  H   GLY A  57      30.610  34.430  43.970  1.00  0.00           H
ATOM    816  CA  GLY A  57      32.280  34.750  42.750  1.00  0.00           C
ATOM    817  HA1 GLY A  57      32.020  34.480  41.720  1.00  0.00           H
ATOM    818  HA2 GLY A  57      33.320  34.600  43.050  1.00  0.00           H
ATOM    819  C   GLY A  57      31.950  36.200  43.040  1.00  0.00           C
ATOM    820  O   GLY A  57      31.130  36.560  43.900  1.00  0.00           O
ATOM    821  N   ALA A  58      32.460  37.160  42.220  1.00  0.00           N
ATOM    822  H   ALA A  58      33.110  36.930  41.480  1.00  0.00           H
ATOM    823  CA  ALA A  58      32.350  38.570  42.540  1.00  0.00           C
ATOM    824  HA  ALA A  58      32.680  38.730  43.570  1.00  0.00           H
ATOM    825  CB  ALA A  58      33.320  39.340  41.630  1.00  0.00           C
ATOM    826  HB1 ALA A  58      33.450  40.370  41.960  1.00  0.00           H
ATOM    827  HB2 ALA A  58      34.290  38.830  41.610  1.00  0.00           H
ATOM    828  HB3 ALA A  58      32.900  39.270  40.630  1.00  0.00           H
ATOM    829  C   ALA A  58      30.880  39.010  42.410  1.00  0.00           C
ATOM    830  O   ALA A  58      30.440  39.830  43.250  1.00  0.00           O
ATOM    831  N   GLY A  59      30.160  38.540  41.420  1.00  0.00           N
ATOM    832  H   GLY A  59      30.650  37.880  40.840  1.00  0.00           H
ATOM    833  CA  GLY A  59      28.760  38.660  41.150  1.00  0.00           C
ATOM    834  HA1 GLY A  59      28.660  38.940  40.100  1.00  0.00           H
ATOM    835  HA2 GLY A  59      28.350  39.460  41.770  1.00  0.00           H
ATOM    836  C   GLY A  59      27.870  37.450  41.360  1.00  0.00           C
ATOM    837  O   GLY A  59      26.630  37.620  41.460  1.00  0.00           O
ATOM    838  N   LYS A  60      28.400  36.220  41.510  1.00  0.00           N
ATOM    839  H   LYS A  60      29.400  36.210  41.340  1.00  0.00           H
ATOM    840  CA  LYS A  60      27.720  34.910  41.670  1.00  0.00           C
ATOM    841  HA  LYS A  60      26.770  35.090  41.150  1.00  0.00           H
ATOM    842  CB  LYS A  60      28.470  33.780  40.950  1.00  0.00           C
ATOM    843  HB1 LYS A  60      29.410  33.530  41.440  1.00  0.00           H
ATOM    844  HB2 LYS A  60      28.740  34.130  39.950  1.00  0.00           H
ATOM    845  CG  LYS A  60      27.510  32.540  40.770  1.00  0.00           C
ATOM    846  HG1 LYS A  60      26.670  32.800  40.120  1.00  0.00           H
ATOM    847  HG2 LYS A  60      27.150  32.110  41.700  1.00  0.00           H
ATOM    848  CD  LYS A  60      28.230  31.400  40.050  1.00  0.00           C
ATOM    849  HD1 LYS A  60      29.040  31.050  40.690  1.00  0.00           H
ATOM    850  HD2 LYS A  60      28.730  31.670  39.130  1.00  0.00           H
ATOM    851  CE  LYS A  60      27.450  30.140  39.780  1.00  0.00           C
ATOM    852  HE1 LYS A  60      26.660  30.420  39.090  1.00  0.00           H
ATOM    853  HE2 LYS A  60      26.970  29.730  40.670  1.00  0.00           H
ATOM    854  NZ  LYS A  60      28.240  29.170  39.000  1.00  0.00           N
ATOM    855  HZ1 LYS A  60      27.780  28.270  39.060  1.00  0.00           H
ATOM    856  HZ2 LYS A  60      28.300  29.440  38.030  1.00  0.00           H
ATOM    857  HZ3 LYS A  60      29.150  28.990  39.420  1.00  0.00           H
ATOM    858  C   LYS A  60      27.430  34.630  43.190  1.00  0.00           C
ATOM    859  O   LYS A  60      28.230  34.840  44.110  1.00  0.00           O
ATOM    860  N   HIS A  61      26.240  34.140  43.430  1.00  0.00           N
ATOM    861  H   HIS A  61      25.610  34.100  42.630  1.00  0.00           H
ATOM    862  CA  HIS A  61      25.590  33.920  44.760  1.00  0.00           C
ATOM    863  HA  HIS A  61      26.310  33.880  45.590  1.00  0.00           H
ATOM    864  CB  HIS A  61      24.710  35.070  45.130  1.00  0.00           C
ATOM    865  HB1 HIS A  61      24.250  34.880  46.100  1.00  0.00           H
ATOM    866  HB2 HIS A  61      23.900  35.170  44.410  1.00  0.00           H
ATOM    867  CG  HIS A  61      25.270  36.460  45.120  1.00  0.00           C
ATOM    868  ND1 HIS A  61      25.860  37.080  46.260  1.00  0.00           N
ATOM    869  CE1 HIS A  61      26.210  38.300  45.860  1.00  0.00           C
ATOM    870  HE1 HIS A  61      26.770  39.050  46.400  1.00  0.00           H
ATOM    871  NE2 HIS A  61      25.900  38.460  44.550  1.00  0.00           N
ATOM    872  HE2 HIS A  61      26.180  39.260  44.000  1.00  0.00           H
ATOM    873  CD2 HIS A  61      25.240  37.380  44.110  1.00  0.00           C
ATOM    874  HD2 HIS A  61      24.900  37.230  43.090  1.00  0.00           H
ATOM    875  C   HIS A  61      24.770  32.580  44.870  1.00  0.00           C
ATOM    876  O   HIS A  61      24.210  32.220  43.830  1.00  0.00           O
ATOM    877  N   VAL A  62      24.710  31.960  45.980  1.00  0.00           N
ATOM    878  H   VAL A  62      25.260  32.380  46.710  1.00  0.00           H
ATOM    879  CA  VAL A  62      23.830  30.820  46.320  1.00  0.00           C
ATOM    880  HA  VAL A  62      23.200  30.630  45.460  1.00  0.00           H
ATOM    881  CB  VAL A  62      24.630  29.530  46.560  1.00  0.00           C
ATOM    882  HB  VAL A  62      23.840  28.830  46.870  1.00  0.00           H
ATOM    883  CG1 VAL A  62      25.200  28.890  45.280  1.00  0.00           C
ATOM    884 1HG1 VAL A  62      25.800  28.070  45.670  1.00  0.00           H
ATOM    885 2HG1 VAL A  62      24.440  28.460  44.620  1.00  0.00           H
ATOM    886 3HG1 VAL A  62      25.940  29.520  44.790  1.00  0.00           H
ATOM    887  CG2 VAL A  62      25.640  29.610  47.640  1.00  0.00           C
ATOM    888 1HG2 VAL A  62      25.130  29.890  48.560  1.00  0.00           H
ATOM    889 2HG2 VAL A  62      26.240  28.710  47.780  1.00  0.00           H
ATOM    890 3HG2 VAL A  62      26.280  30.410  47.260  1.00  0.00           H
ATOM    891  C   VAL A  62      22.970  31.090  47.550  1.00  0.00           C
ATOM    892  O   VAL A  62      23.370  31.940  48.350  1.00  0.00           O
ATOM    893  N   PRO A  63      21.740  30.540  47.700  1.00  0.00           N
ATOM    894  CD  PRO A  63      20.930  29.720  46.750  1.00  0.00           C
ATOM    895  HD1 PRO A  63      21.400  28.780  46.450  1.00  0.00           H
ATOM    896  HD2 PRO A  63      20.540  30.380  45.980  1.00  0.00           H
ATOM    897  CG  PRO A  63      19.770  29.220  47.650  1.00  0.00           C
ATOM    898  HG1 PRO A  63      20.020  28.300  48.170  1.00  0.00           H
ATOM    899  HG2 PRO A  63      18.900  28.990  47.030  1.00  0.00           H
ATOM    900  CB  PRO A  63      19.510  30.420  48.630  1.00  0.00           C
ATOM    901  HB1 PRO A  63      19.050  30.150  49.580  1.00  0.00           H
ATOM    902  HB2 PRO A  63      18.910  31.150  48.090  1.00  0.00           H
ATOM    903  CA  PRO A  63      20.940  30.820  48.920  1.00  0.00           C
ATOM    904  HA  PRO A  63      21.040  31.900  49.080  1.00  0.00           H
ATOM    905  C   PRO A  63      21.520  30.030  50.170  1.00  0.00           C
ATOM    906  O   PRO A  63      22.100  28.960  50.090  1.00  0.00           O
ATOM    907  N   ARG A  64      21.300  30.560  51.410  1.00  0.00           N
ATOM    908  H   ARG A  64      20.790  31.430  51.490  1.00  0.00           H
ATOM    909  CA  ARG A  64      21.670  29.900  52.710  1.00  0.00           C
ATOM    910  HA  ARG A  64      22.560  29.300  52.520  1.00  0.00           H
ATOM    911  CB  ARG A  64      22.120  30.910  53.790  1.00  0.00           C
ATOM    912  HB1 ARG A  64      22.440  30.250  54.590  1.00  0.00           H
ATOM    913  HB2 ARG A  64      21.200  31.400  54.120  1.00  0.00           H
ATOM    914  CG  ARG A  64      23.160  31.990  53.470  1.00  0.00           C
ATOM    915  HG1 ARG A  64      22.870  32.570  52.590  1.00  0.00           H
ATOM    916  HG2 ARG A  64      24.070  31.530  53.080  1.00  0.00           H
ATOM    917  CD  ARG A  64      23.540  32.940  54.560  1.00  0.00           C
ATOM    918  HD1 ARG A  64      23.880  32.440  55.460  1.00  0.00           H
ATOM    919  HD2 ARG A  64      22.660  33.500  54.870  1.00  0.00           H
ATOM    920  NE  ARG A  64      24.530  33.930  54.230  1.00  0.00           N
ATOM    921  HE  ARG A  64      24.290  34.690  53.600  1.00  0.00           H
ATOM    922  CZ  ARG A  64      25.820  33.870  54.450  1.00  0.00           C
ATOM    923  NH1 ARG A  64      26.420  32.800  54.960  1.00  0.00           N
ATOM    924 1HH1 ARG A  64      25.930  31.920  55.000  1.00  0.00           H
ATOM    925 2HH1 ARG A  64      27.410  32.900  55.170  1.00  0.00           H
ATOM    926  NH2 ARG A  64      26.540  34.910  54.040  1.00  0.00           N
ATOM    927 1HH2 ARG A  64      26.080  35.640  53.510  1.00  0.00           H
ATOM    928 2HH2 ARG A  64      27.540  34.900  54.150  1.00  0.00           H
ATOM    929  C   ARG A  64      20.590  28.940  53.090  1.00  0.00           C
ATOM    930  O   ARG A  64      19.870  29.230  54.030  1.00  0.00           O
ATOM    931  N   ALA A  65      20.450  27.780  52.410  1.00  0.00           N
ATOM    932  H   ALA A  65      21.170  27.490  51.770  1.00  0.00           H
ATOM    933  CA  ALA A  65      19.390  26.880  52.500  1.00  0.00           C
ATOM    934  HA  ALA A  65      19.080  26.870  53.540  1.00  0.00           H
ATOM    935  CB  ALA A  65      18.200  27.500  51.730  1.00  0.00           C
ATOM    936  HB1 ALA A  65      18.680  27.650  50.760  1.00  0.00           H
ATOM    937  HB2 ALA A  65      17.340  26.840  51.570  1.00  0.00           H
ATOM    938  HB3 ALA A  65      17.920  28.490  52.100  1.00  0.00           H
ATOM    939  C   ALA A  65      19.720  25.440  52.050  1.00  0.00           C
ATOM    940  O   ALA A  65      20.740  25.210  51.460  1.00  0.00           O
ATOM    941  N   VAL A  66      18.800  24.540  52.440  1.00  0.00           N
ATOM    942  H   VAL A  66      17.990  24.950  52.880  1.00  0.00           H
ATOM    943  CA  VAL A  66      18.690  23.140  52.000  1.00  0.00           C
ATOM    944  HA  VAL A  66      19.030  23.040  50.970  1.00  0.00           H
ATOM    945  CB  VAL A  66      19.530  22.300  52.960  1.00  0.00           C
ATOM    946  HB  VAL A  66      20.470  22.850  53.050  1.00  0.00           H
ATOM    947  CG1 VAL A  66      19.090  22.120  54.380  1.00  0.00           C
ATOM    948 1HG1 VAL A  66      19.780  21.500  54.960  1.00  0.00           H
ATOM    949 2HG1 VAL A  66      19.010  23.100  54.850  1.00  0.00           H
ATOM    950 3HG1 VAL A  66      18.110  21.650  54.450  1.00  0.00           H
ATOM    951  CG2 VAL A  66      19.870  20.900  52.410  1.00  0.00           C
ATOM    952 1HG2 VAL A  66      19.040  20.480  51.840  1.00  0.00           H
ATOM    953 2HG2 VAL A  66      20.760  21.070  51.800  1.00  0.00           H
ATOM    954 3HG2 VAL A  66      20.210  20.210  53.190  1.00  0.00           H
ATOM    955  C   VAL A  66      17.210  22.720  51.930  1.00  0.00           C
ATOM    956  O   VAL A  66      16.500  22.940  52.940  1.00  0.00           O
ATOM    957  N   PHE A  67      16.780  22.000  50.900  1.00  0.00           N
ATOM    958  H   PHE A  67      17.480  21.830  50.190  1.00  0.00           H
ATOM    959  CA  PHE A  67      15.460  21.420  50.550  1.00  0.00           C
ATOM    960  HA  PHE A  67      14.630  21.840  51.110  1.00  0.00           H
ATOM    961  CB  PHE A  67      15.250  21.700  49.070  1.00  0.00           C
ATOM    962  HB1 PHE A  67      14.310  21.250  48.740  1.00  0.00           H
ATOM    963  HB2 PHE A  67      15.960  21.110  48.490  1.00  0.00           H
ATOM    964  CG  PHE A  67      15.280  23.140  48.770  1.00  0.00           C
ATOM    965  CD1 PHE A  67      16.320  23.860  48.290  1.00  0.00           C
ATOM    966  HD1 PHE A  67      17.260  23.380  48.060  1.00  0.00           H
ATOM    967  CE1 PHE A  67      16.230  25.260  48.150  1.00  0.00           C
ATOM    968  HE1 PHE A  67      17.050  25.930  47.920  1.00  0.00           H
ATOM    969  CZ  PHE A  67      15.040  25.930  48.450  1.00  0.00           C
ATOM    970  HZ  PHE A  67      15.030  27.010  48.460  1.00  0.00           H
ATOM    971  CE2 PHE A  67      13.960  25.210  48.900  1.00  0.00           C
ATOM    972  HE2 PHE A  67      12.990  25.640  49.140  1.00  0.00           H
ATOM    973  CD2 PHE A  67      14.070  23.840  49.050  1.00  0.00           C
ATOM    974  HD2 PHE A  67      13.240  23.340  49.530  1.00  0.00           H
ATOM    975  C   PHE A  67      15.560  19.890  50.810  1.00  0.00           C
ATOM    976  O   PHE A  67      16.420  19.280  50.160  1.00  0.00           O
ATOM    977  N   VAL A  68      14.630  19.270  51.630  1.00  0.00           N
ATOM    978  H   VAL A  68      13.940  19.850  52.090  1.00  0.00           H
ATOM    979  CA  VAL A  68      14.720  17.940  52.100  1.00  0.00           C
ATOM    980  HA  VAL A  68      15.510  17.450  51.530  1.00  0.00           H
ATOM    981  CB  VAL A  68      15.090  17.860  53.650  1.00  0.00           C
ATOM    982  HB  VAL A  68      14.230  18.280  54.150  1.00  0.00           H
ATOM    983  CG1 VAL A  68      15.390  16.440  54.130  1.00  0.00           C
ATOM    984 1HG1 VAL A  68      14.390  15.990  54.110  1.00  0.00           H
ATOM    985 2HG1 VAL A  68      15.880  15.860  53.350  1.00  0.00           H
ATOM    986 3HG1 VAL A  68      15.750  16.180  55.120  1.00  0.00           H
ATOM    987  CG2 VAL A  68      16.270  18.730  54.000  1.00  0.00           C
ATOM    988 1HG2 VAL A  68      16.130  19.730  53.600  1.00  0.00           H
ATOM    989 2HG2 VAL A  68      16.400  18.800  55.080  1.00  0.00           H
ATOM    990 3HG2 VAL A  68      17.150  18.370  53.480  1.00  0.00           H
ATOM    991  C   VAL A  68      13.350  17.250  51.960  1.00  0.00           C
ATOM    992  O   VAL A  68      12.360  17.760  52.510  1.00  0.00           O
ATOM    993  N   ASP A  69      13.320  16.060  51.450  1.00  0.00           N
ATOM    994  H   ASP A  69      14.150  15.600  51.110  1.00  0.00           H
ATOM    995  CA  ASP A  69      12.160  15.190  51.330  1.00  0.00           C
ATOM    996  HA  ASP A  69      11.550  15.400  52.210  1.00  0.00           H
ATOM    997  CB  ASP A  69      11.430  15.540  50.070  1.00  0.00           C
ATOM    998  HB1 ASP A  69      11.980  15.130  49.220  1.00  0.00           H
ATOM    999  HB2 ASP A  69      11.420  16.620  49.990  1.00  0.00           H
ATOM   1000  CG  ASP A  69      10.020  14.980  50.010  1.00  0.00           C
ATOM   1001  OD1 ASP A  69       9.540  14.410  51.050  1.00  0.00           O
ATOM   1002  OD2 ASP A  69       9.290  14.980  49.010  1.00  0.00           O
ATOM   1003  C   ASP A  69      12.610  13.720  51.410  1.00  0.00           C
ATOM   1004  O   ASP A  69      13.690  13.350  51.040  1.00  0.00           O
ATOM   1005  N   LEU A  70      11.780  12.820  51.930  1.00  0.00           N
ATOM   1006  H   LEU A  70      10.860  13.160  52.180  1.00  0.00           H
ATOM   1007  CA  LEU A  70      12.090  11.390  51.890  1.00  0.00           C
ATOM   1008  HA  LEU A  70      13.150  11.320  52.100  1.00  0.00           H
ATOM   1009  CB  LEU A  70      11.360  10.730  53.030  1.00  0.00           C
ATOM   1010  HB1 LEU A  70      11.230   9.660  52.890  1.00  0.00           H
ATOM   1011  HB2 LEU A  70      10.340  11.120  53.060  1.00  0.00           H
ATOM   1012  CG  LEU A  70      11.960  11.020  54.410  1.00  0.00           C
ATOM   1013  HG  LEU A  70      12.060  12.100  54.520  1.00  0.00           H
ATOM   1014  CD1 LEU A  70      11.150  10.370  55.490  1.00  0.00           C
ATOM   1015 1HD1 LEU A  70      11.280   9.290  55.430  1.00  0.00           H
ATOM   1016 2HD1 LEU A  70      11.320  10.870  56.440  1.00  0.00           H
ATOM   1017 3HD1 LEU A  70      10.070  10.530  55.380  1.00  0.00           H
ATOM   1018  CD2 LEU A  70      13.360  10.460  54.600  1.00  0.00           C
ATOM   1019 1HD2 LEU A  70      13.870  10.710  55.540  1.00  0.00           H
ATOM   1020 2HD2 LEU A  70      13.400   9.370  54.540  1.00  0.00           H
ATOM   1021 3HD2 LEU A  70      14.030  10.990  53.920  1.00  0.00           H
ATOM   1022  C   LEU A  70      11.900  10.720  50.540  1.00  0.00           C
ATOM   1023  O   LEU A  70      12.380   9.580  50.460  1.00  0.00           O
ATOM   1024  N   GLU A  71      11.440  11.430  49.480  1.00  0.00           N
ATOM   1025  H   GLU A  71      11.140  12.370  49.660  1.00  0.00           H
ATOM   1026  CA  GLU A  71      11.390  10.900  48.110  1.00  0.00           C
ATOM   1027  HA  GLU A  71      12.090  10.070  48.160  1.00  0.00           H
ATOM   1028  CB  GLU A  71       9.910  10.400  47.760  1.00  0.00           C
ATOM   1029  HB1 GLU A  71       9.610   9.790  48.620  1.00  0.00           H
ATOM   1030  HB2 GLU A  71       9.980   9.840  46.830  1.00  0.00           H
ATOM   1031  CG  GLU A  71       8.940  11.520  47.500  1.00  0.00           C
ATOM   1032  HG1 GLU A  71       9.180  12.170  46.650  1.00  0.00           H
ATOM   1033  HG2 GLU A  71       8.950  12.220  48.330  1.00  0.00           H
ATOM   1034  CD  GLU A  71       7.470  11.130  47.350  1.00  0.00           C
ATOM   1035  OE1 GLU A  71       7.120   9.910  47.330  1.00  0.00           O
ATOM   1036  OE2 GLU A  71       6.570  12.010  47.190  1.00  0.00           O
ATOM   1037  C   GLU A  71      12.000  11.890  47.100  1.00  0.00           C
ATOM   1038  O   GLU A  71      12.140  13.120  47.360  1.00  0.00           O
ATOM   1039  N   PRO A  72      12.380  11.480  45.860  1.00  0.00           N
ATOM   1040  CD  PRO A  72      12.460  10.070  45.470  1.00  0.00           C
ATOM   1041  HD1 PRO A  72      11.470   9.620  45.450  1.00  0.00           H
ATOM   1042  HD2 PRO A  72      13.130   9.480  46.090  1.00  0.00           H
ATOM   1043  CG  PRO A  72      13.040  10.120  44.080  1.00  0.00           C
ATOM   1044  HG1 PRO A  72      12.270  10.070  43.310  1.00  0.00           H
ATOM   1045  HG2 PRO A  72      13.780   9.340  43.900  1.00  0.00           H
ATOM   1046  CB  PRO A  72      13.710  11.470  43.920  1.00  0.00           C
ATOM   1047  HB1 PRO A  72      13.810  11.810  42.890  1.00  0.00           H
ATOM   1048  HB2 PRO A  72      14.720  11.330  44.310  1.00  0.00           H
ATOM   1049  CA  PRO A  72      12.820  12.350  44.800  1.00  0.00           C
ATOM   1050  HA  PRO A  72      13.460  13.130  45.210  1.00  0.00           H
ATOM   1051  C   PRO A  72      11.730  13.010  44.060  1.00  0.00           C
ATOM   1052  O   PRO A  72      11.900  14.030  43.330  1.00  0.00           O
ATOM   1053  N   THR A  73      10.480  12.510  44.240  1.00  0.00           N
ATOM   1054  H   THR A  73      10.350  11.650  44.760  1.00  0.00           H
ATOM   1055  CA  THR A  73       9.350  12.820  43.430  1.00  0.00           C
ATOM   1056  HA  THR A  73       9.450  12.360  42.440  1.00  0.00           H
ATOM   1057  CB  THR A  73       8.070  12.110  44.080  1.00  0.00           C
ATOM   1058  HB  THR A  73       7.820  12.630  45.010  1.00  0.00           H
ATOM   1059  CG2 THR A  73       6.800  12.250  43.160  1.00  0.00           C
ATOM   1060 1HG2 THR A  73       7.000  11.820  42.170  1.00  0.00           H
ATOM   1061 2HG2 THR A  73       5.940  11.770  43.630  1.00  0.00           H
ATOM   1062 3HG2 THR A  73       6.450  13.270  43.030  1.00  0.00           H
ATOM   1063  OG1 THR A  73       8.340  10.700  44.120  1.00  0.00           O
ATOM   1064  HG1 THR A  73       7.620  10.260  44.580  1.00  0.00           H
ATOM   1065  C   THR A  73       9.060  14.290  43.090  1.00  0.00           C
ATOM   1066  O   THR A  73       8.770  14.560  41.940  1.00  0.00           O
ATOM   1067  N   VAL A  74       9.220  15.240  44.040  1.00  0.00           N
ATOM   1068  H   VAL A  74       9.460  15.010  44.990  1.00  0.00           H
ATOM   1069  CA  VAL A  74       9.160  16.620  43.700  1.00  0.00           C
ATOM   1070  HA  VAL A  74       8.910  16.700  42.640  1.00  0.00           H
ATOM   1071  CB  VAL A  74       7.990  17.290  44.440  1.00  0.00           C
ATOM   1072  HB  VAL A  74       8.020  18.370  44.250  1.00  0.00           H
ATOM   1073  CG1 VAL A  74       6.570  16.920  43.960  1.00  0.00           C
ATOM   1074 1HG1 VAL A  74       5.800  17.440  44.540  1.00  0.00           H
ATOM   1075 2HG1 VAL A  74       6.540  17.000  42.880  1.00  0.00           H
ATOM   1076 3HG1 VAL A  74       6.330  15.860  44.060  1.00  0.00           H
ATOM   1077  CG2 VAL A  74       8.110  17.100  45.910  1.00  0.00           C
ATOM   1078 1HG2 VAL A  74       7.330  17.710  46.370  1.00  0.00           H
ATOM   1079 2HG2 VAL A  74       7.960  16.080  46.280  1.00  0.00           H
ATOM   1080 3HG2 VAL A  74       9.080  17.480  46.230  1.00  0.00           H
ATOM   1081  C   VAL A  74      10.460  17.410  43.920  1.00  0.00           C
ATOM   1082  O   VAL A  74      10.580  18.520  43.370  1.00  0.00           O
ATOM   1083  N   ILE A  75      11.500  16.880  44.540  1.00  0.00           N
ATOM   1084  H   ILE A  75      11.380  16.020  45.040  1.00  0.00           H
ATOM   1085  CA  ILE A  75      12.870  17.510  44.300  1.00  0.00           C
ATOM   1086  HA  ILE A  75      12.870  18.520  44.720  1.00  0.00           H
ATOM   1087  CB  ILE A  75      13.930  16.590  45.030  1.00  0.00           C
ATOM   1088  HB  ILE A  75      13.560  15.560  44.980  1.00  0.00           H
ATOM   1089  CG2 ILE A  75      15.310  16.700  44.450  1.00  0.00           C
ATOM   1090 1HG2 ILE A  75      16.000  16.220  45.130  1.00  0.00           H
ATOM   1091 2HG2 ILE A  75      15.250  16.200  43.480  1.00  0.00           H
ATOM   1092 3HG2 ILE A  75      15.680  17.690  44.210  1.00  0.00           H
ATOM   1093  CG1 ILE A  75      14.010  17.080  46.530  1.00  0.00           C
ATOM   1094 1HG1 ILE A  75      14.690  16.400  47.060  1.00  0.00           H
ATOM   1095 2HG1 ILE A  75      13.020  16.910  46.950  1.00  0.00           H
ATOM   1096  CD  ILE A  75      14.520  18.440  46.930  1.00  0.00           C
ATOM   1097  HD1 ILE A  75      13.760  19.200  46.770  1.00  0.00           H
ATOM   1098  HD2 ILE A  75      14.820  18.370  47.980  1.00  0.00           H
ATOM   1099  HD3 ILE A  75      15.440  18.660  46.390  1.00  0.00           H
ATOM   1100  C   ILE A  75      13.250  17.630  42.820  1.00  0.00           C
ATOM   1101  O   ILE A  75      13.810  18.630  42.410  1.00  0.00           O
ATOM   1102  N   ASP A  76      12.840  16.590  42.090  1.00  0.00           N
ATOM   1103  H   ASP A  76      12.380  15.840  42.580  1.00  0.00           H
ATOM   1104  CA  ASP A  76      12.740  16.570  40.590  1.00  0.00           C
ATOM   1105  HA  ASP A  76      13.720  16.480  40.130  1.00  0.00           H
ATOM   1106  CB  ASP A  76      11.890  15.400  40.140  1.00  0.00           C
ATOM   1107  HB1 ASP A  76      11.320  15.620  39.230  1.00  0.00           H
ATOM   1108  HB2 ASP A  76      11.220  15.100  40.950  1.00  0.00           H
ATOM   1109  CG  ASP A  76      12.680  14.100  39.860  1.00  0.00           C
ATOM   1110  OD1 ASP A  76      13.930  13.960  40.010  1.00  0.00           O
ATOM   1111  OD2 ASP A  76      11.970  13.160  39.460  1.00  0.00           O
ATOM   1112  C   ASP A  76      12.180  17.890  39.990  1.00  0.00           C
ATOM   1113  O   ASP A  76      12.850  18.470  39.100  1.00  0.00           O
ATOM   1114  N   GLU A  77      11.130  18.500  40.530  1.00  0.00           N
ATOM   1115  H   GLU A  77      10.710  18.000  41.300  1.00  0.00           H
ATOM   1116  CA  GLU A  77      10.620  19.840  40.170  1.00  0.00           C
ATOM   1117  HA  GLU A  77      10.540  19.950  39.090  1.00  0.00           H
ATOM   1118  CB  GLU A  77       9.240  20.210  40.840  1.00  0.00           C
ATOM   1119  HB1 GLU A  77       8.910  21.120  40.350  1.00  0.00           H
ATOM   1120  HB2 GLU A  77       9.410  20.340  41.910  1.00  0.00           H
ATOM   1121  CG  GLU A  77       8.120  19.210  40.720  1.00  0.00           C
ATOM   1122  HG1 GLU A  77       7.260  19.440  41.340  1.00  0.00           H
ATOM   1123  HG2 GLU A  77       8.480  18.220  40.980  1.00  0.00           H
ATOM   1124  CD  GLU A  77       7.740  19.190  39.250  1.00  0.00           C
ATOM   1125  OE1 GLU A  77       7.920  18.070  38.620  1.00  0.00           O
ATOM   1126  OE2 GLU A  77       7.110  20.120  38.710  1.00  0.00           O
ATOM   1127  C   GLU A  77      11.560  20.990  40.490  1.00  0.00           C
ATOM   1128  O   GLU A  77      11.540  21.990  39.720  1.00  0.00           O
ATOM   1129  N   VAL A  78      12.380  20.920  41.520  1.00  0.00           N
ATOM   1130  H   VAL A  78      12.310  20.120  42.130  1.00  0.00           H
ATOM   1131  CA  VAL A  78      13.430  21.960  41.830  1.00  0.00           C
ATOM   1132  HA  VAL A  78      13.070  22.990  41.790  1.00  0.00           H
ATOM   1133  CB  VAL A  78      14.030  21.790  43.260  1.00  0.00           C
ATOM   1134  HB  VAL A  78      14.570  20.850  43.380  1.00  0.00           H
ATOM   1135  CG1 VAL A  78      14.960  22.970  43.590  1.00  0.00           C
ATOM   1136 1HG1 VAL A  78      15.440  22.810  44.550  1.00  0.00           H
ATOM   1137 2HG1 VAL A  78      15.750  23.120  42.850  1.00  0.00           H
ATOM   1138 3HG1 VAL A  78      14.390  23.890  43.500  1.00  0.00           H
ATOM   1139  CG2 VAL A  78      13.040  21.820  44.330  1.00  0.00           C
ATOM   1140 1HG2 VAL A  78      13.640  21.630  45.230  1.00  0.00           H
ATOM   1141 2HG2 VAL A  78      12.500  22.760  44.450  1.00  0.00           H
ATOM   1142 3HG2 VAL A  78      12.400  20.940  44.250  1.00  0.00           H
ATOM   1143  C   VAL A  78      14.650  21.840  40.840  1.00  0.00           C
ATOM   1144  O   VAL A  78      15.060  22.780  40.130  1.00  0.00           O
ATOM   1145  N   ARG A  79      15.090  20.570  40.640  1.00  0.00           N
ATOM   1146  H   ARG A  79      14.730  19.830  41.230  1.00  0.00           H
ATOM   1147  CA  ARG A  79      16.240  20.300  39.770  1.00  0.00           C
ATOM   1148  HA  ARG A  79      16.840  21.200  39.880  1.00  0.00           H
ATOM   1149  CB  ARG A  79      17.040  19.110  40.250  1.00  0.00           C
ATOM   1150  HB1 ARG A  79      17.270  19.280  41.300  1.00  0.00           H
ATOM   1151  HB2 ARG A  79      17.960  19.170  39.660  1.00  0.00           H
ATOM   1152  CG  ARG A  79      16.350  17.770  39.980  1.00  0.00           C
ATOM   1153  HG1 ARG A  79      16.420  17.470  38.940  1.00  0.00           H
ATOM   1154  HG2 ARG A  79      15.270  17.870  40.110  1.00  0.00           H
ATOM   1155  CD  ARG A  79      16.930  16.750  40.930  1.00  0.00           C
ATOM   1156  HD1 ARG A  79      16.780  17.150  41.940  1.00  0.00           H
ATOM   1157  HD2 ARG A  79      17.990  16.670  40.680  1.00  0.00           H
ATOM   1158  NE  ARG A  79      16.350  15.400  40.820  1.00  0.00           N
ATOM   1159  HE  ARG A  79      15.710  15.170  40.070  1.00  0.00           H
ATOM   1160  CZ  ARG A  79      16.780  14.310  41.560  1.00  0.00           C
ATOM   1161  NH1 ARG A  79      17.790  14.380  42.270  1.00  0.00           N
ATOM   1162 1HH1 ARG A  79      18.380  15.210  42.190  1.00  0.00           H
ATOM   1163 2HH1 ARG A  79      18.060  13.570  42.800  1.00  0.00           H
ATOM   1164  NH2 ARG A  79      16.180  13.220  41.440  1.00  0.00           N
ATOM   1165 1HH2 ARG A  79      15.320  13.060  40.940  1.00  0.00           H
ATOM   1166 2HH2 ARG A  79      16.650  12.440  41.880  1.00  0.00           H
ATOM   1167  C   ARG A  79      15.890  20.280  38.220  1.00  0.00           C
ATOM   1168  O   ARG A  79      16.760  20.210  37.300  1.00  0.00           O
ATOM   1169  N   THR A  80      14.590  20.560  37.910  1.00  0.00           N
ATOM   1170  H   THR A  80      13.890  20.510  38.640  1.00  0.00           H
ATOM   1171  CA  THR A  80      14.060  20.710  36.510  1.00  0.00           C
ATOM   1172  HA  THR A  80      14.930  20.650  35.870  1.00  0.00           H
ATOM   1173  CB  THR A  80      13.200  19.560  35.980  1.00  0.00           C
ATOM   1174  HB  THR A  80      12.900  19.710  34.940  1.00  0.00           H
ATOM   1175  CG2 THR A  80      13.910  18.270  35.900  1.00  0.00           C
ATOM   1176 1HG2 THR A  80      13.240  17.590  35.380  1.00  0.00           H
ATOM   1177 2HG2 THR A  80      14.840  18.510  35.370  1.00  0.00           H
ATOM   1178 3HG2 THR A  80      14.080  17.920  36.910  1.00  0.00           H
ATOM   1179  OG1 THR A  80      12.120  19.460  36.840  1.00  0.00           O
ATOM   1180  HG1 THR A  80      12.600  19.250  37.640  1.00  0.00           H
ATOM   1181  C   THR A  80      13.300  22.010  36.170  1.00  0.00           C
ATOM   1182  O   THR A  80      13.100  22.240  34.990  1.00  0.00           O
ATOM   1183  N   GLY A  81      13.020  22.810  37.210  1.00  0.00           N
ATOM   1184  H   GLY A  81      13.040  22.460  38.150  1.00  0.00           H
ATOM   1185  CA  GLY A  81      12.760  24.260  37.130  1.00  0.00           C
ATOM   1186  HA1 GLY A  81      12.640  24.780  38.080  1.00  0.00           H
ATOM   1187  HA2 GLY A  81      11.810  24.400  36.620  1.00  0.00           H
ATOM   1188  C   GLY A  81      13.730  25.070  36.290  1.00  0.00           C
ATOM   1189  O   GLY A  81      14.640  24.580  35.630  1.00  0.00           O
ATOM   1190  N   THR A  82      13.460  26.390  36.280  1.00  0.00           N
ATOM   1191  H   THR A  82      12.780  26.740  36.950  1.00  0.00           H
ATOM   1192  CA  THR A  82      14.290  27.420  35.620  1.00  0.00           C
ATOM   1193  HA  THR A  82      14.540  27.040  34.630  1.00  0.00           H
ATOM   1194  CB  THR A  82      13.450  28.670  35.340  1.00  0.00           C
ATOM   1195  HB  THR A  82      13.150  29.120  36.280  1.00  0.00           H
ATOM   1196  CG2 THR A  82      14.190  29.590  34.390  1.00  0.00           C
ATOM   1197 1HG2 THR A  82      15.110  29.870  34.910  1.00  0.00           H
ATOM   1198 2HG2 THR A  82      14.260  29.150  33.400  1.00  0.00           H
ATOM   1199 3HG2 THR A  82      13.600  30.510  34.310  1.00  0.00           H
ATOM   1200  OG1 THR A  82      12.300  28.420  34.630  1.00  0.00           O
ATOM   1201  HG1 THR A  82      11.770  27.880  35.220  1.00  0.00           H
ATOM   1202  C   THR A  82      15.580  27.780  36.350  1.00  0.00           C
ATOM   1203  O   THR A  82      16.670  27.720  35.780  1.00  0.00           O
ATOM   1204  N   TYR A  83      15.580  27.820  37.690  1.00  0.00           N
ATOM   1205  H   TYR A  83      14.730  27.540  38.160  1.00  0.00           H
ATOM   1206  CA  TYR A  83      16.670  28.160  38.640  1.00  0.00           C
ATOM   1207  HA  TYR A  83      17.320  28.810  38.050  1.00  0.00           H
ATOM   1208  CB  TYR A  83      16.060  29.090  39.720  1.00  0.00           C
ATOM   1209  HB1 TYR A  83      16.800  29.050  40.520  1.00  0.00           H
ATOM   1210  HB2 TYR A  83      15.170  28.700  40.200  1.00  0.00           H
ATOM   1211  CG  TYR A  83      15.860  30.570  39.400  1.00  0.00           C
ATOM   1212  CD1 TYR A  83      14.630  31.100  38.930  1.00  0.00           C
ATOM   1213  HD1 TYR A  83      13.730  30.500  38.920  1.00  0.00           H
ATOM   1214  CE1 TYR A  83      14.560  32.490  38.590  1.00  0.00           C
ATOM   1215  HE1 TYR A  83      13.620  32.900  38.240  1.00  0.00           H
ATOM   1216  CZ  TYR A  83      15.650  33.370  38.800  1.00  0.00           C
ATOM   1217  OH  TYR A  83      15.590  34.680  38.460  1.00  0.00           O
ATOM   1218  HH  TYR A  83      16.430  35.060  38.730  1.00  0.00           H
ATOM   1219  CE2 TYR A  83      16.840  32.840  39.370  1.00  0.00           C
ATOM   1220  HE2 TYR A  83      17.660  33.520  39.530  1.00  0.00           H
ATOM   1221  CD2 TYR A  83      16.920  31.410  39.680  1.00  0.00           C
ATOM   1222  HD2 TYR A  83      17.840  31.070  40.140  1.00  0.00           H
ATOM   1223  C   TYR A  83      17.520  27.030  39.120  1.00  0.00           C
ATOM   1224  O   TYR A  83      18.230  27.080  40.130  1.00  0.00           O
ATOM   1225  N   ARG A  84      17.600  25.930  38.300  1.00  0.00           N
ATOM   1226  H   ARG A  84      17.030  25.910  37.470  1.00  0.00           H
ATOM   1227  CA  ARG A  84      18.200  24.630  38.740  1.00  0.00           C
ATOM   1228  HA  ARG A  84      17.820  24.500  39.760  1.00  0.00           H
ATOM   1229  CB  ARG A  84      17.650  23.530  37.780  1.00  0.00           C
ATOM   1230  HB1 ARG A  84      16.590  23.710  37.960  1.00  0.00           H
ATOM   1231  HB2 ARG A  84      17.810  22.510  38.140  1.00  0.00           H
ATOM   1232  CG  ARG A  84      17.910  23.780  36.300  1.00  0.00           C
ATOM   1233  HG1 ARG A  84      18.980  23.910  36.140  1.00  0.00           H
ATOM   1234  HG2 ARG A  84      17.510  24.750  36.030  1.00  0.00           H
ATOM   1235  CD  ARG A  84      17.370  22.680  35.420  1.00  0.00           C
ATOM   1236  HD1 ARG A  84      16.320  22.690  35.710  1.00  0.00           H
ATOM   1237  HD2 ARG A  84      17.830  21.740  35.740  1.00  0.00           H
ATOM   1238  NE  ARG A  84      17.740  22.860  33.980  1.00  0.00           N
ATOM   1239  HE  ARG A  84      18.300  22.130  33.550  1.00  0.00           H
ATOM   1240  CZ  ARG A  84      17.210  23.740  33.150  1.00  0.00           C
ATOM   1241  NH1 ARG A  84      16.390  24.610  33.540  1.00  0.00           N
ATOM   1242 1HH1 ARG A  84      15.930  24.570  34.440  1.00  0.00           H
ATOM   1243 2HH1 ARG A  84      16.070  25.320  32.900  1.00  0.00           H
ATOM   1244  NH2 ARG A  84      17.580  23.730  31.940  1.00  0.00           N
ATOM   1245 1HH2 ARG A  84      18.190  23.020  31.560  1.00  0.00           H
ATOM   1246 2HH2 ARG A  84      17.020  24.320  31.340  1.00  0.00           H
ATOM   1247  C   ARG A  84      19.740  24.620  38.750  1.00  0.00           C
ATOM   1248  O   ARG A  84      20.440  23.670  39.090  1.00  0.00           O
ATOM   1249  N   GLN A  85      20.400  25.780  38.480  1.00  0.00           N
ATOM   1250  H   GLN A  85      19.910  26.610  38.150  1.00  0.00           H
ATOM   1251  CA  GLN A  85      21.820  26.060  38.680  1.00  0.00           C
ATOM   1252  HA  GLN A  85      22.430  25.160  38.670  1.00  0.00           H
ATOM   1253  CB  GLN A  85      22.380  26.860  37.470  1.00  0.00           C
ATOM   1254  HB1 GLN A  85      23.350  27.320  37.690  1.00  0.00           H
ATOM   1255  HB2 GLN A  85      21.670  27.650  37.210  1.00  0.00           H
ATOM   1256  CG  GLN A  85      22.530  25.960  36.220  1.00  0.00           C
ATOM   1257  HG1 GLN A  85      21.580  25.470  36.000  1.00  0.00           H
ATOM   1258  HG2 GLN A  85      23.330  25.260  36.440  1.00  0.00           H
ATOM   1259  CD  GLN A  85      22.830  26.650  34.900  1.00  0.00           C
ATOM   1260  OE1 GLN A  85      23.920  26.840  34.380  1.00  0.00           O
ATOM   1261  NE2 GLN A  85      21.760  26.990  34.150  1.00  0.00           N
ATOM   1262 1HE2 GLN A  85      20.840  26.820  34.520  1.00  0.00           H
ATOM   1263 2HE2 GLN A  85      21.850  27.350  33.200  1.00  0.00           H
ATOM   1264  C   GLN A  85      22.100  26.870  39.910  1.00  0.00           C
ATOM   1265  O   GLN A  85      23.010  26.590  40.660  1.00  0.00           O
ATOM   1266  N   LEU A  86      21.210  27.870  40.170  1.00  0.00           N
ATOM   1267  H   LEU A  86      20.380  27.830  39.610  1.00  0.00           H
ATOM   1268  CA  LEU A  86      21.120  28.600  41.480  1.00  0.00           C
ATOM   1269  HA  LEU A  86      22.070  29.110  41.620  1.00  0.00           H
ATOM   1270  CB  LEU A  86      19.990  29.660  41.320  1.00  0.00           C
ATOM   1271  HB1 LEU A  86      19.020  29.190  41.150  1.00  0.00           H
ATOM   1272  HB2 LEU A  86      20.120  30.300  40.450  1.00  0.00           H
ATOM   1273  CG  LEU A  86      19.610  30.580  42.480  1.00  0.00           C
ATOM   1274  HG  LEU A  86      18.980  31.330  42.000  1.00  0.00           H
ATOM   1275  CD1 LEU A  86      18.620  29.960  43.550  1.00  0.00           C
ATOM   1276 1HD1 LEU A  86      18.560  30.670  44.370  1.00  0.00           H
ATOM   1277 2HD1 LEU A  86      17.650  29.780  43.070  1.00  0.00           H
ATOM   1278 3HD1 LEU A  86      19.010  29.100  44.100  1.00  0.00           H
ATOM   1279  CD2 LEU A  86      20.810  31.170  43.200  1.00  0.00           C
ATOM   1280 1HD2 LEU A  86      21.310  31.700  42.390  1.00  0.00           H
ATOM   1281 2HD2 LEU A  86      20.560  31.880  43.990  1.00  0.00           H
ATOM   1282 3HD2 LEU A  86      21.430  30.370  43.600  1.00  0.00           H
ATOM   1283  C   LEU A  86      20.930  27.510  42.610  1.00  0.00           C
ATOM   1284  O   LEU A  86      21.490  27.610  43.710  1.00  0.00           O
ATOM   1285  N   PHE A  87      19.950  26.580  42.410  1.00  0.00           N
ATOM   1286  H   PHE A  87      19.360  26.720  41.600  1.00  0.00           H
ATOM   1287  CA  PHE A  87      19.770  25.400  43.280  1.00  0.00           C
ATOM   1288  HA  PHE A  87      19.990  25.650  44.320  1.00  0.00           H
ATOM   1289  CB  PHE A  87      18.270  24.900  43.210  1.00  0.00           C
ATOM   1290  HB1 PHE A  87      18.150  23.920  43.690  1.00  0.00           H
ATOM   1291  HB2 PHE A  87      18.070  24.720  42.160  1.00  0.00           H
ATOM   1292  CG  PHE A  87      17.340  25.990  43.760  1.00  0.00           C
ATOM   1293  CD1 PHE A  87      17.460  26.510  45.100  1.00  0.00           C
ATOM   1294  HD1 PHE A  87      18.230  26.230  45.810  1.00  0.00           H
ATOM   1295  CE1 PHE A  87      16.560  27.550  45.490  1.00  0.00           C
ATOM   1296  HE1 PHE A  87      16.560  28.050  46.450  1.00  0.00           H
ATOM   1297  CZ  PHE A  87      15.640  28.080  44.610  1.00  0.00           C
ATOM   1298  HZ  PHE A  87      14.950  28.800  45.020  1.00  0.00           H
ATOM   1299  CE2 PHE A  87      15.510  27.620  43.300  1.00  0.00           C
ATOM   1300  HE2 PHE A  87      14.770  28.020  42.630  1.00  0.00           H
ATOM   1301  CD2 PHE A  87      16.450  26.680  42.850  1.00  0.00           C
ATOM   1302  HD2 PHE A  87      16.440  26.440  41.800  1.00  0.00           H
ATOM   1303  C   PHE A  87      20.700  24.290  42.930  1.00  0.00           C
ATOM   1304  O   PHE A  87      20.560  23.470  41.990  1.00  0.00           O
ATOM   1305  N   HIS A  88      21.740  24.200  43.780  1.00  0.00           N
ATOM   1306  H   HIS A  88      21.750  24.830  44.580  1.00  0.00           H
ATOM   1307  CA  HIS A  88      22.900  23.270  43.600  1.00  0.00           C
ATOM   1308  HA  HIS A  88      23.110  23.190  42.530  1.00  0.00           H
ATOM   1309  CB  HIS A  88      24.200  23.750  44.280  1.00  0.00           C
ATOM   1310  HB1 HIS A  88      24.900  22.940  44.470  1.00  0.00           H
ATOM   1311  HB2 HIS A  88      23.980  24.200  45.240  1.00  0.00           H
ATOM   1312  CG  HIS A  88      24.970  24.850  43.590  1.00  0.00           C
ATOM   1313  ND1 HIS A  88      24.450  25.840  42.820  1.00  0.00           N
ATOM   1314  HD1 HIS A  88      23.550  26.060  42.430  1.00  0.00           H
ATOM   1315  CE1 HIS A  88      25.460  26.700  42.570  1.00  0.00           C
ATOM   1316  HE1 HIS A  88      25.370  27.540  41.900  1.00  0.00           H
ATOM   1317  NE2 HIS A  88      26.630  26.230  42.980  1.00  0.00           N
ATOM   1318  CD2 HIS A  88      26.320  25.050  43.670  1.00  0.00           C
ATOM   1319  HD2 HIS A  88      26.990  24.420  44.230  1.00  0.00           H
ATOM   1320  C   HIS A  88      22.500  21.860  44.110  1.00  0.00           C
ATOM   1321  O   HIS A  88      21.800  21.870  45.110  1.00  0.00           O
ATOM   1322  N   PRO A  89      23.030  20.700  43.610  1.00  0.00           N
ATOM   1323  CD  PRO A  89      23.910  20.680  42.490  1.00  0.00           C
ATOM   1324  HD1 PRO A  89      24.880  21.130  42.700  1.00  0.00           H
ATOM   1325  HD2 PRO A  89      23.590  21.290  41.650  1.00  0.00           H
ATOM   1326  CG  PRO A  89      23.950  19.210  41.970  1.00  0.00           C
ATOM   1327  HG1 PRO A  89      24.910  18.860  41.610  1.00  0.00           H
ATOM   1328  HG2 PRO A  89      23.110  19.010  41.300  1.00  0.00           H
ATOM   1329  CB  PRO A  89      23.600  18.430  43.240  1.00  0.00           C
ATOM   1330  HB1 PRO A  89      24.520  18.200  43.780  1.00  0.00           H
ATOM   1331  HB2 PRO A  89      23.090  17.500  43.000  1.00  0.00           H
ATOM   1332  CA  PRO A  89      22.740  19.350  44.050  1.00  0.00           C
ATOM   1333  HA  PRO A  89      21.680  19.210  43.830  1.00  0.00           H
ATOM   1334  C   PRO A  89      22.990  19.130  45.590  1.00  0.00           C
ATOM   1335  O   PRO A  89      22.300  18.420  46.320  1.00  0.00           O
ATOM   1336  N   GLU A  90      24.040  19.730  46.100  1.00  0.00           N
ATOM   1337  H   GLU A  90      24.590  20.260  45.440  1.00  0.00           H
ATOM   1338  CA  GLU A  90      24.420  19.770  47.530  1.00  0.00           C
ATOM   1339  HA  GLU A  90      24.650  18.740  47.810  1.00  0.00           H
ATOM   1340  CB  GLU A  90      25.690  20.600  47.650  1.00  0.00           C
ATOM   1341  HB1 GLU A  90      26.440  20.170  46.990  1.00  0.00           H
ATOM   1342  HB2 GLU A  90      26.020  20.450  48.680  1.00  0.00           H
ATOM   1343  CG  GLU A  90      25.530  22.170  47.370  1.00  0.00           C
ATOM   1344  HG1 GLU A  90      25.060  22.700  48.200  1.00  0.00           H
ATOM   1345  HG2 GLU A  90      24.840  22.350  46.540  1.00  0.00           H
ATOM   1346  CD  GLU A  90      26.830  22.880  46.940  1.00  0.00           C
ATOM   1347  OE1 GLU A  90      27.040  24.060  47.340  1.00  0.00           O
ATOM   1348  OE2 GLU A  90      27.640  22.300  46.140  1.00  0.00           O
ATOM   1349  C   GLU A  90      23.270  20.380  48.440  1.00  0.00           C
ATOM   1350  O   GLU A  90      23.260  20.110  49.620  1.00  0.00           O
ATOM   1351  N   GLN A  91      22.320  21.160  47.850  1.00  0.00           N
ATOM   1352  H   GLN A  91      22.400  21.440  46.880  1.00  0.00           H
ATOM   1353  CA  GLN A  91      21.190  21.720  48.520  1.00  0.00           C
ATOM   1354  HA  GLN A  91      21.440  21.980  49.540  1.00  0.00           H
ATOM   1355  CB  GLN A  91      20.760  23.070  47.880  1.00  0.00           C
ATOM   1356  HB1 GLN A  91      19.970  23.530  48.460  1.00  0.00           H
ATOM   1357  HB2 GLN A  91      20.330  22.870  46.900  1.00  0.00           H
ATOM   1358  CG  GLN A  91      21.930  24.060  47.680  1.00  0.00           C
ATOM   1359  HG1 GLN A  91      22.800  23.580  47.240  1.00  0.00           H
ATOM   1360  HG2 GLN A  91      22.220  24.300  48.700  1.00  0.00           H
ATOM   1361  CD  GLN A  91      21.500  25.300  46.830  1.00  0.00           C
ATOM   1362  OE1 GLN A  91      20.350  25.760  46.710  1.00  0.00           O
ATOM   1363  NE2 GLN A  91      22.360  26.110  46.250  1.00  0.00           N
ATOM   1364 1HE2 GLN A  91      23.330  26.030  46.500  1.00  0.00           H
ATOM   1365 2HE2 GLN A  91      21.930  26.790  45.630  1.00  0.00           H
ATOM   1366  C   GLN A  91      19.970  20.800  48.530  1.00  0.00           C
ATOM   1367  O   GLN A  91      18.980  21.140  49.150  1.00  0.00           O
ATOM   1368  N   LEU A  92      19.960  19.710  47.770  1.00  0.00           N
ATOM   1369  H   LEU A  92      20.810  19.430  47.300  1.00  0.00           H
ATOM   1370  CA  LEU A  92      18.810  18.870  47.410  1.00  0.00           C
ATOM   1371  HA  LEU A  92      17.890  19.260  47.850  1.00  0.00           H
ATOM   1372  CB  LEU A  92      18.600  18.950  45.930  1.00  0.00           C
ATOM   1373  HB1 LEU A  92      17.580  18.630  45.760  1.00  0.00           H
ATOM   1374  HB2 LEU A  92      19.330  18.290  45.460  1.00  0.00           H
ATOM   1375  CG  LEU A  92      18.650  20.380  45.290  1.00  0.00           C
ATOM   1376  HG  LEU A  92      19.540  20.940  45.540  1.00  0.00           H
ATOM   1377  CD1 LEU A  92      18.520  20.310  43.730  1.00  0.00           C
ATOM   1378 1HD1 LEU A  92      19.280  19.640  43.320  1.00  0.00           H
ATOM   1379 2HD1 LEU A  92      17.550  19.950  43.400  1.00  0.00           H
ATOM   1380 3HD1 LEU A  92      18.540  21.310  43.280  1.00  0.00           H
ATOM   1381  CD2 LEU A  92      17.460  21.180  45.810  1.00  0.00           C
ATOM   1382 1HD2 LEU A  92      16.590  20.630  45.440  1.00  0.00           H
ATOM   1383 2HD2 LEU A  92      17.490  21.190  46.900  1.00  0.00           H
ATOM   1384 3HD2 LEU A  92      17.510  22.170  45.360  1.00  0.00           H
ATOM   1385  C   LEU A  92      18.780  17.450  47.880  1.00  0.00           C
ATOM   1386  O   LEU A  92      19.300  16.540  47.220  1.00  0.00           O
ATOM   1387  N   ILE A  93      18.210  17.180  49.090  1.00  0.00           N
ATOM   1388  H   ILE A  93      17.590  17.860  49.500  1.00  0.00           H
ATOM   1389  CA  ILE A  93      18.380  15.910  49.860  1.00  0.00           C
ATOM   1390  HA  ILE A  93      19.140  15.300  49.390  1.00  0.00           H
ATOM   1391  CB  ILE A  93      18.840  16.250  51.320  1.00  0.00           C
ATOM   1392  HB  ILE A  93      18.070  16.740  51.920  1.00  0.00           H
ATOM   1393  CG2 ILE A  93      19.150  14.830  52.060  1.00  0.00           C
ATOM   1394 1HG2 ILE A  93      19.170  14.950  53.150  1.00  0.00           H
ATOM   1395 2HG2 ILE A  93      18.250  14.240  51.920  1.00  0.00           H
ATOM   1396 3HG2 ILE A  93      20.030  14.280  51.730  1.00  0.00           H
ATOM   1397  CG1 ILE A  93      20.030  17.230  51.420  1.00  0.00           C
ATOM   1398 1HG1 ILE A  93      19.800  18.220  51.020  1.00  0.00           H
ATOM   1399 2HG1 ILE A  93      20.790  16.830  50.750  1.00  0.00           H
ATOM   1400  CD  ILE A  93      20.560  17.440  52.830  1.00  0.00           C
ATOM   1401  HD1 ILE A  93      20.770  16.530  53.390  1.00  0.00           H
ATOM   1402  HD2 ILE A  93      21.510  17.960  52.680  1.00  0.00           H
ATOM   1403  HD3 ILE A  93      19.880  18.040  53.430  1.00  0.00           H
ATOM   1404  C   ILE A  93      17.160  15.000  49.760  1.00  0.00           C
ATOM   1405  O   ILE A  93      16.190  15.340  50.430  1.00  0.00           O
ATOM   1406  N   THR A  94      17.260  13.850  49.050  1.00  0.00           N
ATOM   1407  H   THR A  94      18.120  13.650  48.570  1.00  0.00           H
ATOM   1408  CA  THR A  94      16.280  12.710  48.860  1.00  0.00           C
ATOM   1409  HA  THR A  94      15.290  13.100  49.120  1.00  0.00           H
ATOM   1410  CB  THR A  94      16.270  12.260  47.360  1.00  0.00           C
ATOM   1411  HB  THR A  94      15.540  11.470  47.180  1.00  0.00           H
ATOM   1412  CG2 THR A  94      15.900  13.460  46.470  1.00  0.00           C
ATOM   1413 1HG2 THR A  94      14.850  13.670  46.690  1.00  0.00           H
ATOM   1414 2HG2 THR A  94      16.430  14.380  46.720  1.00  0.00           H
ATOM   1415 3HG2 THR A  94      16.030  13.260  45.400  1.00  0.00           H
ATOM   1416  OG1 THR A  94      17.540  11.870  46.890  1.00  0.00           O
ATOM   1417  HG1 THR A  94      18.230  12.420  47.260  1.00  0.00           H
ATOM   1418  C   THR A  94      16.530  11.550  49.850  1.00  0.00           C
ATOM   1419  O   THR A  94      17.620  11.000  49.910  1.00  0.00           O
ATOM   1420  N   GLY A  95      15.530  11.140  50.610  1.00  0.00           N
ATOM   1421  H   GLY A  95      14.690  11.700  50.580  1.00  0.00           H
ATOM   1422  CA  GLY A  95      15.480   9.780  51.100  1.00  0.00           C
ATOM   1423  HA1 GLY A  95      14.700   9.600  51.830  1.00  0.00           H
ATOM   1424  HA2 GLY A  95      16.430   9.460  51.520  1.00  0.00           H
ATOM   1425  C   GLY A  95      15.180   8.740  49.960  1.00  0.00           C
ATOM   1426  O   GLY A  95      14.690   9.190  48.910  1.00  0.00           O
ATOM   1427  N   LYS A  96      15.270   7.390  50.280  1.00  0.00           N
ATOM   1428  H   LYS A  96      15.840   7.120  51.070  1.00  0.00           H
ATOM   1429  CA  LYS A  96      14.670   6.280  49.520  1.00  0.00           C
ATOM   1430  HA  LYS A  96      14.130   6.640  48.650  1.00  0.00           H
ATOM   1431  CB  LYS A  96      15.780   5.330  48.920  1.00  0.00           C
ATOM   1432  HB1 LYS A  96      15.200   4.520  48.470  1.00  0.00           H
ATOM   1433  HB2 LYS A  96      16.480   4.910  49.640  1.00  0.00           H
ATOM   1434  CG  LYS A  96      16.660   5.870  47.770  1.00  0.00           C
ATOM   1435  HG1 LYS A  96      17.250   6.670  48.210  1.00  0.00           H
ATOM   1436  HG2 LYS A  96      16.040   6.360  47.020  1.00  0.00           H
ATOM   1437  CD  LYS A  96      17.610   4.830  47.210  1.00  0.00           C
ATOM   1438  HD1 LYS A  96      17.040   4.050  46.710  1.00  0.00           H
ATOM   1439  HD2 LYS A  96      18.140   4.290  47.990  1.00  0.00           H
ATOM   1440  CE  LYS A  96      18.570   5.370  46.130  1.00  0.00           C
ATOM   1441  HE1 LYS A  96      19.240   6.040  46.670  1.00  0.00           H
ATOM   1442  HE2 LYS A  96      17.950   5.980  45.480  1.00  0.00           H
ATOM   1443  NZ  LYS A  96      19.240   4.310  45.370  1.00  0.00           N
ATOM   1444  HZ1 LYS A  96      19.900   3.810  45.950  1.00  0.00           H
ATOM   1445  HZ2 LYS A  96      18.570   3.620  45.050  1.00  0.00           H
ATOM   1446  HZ3 LYS A  96      19.810   4.610  44.590  1.00  0.00           H
ATOM   1447  C   LYS A  96      13.690   5.420  50.360  1.00  0.00           C
ATOM   1448  O   LYS A  96      12.710   4.940  49.820  1.00  0.00           O
ATOM   1449  N   GLU A  97      13.840   5.270  51.680  1.00  0.00           N
ATOM   1450  H   GLU A  97      14.690   5.650  52.070  1.00  0.00           H
ATOM   1451  CA  GLU A  97      12.790   4.860  52.580  1.00  0.00           C
ATOM   1452  HA  GLU A  97      12.160   4.150  52.040  1.00  0.00           H
ATOM   1453  CB  GLU A  97      13.400   4.230  53.800  1.00  0.00           C
ATOM   1454  HB1 GLU A  97      12.640   3.810  54.450  1.00  0.00           H
ATOM   1455  HB2 GLU A  97      13.800   5.090  54.350  1.00  0.00           H
ATOM   1456  CG  GLU A  97      14.460   3.140  53.550  1.00  0.00           C
ATOM   1457  HG1 GLU A  97      14.790   2.830  54.550  1.00  0.00           H
ATOM   1458  HG2 GLU A  97      15.290   3.520  52.960  1.00  0.00           H
ATOM   1459  CD  GLU A  97      13.880   1.980  52.770  1.00  0.00           C
ATOM   1460  OE1 GLU A  97      14.330   1.560  51.670  1.00  0.00           O
ATOM   1461  OE2 GLU A  97      12.970   1.320  53.250  1.00  0.00           O
ATOM   1462  C   GLU A  97      11.850   6.000  52.850  1.00  0.00           C
ATOM   1463  O   GLU A  97      12.220   7.190  52.930  1.00  0.00           O
ATOM   1464  N   ASP A  98      10.600   5.790  53.290  1.00  0.00           N
ATOM   1465  H   ASP A  98      10.310   4.820  53.270  1.00  0.00           H
ATOM   1466  CA  ASP A  98       9.480   6.750  53.460  1.00  0.00           C
ATOM   1467  HA  ASP A  98       9.860   7.750  53.270  1.00  0.00           H
ATOM   1468  CB  ASP A  98       8.490   6.480  52.290  1.00  0.00           C
ATOM   1469  HB1 ASP A  98       8.640   7.220  51.520  1.00  0.00           H
ATOM   1470  HB2 ASP A  98       7.490   6.660  52.690  1.00  0.00           H
ATOM   1471  CG  ASP A  98       8.510   5.090  51.700  1.00  0.00           C
ATOM   1472  OD1 ASP A  98       9.180   4.970  50.580  1.00  0.00           O
ATOM   1473  OD2 ASP A  98       7.840   4.120  52.150  1.00  0.00           O
ATOM   1474  C   ASP A  98       8.770   6.760  54.780  1.00  0.00           C
ATOM   1475  O   ASP A  98       8.500   5.740  55.350  1.00  0.00           O
ATOM   1476  N   ALA A  99       8.430   7.910  55.350  1.00  0.00           N
ATOM   1477  H   ALA A  99       8.670   8.760  54.860  1.00  0.00           H
ATOM   1478  CA  ALA A  99       7.660   8.130  56.510  1.00  0.00           C
ATOM   1479  HA  ALA A  99       8.040   7.430  57.240  1.00  0.00           H
ATOM   1480  CB  ALA A  99       8.000   9.550  57.000  1.00  0.00           C
ATOM   1481  HB1 ALA A  99       9.040   9.560  57.320  1.00  0.00           H
ATOM   1482  HB2 ALA A  99       7.900  10.220  56.140  1.00  0.00           H
ATOM   1483  HB3 ALA A  99       7.290   9.730  57.800  1.00  0.00           H
ATOM   1484  C   ALA A  99       6.090   7.900  56.240  1.00  0.00           C
ATOM   1485  O   ALA A  99       5.350   7.660  57.180  1.00  0.00           O
ATOM   1486  N   ALA A 100       5.670   7.960  54.990  1.00  0.00           N
ATOM   1487  H   ALA A 100       6.320   8.320  54.310  1.00  0.00           H
ATOM   1488  CA  ALA A 100       4.350   7.550  54.470  1.00  0.00           C
ATOM   1489  HA  ALA A 100       4.280   8.030  53.490  1.00  0.00           H
ATOM   1490  CB  ALA A 100       4.430   6.050  54.410  1.00  0.00           C
ATOM   1491  HB1 ALA A 100       3.480   5.560  54.190  1.00  0.00           H
ATOM   1492  HB2 ALA A 100       5.150   5.720  53.660  1.00  0.00           H
ATOM   1493  HB3 ALA A 100       4.760   5.630  55.360  1.00  0.00           H
ATOM   1494  C   ALA A 100       3.180   8.160  55.320  1.00  0.00           C
ATOM   1495  O   ALA A 100       2.630   7.480  56.220  1.00  0.00           O
ATOM   1496  N   ASN A 101       2.940   9.470  55.150  1.00  0.00           N
ATOM   1497  H   ASN A 101       3.480   9.860  54.400  1.00  0.00           H
ATOM   1498  CA  ASN A 101       1.980  10.210  55.990  1.00  0.00           C
ATOM   1499  HA  ASN A 101       2.250  11.240  55.770  1.00  0.00           H
ATOM   1500  CB  ASN A 101       0.550   9.920  55.530  1.00  0.00           C
ATOM   1501  HB1 ASN A 101     135.430  10.660  56.020  1.00  0.00           H
ATOM   1502  HB2 ASN A 101       0.210   8.960  55.920  1.00  0.00           H
ATOM   1503  CG  ASN A 101       0.380  10.070  54.030  1.00  0.00           C
ATOM   1504  OD1 ASN A 101     135.490   9.160  53.330  1.00  0.00           O
ATOM   1505  ND2 ASN A 101       0.750  11.230  53.500  1.00  0.00           N
ATOM   1506 1HD2 ASN A 101       0.940  11.990  54.140  1.00  0.00           H
ATOM   1507 2HD2 ASN A 101       0.990  11.370  52.530  1.00  0.00           H
ATOM   1508  C   ASN A 101       2.120  10.170  57.520  1.00  0.00           C
ATOM   1509  O   ASN A 101       1.480  11.030  58.140  1.00  0.00           O
ATOM   1510  N   ASN A 102       2.940   9.330  58.160  1.00  0.00           N
ATOM   1511  H   ASN A 102       3.540   8.860  57.500  1.00  0.00           H
ATOM   1512  CA  ASN A 102       3.010   9.150  59.630  1.00  0.00           C
ATOM   1513  HA  ASN A 102       2.060   9.450  60.070  1.00  0.00           H
ATOM   1514  CB  ASN A 102       3.160   7.640  59.790  1.00  0.00           C
ATOM   1515  HB1 ASN A 102       4.150   7.370  59.440  1.00  0.00           H
ATOM   1516  HB2 ASN A 102       2.400   7.110  59.220  1.00  0.00           H
ATOM   1517  CG  ASN A 102       3.060   7.200  61.270  1.00  0.00           C
ATOM   1518  OD1 ASN A 102       4.000   7.350  62.030  1.00  0.00           O
ATOM   1519  ND2 ASN A 102       1.920   6.750  61.670  1.00  0.00           N
ATOM   1520 1HD2 ASN A 102       1.180   6.670  60.990  1.00  0.00           H
ATOM   1521 2HD2 ASN A 102       1.920   6.270  62.570  1.00  0.00           H
ATOM   1522  C   ASN A 102       4.130   9.880  60.440  1.00  0.00           C
ATOM   1523  O   ASN A 102       5.280   9.560  60.250  1.00  0.00           O
ATOM   1524  N   TYR A 103       3.840  10.830  61.270  1.00  0.00           N
ATOM   1525  H   TYR A 103       2.870  11.100  61.370  1.00  0.00           H
ATOM   1526  CA  TYR A 103       4.840  11.540  62.130  1.00  0.00           C
ATOM   1527  HA  TYR A 103       5.450  12.190  61.500  1.00  0.00           H
ATOM   1528  CB  TYR A 103       4.090  12.320  63.190  1.00  0.00           C
ATOM   1529  HB1 TYR A 103       3.310  11.650  63.560  1.00  0.00           H
ATOM   1530  HB2 TYR A 103       3.670  13.160  62.660  1.00  0.00           H
ATOM   1531  CG  TYR A 103       4.760  12.930  64.380  1.00  0.00           C
ATOM   1532  CD1 TYR A 103       5.150  12.180  65.470  1.00  0.00           C
ATOM   1533  HD1 TYR A 103       4.830  11.160  65.620  1.00  0.00           H
ATOM   1534  CE1 TYR A 103       5.930  12.780  66.470  1.00  0.00           C
ATOM   1535  HE1 TYR A 103       6.160  12.210  67.360  1.00  0.00           H
ATOM   1536  CZ  TYR A 103       6.390  14.080  66.410  1.00  0.00           C
ATOM   1537  OH  TYR A 103       7.190  14.630  67.330  1.00  0.00           O
ATOM   1538  HH  TYR A 103       7.350  14.010  68.050  1.00  0.00           H
ATOM   1539  CE2 TYR A 103       5.900  14.920  65.400  1.00  0.00           C
ATOM   1540  HE2 TYR A 103       6.040  15.980  65.340  1.00  0.00           H
ATOM   1541  CD2 TYR A 103       5.060  14.360  64.440  1.00  0.00           C
ATOM   1542  HD2 TYR A 103       4.760  14.930  63.570  1.00  0.00           H
ATOM   1543  C   TYR A 103       5.850  10.590  62.860  1.00  0.00           C
ATOM   1544  O   TYR A 103       7.070  10.910  62.820  1.00  0.00           O
ATOM   1545  N   ALA A 104       5.420   9.510  63.490  1.00  0.00           N
ATOM   1546  H   ALA A 104       4.440   9.270  63.440  1.00  0.00           H
ATOM   1547  CA  ALA A 104       6.320   8.620  64.300  1.00  0.00           C
ATOM   1548  HA  ALA A 104       6.960   9.170  64.990  1.00  0.00           H
ATOM   1549  CB  ALA A 104       5.430   7.650  65.110  1.00  0.00           C
ATOM   1550  HB1 ALA A 104       4.860   8.260  65.810  1.00  0.00           H
ATOM   1551  HB2 ALA A 104       4.740   7.140  64.440  1.00  0.00           H
ATOM   1552  HB3 ALA A 104       5.990   6.950  65.720  1.00  0.00           H
ATOM   1553  C   ALA A 104       7.310   7.810  63.480  1.00  0.00           C
ATOM   1554  O   ALA A 104       8.440   7.560  63.850  1.00  0.00           O
ATOM   1555  N   ARG A 105       6.890   7.530  62.210  1.00  0.00           N
ATOM   1556  H   ARG A 105       5.920   7.620  61.940  1.00  0.00           H
ATOM   1557  CA  ARG A 105       7.800   6.840  61.240  1.00  0.00           C
ATOM   1558  HA  ARG A 105       8.340   6.080  61.800  1.00  0.00           H
ATOM   1559  CB  ARG A 105       7.050   6.320  59.990  1.00  0.00           C
ATOM   1560  HB1 ARG A 105       6.730   7.120  59.310  1.00  0.00           H
ATOM   1561  HB2 ARG A 105       6.160   5.860  60.390  1.00  0.00           H
ATOM   1562  CG  ARG A 105       7.890   5.270  59.210  1.00  0.00           C
ATOM   1563  HG1 ARG A 105       8.130   4.470  59.910  1.00  0.00           H
ATOM   1564  HG2 ARG A 105       8.780   5.780  58.860  1.00  0.00           H
ATOM   1565  CD  ARG A 105       7.160   4.630  58.040  1.00  0.00           C
ATOM   1566  HD1 ARG A 105       6.780   5.360  57.320  1.00  0.00           H
ATOM   1567  HD2 ARG A 105       6.250   4.190  58.450  1.00  0.00           H
ATOM   1568  NE  ARG A 105       7.990   3.630  57.380  1.00  0.00           N
ATOM   1569  HE  ARG A 105       8.300   3.930  56.470  1.00  0.00           H
ATOM   1570  CZ  ARG A 105       8.000   2.340  57.680  1.00  0.00           C
ATOM   1571  NH1 ARG A 105       7.410   1.800  58.680  1.00  0.00           N
ATOM   1572 1HH1 ARG A 105       7.020   2.340  59.440  1.00  0.00           H
ATOM   1573 2HH1 ARG A 105       7.360   0.790  58.800  1.00  0.00           H
ATOM   1574  NH2 ARG A 105       8.450   1.430  56.870  1.00  0.00           N
ATOM   1575 1HH2 ARG A 105       8.560   1.720  55.910  1.00  0.00           H
ATOM   1576 2HH2 ARG A 105       8.300   0.470  57.170  1.00  0.00           H
ATOM   1577  C   ARG A 105       8.860   7.870  60.700  1.00  0.00           C
ATOM   1578  O   ARG A 105       9.960   7.380  60.410  1.00  0.00           O
ATOM   1579  N   GLY A 106       8.530   9.160  60.580  1.00  0.00           N
ATOM   1580  H   GLY A 106       7.540   9.310  60.690  1.00  0.00           H
ATOM   1581  CA  GLY A 106       9.320  10.260  60.230  1.00  0.00           C
ATOM   1582  HA1 GLY A 106       8.620  11.090  60.180  1.00  0.00           H
ATOM   1583  HA2 GLY A 106       9.800   9.980  59.290  1.00  0.00           H
ATOM   1584  C   GLY A 106      10.330  10.580  61.340  1.00  0.00           C
ATOM   1585  O   GLY A 106      11.460  10.800  61.050  1.00  0.00           O
ATOM   1586  N   HIS A 107       9.860  10.630  62.580  1.00  0.00           N
ATOM   1587  H   HIS A 107       8.900  10.350  62.740  1.00  0.00           H
ATOM   1588  CA  HIS A 107      10.680  10.770  63.810  1.00  0.00           C
ATOM   1589  HA  HIS A 107      11.220  11.710  63.740  1.00  0.00           H
ATOM   1590  CB  HIS A 107       9.670  11.030  64.960  1.00  0.00           C
ATOM   1591  HB1 HIS A 107       9.370  10.040  65.300  1.00  0.00           H
ATOM   1592  HB2 HIS A 107       8.790  11.580  64.630  1.00  0.00           H
ATOM   1593  CG  HIS A 107      10.270  11.850  66.060  1.00  0.00           C
ATOM   1594  ND1 HIS A 107      10.200  13.260  66.050  1.00  0.00           N
ATOM   1595  HD1 HIS A 107      10.000  13.780  65.220  1.00  0.00           H
ATOM   1596  CE1 HIS A 107      10.680  13.740  67.230  1.00  0.00           C
ATOM   1597  HE1 HIS A 107      10.840  14.780  67.480  1.00  0.00           H
ATOM   1598  NE2 HIS A 107      11.070  12.720  67.950  1.00  0.00           N
ATOM   1599  CD2 HIS A 107      10.690  11.540  67.320  1.00  0.00           C
ATOM   1600  HD2 HIS A 107      10.920  10.530  67.620  1.00  0.00           H
ATOM   1601  C   HIS A 107      11.610   9.640  64.110  1.00  0.00           C
ATOM   1602  O   HIS A 107      12.800   9.850  64.240  1.00  0.00           O
ATOM   1603  N   TYR A 108      11.100   8.400  64.360  1.00  0.00           N
ATOM   1604  H   TYR A 108      10.110   8.230  64.230  1.00  0.00           H
ATOM   1605  CA  TYR A 108      11.870   7.260  64.990  1.00  0.00           C
ATOM   1606  HA  TYR A 108      12.720   7.670  65.540  1.00  0.00           H
ATOM   1607  CB  TYR A 108      10.970   6.590  65.980  1.00  0.00           C
ATOM   1608  HB1 TYR A 108      11.470   5.740  66.440  1.00  0.00           H
ATOM   1609  HB2 TYR A 108      10.210   6.000  65.470  1.00  0.00           H
ATOM   1610  CG  TYR A 108      10.320   7.320  67.180  1.00  0.00           C
ATOM   1611  CD1 TYR A 108       8.990   7.770  67.100  1.00  0.00           C
ATOM   1612  HD1 TYR A 108       8.620   7.800  66.090  1.00  0.00           H
ATOM   1613  CE1 TYR A 108       8.400   8.530  68.090  1.00  0.00           C
ATOM   1614  HE1 TYR A 108       7.570   9.190  67.890  1.00  0.00           H
ATOM   1615  CZ  TYR A 108       9.080   8.640  69.320  1.00  0.00           C
ATOM   1616  OH  TYR A 108       8.480   9.410  70.250  1.00  0.00           O
ATOM   1617  HH  TYR A 108       9.040   9.560  71.010  1.00  0.00           H
ATOM   1618  CE2 TYR A 108      10.420   8.210  69.460  1.00  0.00           C
ATOM   1619  HE2 TYR A 108      10.970   8.450  70.360  1.00  0.00           H
ATOM   1620  CD2 TYR A 108      11.040   7.570  68.400  1.00  0.00           C
ATOM   1621  HD2 TYR A 108      12.070   7.260  68.520  1.00  0.00           H
ATOM   1622  C   TYR A 108      12.410   6.250  63.990  1.00  0.00           C
ATOM   1623  O   TYR A 108      13.620   5.960  64.060  1.00  0.00           O
ATOM   1624  N   THR A 109      11.620   5.880  62.980  1.00  0.00           N
ATOM   1625  H   THR A 109      10.630   6.110  63.030  1.00  0.00           H
ATOM   1626  CA  THR A 109      12.130   4.720  62.250  1.00  0.00           C
ATOM   1627  HA  THR A 109      12.750   4.170  62.950  1.00  0.00           H
ATOM   1628  CB  THR A 109      10.910   3.930  61.830  1.00  0.00           C
ATOM   1629  HB  THR A 109      10.190   4.620  61.380  1.00  0.00           H
ATOM   1630  CG2 THR A 109      11.170   2.800  60.810  1.00  0.00           C
ATOM   1631 1HG2 THR A 109      10.270   2.200  60.650  1.00  0.00           H
ATOM   1632 2HG2 THR A 109      11.450   3.300  59.880  1.00  0.00           H
ATOM   1633 3HG2 THR A 109      11.890   2.120  61.260  1.00  0.00           H
ATOM   1634  OG1 THR A 109      10.370   3.280  62.950  1.00  0.00           O
ATOM   1635  HG1 THR A 109       9.500   3.030  62.630  1.00  0.00           H
ATOM   1636  C   THR A 109      12.970   5.130  60.990  1.00  0.00           C
ATOM   1637  O   THR A 109      13.910   4.330  60.760  1.00  0.00           O
ATOM   1638  N   ILE A 110      12.760   6.200  60.280  1.00  0.00           N
ATOM   1639  H   ILE A 110      11.950   6.770  60.500  1.00  0.00           H
ATOM   1640  CA  ILE A 110      13.430   6.460  58.980  1.00  0.00           C
ATOM   1641  HA  ILE A 110      14.180   5.680  58.880  1.00  0.00           H
ATOM   1642  CB  ILE A 110      12.390   6.440  57.830  1.00  0.00           C
ATOM   1643  HB  ILE A 110      11.580   7.140  58.050  1.00  0.00           H
ATOM   1644  CG2 ILE A 110      12.960   6.770  56.480  1.00  0.00           C
ATOM   1645 1HG2 ILE A 110      13.030   7.830  56.210  1.00  0.00           H
ATOM   1646 2HG2 ILE A 110      13.970   6.370  56.440  1.00  0.00           H
ATOM   1647 3HG2 ILE A 110      12.320   6.490  55.660  1.00  0.00           H
ATOM   1648  CG1 ILE A 110      11.590   5.130  57.770  1.00  0.00           C
ATOM   1649 1HG1 ILE A 110      10.840   5.090  56.980  1.00  0.00           H
ATOM   1650 2HG1 ILE A 110      10.960   4.990  58.650  1.00  0.00           H
ATOM   1651  CD  ILE A 110      12.380   3.890  57.540  1.00  0.00           C
ATOM   1652  HD1 ILE A 110      13.330   3.800  58.080  1.00  0.00           H
ATOM   1653  HD2 ILE A 110      11.710   3.030  57.620  1.00  0.00           H
ATOM   1654  HD3 ILE A 110      12.730   3.890  56.510  1.00  0.00           H
ATOM   1655  C   ILE A 110      14.150   7.830  59.000  1.00  0.00           C
ATOM   1656  O   ILE A 110      15.200   7.920  58.350  1.00  0.00           O
ATOM   1657  N   GLY A 111      13.740   8.950  59.680  1.00  0.00           N
ATOM   1658  H   GLY A 111      12.940   8.950  60.300  1.00  0.00           H
ATOM   1659  CA  GLY A 111      14.420  10.250  59.640  1.00  0.00           C
ATOM   1660  HA1 GLY A 111      14.040  10.950  60.390  1.00  0.00           H
ATOM   1661  HA2 GLY A 111      14.380  10.670  58.630  1.00  0.00           H
ATOM   1662  C   GLY A 111      15.970  10.120  59.820  1.00  0.00           C
ATOM   1663  O   GLY A 111      16.710  10.650  59.020  1.00  0.00           O
ATOM   1664  N   LYS A 112      16.440   9.270  60.720  1.00  0.00           N
ATOM   1665  H   LYS A 112      15.710   8.760  61.200  1.00  0.00           H
ATOM   1666  CA  LYS A 112      17.780   8.690  60.870  1.00  0.00           C
ATOM   1667  HA  LYS A 112      18.380   9.370  61.480  1.00  0.00           H
ATOM   1668  CB  LYS A 112      17.660   7.400  61.680  1.00  0.00           C
ATOM   1669  HB1 LYS A 112      17.300   7.750  62.640  1.00  0.00           H
ATOM   1670  HB2 LYS A 112      18.620   6.960  61.930  1.00  0.00           H
ATOM   1671  CG  LYS A 112      16.840   6.300  61.110  1.00  0.00           C
ATOM   1672  HG1 LYS A 112      17.350   5.950  60.210  1.00  0.00           H
ATOM   1673  HG2 LYS A 112      15.810   6.610  60.920  1.00  0.00           H
ATOM   1674  CD  LYS A 112      16.790   5.090  62.020  1.00  0.00           C
ATOM   1675  HD1 LYS A 112      16.100   4.390  61.550  1.00  0.00           H
ATOM   1676  HD2 LYS A 112      16.530   5.460  63.010  1.00  0.00           H
ATOM   1677  CE  LYS A 112      18.040   4.260  62.160  1.00  0.00           C
ATOM   1678  HE1 LYS A 112      18.070   3.610  63.030  1.00  0.00           H
ATOM   1679  HE2 LYS A 112      18.820   5.020  62.220  1.00  0.00           H
ATOM   1680  NZ  LYS A 112      18.350   3.420  60.950  1.00  0.00           N
ATOM   1681  HZ1 LYS A 112      19.110   2.820  61.230  1.00  0.00           H
ATOM   1682  HZ2 LYS A 112      17.610   2.770  60.690  1.00  0.00           H
ATOM   1683  HZ3 LYS A 112      18.620   3.900  60.100  1.00  0.00           H
ATOM   1684  C   LYS A 112      18.570   8.230  59.590  1.00  0.00           C
ATOM   1685  O   LYS A 112      19.740   7.800  59.690  1.00  0.00           O
ATOM   1686  N   GLU A 113      17.940   8.190  58.430  1.00  0.00           N
ATOM   1687  H   GLU A 113      16.950   8.320  58.520  1.00  0.00           H
ATOM   1688  CA  GLU A 113      18.560   7.760  57.080  1.00  0.00           C
ATOM   1689  HA  GLU A 113      19.470   7.170  57.150  1.00  0.00           H
ATOM   1690  CB  GLU A 113      17.490   6.960  56.300  1.00  0.00           C
ATOM   1691  HB1 GLU A 113      17.840   6.760  55.290  1.00  0.00           H
ATOM   1692  HB2 GLU A 113      16.570   7.540  56.210  1.00  0.00           H
ATOM   1693  CG  GLU A 113      17.140   5.610  56.880  1.00  0.00           C
ATOM   1694  HG1 GLU A 113      16.370   5.220  56.220  1.00  0.00           H
ATOM   1695  HG2 GLU A 113      16.560   5.710  57.800  1.00  0.00           H
ATOM   1696  CD  GLU A 113      18.230   4.530  57.170  1.00  0.00           C
ATOM   1697  OE1 GLU A 113      18.810   4.070  56.190  1.00  0.00           O
ATOM   1698  OE2 GLU A 113      18.650   4.200  58.270  1.00  0.00           O
ATOM   1699  C   GLU A 113      19.230   8.950  56.370  1.00  0.00           C
ATOM   1700  O   GLU A 113      20.030   8.820  55.510  1.00  0.00           O
ATOM   1701  N   ILE A 114      18.720  10.160  56.740  1.00  0.00           N
ATOM   1702  H   ILE A 114      17.980  10.160  57.430  1.00  0.00           H
ATOM   1703  CA  ILE A 114      19.290  11.430  56.200  1.00  0.00           C
ATOM   1704  HA  ILE A 114      20.260  11.380  55.710  1.00  0.00           H
ATOM   1705  CB  ILE A 114      18.340  11.950  55.090  1.00  0.00           C
ATOM   1706  HB  ILE A 114      18.740  12.930  54.840  1.00  0.00           H
ATOM   1707  CG2 ILE A 114      18.390  11.150  53.720  1.00  0.00           C
ATOM   1708 1HG2 ILE A 114      17.940  11.660  52.860  1.00  0.00           H
ATOM   1709 2HG2 ILE A 114      19.430  10.910  53.500  1.00  0.00           H
ATOM   1710 3HG2 ILE A 114      17.730  10.280  53.710  1.00  0.00           H
ATOM   1711  CG1 ILE A 114      16.830  12.130  55.460  1.00  0.00           C
ATOM   1712 1HG1 ILE A 114      16.900  12.470  56.490  1.00  0.00           H
ATOM   1713 2HG1 ILE A 114      16.330  11.170  55.550  1.00  0.00           H
ATOM   1714  CD  ILE A 114      15.960  13.020  54.570  1.00  0.00           C
ATOM   1715  HD1 ILE A 114      15.660  12.660  53.590  1.00  0.00           H
ATOM   1716  HD2 ILE A 114      15.090  13.250  55.190  1.00  0.00           H
ATOM   1717  HD3 ILE A 114      16.490  13.920  54.230  1.00  0.00           H
ATOM   1718  C   ILE A 114      19.500  12.550  57.250  1.00  0.00           C
ATOM   1719  O   ILE A 114      19.990  13.600  56.820  1.00  0.00           O
ATOM   1720  N   ILE A 115      19.120  12.420  58.520  1.00  0.00           N
ATOM   1721  H   ILE A 115      18.550  11.620  58.750  1.00  0.00           H
ATOM   1722  CA  ILE A 115      19.190  13.490  59.450  1.00  0.00           C
ATOM   1723  HA  ILE A 115      18.740  14.410  59.080  1.00  0.00           H
ATOM   1724  CB  ILE A 115      18.370  13.140  60.700  1.00  0.00           C
ATOM   1725  HB  ILE A 115      17.360  12.840  60.430  1.00  0.00           H
ATOM   1726  CG2 ILE A 115      18.960  11.920  61.470  1.00  0.00           C
ATOM   1727 1HG2 ILE A 115      19.830  12.280  62.030  1.00  0.00           H
ATOM   1728 2HG2 ILE A 115      18.230  11.590  62.210  1.00  0.00           H
ATOM   1729 3HG2 ILE A 115      19.380  11.190  60.790  1.00  0.00           H
ATOM   1730  CG1 ILE A 115      18.110  14.340  61.650  1.00  0.00           C
ATOM   1731 1HG1 ILE A 115      19.060  14.790  61.950  1.00  0.00           H
ATOM   1732 2HG1 ILE A 115      17.740  13.900  62.580  1.00  0.00           H
ATOM   1733  CD  ILE A 115      17.100  15.480  61.240  1.00  0.00           C
ATOM   1734  HD1 ILE A 115      16.090  15.100  61.410  1.00  0.00           H
ATOM   1735  HD2 ILE A 115      17.130  16.340  61.910  1.00  0.00           H
ATOM   1736  HD3 ILE A 115      17.290  15.800  60.220  1.00  0.00           H
ATOM   1737  C   ILE A 115      20.690  13.810  59.740  1.00  0.00           C
ATOM   1738  O   ILE A 115      20.940  14.970  60.100  1.00  0.00           O
ATOM   1739  N   ASP A 116      21.650  12.880  59.550  1.00  0.00           N
ATOM   1740  H   ASP A 116      21.400  11.930  59.330  1.00  0.00           H
ATOM   1741  CA  ASP A 116      23.050  13.190  59.750  1.00  0.00           C
ATOM   1742  HA  ASP A 116      23.160  13.810  60.640  1.00  0.00           H
ATOM   1743  CB  ASP A 116      23.900  12.000  59.960  1.00  0.00           C
ATOM   1744  HB1 ASP A 116      24.890  12.410  60.150  1.00  0.00           H
ATOM   1745  HB2 ASP A 116      23.940  11.420  59.040  1.00  0.00           H
ATOM   1746  CG  ASP A 116      23.530  11.160  61.160  1.00  0.00           C
ATOM   1747  OD1 ASP A 116      23.260   9.960  60.960  1.00  0.00           O
ATOM   1748  OD2 ASP A 116      23.540  11.600  62.340  1.00  0.00           O
ATOM   1749  C   ASP A 116      23.620  14.200  58.690  1.00  0.00           C
ATOM   1750  O   ASP A 116      24.440  15.040  59.000  1.00  0.00           O
ATOM   1751  N   LEU A 117      23.140  14.040  57.440  1.00  0.00           N
ATOM   1752  H   LEU A 117      22.510  13.270  57.320  1.00  0.00           H
ATOM   1753  CA  LEU A 117      23.470  14.880  56.320  1.00  0.00           C
ATOM   1754  HA  LEU A 117      24.550  14.980  56.330  1.00  0.00           H
ATOM   1755  CB  LEU A 117      23.070  14.010  55.060  1.00  0.00           C
ATOM   1756  HB1 LEU A 117      22.010  13.760  55.070  1.00  0.00           H
ATOM   1757  HB2 LEU A 117      23.560  13.040  55.130  1.00  0.00           H
ATOM   1758  CG  LEU A 117      23.430  14.620  53.720  1.00  0.00           C
ATOM   1759  HG  LEU A 117      22.940  15.590  53.630  1.00  0.00           H
ATOM   1760  CD1 LEU A 117      24.990  14.880  53.700  1.00  0.00           C
ATOM   1761 1HD1 LEU A 117      25.380  15.170  52.720  1.00  0.00           H
ATOM   1762 2HD1 LEU A 117      25.320  15.520  54.510  1.00  0.00           H
ATOM   1763 3HD1 LEU A 117      25.500  13.920  53.850  1.00  0.00           H
ATOM   1764  CD2 LEU A 117      22.930  13.830  52.560  1.00  0.00           C
ATOM   1765 1HD2 LEU A 117      23.110  14.450  51.680  1.00  0.00           H
ATOM   1766 2HD2 LEU A 117      23.460  12.890  52.390  1.00  0.00           H
ATOM   1767 3HD2 LEU A 117      21.880  13.650  52.810  1.00  0.00           H
ATOM   1768  C   LEU A 117      22.760  16.210  56.310  1.00  0.00           C
ATOM   1769  O   LEU A 117      23.350  17.190  55.820  1.00  0.00           O
ATOM   1770  N   VAL A 118      21.490  16.280  56.820  1.00  0.00           N
ATOM   1771  H   VAL A 118      21.150  15.390  57.140  1.00  0.00           H
ATOM   1772  CA  VAL A 118      20.820  17.570  57.040  1.00  0.00           C
ATOM   1773  HA  VAL A 118      20.840  18.070  56.070  1.00  0.00           H
ATOM   1774  CB  VAL A 118      19.400  17.330  57.500  1.00  0.00           C
ATOM   1775  HB  VAL A 118      19.390  16.580  58.290  1.00  0.00           H
ATOM   1776  CG1 VAL A 118      18.850  18.700  58.040  1.00  0.00           C
ATOM   1777 1HG1 VAL A 118      18.880  19.450  57.250  1.00  0.00           H
ATOM   1778 2HG1 VAL A 118      17.820  18.490  58.340  1.00  0.00           H
ATOM   1779 3HG1 VAL A 118      19.470  18.990  58.890  1.00  0.00           H
ATOM   1780  CG2 VAL A 118      18.360  16.900  56.360  1.00  0.00           C
ATOM   1781 1HG2 VAL A 118      18.310  17.620  55.540  1.00  0.00           H
ATOM   1782 2HG2 VAL A 118      18.820  16.030  55.910  1.00  0.00           H
ATOM   1783 3HG2 VAL A 118      17.350  16.750  56.760  1.00  0.00           H
ATOM   1784  C   VAL A 118      21.810  18.360  58.000  1.00  0.00           C
ATOM   1785  O   VAL A 118      22.170  19.510  57.750  1.00  0.00           O
ATOM   1786  N   LEU A 119      22.250  17.720  59.080  1.00  0.00           N
ATOM   1787  H   LEU A 119      22.130  16.720  59.120  1.00  0.00           H
ATOM   1788  CA  LEU A 119      23.030  18.470  60.080  1.00  0.00           C
ATOM   1789  HA  LEU A 119      22.550  19.450  60.150  1.00  0.00           H
ATOM   1790  CB  LEU A 119      22.960  17.820  61.470  1.00  0.00           C
ATOM   1791  HB1 LEU A 119      23.780  18.310  61.990  1.00  0.00           H
ATOM   1792  HB2 LEU A 119      23.240  16.770  61.510  1.00  0.00           H
ATOM   1793  CG  LEU A 119      21.600  18.040  62.200  1.00  0.00           C
ATOM   1794  HG  LEU A 119      21.450  17.170  62.830  1.00  0.00           H
ATOM   1795  CD1 LEU A 119      21.600  19.340  62.970  1.00  0.00           C
ATOM   1796 1HD1 LEU A 119      20.730  19.410  63.620  1.00  0.00           H
ATOM   1797 2HD1 LEU A 119      22.510  19.340  63.570  1.00  0.00           H
ATOM   1798 3HD1 LEU A 119      21.540  20.190  62.290  1.00  0.00           H
ATOM   1799  CD2 LEU A 119      20.350  17.930  61.450  1.00  0.00           C
ATOM   1800 1HD2 LEU A 119      20.100  18.880  60.960  1.00  0.00           H
ATOM   1801 2HD2 LEU A 119      20.420  17.180  60.660  1.00  0.00           H
ATOM   1802 3HD2 LEU A 119      19.550  17.550  62.080  1.00  0.00           H
ATOM   1803  C   LEU A 119      24.460  18.670  59.520  1.00  0.00           C
ATOM   1804  O   LEU A 119      25.020  19.710  59.820  1.00  0.00           O
ATOM   1805  N   ASP A 120      25.010  17.860  58.570  1.00  0.00           N
ATOM   1806  H   ASP A 120      24.530  17.000  58.350  1.00  0.00           H
ATOM   1807  CA  ASP A 120      26.340  18.130  57.950  1.00  0.00           C
ATOM   1808  HA  ASP A 120      27.080  18.360  58.710  1.00  0.00           H
ATOM   1809  CB  ASP A 120      27.010  16.840  57.390  1.00  0.00           C
ATOM   1810  HB1 ASP A 120      26.300  16.300  56.760  1.00  0.00           H
ATOM   1811  HB2 ASP A 120      27.270  16.210  58.240  1.00  0.00           H
ATOM   1812  CG  ASP A 120      28.220  17.110  56.510  1.00  0.00           C
ATOM   1813  OD1 ASP A 120      29.270  17.550  57.010  1.00  0.00           O
ATOM   1814  OD2 ASP A 120      28.110  17.150  55.270  1.00  0.00           O
ATOM   1815  C   ASP A 120      26.200  19.370  57.040  1.00  0.00           C
ATOM   1816  O   ASP A 120      27.100  20.250  57.120  1.00  0.00           O
ATOM   1817  N   ARG A 121      25.170  19.520  56.180  1.00  0.00           N
ATOM   1818  H   ARG A 121      24.520  18.750  56.220  1.00  0.00           H
ATOM   1819  CA  ARG A 121      24.930  20.540  55.240  1.00  0.00           C
ATOM   1820  HA  ARG A 121      25.840  20.850  54.720  1.00  0.00           H
ATOM   1821  CB  ARG A 121      23.810  20.040  54.210  1.00  0.00           C
ATOM   1822  HB1 ARG A 121      22.890  20.010  54.790  1.00  0.00           H
ATOM   1823  HB2 ARG A 121      24.000  19.000  53.960  1.00  0.00           H
ATOM   1824  CG  ARG A 121      23.590  21.030  52.970  1.00  0.00           C
ATOM   1825  HG1 ARG A 121      23.120  21.950  53.320  1.00  0.00           H
ATOM   1826  HG2 ARG A 121      22.860  20.610  52.270  1.00  0.00           H
ATOM   1827  CD  ARG A 121      24.760  21.440  52.150  1.00  0.00           C
ATOM   1828  HD1 ARG A 121      25.290  22.210  52.710  1.00  0.00           H
ATOM   1829  HD2 ARG A 121      24.420  21.790  51.180  1.00  0.00           H
ATOM   1830  NE  ARG A 121      25.670  20.360  51.720  1.00  0.00           N
ATOM   1831  HE  ARG A 121      25.300  19.440  51.900  1.00  0.00           H
ATOM   1832  CZ  ARG A 121      26.890  20.590  51.250  1.00  0.00           C
ATOM   1833  NH1 ARG A 121      27.470  21.760  51.070  1.00  0.00           N
ATOM   1834 1HH1 ARG A 121      27.010  22.560  51.480  1.00  0.00           H
ATOM   1835 2HH1 ARG A 121      28.220  21.850  50.400  1.00  0.00           H
ATOM   1836  NH2 ARG A 121      27.620  19.630  50.840  1.00  0.00           N
ATOM   1837 1HH2 ARG A 121      27.320  18.670  50.920  1.00  0.00           H
ATOM   1838 2HH2 ARG A 121      28.430  19.970  50.340  1.00  0.00           H
ATOM   1839  C   ARG A 121      24.500  21.800  55.950  1.00  0.00           C
ATOM   1840  O   ARG A 121      24.890  22.890  55.480  1.00  0.00           O
ATOM   1841  N   ILE A 122      23.950  21.780  57.110  1.00  0.00           N
ATOM   1842  H   ILE A 122      23.760  20.860  57.470  1.00  0.00           H
ATOM   1843  CA  ILE A 122      23.820  22.980  57.970  1.00  0.00           C
ATOM   1844  HA  ILE A 122      23.440  23.820  57.400  1.00  0.00           H
ATOM   1845  CB  ILE A 122      22.750  22.690  59.060  1.00  0.00           C
ATOM   1846  HB  ILE A 122      22.970  21.670  59.380  1.00  0.00           H
ATOM   1847  CG2 ILE A 122      22.910  23.590  60.230  1.00  0.00           C
ATOM   1848 1HG2 ILE A 122      22.040  23.520  60.880  1.00  0.00           H
ATOM   1849 2HG2 ILE A 122      23.830  23.450  60.790  1.00  0.00           H
ATOM   1850 3HG2 ILE A 122      22.880  24.610  59.830  1.00  0.00           H
ATOM   1851  CG1 ILE A 122      21.320  22.770  58.460  1.00  0.00           C
ATOM   1852 1HG1 ILE A 122      21.300  22.260  57.490  1.00  0.00           H
ATOM   1853 2HG1 ILE A 122      20.940  23.780  58.300  1.00  0.00           H
ATOM   1854  CD  ILE A 122      20.330  22.020  59.370  1.00  0.00           C
ATOM   1855  HD1 ILE A 122      19.400  21.910  58.810  1.00  0.00           H
ATOM   1856  HD2 ILE A 122      20.700  21.000  59.440  1.00  0.00           H
ATOM   1857  HD3 ILE A 122      20.270  22.490  60.350  1.00  0.00           H
ATOM   1858  C   ILE A 122      25.190  23.360  58.520  1.00  0.00           C
ATOM   1859  O   ILE A 122      25.600  24.530  58.490  1.00  0.00           O
ATOM   1860  N   ARG A 123      26.030  22.420  58.920  1.00  0.00           N
ATOM   1861  H   ARG A 123      25.700  21.480  59.110  1.00  0.00           H
ATOM   1862  CA  ARG A 123      27.330  22.700  59.490  1.00  0.00           C
ATOM   1863  HA  ARG A 123      27.060  23.460  60.230  1.00  0.00           H
ATOM   1864  CB  ARG A 123      27.870  21.440  60.250  1.00  0.00           C
ATOM   1865  HB1 ARG A 123      28.640  20.890  59.710  1.00  0.00           H
ATOM   1866  HB2 ARG A 123      27.020  20.770  60.420  1.00  0.00           H
ATOM   1867  CG  ARG A 123      28.530  21.800  61.540  1.00  0.00           C
ATOM   1868  HG1 ARG A 123      28.000  22.570  62.110  1.00  0.00           H
ATOM   1869  HG2 ARG A 123      29.420  22.390  61.320  1.00  0.00           H
ATOM   1870  CD  ARG A 123      28.870  20.510  62.310  1.00  0.00           C
ATOM   1871  HD1 ARG A 123      29.470  20.710  63.200  1.00  0.00           H
ATOM   1872  HD2 ARG A 123      29.570  19.900  61.740  1.00  0.00           H
ATOM   1873  NE  ARG A 123      27.710  19.810  62.790  1.00  0.00           N
ATOM   1874  HE  ARG A 123      27.210  20.340  63.480  1.00  0.00           H
ATOM   1875  CZ  ARG A 123      27.250  18.670  62.280  1.00  0.00           C
ATOM   1876  NH1 ARG A 123      27.730  18.070  61.200  1.00  0.00           N
ATOM   1877 1HH1 ARG A 123      28.600  18.370  60.780  1.00  0.00           H
ATOM   1878 2HH1 ARG A 123      27.360  17.170  60.940  1.00  0.00           H
ATOM   1879  NH2 ARG A 123      26.260  18.100  62.840  1.00  0.00           N
ATOM   1880 1HH2 ARG A 123      25.730  18.490  63.610  1.00  0.00           H
ATOM   1881 2HH2 ARG A 123      25.940  17.220  62.450  1.00  0.00           H
ATOM   1882  C   ARG A 123      28.260  23.350  58.490  1.00  0.00           C
ATOM   1883  O   ARG A 123      29.110  24.190  58.840  1.00  0.00           O
ATOM   1884  N   LYS A 124      28.180  22.890  57.220  1.00  0.00           N
ATOM   1885  H   LYS A 124      27.500  22.160  57.100  1.00  0.00           H
ATOM   1886  CA  LYS A 124      28.950  23.460  56.150  1.00  0.00           C
ATOM   1887  HA  LYS A 124      29.990  23.530  56.470  1.00  0.00           H
ATOM   1888  CB  LYS A 124      28.860  22.510  54.970  1.00  0.00           C
ATOM   1889  HB1 LYS A 124      29.270  23.050  54.120  1.00  0.00           H
ATOM   1890  HB2 LYS A 124      27.810  22.260  54.800  1.00  0.00           H
ATOM   1891  CG  LYS A 124      29.750  21.190  55.030  1.00  0.00           C
ATOM   1892  HG1 LYS A 124      29.760  20.800  56.050  1.00  0.00           H
ATOM   1893  HG2 LYS A 124      30.750  21.460  54.700  1.00  0.00           H
ATOM   1894  CD  LYS A 124      29.140  20.230  54.040  1.00  0.00           C
ATOM   1895  HD1 LYS A 124      29.060  20.740  53.080  1.00  0.00           H
ATOM   1896  HD2 LYS A 124      28.140  19.920  54.330  1.00  0.00           H
ATOM   1897  CE  LYS A 124      30.010  19.070  53.620  1.00  0.00           C
ATOM   1898  HE1 LYS A 124      30.850  19.480  53.040  1.00  0.00           H
ATOM   1899  HE2 LYS A 124      29.580  18.400  52.870  1.00  0.00           H
ATOM   1900  NZ  LYS A 124      30.450  18.250  54.740  1.00  0.00           N
ATOM   1901  HZ1 LYS A 124      31.110  18.770  55.300  1.00  0.00           H
ATOM   1902  HZ2 LYS A 124      29.650  17.960  55.300  1.00  0.00           H
ATOM   1903  HZ3 LYS A 124      30.930  17.440  54.370  1.00  0.00           H
ATOM   1904  C   LYS A 124      28.370  24.890  55.810  1.00  0.00           C
ATOM   1905  O   LYS A 124      29.120  25.840  55.600  1.00  0.00           O
ATOM   1906  N   LEU A 125      27.060  25.130  55.900  1.00  0.00           N
ATOM   1907  H   LEU A 125      26.420  24.350  55.980  1.00  0.00           H
ATOM   1908  CA  LEU A 125      26.500  26.480  55.690  1.00  0.00           C
ATOM   1909  HA  LEU A 125      26.870  26.880  54.750  1.00  0.00           H
ATOM   1910  CB  LEU A 125      24.970  26.500  55.570  1.00  0.00           C
ATOM   1911  HB1 LEU A 125      24.590  27.510  55.750  1.00  0.00           H
ATOM   1912  HB2 LEU A 125      24.640  25.880  56.410  1.00  0.00           H
ATOM   1913  CG  LEU A 125      24.440  25.960  54.270  1.00  0.00           C
ATOM   1914  HG  LEU A 125      25.150  25.220  53.910  1.00  0.00           H
ATOM   1915  CD1 LEU A 125      23.040  25.210  54.290  1.00  0.00           C
ATOM   1916 1HD1 LEU A 125      23.090  24.120  54.310  1.00  0.00           H
ATOM   1917 2HD1 LEU A 125      22.490  25.630  55.130  1.00  0.00           H
ATOM   1918 3HD1 LEU A 125      22.450  25.490  53.410  1.00  0.00           H
ATOM   1919  CD2 LEU A 125      24.310  27.140  53.290  1.00  0.00           C
ATOM   1920 1HD2 LEU A 125      25.220  27.710  53.120  1.00  0.00           H
ATOM   1921 2HD2 LEU A 125      23.970  26.720  52.340  1.00  0.00           H
ATOM   1922 3HD2 LEU A 125      23.420  27.640  53.670  1.00  0.00           H
ATOM   1923  C   LEU A 125      26.990  27.560  56.810  1.00  0.00           C
ATOM   1924  O   LEU A 125      27.310  28.740  56.620  1.00  0.00           O
ATOM   1925  N   ALA A 126      27.010  27.030  58.030  1.00  0.00           N
ATOM   1926  H   ALA A 126      26.650  26.090  58.170  1.00  0.00           H
ATOM   1927  CA  ALA A 126      27.530  27.580  59.290  1.00  0.00           C
ATOM   1928  HA  ALA A 126      26.990  28.500  59.490  1.00  0.00           H
ATOM   1929  CB  ALA A 126      27.310  26.680  60.500  1.00  0.00           C
ATOM   1930  HB1 ALA A 126      27.690  25.690  60.270  1.00  0.00           H
ATOM   1931  HB2 ALA A 126      28.010  26.910  61.310  1.00  0.00           H
ATOM   1932  HB3 ALA A 126      26.290  26.650  60.900  1.00  0.00           H
ATOM   1933  C   ALA A 126      28.970  28.090  59.190  1.00  0.00           C
ATOM   1934  O   ALA A 126      29.380  29.030  59.920  1.00  0.00           O
ATOM   1935  N   ASP A 127      29.740  27.480  58.160  1.00  0.00           N
ATOM   1936  H   ASP A 127      29.340  26.780  57.560  1.00  0.00           H
ATOM   1937  CA  ASP A 127      31.150  27.890  57.860  1.00  0.00           C
ATOM   1938  HA  ASP A 127      31.640  27.980  58.830  1.00  0.00           H
ATOM   1939  CB  ASP A 127      31.900  26.700  57.260  1.00  0.00           C
ATOM   1940  HB1 ASP A 127      31.900  26.820  56.170  1.00  0.00           H
ATOM   1941  HB2 ASP A 127      31.290  25.800  57.340  1.00  0.00           H
ATOM   1942  CG  ASP A 127      33.280  26.480  57.800  1.00  0.00           C
ATOM   1943  OD1 ASP A 127      33.910  25.460  57.480  1.00  0.00           O
ATOM   1944  OD2 ASP A 127      33.900  27.250  58.520  1.00  0.00           O
ATOM   1945  C   ASP A 127      31.330  29.190  57.010  1.00  0.00           C
ATOM   1946  O   ASP A 127      32.320  29.940  57.260  1.00  0.00           O
ATOM   1947  N   GLN A 128      30.410  29.440  56.070  1.00  0.00           N
ATOM   1948  H   GLN A 128      29.640  28.830  55.830  1.00  0.00           H
ATOM   1949  CA  GLN A 128      30.290  30.700  55.340  1.00  0.00           C
ATOM   1950  HA  GLN A 128      31.220  31.170  55.000  1.00  0.00           H
ATOM   1951  CB  GLN A 128      29.470  30.450  54.060  1.00  0.00           C
ATOM   1952  HB1 GLN A 128      29.450  31.340  53.430  1.00  0.00           H
ATOM   1953  HB2 GLN A 128      28.450  30.230  54.380  1.00  0.00           H
ATOM   1954  CG  GLN A 128      30.050  29.300  53.120  1.00  0.00           C
ATOM   1955  HG1 GLN A 128      29.270  29.000  52.410  1.00  0.00           H
ATOM   1956  HG2 GLN A 128      30.260  28.390  53.680  1.00  0.00           H
ATOM   1957  CD  GLN A 128      31.290  29.760  52.330  1.00  0.00           C
ATOM   1958  OE1 GLN A 128      31.830  30.820  52.500  1.00  0.00           O
ATOM   1959  NE2 GLN A 128      31.780  28.900  51.390  1.00  0.00           N
ATOM   1960 1HE2 GLN A 128      31.190  28.150  51.070  1.00  0.00           H
ATOM   1961 2HE2 GLN A 128      32.590  29.180  50.850  1.00  0.00           H
ATOM   1962  C   GLN A 128      29.520  31.790  56.100  1.00  0.00           C
ATOM   1963  O   GLN A 128      29.540  32.940  55.730  1.00  0.00           O
ATOM   1964  N   CYS A 129      29.020  31.470  57.340  1.00  0.00           N
ATOM   1965  H   CYS A 129      29.300  30.590  57.750  1.00  0.00           H
ATOM   1966  CA  CYS A 129      28.550  32.450  58.250  1.00  0.00           C
ATOM   1967  HA  CYS A 129      28.000  33.230  57.720  1.00  0.00           H
ATOM   1968  CB  CYS A 129      27.550  31.830  59.230  1.00  0.00           C
ATOM   1969  HB1 CYS A 129      27.270  32.550  59.990  1.00  0.00           H
ATOM   1970  HB2 CYS A 129      28.020  30.950  59.680  1.00  0.00           H
ATOM   1971  SG  CYS A 129      26.160  31.270  58.230  1.00  0.00           S
ATOM   1972  HG  CYS A 129      26.800  30.180  57.810  1.00  0.00           H
ATOM   1973  C   CYS A 129      29.720  33.100  59.040  1.00  0.00           C
ATOM   1974  O   CYS A 129      30.550  32.420  59.630  1.00  0.00           O
ATOM   1975  N   THR A 130      29.690  34.370  59.200  1.00  0.00           N
ATOM   1976  H   THR A 130      28.990  34.910  58.710  1.00  0.00           H
ATOM   1977  CA  THR A 130      30.500  35.100  60.180  1.00  0.00           C
ATOM   1978  HA  THR A 130      31.510  34.720  59.980  1.00  0.00           H
ATOM   1979  CB  THR A 130      30.440  36.570  59.950  1.00  0.00           C
ATOM   1980  HB  THR A 130      31.000  37.140  60.690  1.00  0.00           H
ATOM   1981  CG2 THR A 130      30.890  36.850  58.480  1.00  0.00           C
ATOM   1982 1HG2 THR A 130      30.180  36.520  57.710  1.00  0.00           H
ATOM   1983 2HG2 THR A 130      31.100  37.910  58.430  1.00  0.00           H
ATOM   1984 3HG2 THR A 130      31.830  36.320  58.320  1.00  0.00           H
ATOM   1985  OG1 THR A 130      29.130  37.080  60.040  1.00  0.00           O
ATOM   1986  HG1 THR A 130      28.600  36.560  59.430  1.00  0.00           H
ATOM   1987  C   THR A 130      30.040  34.800  61.630  1.00  0.00           C
ATOM   1988  O   THR A 130      30.830  34.890  62.550  1.00  0.00           O
ATOM   1989  N   GLY A 131      28.750  34.370  61.810  1.00  0.00           N
ATOM   1990  H   GLY A 131      28.200  34.290  60.970  1.00  0.00           H
ATOM   1991  CA  GLY A 131      28.130  34.180  63.110  1.00  0.00           C
ATOM   1992  HA1 GLY A 131      28.370  35.020  63.770  1.00  0.00           H
ATOM   1993  HA2 GLY A 131      28.430  33.260  63.620  1.00  0.00           H
ATOM   1994  C   GLY A 131      26.620  34.090  63.020  1.00  0.00           C
ATOM   1995  O   GLY A 131      25.920  35.070  63.360  1.00  0.00           O
ATOM   1996  N   LEU A 132      26.130  32.980  62.490  1.00  0.00           N
ATOM   1997  H   LEU A 132      26.770  32.250  62.230  1.00  0.00           H
ATOM   1998  CA  LEU A 132      24.720  32.730  62.230  1.00  0.00           C
ATOM   1999  HA  LEU A 132      24.410  33.300  61.360  1.00  0.00           H
ATOM   2000  CB  LEU A 132      24.510  31.300  61.810  1.00  0.00           C
ATOM   2001  HB1 LEU A 132      25.150  31.130  60.930  1.00  0.00           H
ATOM   2002  HB2 LEU A 132      23.470  31.190  61.500  1.00  0.00           H
ATOM   2003  CG  LEU A 132      24.880  30.210  62.830  1.00  0.00           C
ATOM   2004  HG  LEU A 132      25.640  30.620  63.500  1.00  0.00           H
ATOM   2005  CD1 LEU A 132      23.790  29.580  63.710  1.00  0.00           C
ATOM   2006 1HD1 LEU A 132      23.200  28.800  63.230  1.00  0.00           H
ATOM   2007 2HD1 LEU A 132      24.070  29.210  64.690  1.00  0.00           H
ATOM   2008 3HD1 LEU A 132      23.070  30.390  63.870  1.00  0.00           H
ATOM   2009  CD2 LEU A 132      25.450  28.910  62.230  1.00  0.00           C
ATOM   2010 1HD2 LEU A 132      24.720  28.400  61.600  1.00  0.00           H
ATOM   2011 2HD2 LEU A 132      26.360  29.150  61.680  1.00  0.00           H
ATOM   2012 3HD2 LEU A 132      25.710  28.160  62.980  1.00  0.00           H
ATOM   2013  C   LEU A 132      23.890  33.090  63.390  1.00  0.00           C
ATOM   2014  O   LEU A 132      24.180  32.780  64.530  1.00  0.00           O
ATOM   2015  N   GLN A 133      22.690  33.620  63.150  1.00  0.00           N
ATOM   2016  H   GLN A 133      22.500  33.830  62.180  1.00  0.00           H
ATOM   2017  CA  GLN A 133      21.740  34.020  64.220  1.00  0.00           C
ATOM   2018  HA  GLN A 133      22.270  34.210  65.150  1.00  0.00           H
ATOM   2019  CB  GLN A 133      21.250  35.380  63.840  1.00  0.00           C
ATOM   2020  HB1 GLN A 133      20.800  35.200  62.860  1.00  0.00           H
ATOM   2021  HB2 GLN A 133      22.090  36.070  63.720  1.00  0.00           H
ATOM   2022  CG  GLN A 133      20.220  36.060  64.800  1.00  0.00           C
ATOM   2023  HG1 GLN A 133      20.810  36.260  65.690  1.00  0.00           H
ATOM   2024  HG2 GLN A 133      19.390  35.360  64.930  1.00  0.00           H
ATOM   2025  CD  GLN A 133      19.580  37.290  64.120  1.00  0.00           C
ATOM   2026  OE1 GLN A 133      18.570  37.150  63.370  1.00  0.00           O
ATOM   2027  NE2 GLN A 133      20.190  38.420  64.210  1.00  0.00           N
ATOM   2028 1HE2 GLN A 133      21.020  38.480  64.780  1.00  0.00           H
ATOM   2029 2HE2 GLN A 133      19.870  39.210  63.660  1.00  0.00           H
ATOM   2030  C   GLN A 133      20.640  32.890  64.350  1.00  0.00           C
ATOM   2031  O   GLN A 133      19.910  32.900  65.310  1.00  0.00           O
ATOM   2032  N   GLY A 134      20.510  31.980  63.400  1.00  0.00           N
ATOM   2033  H   GLY A 134      21.150  31.960  62.610  1.00  0.00           H
ATOM   2034  CA  GLY A 134      19.580  30.900  63.500  1.00  0.00           C
ATOM   2035  HA1 GLY A 134      18.790  31.220  64.190  1.00  0.00           H
ATOM   2036  HA2 GLY A 134      20.160  30.080  63.920  1.00  0.00           H
ATOM   2037  C   GLY A 134      18.930  30.390  62.160  1.00  0.00           C
ATOM   2038  O   GLY A 134      19.540  30.320  61.090  1.00  0.00           O
ATOM   2039  N   PHE A 135      17.670  30.050  62.280  1.00  0.00           N
ATOM   2040  H   PHE A 135      17.230  30.180  63.170  1.00  0.00           H
ATOM   2041  CA  PHE A 135      17.100  29.030  61.410  1.00  0.00           C
ATOM   2042  HA  PHE A 135      17.610  29.100  60.460  1.00  0.00           H
ATOM   2043  CB  PHE A 135      17.290  27.560  61.990  1.00  0.00           C
ATOM   2044  HB1 PHE A 135      16.960  26.780  61.290  1.00  0.00           H
ATOM   2045  HB2 PHE A 135      16.570  27.390  62.780  1.00  0.00           H
ATOM   2046  CG  PHE A 135      18.680  27.290  62.580  1.00  0.00           C
ATOM   2047  CD1 PHE A 135      19.700  26.950  61.650  1.00  0.00           C
ATOM   2048  HD1 PHE A 135      19.520  26.900  60.590  1.00  0.00           H
ATOM   2049  CE1 PHE A 135      20.960  26.590  62.220  1.00  0.00           C
ATOM   2050  HE1 PHE A 135      21.720  26.370  61.480  1.00  0.00           H
ATOM   2051  CZ  PHE A 135      21.180  26.510  63.570  1.00  0.00           C
ATOM   2052  HZ  PHE A 135      22.080  26.140  64.040  1.00  0.00           H
ATOM   2053  CE2 PHE A 135      20.130  26.790  64.460  1.00  0.00           C
ATOM   2054  HE2 PHE A 135      20.300  26.640  65.510  1.00  0.00           H
ATOM   2055  CD2 PHE A 135      18.870  27.200  64.010  1.00  0.00           C
ATOM   2056  HD2 PHE A 135      18.030  27.330  64.680  1.00  0.00           H
ATOM   2057  C   PHE A 135      15.600  29.340  61.060  1.00  0.00           C
ATOM   2058  O   PHE A 135      14.870  29.980  61.880  1.00  0.00           O
ATOM   2059  N   LEU A 136      15.130  28.820  59.910  1.00  0.00           N
ATOM   2060  H   LEU A 136      15.780  28.380  59.280  1.00  0.00           H
ATOM   2061  CA  LEU A 136      13.760  28.970  59.390  1.00  0.00           C
ATOM   2062  HA  LEU A 136      13.080  29.230  60.200  1.00  0.00           H
ATOM   2063  CB  LEU A 136      13.680  30.150  58.340  1.00  0.00           C
ATOM   2064  HB1 LEU A 136      12.760  30.010  57.760  1.00  0.00           H
ATOM   2065  HB2 LEU A 136      14.480  30.020  57.610  1.00  0.00           H
ATOM   2066  CG  LEU A 136      13.550  31.560  58.850  1.00  0.00           C
ATOM   2067  HG  LEU A 136      14.380  31.740  59.530  1.00  0.00           H
ATOM   2068  CD1 LEU A 136      13.800  32.460  57.570  1.00  0.00           C
ATOM   2069 1HD1 LEU A 136      13.750  33.500  57.890  1.00  0.00           H
ATOM   2070 2HD1 LEU A 136      14.830  32.340  57.230  1.00  0.00           H
ATOM   2071 3HD1 LEU A 136      13.140  32.140  56.770  1.00  0.00           H
ATOM   2072  CD2 LEU A 136      12.260  31.920  59.600  1.00  0.00           C
ATOM   2073 1HD2 LEU A 136      12.410  32.890  60.080  1.00  0.00           H
ATOM   2074 2HD2 LEU A 136      11.430  31.920  58.900  1.00  0.00           H
ATOM   2075 3HD2 LEU A 136      11.990  31.140  60.310  1.00  0.00           H
ATOM   2076  C   LEU A 136      13.330  27.640  58.800  1.00  0.00           C
ATOM   2077  O   LEU A 136      13.960  27.260  57.820  1.00  0.00           O
ATOM   2078  N   VAL A 137      12.260  26.960  59.240  1.00  0.00           N
ATOM   2079  H   VAL A 137      11.790  27.460  59.990  1.00  0.00           H
ATOM   2080  CA  VAL A 137      11.670  25.770  58.630  1.00  0.00           C
ATOM   2081  HA  VAL A 137      12.400  25.400  57.910  1.00  0.00           H
ATOM   2082  CB  VAL A 137      11.540  24.530  59.590  1.00  0.00           C
ATOM   2083  HB  VAL A 137      10.680  24.680  60.240  1.00  0.00           H
ATOM   2084  CG1 VAL A 137      11.300  23.260  58.720  1.00  0.00           C
ATOM   2085 1HG1 VAL A 137      11.230  22.300  59.230  1.00  0.00           H
ATOM   2086 2HG1 VAL A 137      10.420  23.360  58.070  1.00  0.00           H
ATOM   2087 3HG1 VAL A 137      12.150  23.190  58.040  1.00  0.00           H
ATOM   2088  CG2 VAL A 137      12.740  24.290  60.490  1.00  0.00           C
ATOM   2089 1HG2 VAL A 137      12.830  25.180  61.110  1.00  0.00           H
ATOM   2090 2HG2 VAL A 137      12.780  23.410  61.130  1.00  0.00           H
ATOM   2091 3HG2 VAL A 137      13.640  24.390  59.890  1.00  0.00           H
ATOM   2092  C   VAL A 137      10.360  26.100  57.870  1.00  0.00           C
ATOM   2093  O   VAL A 137       9.350  26.420  58.440  1.00  0.00           O
ATOM   2094  N   PHE A 138      10.350  25.750  56.530  1.00  0.00           N
ATOM   2095  H   PHE A 138      11.160  25.330  56.080  1.00  0.00           H
ATOM   2096  CA  PHE A 138       9.080  25.670  55.830  1.00  0.00           C
ATOM   2097  HA  PHE A 138       8.360  26.300  56.330  1.00  0.00           H
ATOM   2098  CB  PHE A 138       9.200  26.310  54.440  1.00  0.00           C
ATOM   2099  HB1 PHE A 138       9.710  25.510  53.900  1.00  0.00           H
ATOM   2100  HB2 PHE A 138       9.850  27.180  54.370  1.00  0.00           H
ATOM   2101  CG  PHE A 138       7.920  26.630  53.810  1.00  0.00           C
ATOM   2102  CD1 PHE A 138       7.510  27.970  53.660  1.00  0.00           C
ATOM   2103  HD1 PHE A 138       8.120  28.730  54.120  1.00  0.00           H
ATOM   2104  CE1 PHE A 138       6.360  28.270  52.980  1.00  0.00           C
ATOM   2105  HE1 PHE A 138       5.960  29.270  52.920  1.00  0.00           H
ATOM   2106  CZ  PHE A 138       5.610  27.190  52.450  1.00  0.00           C
ATOM   2107  HZ  PHE A 138       4.690  27.410  51.920  1.00  0.00           H
ATOM   2108  CE2 PHE A 138       5.960  25.840  52.540  1.00  0.00           C
ATOM   2109  HE2 PHE A 138       5.300  25.140  52.040  1.00  0.00           H
ATOM   2110  CD2 PHE A 138       7.140  25.580  53.270  1.00  0.00           C
ATOM   2111  HD2 PHE A 138       7.400  24.530  53.380  1.00  0.00           H
ATOM   2112  C   PHE A 138       8.580  24.210  55.790  1.00  0.00           C
ATOM   2113  O   PHE A 138       9.270  23.330  55.240  1.00  0.00           O
ATOM   2114  N   HIS A 139       7.430  23.880  56.410  1.00  0.00           N
ATOM   2115  H   HIS A 139       6.940  24.610  56.910  1.00  0.00           H
ATOM   2116  CA  HIS A 139       6.900  22.520  56.520  1.00  0.00           C
ATOM   2117  HA  HIS A 139       7.130  21.940  55.620  1.00  0.00           H
ATOM   2118  CB  HIS A 139       7.450  21.860  57.760  1.00  0.00           C
ATOM   2119  HB1 HIS A 139       8.510  22.100  57.790  1.00  0.00           H
ATOM   2120  HB2 HIS A 139       7.400  20.780  57.730  1.00  0.00           H
ATOM   2121  CG  HIS A 139       6.850  22.310  59.090  1.00  0.00           C
ATOM   2122  ND1 HIS A 139       6.140  21.500  60.030  1.00  0.00           N
ATOM   2123  HD1 HIS A 139       5.750  20.610  59.760  1.00  0.00           H
ATOM   2124  CE1 HIS A 139       5.900  22.230  61.110  1.00  0.00           C
ATOM   2125  HE1 HIS A 139       5.270  21.930  61.930  1.00  0.00           H
ATOM   2126  NE2 HIS A 139       6.410  23.480  61.000  1.00  0.00           N
ATOM   2127  HE2 HIS A 139       6.460  24.210  61.700  1.00  0.00           H
ATOM   2128  CD2 HIS A 139       7.090  23.550  59.750  1.00  0.00           C
ATOM   2129  HD2 HIS A 139       7.700  24.390  59.460  1.00  0.00           H
ATOM   2130  C   HIS A 139       5.370  22.500  56.480  1.00  0.00           C
ATOM   2131  O   HIS A 139       4.750  23.520  56.740  1.00  0.00           O
ATOM   2132  N   SER A 140       4.790  21.350  56.110  1.00  0.00           N
ATOM   2133  H   SER A 140       5.330  20.600  55.700  1.00  0.00           H
ATOM   2134  CA  SER A 140       3.410  21.070  56.240  1.00  0.00           C
ATOM   2135  HA  SER A 140       2.850  21.920  55.850  1.00  0.00           H
ATOM   2136  CB  SER A 140       3.020  19.850  55.400  1.00  0.00           C
ATOM   2137  HB1 SER A 140       3.770  19.070  55.550  1.00  0.00           H
ATOM   2138  HB2 SER A 140       2.990  20.140  54.350  1.00  0.00           H
ATOM   2139  OG  SER A 140       1.690  19.400  55.740  1.00  0.00           O
ATOM   2140  HG  SER A 140       1.450  18.920  54.950  1.00  0.00           H
ATOM   2141  C   SER A 140       3.150  20.830  57.750  1.00  0.00           C
ATOM   2142  O   SER A 140       3.990  20.150  58.400  1.00  0.00           O
ATOM   2143  N   PHE A 141       2.100  21.460  58.250  1.00  0.00           N
ATOM   2144  H   PHE A 141       1.510  21.950  57.590  1.00  0.00           H
ATOM   2145  CA  PHE A 141       1.580  21.290  59.680  1.00  0.00           C
ATOM   2146  HA  PHE A 141       2.340  21.440  60.450  1.00  0.00           H
ATOM   2147  CB  PHE A 141       0.440  22.350  59.910  1.00  0.00           C
ATOM   2148  HB1 PHE A 141     134.940  22.040  59.690  1.00  0.00           H
ATOM   2149  HB2 PHE A 141       0.620  23.170  59.220  1.00  0.00           H
ATOM   2150  CG  PHE A 141       0.290  22.900  61.360  1.00  0.00           C
ATOM   2151  CD1 PHE A 141       0.020  22.050  62.420  1.00  0.00           C
ATOM   2152  HD1 PHE A 141     135.250  21.030  62.240  1.00  0.00           H
ATOM   2153  CE1 PHE A 141       0.010  22.490  63.740  1.00  0.00           C
ATOM   2154  HE1 PHE A 141     135.480  21.780  64.550  1.00  0.00           H
ATOM   2155  CZ  PHE A 141       0.250  23.850  64.070  1.00  0.00           C
ATOM   2156  HZ  PHE A 141       0.350  24.290  65.050  1.00  0.00           H
ATOM   2157  CE2 PHE A 141       0.380  24.780  62.970  1.00  0.00           C
ATOM   2158  HE2 PHE A 141       0.570  25.810  63.220  1.00  0.00           H
ATOM   2159  CD2 PHE A 141       0.440  24.280  61.640  1.00  0.00           C
ATOM   2160  HD2 PHE A 141       0.740  24.930  60.830  1.00  0.00           H
ATOM   2161  C   PHE A 141       1.160  19.830  59.950  1.00  0.00           C
ATOM   2162  O   PHE A 141       1.730  19.190  60.860  1.00  0.00           O
ATOM   2163  N   GLY A 142       0.300  19.210  59.130  1.00  0.00           N
ATOM   2164  H   GLY A 142     135.420  19.810  58.430  1.00  0.00           H
ATOM   2165  CA  GLY A 142     135.370  17.800  59.250  1.00  0.00           C
ATOM   2166  HA1 GLY A 142     134.320  17.710  58.970  1.00  0.00           H
ATOM   2167  HA2 GLY A 142     135.440  17.560  60.310  1.00  0.00           H
ATOM   2168  C   GLY A 142       0.550  16.720  58.350  1.00  0.00           C
ATOM   2169  O   GLY A 142       0.150  15.560  58.460  1.00  0.00           O
ATOM   2170  N   GLY A 143       1.590  17.110  57.640  1.00  0.00           N
ATOM   2171  H   GLY A 143       1.720  18.110  57.600  1.00  0.00           H
ATOM   2172  CA  GLY A 143       2.510  16.290  56.830  1.00  0.00           C
ATOM   2173  HA1 GLY A 143       3.320  16.850  56.340  1.00  0.00           H
ATOM   2174  HA2 GLY A 143       1.840  15.890  56.080  1.00  0.00           H
ATOM   2175  C   GLY A 143       3.170  15.150  57.650  1.00  0.00           C
ATOM   2176  O   GLY A 143       3.430  15.330  58.840  1.00  0.00           O
ATOM   2177  N   GLY A 144       3.440  13.990  57.040  1.00  0.00           N
ATOM   2178  H   GLY A 144       3.180  13.920  56.060  1.00  0.00           H
ATOM   2179  CA  GLY A 144       4.130  12.890  57.720  1.00  0.00           C
ATOM   2180  HA1 GLY A 144       4.000  11.980  57.130  1.00  0.00           H
ATOM   2181  HA2 GLY A 144       3.790  12.840  58.750  1.00  0.00           H
ATOM   2182  C   GLY A 144       5.650  13.160  57.860  1.00  0.00           C
ATOM   2183  O   GLY A 144       6.100  13.390  58.970  1.00  0.00           O
ATOM   2184  N   THR A 145       6.350  13.270  56.730  1.00  0.00           N
ATOM   2185  H   THR A 145       5.930  12.960  55.870  1.00  0.00           H
ATOM   2186  CA  THR A 145       7.700  13.810  56.670  1.00  0.00           C
ATOM   2187  HA  THR A 145       8.370  13.210  57.290  1.00  0.00           H
ATOM   2188  CB  THR A 145       8.230  13.760  55.200  1.00  0.00           C
ATOM   2189  HB  THR A 145       7.730  14.520  54.600  1.00  0.00           H
ATOM   2190  CG2 THR A 145       9.730  14.090  55.050  1.00  0.00           C
ATOM   2191 1HG2 THR A 145      10.400  13.250  55.230  1.00  0.00           H
ATOM   2192 2HG2 THR A 145       9.880  14.440  54.030  1.00  0.00           H
ATOM   2193 3HG2 THR A 145      10.000  14.870  55.770  1.00  0.00           H
ATOM   2194  OG1 THR A 145       8.100  12.470  54.600  1.00  0.00           O
ATOM   2195  HG1 THR A 145       7.220  12.410  54.230  1.00  0.00           H
ATOM   2196  C   THR A 145       7.640  15.310  57.250  1.00  0.00           C
ATOM   2197  O   THR A 145       8.520  15.560  58.100  1.00  0.00           O
ATOM   2198  N   GLY A 146       6.610  16.110  56.920  1.00  0.00           N
ATOM   2199  H   GLY A 146       5.900  15.680  56.340  1.00  0.00           H
ATOM   2200  CA  GLY A 146       6.520  17.500  57.250  1.00  0.00           C
ATOM   2201  HA1 GLY A 146       5.570  17.940  56.940  1.00  0.00           H
ATOM   2202  HA2 GLY A 146       7.300  18.060  56.750  1.00  0.00           H
ATOM   2203  C   GLY A 146       6.450  17.770  58.780  1.00  0.00           C
ATOM   2204  O   GLY A 146       6.830  18.890  59.200  1.00  0.00           O
ATOM   2205  N   SER A 147       6.010  16.840  59.620  1.00  0.00           N
ATOM   2206  H   SER A 147       5.620  16.000  59.210  1.00  0.00           H
ATOM   2207  CA  SER A 147       6.060  17.030  61.080  1.00  0.00           C
ATOM   2208  HA  SER A 147       6.290  18.060  61.330  1.00  0.00           H
ATOM   2209  CB  SER A 147       4.640  16.760  61.640  1.00  0.00           C
ATOM   2210  HB1 SER A 147       3.830  17.300  61.140  1.00  0.00           H
ATOM   2211  HB2 SER A 147       4.570  16.920  62.710  1.00  0.00           H
ATOM   2212  OG  SER A 147       4.270  15.440  61.390  1.00  0.00           O
ATOM   2213  HG  SER A 147       3.810  15.370  60.550  1.00  0.00           H
ATOM   2214  C   SER A 147       7.050  16.190  61.780  1.00  0.00           C
ATOM   2215  O   SER A 147       7.780  16.710  62.620  1.00  0.00           O
ATOM   2216  N   GLY A 148       7.090  14.850  61.480  1.00  0.00           N
ATOM   2217  H   GLY A 148       6.250  14.440  61.090  1.00  0.00           H
ATOM   2218  CA  GLY A 148       7.920  13.970  62.200  1.00  0.00           C
ATOM   2219  HA1 GLY A 148       7.820  12.950  61.820  1.00  0.00           H
ATOM   2220  HA2 GLY A 148       7.680  13.930  63.270  1.00  0.00           H
ATOM   2221  C   GLY A 148       9.350  14.220  62.080  1.00  0.00           C
ATOM   2222  O   GLY A 148      10.070  14.210  63.090  1.00  0.00           O
ATOM   2223  N   PHE A 149       9.840  14.540  60.910  1.00  0.00           N
ATOM   2224  H   PHE A 149       9.150  14.600  60.180  1.00  0.00           H
ATOM   2225  CA  PHE A 149      11.200  14.920  60.640  1.00  0.00           C
ATOM   2226  HA  PHE A 149      11.870  14.220  61.140  1.00  0.00           H
ATOM   2227  CB  PHE A 149      11.400  14.880  59.160  1.00  0.00           C
ATOM   2228  HB1 PHE A 149      11.030  15.810  58.730  1.00  0.00           H
ATOM   2229  HB2 PHE A 149      10.930  13.990  58.740  1.00  0.00           H
ATOM   2230  CG  PHE A 149      12.920  14.860  58.700  1.00  0.00           C
ATOM   2231  CD1 PHE A 149      13.580  13.620  58.720  1.00  0.00           C
ATOM   2232  HD1 PHE A 149      13.060  12.740  59.070  1.00  0.00           H
ATOM   2233  CE1 PHE A 149      14.900  13.570  58.290  1.00  0.00           C
ATOM   2234  HE1 PHE A 149      15.470  12.650  58.280  1.00  0.00           H
ATOM   2235  CZ  PHE A 149      15.570  14.740  57.870  1.00  0.00           C
ATOM   2236  HZ  PHE A 149      16.550  14.770  57.420  1.00  0.00           H
ATOM   2237  CE2 PHE A 149      14.960  15.920  58.110  1.00  0.00           C
ATOM   2238  HE2 PHE A 149      15.520  16.810  57.840  1.00  0.00           H
ATOM   2239  CD2 PHE A 149      13.610  16.030  58.510  1.00  0.00           C
ATOM   2240  HD2 PHE A 149      13.130  16.990  58.610  1.00  0.00           H
ATOM   2241  C   PHE A 149      11.500  16.300  61.140  1.00  0.00           C
ATOM   2242  O   PHE A 149      12.600  16.540  61.680  1.00  0.00           O
ATOM   2243  N   THR A 150      10.540  17.220  61.090  1.00  0.00           N
ATOM   2244  H   THR A 150       9.700  17.080  60.530  1.00  0.00           H
ATOM   2245  CA  THR A 150      10.650  18.660  61.570  1.00  0.00           C
ATOM   2246  HA  THR A 150      11.650  18.970  61.270  1.00  0.00           H
ATOM   2247  CB  THR A 150       9.460  19.530  61.020  1.00  0.00           C
ATOM   2248  HB  THR A 150       8.470  19.120  61.190  1.00  0.00           H
ATOM   2249  CG2 THR A 150       9.510  21.050  61.410  1.00  0.00           C
ATOM   2250 1HG2 THR A 150       9.080  21.060  62.410  1.00  0.00           H
ATOM   2251 2HG2 THR A 150      10.550  21.380  61.460  1.00  0.00           H
ATOM   2252 3HG2 THR A 150       8.880  21.670  60.770  1.00  0.00           H
ATOM   2253  OG1 THR A 150       9.600  19.440  59.610  1.00  0.00           O
ATOM   2254  HG1 THR A 150       8.670  19.440  59.380  1.00  0.00           H
ATOM   2255  C   THR A 150      10.770  18.850  63.040  1.00  0.00           C
ATOM   2256  O   THR A 150      11.490  19.690  63.560  1.00  0.00           O
ATOM   2257  N   SER A 151      10.180  17.890  63.770  1.00  0.00           N
ATOM   2258  H   SER A 151       9.490  17.290  63.360  1.00  0.00           H
ATOM   2259  CA  SER A 151      10.300  17.850  65.220  1.00  0.00           C
ATOM   2260  HA  SER A 151      10.290  18.880  65.580  1.00  0.00           H
ATOM   2261  CB  SER A 151       9.060  17.140  65.830  1.00  0.00           C
ATOM   2262  HB1 SER A 151       8.150  17.730  65.750  1.00  0.00           H
ATOM   2263  HB2 SER A 151       9.200  17.180  66.910  1.00  0.00           H
ATOM   2264  OG  SER A 151       8.990  15.830  65.500  1.00  0.00           O
ATOM   2265  HG  SER A 151       8.330  15.460  66.100  1.00  0.00           H
ATOM   2266  C   SER A 151      11.600  17.140  65.720  1.00  0.00           C
ATOM   2267  O   SER A 151      12.260  17.600  66.620  1.00  0.00           O
ATOM   2268  N   LEU A 152      12.010  16.090  65.010  1.00  0.00           N
ATOM   2269  H   LEU A 152      11.490  15.780  64.210  1.00  0.00           H
ATOM   2270  CA  LEU A 152      13.350  15.500  65.120  1.00  0.00           C
ATOM   2271  HA  LEU A 152      13.390  15.130  66.150  1.00  0.00           H
ATOM   2272  CB  LEU A 152      13.380  14.360  64.140  1.00  0.00           C
ATOM   2273  HB1 LEU A 152      13.300  14.870  63.180  1.00  0.00           H
ATOM   2274  HB2 LEU A 152      12.600  13.630  64.370  1.00  0.00           H
ATOM   2275  CG  LEU A 152      14.700  13.630  63.940  1.00  0.00           C
ATOM   2276  HG  LEU A 152      15.500  14.360  63.840  1.00  0.00           H
ATOM   2277  CD1 LEU A 152      15.000  12.640  65.060  1.00  0.00           C
ATOM   2278 1HD1 LEU A 152      14.220  11.890  65.110  1.00  0.00           H
ATOM   2279 2HD1 LEU A 152      15.960  12.130  64.910  1.00  0.00           H
ATOM   2280 3HD1 LEU A 152      15.060  13.220  65.980  1.00  0.00           H
ATOM   2281  CD2 LEU A 152      14.710  12.850  62.670  1.00  0.00           C
ATOM   2282 1HD2 LEU A 152      14.440  13.400  61.760  1.00  0.00           H
ATOM   2283 2HD2 LEU A 152      15.700  12.430  62.500  1.00  0.00           H
ATOM   2284 3HD2 LEU A 152      13.860  12.180  62.780  1.00  0.00           H
ATOM   2285  C   LEU A 152      14.430  16.530  65.050  1.00  0.00           C
ATOM   2286  O   LEU A 152      15.290  16.740  65.930  1.00  0.00           O
ATOM   2287  N   LEU A 153      14.360  17.270  63.930  1.00  0.00           N
ATOM   2288  H   LEU A 153      13.690  16.940  63.250  1.00  0.00           H
ATOM   2289  CA  LEU A 153      15.270  18.310  63.460  1.00  0.00           C
ATOM   2290  HA  LEU A 153      16.300  17.970  63.380  1.00  0.00           H
ATOM   2291  CB  LEU A 153      14.840  18.790  62.060  1.00  0.00           C
ATOM   2292  HB1 LEU A 153      13.760  18.930  62.030  1.00  0.00           H
ATOM   2293  HB2 LEU A 153      15.050  17.980  61.360  1.00  0.00           H
ATOM   2294  CG  LEU A 153      15.590  20.060  61.570  1.00  0.00           C
ATOM   2295  HG  LEU A 153      15.360  20.780  62.360  1.00  0.00           H
ATOM   2296  CD1 LEU A 153      17.110  19.940  61.400  1.00  0.00           C
ATOM   2297 1HD1 LEU A 153      17.570  19.430  62.250  1.00  0.00           H
ATOM   2298 2HD1 LEU A 153      17.340  19.310  60.540  1.00  0.00           H
ATOM   2299 3HD1 LEU A 153      17.590  20.870  61.120  1.00  0.00           H
ATOM   2300  CD2 LEU A 153      15.020  20.760  60.350  1.00  0.00           C
ATOM   2301 1HD2 LEU A 153      15.510  21.710  60.180  1.00  0.00           H
ATOM   2302 2HD2 LEU A 153      15.110  20.070  59.520  1.00  0.00           H
ATOM   2303 3HD2 LEU A 153      13.940  20.890  60.450  1.00  0.00           H
ATOM   2304  C   LEU A 153      15.440  19.440  64.500  1.00  0.00           C
ATOM   2305  O   LEU A 153      16.540  19.880  64.790  1.00  0.00           O
ATOM   2306  N   MET A 154      14.370  19.820  65.170  1.00  0.00           N
ATOM   2307  H   MET A 154      13.460  19.430  64.950  1.00  0.00           H
ATOM   2308  CA  MET A 154      14.360  20.910  66.120  1.00  0.00           C
ATOM   2309  HA  MET A 154      15.090  21.640  65.760  1.00  0.00           H
ATOM   2310  CB  MET A 154      12.980  21.540  66.290  1.00  0.00           C
ATOM   2311  HB1 MET A 154      12.990  22.130  67.210  1.00  0.00           H
ATOM   2312  HB2 MET A 154      12.240  20.760  66.480  1.00  0.00           H
ATOM   2313  CG  MET A 154      12.440  22.240  65.010  1.00  0.00           C
ATOM   2314  HG1 MET A 154      11.350  22.270  64.980  1.00  0.00           H
ATOM   2315  HG2 MET A 154      12.580  21.590  64.140  1.00  0.00           H
ATOM   2316  SD  MET A 154      13.220  23.820  64.640  1.00  0.00           S
ATOM   2317  CE  MET A 154      11.940  24.540  63.580  1.00  0.00           C
ATOM   2318  HE1 MET A 154      12.260  25.430  63.050  1.00  0.00           H
ATOM   2319  HE2 MET A 154      11.540  23.780  62.900  1.00  0.00           H
ATOM   2320  HE3 MET A 154      11.200  24.800  64.340  1.00  0.00           H
ATOM   2321  C   MET A 154      14.910  20.520  67.510  1.00  0.00           C
ATOM   2322  O   MET A 154      15.650  21.300  68.190  1.00  0.00           O
ATOM   2323  N   GLU A 155      14.760  19.200  67.880  1.00  0.00           N
ATOM   2324  H   GLU A 155      14.320  18.580  67.200  1.00  0.00           H
ATOM   2325  CA  GLU A 155      15.320  18.650  69.090  1.00  0.00           C
ATOM   2326  HA  GLU A 155      14.990  19.300  69.900  1.00  0.00           H
ATOM   2327  CB  GLU A 155      14.560  17.320  69.420  1.00  0.00           C
ATOM   2328  HB1 GLU A 155      14.690  16.550  68.660  1.00  0.00           H
ATOM   2329  HB2 GLU A 155      13.510  17.550  69.280  1.00  0.00           H
ATOM   2330  CG  GLU A 155      14.730  16.620  70.790  1.00  0.00           C
ATOM   2331  HG1 GLU A 155      14.480  17.290  71.610  1.00  0.00           H
ATOM   2332  HG2 GLU A 155      15.770  16.320  70.780  1.00  0.00           H
ATOM   2333  CD  GLU A 155      13.850  15.340  70.860  1.00  0.00           C
ATOM   2334  OE1 GLU A 155      14.340  14.190  71.200  1.00  0.00           O
ATOM   2335  OE2 GLU A 155      12.590  15.430  70.740  1.00  0.00           O
ATOM   2336  C   GLU A 155      16.800  18.580  68.930  1.00  0.00           C
ATOM   2337  O   GLU A 155      17.520  18.950  69.810  1.00  0.00           O
ATOM   2338  N   ARG A 156      17.370  18.100  67.750  1.00  0.00           N
ATOM   2339  H   ARG A 156      16.650  17.820  67.100  1.00  0.00           H
ATOM   2340  CA  ARG A 156      18.760  17.870  67.350  1.00  0.00           C
ATOM   2341  HA  ARG A 156      19.300  17.570  68.250  1.00  0.00           H
ATOM   2342  CB  ARG A 156      18.870  16.840  66.170  1.00  0.00           C
ATOM   2343  HB1 ARG A 156      18.130  17.120  65.410  1.00  0.00           H
ATOM   2344  HB2 ARG A 156      18.710  15.850  66.610  1.00  0.00           H
ATOM   2345  CG  ARG A 156      20.230  16.820  65.470  1.00  0.00           C
ATOM   2346  HG1 ARG A 156      21.010  17.080  66.180  1.00  0.00           H
ATOM   2347  HG2 ARG A 156      20.310  17.550  64.670  1.00  0.00           H
ATOM   2348  CD  ARG A 156      20.670  15.460  65.060  1.00  0.00           C
ATOM   2349  HD1 ARG A 156      20.000  15.120  64.270  1.00  0.00           H
ATOM   2350  HD2 ARG A 156      20.480  14.780  65.890  1.00  0.00           H
ATOM   2351  NE  ARG A 156      22.060  15.250  64.680  1.00  0.00           N
ATOM   2352  HE  ARG A 156      22.750  15.940  64.920  1.00  0.00           H
ATOM   2353  CZ  ARG A 156      22.470  14.200  64.010  1.00  0.00           C
ATOM   2354  NH1 ARG A 156      21.750  13.140  63.730  1.00  0.00           N
ATOM   2355 1HH1 ARG A 156      20.910  13.090  64.290  1.00  0.00           H
ATOM   2356 2HH1 ARG A 156      22.130  12.390  63.170  1.00  0.00           H
ATOM   2357  NH2 ARG A 156      23.640  14.130  63.510  1.00  0.00           N
ATOM   2358 1HH2 ARG A 156      24.330  14.860  63.550  1.00  0.00           H
ATOM   2359 2HH2 ARG A 156      23.830  13.270  63.010  1.00  0.00           H
ATOM   2360  C   ARG A 156      19.460  19.230  67.140  1.00  0.00           C
ATOM   2361  O   ARG A 156      20.550  19.440  67.640  1.00  0.00           O
ATOM   2362  N   LEU A 157      18.840  20.240  66.480  1.00  0.00           N
ATOM   2363  H   LEU A 157      18.040  19.930  65.940  1.00  0.00           H
ATOM   2364  CA  LEU A 157      19.370  21.600  66.380  1.00  0.00           C
ATOM   2365  HA  LEU A 157      20.340  21.650  65.880  1.00  0.00           H
ATOM   2366  CB  LEU A 157      18.380  22.580  65.680  1.00  0.00           C
ATOM   2367  HB1 LEU A 157      18.800  23.560  65.930  1.00  0.00           H
ATOM   2368  HB2 LEU A 157      17.360  22.540  66.070  1.00  0.00           H
ATOM   2369  CG  LEU A 157      18.270  22.600  64.170  1.00  0.00           C
ATOM   2370  HG  LEU A 157      18.140  21.590  63.790  1.00  0.00           H
ATOM   2371  CD1 LEU A 157      17.170  23.620  63.690  1.00  0.00           C
ATOM   2372 1HD1 LEU A 157      17.410  24.600  64.100  1.00  0.00           H
ATOM   2373 2HD1 LEU A 157      17.160  23.570  62.600  1.00  0.00           H
ATOM   2374 3HD1 LEU A 157      16.210  23.150  63.910  1.00  0.00           H
ATOM   2375  CD2 LEU A 157      19.610  23.060  63.480  1.00  0.00           C
ATOM   2376 1HD2 LEU A 157      19.440  23.550  62.520  1.00  0.00           H
ATOM   2377 2HD2 LEU A 157      20.030  23.800  64.160  1.00  0.00           H
ATOM   2378 3HD2 LEU A 157      20.270  22.190  63.410  1.00  0.00           H
ATOM   2379  C   LEU A 157      19.580  22.110  67.850  1.00  0.00           C
ATOM   2380  O   LEU A 157      20.540  22.800  68.100  1.00  0.00           O
ATOM   2381  N   SER A 158      18.640  21.770  68.810  1.00  0.00           N
ATOM   2382  H   SER A 158      17.850  21.200  68.540  1.00  0.00           H
ATOM   2383  CA  SER A 158      18.730  22.470  70.130  1.00  0.00           C
ATOM   2384  HA  SER A 158      18.790  23.510  69.790  1.00  0.00           H
ATOM   2385  CB  SER A 158      17.500  22.500  70.990  1.00  0.00           C
ATOM   2386  HB1 SER A 158      17.650  23.170  71.830  1.00  0.00           H
ATOM   2387  HB2 SER A 158      17.230  21.480  71.260  1.00  0.00           H
ATOM   2388  OG  SER A 158      16.380  22.970  70.170  1.00  0.00           O
ATOM   2389  HG  SER A 158      16.400  22.390  69.410  1.00  0.00           H
ATOM   2390  C   SER A 158      19.980  22.110  70.940  1.00  0.00           C
ATOM   2391  O   SER A 158      20.270  22.690  71.940  1.00  0.00           O
ATOM   2392  N   VAL A 159      20.710  21.080  70.470  1.00  0.00           N
ATOM   2393  H   VAL A 159      20.380  20.590  69.650  1.00  0.00           H
ATOM   2394  CA  VAL A 159      21.840  20.450  71.180  1.00  0.00           C
ATOM   2395  HA  VAL A 159      22.060  20.920  72.140  1.00  0.00           H
ATOM   2396  CB  VAL A 159      21.470  18.980  71.700  1.00  0.00           C
ATOM   2397  HB  VAL A 159      22.270  18.280  71.930  1.00  0.00           H
ATOM   2398  CG1 VAL A 159      20.710  19.130  73.010  1.00  0.00           C
ATOM   2399 1HG1 VAL A 159      20.420  18.160  73.400  1.00  0.00           H
ATOM   2400 2HG1 VAL A 159      21.380  19.610  73.720  1.00  0.00           H
ATOM   2401 3HG1 VAL A 159      19.880  19.830  72.960  1.00  0.00           H
ATOM   2402  CG2 VAL A 159      20.770  18.210  70.670  1.00  0.00           C
ATOM   2403 1HG2 VAL A 159      19.750  18.570  70.580  1.00  0.00           H
ATOM   2404 2HG2 VAL A 159      21.170  18.080  69.660  1.00  0.00           H
ATOM   2405 3HG2 VAL A 159      20.530  17.250  71.100  1.00  0.00           H
ATOM   2406  C   VAL A 159      23.100  20.500  70.330  1.00  0.00           C
ATOM   2407  O   VAL A 159      24.180  20.600  70.820  1.00  0.00           O
ATOM   2408  N   ASP A 160      22.950  20.490  68.970  1.00  0.00           N
ATOM   2409  H   ASP A 160      22.070  20.240  68.540  1.00  0.00           H
ATOM   2410  CA  ASP A 160      24.020  20.870  68.010  1.00  0.00           C
ATOM   2411  HA  ASP A 160      24.950  20.360  68.250  1.00  0.00           H
ATOM   2412  CB  ASP A 160      23.700  20.420  66.600  1.00  0.00           C
ATOM   2413  HB1 ASP A 160      23.000  21.140  66.160  1.00  0.00           H
ATOM   2414  HB2 ASP A 160      23.050  19.550  66.650  1.00  0.00           H
ATOM   2415  CG  ASP A 160      24.960  20.000  65.790  1.00  0.00           C
ATOM   2416  OD1 ASP A 160      24.700  19.650  64.610  1.00  0.00           O
ATOM   2417  OD2 ASP A 160      26.140  20.000  66.310  1.00  0.00           O
ATOM   2418  C   ASP A 160      24.410  22.420  68.180  1.00  0.00           C
ATOM   2419  O   ASP A 160      25.550  22.720  68.000  1.00  0.00           O
ATOM   2420  N   TYR A 161      23.500  23.320  68.530  1.00  0.00           N
ATOM   2421  H   TYR A 161      22.550  23.030  68.710  1.00  0.00           H
ATOM   2422  CA  TYR A 161      23.870  24.740  68.760  1.00  0.00           C
ATOM   2423  HA  TYR A 161      24.950  24.820  68.870  1.00  0.00           H
ATOM   2424  CB  TYR A 161      23.510  25.530  67.530  1.00  0.00           C
ATOM   2425  HB1 TYR A 161      23.850  26.530  67.780  1.00  0.00           H
ATOM   2426  HB2 TYR A 161      22.420  25.640  67.520  1.00  0.00           H
ATOM   2427  CG  TYR A 161      24.070  25.080  66.170  1.00  0.00           C
ATOM   2428  CD1 TYR A 161      25.080  25.880  65.610  1.00  0.00           C
ATOM   2429  HD1 TYR A 161      25.470  26.780  66.050  1.00  0.00           H
ATOM   2430  CE1 TYR A 161      25.730  25.450  64.390  1.00  0.00           C
ATOM   2431  HE1 TYR A 161      26.500  26.040  63.910  1.00  0.00           H
ATOM   2432  CZ  TYR A 161      25.300  24.300  63.730  1.00  0.00           C
ATOM   2433  OH  TYR A 161      25.750  23.910  62.560  1.00  0.00           O
ATOM   2434  HH  TYR A 161      25.500  23.000  62.430  1.00  0.00           H
ATOM   2435  CE2 TYR A 161      24.310  23.600  64.340  1.00  0.00           C
ATOM   2436  HE2 TYR A 161      23.950  22.670  63.920  1.00  0.00           H
ATOM   2437  CD2 TYR A 161      23.630  23.970  65.500  1.00  0.00           C
ATOM   2438  HD2 TYR A 161      22.790  23.370  65.810  1.00  0.00           H
ATOM   2439  C   TYR A 161      23.170  25.250  70.000  1.00  0.00           C
ATOM   2440  O   TYR A 161      22.010  24.920  70.260  1.00  0.00           O
ATOM   2441  N   GLY A 162      23.820  26.200  70.710  1.00  0.00           N
ATOM   2442  H   GLY A 162      24.750  26.500  70.440  1.00  0.00           H
ATOM   2443  CA  GLY A 162      23.310  26.860  71.910  1.00  0.00           C
ATOM   2444  HA1 GLY A 162      24.020  26.840  72.730  1.00  0.00           H
ATOM   2445  HA2 GLY A 162      22.490  26.280  72.340  1.00  0.00           H
ATOM   2446  C   GLY A 162      22.800  28.210  71.520  1.00  0.00           C
ATOM   2447  O   GLY A 162      23.460  28.880  70.730  1.00  0.00           O
ATOM   2448  N   LYS A 163      21.660  28.680  72.030  1.00  0.00           N
ATOM   2449  H   LYS A 163      21.100  28.020  72.550  1.00  0.00           H
ATOM   2450  CA  LYS A 163      21.180  30.120  71.910  1.00  0.00           C
ATOM   2451  HA  LYS A 163      20.180  30.220  72.350  1.00  0.00           H
ATOM   2452  CB  LYS A 163      22.140  31.070  72.640  1.00  0.00           C
ATOM   2453  HB1 LYS A 163      22.910  31.480  71.990  1.00  0.00           H
ATOM   2454  HB2 LYS A 163      22.580  30.620  73.520  1.00  0.00           H
ATOM   2455  CG  LYS A 163      21.260  32.250  73.090  1.00  0.00           C
ATOM   2456  HG1 LYS A 163      20.380  31.950  73.650  1.00  0.00           H
ATOM   2457  HG2 LYS A 163      20.790  32.720  72.220  1.00  0.00           H
ATOM   2458  CD  LYS A 163      22.080  33.290  73.860  1.00  0.00           C
ATOM   2459  HD1 LYS A 163      22.960  32.760  74.230  1.00  0.00           H
ATOM   2460  HD2 LYS A 163      21.360  33.730  74.560  1.00  0.00           H
ATOM   2461  CE  LYS A 163      22.690  34.310  72.910  1.00  0.00           C
ATOM   2462  HE1 LYS A 163      23.130  33.770  72.070  1.00  0.00           H
ATOM   2463  HE2 LYS A 163      23.480  34.830  73.450  1.00  0.00           H
ATOM   2464  NZ  LYS A 163      21.740  35.310  72.520  1.00  0.00           N
ATOM   2465  HZ1 LYS A 163      20.950  35.330  73.160  1.00  0.00           H
ATOM   2466  HZ2 LYS A 163      22.210  36.200  72.580  1.00  0.00           H
ATOM   2467  HZ3 LYS A 163      21.470  35.300  71.550  1.00  0.00           H
ATOM   2468  C   LYS A 163      20.960  30.590  70.420  1.00  0.00           C
ATOM   2469  O   LYS A 163      21.370  31.710  70.070  1.00  0.00           O
ATOM   2470  N   LYS A 164      20.280  29.720  69.570  1.00  0.00           N
ATOM   2471  H   LYS A 164      19.870  28.870  69.940  1.00  0.00           H
ATOM   2472  CA  LYS A 164      20.040  30.040  68.170  1.00  0.00           C
ATOM   2473  HA  LYS A 164      20.370  31.050  67.950  1.00  0.00           H
ATOM   2474  CB  LYS A 164      20.910  29.140  67.270  1.00  0.00           C
ATOM   2475  HB1 LYS A 164      20.700  29.260  66.210  1.00  0.00           H
ATOM   2476  HB2 LYS A 164      20.820  28.090  67.520  1.00  0.00           H
ATOM   2477  CG  LYS A 164      22.450  29.380  67.450  1.00  0.00           C
ATOM   2478  HG1 LYS A 164      22.980  28.580  66.940  1.00  0.00           H
ATOM   2479  HG2 LYS A 164      22.710  29.290  68.500  1.00  0.00           H
ATOM   2480  CD  LYS A 164      22.870  30.750  66.970  1.00  0.00           C
ATOM   2481  HD1 LYS A 164      22.470  31.570  67.560  1.00  0.00           H
ATOM   2482  HD2 LYS A 164      22.670  30.890  65.900  1.00  0.00           H
ATOM   2483  CE  LYS A 164      24.370  30.900  67.290  1.00  0.00           C
ATOM   2484  HE1 LYS A 164      25.010  30.320  66.630  1.00  0.00           H
ATOM   2485  HE2 LYS A 164      24.350  30.530  68.320  1.00  0.00           H
ATOM   2486  NZ  LYS A 164      24.820  32.260  67.270  1.00  0.00           N
ATOM   2487  HZ1 LYS A 164      24.370  32.810  67.980  1.00  0.00           H
ATOM   2488  HZ2 LYS A 164      25.810  32.390  67.460  1.00  0.00           H
ATOM   2489  HZ3 LYS A 164      24.650  32.600  66.330  1.00  0.00           H
ATOM   2490  C   LYS A 164      18.560  29.990  67.950  1.00  0.00           C
ATOM   2491  O   LYS A 164      18.000  28.920  68.110  1.00  0.00           O
ATOM   2492  N   SER A 165      18.020  31.100  67.450  1.00  0.00           N
ATOM   2493  H   SER A 165      18.670  31.810  67.170  1.00  0.00           H
ATOM   2494  CA  SER A 165      16.570  31.290  67.090  1.00  0.00           C
ATOM   2495  HA  SER A 165      15.920  31.240  67.970  1.00  0.00           H
ATOM   2496  CB  SER A 165      16.340  32.620  66.340  1.00  0.00           C
ATOM   2497  HB1 SER A 165      15.280  32.710  66.110  1.00  0.00           H
ATOM   2498  HB2 SER A 165      16.730  32.610  65.330  1.00  0.00           H
ATOM   2499  OG  SER A 165      16.720  33.690  67.130  1.00  0.00           O
ATOM   2500  HG  SER A 165      16.000  33.680  67.760  1.00  0.00           H
ATOM   2501  C   SER A 165      16.150  30.280  66.140  1.00  0.00           C
ATOM   2502  O   SER A 165      16.920  29.900  65.220  1.00  0.00           O
ATOM   2503  N   LYS A 166      14.880  29.790  66.360  1.00  0.00           N
ATOM   2504  H   LYS A 166      14.370  30.230  67.110  1.00  0.00           H
ATOM   2505  CA  LYS A 166      14.250  28.820  65.480  1.00  0.00           C
ATOM   2506  HA  LYS A 166      14.750  28.820  64.510  1.00  0.00           H
ATOM   2507  CB  LYS A 166      14.280  27.420  66.100  1.00  0.00           C
ATOM   2508  HB1 LYS A 166      13.490  26.790  65.700  1.00  0.00           H
ATOM   2509  HB2 LYS A 166      14.030  27.490  67.150  1.00  0.00           H
ATOM   2510  CG  LYS A 166      15.670  26.780  66.030  1.00  0.00           C
ATOM   2511  HG1 LYS A 166      16.420  27.540  66.270  1.00  0.00           H
ATOM   2512  HG2 LYS A 166      15.810  26.440  65.000  1.00  0.00           H
ATOM   2513  CD  LYS A 166      15.800  25.540  66.970  1.00  0.00           C
ATOM   2514  HD1 LYS A 166      16.790  25.140  66.750  1.00  0.00           H
ATOM   2515  HD2 LYS A 166      15.100  24.770  66.660  1.00  0.00           H
ATOM   2516  CE  LYS A 166      15.750  25.790  68.520  1.00  0.00           C
ATOM   2517  HE1 LYS A 166      15.820  24.830  69.020  1.00  0.00           H
ATOM   2518  HE2 LYS A 166      14.720  26.040  68.770  1.00  0.00           H
ATOM   2519  NZ  LYS A 166      16.830  26.670  68.990  1.00  0.00           N
ATOM   2520  HZ1 LYS A 166      17.670  26.350  68.530  1.00  0.00           H
ATOM   2521  HZ2 LYS A 166      16.860  27.650  68.750  1.00  0.00           H
ATOM   2522  HZ3 LYS A 166      16.870  26.680  70.000  1.00  0.00           H
ATOM   2523  C   LYS A 166      12.790  29.310  65.190  1.00  0.00           C
ATOM   2524  O   LYS A 166      11.950  29.530  66.090  1.00  0.00           O
ATOM   2525  N   LEU A 167      12.470  29.630  63.940  1.00  0.00           N
ATOM   2526  H   LEU A 167      13.220  29.420  63.300  1.00  0.00           H
ATOM   2527  CA  LEU A 167      11.170  30.010  63.450  1.00  0.00           C
ATOM   2528  HA  LEU A 167      10.490  29.830  64.280  1.00  0.00           H
ATOM   2529  CB  LEU A 167      11.270  31.470  63.020  1.00  0.00           C
ATOM   2530  HB1 LEU A 167      10.330  31.800  62.580  1.00  0.00           H
ATOM   2531  HB2 LEU A 167      12.090  31.690  62.330  1.00  0.00           H
ATOM   2532  CG  LEU A 167      11.450  32.510  64.140  1.00  0.00           C
ATOM   2533  HG  LEU A 167      10.780  32.230  64.950  1.00  0.00           H
ATOM   2534  CD1 LEU A 167      12.870  32.570  64.700  1.00  0.00           C
ATOM   2535 1HD1 LEU A 167      13.060  31.760  65.390  1.00  0.00           H
ATOM   2536 2HD1 LEU A 167      13.600  32.540  63.890  1.00  0.00           H
ATOM   2537 3HD1 LEU A 167      12.920  33.450  65.340  1.00  0.00           H
ATOM   2538  CD2 LEU A 167      11.100  33.910  63.560  1.00  0.00           C
ATOM   2539 1HD2 LEU A 167      11.180  34.600  64.400  1.00  0.00           H
ATOM   2540 2HD2 LEU A 167      11.900  34.130  62.850  1.00  0.00           H
ATOM   2541 3HD2 LEU A 167      10.080  33.940  63.180  1.00  0.00           H
ATOM   2542  C   LEU A 167      10.680  29.090  62.380  1.00  0.00           C
ATOM   2543  O   LEU A 167      11.460  28.410  61.710  1.00  0.00           O
ATOM   2544  N   GLU A 168       9.370  29.120  62.110  1.00  0.00           N
ATOM   2545  H   GLU A 168       8.850  29.800  62.640  1.00  0.00           H
ATOM   2546  CA  GLU A 168       8.740  28.100  61.200  1.00  0.00           C
ATOM   2547  HA  GLU A 168       9.530  27.680  60.570  1.00  0.00           H
ATOM   2548  CB  GLU A 168       8.050  27.020  61.960  1.00  0.00           C
ATOM   2549  HB1 GLU A 168       7.770  26.240  61.250  1.00  0.00           H
ATOM   2550  HB2 GLU A 168       7.130  27.390  62.420  1.00  0.00           H
ATOM   2551  CG  GLU A 168       8.820  26.330  63.080  1.00  0.00           C
ATOM   2552  HG1 GLU A 168       9.390  27.050  63.670  1.00  0.00           H
ATOM   2553  HG2 GLU A 168       9.570  25.680  62.620  1.00  0.00           H
ATOM   2554  CD  GLU A 168       8.060  25.430  64.020  1.00  0.00           C
ATOM   2555  OE1 GLU A 168       8.130  25.650  65.240  1.00  0.00           O
ATOM   2556  OE2 GLU A 168       7.300  24.650  63.420  1.00  0.00           O
ATOM   2557  C   GLU A 168       7.690  28.750  60.300  1.00  0.00           C
ATOM   2558  O   GLU A 168       7.000  29.690  60.730  1.00  0.00           O
ATOM   2559  N   PHE A 169       7.510  28.190  59.100  1.00  0.00           N
ATOM   2560  H   PHE A 169       8.140  27.430  58.860  1.00  0.00           H
ATOM   2561  CA  PHE A 169       6.440  28.500  58.160  1.00  0.00           C
ATOM   2562  HA  PHE A 169       5.860  29.360  58.490  1.00  0.00           H
ATOM   2563  CB  PHE A 169       7.020  28.890  56.810  1.00  0.00           C
ATOM   2564  HB1 PHE A 169       6.150  29.110  56.180  1.00  0.00           H
ATOM   2565  HB2 PHE A 169       7.420  28.010  56.300  1.00  0.00           H
ATOM   2566  CG  PHE A 169       7.980  30.100  56.810  1.00  0.00           C
ATOM   2567  CD1 PHE A 169       7.440  31.470  56.940  1.00  0.00           C
ATOM   2568  HD1 PHE A 169       6.370  31.620  56.970  1.00  0.00           H
ATOM   2569  CE1 PHE A 169       8.250  32.590  56.760  1.00  0.00           C
ATOM   2570  HE1 PHE A 169       7.840  33.580  56.880  1.00  0.00           H
ATOM   2571  CZ  PHE A 169       9.610  32.430  56.590  1.00  0.00           C
ATOM   2572  HZ  PHE A 169      10.230  33.310  56.540  1.00  0.00           H
ATOM   2573  CE2 PHE A 169      10.200  31.150  56.530  1.00  0.00           C
ATOM   2574  HE2 PHE A 169      11.260  31.000  56.420  1.00  0.00           H
ATOM   2575  CD2 PHE A 169       9.420  30.000  56.630  1.00  0.00           C
ATOM   2576  HD2 PHE A 169       9.910  29.040  56.540  1.00  0.00           H
ATOM   2577  C   PHE A 169       5.570  27.200  58.060  1.00  0.00           C
ATOM   2578  O   PHE A 169       5.930  26.200  57.500  1.00  0.00           O
ATOM   2579  N   SER A 170       4.330  27.240  58.680  1.00  0.00           N
ATOM   2580  H   SER A 170       4.110  28.120  59.130  1.00  0.00           H
ATOM   2581  CA  SER A 170       3.660  26.040  59.120  1.00  0.00           C
ATOM   2582  HA  SER A 170       4.240  25.200  58.730  1.00  0.00           H
ATOM   2583  CB  SER A 170       3.660  25.810  60.680  1.00  0.00           C
ATOM   2584  HB1 SER A 170       3.400  24.770  60.840  1.00  0.00           H
ATOM   2585  HB2 SER A 170       2.900  26.440  61.150  1.00  0.00           H
ATOM   2586  OG  SER A 170       4.890  26.260  61.280  1.00  0.00           O
ATOM   2587  HG  SER A 170       4.830  26.370  62.230  1.00  0.00           H
ATOM   2588  C   SER A 170       2.280  25.990  58.490  1.00  0.00           C
ATOM   2589  O   SER A 170       1.220  26.430  58.940  1.00  0.00           O
ATOM   2590  N   ILE A 171       2.380  25.540  57.210  1.00  0.00           N
ATOM   2591  H   ILE A 171       3.260  25.100  56.960  1.00  0.00           H
ATOM   2592  CA  ILE A 171       1.350  25.550  56.210  1.00  0.00           C
ATOM   2593  HA  ILE A 171       0.810  26.480  56.380  1.00  0.00           H
ATOM   2594  CB  ILE A 171       1.960  25.460  54.790  1.00  0.00           C
ATOM   2595  HB  ILE A 171       2.570  24.560  54.720  1.00  0.00           H
ATOM   2596  CG2 ILE A 171       0.940  25.470  53.750  1.00  0.00           C
ATOM   2597 1HG2 ILE A 171       1.450  25.630  52.800  1.00  0.00           H
ATOM   2598 2HG2 ILE A 171       0.470  24.480  53.680  1.00  0.00           H
ATOM   2599 3HG2 ILE A 171       0.200  26.270  53.840  1.00  0.00           H
ATOM   2600  CG1 ILE A 171       2.950  26.580  54.650  1.00  0.00           C
ATOM   2601 1HG1 ILE A 171       3.110  26.670  53.570  1.00  0.00           H
ATOM   2602 2HG1 ILE A 171       3.910  26.350  55.110  1.00  0.00           H
ATOM   2603  CD  ILE A 171       2.520  27.940  55.070  1.00  0.00           C
ATOM   2604  HD1 ILE A 171       1.470  28.120  54.810  1.00  0.00           H
ATOM   2605  HD2 ILE A 171       2.590  28.060  56.150  1.00  0.00           H
ATOM   2606  HD3 ILE A 171       3.150  28.600  54.480  1.00  0.00           H
ATOM   2607  C   ILE A 171       0.380  24.420  56.540  1.00  0.00           C
ATOM   2608  O   ILE A 171       0.750  23.240  56.540  1.00  0.00           O
ATOM   2609  N   TYR A 172     134.580  24.720  56.770  1.00  0.00           N
ATOM   2610  H   TYR A 172     134.310  25.660  56.510  1.00  0.00           H
ATOM   2611  CA  TYR A 172     133.580  23.970  57.570  1.00  0.00           C
ATOM   2612  HA  TYR A 172     134.100  23.140  58.040  1.00  0.00           H
ATOM   2613  CB  TYR A 172     133.100  25.000  58.570  1.00  0.00           C
ATOM   2614  HB1 TYR A 172     132.760  25.950  58.170  1.00  0.00           H
ATOM   2615  HB2 TYR A 172     134.010  25.280  59.110  1.00  0.00           H
ATOM   2616  CG  TYR A 172     132.020  24.670  59.660  1.00  0.00           C
ATOM   2617  CD1 TYR A 172     130.720  24.440  59.280  1.00  0.00           C
ATOM   2618  HD1 TYR A 172     130.460  24.390  58.240  1.00  0.00           H
ATOM   2619  CE1 TYR A 172     129.690  24.020  60.130  1.00  0.00           C
ATOM   2620  HE1 TYR A 172     128.690  23.900  59.730  1.00  0.00           H
ATOM   2621  CZ  TYR A 172     130.000  24.030  61.520  1.00  0.00           C
ATOM   2622  OH  TYR A 172     129.000  23.770  62.370  1.00  0.00           O
ATOM   2623  HH  TYR A 172     129.220  23.900  63.300  1.00  0.00           H
ATOM   2624  CE2 TYR A 172     131.330  24.240  61.950  1.00  0.00           C
ATOM   2625  HE2 TYR A 172     131.660  24.120  62.970  1.00  0.00           H
ATOM   2626  CD2 TYR A 172     132.370  24.550  61.040  1.00  0.00           C
ATOM   2627  HD2 TYR A 172     133.340  24.800  61.430  1.00  0.00           H
ATOM   2628  C   TYR A 172     132.390  23.530  56.630  1.00  0.00           C
ATOM   2629  O   TYR A 172     132.220  24.270  55.660  1.00  0.00           O
ATOM   2630  N   PRO A 173     131.920  22.260  56.820  1.00  0.00           N
ATOM   2631  CD  PRO A 173     132.320  21.370  57.940  1.00  0.00           C
ATOM   2632  HD1 PRO A 173     131.840  21.740  58.850  1.00  0.00           H
ATOM   2633  HD2 PRO A 173     133.400  21.270  58.060  1.00  0.00           H
ATOM   2634  CG  PRO A 173     131.770  20.000  57.580  1.00  0.00           C
ATOM   2635  HG1 PRO A 173     130.770  19.870  58.000  1.00  0.00           H
ATOM   2636  HG2 PRO A 173     132.490  19.210  57.830  1.00  0.00           H
ATOM   2637  CB  PRO A 173     131.740  20.090  56.080  1.00  0.00           C
ATOM   2638  HB1 PRO A 173     131.010  19.390  55.660  1.00  0.00           H
ATOM   2639  HB2 PRO A 173     132.700  19.730  55.700  1.00  0.00           H
ATOM   2640  CA  PRO A 173     131.440  21.460  55.680  1.00  0.00           C
ATOM   2641  HA  PRO A 173     131.930  21.710  54.740  1.00  0.00           H
ATOM   2642  C   PRO A 173     129.920  21.690  55.640  1.00  0.00           C
ATOM   2643  O   PRO A 173     129.290  21.990  56.670  1.00  0.00           O
ATOM   2644  N   ALA A 174     129.260  21.420  54.490  1.00  0.00           N
ATOM   2645  H   ALA A 174     129.870  21.230  53.700  1.00  0.00           H
ATOM   2646  CA  ALA A 174     127.750  21.420  54.410  1.00  0.00           C
ATOM   2647  HA  ALA A 174     127.380  21.380  55.430  1.00  0.00           H
ATOM   2648  CB  ALA A 174     127.280  22.820  53.910  1.00  0.00           C
ATOM   2649  HB1 ALA A 174     127.700  23.160  52.960  1.00  0.00           H
ATOM   2650  HB2 ALA A 174     126.200  22.760  53.810  1.00  0.00           H
ATOM   2651  HB3 ALA A 174     127.570  23.540  54.680  1.00  0.00           H
ATOM   2652  C   ALA A 174     127.220  20.320  53.420  1.00  0.00           C
ATOM   2653  O   ALA A 174     127.970  19.860  52.550  1.00  0.00           O
ATOM   2654  N   PRO A 175     125.960  19.930  53.520  1.00  0.00           N
ATOM   2655  CD  PRO A 175     124.950  20.430  54.450  1.00  0.00           C
ATOM   2656  HD1 PRO A 175     124.590  21.370  54.040  1.00  0.00           H
ATOM   2657  HD2 PRO A 175     125.300  20.550  55.480  1.00  0.00           H
ATOM   2658  CG  PRO A 175     123.760  19.480  54.470  1.00  0.00           C
ATOM   2659  HG1 PRO A 175     122.860  20.020  54.770  1.00  0.00           H
ATOM   2660  HG2 PRO A 175     123.820  18.680  55.200  1.00  0.00           H
ATOM   2661  CB  PRO A 175     123.840  18.970  53.060  1.00  0.00           C
ATOM   2662  HB1 PRO A 175     123.270  19.660  52.450  1.00  0.00           H
ATOM   2663  HB2 PRO A 175     123.280  18.040  53.090  1.00  0.00           H
ATOM   2664  CA  PRO A 175     125.370  18.830  52.870  1.00  0.00           C
ATOM   2665  HA  PRO A 175     125.700  17.930  53.400  1.00  0.00           H
ATOM   2666  C   PRO A 175     125.710  18.770  51.370  1.00  0.00           C
ATOM   2667  O   PRO A 175     126.200  17.690  50.940  1.00  0.00           O
ATOM   2668  N   GLN A 176     125.700  19.920  50.630  1.00  0.00           N
ATOM   2669  H   GLN A 176     125.460  20.810  51.040  1.00  0.00           H
ATOM   2670  CA  GLN A 176     125.980  19.840  49.200  1.00  0.00           C
ATOM   2671  HA  GLN A 176     125.340  19.060  48.810  1.00  0.00           H
ATOM   2672  CB  GLN A 176     125.420  21.110  48.420  1.00  0.00           C
ATOM   2673  HB1 GLN A 176     125.590  20.830  47.390  1.00  0.00           H
ATOM   2674  HB2 GLN A 176     126.040  21.980  48.640  1.00  0.00           H
ATOM   2675  CG  GLN A 176     123.910  21.250  48.670  1.00  0.00           C
ATOM   2676  HG1 GLN A 176     123.450  20.290  48.910  1.00  0.00           H
ATOM   2677  HG2 GLN A 176     123.440  21.690  47.790  1.00  0.00           H
ATOM   2678  CD  GLN A 176     123.700  22.140  49.890  1.00  0.00           C
ATOM   2679  OE1 GLN A 176     124.630  22.530  50.580  1.00  0.00           O
ATOM   2680  NE2 GLN A 176     122.520  22.470  50.210  1.00  0.00           N
ATOM   2681 1HE2 GLN A 176     121.730  22.390  49.590  1.00  0.00           H
ATOM   2682 2HE2 GLN A 176     122.460  22.950  51.100  1.00  0.00           H
ATOM   2683  C   GLN A 176     127.480  19.670  48.820  1.00  0.00           C
ATOM   2684  O   GLN A 176     127.820  19.520  47.610  1.00  0.00           O
ATOM   2685  N   VAL A 177     128.430  19.800  49.720  1.00  0.00           N
ATOM   2686  H   VAL A 177     128.080  20.080  50.630  1.00  0.00           H
ATOM   2687  CA  VAL A 177     129.910  19.620  49.450  1.00  0.00           C
ATOM   2688  HA  VAL A 177     130.120  19.350  48.410  1.00  0.00           H
ATOM   2689  CB  VAL A 177     130.680  21.010  49.730  1.00  0.00           C
ATOM   2690  HB  VAL A 177     131.750  20.840  49.690  1.00  0.00           H
ATOM   2691  CG1 VAL A 177     130.360  22.050  48.700  1.00  0.00           C
ATOM   2692 1HG1 VAL A 177     131.170  22.770  48.560  1.00  0.00           H
ATOM   2693 2HG1 VAL A 177     130.340  21.600  47.700  1.00  0.00           H
ATOM   2694 3HG1 VAL A 177     129.470  22.600  49.000  1.00  0.00           H
ATOM   2695  CG2 VAL A 177     130.520  21.670  51.080  1.00  0.00           C
ATOM   2696 1HG2 VAL A 177     130.540  20.950  51.900  1.00  0.00           H
ATOM   2697 2HG2 VAL A 177     131.260  22.450  51.270  1.00  0.00           H
ATOM   2698 3HG2 VAL A 177     129.520  22.100  51.030  1.00  0.00           H
ATOM   2699  C   VAL A 177     130.650  18.530  50.320  1.00  0.00           C
ATOM   2700  O   VAL A 177     131.860  18.280  50.100  1.00  0.00           O
ATOM   2701  N   SER A 178     129.970  18.000  51.340  1.00  0.00           N
ATOM   2702  H   SER A 178     129.120  18.480  51.590  1.00  0.00           H
ATOM   2703  CA  SER A 178     130.520  17.040  52.290  1.00  0.00           C
ATOM   2704  HA  SER A 178     131.440  17.500  52.660  1.00  0.00           H
ATOM   2705  CB  SER A 178     129.520  16.900  53.460  1.00  0.00           C
ATOM   2706  HB1 SER A 178     129.540  17.900  53.880  1.00  0.00           H
ATOM   2707  HB2 SER A 178     129.820  16.160  54.200  1.00  0.00           H
ATOM   2708  OG  SER A 178     128.190  16.560  53.090  1.00  0.00           O
ATOM   2709  HG  SER A 178     127.780  16.620  53.950  1.00  0.00           H
ATOM   2710  C   SER A 178     130.830  15.670  51.710  1.00  0.00           C
ATOM   2711  O   SER A 178     130.190  15.180  50.770  1.00  0.00           O
ATOM   2712  N   THR A 179     131.880  14.970  52.160  1.00  0.00           N
ATOM   2713  H   THR A 179     132.420  15.470  52.860  1.00  0.00           H
ATOM   2714  CA  THR A 179     132.410  13.680  51.770  1.00  0.00           C
ATOM   2715  HA  THR A 179     131.670  13.270  51.080  1.00  0.00           H
ATOM   2716  CB  THR A 179     133.700  13.830  50.910  1.00  0.00           C
ATOM   2717  HB  THR A 179     134.530  13.790  51.620  1.00  0.00           H
ATOM   2718  CG2 THR A 179     133.850  12.690  49.960  1.00  0.00           C
ATOM   2719 1HG2 THR A 179     134.170  11.870  50.600  1.00  0.00           H
ATOM   2720 2HG2 THR A 179     132.900  12.470  49.470  1.00  0.00           H
ATOM   2721 3HG2 THR A 179     134.630  12.930  49.230  1.00  0.00           H
ATOM   2722  OG1 THR A 179     133.690  15.000  50.080  1.00  0.00           O
ATOM   2723  HG1 THR A 179     134.590  15.140  49.790  1.00  0.00           H
ATOM   2724  C   THR A 179     132.650  12.620  52.910  1.00  0.00           C
ATOM   2725  O   THR A 179     133.130  11.570  52.680  1.00  0.00           O
ATOM   2726  N   ALA A 180     132.290  13.000  54.140  1.00  0.00           N
ATOM   2727  H   ALA A 180     131.710  13.820  54.180  1.00  0.00           H
ATOM   2728  CA  ALA A 180     132.530  12.220  55.400  1.00  0.00           C
ATOM   2729  HA  ALA A 180     132.770  11.180  55.200  1.00  0.00           H
ATOM   2730  CB  ALA A 180     133.680  12.840  56.150  1.00  0.00           C
ATOM   2731  HB1 ALA A 180     134.620  12.740  55.610  1.00  0.00           H
ATOM   2732  HB2 ALA A 180     133.590  13.910  56.340  1.00  0.00           H
ATOM   2733  HB3 ALA A 180     133.780  12.340  57.110  1.00  0.00           H
ATOM   2734  C   ALA A 180     131.260  12.150  56.220  1.00  0.00           C
ATOM   2735  O   ALA A 180     130.890  13.160  56.810  1.00  0.00           O
ATOM   2736  N   VAL A 181     130.640  10.940  56.280  1.00  0.00           N
ATOM   2737  H   VAL A 181     130.950  10.150  55.730  1.00  0.00           H
ATOM   2738  CA  VAL A 181     129.550  10.730  57.290  1.00  0.00           C
ATOM   2739  HA  VAL A 181     128.770  11.480  57.150  1.00  0.00           H
ATOM   2740  CB  VAL A 181     128.920   9.360  57.170  1.00  0.00           C
ATOM   2741  HB  VAL A 181     128.790   9.170  56.100  1.00  0.00           H
ATOM   2742  CG1 VAL A 181     129.700   8.240  57.850  1.00  0.00           C
ATOM   2743 1HG1 VAL A 181     130.740   8.170  57.510  1.00  0.00           H
ATOM   2744 2HG1 VAL A 181     129.640   8.330  58.930  1.00  0.00           H
ATOM   2745 3HG1 VAL A 181     129.240   7.280  57.610  1.00  0.00           H
ATOM   2746  CG2 VAL A 181     127.520   9.380  57.760  1.00  0.00           C
ATOM   2747 1HG2 VAL A 181     127.030  10.340  57.590  1.00  0.00           H
ATOM   2748 2HG2 VAL A 181     126.830   8.600  57.460  1.00  0.00           H
ATOM   2749 3HG2 VAL A 181     127.660   9.240  58.840  1.00  0.00           H
ATOM   2750  C   VAL A 181     130.040  11.110  58.720  1.00  0.00           C
ATOM   2751  O   VAL A 181     129.280  11.690  59.490  1.00  0.00           O
ATOM   2752  N   VAL A 182     131.280  10.790  58.960  1.00  0.00           N
ATOM   2753  H   VAL A 182     131.820  10.200  58.340  1.00  0.00           H
ATOM   2754  CA  VAL A 182     131.900  10.970  60.280  1.00  0.00           C
ATOM   2755  HA  VAL A 182     131.210  10.690  61.070  1.00  0.00           H
ATOM   2756  CB  VAL A 182     132.930   9.860  60.440  1.00  0.00           C
ATOM   2757  HB  VAL A 182     133.420  10.080  61.390  1.00  0.00           H
ATOM   2758  CG1 VAL A 182     132.290   8.410  60.580  1.00  0.00           C
ATOM   2759 1HG1 VAL A 182     131.850   8.100  59.630  1.00  0.00           H
ATOM   2760 2HG1 VAL A 182     133.070   7.710  60.870  1.00  0.00           H
ATOM   2761 3HG1 VAL A 182     131.390   8.270  61.180  1.00  0.00           H
ATOM   2762  CG2 VAL A 182     133.940   9.960  59.220  1.00  0.00           C
ATOM   2763 1HG2 VAL A 182     134.210  11.020  59.160  1.00  0.00           H
ATOM   2764 2HG2 VAL A 182     134.930   9.590  59.510  1.00  0.00           H
ATOM   2765 3HG2 VAL A 182     133.540   9.580  58.280  1.00  0.00           H
ATOM   2766  C   VAL A 182     132.310  12.430  60.630  1.00  0.00           C
ATOM   2767  O   VAL A 182     133.060  12.650  61.640  1.00  0.00           O
ATOM   2768  N   GLU A 183     131.980  13.440  59.850  1.00  0.00           N
ATOM   2769  H   GLU A 183     131.450  13.210  59.020  1.00  0.00           H
ATOM   2770  CA  GLU A 183     132.380  14.890  60.130  1.00  0.00           C
ATOM   2771  HA  GLU A 183     133.460  14.950  60.230  1.00  0.00           H
ATOM   2772  CB  GLU A 183     131.940  15.840  59.010  1.00  0.00           C
ATOM   2773  HB1 GLU A 183     132.230  15.340  58.090  1.00  0.00           H
ATOM   2774  HB2 GLU A 183     132.300  16.860  59.120  1.00  0.00           H
ATOM   2775  CG  GLU A 183     130.410  15.950  58.950  1.00  0.00           C
ATOM   2776  HG1 GLU A 183     130.050  16.190  59.950  1.00  0.00           H
ATOM   2777  HG2 GLU A 183     130.020  14.990  58.620  1.00  0.00           H
ATOM   2778  CD  GLU A 183     129.990  16.990  57.900  1.00  0.00           C
ATOM   2779  OE1 GLU A 183     130.500  17.050  56.750  1.00  0.00           O
ATOM   2780  OE2 GLU A 183     128.910  17.630  58.090  1.00  0.00           O
ATOM   2781  C   GLU A 183     131.970  15.270  61.550  1.00  0.00           C
ATOM   2782  O   GLU A 183     132.720  16.130  62.010  1.00  0.00           O
ATOM   2783  N   PRO A 184     130.900  14.810  62.260  1.00  0.00           N
ATOM   2784  CD  PRO A 184     129.690  14.100  61.820  1.00  0.00           C
ATOM   2785  HD1 PRO A 184     129.750  13.070  62.160  1.00  0.00           H
ATOM   2786  HD2 PRO A 184     129.610  14.190  60.730  1.00  0.00           H
ATOM   2787  CG  PRO A 184     128.610  14.650  62.630  1.00  0.00           C
ATOM   2788  HG1 PRO A 184     127.740  14.000  62.620  1.00  0.00           H
ATOM   2789  HG2 PRO A 184     128.390  15.660  62.270  1.00  0.00           H
ATOM   2790  CB  PRO A 184     129.230  14.710  64.040  1.00  0.00           C
ATOM   2791  HB1 PRO A 184     129.260  13.730  64.520  1.00  0.00           H
ATOM   2792  HB2 PRO A 184     128.680  15.460  64.610  1.00  0.00           H
ATOM   2793  CA  PRO A 184     130.640  15.280  63.640  1.00  0.00           C
ATOM   2794  HA  PRO A 184     130.620  16.370  63.710  1.00  0.00           H
ATOM   2795  C   PRO A 184     131.650  14.730  64.660  1.00  0.00           C
ATOM   2796  O   PRO A 184     132.190  15.470  65.530  1.00  0.00           O
ATOM   2797  N   TYR A 185     132.210  13.510  64.470  1.00  0.00           N
ATOM   2798  H   TYR A 185     131.830  12.930  63.740  1.00  0.00           H
ATOM   2799  CA  TYR A 185     133.260  12.870  65.260  1.00  0.00           C
ATOM   2800  HA  TYR A 185     133.140  13.040  66.330  1.00  0.00           H
ATOM   2801  CB  TYR A 185     133.260  11.370  64.870  1.00  0.00           C
ATOM   2802  HB1 TYR A 185     134.200  10.890  65.160  1.00  0.00           H
ATOM   2803  HB2 TYR A 185     133.260  11.260  63.790  1.00  0.00           H
ATOM   2804  CG  TYR A 185     132.100  10.450  65.310  1.00  0.00           C
ATOM   2805  CD1 TYR A 185     131.210  10.960  66.310  1.00  0.00           C
ATOM   2806  HD1 TYR A 185     131.220  11.990  66.640  1.00  0.00           H
ATOM   2807  CE1 TYR A 185     130.360   9.960  66.940  1.00  0.00           C
ATOM   2808  HE1 TYR A 185     129.790  10.240  67.820  1.00  0.00           H
ATOM   2809  CZ  TYR A 185     130.310   8.590  66.500  1.00  0.00           C
ATOM   2810  OH  TYR A 185     129.440   7.650  67.030  1.00  0.00           O
ATOM   2811  HH  TYR A 185     129.650   6.780  66.680  1.00  0.00           H
ATOM   2812  CE2 TYR A 185     131.190   8.200  65.450  1.00  0.00           C
ATOM   2813  HE2 TYR A 185     131.050   7.190  65.100  1.00  0.00           H
ATOM   2814  CD2 TYR A 185     132.110   9.110  64.900  1.00  0.00           C
ATOM   2815  HD2 TYR A 185     132.710   8.850  64.050  1.00  0.00           H
ATOM   2816  C   TYR A 185     134.600  13.550  65.020  1.00  0.00           C
ATOM   2817  O   TYR A 185     135.290  13.910  65.950  1.00  0.00           O
ATOM   2818  N   ASN A 186     134.900  13.820  63.710  1.00  0.00           N
ATOM   2819  H   ASN A 186     134.210  13.550  63.020  1.00  0.00           H
ATOM   2820  CA  ASN A 186       0.630  14.540  63.350  1.00  0.00           C
ATOM   2821  HA  ASN A 186       1.410  13.910  63.780  1.00  0.00           H
ATOM   2822  CB  ASN A 186       0.820  14.400  61.810  1.00  0.00           C
ATOM   2823  HB1 ASN A 186       1.780  14.870  61.610  1.00  0.00           H
ATOM   2824  HB2 ASN A 186       0.010  15.000  61.400  1.00  0.00           H
ATOM   2825  CG  ASN A 186       0.900  13.070  61.140  1.00  0.00           C
ATOM   2826  OD1 ASN A 186       1.170  11.990  61.670  1.00  0.00           O
ATOM   2827  ND2 ASN A 186       0.720  13.180  59.830  1.00  0.00           N
ATOM   2828 1HD2 ASN A 186       0.570  14.070  59.390  1.00  0.00           H
ATOM   2829 2HD2 ASN A 186       0.920  12.320  59.340  1.00  0.00           H
ATOM   2830  C   ASN A 186       0.720  15.970  63.910  1.00  0.00           C
ATOM   2831  O   ASN A 186       1.770  16.560  64.180  1.00  0.00           O
ATOM   2832  N   SER A 187     135.110  16.660  64.050  1.00  0.00           N
ATOM   2833  H   SER A 187     134.220  16.200  63.900  1.00  0.00           H
ATOM   2834  CA  SER A 187     135.040  18.100  64.400  1.00  0.00           C
ATOM   2835  HA  SER A 187       0.410  18.610  64.020  1.00  0.00           H
ATOM   2836  CB  SER A 187     133.820  18.730  63.690  1.00  0.00           C
ATOM   2837  HB1 SER A 187     133.920  19.810  63.820  1.00  0.00           H
ATOM   2838  HB2 SER A 187     132.900  18.300  64.080  1.00  0.00           H
ATOM   2839  OG  SER A 187     133.990  18.520  62.290  1.00  0.00           O
ATOM   2840  HG  SER A 187     133.890  17.600  62.070  1.00  0.00           H
ATOM   2841  C   SER A 187     135.080  18.420  65.930  1.00  0.00           C
ATOM   2842  O   SER A 187       0.190  19.310  66.470  1.00  0.00           O
ATOM   2843  N   ILE A 188     134.280  17.660  66.730  1.00  0.00           N
ATOM   2844  H   ILE A 188     133.740  16.880  66.410  1.00  0.00           H
ATOM   2845  CA  ILE A 188     134.410  17.760  68.200  1.00  0.00           C
ATOM   2846  HA  ILE A 188     134.330  18.800  68.520  1.00  0.00           H
ATOM   2847  CB  ILE A 188     133.270  16.930  68.840  1.00  0.00           C
ATOM   2848  HB  ILE A 188     133.400  15.910  68.470  1.00  0.00           H
ATOM   2849  CG2 ILE A 188     133.510  16.910  70.380  1.00  0.00           C
ATOM   2850 1HG2 ILE A 188     133.820  17.880  70.760  1.00  0.00           H
ATOM   2851 2HG2 ILE A 188     132.640  16.530  70.910  1.00  0.00           H
ATOM   2852 3HG2 ILE A 188     134.340  16.250  70.630  1.00  0.00           H
ATOM   2853  CG1 ILE A 188     131.790  17.370  68.560  1.00  0.00           C
ATOM   2854 1HG1 ILE A 188     131.030  16.670  68.900  1.00  0.00           H
ATOM   2855 2HG1 ILE A 188     131.580  17.380  67.490  1.00  0.00           H
ATOM   2856  CD  ILE A 188     131.450  18.760  68.810  1.00  0.00           C
ATOM   2857  HD1 ILE A 188     131.790  19.040  69.810  1.00  0.00           H
ATOM   2858  HD2 ILE A 188     131.990  19.380  68.100  1.00  0.00           H
ATOM   2859  HD3 ILE A 188     130.390  18.980  68.690  1.00  0.00           H
ATOM   2860  C   ILE A 188       0.310  17.380  68.650  1.00  0.00           C
ATOM   2861  O   ILE A 188       0.930  18.090  69.440  1.00  0.00           O
ATOM   2862  N   LEU A 189       0.930  16.350  68.060  1.00  0.00           N
ATOM   2863  H   LEU A 189       0.430  15.860  67.340  1.00  0.00           H
ATOM   2864  CA  LEU A 189       2.310  15.880  68.370  1.00  0.00           C
ATOM   2865  HA  LEU A 189       2.440  15.740  69.440  1.00  0.00           H
ATOM   2866  CB  LEU A 189       2.570  14.560  67.710  1.00  0.00           C
ATOM   2867  HB1 LEU A 189       3.600  14.240  67.850  1.00  0.00           H
ATOM   2868  HB2 LEU A 189       2.350  14.630  66.650  1.00  0.00           H
ATOM   2869  CG  LEU A 189       1.820  13.350  68.360  1.00  0.00           C
ATOM   2870  HG  LEU A 189       0.750  13.580  68.410  1.00  0.00           H
ATOM   2871  CD1 LEU A 189       1.960  11.970  67.610  1.00  0.00           C
ATOM   2872 1HD1 LEU A 189       3.000  11.780  67.350  1.00  0.00           H
ATOM   2873 2HD1 LEU A 189       1.510  11.130  68.140  1.00  0.00           H
ATOM   2874 3HD1 LEU A 189       1.610  12.170  66.590  1.00  0.00           H
ATOM   2875  CD2 LEU A 189       2.290  13.040  69.820  1.00  0.00           C
ATOM   2876 1HD2 LEU A 189       1.620  12.280  70.220  1.00  0.00           H
ATOM   2877 2HD2 LEU A 189       3.300  12.630  69.800  1.00  0.00           H
ATOM   2878 3HD2 LEU A 189       2.390  13.850  70.540  1.00  0.00           H
ATOM   2879  C   LEU A 189       3.410  16.850  67.930  1.00  0.00           C
ATOM   2880  O   LEU A 189       4.470  16.800  68.520  1.00  0.00           O
ATOM   2881  N   THR A 190       3.170  17.700  67.010  1.00  0.00           N
ATOM   2882  H   THR A 190       2.290  17.580  66.530  1.00  0.00           H
ATOM   2883  CA  THR A 190       3.870  19.020  66.800  1.00  0.00           C
ATOM   2884  HA  THR A 190       4.940  18.860  66.870  1.00  0.00           H
ATOM   2885  CB  THR A 190       3.570  19.670  65.410  1.00  0.00           C
ATOM   2886  HB  THR A 190       2.540  20.030  65.380  1.00  0.00           H
ATOM   2887  CG2 THR A 190       4.550  20.880  65.180  1.00  0.00           C
ATOM   2888 1HG2 THR A 190       4.470  21.660  65.950  1.00  0.00           H
ATOM   2889 2HG2 THR A 190       5.600  20.620  65.080  1.00  0.00           H
ATOM   2890 3HG2 THR A 190       4.190  21.460  64.330  1.00  0.00           H
ATOM   2891  OG1 THR A 190       3.760  18.850  64.250  1.00  0.00           O
ATOM   2892  HG1 THR A 190       3.170  18.090  64.280  1.00  0.00           H
ATOM   2893  C   THR A 190       3.680  20.130  67.900  1.00  0.00           C
ATOM   2894  O   THR A 190       4.670  20.650  68.470  1.00  0.00           O
ATOM   2895  N   THR A 191       2.410  20.430  68.270  1.00  0.00           N
ATOM   2896  H   THR A 191       1.670  20.020  67.710  1.00  0.00           H
ATOM   2897  CA  THR A 191       2.140  21.290  69.440  1.00  0.00           C
ATOM   2898  HA  THR A 191       2.730  22.190  69.270  1.00  0.00           H
ATOM   2899  CB  THR A 191       0.600  21.630  69.490  1.00  0.00           C
ATOM   2900  HB  THR A 191     135.490  20.800  69.810  1.00  0.00           H
ATOM   2901  CG2 THR A 191       0.320  22.800  70.440  1.00  0.00           C
ATOM   2902 1HG2 THR A 191       1.130  23.520  70.310  1.00  0.00           H
ATOM   2903 2HG2 THR A 191     134.860  23.260  70.310  1.00  0.00           H
ATOM   2904 3HG2 THR A 191       0.430  22.450  71.470  1.00  0.00           H
ATOM   2905  OG1 THR A 191       0.050  22.100  68.300  1.00  0.00           O
ATOM   2906  HG1 THR A 191       0.780  22.490  67.800  1.00  0.00           H
ATOM   2907  C   THR A 191       2.660  20.750  70.790  1.00  0.00           C
ATOM   2908  O   THR A 191       3.080  21.510  71.600  1.00  0.00           O
ATOM   2909  N   HIS A 192       2.800  19.420  70.960  1.00  0.00           N
ATOM   2910  H   HIS A 192       2.130  18.830  70.490  1.00  0.00           H
ATOM   2911  CA  HIS A 192       3.560  18.800  72.060  1.00  0.00           C
ATOM   2912  HA  HIS A 192       3.200  19.200  73.000  1.00  0.00           H
ATOM   2913  CB  HIS A 192       3.120  17.300  72.070  1.00  0.00           C
ATOM   2914  HB1 HIS A 192       3.690  16.890  71.230  1.00  0.00           H
ATOM   2915  HB2 HIS A 192       2.090  17.210  71.750  1.00  0.00           H
ATOM   2916  CG  HIS A 192       3.360  16.590  73.410  1.00  0.00           C
ATOM   2917  ND1 HIS A 192       3.080  17.050  74.720  1.00  0.00           N
ATOM   2918  HD1 HIS A 192       2.760  17.970  74.960  1.00  0.00           H
ATOM   2919  CE1 HIS A 192       3.580  16.090  75.540  1.00  0.00           C
ATOM   2920  HE1 HIS A 192       3.580  16.160  76.620  1.00  0.00           H
ATOM   2921  NE2 HIS A 192       3.970  15.030  74.800  1.00  0.00           N
ATOM   2922  HE2 HIS A 192       4.420  14.200  75.160  1.00  0.00           H
ATOM   2923  CD2 HIS A 192       3.950  15.380  73.470  1.00  0.00           C
ATOM   2924  HD2 HIS A 192       4.280  14.770  72.650  1.00  0.00           H
ATOM   2925  C   HIS A 192       5.110  19.120  71.910  1.00  0.00           C
ATOM   2926  O   HIS A 192       5.790  19.050  72.940  1.00  0.00           O
ATOM   2927  N   THR A 193       5.710  19.280  70.710  1.00  0.00           N
ATOM   2928  H   THR A 193       5.090  19.330  69.910  1.00  0.00           H
ATOM   2929  CA  THR A 193       7.250  19.230  70.600  1.00  0.00           C
ATOM   2930  HA  THR A 193       7.690  19.060  71.580  1.00  0.00           H
ATOM   2931  CB  THR A 193       7.740  18.180  69.610  1.00  0.00           C
ATOM   2932  HB  THR A 193       8.810  18.330  69.440  1.00  0.00           H
ATOM   2933  CG2 THR A 193       7.530  16.820  70.250  1.00  0.00           C
ATOM   2934 1HG2 THR A 193       7.820  15.950  69.650  1.00  0.00           H
ATOM   2935 2HG2 THR A 193       8.130  16.640  71.150  1.00  0.00           H
ATOM   2936 3HG2 THR A 193       6.490  16.690  70.560  1.00  0.00           H
ATOM   2937  OG1 THR A 193       6.960  18.190  68.420  1.00  0.00           O
ATOM   2938  HG1 THR A 193       6.370  17.440  68.470  1.00  0.00           H
ATOM   2939  C   THR A 193       7.990  20.560  70.090  1.00  0.00           C
ATOM   2940  O   THR A 193       8.820  21.050  70.850  1.00  0.00           O
ATOM   2941  N   THR A 194       7.700  21.040  68.870  1.00  0.00           N
ATOM   2942  H   THR A 194       7.110  20.510  68.250  1.00  0.00           H
ATOM   2943  CA  THR A 194       8.490  22.150  68.350  1.00  0.00           C
ATOM   2944  HA  THR A 194       9.530  21.900  68.590  1.00  0.00           H
ATOM   2945  CB  THR A 194       8.450  22.300  66.790  1.00  0.00           C
ATOM   2946  HB  THR A 194       9.270  22.950  66.510  1.00  0.00           H
ATOM   2947  CG2 THR A 194       8.730  20.920  66.100  1.00  0.00           C
ATOM   2948 1HG2 THR A 194       7.900  20.250  65.840  1.00  0.00           H
ATOM   2949 2HG2 THR A 194       9.220  21.100  65.150  1.00  0.00           H
ATOM   2950 3HG2 THR A 194       9.400  20.330  66.740  1.00  0.00           H
ATOM   2951  OG1 THR A 194       7.300  22.860  66.310  1.00  0.00           O
ATOM   2952  HG1 THR A 194       7.520  23.580  65.720  1.00  0.00           H
ATOM   2953  C   THR A 194       8.200  23.510  69.040  1.00  0.00           C
ATOM   2954  O   THR A 194       9.090  24.340  69.120  1.00  0.00           O
ATOM   2955  N   LEU A 195       7.010  23.680  69.580  1.00  0.00           N
ATOM   2956  H   LEU A 195       6.320  22.950  69.490  1.00  0.00           H
ATOM   2957  CA  LEU A 195       6.670  24.850  70.460  1.00  0.00           C
ATOM   2958  HA  LEU A 195       6.570  25.780  69.900  1.00  0.00           H
ATOM   2959  CB  LEU A 195       5.190  24.500  70.860  1.00  0.00           C
ATOM   2960  HB1 LEU A 195       5.300  23.780  71.680  1.00  0.00           H
ATOM   2961  HB2 LEU A 195       4.650  23.960  70.080  1.00  0.00           H
ATOM   2962  CG  LEU A 195       4.350  25.720  71.170  1.00  0.00           C
ATOM   2963  HG  LEU A 195       4.950  26.520  71.600  1.00  0.00           H
ATOM   2964  CD1 LEU A 195       3.870  26.450  69.920  1.00  0.00           C
ATOM   2965 1HD1 LEU A 195       4.690  26.600  69.210  1.00  0.00           H
ATOM   2966 2HD1 LEU A 195       3.010  25.960  69.470  1.00  0.00           H
ATOM   2967 3HD1 LEU A 195       3.550  27.450  70.190  1.00  0.00           H
ATOM   2968  CD2 LEU A 195       3.250  25.480  72.140  1.00  0.00           C
ATOM   2969 1HD2 LEU A 195       2.510  24.870  71.620  1.00  0.00           H
ATOM   2970 2HD2 LEU A 195       3.670  24.930  72.980  1.00  0.00           H
ATOM   2971 3HD2 LEU A 195       2.680  26.380  72.380  1.00  0.00           H
ATOM   2972  C   LEU A 195       7.490  25.060  71.680  1.00  0.00           C
ATOM   2973  O   LEU A 195       7.480  26.070  72.310  1.00  0.00           O
ATOM   2974  N   GLU A 196       8.220  23.960  72.040  1.00  0.00           N
ATOM   2975  H   GLU A 196       8.010  23.090  71.570  1.00  0.00           H
ATOM   2976  CA  GLU A 196       9.250  24.030  73.170  1.00  0.00           C
ATOM   2977  HA  GLU A 196       8.870  24.650  73.980  1.00  0.00           H
ATOM   2978  CB  GLU A 196       9.590  22.670  73.790  1.00  0.00           C
ATOM   2979  HB1 GLU A 196      10.480  22.830  74.400  1.00  0.00           H
ATOM   2980  HB2 GLU A 196       9.880  21.930  73.040  1.00  0.00           H
ATOM   2981  CG  GLU A 196       8.500  22.110  74.620  1.00  0.00           C
ATOM   2982  HG1 GLU A 196       7.630  21.810  74.040  1.00  0.00           H
ATOM   2983  HG2 GLU A 196       8.200  22.860  75.350  1.00  0.00           H
ATOM   2984  CD  GLU A 196       9.050  20.920  75.370  1.00  0.00           C
ATOM   2985  OE1 GLU A 196       9.480  21.110  76.570  1.00  0.00           O
ATOM   2986  OE2 GLU A 196       9.160  19.860  74.710  1.00  0.00           O
ATOM   2987  C   GLU A 196      10.600  24.640  72.740  1.00  0.00           C
ATOM   2988  O   GLU A 196      11.410  25.030  73.540  1.00  0.00           O
ATOM   2989  N   HIS A 197      10.830  24.650  71.430  1.00  0.00           N
ATOM   2990  H   HIS A 197      10.210  24.120  70.830  1.00  0.00           H
ATOM   2991  CA  HIS A 197      12.150  25.140  70.900  1.00  0.00           C
ATOM   2992  HA  HIS A 197      12.800  25.400  71.740  1.00  0.00           H
ATOM   2993  CB  HIS A 197      12.730  24.000  70.020  1.00  0.00           C
ATOM   2994  HB1 HIS A 197      13.630  24.380  69.540  1.00  0.00           H
ATOM   2995  HB2 HIS A 197      12.030  23.690  69.250  1.00  0.00           H
ATOM   2996  CG  HIS A 197      13.070  22.840  70.900  1.00  0.00           C
ATOM   2997  ND1 HIS A 197      12.570  21.510  70.800  1.00  0.00           N
ATOM   2998  HD1 HIS A 197      12.010  21.060  70.090  1.00  0.00           H
ATOM   2999  CE1 HIS A 197      13.110  20.820  71.790  1.00  0.00           C
ATOM   3000  HE1 HIS A 197      12.910  19.790  72.030  1.00  0.00           H
ATOM   3001  NE2 HIS A 197      14.070  21.500  72.440  1.00  0.00           N
ATOM   3002  CD2 HIS A 197      14.030  22.770  71.940  1.00  0.00           C
ATOM   3003  HD2 HIS A 197      14.600  23.610  72.310  1.00  0.00           H
ATOM   3004  C   HIS A 197      12.030  26.480  70.000  1.00  0.00           C
ATOM   3005  O   HIS A 197      12.930  27.400  70.040  1.00  0.00           O
ATOM   3006  N   SER A 198      10.980  26.490  69.180  1.00  0.00           N
ATOM   3007  H   SER A 198      10.300  25.750  69.220  1.00  0.00           H
ATOM   3008  CA  SER A 198      10.820  27.580  68.170  1.00  0.00           C
ATOM   3009  HA  SER A 198      11.750  27.820  67.660  1.00  0.00           H
ATOM   3010  CB  SER A 198       9.870  27.320  67.040  1.00  0.00           C
ATOM   3011  HB1 SER A 198       9.860  28.280  66.520  1.00  0.00           H
ATOM   3012  HB2 SER A 198       8.860  27.230  67.440  1.00  0.00           H
ATOM   3013  OG  SER A 198      10.240  26.130  66.430  1.00  0.00           O
ATOM   3014  HG  SER A 198       9.490  25.790  65.940  1.00  0.00           H
ATOM   3015  C   SER A 198      10.380  28.840  68.910  1.00  0.00           C
ATOM   3016  O   SER A 198       9.720  28.650  69.950  1.00  0.00           O
ATOM   3017  N   ASP A 199      10.700  30.080  68.480  1.00  0.00           N
ATOM   3018  H   ASP A 199      11.200  30.100  67.600  1.00  0.00           H
ATOM   3019  CA  ASP A 199      10.390  31.300  69.270  1.00  0.00           C
ATOM   3020  HA  ASP A 199      10.060  30.980  70.250  1.00  0.00           H
ATOM   3021  CB  ASP A 199      11.640  32.110  69.360  1.00  0.00           C
ATOM   3022  HB1 ASP A 199      11.410  32.800  70.170  1.00  0.00           H
ATOM   3023  HB2 ASP A 199      11.830  32.680  68.450  1.00  0.00           H
ATOM   3024  CG  ASP A 199      12.890  31.320  69.670  1.00  0.00           C
ATOM   3025  OD1 ASP A 199      13.070  30.870  70.840  1.00  0.00           O
ATOM   3026  OD2 ASP A 199      13.770  31.190  68.780  1.00  0.00           O
ATOM   3027  C   ASP A 199       9.270  32.130  68.700  1.00  0.00           C
ATOM   3028  O   ASP A 199       8.600  32.860  69.440  1.00  0.00           O
ATOM   3029  N   CYS A 200       9.040  31.830  67.370  1.00  0.00           N
ATOM   3030  H   CYS A 200       9.570  31.130  66.880  1.00  0.00           H
ATOM   3031  CA  CYS A 200       7.820  32.340  66.720  1.00  0.00           C
ATOM   3032  HA  CYS A 200       6.910  32.210  67.300  1.00  0.00           H
ATOM   3033  CB  CYS A 200       8.020  33.880  66.440  1.00  0.00           C
ATOM   3034  HB1 CYS A 200       8.850  34.080  65.750  1.00  0.00           H
ATOM   3035  HB2 CYS A 200       8.250  34.350  67.390  1.00  0.00           H
ATOM   3036  SG  CYS A 200       6.570  34.580  65.550  1.00  0.00           S
ATOM   3037  HG  CYS A 200       6.680  33.830  64.450  1.00  0.00           H
ATOM   3038  C   CYS A 200       7.460  31.450  65.500  1.00  0.00           C
ATOM   3039  O   CYS A 200       8.370  31.020  64.800  1.00  0.00           O
ATOM   3040  N   ALA A 201       6.150  31.220  65.170  1.00  0.00           N
ATOM   3041  H   ALA A 201       5.440  31.630  65.760  1.00  0.00           H
ATOM   3042  CA  ALA A 201       5.770  30.530  63.940  1.00  0.00           C
ATOM   3043  HA  ALA A 201       6.630  30.510  63.270  1.00  0.00           H
ATOM   3044  CB  ALA A 201       5.370  29.080  64.220  1.00  0.00           C
ATOM   3045  HB1 ALA A 201       5.230  28.600  63.250  1.00  0.00           H
ATOM   3046  HB2 ALA A 201       6.170  28.540  64.740  1.00  0.00           H
ATOM   3047  HB3 ALA A 201       4.430  28.950  64.750  1.00  0.00           H
ATOM   3048  C   ALA A 201       4.560  31.160  63.200  1.00  0.00           C
ATOM   3049  O   ALA A 201       3.790  31.920  63.790  1.00  0.00           O
ATOM   3050  N   PHE A 202       4.540  30.880  61.860  1.00  0.00           N
ATOM   3051  H   PHE A 202       5.210  30.200  61.540  1.00  0.00           H
ATOM   3052  CA  PHE A 202       3.790  31.640  60.850  1.00  0.00           C
ATOM   3053  HA  PHE A 202       3.080  32.350  61.290  1.00  0.00           H
ATOM   3054  CB  PHE A 202       4.750  32.520  59.980  1.00  0.00           C
ATOM   3055  HB1 PHE A 202       4.160  33.140  59.310  1.00  0.00           H
ATOM   3056  HB2 PHE A 202       5.350  31.820  59.390  1.00  0.00           H
ATOM   3057  CG  PHE A 202       5.760  33.350  60.830  1.00  0.00           C
ATOM   3058  CD1 PHE A 202       5.180  34.390  61.580  1.00  0.00           C
ATOM   3059  HD1 PHE A 202       4.110  34.410  61.580  1.00  0.00           H
ATOM   3060  CE1 PHE A 202       6.020  35.320  62.270  1.00  0.00           C
ATOM   3061  HE1 PHE A 202       5.540  36.150  62.780  1.00  0.00           H
ATOM   3062  CZ  PHE A 202       7.410  35.110  62.300  1.00  0.00           C
ATOM   3063  HZ  PHE A 202       8.050  35.800  62.840  1.00  0.00           H
ATOM   3064  CE2 PHE A 202       7.960  34.120  61.510  1.00  0.00           C
ATOM   3065  HE2 PHE A 202       9.030  34.090  61.390  1.00  0.00           H
ATOM   3066  CD2 PHE A 202       7.170  33.130  60.800  1.00  0.00           C
ATOM   3067  HD2 PHE A 202       7.680  32.520  60.080  1.00  0.00           H
ATOM   3068  C   PHE A 202       3.050  30.640  60.000  1.00  0.00           C
ATOM   3069  O   PHE A 202       3.600  30.080  59.040  1.00  0.00           O
ATOM   3070  N   MET A 203       1.770  30.390  60.500  1.00  0.00           N
ATOM   3071  H   MET A 203       1.460  30.970  61.270  1.00  0.00           H
ATOM   3072  CA  MET A 203       0.780  29.590  59.780  1.00  0.00           C
ATOM   3073  HA  MET A 203       1.420  28.970  59.170  1.00  0.00           H
ATOM   3074  CB  MET A 203       0.020  28.770  60.840  1.00  0.00           C
ATOM   3075  HB1 MET A 203     135.130  29.400  61.630  1.00  0.00           H
ATOM   3076  HB2 MET A 203       0.740  28.170  61.380  1.00  0.00           H
ATOM   3077  CG  MET A 203     134.430  27.790  60.320  1.00  0.00           C
ATOM   3078  HG1 MET A 203     134.390  26.910  60.960  1.00  0.00           H
ATOM   3079  HG2 MET A 203     134.580  27.630  59.250  1.00  0.00           H
ATOM   3080  SD  MET A 203     132.850  28.550  60.490  1.00  0.00           S
ATOM   3081  CE  MET A 203     132.540  27.940  62.250  1.00  0.00           C
ATOM   3082  HE1 MET A 203     132.460  26.880  62.460  1.00  0.00           H
ATOM   3083  HE2 MET A 203     133.360  28.230  62.910  1.00  0.00           H
ATOM   3084  HE3 MET A 203     131.760  28.580  62.680  1.00  0.00           H
ATOM   3085  C   MET A 203     135.400  30.370  58.890  1.00  0.00           C
ATOM   3086  O   MET A 203     135.140  31.570  59.100  1.00  0.00           O
ATOM   3087  N   VAL A 204     134.950  29.660  57.880  1.00  0.00           N
ATOM   3088  H   VAL A 204     135.080  28.660  57.960  1.00  0.00           H
ATOM   3089  CA  VAL A 204     133.920  30.040  56.960  1.00  0.00           C
ATOM   3090  HA  VAL A 204     133.310  30.850  57.360  1.00  0.00           H
ATOM   3091  CB  VAL A 204     134.480  30.430  55.560  1.00  0.00           C
ATOM   3092  HB  VAL A 204     134.890  29.500  55.150  1.00  0.00           H
ATOM   3093  CG1 VAL A 204     133.330  30.810  54.680  1.00  0.00           C
ATOM   3094 1HG1 VAL A 204     132.570  30.040  54.600  1.00  0.00           H
ATOM   3095 2HG1 VAL A 204     132.790  31.720  54.940  1.00  0.00           H
ATOM   3096 3HG1 VAL A 204     133.750  30.940  53.680  1.00  0.00           H
ATOM   3097  CG2 VAL A 204     135.410  31.600  55.690  1.00  0.00           C
ATOM   3098 1HG2 VAL A 204       0.680  31.410  56.410  1.00  0.00           H
ATOM   3099 2HG2 VAL A 204       0.350  31.760  54.710  1.00  0.00           H
ATOM   3100 3HG2 VAL A 204     134.810  32.360  56.190  1.00  0.00           H
ATOM   3101  C   VAL A 204     133.120  28.770  56.800  1.00  0.00           C
ATOM   3102  O   VAL A 204     133.700  27.690  56.530  1.00  0.00           O
ATOM   3103  N   ASP A 205     131.770  28.920  56.860  1.00  0.00           N
ATOM   3104  H   ASP A 205     131.300  29.810  56.900  1.00  0.00           H
ATOM   3105  CA  ASP A 205     130.850  27.850  56.640  1.00  0.00           C
ATOM   3106  HA  ASP A 205     131.290  26.870  56.850  1.00  0.00           H
ATOM   3107  CB  ASP A 205     129.700  28.040  57.620  1.00  0.00           C
ATOM   3108  HB1 ASP A 205     129.080  28.840  57.220  1.00  0.00           H
ATOM   3109  HB2 ASP A 205     130.100  28.320  58.590  1.00  0.00           H
ATOM   3110  CG  ASP A 205     128.800  26.820  57.760  1.00  0.00           C
ATOM   3111  OD1 ASP A 205     128.960  25.910  56.930  1.00  0.00           O
ATOM   3112  OD2 ASP A 205     127.970  26.830  58.700  1.00  0.00           O
ATOM   3113  C   ASP A 205     130.280  27.770  55.190  1.00  0.00           C
ATOM   3114  O   ASP A 205     129.660  28.710  54.730  1.00  0.00           O
ATOM   3115  N   ASN A 206     130.510  26.600  54.600  1.00  0.00           N
ATOM   3116  H   ASN A 206     130.670  25.780  55.180  1.00  0.00           H
ATOM   3117  CA  ASN A 206     130.130  26.470  53.140  1.00  0.00           C
ATOM   3118  HA  ASN A 206     130.500  27.320  52.570  1.00  0.00           H
ATOM   3119  CB  ASN A 206     130.820  25.210  52.630  1.00  0.00           C
ATOM   3120  HB1 ASN A 206     130.310  24.920  51.710  1.00  0.00           H
ATOM   3121  HB2 ASN A 206     130.770  24.390  53.350  1.00  0.00           H
ATOM   3122  CG  ASN A 206     132.280  25.520  52.180  1.00  0.00           C
ATOM   3123  OD1 ASN A 206     132.540  25.460  51.010  1.00  0.00           O
ATOM   3124  ND2 ASN A 206     133.230  25.750  53.070  1.00  0.00           N
ATOM   3125 1HD2 ASN A 206     133.000  25.570  54.040  1.00  0.00           H
ATOM   3126 2HD2 ASN A 206     134.180  25.730  52.720  1.00  0.00           H
ATOM   3127  C   ASN A 206     128.620  26.590  52.830  1.00  0.00           C
ATOM   3128  O   ASN A 206     128.230  26.740  51.650  1.00  0.00           O
ATOM   3129  N   GLU A 207     127.780  26.610  53.860  1.00  0.00           N
ATOM   3130  H   GLU A 207     128.230  26.490  54.750  1.00  0.00           H
ATOM   3131  CA  GLU A 207     126.340  26.790  53.840  1.00  0.00           C
ATOM   3132  HA  GLU A 207     126.070  26.360  52.870  1.00  0.00           H
ATOM   3133  CB  GLU A 207     125.700  26.030  55.000  1.00  0.00           C
ATOM   3134  HB1 GLU A 207     126.030  26.430  55.960  1.00  0.00           H
ATOM   3135  HB2 GLU A 207     125.960  24.980  54.980  1.00  0.00           H
ATOM   3136  CG  GLU A 207     124.180  26.130  54.960  1.00  0.00           C
ATOM   3137  HG1 GLU A 207     123.770  25.840  53.990  1.00  0.00           H
ATOM   3138  HG2 GLU A 207     123.930  27.170  55.120  1.00  0.00           H
ATOM   3139  CD  GLU A 207     123.470  25.340  56.020  1.00  0.00           C
ATOM   3140  OE1 GLU A 207     123.200  24.160  55.690  1.00  0.00           O
ATOM   3141  OE2 GLU A 207     123.250  25.870  57.130  1.00  0.00           O
ATOM   3142  C   GLU A 207     125.850  28.250  53.830  1.00  0.00           C
ATOM   3143  O   GLU A 207     124.960  28.710  53.100  1.00  0.00           O
ATOM   3144  N   ALA A 208     126.610  29.010  54.580  1.00  0.00           N
ATOM   3145  H   ALA A 208     127.390  28.570  55.040  1.00  0.00           H
ATOM   3146  CA  ALA A 208     126.660  30.460  54.530  1.00  0.00           C
ATOM   3147  HA  ALA A 208     125.630  30.800  54.620  1.00  0.00           H
ATOM   3148  CB  ALA A 208     127.360  30.980  55.800  1.00  0.00           C
ATOM   3149  HB1 ALA A 208     127.010  30.470  56.700  1.00  0.00           H
ATOM   3150  HB2 ALA A 208     128.430  30.760  55.800  1.00  0.00           H
ATOM   3151  HB3 ALA A 208     127.160  32.030  55.980  1.00  0.00           H
ATOM   3152  C   ALA A 208     127.270  31.100  53.250  1.00  0.00           C
ATOM   3153  O   ALA A 208     126.800  32.180  52.890  1.00  0.00           O
ATOM   3154  N   ILE A 209     128.230  30.400  52.590  1.00  0.00           N
ATOM   3155  H   ILE A 209     128.510  29.580  53.120  1.00  0.00           H
ATOM   3156  CA  ILE A 209     128.900  30.840  51.320  1.00  0.00           C
ATOM   3157  HA  ILE A 209     128.790  31.930  51.280  1.00  0.00           H
ATOM   3158  CB  ILE A 209     130.370  30.450  51.100  1.00  0.00           C
ATOM   3159  HB  ILE A 209     130.370  29.370  51.220  1.00  0.00           H
ATOM   3160  CG2 ILE A 209     130.890  30.810  49.730  1.00  0.00           C
ATOM   3161 1HG2 ILE A 209     130.310  30.360  48.920  1.00  0.00           H
ATOM   3162 2HG2 ILE A 209     130.850  31.880  49.520  1.00  0.00           H
ATOM   3163 3HG2 ILE A 209     131.910  30.480  49.550  1.00  0.00           H
ATOM   3164  CG1 ILE A 209     131.390  31.030  52.130  1.00  0.00           C
ATOM   3165 1HG1 ILE A 209     132.370  30.570  51.980  1.00  0.00           H
ATOM   3166 2HG1 ILE A 209     131.210  30.630  53.130  1.00  0.00           H
ATOM   3167  CD  ILE A 209     131.490  32.640  52.260  1.00  0.00           C
ATOM   3168  HD1 ILE A 209     130.510  33.030  52.560  1.00  0.00           H
ATOM   3169  HD2 ILE A 209     132.280  32.920  52.960  1.00  0.00           H
ATOM   3170  HD3 ILE A 209     131.550  33.160  51.310  1.00  0.00           H
ATOM   3171  C   ILE A 209     128.010  30.400  50.170  1.00  0.00           C
ATOM   3172  O   ILE A 209     127.810  31.060  49.200  1.00  0.00           O
ATOM   3173  N   TYR A 210     127.410  29.190  50.260  1.00  0.00           N
ATOM   3174  H   TYR A 210     127.720  28.610  51.030  1.00  0.00           H
ATOM   3175  CA  TYR A 210     126.330  28.700  49.320  1.00  0.00           C
ATOM   3176  HA  TYR A 210     126.850  28.660  48.360  1.00  0.00           H
ATOM   3177  CB  TYR A 210     125.990  27.230  49.720  1.00  0.00           C
ATOM   3178  HB1 TYR A 210     125.700  27.250  50.770  1.00  0.00           H
ATOM   3179  HB2 TYR A 210     126.930  26.680  49.650  1.00  0.00           H
ATOM   3180  CG  TYR A 210     125.060  26.430  48.840  1.00  0.00           C
ATOM   3181  CD1 TYR A 210     125.580  25.340  48.070  1.00  0.00           C
ATOM   3182  HD1 TYR A 210     126.600  25.020  48.140  1.00  0.00           H
ATOM   3183  CE1 TYR A 210     124.660  24.480  47.350  1.00  0.00           C
ATOM   3184  HE1 TYR A 210     125.090  23.640  46.820  1.00  0.00           H
ATOM   3185  CZ  TYR A 210     123.240  24.700  47.450  1.00  0.00           C
ATOM   3186  OH  TYR A 210     122.520  23.720  47.050  1.00  0.00           O
ATOM   3187  HH  TYR A 210     121.590  23.920  47.140  1.00  0.00           H
ATOM   3188  CE2 TYR A 210     122.760  25.860  48.190  1.00  0.00           C
ATOM   3189  HE2 TYR A 210     121.710  26.080  48.300  1.00  0.00           H
ATOM   3190  CD2 TYR A 210     123.640  26.700  48.840  1.00  0.00           C
ATOM   3191  HD2 TYR A 210     123.260  27.540  49.400  1.00  0.00           H
ATOM   3192  C   TYR A 210     125.220  29.760  49.350  1.00  0.00           C
ATOM   3193  O   TYR A 210     124.720  30.160  48.290  1.00  0.00           O
ATOM   3194  N   ASP A 211     124.900  30.340  50.510  1.00  0.00           N
ATOM   3195  H   ASP A 211     125.250  29.870  51.330  1.00  0.00           H
ATOM   3196  CA  ASP A 211     123.930  31.380  50.590  1.00  0.00           C
ATOM   3197  HA  ASP A 211     122.990  30.970  50.200  1.00  0.00           H
ATOM   3198  CB  ASP A 211     123.540  31.550  52.100  1.00  0.00           C
ATOM   3199  HB1 ASP A 211     124.350  31.950  52.710  1.00  0.00           H
ATOM   3200  HB2 ASP A 211     123.220  30.590  52.500  1.00  0.00           H
ATOM   3201  CG  ASP A 211     122.430  32.620  52.290  1.00  0.00           C
ATOM   3202  OD1 ASP A 211     122.830  33.750  52.640  1.00  0.00           O
ATOM   3203  OD2 ASP A 211     121.200  32.380  52.150  1.00  0.00           O
ATOM   3204  C   ASP A 211     124.180  32.690  49.840  1.00  0.00           C
ATOM   3205  O   ASP A 211     123.290  33.150  49.120  1.00  0.00           O
ATOM   3206  N   ILE A 212     125.370  33.260  49.910  1.00  0.00           N
ATOM   3207  H   ILE A 212     126.070  32.790  50.470  1.00  0.00           H
ATOM   3208  CA  ILE A 212     125.850  34.370  49.080  1.00  0.00           C
ATOM   3209  HA  ILE A 212     125.220  35.240  49.280  1.00  0.00           H
ATOM   3210  CB  ILE A 212     127.360  34.520  49.480  1.00  0.00           C
ATOM   3211  HB  ILE A 212     127.900  33.580  49.350  1.00  0.00           H
ATOM   3212  CG2 ILE A 212     128.100  35.660  48.690  1.00  0.00           C
ATOM   3213 1HG2 ILE A 212     127.520  36.570  48.860  1.00  0.00           H
ATOM   3214 2HG2 ILE A 212     129.100  35.760  49.110  1.00  0.00           H
ATOM   3215 3HG2 ILE A 212     128.220  35.440  47.630  1.00  0.00           H
ATOM   3216  CG1 ILE A 212     127.350  34.920  50.970  1.00  0.00           C
ATOM   3217 1HG1 ILE A 212     126.810  34.210  51.600  1.00  0.00           H
ATOM   3218 2HG1 ILE A 212     126.880  35.890  51.150  1.00  0.00           H
ATOM   3219  CD  ILE A 212     128.690  35.190  51.700  1.00  0.00           C
ATOM   3220  HD1 ILE A 212     129.370  34.350  51.560  1.00  0.00           H
ATOM   3221  HD2 ILE A 212     129.080  36.110  51.270  1.00  0.00           H
ATOM   3222  HD3 ILE A 212     128.720  35.340  52.780  1.00  0.00           H
ATOM   3223  C   ILE A 212     125.780  33.970  47.580  1.00  0.00           C
ATOM   3224  O   ILE A 212     125.280  34.770  46.780  1.00  0.00           O
ATOM   3225  N   CYS A 213     126.080  32.750  47.180  1.00  0.00           N
ATOM   3226  H   CYS A 213     126.330  31.960  47.750  1.00  0.00           H
ATOM   3227  CA  CYS A 213     126.100  32.330  45.740  1.00  0.00           C
ATOM   3228  HA  CYS A 213     126.680  33.060  45.170  1.00  0.00           H
ATOM   3229  CB  CYS A 213     126.900  31.100  45.510  1.00  0.00           C
ATOM   3230  HB1 CYS A 213     126.960  30.890  44.450  1.00  0.00           H
ATOM   3231  HB2 CYS A 213     126.300  30.310  45.980  1.00  0.00           H
ATOM   3232  SG  CYS A 213     128.640  31.230  46.120  1.00  0.00           S
ATOM   3233  HG  CYS A 213     128.450  31.450  47.430  1.00  0.00           H
ATOM   3234  C   CYS A 213     124.730  32.290  45.080  1.00  0.00           C
ATOM   3235  O   CYS A 213     124.630  32.310  43.850  1.00  0.00           O
ATOM   3236  N   ARG A 214     123.640  32.140  45.940  1.00  0.00           N
ATOM   3237  H   ARG A 214     123.850  31.890  46.890  1.00  0.00           H
ATOM   3238  CA  ARG A 214     122.230  32.220  45.480  1.00  0.00           C
ATOM   3239  HA  ARG A 214     122.290  31.810  44.470  1.00  0.00           H
ATOM   3240  CB  ARG A 214     121.370  31.290  46.380  1.00  0.00           C
ATOM   3241  HB1 ARG A 214     120.340  31.650  46.310  1.00  0.00           H
ATOM   3242  HB2 ARG A 214     121.740  31.340  47.410  1.00  0.00           H
ATOM   3243  CG  ARG A 214     121.370  29.870  46.040  1.00  0.00           C
ATOM   3244  HG1 ARG A 214     122.360  29.490  45.830  1.00  0.00           H
ATOM   3245  HG2 ARG A 214     120.760  29.810  45.140  1.00  0.00           H
ATOM   3246  CD  ARG A 214     120.630  28.970  47.030  1.00  0.00           C
ATOM   3247  HD1 ARG A 214     119.730  29.500  47.360  1.00  0.00           H
ATOM   3248  HD2 ARG A 214     121.130  28.820  47.990  1.00  0.00           H
ATOM   3249  NE  ARG A 214     120.350  27.620  46.490  1.00  0.00           N
ATOM   3250  HE  ARG A 214     120.570  27.480  45.510  1.00  0.00           H
ATOM   3251  CZ  ARG A 214     119.480  26.900  47.150  1.00  0.00           C
ATOM   3252  NH1 ARG A 214     119.050  27.020  48.370  1.00  0.00           N
ATOM   3253 1HH1 ARG A 214     119.370  27.760  48.970  1.00  0.00           H
ATOM   3254 2HH1 ARG A 214     118.190  26.540  48.600  1.00  0.00           H
ATOM   3255  NH2 ARG A 214     118.960  25.870  46.540  1.00  0.00           N
ATOM   3256 1HH2 ARG A 214     119.330  25.860  45.600  1.00  0.00           H
ATOM   3257 2HH2 ARG A 214     118.190  25.420  47.010  1.00  0.00           H
ATOM   3258  C   ARG A 214     121.720  33.660  45.460  1.00  0.00           C
ATOM   3259  O   ARG A 214     121.200  34.100  44.450  1.00  0.00           O
ATOM   3260  N   ARG A 215     121.950  34.410  46.590  1.00  0.00           N
ATOM   3261  H   ARG A 215     122.360  33.980  47.400  1.00  0.00           H
ATOM   3262  CA  ARG A 215     121.260  35.730  46.740  1.00  0.00           C
ATOM   3263  HA  ARG A 215     120.240  35.670  46.340  1.00  0.00           H
ATOM   3264  CB  ARG A 215     121.180  36.050  48.220  1.00  0.00           C
ATOM   3265  HB1 ARG A 215     120.910  37.090  48.390  1.00  0.00           H
ATOM   3266  HB2 ARG A 215     122.210  35.930  48.570  1.00  0.00           H
ATOM   3267  CG  ARG A 215     120.170  35.260  49.020  1.00  0.00           C
ATOM   3268  HG1 ARG A 215     120.670  34.290  49.050  1.00  0.00           H
ATOM   3269  HG2 ARG A 215     119.210  35.140  48.520  1.00  0.00           H
ATOM   3270  CD  ARG A 215     120.050  35.590  50.450  1.00  0.00           C
ATOM   3271  HD1 ARG A 215     119.390  34.840  50.890  1.00  0.00           H
ATOM   3272  HD2 ARG A 215     119.590  36.560  50.650  1.00  0.00           H
ATOM   3273  NE  ARG A 215     121.350  35.550  51.080  1.00  0.00           N
ATOM   3274  HE  ARG A 215     121.610  34.710  51.570  1.00  0.00           H
ATOM   3275  CZ  ARG A 215     122.250  36.470  51.120  1.00  0.00           C
ATOM   3276  NH1 ARG A 215     122.070  37.730  50.720  1.00  0.00           N
ATOM   3277 1HH1 ARG A 215     121.170  38.090  50.450  1.00  0.00           H
ATOM   3278 2HH1 ARG A 215     122.890  38.320  50.620  1.00  0.00           H
ATOM   3279  NH2 ARG A 215     123.450  36.070  51.600  1.00  0.00           N
ATOM   3280 1HH2 ARG A 215     123.450  35.150  52.000  1.00  0.00           H
ATOM   3281 2HH2 ARG A 215     124.150  36.760  51.820  1.00  0.00           H
ATOM   3282  C   ARG A 215     121.950  36.910  46.120  1.00  0.00           C
ATOM   3283  O   ARG A 215     121.280  37.920  45.850  1.00  0.00           O
ATOM   3284  N   ASN A 216     123.260  36.840  45.990  1.00  0.00           N
ATOM   3285  H   ASN A 216     123.760  36.110  46.490  1.00  0.00           H
ATOM   3286  CA  ASN A 216     124.090  37.950  45.660  1.00  0.00           C
ATOM   3287  HA  ASN A 216     123.390  38.760  45.450  1.00  0.00           H
ATOM   3288  CB  ASN A 216     125.060  38.220  46.830  1.00  0.00           C
ATOM   3289  HB1 ASN A 216     125.690  39.050  46.490  1.00  0.00           H
ATOM   3290  HB2 ASN A 216     125.700  37.380  47.090  1.00  0.00           H
ATOM   3291  CG  ASN A 216     124.320  38.660  48.110  1.00  0.00           C
ATOM   3292  OD1 ASN A 216     124.570  38.160  49.160  1.00  0.00           O
ATOM   3293  ND2 ASN A 216     123.410  39.620  47.950  1.00  0.00           N
ATOM   3294 1HD2 ASN A 216     123.380  40.150  47.080  1.00  0.00           H
ATOM   3295 2HD2 ASN A 216     123.000  39.950  48.810  1.00  0.00           H
ATOM   3296  C   ASN A 216     124.910  37.640  44.380  1.00  0.00           C
ATOM   3297  O   ASN A 216     125.310  38.530  43.700  1.00  0.00           O
ATOM   3298  N   LEU A 217     125.080  36.330  44.090  1.00  0.00           N
ATOM   3299  H   LEU A 217     124.770  35.630  44.740  1.00  0.00           H
ATOM   3300  CA  LEU A 217     125.620  35.890  42.790  1.00  0.00           C
ATOM   3301  HA  LEU A 217     125.940  36.780  42.240  1.00  0.00           H
ATOM   3302  CB  LEU A 217     126.860  35.020  42.920  1.00  0.00           C
ATOM   3303  HB1 LEU A 217     127.210  34.770  41.920  1.00  0.00           H
ATOM   3304  HB2 LEU A 217     126.600  34.030  43.280  1.00  0.00           H
ATOM   3305  CG  LEU A 217     128.140  35.480  43.670  1.00  0.00           C
ATOM   3306  HG  LEU A 217     128.020  35.770  44.710  1.00  0.00           H
ATOM   3307  CD1 LEU A 217     129.190  34.300  43.650  1.00  0.00           C
ATOM   3308 1HD1 LEU A 217     130.050  34.710  44.170  1.00  0.00           H
ATOM   3309 2HD1 LEU A 217     128.830  33.450  44.230  1.00  0.00           H
ATOM   3310 3HD1 LEU A 217     129.410  33.960  42.640  1.00  0.00           H
ATOM   3311  CD2 LEU A 217     128.770  36.690  42.940  1.00  0.00           C
ATOM   3312 1HD2 LEU A 217     128.250  37.650  42.960  1.00  0.00           H
ATOM   3313 2HD2 LEU A 217     129.770  36.900  43.340  1.00  0.00           H
ATOM   3314 3HD2 LEU A 217     129.010  36.320  41.950  1.00  0.00           H
ATOM   3315  C   LEU A 217     124.610  35.300  41.830  1.00  0.00           C
ATOM   3316  O   LEU A 217     124.970  35.140  40.660  1.00  0.00           O
ATOM   3317  N   ASP A 218     123.370  35.030  42.260  1.00  0.00           N
ATOM   3318  H   ASP A 218     122.960  35.350  43.130  1.00  0.00           H
ATOM   3319  CA  ASP A 218     122.370  34.540  41.390  1.00  0.00           C
ATOM   3320  HA  ASP A 218     121.460  34.350  41.950  1.00  0.00           H
ATOM   3321  CB  ASP A 218     121.980  35.610  40.320  1.00  0.00           C
ATOM   3322  HB1 ASP A 218     121.150  35.280  39.690  1.00  0.00           H
ATOM   3323  HB2 ASP A 218     122.810  35.760  39.620  1.00  0.00           H
ATOM   3324  CG  ASP A 218     121.660  36.940  40.930  1.00  0.00           C
ATOM   3325  OD1 ASP A 218     122.440  37.910  41.040  1.00  0.00           O
ATOM   3326  OD2 ASP A 218     120.550  37.150  41.540  1.00  0.00           O
ATOM   3327  C   ASP A 218     122.740  33.170  40.760  1.00  0.00           C
ATOM   3328  O   ASP A 218     122.660  33.000  39.560  1.00  0.00           O
ATOM   3329  N   ILE A 219     123.030  32.180  41.570  1.00  0.00           N
ATOM   3330  H   ILE A 219     123.120  32.370  42.560  1.00  0.00           H
ATOM   3331  CA  ILE A 219     123.380  30.790  41.170  1.00  0.00           C
ATOM   3332  HA  ILE A 219     123.100  30.630  40.130  1.00  0.00           H
ATOM   3333  CB  ILE A 219     124.850  30.490  41.310  1.00  0.00           C
ATOM   3334  HB  ILE A 219     125.220  30.430  42.340  1.00  0.00           H
ATOM   3335  CG2 ILE A 219     125.130  29.170  40.510  1.00  0.00           C
ATOM   3336 1HG2 ILE A 219     126.070  28.760  40.890  1.00  0.00           H
ATOM   3337 2HG2 ILE A 219     124.330  28.470  40.780  1.00  0.00           H
ATOM   3338 3HG2 ILE A 219     125.140  29.280  39.430  1.00  0.00           H
ATOM   3339  CG1 ILE A 219     125.620  31.580  40.660  1.00  0.00           C
ATOM   3340 1HG1 ILE A 219     125.630  32.440  41.320  1.00  0.00           H
ATOM   3341 2HG1 ILE A 219     125.210  31.870  39.690  1.00  0.00           H
ATOM   3342  CD  ILE A 219     127.090  31.370  40.400  1.00  0.00           C
ATOM   3343  HD1 ILE A 219     127.110  30.560  39.670  1.00  0.00           H
ATOM   3344  HD2 ILE A 219     127.550  32.220  39.910  1.00  0.00           H
ATOM   3345  HD3 ILE A 219     127.600  31.070  41.310  1.00  0.00           H
ATOM   3346  C   ILE A 219     122.490  29.860  42.070  1.00  0.00           C
ATOM   3347  O   ILE A 219     122.640  29.620  43.250  1.00  0.00           O
ATOM   3348  N   GLU A 220     121.390  29.360  41.470  1.00  0.00           N
ATOM   3349  H   GLU A 220     121.320  29.520  40.470  1.00  0.00           H
ATOM   3350  CA  GLU A 220     120.300  28.690  42.250  1.00  0.00           C
ATOM   3351  HA  GLU A 220     120.040  29.280  43.130  1.00  0.00           H
ATOM   3352  CB  GLU A 220     119.020  28.680  41.380  1.00  0.00           C
ATOM   3353  HB1 GLU A 220     118.820  29.680  41.020  1.00  0.00           H
ATOM   3354  HB2 GLU A 220     118.160  28.350  41.960  1.00  0.00           H
ATOM   3355  CG  GLU A 220     119.270  27.760  40.150  1.00  0.00           C
ATOM   3356  HG1 GLU A 220     119.500  26.770  40.540  1.00  0.00           H
ATOM   3357  HG2 GLU A 220     120.160  28.070  39.610  1.00  0.00           H
ATOM   3358  CD  GLU A 220     118.150  27.570  39.140  1.00  0.00           C
ATOM   3359  OE1 GLU A 220     117.900  28.490  38.300  1.00  0.00           O
ATOM   3360  OE2 GLU A 220     117.510  26.510  39.140  1.00  0.00           O
ATOM   3361  C   GLU A 220     120.670  27.310  42.790  1.00  0.00           C
ATOM   3362  O   GLU A 220     120.150  26.810  43.810  1.00  0.00           O
ATOM   3363  N   ARG A 221     121.610  26.670  42.080  1.00  0.00           N
ATOM   3364  H   ARG A 221     121.760  27.130  41.200  1.00  0.00           H
ATOM   3365  CA  ARG A 221     122.350  25.490  42.540  1.00  0.00           C
ATOM   3366  HA  ARG A 221     122.130  25.360  43.590  1.00  0.00           H
ATOM   3367  CB  ARG A 221     121.920  24.240  41.680  1.00  0.00           C
ATOM   3368  HB1 ARG A 221     122.160  24.370  40.630  1.00  0.00           H
ATOM   3369  HB2 ARG A 221     120.830  24.210  41.660  1.00  0.00           H
ATOM   3370  CG  ARG A 221     122.480  22.950  42.160  1.00  0.00           C
ATOM   3371  HG1 ARG A 221     123.550  23.080  42.300  1.00  0.00           H
ATOM   3372  HG2 ARG A 221     122.280  22.170  41.420  1.00  0.00           H
ATOM   3373  CD  ARG A 221     121.820  22.470  43.520  1.00  0.00           C
ATOM   3374  HD1 ARG A 221     120.830  22.020  43.430  1.00  0.00           H
ATOM   3375  HD2 ARG A 221     121.640  23.350  44.140  1.00  0.00           H
ATOM   3376  NE  ARG A 221     122.700  21.580  44.260  1.00  0.00           N
ATOM   3377  HE  ARG A 221     123.680  21.540  44.010  1.00  0.00           H
ATOM   3378  CZ  ARG A 221     122.370  20.730  45.210  1.00  0.00           C
ATOM   3379  NH1 ARG A 221     121.220  20.630  45.830  1.00  0.00           N
ATOM   3380 1HH1 ARG A 221     120.520  21.360  45.740  1.00  0.00           H
ATOM   3381 2HH1 ARG A 221     121.080  19.890  46.500  1.00  0.00           H
ATOM   3382  NH2 ARG A 221     123.290  19.970  45.650  1.00  0.00           N
ATOM   3383 1HH2 ARG A 221     124.150  19.850  45.120  1.00  0.00           H
ATOM   3384 2HH2 ARG A 221     123.180  19.460  46.510  1.00  0.00           H
ATOM   3385  C   ARG A 221     123.890  25.750  42.480  1.00  0.00           C
ATOM   3386  O   ARG A 221     124.390  25.560  41.340  1.00  0.00           O
ATOM   3387  N   PRO A 222     124.540  26.140  43.560  1.00  0.00           N
ATOM   3388  CD  PRO A 222     123.930  26.910  44.630  1.00  0.00           C
ATOM   3389  HD1 PRO A 222     123.600  26.360  45.520  1.00  0.00           H
ATOM   3390  HD2 PRO A 222     123.040  27.460  44.330  1.00  0.00           H
ATOM   3391  CG  PRO A 222     125.050  27.850  45.170  1.00  0.00           C
ATOM   3392  HG1 PRO A 222     124.900  27.950  46.240  1.00  0.00           H
ATOM   3393  HG2 PRO A 222     125.110  28.790  44.610  1.00  0.00           H
ATOM   3394  CB  PRO A 222     126.330  27.090  44.860  1.00  0.00           C
ATOM   3395  HB1 PRO A 222     126.540  26.380  45.660  1.00  0.00           H
ATOM   3396  HB2 PRO A 222     127.160  27.750  44.600  1.00  0.00           H
ATOM   3397  CA  PRO A 222     125.940  26.300  43.580  1.00  0.00           C
ATOM   3398  HA  PRO A 222     126.270  26.960  42.770  1.00  0.00           H
ATOM   3399  C   PRO A 222     126.590  24.860  43.480  1.00  0.00           C
ATOM   3400  O   PRO A 222     126.030  23.860  43.860  1.00  0.00           O
ATOM   3401  N   THR A 223     127.880  24.840  43.160  1.00  0.00           N
ATOM   3402  H   THR A 223     128.410  25.680  43.010  1.00  0.00           H
ATOM   3403  CA  THR A 223     128.750  23.610  43.010  1.00  0.00           C
ATOM   3404  HA  THR A 223     128.350  22.770  43.570  1.00  0.00           H
ATOM   3405  CB  THR A 223     128.870  23.220  41.560  1.00  0.00           C
ATOM   3406  HB  THR A 223     127.930  23.410  41.060  1.00  0.00           H
ATOM   3407  CG2 THR A 223     129.990  23.840  40.630  1.00  0.00           C
ATOM   3408 1HG2 THR A 223     129.770  23.500  39.620  1.00  0.00           H
ATOM   3409 2HG2 THR A 223     130.090  24.930  40.630  1.00  0.00           H
ATOM   3410 3HG2 THR A 223     131.020  23.510  40.800  1.00  0.00           H
ATOM   3411  OG1 THR A 223     129.250  21.920  41.490  1.00  0.00           O
ATOM   3412  HG1 THR A 223     129.070  21.570  40.610  1.00  0.00           H
ATOM   3413  C   THR A 223     130.140  23.930  43.660  1.00  0.00           C
ATOM   3414  O   THR A 223     130.420  25.070  43.950  1.00  0.00           O
ATOM   3415  N   TYR A 224     131.050  22.940  43.860  1.00  0.00           N
ATOM   3416  H   TYR A 224     130.770  22.050  43.470  1.00  0.00           H
ATOM   3417  CA  TYR A 224     132.220  23.020  44.670  1.00  0.00           C
ATOM   3418  HA  TYR A 224     131.890  23.070  45.710  1.00  0.00           H
ATOM   3419  CB  TYR A 224     133.110  21.840  44.530  1.00  0.00           C
ATOM   3420  HB1 TYR A 224     133.870  21.930  45.310  1.00  0.00           H
ATOM   3421  HB2 TYR A 224     133.540  21.880  43.530  1.00  0.00           H
ATOM   3422  CG  TYR A 224     132.540  20.430  44.770  1.00  0.00           C
ATOM   3423  CD1 TYR A 224     132.100  19.630  43.700  1.00  0.00           C
ATOM   3424  HD1 TYR A 224     132.260  19.950  42.680  1.00  0.00           H
ATOM   3425  CE1 TYR A 224     131.450  18.420  44.000  1.00  0.00           C
ATOM   3426  HE1 TYR A 224     131.030  17.870  43.170  1.00  0.00           H
ATOM   3427  CZ  TYR A 224     131.330  17.940  45.290  1.00  0.00           C
ATOM   3428  OH  TYR A 224     130.800  16.720  45.630  1.00  0.00           O
ATOM   3429  HH  TYR A 224     130.970  16.510  46.550  1.00  0.00           H
ATOM   3430  CE2 TYR A 224     131.820  18.720  46.350  1.00  0.00           C
ATOM   3431  HE2 TYR A 224     131.840  18.450  47.400  1.00  0.00           H
ATOM   3432  CD2 TYR A 224     132.420  20.000  46.100  1.00  0.00           C
ATOM   3433  HD2 TYR A 224     132.770  20.620  46.900  1.00  0.00           H
ATOM   3434  C   TYR A 224     133.000  24.330  44.320  1.00  0.00           C
ATOM   3435  O   TYR A 224     133.490  24.980  45.260  1.00  0.00           O
ATOM   3436  N   THR A 225     133.150  24.660  43.020  1.00  0.00           N
ATOM   3437  H   THR A 225     132.730  23.970  42.400  1.00  0.00           H
ATOM   3438  CA  THR A 225     134.050  25.620  42.470  1.00  0.00           C
ATOM   3439  HA  THR A 225     135.010  25.450  42.950  1.00  0.00           H
ATOM   3440  CB  THR A 225     134.200  25.510  40.970  1.00  0.00           C
ATOM   3441  HB  THR A 225     134.880  26.270  40.580  1.00  0.00           H
ATOM   3442  CG2 THR A 225     134.660  24.080  40.600  1.00  0.00           C
ATOM   3443 1HG2 THR A 225     133.820  23.410  40.750  1.00  0.00           H
ATOM   3444 2HG2 THR A 225     135.040  24.110  39.580  1.00  0.00           H
ATOM   3445 3HG2 THR A 225     135.450  23.780  41.290  1.00  0.00           H
ATOM   3446  OG1 THR A 225     132.980  25.670  40.300  1.00  0.00           O
ATOM   3447  HG1 THR A 225     133.090  25.920  39.370  1.00  0.00           H
ATOM   3448  C   THR A 225     133.590  27.060  42.670  1.00  0.00           C
ATOM   3449  O   THR A 225     134.400  27.900  42.990  1.00  0.00           O
ATOM   3450  N   ASN A 226     132.240  27.340  42.610  1.00  0.00           N
ATOM   3451  H   ASN A 226     131.560  26.610  42.480  1.00  0.00           H
ATOM   3452  CA  ASN A 226     131.720  28.640  42.950  1.00  0.00           C
ATOM   3453  HA  ASN A 226     132.140  29.370  42.250  1.00  0.00           H
ATOM   3454  CB  ASN A 226     130.140  28.760  42.810  1.00  0.00           C
ATOM   3455  HB1 ASN A 226     129.980  29.830  42.850  1.00  0.00           H
ATOM   3456  HB2 ASN A 226     129.610  28.210  43.590  1.00  0.00           H
ATOM   3457  CG  ASN A 226     129.600  28.290  41.460  1.00  0.00           C
ATOM   3458  OD1 ASN A 226     128.770  27.400  41.400  1.00  0.00           O
ATOM   3459  ND2 ASN A 226     130.080  28.860  40.380  1.00  0.00           N
ATOM   3460 1HD2 ASN A 226     130.790  29.580  40.410  1.00  0.00           H
ATOM   3461 2HD2 ASN A 226     129.700  28.610  39.480  1.00  0.00           H
ATOM   3462  C   ASN A 226     132.160  29.040  44.370  1.00  0.00           C
ATOM   3463  O   ASN A 226     132.460  30.180  44.640  1.00  0.00           O
ATOM   3464  N   LEU A 227     132.220  28.060  45.280  1.00  0.00           N
ATOM   3465  H   LEU A 227     131.980  27.170  44.870  1.00  0.00           H
ATOM   3466  CA  LEU A 227     132.530  28.180  46.740  1.00  0.00           C
ATOM   3467  HA  LEU A 227     132.110  29.070  47.200  1.00  0.00           H
ATOM   3468  CB  LEU A 227     132.010  26.970  47.510  1.00  0.00           C
ATOM   3469  HB1 LEU A 227     132.680  26.770  48.350  1.00  0.00           H
ATOM   3470  HB2 LEU A 227     132.050  26.090  46.870  1.00  0.00           H
ATOM   3471  CG  LEU A 227     130.540  27.120  47.930  1.00  0.00           C
ATOM   3472  HG  LEU A 227     130.470  27.790  48.780  1.00  0.00           H
ATOM   3473  CD1 LEU A 227     129.620  27.490  46.840  1.00  0.00           C
ATOM   3474 1HD1 LEU A 227     128.620  27.200  47.160  1.00  0.00           H
ATOM   3475 2HD1 LEU A 227     129.600  28.530  46.540  1.00  0.00           H
ATOM   3476 3HD1 LEU A 227     129.840  26.830  46.000  1.00  0.00           H
ATOM   3477  CD2 LEU A 227     129.990  25.780  48.470  1.00  0.00           C
ATOM   3478 1HD2 LEU A 227     130.520  25.490  49.380  1.00  0.00           H
ATOM   3479 2HD2 LEU A 227     128.990  25.880  48.880  1.00  0.00           H
ATOM   3480 3HD2 LEU A 227     130.040  25.030  47.680  1.00  0.00           H
ATOM   3481  C   LEU A 227     134.090  28.410  46.920  1.00  0.00           C
ATOM   3482  O   LEU A 227     134.520  29.330  47.680  1.00  0.00           O
ATOM   3483  N   ASN A 228     134.950  27.640  46.230  1.00  0.00           N
ATOM   3484  H   ASN A 228     134.560  26.840  45.760  1.00  0.00           H
ATOM   3485  CA  ASN A 228       0.870  27.720  46.220  1.00  0.00           C
ATOM   3486  HA  ASN A 228       1.200  27.530  47.250  1.00  0.00           H
ATOM   3487  CB  ASN A 228       1.440  26.680  45.260  1.00  0.00           C
ATOM   3488  HB1 ASN A 228       1.050  26.950  44.280  1.00  0.00           H
ATOM   3489  HB2 ASN A 228       1.090  25.670  45.470  1.00  0.00           H
ATOM   3490  CG  ASN A 228       2.990  26.620  45.200  1.00  0.00           C
ATOM   3491  OD1 ASN A 228       3.710  27.610  45.460  1.00  0.00           O
ATOM   3492  ND2 ASN A 228       3.600  25.500  44.830  1.00  0.00           N
ATOM   3493 1HD2 ASN A 228       2.980  24.740  44.580  1.00  0.00           H
ATOM   3494 2HD2 ASN A 228       4.540  25.580  44.450  1.00  0.00           H
ATOM   3495  C   ASN A 228       1.280  29.140  45.840  1.00  0.00           C
ATOM   3496  O   ASN A 228       2.100  29.770  46.560  1.00  0.00           O
ATOM   3497  N   ARG A 229       0.730  29.670  44.780  1.00  0.00           N
ATOM   3498  H   ARG A 229       0.040  29.140  44.260  1.00  0.00           H
ATOM   3499  CA  ARG A 229       1.050  30.950  44.140  1.00  0.00           C
ATOM   3500  HA  ARG A 229       2.070  31.200  44.410  1.00  0.00           H
ATOM   3501  CB  ARG A 229       1.050  30.860  42.570  1.00  0.00           C
ATOM   3502  HB1 ARG A 229       1.670  30.010  42.310  1.00  0.00           H
ATOM   3503  HB2 ARG A 229       1.560  31.800  42.350  1.00  0.00           H
ATOM   3504  CG  ARG A 229     135.210  30.830  41.870  1.00  0.00           C
ATOM   3505  HG1 ARG A 229     135.030  31.840  41.500  1.00  0.00           H
ATOM   3506  HG2 ARG A 229     134.460  30.530  42.600  1.00  0.00           H
ATOM   3507  CD  ARG A 229     135.340  29.840  40.630  1.00  0.00           C
ATOM   3508  HD1 ARG A 229     135.350  28.840  41.070  1.00  0.00           H
ATOM   3509  HD2 ARG A 229       0.700  30.060  40.030  1.00  0.00           H
ATOM   3510  NE  ARG A 229     134.150  29.900  39.820  1.00  0.00           N
ATOM   3511  HE  ARG A 229     133.360  30.490  40.020  1.00  0.00           H
ATOM   3512  CZ  ARG A 229     134.010  29.320  38.640  1.00  0.00           C
ATOM   3513  NH1 ARG A 229     134.780  28.390  38.210  1.00  0.00           N
ATOM   3514 1HH1 ARG A 229     135.400  27.870  38.810  1.00  0.00           H
ATOM   3515 2HH1 ARG A 229     134.670  28.050  37.260  1.00  0.00           H
ATOM   3516  NH2 ARG A 229     133.010  29.730  37.880  1.00  0.00           N
ATOM   3517 1HH2 ARG A 229     132.490  30.560  38.130  1.00  0.00           H
ATOM   3518 2HH2 ARG A 229     133.000  29.390  36.930  1.00  0.00           H
ATOM   3519  C   ARG A 229       0.340  32.090  44.760  1.00  0.00           C
ATOM   3520  O   ARG A 229       0.380  33.150  44.180  1.00  0.00           O
ATOM   3521  N   LEU A 230     135.280  31.940  45.950  1.00  0.00           N
ATOM   3522  H   LEU A 230     135.410  30.990  46.280  1.00  0.00           H
ATOM   3523  CA  LEU A 230     134.820  32.980  46.840  1.00  0.00           C
ATOM   3524  HA  LEU A 230     135.040  33.920  46.340  1.00  0.00           H
ATOM   3525  CB  LEU A 230     133.220  32.940  46.840  1.00  0.00           C
ATOM   3526  HB1 LEU A 230     132.880  31.940  47.120  1.00  0.00           H
ATOM   3527  HB2 LEU A 230     132.900  33.020  45.810  1.00  0.00           H
ATOM   3528  CG  LEU A 230     132.420  33.940  47.640  1.00  0.00           C
ATOM   3529  HG  LEU A 230     132.710  33.710  48.670  1.00  0.00           H
ATOM   3530  CD1 LEU A 230     132.820  35.330  47.160  1.00  0.00           C
ATOM   3531 1HD1 LEU A 230     132.140  36.040  47.620  1.00  0.00           H
ATOM   3532 2HD1 LEU A 230     133.850  35.570  47.420  1.00  0.00           H
ATOM   3533 3HD1 LEU A 230     132.630  35.320  46.090  1.00  0.00           H
ATOM   3534  CD2 LEU A 230     130.960  33.740  47.290  1.00  0.00           C
ATOM   3535 1HD2 LEU A 230     130.710  33.950  46.250  1.00  0.00           H
ATOM   3536 2HD2 LEU A 230     130.670  32.710  47.510  1.00  0.00           H
ATOM   3537 3HD2 LEU A 230     130.270  34.160  48.020  1.00  0.00           H
ATOM   3538  C   LEU A 230     135.360  32.860  48.250  1.00  0.00           C
ATOM   3539  O   LEU A 230       0.210  33.960  48.690  1.00  0.00           O
ATOM   3540  N   ILE A 231       0.180  31.660  48.780  1.00  0.00           N
ATOM   3541  H   ILE A 231       0.010  30.850  48.210  1.00  0.00           H
ATOM   3542  CA  ILE A 231       0.970  31.380  50.010  1.00  0.00           C
ATOM   3543  HA  ILE A 231       0.530  32.060  50.740  1.00  0.00           H
ATOM   3544  CB  ILE A 231       0.770  29.900  50.470  1.00  0.00           C
ATOM   3545  HB  ILE A 231       0.970  29.140  49.710  1.00  0.00           H
ATOM   3546  CG2 ILE A 231       1.670  29.510  51.690  1.00  0.00           C
ATOM   3547 1HG2 ILE A 231       2.720  29.610  51.400  1.00  0.00           H
ATOM   3548 2HG2 ILE A 231       1.570  30.270  52.470  1.00  0.00           H
ATOM   3549 3HG2 ILE A 231       1.580  28.470  52.000  1.00  0.00           H
ATOM   3550  CG1 ILE A 231     134.840  29.690  50.960  1.00  0.00           C
ATOM   3551 1HG1 ILE A 231     134.120  30.280  50.390  1.00  0.00           H
ATOM   3552 2HG1 ILE A 231     134.840  29.920  52.030  1.00  0.00           H
ATOM   3553  CD  ILE A 231     134.400  28.200  50.930  1.00  0.00           C
ATOM   3554  HD1 ILE A 231     134.360  27.790  49.910  1.00  0.00           H
ATOM   3555  HD2 ILE A 231     134.970  27.540  51.580  1.00  0.00           H
ATOM   3556  HD3 ILE A 231     133.420  28.180  51.400  1.00  0.00           H
ATOM   3557  C   ILE A 231       2.390  31.820  49.910  1.00  0.00           C
ATOM   3558  O   ILE A 231       2.980  32.280  50.880  1.00  0.00           O
ATOM   3559  N   SER A 232       2.930  31.840  48.740  1.00  0.00           N
ATOM   3560  H   SER A 232       2.350  31.510  47.970  1.00  0.00           H
ATOM   3561  CA  SER A 232       4.210  32.430  48.380  1.00  0.00           C
ATOM   3562  HA  SER A 232       4.910  32.080  49.140  1.00  0.00           H
ATOM   3563  CB  SER A 232       4.670  31.890  47.010  1.00  0.00           C
ATOM   3564  HB1 SER A 232       4.800  30.810  47.070  1.00  0.00           H
ATOM   3565  HB2 SER A 232       5.640  32.270  46.700  1.00  0.00           H
ATOM   3566  OG  SER A 232       3.590  32.160  46.160  1.00  0.00           O
ATOM   3567  HG  SER A 232       3.730  31.520  45.460  1.00  0.00           H
ATOM   3568  C   SER A 232       4.310  33.970  48.350  1.00  0.00           C
ATOM   3569  O   SER A 232       5.360  34.510  48.670  1.00  0.00           O
ATOM   3570  N   GLN A 233       3.170  34.680  48.150  1.00  0.00           N
ATOM   3571  H   GLN A 233       2.350  34.100  48.050  1.00  0.00           H
ATOM   3572  CA  GLN A 233       2.970  36.120  48.500  1.00  0.00           C
ATOM   3573  HA  GLN A 233       3.890  36.580  48.140  1.00  0.00           H
ATOM   3574  CB  GLN A 233       1.870  36.760  47.700  1.00  0.00           C
ATOM   3575  HB1 GLN A 233       1.040  36.640  48.390  1.00  0.00           H
ATOM   3576  HB2 GLN A 233       1.700  36.250  46.750  1.00  0.00           H
ATOM   3577  CG  GLN A 233       2.040  38.240  47.470  1.00  0.00           C
ATOM   3578  HG1 GLN A 233       2.110  38.690  48.460  1.00  0.00           H
ATOM   3579  HG2 GLN A 233       1.200  38.590  46.870  1.00  0.00           H
ATOM   3580  CD  GLN A 233       3.310  38.720  46.780  1.00  0.00           C
ATOM   3581  OE1 GLN A 233       3.910  39.650  47.140  1.00  0.00           O
ATOM   3582  NE2 GLN A 233       3.730  37.960  45.770  1.00  0.00           N
ATOM   3583 1HE2 GLN A 233       3.110  37.270  45.370  1.00  0.00           H
ATOM   3584 2HE2 GLN A 233       4.480  38.360  45.230  1.00  0.00           H
ATOM   3585  C   GLN A 233       2.890  36.400  49.980  1.00  0.00           C
ATOM   3586  O   GLN A 233       3.640  37.260  50.440  1.00  0.00           O
ATOM   3587  N   ILE A 234       2.200  35.580  50.750  1.00  0.00           N
ATOM   3588  H   ILE A 234       1.640  34.850  50.340  1.00  0.00           H
ATOM   3589  CA  ILE A 234       2.150  35.800  52.240  1.00  0.00           C
ATOM   3590  HA  ILE A 234       1.830  36.810  52.490  1.00  0.00           H
ATOM   3591  CB  ILE A 234       1.190  34.750  52.910  1.00  0.00           C
ATOM   3592  HB  ILE A 234       1.600  33.770  52.660  1.00  0.00           H
ATOM   3593  CG2 ILE A 234       1.200  34.960  54.470  1.00  0.00           C
ATOM   3594 1HG2 ILE A 234       0.440  34.300  54.900  1.00  0.00           H
ATOM   3595 2HG2 ILE A 234       2.170  34.790  54.930  1.00  0.00           H
ATOM   3596 3HG2 ILE A 234       0.910  35.970  54.770  1.00  0.00           H
ATOM   3597  CG1 ILE A 234     135.270  34.970  52.250  1.00  0.00           C
ATOM   3598 1HG1 ILE A 234     134.550  34.360  52.800  1.00  0.00           H
ATOM   3599 2HG1 ILE A 234     135.250  34.650  51.200  1.00  0.00           H
ATOM   3600  CD  ILE A 234     134.730  36.410  52.210  1.00  0.00           C
ATOM   3601  HD1 ILE A 234     135.240  37.060  51.490  1.00  0.00           H
ATOM   3602  HD2 ILE A 234     133.710  36.310  51.840  1.00  0.00           H
ATOM   3603  HD3 ILE A 234     134.660  36.790  53.230  1.00  0.00           H
ATOM   3604  C   ILE A 234       3.550  35.760  52.770  1.00  0.00           C
ATOM   3605  O   ILE A 234       3.980  36.680  53.400  1.00  0.00           O
ATOM   3606  N   VAL A 235       4.320  34.790  52.320  1.00  0.00           N
ATOM   3607  H   VAL A 235       3.920  34.140  51.660  1.00  0.00           H
ATOM   3608  CA  VAL A 235       5.590  34.440  53.010  1.00  0.00           C
ATOM   3609  HA  VAL A 235       5.470  34.520  54.090  1.00  0.00           H
ATOM   3610  CB  VAL A 235       5.900  32.890  52.750  1.00  0.00           C
ATOM   3611  HB  VAL A 235       5.880  32.760  51.670  1.00  0.00           H
ATOM   3612  CG1 VAL A 235       7.280  32.640  53.360  1.00  0.00           C
ATOM   3613 1HG1 VAL A 235       7.340  33.070  54.360  1.00  0.00           H
ATOM   3614 2HG1 VAL A 235       7.570  31.590  53.330  1.00  0.00           H
ATOM   3615 3HG1 VAL A 235       8.010  33.230  52.800  1.00  0.00           H
ATOM   3616  CG2 VAL A 235       4.830  32.110  53.540  1.00  0.00           C
ATOM   3617 1HG2 VAL A 235       3.820  32.440  53.330  1.00  0.00           H
ATOM   3618 2HG2 VAL A 235       4.910  31.030  53.380  1.00  0.00           H
ATOM   3619 3HG2 VAL A 235       4.800  32.300  54.610  1.00  0.00           H
ATOM   3620  C   VAL A 235       6.660  35.440  52.650  1.00  0.00           C
ATOM   3621  O   VAL A 235       7.470  35.790  53.480  1.00  0.00           O
ATOM   3622  N   SER A 236       6.700  35.850  51.390  1.00  0.00           N
ATOM   3623  H   SER A 236       5.990  35.580  50.720  1.00  0.00           H
ATOM   3624  CA  SER A 236       7.640  36.900  50.960  1.00  0.00           C
ATOM   3625  HA  SER A 236       8.650  36.640  51.280  1.00  0.00           H
ATOM   3626  CB  SER A 236       7.640  37.040  49.450  1.00  0.00           C
ATOM   3627  HB1 SER A 236       6.700  37.480  49.140  1.00  0.00           H
ATOM   3628  HB2 SER A 236       7.720  36.060  48.980  1.00  0.00           H
ATOM   3629  OG  SER A 236       8.720  37.870  48.980  1.00  0.00           O
ATOM   3630  HG  SER A 236       8.430  38.160  48.110  1.00  0.00           H
ATOM   3631  C   SER A 236       7.380  38.300  51.610  1.00  0.00           C
ATOM   3632  O   SER A 236       8.290  39.080  51.920  1.00  0.00           O
ATOM   3633  N   SER A 237       6.150  38.540  52.000  1.00  0.00           N
ATOM   3634  H   SER A 237       5.450  37.860  51.740  1.00  0.00           H
ATOM   3635  CA  SER A 237       5.730  39.790  52.680  1.00  0.00           C
ATOM   3636  HA  SER A 237       6.180  40.660  52.200  1.00  0.00           H
ATOM   3637  CB  SER A 237       4.180  39.870  52.560  1.00  0.00           C
ATOM   3638  HB1 SER A 237       3.830  40.840  52.910  1.00  0.00           H
ATOM   3639  HB2 SER A 237       3.660  39.100  53.120  1.00  0.00           H
ATOM   3640  OG  SER A 237       3.920  39.790  51.160  1.00  0.00           O
ATOM   3641  HG  SER A 237       3.780  38.870  50.930  1.00  0.00           H
ATOM   3642  C   SER A 237       6.090  39.780  54.190  1.00  0.00           C
ATOM   3643  O   SER A 237       6.560  40.770  54.750  1.00  0.00           O
ATOM   3644  N   ILE A 238       5.920  38.690  54.850  1.00  0.00           N
ATOM   3645  H   ILE A 238       5.410  37.930  54.410  1.00  0.00           H
ATOM   3646  CA  ILE A 238       6.470  38.380  56.130  1.00  0.00           C
ATOM   3647  HA  ILE A 238       6.100  39.110  56.860  1.00  0.00           H
ATOM   3648  CB  ILE A 238       5.960  37.000  56.640  1.00  0.00           C
ATOM   3649  HB  ILE A 238       6.020  36.230  55.870  1.00  0.00           H
ATOM   3650  CG2 ILE A 238       6.710  36.440  57.870  1.00  0.00           C
ATOM   3651 1HG2 ILE A 238       6.420  35.390  57.980  1.00  0.00           H
ATOM   3652 2HG2 ILE A 238       7.730  36.230  57.550  1.00  0.00           H
ATOM   3653 3HG2 ILE A 238       6.660  37.100  58.730  1.00  0.00           H
ATOM   3654  CG1 ILE A 238       4.480  37.090  57.050  1.00  0.00           C
ATOM   3655 1HG1 ILE A 238       3.880  37.350  56.170  1.00  0.00           H
ATOM   3656 2HG1 ILE A 238       4.270  37.900  57.750  1.00  0.00           H
ATOM   3657  CD  ILE A 238       3.800  35.930  57.750  1.00  0.00           C
ATOM   3658  HD1 ILE A 238       4.300  35.570  58.640  1.00  0.00           H
ATOM   3659  HD2 ILE A 238       2.800  36.270  57.990  1.00  0.00           H
ATOM   3660  HD3 ILE A 238       3.810  35.120  57.020  1.00  0.00           H
ATOM   3661  C   ILE A 238       7.990  38.410  56.200  1.00  0.00           C
ATOM   3662  O   ILE A 238       8.470  39.070  57.110  1.00  0.00           O
ATOM   3663  N   THR A 239       8.770  37.760  55.230  1.00  0.00           N
ATOM   3664  H   THR A 239       8.360  37.230  54.480  1.00  0.00           H
ATOM   3665  CA  THR A 239      10.200  37.910  55.310  1.00  0.00           C
ATOM   3666  HA  THR A 239      10.570  37.610  56.290  1.00  0.00           H
ATOM   3667  CB  THR A 239      10.830  36.840  54.350  1.00  0.00           C
ATOM   3668  HB  THR A 239      11.880  37.120  54.280  1.00  0.00           H
ATOM   3669  CG2 THR A 239      10.790  35.490  55.020  1.00  0.00           C
ATOM   3670 1HG2 THR A 239      11.420  34.830  54.430  1.00  0.00           H
ATOM   3671 2HG2 THR A 239      11.370  35.580  55.930  1.00  0.00           H
ATOM   3672 3HG2 THR A 239       9.800  35.030  55.090  1.00  0.00           H
ATOM   3673  OG1 THR A 239      10.290  36.790  53.050  1.00  0.00           O
ATOM   3674  HG1 THR A 239      10.060  35.870  52.880  1.00  0.00           H
ATOM   3675  C   THR A 239      10.880  39.270  54.880  1.00  0.00           C
ATOM   3676  O   THR A 239      12.040  39.510  55.240  1.00  0.00           O
ATOM   3677  N   ALA A 240      10.120  40.170  54.250  1.00  0.00           N
ATOM   3678  H   ALA A 240       9.170  39.930  54.000  1.00  0.00           H
ATOM   3679  CA  ALA A 240      10.780  41.360  53.670  1.00  0.00           C
ATOM   3680  HA  ALA A 240      11.540  41.090  52.940  1.00  0.00           H
ATOM   3681  CB  ALA A 240       9.760  42.190  52.860  1.00  0.00           C
ATOM   3682  HB1 ALA A 240       9.250  41.550  52.140  1.00  0.00           H
ATOM   3683  HB2 ALA A 240       8.990  42.560  53.550  1.00  0.00           H
ATOM   3684  HB3 ALA A 240      10.190  42.950  52.210  1.00  0.00           H
ATOM   3685  C   ALA A 240      11.570  42.150  54.690  1.00  0.00           C
ATOM   3686  O   ALA A 240      12.620  42.660  54.370  1.00  0.00           O
ATOM   3687  N   SER A 241      11.270  42.130  55.970  1.00  0.00           N
ATOM   3688  H   SER A 241      10.350  41.750  56.140  1.00  0.00           H
ATOM   3689  CA  SER A 241      12.060  42.790  57.050  1.00  0.00           C
ATOM   3690  HA  SER A 241      12.270  43.840  56.880  1.00  0.00           H
ATOM   3691  CB  SER A 241      11.110  42.810  58.270  1.00  0.00           C
ATOM   3692  HB1 SER A 241      10.210  43.400  58.120  1.00  0.00           H
ATOM   3693  HB2 SER A 241      11.710  43.360  58.990  1.00  0.00           H
ATOM   3694  OG  SER A 241      10.690  41.520  58.750  1.00  0.00           O
ATOM   3695  HG  SER A 241      11.330  41.310  59.430  1.00  0.00           H
ATOM   3696  C   SER A 241      13.430  42.160  57.380  1.00  0.00           C
ATOM   3697  O   SER A 241      14.250  42.800  58.060  1.00  0.00           O
ATOM   3698  N   LEU A 242      13.620  40.930  56.920  1.00  0.00           N
ATOM   3699  H   LEU A 242      12.840  40.460  56.480  1.00  0.00           H
ATOM   3700  CA  LEU A 242      14.890  40.170  56.980  1.00  0.00           C
ATOM   3701  HA  LEU A 242      15.540  40.630  57.720  1.00  0.00           H
ATOM   3702  CB  LEU A 242      14.710  38.680  57.360  1.00  0.00           C
ATOM   3703  HB1 LEU A 242      15.680  38.210  57.530  1.00  0.00           H
ATOM   3704  HB2 LEU A 242      14.240  38.230  56.490  1.00  0.00           H
ATOM   3705  CG  LEU A 242      13.860  38.500  58.620  1.00  0.00           C
ATOM   3706  HG  LEU A 242      12.970  39.130  58.540  1.00  0.00           H
ATOM   3707  CD1 LEU A 242      13.580  36.990  58.770  1.00  0.00           C
ATOM   3708 1HD1 LEU A 242      12.900  36.710  59.560  1.00  0.00           H
ATOM   3709 2HD1 LEU A 242      13.120  36.550  57.880  1.00  0.00           H
ATOM   3710 3HD1 LEU A 242      14.520  36.470  58.970  1.00  0.00           H
ATOM   3711  CD2 LEU A 242      14.610  39.120  59.820  1.00  0.00           C
ATOM   3712 1HD2 LEU A 242      14.660  40.190  59.650  1.00  0.00           H
ATOM   3713 2HD2 LEU A 242      14.050  38.920  60.730  1.00  0.00           H
ATOM   3714 3HD2 LEU A 242      15.590  38.690  60.040  1.00  0.00           H
ATOM   3715  C   LEU A 242      15.640  40.390  55.700  1.00  0.00           C
ATOM   3716  O   LEU A 242      16.870  40.240  55.700  1.00  0.00           O
ATOM   3717  N   ARG A 243      14.910  40.750  54.620  1.00  0.00           N
ATOM   3718  H   ARG A 243      14.000  41.160  54.760  1.00  0.00           H
ATOM   3719  CA  ARG A 243      15.450  40.870  53.160  1.00  0.00           C
ATOM   3720  HA  ARG A 243      16.450  40.430  53.070  1.00  0.00           H
ATOM   3721  CB  ARG A 243      14.610  40.110  52.080  1.00  0.00           C
ATOM   3722  HB1 ARG A 243      15.070  40.060  51.100  1.00  0.00           H
ATOM   3723  HB2 ARG A 243      13.680  40.660  51.970  1.00  0.00           H
ATOM   3724  CG  ARG A 243      14.550  38.620  52.620  1.00  0.00           C
ATOM   3725  HG1 ARG A 243      14.270  38.530  53.670  1.00  0.00           H
ATOM   3726  HG2 ARG A 243      15.510  38.110  52.490  1.00  0.00           H
ATOM   3727  CD  ARG A 243      13.610  37.800  51.690  1.00  0.00           C
ATOM   3728  HD1 ARG A 243      13.520  36.770  52.050  1.00  0.00           H
ATOM   3729  HD2 ARG A 243      14.070  37.690  50.710  1.00  0.00           H
ATOM   3730  NE  ARG A 243      12.220  38.410  51.590  1.00  0.00           N
ATOM   3731  HE  ARG A 243      11.420  38.030  52.070  1.00  0.00           H
ATOM   3732  CZ  ARG A 243      11.820  39.170  50.600  1.00  0.00           C
ATOM   3733  NH1 ARG A 243      12.570  39.570  49.590  1.00  0.00           N
ATOM   3734 1HH1 ARG A 243      13.450  39.140  49.360  1.00  0.00           H
ATOM   3735 2HH1 ARG A 243      12.180  40.180  48.890  1.00  0.00           H
ATOM   3736  NH2 ARG A 243      10.560  39.470  50.480  1.00  0.00           N
ATOM   3737 1HH2 ARG A 243       9.780  39.230  51.070  1.00  0.00           H
ATOM   3738 2HH2 ARG A 243      10.340  39.850  49.560  1.00  0.00           H
ATOM   3739  C   ARG A 243      15.750  42.240  52.630  1.00  0.00           C
ATOM   3740  O   ARG A 243      16.470  42.330  51.650  1.00  0.00           O
ATOM   3741  N   PHE A 244      15.360  43.230  53.350  1.00  0.00           N
ATOM   3742  H   PHE A 244      14.880  42.980  54.200  1.00  0.00           H
ATOM   3743  CA  PHE A 244      15.590  44.570  53.050  1.00  0.00           C
ATOM   3744  HA  PHE A 244      16.430  44.640  52.360  1.00  0.00           H
ATOM   3745  CB  PHE A 244      14.420  45.140  52.260  1.00  0.00           C
ATOM   3746  HB1 PHE A 244      14.470  46.230  52.290  1.00  0.00           H
ATOM   3747  HB2 PHE A 244      13.520  44.860  52.820  1.00  0.00           H
ATOM   3748  CG  PHE A 244      14.380  44.750  50.780  1.00  0.00           C
ATOM   3749  CD1 PHE A 244      15.130  45.400  49.790  1.00  0.00           C
ATOM   3750  HD1 PHE A 244      15.830  46.160  50.110  1.00  0.00           H
ATOM   3751  CE1 PHE A 244      15.130  45.040  48.480  1.00  0.00           C
ATOM   3752  HE1 PHE A 244      15.690  45.590  47.750  1.00  0.00           H
ATOM   3753  CZ  PHE A 244      14.270  43.930  48.100  1.00  0.00           C
ATOM   3754  HZ  PHE A 244      14.140  43.730  47.050  1.00  0.00           H
ATOM   3755  CE2 PHE A 244      13.460  43.310  49.030  1.00  0.00           C
ATOM   3756  HE2 PHE A 244      12.730  42.630  48.620  1.00  0.00           H
ATOM   3757  CD2 PHE A 244      13.500  43.690  50.400  1.00  0.00           C
ATOM   3758  HD2 PHE A 244      12.770  43.360  51.120  1.00  0.00           H
ATOM   3759  C   PHE A 244      15.960  45.420  54.270  1.00  0.00           C
ATOM   3760  O   PHE A 244      15.500  45.280  55.430  1.00  0.00           O
ATOM   3761  N   ASP A 245      16.910  46.380  54.050  1.00  0.00           N
ATOM   3762  H   ASP A 245      17.470  46.320  53.220  1.00  0.00           H
ATOM   3763  CA  ASP A 245      17.400  47.210  55.160  1.00  0.00           C
ATOM   3764  HA  ASP A 245      17.590  46.570  56.010  1.00  0.00           H
ATOM   3765  CB  ASP A 245      18.670  48.050  54.840  1.00  0.00           C
ATOM   3766  HB1 ASP A 245      18.510  48.820  54.090  1.00  0.00           H
ATOM   3767  HB2 ASP A 245      19.340  47.300  54.410  1.00  0.00           H
ATOM   3768  CG  ASP A 245      19.260  48.700  56.100  1.00  0.00           C
ATOM   3769  OD1 ASP A 245      18.720  49.710  56.630  1.00  0.00           O
ATOM   3770  OD2 ASP A 245      20.320  48.220  56.540  1.00  0.00           O
ATOM   3771  C   ASP A 245      16.270  48.120  55.680  1.00  0.00           C
ATOM   3772  O   ASP A 245      15.760  48.950  54.960  1.00  0.00           O
ATOM   3773  N   GLY A 246      15.910  47.960  56.960  1.00  0.00           N
ATOM   3774  H   GLY A 246      16.320  47.170  57.430  1.00  0.00           H
ATOM   3775  CA  GLY A 246      14.780  48.770  57.560  1.00  0.00           C
ATOM   3776  HA1 GLY A 246      13.830  48.330  57.260  1.00  0.00           H
ATOM   3777  HA2 GLY A 246      14.860  49.770  57.130  1.00  0.00           H
ATOM   3778  C   GLY A 246      14.890  48.830  59.110  1.00  0.00           C
ATOM   3779  O   GLY A 246      16.000  48.930  59.670  1.00  0.00           O
ATOM   3780  N   ALA A 247      13.710  48.730  59.760  1.00  0.00           N
ATOM   3781  H   ALA A 247      12.890  48.620  59.180  1.00  0.00           H
ATOM   3782  CA  ALA A 247      13.540  49.200  61.110  1.00  0.00           C
ATOM   3783  HA  ALA A 247      14.430  48.920  61.670  1.00  0.00           H
ATOM   3784  CB  ALA A 247      13.370  50.750  61.050  1.00  0.00           C
ATOM   3785  HB1 ALA A 247      13.540  51.110  62.070  1.00  0.00           H
ATOM   3786  HB2 ALA A 247      13.890  51.210  60.220  1.00  0.00           H
ATOM   3787  HB3 ALA A 247      12.380  51.080  60.740  1.00  0.00           H
ATOM   3788  C   ALA A 247      12.350  48.530  61.910  1.00  0.00           C
ATOM   3789  O   ALA A 247      12.070  49.080  62.980  1.00  0.00           O
ATOM   3790  N   LEU A 248      11.700  47.420  61.490  1.00  0.00           N
ATOM   3791  H   LEU A 248      12.050  47.060  60.610  1.00  0.00           H
ATOM   3792  CA  LEU A 248      10.700  46.610  62.230  1.00  0.00           C
ATOM   3793  HA  LEU A 248      10.810  46.830  63.290  1.00  0.00           H
ATOM   3794  CB  LEU A 248       9.200  47.000  61.900  1.00  0.00           C
ATOM   3795  HB1 LEU A 248       8.980  46.950  60.830  1.00  0.00           H
ATOM   3796  HB2 LEU A 248       9.210  48.050  62.200  1.00  0.00           H
ATOM   3797  CG  LEU A 248       8.130  46.250  62.710  1.00  0.00           C
ATOM   3798  HG  LEU A 248       8.150  45.220  62.360  1.00  0.00           H
ATOM   3799  CD1 LEU A 248       8.270  46.180  64.240  1.00  0.00           C
ATOM   3800 1HD1 LEU A 248       8.380  47.180  64.660  1.00  0.00           H
ATOM   3801 2HD1 LEU A 248       7.370  45.840  64.740  1.00  0.00           H
ATOM   3802 3HD1 LEU A 248       9.100  45.520  64.490  1.00  0.00           H
ATOM   3803  CD2 LEU A 248       6.760  46.860  62.670  1.00  0.00           C
ATOM   3804 1HD2 LEU A 248       6.470  46.890  61.620  1.00  0.00           H
ATOM   3805 2HD2 LEU A 248       5.960  46.390  63.230  1.00  0.00           H
ATOM   3806 3HD2 LEU A 248       6.730  47.910  62.980  1.00  0.00           H
ATOM   3807  C   LEU A 248      10.970  45.130  61.960  1.00  0.00           C
ATOM   3808  O   LEU A 248      11.180  44.850  60.780  1.00  0.00           O
ATOM   3809  N   ASN A 249      10.890  44.240  62.960  1.00  0.00           N
ATOM   3810  H   ASN A 249      10.750  44.560  63.910  1.00  0.00           H
ATOM   3811  CA  ASN A 249      11.070  42.770  62.880  1.00  0.00           C
ATOM   3812  HA  ASN A 249      11.400  42.380  63.840  1.00  0.00           H
ATOM   3813  CB  ASN A 249       9.720  42.240  62.390  1.00  0.00           C
ATOM   3814  HB1 ASN A 249       9.890  41.200  62.110  1.00  0.00           H
ATOM   3815  HB2 ASN A 249       9.330  42.740  61.510  1.00  0.00           H
ATOM   3816  CG  ASN A 249       8.740  42.080  63.490  1.00  0.00           C
ATOM   3817  OD1 ASN A 249       9.050  41.770  64.660  1.00  0.00           O
ATOM   3818  ND2 ASN A 249       7.570  42.570  63.210  1.00  0.00           N
ATOM   3819 1HD2 ASN A 249       7.410  42.770  62.240  1.00  0.00           H
ATOM   3820 2HD2 ASN A 249       6.900  42.260  63.910  1.00  0.00           H
ATOM   3821  C   ASN A 249      12.380  42.360  62.000  1.00  0.00           C
ATOM   3822  O   ASN A 249      12.340  41.500  61.120  1.00  0.00           O
ATOM   3823  N   VAL A 250      13.540  43.080  62.260  1.00  0.00           N
ATOM   3824  H   VAL A 250      13.530  43.790  62.980  1.00  0.00           H
ATOM   3825  CA  VAL A 250      14.760  42.930  61.470  1.00  0.00           C
ATOM   3826  HA  VAL A 250      14.410  42.670  60.470  1.00  0.00           H
ATOM   3827  CB  VAL A 250      15.460  44.330  61.450  1.00  0.00           C
ATOM   3828  HB  VAL A 250      16.260  44.240  60.720  1.00  0.00           H
ATOM   3829  CG1 VAL A 250      14.530  45.490  60.990  1.00  0.00           C
ATOM   3830 1HG1 VAL A 250      14.010  45.160  60.080  1.00  0.00           H
ATOM   3831 2HG1 VAL A 250      13.780  45.660  61.760  1.00  0.00           H
ATOM   3832 3HG1 VAL A 250      15.150  46.310  60.630  1.00  0.00           H
ATOM   3833  CG2 VAL A 250      16.120  44.720  62.790  1.00  0.00           C
ATOM   3834 1HG2 VAL A 250      16.760  43.890  63.060  1.00  0.00           H
ATOM   3835 2HG2 VAL A 250      16.810  45.570  62.760  1.00  0.00           H
ATOM   3836 3HG2 VAL A 250      15.320  44.790  63.520  1.00  0.00           H
ATOM   3837  C   VAL A 250      15.740  41.790  61.750  1.00  0.00           C
ATOM   3838  O   VAL A 250      16.680  41.470  61.000  1.00  0.00           O
ATOM   3839  N   ASP A 251      15.420  41.030  62.860  1.00  0.00           N
ATOM   3840  H   ASP A 251      14.570  41.270  63.350  1.00  0.00           H
ATOM   3841  CA  ASP A 251      16.240  39.920  63.340  1.00  0.00           C
ATOM   3842  HA  ASP A 251      16.770  39.500  62.490  1.00  0.00           H
ATOM   3843  CB  ASP A 251      17.350  40.360  64.380  1.00  0.00           C
ATOM   3844  HB1 ASP A 251      17.700  39.510  64.960  1.00  0.00           H
ATOM   3845  HB2 ASP A 251      16.850  41.050  65.070  1.00  0.00           H
ATOM   3846  CG  ASP A 251      18.520  41.120  63.720  1.00  0.00           C
ATOM   3847  OD1 ASP A 251      18.820  42.260  64.020  1.00  0.00           O
ATOM   3848  OD2 ASP A 251      19.150  40.630  62.800  1.00  0.00           O
ATOM   3849  C   ASP A 251      15.370  38.780  64.000  1.00  0.00           C
ATOM   3850  O   ASP A 251      14.310  39.030  64.460  1.00  0.00           O
ATOM   3851  N   LEU A 252      15.860  37.540  64.040  1.00  0.00           N
ATOM   3852  H   LEU A 252      16.750  37.380  63.590  1.00  0.00           H
ATOM   3853  CA  LEU A 252      15.140  36.370  64.560  1.00  0.00           C
ATOM   3854  HA  LEU A 252      14.180  36.430  64.030  1.00  0.00           H
ATOM   3855  CB  LEU A 252      15.740  35.080  64.020  1.00  0.00           C
ATOM   3856  HB1 LEU A 252      15.180  34.200  64.320  1.00  0.00           H
ATOM   3857  HB2 LEU A 252      16.690  35.010  64.550  1.00  0.00           H
ATOM   3858  CG  LEU A 252      15.930  34.890  62.560  1.00  0.00           C
ATOM   3859  HG  LEU A 252      16.490  35.720  62.130  1.00  0.00           H
ATOM   3860  CD1 LEU A 252      16.850  33.610  62.260  1.00  0.00           C
ATOM   3861 1HD1 LEU A 252      16.420  32.650  62.550  1.00  0.00           H
ATOM   3862 2HD1 LEU A 252      16.970  33.580  61.180  1.00  0.00           H
ATOM   3863 3HD1 LEU A 252      17.790  33.680  62.800  1.00  0.00           H
ATOM   3864  CD2 LEU A 252      14.600  34.680  61.750  1.00  0.00           C
ATOM   3865 1HD2 LEU A 252      14.010  35.600  61.760  1.00  0.00           H
ATOM   3866 2HD2 LEU A 252      14.860  34.480  60.710  1.00  0.00           H
ATOM   3867 3HD2 LEU A 252      13.990  33.870  62.170  1.00  0.00           H
ATOM   3868  C   LEU A 252      14.850  36.320  66.100  1.00  0.00           C
ATOM   3869  O   LEU A 252      14.090  35.410  66.470  1.00  0.00           O
ATOM   3870  N   THR A 253      15.290  37.290  66.880  1.00  0.00           N
ATOM   3871  H   THR A 253      15.890  38.000  66.480  1.00  0.00           H
ATOM   3872  CA  THR A 253      14.810  37.450  68.310  1.00  0.00           C
ATOM   3873  HA  THR A 253      14.330  36.580  68.750  1.00  0.00           H
ATOM   3874  CB  THR A 253      16.020  37.890  69.200  1.00  0.00           C
ATOM   3875  HB  THR A 253      15.610  38.270  70.130  1.00  0.00           H
ATOM   3876  CG2 THR A 253      17.080  36.740  69.390  1.00  0.00           C
ATOM   3877 1HG2 THR A 253      17.850  36.790  68.630  1.00  0.00           H
ATOM   3878 2HG2 THR A 253      17.620  36.680  70.340  1.00  0.00           H
ATOM   3879 3HG2 THR A 253      16.490  35.850  69.180  1.00  0.00           H
ATOM   3880  OG1 THR A 253      16.680  38.940  68.510  1.00  0.00           O
ATOM   3881  HG1 THR A 253      16.450  39.720  69.020  1.00  0.00           H
ATOM   3882  C   THR A 253      13.750  38.540  68.380  1.00  0.00           C
ATOM   3883  O   THR A 253      12.910  38.480  69.260  1.00  0.00           O
ATOM   3884  N   GLU A 254      13.670  39.480  67.410  1.00  0.00           N
ATOM   3885  H   GLU A 254      14.080  39.380  66.500  1.00  0.00           H
ATOM   3886  CA  GLU A 254      12.740  40.630  67.610  1.00  0.00           C
ATOM   3887  HA  GLU A 254      12.720  40.940  68.650  1.00  0.00           H
ATOM   3888  CB  GLU A 254      13.200  41.850  66.790  1.00  0.00           C
ATOM   3889  HB1 GLU A 254      12.360  42.530  66.660  1.00  0.00           H
ATOM   3890  HB2 GLU A 254      13.510  41.460  65.820  1.00  0.00           H
ATOM   3891  CG  GLU A 254      14.350  42.700  67.430  1.00  0.00           C
ATOM   3892  HG1 GLU A 254      14.410  43.610  66.830  1.00  0.00           H
ATOM   3893  HG2 GLU A 254      15.300  42.190  67.270  1.00  0.00           H
ATOM   3894  CD  GLU A 254      13.950  43.180  68.790  1.00  0.00           C
ATOM   3895  OE1 GLU A 254      13.340  44.230  68.940  1.00  0.00           O
ATOM   3896  OE2 GLU A 254      14.280  42.480  69.800  1.00  0.00           O
ATOM   3897  C   GLU A 254      11.220  40.220  67.360  1.00  0.00           C
ATOM   3898  O   GLU A 254      10.330  40.890  67.880  1.00  0.00           O
ATOM   3899  N   PHE A 255      10.950  39.130  66.660  1.00  0.00           N
ATOM   3900  H   PHE A 255      11.760  38.660  66.280  1.00  0.00           H
ATOM   3901  CA  PHE A 255       9.620  38.390  66.640  1.00  0.00           C
ATOM   3902  HA  PHE A 255       8.900  39.100  66.220  1.00  0.00           H
ATOM   3903  CB  PHE A 255       9.740  37.230  65.690  1.00  0.00           C
ATOM   3904  HB1 PHE A 255       8.870  36.580  65.570  1.00  0.00           H
ATOM   3905  HB2 PHE A 255      10.550  36.660  66.140  1.00  0.00           H
ATOM   3906  CG  PHE A 255      10.130  37.560  64.230  1.00  0.00           C
ATOM   3907  CD1 PHE A 255       9.180  38.100  63.330  1.00  0.00           C
ATOM   3908  HD1 PHE A 255       8.190  38.280  63.730  1.00  0.00           H
ATOM   3909  CE1 PHE A 255       9.520  38.630  62.080  1.00  0.00           C
ATOM   3910  HE1 PHE A 255       8.830  39.130  61.420  1.00  0.00           H
ATOM   3911  CZ  PHE A 255      10.860  38.450  61.680  1.00  0.00           C
ATOM   3912  HZ  PHE A 255      11.100  38.960  60.760  1.00  0.00           H
ATOM   3913  CE2 PHE A 255      11.760  37.800  62.500  1.00  0.00           C
ATOM   3914  HE2 PHE A 255      12.800  37.860  62.220  1.00  0.00           H
ATOM   3915  CD2 PHE A 255      11.460  37.350  63.790  1.00  0.00           C
ATOM   3916  HD2 PHE A 255      12.240  36.900  64.380  1.00  0.00           H
ATOM   3917  C   PHE A 255       9.030  38.030  68.000  1.00  0.00           C
ATOM   3918  O   PHE A 255       7.940  38.360  68.330  1.00  0.00           O
ATOM   3919  N   GLN A 256       9.910  37.380  68.830  1.00  0.00           N
ATOM   3920  H   GLN A 256      10.800  37.120  68.410  1.00  0.00           H
ATOM   3921  CA  GLN A 256       9.570  37.170  70.260  1.00  0.00           C
ATOM   3922  HA  GLN A 256       8.650  36.570  70.300  1.00  0.00           H
ATOM   3923  CB  GLN A 256      10.710  36.240  70.850  1.00  0.00           C
ATOM   3924  HB1 GLN A 256      11.650  36.780  70.730  1.00  0.00           H
ATOM   3925  HB2 GLN A 256      10.760  35.320  70.280  1.00  0.00           H
ATOM   3926  CG  GLN A 256      10.380  35.900  72.320  1.00  0.00           C
ATOM   3927  HG1 GLN A 256       9.470  35.310  72.370  1.00  0.00           H
ATOM   3928  HG2 GLN A 256      10.280  36.850  72.850  1.00  0.00           H
ATOM   3929  CD  GLN A 256      11.520  35.200  73.020  1.00  0.00           C
ATOM   3930  OE1 GLN A 256      11.650  33.980  73.010  1.00  0.00           O
ATOM   3931  NE2 GLN A 256      12.430  35.910  73.620  1.00  0.00           N
ATOM   3932 1HE2 GLN A 256      12.450  36.900  73.450  1.00  0.00           H
ATOM   3933 2HE2 GLN A 256      13.100  35.360  74.140  1.00  0.00           H
ATOM   3934  C   GLN A 256       9.370  38.430  71.070  1.00  0.00           C
ATOM   3935  O   GLN A 256       8.390  38.440  71.790  1.00  0.00           O
ATOM   3936  N   THR A 257      10.180  39.500  70.830  1.00  0.00           N
ATOM   3937  H   THR A 257      10.920  39.450  70.150  1.00  0.00           H
ATOM   3938  CA  THR A 257       9.980  40.770  71.420  1.00  0.00           C
ATOM   3939  HA  THR A 257      10.050  40.540  72.490  1.00  0.00           H
ATOM   3940  CB  THR A 257      11.170  41.730  70.990  1.00  0.00           C
ATOM   3941  HB  THR A 257      11.050  41.930  69.930  1.00  0.00           H
ATOM   3942  CG2 THR A 257      11.140  43.070  71.750  1.00  0.00           C
ATOM   3943 1HG2 THR A 257      12.090  43.600  71.700  1.00  0.00           H
ATOM   3944 2HG2 THR A 257      10.250  43.670  71.550  1.00  0.00           H
ATOM   3945 3HG2 THR A 257      11.170  42.810  72.800  1.00  0.00           H
ATOM   3946  OG1 THR A 257      12.390  41.100  71.180  1.00  0.00           O
ATOM   3947  HG1 THR A 257      13.070  41.680  70.840  1.00  0.00           H
ATOM   3948  C   THR A 257       8.560  41.330  71.140  1.00  0.00           C
ATOM   3949  O   THR A 257       7.790  41.440  72.090  1.00  0.00           O
ATOM   3950  N   ASN A 258       8.250  41.540  69.830  1.00  0.00           N
ATOM   3951  H   ASN A 258       8.970  41.270  69.170  1.00  0.00           H
ATOM   3952  CA  ASN A 258       7.140  42.330  69.240  1.00  0.00           C
ATOM   3953  HA  ASN A 258       7.100  43.090  70.020  1.00  0.00           H
ATOM   3954  CB  ASN A 258       7.530  43.020  67.930  1.00  0.00           C
ATOM   3955  HB1 ASN A 258       6.910  43.890  67.680  1.00  0.00           H
ATOM   3956  HB2 ASN A 258       7.490  42.420  67.030  1.00  0.00           H
ATOM   3957  CG  ASN A 258       8.950  43.620  67.980  1.00  0.00           C
ATOM   3958  OD1 ASN A 258       9.290  44.500  68.690  1.00  0.00           O
ATOM   3959  ND2 ASN A 258       9.660  43.500  66.940  1.00  0.00           N
ATOM   3960 1HD2 ASN A 258       9.530  42.710  66.320  1.00  0.00           H
ATOM   3961 2HD2 ASN A 258      10.570  43.940  66.940  1.00  0.00           H
ATOM   3962  C   ASN A 258       5.760  41.690  69.090  1.00  0.00           C
ATOM   3963  O   ASN A 258       4.660  42.310  69.240  1.00  0.00           O
ATOM   3964  N   LEU A 259       5.800  40.370  68.940  1.00  0.00           N
ATOM   3965  H   LEU A 259       6.690  39.910  68.810  1.00  0.00           H
ATOM   3966  CA  LEU A 259       4.670  39.470  68.640  1.00  0.00           C
ATOM   3967  HA  LEU A 259       3.780  40.070  68.480  1.00  0.00           H
ATOM   3968  CB  LEU A 259       4.940  38.690  67.290  1.00  0.00           C
ATOM   3969  HB1 LEU A 259       3.980  38.250  67.000  1.00  0.00           H
ATOM   3970  HB2 LEU A 259       5.680  37.980  67.670  1.00  0.00           H
ATOM   3971  CG  LEU A 259       5.420  39.490  66.100  1.00  0.00           C
ATOM   3972  HG  LEU A 259       6.390  39.950  66.240  1.00  0.00           H
ATOM   3973  CD1 LEU A 259       5.440  38.680  64.830  1.00  0.00           C
ATOM   3974 1HD1 LEU A 259       5.910  37.730  65.050  1.00  0.00           H
ATOM   3975 2HD1 LEU A 259       4.400  38.600  64.500  1.00  0.00           H
ATOM   3976 3HD1 LEU A 259       5.930  39.250  64.040  1.00  0.00           H
ATOM   3977  CD2 LEU A 259       4.560  40.770  65.860  1.00  0.00           C
ATOM   3978 1HD2 LEU A 259       4.620  41.500  66.670  1.00  0.00           H
ATOM   3979 2HD2 LEU A 259       4.970  41.230  64.970  1.00  0.00           H
ATOM   3980 3HD2 LEU A 259       3.490  40.550  65.780  1.00  0.00           H
ATOM   3981  C   LEU A 259       4.240  38.500  69.690  1.00  0.00           C
ATOM   3982  O   LEU A 259       3.140  38.000  69.630  1.00  0.00           O
ATOM   3983  N   VAL A 260       5.090  38.190  70.660  1.00  0.00           N
ATOM   3984  H   VAL A 260       5.940  38.730  70.710  1.00  0.00           H
ATOM   3985  CA  VAL A 260       4.810  37.140  71.640  1.00  0.00           C
ATOM   3986  HA  VAL A 260       3.850  36.720  71.340  1.00  0.00           H
ATOM   3987  CB  VAL A 260       5.920  36.080  71.590  1.00  0.00           C
ATOM   3988  HB  VAL A 260       6.890  36.390  71.980  1.00  0.00           H
ATOM   3989  CG1 VAL A 260       5.520  34.880  72.470  1.00  0.00           C
ATOM   3990 1HG1 VAL A 260       6.230  34.050  72.440  1.00  0.00           H
ATOM   3991 2HG1 VAL A 260       5.440  35.260  73.490  1.00  0.00           H
ATOM   3992 3HG1 VAL A 260       4.600  34.360  72.220  1.00  0.00           H
ATOM   3993  CG2 VAL A 260       6.070  35.520  70.140  1.00  0.00           C
ATOM   3994 1HG2 VAL A 260       6.330  36.250  69.380  1.00  0.00           H
ATOM   3995 2HG2 VAL A 260       6.950  34.880  70.090  1.00  0.00           H
ATOM   3996 3HG2 VAL A 260       5.180  34.990  69.790  1.00  0.00           H
ATOM   3997  C   VAL A 260       4.620  37.630  73.060  1.00  0.00           C
ATOM   3998  O   VAL A 260       5.600  37.900  73.710  1.00  0.00           O
ATOM   3999  N   PRO A 261       3.420  37.490  73.630  1.00  0.00           N
ATOM   4000  CD  PRO A 261       2.120  37.110  73.100  1.00  0.00           C
ATOM   4001  HD1 PRO A 261       1.870  36.060  73.260  1.00  0.00           H
ATOM   4002  HD2 PRO A 261       2.110  37.170  72.010  1.00  0.00           H
ATOM   4003  CG  PRO A 261       1.150  38.060  73.760  1.00  0.00           C
ATOM   4004  HG1 PRO A 261       0.160  37.610  73.750  1.00  0.00           H
ATOM   4005  HG2 PRO A 261       1.190  39.000  73.210  1.00  0.00           H
ATOM   4006  CB  PRO A 261       1.740  38.210  75.170  1.00  0.00           C
ATOM   4007  HB1 PRO A 261       1.230  37.550  75.880  1.00  0.00           H
ATOM   4008  HB2 PRO A 261       1.500  39.190  75.580  1.00  0.00           H
ATOM   4009  CA  PRO A 261       3.260  37.950  75.000  1.00  0.00           C
ATOM   4010  HA  PRO A 261       3.740  38.900  75.200  1.00  0.00           H
ATOM   4011  C   PRO A 261       3.880  36.980  76.000  1.00  0.00           C
ATOM   4012  O   PRO A 261       4.430  37.510  76.980  1.00  0.00           O
ATOM   4013  N   TYR A 262       3.880  35.650  75.750  1.00  0.00           N
ATOM   4014  H   TYR A 262       3.500  35.350  74.860  1.00  0.00           H
ATOM   4015  CA  TYR A 262       4.540  34.640  76.600  1.00  0.00           C
ATOM   4016  HA  TYR A 262       5.480  35.050  76.980  1.00  0.00           H
ATOM   4017  CB  TYR A 262       3.730  34.130  77.750  1.00  0.00           C
ATOM   4018  HB1 TYR A 262       4.260  33.380  78.330  1.00  0.00           H
ATOM   4019  HB2 TYR A 262       2.890  33.690  77.210  1.00  0.00           H
ATOM   4020  CG  TYR A 262       3.220  35.160  78.760  1.00  0.00           C
ATOM   4021  CD1 TYR A 262       4.190  35.630  79.620  1.00  0.00           C
ATOM   4022  HD1 TYR A 262       5.250  35.430  79.540  1.00  0.00           H
ATOM   4023  CE1 TYR A 262       3.810  36.420  80.730  1.00  0.00           C
ATOM   4024  HE1 TYR A 262       4.510  36.900  81.390  1.00  0.00           H
ATOM   4025  CZ  TYR A 262       2.440  36.620  81.020  1.00  0.00           C
ATOM   4026  OH  TYR A 262       2.010  37.310  82.130  1.00  0.00           O
ATOM   4027  HH  TYR A 262       2.750  37.570  82.680  1.00  0.00           H
ATOM   4028  CE2 TYR A 262       1.450  36.120  80.110  1.00  0.00           C
ATOM   4029  HE2 TYR A 262       0.400  36.200  80.310  1.00  0.00           H
ATOM   4030  CD2 TYR A 262       1.880  35.450  78.950  1.00  0.00           C
ATOM   4031  HD2 TYR A 262       1.170  34.970  78.280  1.00  0.00           H
ATOM   4032  C   TYR A 262       4.860  33.350  75.720  1.00  0.00           C
ATOM   4033  O   TYR A 262       4.130  33.040  74.780  1.00  0.00           O
ATOM   4034  N   PRO A 263       5.980  32.630  75.910  1.00  0.00           N
ATOM   4035  CD  PRO A 263       6.890  32.570  77.040  1.00  0.00           C
ATOM   4036  HD1 PRO A 263       6.540  31.940  77.860  1.00  0.00           H
ATOM   4037  HD2 PRO A 263       6.940  33.560  77.480  1.00  0.00           H
ATOM   4038  CG  PRO A 263       8.300  32.200  76.580  1.00  0.00           C
ATOM   4039  HG1 PRO A 263       8.920  31.770  77.370  1.00  0.00           H
ATOM   4040  HG2 PRO A 263       8.800  33.110  76.280  1.00  0.00           H
ATOM   4041  CB  PRO A 263       7.900  31.120  75.470  1.00  0.00           C
ATOM   4042  HB1 PRO A 263       7.760  30.170  75.990  1.00  0.00           H
ATOM   4043  HB2 PRO A 263       8.680  30.930  74.730  1.00  0.00           H
ATOM   4044  CA  PRO A 263       6.650  31.790  74.830  1.00  0.00           C
ATOM   4045  HA  PRO A 263       7.120  32.440  74.090  1.00  0.00           H
ATOM   4046  C   PRO A 263       5.820  30.730  74.150  1.00  0.00           C
ATOM   4047  O   PRO A 263       6.020  30.460  72.940  1.00  0.00           O
ATOM   4048  N   ARG A 264       4.790  30.100  74.770  1.00  0.00           N
ATOM   4049  H   ARG A 264       4.700  30.390  75.740  1.00  0.00           H
ATOM   4050  CA  ARG A 264       3.980  29.120  74.170  1.00  0.00           C
ATOM   4051  HA  ARG A 264       4.580  28.500  73.500  1.00  0.00           H
ATOM   4052  CB  ARG A 264       3.190  28.190  75.170  1.00  0.00           C
ATOM   4053  HB1 ARG A 264       2.360  27.620  74.760  1.00  0.00           H
ATOM   4054  HB2 ARG A 264       2.760  28.900  75.880  1.00  0.00           H
ATOM   4055  CG  ARG A 264       4.140  27.320  76.000  1.00  0.00           C
ATOM   4056  HG1 ARG A 264       4.840  27.960  76.540  1.00  0.00           H
ATOM   4057  HG2 ARG A 264       4.670  26.660  75.320  1.00  0.00           H
ATOM   4058  CD  ARG A 264       3.500  26.440  77.040  1.00  0.00           C
ATOM   4059  HD1 ARG A 264       4.260  25.750  77.400  1.00  0.00           H
ATOM   4060  HD2 ARG A 264       2.710  25.900  76.520  1.00  0.00           H
ATOM   4061  NE  ARG A 264       2.860  27.210  78.130  1.00  0.00           N
ATOM   4062  HE  ARG A 264       2.690  28.190  77.970  1.00  0.00           H
ATOM   4063  CZ  ARG A 264       2.960  26.910  79.390  1.00  0.00           C
ATOM   4064  NH1 ARG A 264       3.240  25.750  79.900  1.00  0.00           N
ATOM   4065 1HH1 ARG A 264       3.420  25.000  79.250  1.00  0.00           H
ATOM   4066 2HH1 ARG A 264       3.560  25.760  80.860  1.00  0.00           H
ATOM   4067  NH2 ARG A 264       2.780  27.870  80.270  1.00  0.00           N
ATOM   4068 1HH2 ARG A 264       2.460  28.750  79.880  1.00  0.00           H
ATOM   4069 2HH2 ARG A 264       3.110  27.810  81.220  1.00  0.00           H
ATOM   4070  C   ARG A 264       2.950  29.780  73.210  1.00  0.00           C
ATOM   4071  O   ARG A 264       2.480  29.130  72.240  1.00  0.00           O
ATOM   4072  N   ILE A 265       2.540  31.070  73.440  1.00  0.00           N
ATOM   4073  H   ILE A 265       3.010  31.690  74.080  1.00  0.00           H
ATOM   4074  CA  ILE A 265       1.530  31.680  72.610  1.00  0.00           C
ATOM   4075  HA  ILE A 265       0.990  30.870  72.120  1.00  0.00           H
ATOM   4076  CB  ILE A 265       0.550  32.520  73.470  1.00  0.00           C
ATOM   4077  HB  ILE A 265       0.000  33.190  72.810  1.00  0.00           H
ATOM   4078  CG2 ILE A 265     135.150  31.640  74.370  1.00  0.00           C
ATOM   4079 1HG2 ILE A 265       0.190  31.170  75.180  1.00  0.00           H
ATOM   4080 2HG2 ILE A 265     134.380  32.280  74.820  1.00  0.00           H
ATOM   4081 3HG2 ILE A 265     134.600  30.860  73.840  1.00  0.00           H
ATOM   4082  CG1 ILE A 265       1.200  33.470  74.480  1.00  0.00           C
ATOM   4083 1HG1 ILE A 265       2.050  33.910  73.960  1.00  0.00           H
ATOM   4084 2HG1 ILE A 265       1.570  32.940  75.350  1.00  0.00           H
ATOM   4085  CD  ILE A 265       0.210  34.660  74.880  1.00  0.00           C
ATOM   4086  HD1 ILE A 265       0.800  35.350  75.480  1.00  0.00           H
ATOM   4087  HD2 ILE A 265     135.290  35.200  74.040  1.00  0.00           H
ATOM   4088  HD3 ILE A 265     134.960  34.230  75.520  1.00  0.00           H
ATOM   4089  C   ILE A 265       2.190  32.490  71.460  1.00  0.00           C
ATOM   4090  O   ILE A 265       2.010  33.750  71.350  1.00  0.00           O
ATOM   4091  N   HIS A 266       3.100  31.850  70.640  1.00  0.00           N
ATOM   4092  H   HIS A 266       3.320  30.920  70.940  1.00  0.00           H
ATOM   4093  CA  HIS A 266       3.860  32.530  69.590  1.00  0.00           C
ATOM   4094  HA  HIS A 266       3.750  33.600  69.800  1.00  0.00           H
ATOM   4095  CB  HIS A 266       5.340  32.180  69.740  1.00  0.00           C
ATOM   4096  HB1 HIS A 266       5.710  32.380  70.750  1.00  0.00           H
ATOM   4097  HB2 HIS A 266       5.950  32.840  69.120  1.00  0.00           H
ATOM   4098  CG  HIS A 266       5.760  30.710  69.340  1.00  0.00           C
ATOM   4099  ND1 HIS A 266       6.200  29.790  70.290  1.00  0.00           N
ATOM   4100  HD1 HIS A 266       6.470  29.890  71.260  1.00  0.00           H
ATOM   4101  CE1 HIS A 266       6.510  28.690  69.670  1.00  0.00           C
ATOM   4102  HE1 HIS A 266       7.020  27.850  70.130  1.00  0.00           H
ATOM   4103  NE2 HIS A 266       6.210  28.840  68.320  1.00  0.00           N
ATOM   4104  CD2 HIS A 266       5.650  30.080  68.190  1.00  0.00           C
ATOM   4105  HD2 HIS A 266       5.270  30.480  67.260  1.00  0.00           H
ATOM   4106  C   HIS A 266       3.410  32.360  68.190  1.00  0.00           C
ATOM   4107  O   HIS A 266       4.200  32.600  67.320  1.00  0.00           O
ATOM   4108  N   PHE A 267       2.140  31.960  68.090  1.00  0.00           N
ATOM   4109  H   PHE A 267       1.580  31.760  68.910  1.00  0.00           H
ATOM   4110  CA  PHE A 267       1.430  32.070  66.780  1.00  0.00           C
ATOM   4111  HA  PHE A 267       2.180  32.010  65.990  1.00  0.00           H
ATOM   4112  CB  PHE A 267       0.540  30.830  66.610  1.00  0.00           C
ATOM   4113  HB1 PHE A 267     135.410  31.030  65.750  1.00  0.00           H
ATOM   4114  HB2 PHE A 267       0.000  30.750  67.550  1.00  0.00           H
ATOM   4115  CG  PHE A 267       1.240  29.640  66.110  1.00  0.00           C
ATOM   4116  CD1 PHE A 267       1.730  28.780  67.110  1.00  0.00           C
ATOM   4117  HD1 PHE A 267       1.770  29.050  68.160  1.00  0.00           H
ATOM   4118  CE1 PHE A 267       2.320  27.520  66.690  1.00  0.00           C
ATOM   4119  HE1 PHE A 267       2.700  26.750  67.350  1.00  0.00           H
ATOM   4120  CZ  PHE A 267       2.480  27.310  65.270  1.00  0.00           C
ATOM   4121  HZ  PHE A 267       2.930  26.400  64.910  1.00  0.00           H
ATOM   4122  CE2 PHE A 267       1.940  28.200  64.320  1.00  0.00           C
ATOM   4123  HE2 PHE A 267       1.910  27.960  63.270  1.00  0.00           H
ATOM   4124  CD2 PHE A 267       1.380  29.380  64.730  1.00  0.00           C
ATOM   4125  HD2 PHE A 267       0.920  30.060  64.020  1.00  0.00           H
ATOM   4126  C   PHE A 267       0.730  33.470  66.780  1.00  0.00           C
ATOM   4127  O   PHE A 267     135.190  33.580  67.390  1.00  0.00           O
ATOM   4128  N   PRO A 268       1.310  34.450  66.050  1.00  0.00           N
ATOM   4129  CD  PRO A 268       2.780  34.550  65.720  1.00  0.00           C
ATOM   4130  HD1 PRO A 268       3.230  33.670  65.270  1.00  0.00           H
ATOM   4131  HD2 PRO A 268       3.330  34.740  66.640  1.00  0.00           H
ATOM   4132  CG  PRO A 268       2.800  35.710  64.860  1.00  0.00           C
ATOM   4133  HG1 PRO A 268       2.680  35.420  63.820  1.00  0.00           H
ATOM   4134  HG2 PRO A 268       3.780  36.180  64.940  1.00  0.00           H
ATOM   4135  CB  PRO A 268       1.610  36.610  65.170  1.00  0.00           C
ATOM   4136  HB1 PRO A 268       1.370  37.290  64.340  1.00  0.00           H
ATOM   4137  HB2 PRO A 268       1.900  37.190  66.050  1.00  0.00           H
ATOM   4138  CA  PRO A 268       0.520  35.590  65.550  1.00  0.00           C
ATOM   4139  HA  PRO A 268     135.370  35.930  66.340  1.00  0.00           H
ATOM   4140  C   PRO A 268     135.190  35.230  64.310  1.00  0.00           C
ATOM   4141  O   PRO A 268       0.070  34.550  63.410  1.00  0.00           O
ATOM   4142  N   LEU A 269     134.000  35.760  64.270  1.00  0.00           N
ATOM   4143  H   LEU A 269     133.660  36.310  65.050  1.00  0.00           H
ATOM   4144  CA  LEU A 269     133.130  35.820  63.120  1.00  0.00           C
ATOM   4145  HA  LEU A 269     133.070  34.820  62.700  1.00  0.00           H
ATOM   4146  CB  LEU A 269     131.660  36.190  63.610  1.00  0.00           C
ATOM   4147  HB1 LEU A 269     131.760  37.070  64.240  1.00  0.00           H
ATOM   4148  HB2 LEU A 269     131.260  35.390  64.230  1.00  0.00           H
ATOM   4149  CG  LEU A 269     130.610  36.640  62.540  1.00  0.00           C
ATOM   4150  HG  LEU A 269     131.070  37.560  62.160  1.00  0.00           H
ATOM   4151  CD1 LEU A 269     130.340  35.580  61.480  1.00  0.00           C
ATOM   4152 1HD1 LEU A 269     131.240  35.530  60.860  1.00  0.00           H
ATOM   4153 2HD1 LEU A 269     130.200  34.610  61.950  1.00  0.00           H
ATOM   4154 3HD1 LEU A 269     129.510  35.920  60.870  1.00  0.00           H
ATOM   4155  CD2 LEU A 269     129.310  37.010  63.230  1.00  0.00           C
ATOM   4156 1HD2 LEU A 269     129.500  37.460  64.200  1.00  0.00           H
ATOM   4157 2HD2 LEU A 269     128.570  37.480  62.570  1.00  0.00           H
ATOM   4158 3HD2 LEU A 269     128.920  36.030  63.520  1.00  0.00           H
ATOM   4159  C   LEU A 269     133.650  36.800  62.040  1.00  0.00           C
ATOM   4160  O   LEU A 269     134.050  37.900  62.310  1.00  0.00           O
ATOM   4161  N   ALA A 270     133.630  36.340  60.800  1.00  0.00           N
ATOM   4162  H   ALA A 270     133.270  35.410  60.670  1.00  0.00           H
ATOM   4163  CA  ALA A 270     133.940  37.080  59.620  1.00  0.00           C
ATOM   4164  HA  ALA A 270     134.550  37.940  59.880  1.00  0.00           H
ATOM   4165  CB  ALA A 270     134.610  36.170  58.610  1.00  0.00           C
ATOM   4166  HB1 ALA A 270     134.430  36.460  57.570  1.00  0.00           H
ATOM   4167  HB2 ALA A 270       0.150  36.350  58.800  1.00  0.00           H
ATOM   4168  HB3 ALA A 270     134.240  35.140  58.700  1.00  0.00           H
ATOM   4169  C   ALA A 270     132.540  37.520  59.040  1.00  0.00           C
ATOM   4170  O   ALA A 270     131.550  36.810  58.750  1.00  0.00           O
ATOM   4171  N   THR A 271     132.620  38.770  58.540  1.00  0.00           N
ATOM   4172  H   THR A 271     133.490  39.240  58.740  1.00  0.00           H
ATOM   4173  CA  THR A 271     131.750  39.430  57.560  1.00  0.00           C
ATOM   4174  HA  THR A 271     131.100  38.690  57.100  1.00  0.00           H
ATOM   4175  CB  THR A 271     130.840  40.510  58.290  1.00  0.00           C
ATOM   4176  HB  THR A 271     130.610  41.310  57.590  1.00  0.00           H
ATOM   4177  CG2 THR A 271     129.520  39.970  58.860  1.00  0.00           C
ATOM   4178 1HG2 THR A 271     129.580  39.010  59.370  1.00  0.00           H
ATOM   4179 2HG2 THR A 271     129.100  40.730  59.520  1.00  0.00           H
ATOM   4180 3HG2 THR A 271     128.830  39.660  58.080  1.00  0.00           H
ATOM   4181  OG1 THR A 271     131.490  41.110  59.360  1.00  0.00           O
ATOM   4182  HG1 THR A 271     130.990  41.930  59.440  1.00  0.00           H
ATOM   4183  C   THR A 271     132.750  40.060  56.510  1.00  0.00           C
ATOM   4184  O   THR A 271     133.870  40.460  56.880  1.00  0.00           O
ATOM   4185  N   TYR A 272     132.250  40.130  55.280  1.00  0.00           N
ATOM   4186  H   TYR A 272     131.270  39.940  55.140  1.00  0.00           H
ATOM   4187  CA  TYR A 272     133.010  40.740  54.160  1.00  0.00           C
ATOM   4188  HA  TYR A 272     133.710  41.480  54.520  1.00  0.00           H
ATOM   4189  CB  TYR A 272     133.810  39.590  53.480  1.00  0.00           C
ATOM   4190  HB1 TYR A 272     133.110  38.820  53.150  1.00  0.00           H
ATOM   4191  HB2 TYR A 272     134.470  39.050  54.160  1.00  0.00           H
ATOM   4192  CG  TYR A 272     134.640  40.120  52.310  1.00  0.00           C
ATOM   4193  CD1 TYR A 272       0.330  40.800  52.590  1.00  0.00           C
ATOM   4194  HD1 TYR A 272       0.770  40.880  53.570  1.00  0.00           H
ATOM   4195  CE1 TYR A 272       1.080  41.320  51.500  1.00  0.00           C
ATOM   4196  HE1 TYR A 272       1.980  41.860  51.760  1.00  0.00           H
ATOM   4197  CZ  TYR A 272       0.520  41.240  50.200  1.00  0.00           C
ATOM   4198  OH  TYR A 272       1.180  41.860  49.230  1.00  0.00           O
ATOM   4199  HH  TYR A 272       0.730  41.790  48.380  1.00  0.00           H
ATOM   4200  CE2 TYR A 272     134.740  40.690  49.970  1.00  0.00           C
ATOM   4201  HE2 TYR A 272     134.300  40.730  48.980  1.00  0.00           H
ATOM   4202  CD2 TYR A 272     134.010  40.130  51.070  1.00  0.00           C
ATOM   4203  HD2 TYR A 272     133.080  39.610  50.890  1.00  0.00           H
ATOM   4204  C   TYR A 272     132.050  41.400  53.170  1.00  0.00           C
ATOM   4205  O   TYR A 272     130.880  41.050  53.070  1.00  0.00           O
ATOM   4206  N   ALA A 273     132.520  42.580  52.600  1.00  0.00           N
ATOM   4207  H   ALA A 273     133.410  42.970  52.880  1.00  0.00           H
ATOM   4208  CA  ALA A 273     131.670  43.340  51.630  1.00  0.00           C
ATOM   4209  HA  ALA A 273     130.920  42.700  51.170  1.00  0.00           H
ATOM   4210  CB  ALA A 273     130.920  44.500  52.290  1.00  0.00           C
ATOM   4211  HB1 ALA A 273     131.600  45.040  52.940  1.00  0.00           H
ATOM   4212  HB2 ALA A 273     130.450  45.120  51.520  1.00  0.00           H
ATOM   4213  HB3 ALA A 273     130.160  43.990  52.880  1.00  0.00           H
ATOM   4214  C   ALA A 273     132.580  43.890  50.550  1.00  0.00           C
ATOM   4215  O   ALA A 273     133.700  44.250  50.870  1.00  0.00           O
ATOM   4216  N   PRO A 274     132.170  44.000  49.280  1.00  0.00           N
ATOM   4217  CD  PRO A 274     132.930  44.720  48.290  1.00  0.00           C
ATOM   4218  HD1 PRO A 274     133.890  44.220  48.200  1.00  0.00           H
ATOM   4219  HD2 PRO A 274     133.120  45.690  48.740  1.00  0.00           H
ATOM   4220  CG  PRO A 274     132.070  44.960  47.010  1.00  0.00           C
ATOM   4221  HG1 PRO A 274     132.510  44.460  46.150  1.00  0.00           H
ATOM   4222  HG2 PRO A 274     131.930  46.000  46.720  1.00  0.00           H
ATOM   4223  CB  PRO A 274     130.730  44.360  47.500  1.00  0.00           C
ATOM   4224  HB1 PRO A 274     130.240  43.750  46.740  1.00  0.00           H
ATOM   4225  HB2 PRO A 274     130.010  45.150  47.730  1.00  0.00           H
ATOM   4226  CA  PRO A 274     130.880  43.470  48.720  1.00  0.00           C
ATOM   4227  HA  PRO A 274     130.020  43.620  49.370  1.00  0.00           H
ATOM   4228  C   PRO A 274     130.950  41.940  48.380  1.00  0.00           C
ATOM   4229  O   PRO A 274     132.010  41.390  48.150  1.00  0.00           O
ATOM   4230  N   VAL A 275     129.800  41.280  48.280  1.00  0.00           N
ATOM   4231  H   VAL A 275     128.930  41.690  48.590  1.00  0.00           H
ATOM   4232  CA  VAL A 275     129.600  39.940  47.730  1.00  0.00           C
ATOM   4233  HA  VAL A 275     130.530  39.680  47.230  1.00  0.00           H
ATOM   4234  CB  VAL A 275     129.450  38.840  48.730  1.00  0.00           C
ATOM   4235  HB  VAL A 275     129.340  37.900  48.190  1.00  0.00           H
ATOM   4236  CG1 VAL A 275     130.720  38.720  49.660  1.00  0.00           C
ATOM   4237 1HG1 VAL A 275     131.650  38.720  49.100  1.00  0.00           H
ATOM   4238 2HG1 VAL A 275     130.780  39.550  50.370  1.00  0.00           H
ATOM   4239 3HG1 VAL A 275     130.640  37.800  50.240  1.00  0.00           H
ATOM   4240  CG2 VAL A 275     128.150  39.120  49.580  1.00  0.00           C
ATOM   4241 1HG2 VAL A 275     127.230  39.100  48.990  1.00  0.00           H
ATOM   4242 2HG2 VAL A 275     128.080  38.330  50.330  1.00  0.00           H
ATOM   4243 3HG2 VAL A 275     128.160  40.080  50.110  1.00  0.00           H
ATOM   4244  C   VAL A 275     128.500  39.840  46.630  1.00  0.00           C
ATOM   4245  O   VAL A 275     128.140  38.790  46.150  1.00  0.00           O
ATOM   4246  N   ILE A 276     128.000  41.080  46.300  1.00  0.00           N
ATOM   4247  H   ILE A 276     128.070  41.820  46.980  1.00  0.00           H
ATOM   4248  CA  ILE A 276     127.140  41.330  45.170  1.00  0.00           C
ATOM   4249  HA  ILE A 276     126.680  40.370  44.930  1.00  0.00           H
ATOM   4250  CB  ILE A 276     126.040  42.410  45.440  1.00  0.00           C
ATOM   4251  HB  ILE A 276     125.360  42.030  46.200  1.00  0.00           H
ATOM   4252  CG2 ILE A 276     126.630  43.780  45.980  1.00  0.00           C
ATOM   4253 1HG2 ILE A 276     125.770  44.420  46.180  1.00  0.00           H
ATOM   4254 2HG2 ILE A 276     127.330  43.700  46.820  1.00  0.00           H
ATOM   4255 3HG2 ILE A 276     127.130  44.360  45.210  1.00  0.00           H
ATOM   4256  CG1 ILE A 276     125.200  42.740  44.170  1.00  0.00           C
ATOM   4257 1HG1 ILE A 276     125.870  43.280  43.500  1.00  0.00           H
ATOM   4258 2HG1 ILE A 276     124.450  43.480  44.440  1.00  0.00           H
ATOM   4259  CD  ILE A 276     124.400  41.640  43.500  1.00  0.00           C
ATOM   4260  HD1 ILE A 276     123.720  41.120  44.170  1.00  0.00           H
ATOM   4261  HD2 ILE A 276     123.880  42.000  42.610  1.00  0.00           H
ATOM   4262  HD3 ILE A 276     125.090  40.990  42.960  1.00  0.00           H
ATOM   4263  C   ILE A 276     128.130  41.690  44.000  1.00  0.00           C
ATOM   4264  O   ILE A 276     128.930  42.640  44.180  1.00  0.00           O
ATOM   4265  N   SER A 277     128.150  40.930  42.910  1.00  0.00           N
ATOM   4266  H   SER A 277     127.410  40.250  42.880  1.00  0.00           H
ATOM   4267  CA  SER A 277     129.060  41.010  41.770  1.00  0.00           C
ATOM   4268  HA  SER A 277     130.040  41.370  42.090  1.00  0.00           H
ATOM   4269  CB  SER A 277     129.320  39.660  41.130  1.00  0.00           C
ATOM   4270  HB1 SER A 277     128.390  39.260  40.720  1.00  0.00           H
ATOM   4271  HB2 SER A 277     129.730  39.020  41.910  1.00  0.00           H
ATOM   4272  OG  SER A 277     130.310  39.700  40.110  1.00  0.00           O
ATOM   4273  HG  SER A 277     130.580  38.800  39.930  1.00  0.00           H
ATOM   4274  C   SER A 277     128.520  42.100  40.790  1.00  0.00           C
ATOM   4275  O   SER A 277     127.300  42.320  40.760  1.00  0.00           O
ATOM   4276  N   ALA A 278     129.470  42.680  39.990  1.00  0.00           N
ATOM   4277  H   ALA A 278     130.380  42.260  40.100  1.00  0.00           H
ATOM   4278  CA  ALA A 278     129.310  43.750  39.010  1.00  0.00           C
ATOM   4279  HA  ALA A 278     130.250  43.800  38.460  1.00  0.00           H
ATOM   4280  CB  ALA A 278     128.400  43.260  37.850  1.00  0.00           C
ATOM   4281  HB1 ALA A 278     127.360  43.330  38.170  1.00  0.00           H
ATOM   4282  HB2 ALA A 278     128.480  43.840  36.930  1.00  0.00           H
ATOM   4283  HB3 ALA A 278     128.570  42.190  37.740  1.00  0.00           H
ATOM   4284  C   ALA A 278     128.840  45.100  39.600  1.00  0.00           C
ATOM   4285  O   ALA A 278     128.020  45.810  39.020  1.00  0.00           O
ATOM   4286  N   GLU A 284     129.260  45.300  40.850  1.00  0.00           N
ATOM   4287  H   GLU A 284     129.910  44.600  41.170  1.00  0.00           H
ATOM   4288  CA  GLU A 284     128.650  46.350  41.650  1.00  0.00           C
ATOM   4289  HA  GLU A 284     128.190  47.140  41.060  1.00  0.00           H
ATOM   4290  CB  GLU A 284     127.570  45.620  42.520  1.00  0.00           C
ATOM   4291  HB1 GLU A 284     128.170  44.960  43.140  1.00  0.00           H
ATOM   4292  HB2 GLU A 284     127.000  45.030  41.810  1.00  0.00           H
ATOM   4293  CG  GLU A 284     126.590  46.520  43.370  1.00  0.00           C
ATOM   4294  HG1 GLU A 284     127.170  47.060  44.120  1.00  0.00           H
ATOM   4295  HG2 GLU A 284     125.840  45.790  43.680  1.00  0.00           H
ATOM   4296  CD  GLU A 284     125.820  47.600  42.540  1.00  0.00           C
ATOM   4297  OE1 GLU A 284     126.470  48.650  42.180  1.00  0.00           O
ATOM   4298  OE2 GLU A 284     124.590  47.470  42.340  1.00  0.00           O
ATOM   4299  C   GLU A 284     129.730  47.020  42.530  1.00  0.00           C
ATOM   4300  O   GLU A 284     130.650  46.350  42.990  1.00  0.00           O
ATOM   4301  N   GLN A 285     129.570  48.350  42.720  1.00  0.00           N
ATOM   4302  H   GLN A 285     128.860  48.860  42.220  1.00  0.00           H
ATOM   4303  CA  GLN A 285     130.470  49.100  43.620  1.00  0.00           C
ATOM   4304  HA  GLN A 285     131.030  48.360  44.190  1.00  0.00           H
ATOM   4305  CB  GLN A 285     131.490  49.890  42.800  1.00  0.00           C
ATOM   4306  HB1 GLN A 285     130.950  50.700  42.310  1.00  0.00           H
ATOM   4307  HB2 GLN A 285     131.870  49.220  42.030  1.00  0.00           H
ATOM   4308  CG  GLN A 285     132.580  50.500  43.640  1.00  0.00           C
ATOM   4309  HG1 GLN A 285     132.850  49.690  44.320  1.00  0.00           H
ATOM   4310  HG2 GLN A 285     132.160  51.370  44.140  1.00  0.00           H
ATOM   4311  CD  GLN A 285     133.860  50.750  42.890  1.00  0.00           C
ATOM   4312  OE1 GLN A 285     134.730  49.890  42.620  1.00  0.00           O
ATOM   4313  NE2 GLN A 285     134.120  51.930  42.490  1.00  0.00           N
ATOM   4314 1HE2 GLN A 285     133.520  52.710  42.710  1.00  0.00           H
ATOM   4315 2HE2 GLN A 285     134.950  52.170  41.950  1.00  0.00           H
ATOM   4316  C   GLN A 285     129.620  49.920  44.590  1.00  0.00           C
ATOM   4317  O   GLN A 285     128.770  50.780  44.290  1.00  0.00           O
ATOM   4318  N   LEU A 286     129.980  49.740  45.830  1.00  0.00           N
ATOM   4319  H   LEU A 286     130.660  49.010  45.990  1.00  0.00           H
ATOM   4320  CA  LEU A 286     129.410  50.370  46.980  1.00  0.00           C
ATOM   4321  HA  LEU A 286     128.550  51.000  46.770  1.00  0.00           H
ATOM   4322  CB  LEU A 286     128.960  49.230  47.910  1.00  0.00           C
ATOM   4323  HB1 LEU A 286     128.470  49.700  48.770  1.00  0.00           H
ATOM   4324  HB2 LEU A 286     129.800  48.560  48.090  1.00  0.00           H
ATOM   4325  CG  LEU A 286     127.910  48.320  47.410  1.00  0.00           C
ATOM   4326  HG  LEU A 286     128.350  47.850  46.530  1.00  0.00           H
ATOM   4327  CD1 LEU A 286     127.460  47.230  48.410  1.00  0.00           C
ATOM   4328 1HD1 LEU A 286     126.680  46.560  48.040  1.00  0.00           H
ATOM   4329 2HD1 LEU A 286     128.360  46.660  48.620  1.00  0.00           H
ATOM   4330 3HD1 LEU A 286     127.200  47.690  49.370  1.00  0.00           H
ATOM   4331  CD2 LEU A 286     126.590  48.940  46.950  1.00  0.00           C
ATOM   4332 1HD2 LEU A 286     126.740  49.700  46.190  1.00  0.00           H
ATOM   4333 2HD2 LEU A 286     125.980  48.200  46.430  1.00  0.00           H
ATOM   4334 3HD2 LEU A 286     125.990  49.310  47.780  1.00  0.00           H
ATOM   4335  C   LEU A 286     130.400  51.210  47.710  1.00  0.00           C
ATOM   4336  O   LEU A 286     131.520  50.770  47.980  1.00  0.00           O
ATOM   4337  N   SER A 287     130.000  52.390  48.220  1.00  0.00           N
ATOM   4338  H   SER A 287     129.040  52.670  48.070  1.00  0.00           H
ATOM   4339  CA  SER A 287     130.870  53.350  48.950  1.00  0.00           C
ATOM   4340  HA  SER A 287     131.800  53.570  48.430  1.00  0.00           H
ATOM   4341  CB  SER A 287     129.960  54.540  49.120  1.00  0.00           C
ATOM   4342  HB1 SER A 287     130.510  55.330  49.630  1.00  0.00           H
ATOM   4343  HB2 SER A 287     129.000  54.370  49.620  1.00  0.00           H
ATOM   4344  OG  SER A 287     129.750  55.100  47.820  1.00  0.00           O
ATOM   4345  HG  SER A 287     128.870  55.480  47.920  1.00  0.00           H
ATOM   4346  C   SER A 287     131.250  52.920  50.350  1.00  0.00           C
ATOM   4347  O   SER A 287     130.700  51.950  50.840  1.00  0.00           O
ATOM   4348  N   VAL A 288     132.180  53.590  51.030  1.00  0.00           N
ATOM   4349  H   VAL A 288     132.520  54.450  50.630  1.00  0.00           H
ATOM   4350  CA  VAL A 288     132.720  53.100  52.300  1.00  0.00           C
ATOM   4351  HA  VAL A 288     133.170  52.110  52.230  1.00  0.00           H
ATOM   4352  CB  VAL A 288     133.780  54.010  52.920  1.00  0.00           C
ATOM   4353  HB  VAL A 288     133.210  54.850  53.320  1.00  0.00           H
ATOM   4354  CG1 VAL A 288     134.440  53.360  54.150  1.00  0.00           C
ATOM   4355 1HG1 VAL A 288     133.770  53.090  54.970  1.00  0.00           H
ATOM   4356 2HG1 VAL A 288     134.720  52.350  53.850  1.00  0.00           H
ATOM   4357 3HG1 VAL A 288     135.350  53.830  54.530  1.00  0.00           H
ATOM   4358  CG2 VAL A 288     134.760  54.410  51.910  1.00  0.00           C
ATOM   4359 1HG2 VAL A 288       0.090  54.930  52.370  1.00  0.00           H
ATOM   4360 2HG2 VAL A 288     135.150  53.510  51.440  1.00  0.00           H
ATOM   4361 3HG2 VAL A 288     134.370  55.140  51.210  1.00  0.00           H
ATOM   4362  C   VAL A 288     131.550  52.890  53.300  1.00  0.00           C
ATOM   4363  O   VAL A 288     131.430  51.880  54.010  1.00  0.00           O
ATOM   4364  N   ALA A 289     130.570  53.750  53.310  1.00  0.00           N
ATOM   4365  H   ALA A 289     130.660  54.620  52.810  1.00  0.00           H
ATOM   4366  CA  ALA A 289     129.360  53.590  54.160  1.00  0.00           C
ATOM   4367  HA  ALA A 289     129.610  53.680  55.220  1.00  0.00           H
ATOM   4368  CB  ALA A 289     128.440  54.750  53.880  1.00  0.00           C
ATOM   4369  HB1 ALA A 289     127.610  54.700  54.590  1.00  0.00           H
ATOM   4370  HB2 ALA A 289     128.930  55.720  54.050  1.00  0.00           H
ATOM   4371  HB3 ALA A 289     128.040  54.710  52.870  1.00  0.00           H
ATOM   4372  C   ALA A 289     128.520  52.330  54.010  1.00  0.00           C
ATOM   4373  O   ALA A 289     128.120  51.730  54.940  1.00  0.00           O
ATOM   4374  N   GLU A 290     128.440  51.880  52.760  1.00  0.00           N
ATOM   4375  H   GLU A 290     128.790  52.410  51.970  1.00  0.00           H
ATOM   4376  CA  GLU A 290     127.610  50.800  52.290  1.00  0.00           C
ATOM   4377  HA  GLU A 290     126.660  50.790  52.820  1.00  0.00           H
ATOM   4378  CB  GLU A 290     127.330  51.060  50.790  1.00  0.00           C
ATOM   4379  HB1 GLU A 290     126.900  50.190  50.290  1.00  0.00           H
ATOM   4380  HB2 GLU A 290     128.250  51.330  50.280  1.00  0.00           H
ATOM   4381  CG  GLU A 290     126.280  52.100  50.630  1.00  0.00           C
ATOM   4382  HG1 GLU A 290     126.590  53.080  50.990  1.00  0.00           H
ATOM   4383  HG2 GLU A 290     125.350  51.930  51.180  1.00  0.00           H
ATOM   4384  CD  GLU A 290     125.930  52.130  49.160  1.00  0.00           C
ATOM   4385  OE1 GLU A 290     126.730  52.770  48.430  1.00  0.00           O
ATOM   4386  OE2 GLU A 290     124.880  51.580  48.710  1.00  0.00           O
ATOM   4387  C   GLU A 290     128.210  49.350  52.440  1.00  0.00           C
ATOM   4388  O   GLU A 290     127.470  48.380  52.730  1.00  0.00           O
ATOM   4389  N   ILE A 291     129.500  49.330  52.260  1.00  0.00           N
ATOM   4390  H   ILE A 291     129.980  50.210  52.160  1.00  0.00           H
ATOM   4391  CA  ILE A 291     130.340  48.120  52.500  1.00  0.00           C
ATOM   4392  HA  ILE A 291     129.760  47.230  52.260  1.00  0.00           H
ATOM   4393  CB  ILE A 291     131.740  48.100  51.830  1.00  0.00           C
ATOM   4394  HB  ILE A 291     132.220  47.150  52.050  1.00  0.00           H
ATOM   4395  CG2 ILE A 291     131.470  48.110  50.350  1.00  0.00           C
ATOM   4396 1HG2 ILE A 291     130.840  47.240  50.130  1.00  0.00           H
ATOM   4397 2HG2 ILE A 291     131.010  49.080  50.170  1.00  0.00           H
ATOM   4398 3HG2 ILE A 291     132.400  47.960  49.800  1.00  0.00           H
ATOM   4399  CG1 ILE A 291     132.810  49.210  52.200  1.00  0.00           C
ATOM   4400 1HG1 ILE A 291     133.220  48.990  53.180  1.00  0.00           H
ATOM   4401 2HG1 ILE A 291     132.350  50.190  52.300  1.00  0.00           H
ATOM   4402  CD  ILE A 291     133.950  49.560  51.210  1.00  0.00           C
ATOM   4403  HD1 ILE A 291     133.570  50.070  50.320  1.00  0.00           H
ATOM   4404  HD2 ILE A 291     134.840  49.960  51.690  1.00  0.00           H
ATOM   4405  HD3 ILE A 291     134.330  48.600  50.840  1.00  0.00           H
ATOM   4406  C   ILE A 291     130.580  48.030  54.050  1.00  0.00           C
ATOM   4407  O   ILE A 291     130.660  46.890  54.520  1.00  0.00           O
ATOM   4408  N   THR A 292     130.550  49.120  54.780  1.00  0.00           N
ATOM   4409  H   THR A 292     130.700  50.000  54.300  1.00  0.00           H
ATOM   4410  CA  THR A 292     130.600  49.050  56.250  1.00  0.00           C
ATOM   4411  HA  THR A 292     131.360  48.350  56.580  1.00  0.00           H
ATOM   4412  CB  THR A 292     131.080  50.380  56.870  1.00  0.00           C
ATOM   4413  HB  THR A 292     130.320  51.150  56.780  1.00  0.00           H
ATOM   4414  CG2 THR A 292     131.530  50.280  58.330  1.00  0.00           C
ATOM   4415 1HG2 THR A 292     130.750  50.330  59.100  1.00  0.00           H
ATOM   4416 2HG2 THR A 292     132.050  49.350  58.590  1.00  0.00           H
ATOM   4417 3HG2 THR A 292     132.230  51.090  58.520  1.00  0.00           H
ATOM   4418  OG1 THR A 292     132.230  50.710  56.170  1.00  0.00           O
ATOM   4419  HG1 THR A 292     132.060  51.310  55.440  1.00  0.00           H
ATOM   4420  C   THR A 292     129.340  48.600  56.840  1.00  0.00           C
ATOM   4421  O   THR A 292     129.280  47.630  57.610  1.00  0.00           O
ATOM   4422  N   ASN A 293     128.300  49.300  56.500  1.00  0.00           N
ATOM   4423  H   ASN A 293     128.420  50.090  55.890  1.00  0.00           H
ATOM   4424  CA  ASN A 293     126.940  48.900  56.880  1.00  0.00           C
ATOM   4425  HA  ASN A 293     127.020  48.850  57.960  1.00  0.00           H
ATOM   4426  CB  ASN A 293     125.890  50.020  56.700  1.00  0.00           C
ATOM   4427  HB1 ASN A 293     125.350  49.960  55.760  1.00  0.00           H
ATOM   4428  HB2 ASN A 293     126.430  50.970  56.790  1.00  0.00           H
ATOM   4429  CG  ASN A 293     124.780  50.030  57.710  1.00  0.00           C
ATOM   4430  OD1 ASN A 293     124.700  49.250  58.660  1.00  0.00           O
ATOM   4431  ND2 ASN A 293     123.980  51.030  57.630  1.00  0.00           N
ATOM   4432 1HD2 ASN A 293     123.890  51.570  56.790  1.00  0.00           H
ATOM   4433 2HD2 ASN A 293     123.240  50.900  58.310  1.00  0.00           H
ATOM   4434  C   ASN A 293     126.460  47.490  56.510  1.00  0.00           C
ATOM   4435  O   ASN A 293     125.790  46.860  57.330  1.00  0.00           O
ATOM   4436  N   ALA A 294     126.920  46.880  55.380  1.00  0.00           N
ATOM   4437  H   ALA A 294     127.540  47.450  54.820  1.00  0.00           H
ATOM   4438  CA  ALA A 294     126.570  45.480  54.920  1.00  0.00           C
ATOM   4439  HA  ALA A 294     125.590  45.270  55.350  1.00  0.00           H
ATOM   4440  CB  ALA A 294     126.650  45.340  53.400  1.00  0.00           C
ATOM   4441  HB1 ALA A 294     125.710  45.710  53.000  1.00  0.00           H
ATOM   4442  HB2 ALA A 294     127.470  45.940  52.990  1.00  0.00           H
ATOM   4443  HB3 ALA A 294     126.700  44.270  53.220  1.00  0.00           H
ATOM   4444  C   ALA A 294     127.520  44.420  55.610  1.00  0.00           C
ATOM   4445  O   ALA A 294     127.100  43.310  56.010  1.00  0.00           O
ATOM   4446  N   CYS A 295     128.690  44.890  56.080  1.00  0.00           N
ATOM   4447  H   CYS A 295     128.940  45.850  55.900  1.00  0.00           H
ATOM   4448  CA  CYS A 295     129.600  44.130  57.020  1.00  0.00           C
ATOM   4449  HA  CYS A 295     129.690  43.110  56.640  1.00  0.00           H
ATOM   4450  CB  CYS A 295     130.990  44.710  57.100  1.00  0.00           C
ATOM   4451  HB1 CYS A 295     131.360  44.480  58.090  1.00  0.00           H
ATOM   4452  HB2 CYS A 295     131.040  45.790  56.970  1.00  0.00           H
ATOM   4453  SG  CYS A 295     132.070  43.910  55.860  1.00  0.00           S
ATOM   4454  HG  CYS A 295     131.310  44.310  54.850  1.00  0.00           H
ATOM   4455  C   CYS A 295     128.940  43.810  58.400  1.00  0.00           C
ATOM   4456  O   CYS A 295     129.560  43.180  59.270  1.00  0.00           O
ATOM   4457  N   PHE A 296     127.740  44.300  58.640  1.00  0.00           N
ATOM   4458  H   PHE A 296     127.210  44.820  57.960  1.00  0.00           H
ATOM   4459  CA  PHE A 296     127.000  43.820  59.830  1.00  0.00           C
ATOM   4460  HA  PHE A 296     127.600  43.200  60.500  1.00  0.00           H
ATOM   4461  CB  PHE A 296     126.480  45.060  60.710  1.00  0.00           C
ATOM   4462  HB1 PHE A 296     125.740  44.840  61.490  1.00  0.00           H
ATOM   4463  HB2 PHE A 296     126.120  45.860  60.070  1.00  0.00           H
ATOM   4464  CG  PHE A 296     127.610  45.790  61.360  1.00  0.00           C
ATOM   4465  CD1 PHE A 296     128.500  46.580  60.560  1.00  0.00           C
ATOM   4466  HD1 PHE A 296     128.250  46.760  59.520  1.00  0.00           H
ATOM   4467  CE1 PHE A 296     129.590  47.160  61.140  1.00  0.00           C
ATOM   4468  HE1 PHE A 296     130.290  47.740  60.560  1.00  0.00           H
ATOM   4469  CZ  PHE A 296     129.760  47.060  62.570  1.00  0.00           C
ATOM   4470  HZ  PHE A 296     130.520  47.630  63.080  1.00  0.00           H
ATOM   4471  CE2 PHE A 296     128.870  46.280  63.330  1.00  0.00           C
ATOM   4472  HE2 PHE A 296     128.970  46.250  64.410  1.00  0.00           H
ATOM   4473  CD2 PHE A 296     127.790  45.720  62.770  1.00  0.00           C
ATOM   4474  HD2 PHE A 296     127.100  45.200  63.410  1.00  0.00           H
ATOM   4475  C   PHE A 296     125.880  42.850  59.610  1.00  0.00           C
ATOM   4476  O   PHE A 296     125.480  42.200  60.570  1.00  0.00           O
ATOM   4477  N   GLU A 297     125.400  42.640  58.410  1.00  0.00           N
ATOM   4478  H   GLU A 297     125.980  42.960  57.650  1.00  0.00           H
ATOM   4479  CA  GLU A 297     124.110  42.080  58.120  1.00  0.00           C
ATOM   4480  HA  GLU A 297     123.480  42.280  58.990  1.00  0.00           H
ATOM   4481  CB  GLU A 297     123.510  42.750  56.870  1.00  0.00           C
ATOM   4482  HB1 GLU A 297     123.990  42.220  56.050  1.00  0.00           H
ATOM   4483  HB2 GLU A 297     123.820  43.790  56.960  1.00  0.00           H
ATOM   4484  CG  GLU A 297     122.000  42.560  56.650  1.00  0.00           C
ATOM   4485  HG1 GLU A 297     121.740  41.510  56.760  1.00  0.00           H
ATOM   4486  HG2 GLU A 297     121.740  42.870  55.640  1.00  0.00           H
ATOM   4487  CD  GLU A 297     121.210  43.330  57.630  1.00  0.00           C
ATOM   4488  OE1 GLU A 297     121.870  43.840  58.580  1.00  0.00           O
ATOM   4489  OE2 GLU A 297     119.970  43.320  57.770  1.00  0.00           O
ATOM   4490  C   GLU A 297     124.180  40.590  57.990  1.00  0.00           C
ATOM   4491  O   GLU A 297     125.070  40.140  57.280  1.00  0.00           O
ATOM   4492  N   PRO A 298     123.150  39.830  58.380  1.00  0.00           N
ATOM   4493  CD  PRO A 298     122.130  40.110  59.340  1.00  0.00           C
ATOM   4494  HD1 PRO A 298     121.390  40.750  58.850  1.00  0.00           H
ATOM   4495  HD2 PRO A 298     122.540  40.680  60.170  1.00  0.00           H
ATOM   4496  CG  PRO A 298     121.570  38.720  59.740  1.00  0.00           C
ATOM   4497  HG1 PRO A 298     120.550  38.730  60.150  1.00  0.00           H
ATOM   4498  HG2 PRO A 298     122.190  38.220  60.480  1.00  0.00           H
ATOM   4499  CB  PRO A 298     121.640  37.950  58.510  1.00  0.00           C
ATOM   4500  HB1 PRO A 298     120.810  38.120  57.820  1.00  0.00           H
ATOM   4501  HB2 PRO A 298     121.560  36.900  58.800  1.00  0.00           H
ATOM   4502  CA  PRO A 298     123.000  38.360  57.970  1.00  0.00           C
ATOM   4503  HA  PRO A 298     123.810  37.820  58.460  1.00  0.00           H
ATOM   4504  C   PRO A 298     123.180  37.990  56.500  1.00  0.00           C
ATOM   4505  O   PRO A 298     123.430  36.840  56.160  1.00  0.00           O
ATOM   4506  N   ALA A 299     123.130  38.960  55.600  1.00  0.00           N
ATOM   4507  H   ALA A 299     122.850  39.860  55.950  1.00  0.00           H
ATOM   4508  CA  ALA A 299     123.360  38.940  54.130  1.00  0.00           C
ATOM   4509  HA  ALA A 299     122.810  38.080  53.730  1.00  0.00           H
ATOM   4510  CB  ALA A 299     122.840  40.230  53.480  1.00  0.00           C
ATOM   4511  HB1 ALA A 299     121.760  40.300  53.640  1.00  0.00           H
ATOM   4512  HB2 ALA A 299     123.370  41.110  53.830  1.00  0.00           H
ATOM   4513  HB3 ALA A 299     122.960  40.230  52.390  1.00  0.00           H
ATOM   4514  C   ALA A 299     124.780  38.640  53.760  1.00  0.00           C
ATOM   4515  O   ALA A 299     125.070  38.130  52.670  1.00  0.00           O
ATOM   4516  N   ASN A 300     125.730  39.010  54.630  1.00  0.00           N
ATOM   4517  H   ASN A 300     125.470  39.350  55.550  1.00  0.00           H
ATOM   4518  CA  ASN A 300     127.160  38.990  54.340  1.00  0.00           C
ATOM   4519  HA  ASN A 300     127.390  38.450  53.430  1.00  0.00           H
ATOM   4520  CB  ASN A 300     127.600  40.450  54.270  1.00  0.00           C
ATOM   4521  HB1 ASN A 300     128.670  40.550  54.460  1.00  0.00           H
ATOM   4522  HB2 ASN A 300     127.230  40.980  55.150  1.00  0.00           H
ATOM   4523  CG  ASN A 300     127.250  41.160  52.950  1.00  0.00           C
ATOM   4524  OD1 ASN A 300     126.110  41.290  52.570  1.00  0.00           O
ATOM   4525  ND2 ASN A 300     128.220  41.670  52.230  1.00  0.00           N
ATOM   4526 1HD2 ASN A 300     129.170  41.540  52.560  1.00  0.00           H
ATOM   4527 2HD2 ASN A 300     128.140  42.020  51.290  1.00  0.00           H
ATOM   4528  C   ASN A 300     127.960  38.200  55.400  1.00  0.00           C
ATOM   4529  O   ASN A 300     129.130  38.540  55.690  1.00  0.00           O
ATOM   4530  N   GLN A 301     127.280  37.340  56.100  1.00  0.00           N
ATOM   4531  H   GLN A 301     126.390  36.980  55.780  1.00  0.00           H
ATOM   4532  CA  GLN A 301     127.920  36.610  57.230  1.00  0.00           C
ATOM   4533  HA  GLN A 301     128.670  37.280  57.650  1.00  0.00           H
ATOM   4534  CB  GLN A 301     126.790  36.110  58.160  1.00  0.00           C
ATOM   4535  HB1 GLN A 301     127.050  35.110  58.510  1.00  0.00           H
ATOM   4536  HB2 GLN A 301     125.870  36.050  57.570  1.00  0.00           H
ATOM   4537  CG  GLN A 301     126.690  37.100  59.420  1.00  0.00           C
ATOM   4538  HG1 GLN A 301     126.440  38.120  59.120  1.00  0.00           H
ATOM   4539  HG2 GLN A 301     127.660  37.210  59.890  1.00  0.00           H
ATOM   4540  CD  GLN A 301     125.600  36.610  60.360  1.00  0.00           C
ATOM   4541  OE1 GLN A 301     124.790  35.710  60.120  1.00  0.00           O
ATOM   4542  NE2 GLN A 301     125.410  37.250  61.470  1.00  0.00           N
ATOM   4543 1HE2 GLN A 301     125.970  38.070  61.630  1.00  0.00           H
ATOM   4544 2HE2 GLN A 301     124.650  37.010  62.080  1.00  0.00           H
ATOM   4545  C   GLN A 301     128.600  35.380  56.650  1.00  0.00           C
ATOM   4546  O   GLN A 301     127.950  34.610  55.910  1.00  0.00           O
ATOM   4547  N   MET A 302     129.860  35.110  57.060  1.00  0.00           N
ATOM   4548  H   MET A 302     130.330  35.700  57.740  1.00  0.00           H
ATOM   4549  CA  MET A 302     130.570  33.860  56.720  1.00  0.00           C
ATOM   4550  HA  MET A 302     130.440  33.760  55.640  1.00  0.00           H
ATOM   4551  CB  MET A 302     132.100  34.010  56.900  1.00  0.00           C
ATOM   4552  HB1 MET A 302     132.420  32.970  57.010  1.00  0.00           H
ATOM   4553  HB2 MET A 302     132.280  34.540  57.840  1.00  0.00           H
ATOM   4554  CG  MET A 302     132.900  34.670  55.800  1.00  0.00           C
ATOM   4555  HG1 MET A 302     132.930  34.070  54.890  1.00  0.00           H
ATOM   4556  HG2 MET A 302     133.930  34.770  56.150  1.00  0.00           H
ATOM   4557  SD  MET A 302     132.470  36.390  55.430  1.00  0.00           S
ATOM   4558  CE  MET A 302     131.310  36.330  54.090  1.00  0.00           C
ATOM   4559  HE1 MET A 302     130.440  35.710  54.290  1.00  0.00           H
ATOM   4560  HE2 MET A 302     130.870  37.320  53.980  1.00  0.00           H
ATOM   4561  HE3 MET A 302     131.760  36.020  53.150  1.00  0.00           H
ATOM   4562  C   MET A 302     130.020  32.620  57.370  1.00  0.00           C
ATOM   4563  O   MET A 302     130.330  31.560  56.870  1.00  0.00           O
ATOM   4564  N   VAL A 303     129.250  32.760  58.390  1.00  0.00           N
ATOM   4565  H   VAL A 303     129.270  33.730  58.670  1.00  0.00           H
ATOM   4566  CA  VAL A 303     128.550  31.720  59.090  1.00  0.00           C
ATOM   4567  HA  VAL A 303     128.170  30.970  58.400  1.00  0.00           H
ATOM   4568  CB  VAL A 303     129.490  31.040  60.150  1.00  0.00           C
ATOM   4569  HB  VAL A 303     130.380  30.690  59.620  1.00  0.00           H
ATOM   4570  CG1 VAL A 303     130.060  32.060  61.150  1.00  0.00           C
ATOM   4571 1HG1 VAL A 303     130.800  32.640  60.590  1.00  0.00           H
ATOM   4572 2HG1 VAL A 303     129.260  32.700  61.510  1.00  0.00           H
ATOM   4573 3HG1 VAL A 303     130.700  31.560  61.880  1.00  0.00           H
ATOM   4574  CG2 VAL A 303     128.810  29.860  60.800  1.00  0.00           C
ATOM   4575 1HG2 VAL A 303     127.880  30.130  61.290  1.00  0.00           H
ATOM   4576 2HG2 VAL A 303     128.590  29.110  60.040  1.00  0.00           H
ATOM   4577 3HG2 VAL A 303     129.480  29.380  61.510  1.00  0.00           H
ATOM   4578  C   VAL A 303     127.300  32.270  59.700  1.00  0.00           C
ATOM   4579  O   VAL A 303     127.410  33.360  60.250  1.00  0.00           O
ATOM   4580  N   LYS A 304     126.120  31.670  59.530  1.00  0.00           N
ATOM   4581  H   LYS A 304     126.090  30.690  59.280  1.00  0.00           H
ATOM   4582  CA  LYS A 304     124.860  32.340  59.920  1.00  0.00           C
ATOM   4583  HA  LYS A 304     124.860  33.280  59.370  1.00  0.00           H
ATOM   4584  CB  LYS A 304     123.620  31.590  59.430  1.00  0.00           C
ATOM   4585  HB1 LYS A 304     122.730  31.960  59.940  1.00  0.00           H
ATOM   4586  HB2 LYS A 304     123.680  30.540  59.710  1.00  0.00           H
ATOM   4587  CG  LYS A 304     123.400  31.610  57.910  1.00  0.00           C
ATOM   4588  HG1 LYS A 304     122.420  31.140  57.830  1.00  0.00           H
ATOM   4589  HG2 LYS A 304     124.140  30.920  57.490  1.00  0.00           H
ATOM   4590  CD  LYS A 304     123.510  33.020  57.280  1.00  0.00           C
ATOM   4591  HD1 LYS A 304     124.530  33.390  57.330  1.00  0.00           H
ATOM   4592  HD2 LYS A 304     122.920  33.720  57.870  1.00  0.00           H
ATOM   4593  CE  LYS A 304     123.150  33.010  55.840  1.00  0.00           C
ATOM   4594  HE1 LYS A 304     122.360  32.290  55.640  1.00  0.00           H
ATOM   4595  HE2 LYS A 304     123.940  32.610  55.200  1.00  0.00           H
ATOM   4596  NZ  LYS A 304     122.700  34.320  55.320  1.00  0.00           N
ATOM   4597  HZ1 LYS A 304     121.780  34.570  55.640  1.00  0.00           H
ATOM   4598  HZ2 LYS A 304     123.320  35.100  55.520  1.00  0.00           H
ATOM   4599  HZ3 LYS A 304     122.680  34.390  54.310  1.00  0.00           H
ATOM   4600  C   LYS A 304     124.830  32.570  61.440  1.00  0.00           C
ATOM   4601  O   LYS A 304     124.980  31.630  62.190  1.00  0.00           O
ATOM   4602  N   CYS A 305     124.730  33.790  62.020  1.00  0.00           N
ATOM   4603  H   CYS A 305     124.520  34.540  61.370  1.00  0.00           H
ATOM   4604  CA  CYS A 305     124.730  34.140  63.490  1.00  0.00           C
ATOM   4605  HA  CYS A 305     124.490  33.250  64.080  1.00  0.00           H
ATOM   4606  CB  CYS A 305     126.090  34.730  63.840  1.00  0.00           C
ATOM   4607  HB1 CYS A 305     125.970  35.100  64.860  1.00  0.00           H
ATOM   4608  HB2 CYS A 305     126.220  35.580  63.170  1.00  0.00           H
ATOM   4609  SG  CYS A 305     127.570  33.670  63.740  1.00  0.00           S
ATOM   4610  HG  CYS A 305     127.310  32.760  62.800  1.00  0.00           H
ATOM   4611  C   CYS A 305     123.620  35.110  63.810  1.00  0.00           C
ATOM   4612  O   CYS A 305     123.290  36.000  63.000  1.00  0.00           O
ATOM   4613  N   ASP A 306     123.070  35.090  65.020  1.00  0.00           N
ATOM   4614  H   ASP A 306     123.270  34.280  65.610  1.00  0.00           H
ATOM   4615  CA  ASP A 306     122.320  36.220  65.650  1.00  0.00           C
ATOM   4616  HA  ASP A 306     121.470  36.420  65.000  1.00  0.00           H
ATOM   4617  CB  ASP A 306     121.750  35.720  67.020  1.00  0.00           C
ATOM   4618  HB1 ASP A 306     122.530  35.360  67.680  1.00  0.00           H
ATOM   4619  HB2 ASP A 306     121.190  34.810  66.810  1.00  0.00           H
ATOM   4620  CG  ASP A 306     120.840  36.740  67.760  1.00  0.00           C
ATOM   4621  OD1 ASP A 306     119.970  36.330  68.530  1.00  0.00           O
ATOM   4622  OD2 ASP A 306     120.970  37.990  67.520  1.00  0.00           O
ATOM   4623  C   ASP A 306     123.210  37.480  65.920  1.00  0.00           C
ATOM   4624  O   ASP A 306     124.120  37.470  66.780  1.00  0.00           O
ATOM   4625  N   PRO A 307     122.950  38.580  65.190  1.00  0.00           N
ATOM   4626  CD  PRO A 307     121.910  38.690  64.190  1.00  0.00           C
ATOM   4627  HD1 PRO A 307     120.910  38.350  64.470  1.00  0.00           H
ATOM   4628  HD2 PRO A 307     122.210  38.190  63.270  1.00  0.00           H
ATOM   4629  CG  PRO A 307     121.770  40.240  64.030  1.00  0.00           C
ATOM   4630  HG1 PRO A 307     121.310  40.740  64.880  1.00  0.00           H
ATOM   4631  HG2 PRO A 307     121.360  40.480  63.050  1.00  0.00           H
ATOM   4632  CB  PRO A 307     123.250  40.640  64.130  1.00  0.00           C
ATOM   4633  HB1 PRO A 307     123.300  41.700  64.400  1.00  0.00           H
ATOM   4634  HB2 PRO A 307     123.760  40.290  63.230  1.00  0.00           H
ATOM   4635  CA  PRO A 307     123.730  39.810  65.290  1.00  0.00           C
ATOM   4636  HA  PRO A 307     124.770  39.590  65.080  1.00  0.00           H
ATOM   4637  C   PRO A 307     123.670  40.590  66.610  1.00  0.00           C
ATOM   4638  O   PRO A 307     124.290  41.650  66.690  1.00  0.00           O
ATOM   4639  N   ARG A 308     122.850  40.180  67.610  1.00  0.00           N
ATOM   4640  H   ARG A 308     122.430  39.270  67.490  1.00  0.00           H
ATOM   4641  CA  ARG A 308     122.550  40.900  68.830  1.00  0.00           C
ATOM   4642  HA  ARG A 308     123.520  41.280  69.140  1.00  0.00           H
ATOM   4643  CB  ARG A 308     121.400  41.890  68.590  1.00  0.00           C
ATOM   4644  HB1 ARG A 308     121.750  42.700  67.940  1.00  0.00           H
ATOM   4645  HB2 ARG A 308     121.080  42.370  69.510  1.00  0.00           H
ATOM   4646  CG  ARG A 308     120.100  41.280  67.970  1.00  0.00           C
ATOM   4647  HG1 ARG A 308     120.420  40.510  67.270  1.00  0.00           H
ATOM   4648  HG2 ARG A 308     119.590  42.100  67.460  1.00  0.00           H
ATOM   4649  CD  ARG A 308     119.090  40.760  69.050  1.00  0.00           C
ATOM   4650  HD1 ARG A 308     118.110  40.830  68.580  1.00  0.00           H
ATOM   4651  HD2 ARG A 308     119.040  41.360  69.960  1.00  0.00           H
ATOM   4652  NE  ARG A 308     119.420  39.390  69.410  1.00  0.00           N
ATOM   4653  HE  ARG A 308     119.740  38.760  68.680  1.00  0.00           H
ATOM   4654  CZ  ARG A 308     119.370  38.870  70.640  1.00  0.00           C
ATOM   4655  NH1 ARG A 308     119.030  39.580  71.680  1.00  0.00           N
ATOM   4656 1HH1 ARG A 308     118.930  40.580  71.570  1.00  0.00           H
ATOM   4657 2HH1 ARG A 308     119.330  39.300  72.600  1.00  0.00           H
ATOM   4658  NH2 ARG A 308     119.740  37.640  70.920  1.00  0.00           N
ATOM   4659 1HH2 ARG A 308     119.860  37.090  70.080  1.00  0.00           H
ATOM   4660 2HH2 ARG A 308     119.500  37.270  71.830  1.00  0.00           H
ATOM   4661  C   ARG A 308     122.400  40.020  70.040  1.00  0.00           C
ATOM   4662  O   ARG A 308     122.050  40.540  71.120  1.00  0.00           O
ATOM   4663  N   HIS A 309     122.920  38.770  69.990  1.00  0.00           N
ATOM   4664  H   HIS A 309     123.290  38.590  69.070  1.00  0.00           H
ATOM   4665  CA  HIS A 309     123.020  37.900  71.120  1.00  0.00           C
ATOM   4666  HA  HIS A 309     122.110  37.960  71.710  1.00  0.00           H
ATOM   4667  CB  HIS A 309     123.070  36.430  70.670  1.00  0.00           C
ATOM   4668  HB1 HIS A 309     123.930  36.200  70.040  1.00  0.00           H
ATOM   4669  HB2 HIS A 309     122.210  36.170  70.060  1.00  0.00           H
ATOM   4670  CG  HIS A 309     123.210  35.560  71.930  1.00  0.00           C
ATOM   4671  ND1 HIS A 309     122.490  35.750  73.160  1.00  0.00           N
ATOM   4672  CE1 HIS A 309     122.880  34.790  74.000  1.00  0.00           C
ATOM   4673  HE1 HIS A 309     122.600  34.860  75.040  1.00  0.00           H
ATOM   4674  NE2 HIS A 309     123.700  33.880  73.350  1.00  0.00           N
ATOM   4675  HE2 HIS A 309     124.200  33.120  73.780  1.00  0.00           H
ATOM   4676  CD2 HIS A 309     123.910  34.360  72.060  1.00  0.00           C
ATOM   4677  HD2 HIS A 309     124.540  33.940  71.290  1.00  0.00           H
ATOM   4678  C   HIS A 309     124.080  38.370  72.090  1.00  0.00           C
ATOM   4679  O   HIS A 309     125.250  38.430  71.720  1.00  0.00           O
ATOM   4680  N   GLY A 310     123.690  38.640  73.310  1.00  0.00           N
ATOM   4681  H   GLY A 310     122.730  38.440  73.520  1.00  0.00           H
ATOM   4682  CA  GLY A 310     124.590  39.100  74.360  1.00  0.00           C
ATOM   4683  HA1 GLY A 310     125.420  38.430  74.550  1.00  0.00           H
ATOM   4684  HA2 GLY A 310     124.020  39.280  75.280  1.00  0.00           H
ATOM   4685  C   GLY A 310     125.290  40.410  73.970  1.00  0.00           C
ATOM   4686  O   GLY A 310     124.660  41.240  73.280  1.00  0.00           O
ATOM   4687  N   LYS A 311     126.560  40.630  74.380  1.00  0.00           N
ATOM   4688  H   LYS A 311     127.050  39.860  74.810  1.00  0.00           H
ATOM   4689  CA  LYS A 311     127.400  41.740  74.000  1.00  0.00           C
ATOM   4690  HA  LYS A 311     126.920  42.650  73.640  1.00  0.00           H
ATOM   4691  CB  LYS A 311     128.110  42.270  75.260  1.00  0.00           C
ATOM   4692  HB1 LYS A 311     128.780  43.070  74.930  1.00  0.00           H
ATOM   4693  HB2 LYS A 311     128.740  41.510  75.710  1.00  0.00           H
ATOM   4694  CG  LYS A 311     127.190  43.030  76.220  1.00  0.00           C
ATOM   4695  HG1 LYS A 311     126.350  42.410  76.550  1.00  0.00           H
ATOM   4696  HG2 LYS A 311     126.790  43.930  75.750  1.00  0.00           H
ATOM   4697  CD  LYS A 311     127.870  43.390  77.550  1.00  0.00           C
ATOM   4698  HD1 LYS A 311     128.870  43.790  77.370  1.00  0.00           H
ATOM   4699  HD2 LYS A 311     128.060  42.450  78.070  1.00  0.00           H
ATOM   4700  CE  LYS A 311     127.110  44.310  78.490  1.00  0.00           C
ATOM   4701  HE1 LYS A 311     126.190  43.830  78.820  1.00  0.00           H
ATOM   4702  HE2 LYS A 311     126.710  45.090  77.850  1.00  0.00           H
ATOM   4703  NZ  LYS A 311     127.930  44.770  79.620  1.00  0.00           N
ATOM   4704  HZ1 LYS A 311     128.830  45.150  79.370  1.00  0.00           H
ATOM   4705  HZ2 LYS A 311     127.360  45.410  80.160  1.00  0.00           H
ATOM   4706  HZ3 LYS A 311     128.160  43.960  80.180  1.00  0.00           H
ATOM   4707  C   LYS A 311     128.510  41.310  73.010  1.00  0.00           C
ATOM   4708  O   LYS A 311     128.850  40.090  72.990  1.00  0.00           O
ATOM   4709  N   TYR A 312     129.130  42.210  72.270  1.00  0.00           N
ATOM   4710  H   TYR A 312     128.690  43.110  72.180  1.00  0.00           H
ATOM   4711  CA  TYR A 312     130.430  42.050  71.600  1.00  0.00           C
ATOM   4712  HA  TYR A 312     130.490  41.080  71.120  1.00  0.00           H
ATOM   4713  CB  TYR A 312     130.420  43.050  70.410  1.00  0.00           C
ATOM   4714  HB1 TYR A 312     131.450  43.120  70.060  1.00  0.00           H
ATOM   4715  HB2 TYR A 312     130.180  44.060  70.750  1.00  0.00           H
ATOM   4716  CG  TYR A 312     129.420  42.700  69.320  1.00  0.00           C
ATOM   4717  CD1 TYR A 312     128.110  43.200  69.260  1.00  0.00           C
ATOM   4718  HD1 TYR A 312     127.690  43.720  70.110  1.00  0.00           H
ATOM   4719  CE1 TYR A 312     127.330  42.900  68.160  1.00  0.00           C
ATOM   4720  HE1 TYR A 312     126.260  43.080  68.160  1.00  0.00           H
ATOM   4721  CZ  TYR A 312     127.850  42.060  67.140  1.00  0.00           C
ATOM   4722  OH  TYR A 312     127.060  41.570  66.220  1.00  0.00           O
ATOM   4723  HH  TYR A 312     126.160  41.770  66.500  1.00  0.00           H
ATOM   4724  CE2 TYR A 312     129.140  41.530  67.200  1.00  0.00           C
ATOM   4725  HE2 TYR A 312     129.570  40.910  66.430  1.00  0.00           H
ATOM   4726  CD2 TYR A 312     129.960  41.950  68.230  1.00  0.00           C
ATOM   4727  HD2 TYR A 312     130.940  41.500  68.170  1.00  0.00           H
ATOM   4728  C   TYR A 312     131.610  42.220  72.490  1.00  0.00           C
ATOM   4729  O   TYR A 312     131.580  42.920  73.520  1.00  0.00           O
ATOM   4730  N   MET A 313     132.690  41.500  72.210  1.00  0.00           N
ATOM   4731  H   MET A 313     132.630  40.820  71.470  1.00  0.00           H
ATOM   4732  CA  MET A 313     133.930  41.530  72.960  1.00  0.00           C
ATOM   4733  HA  MET A 313     133.910  42.440  73.570  1.00  0.00           H
ATOM   4734  CB  MET A 313     133.990  40.280  73.740  1.00  0.00           C
ATOM   4735  HB1 MET A 313     134.880  40.270  74.370  1.00  0.00           H
ATOM   4736  HB2 MET A 313     134.200  39.440  73.070  1.00  0.00           H
ATOM   4737  CG  MET A 313     132.820  39.980  74.690  1.00  0.00           C
ATOM   4738  HG1 MET A 313     132.240  40.900  74.760  1.00  0.00           H
ATOM   4739  HG2 MET A 313     133.220  39.720  75.670  1.00  0.00           H
ATOM   4740  SD  MET A 313     131.820  38.560  74.200  1.00  0.00           S
ATOM   4741  CE  MET A 313     130.420  38.710  75.230  1.00  0.00           C
ATOM   4742  HE1 MET A 313     129.600  38.030  74.980  1.00  0.00           H
ATOM   4743  HE2 MET A 313     130.660  38.690  76.290  1.00  0.00           H
ATOM   4744  HE3 MET A 313     129.990  39.680  74.990  1.00  0.00           H
ATOM   4745  C   MET A 313     135.210  41.680  72.010  1.00  0.00           C
ATOM   4746  O   MET A 313       0.810  41.600  72.490  1.00  0.00           O
ATOM   4747  N   ALA A 314     135.030  41.890  70.690  1.00  0.00           N
ATOM   4748  H   ALA A 314     134.120  41.740  70.270  1.00  0.00           H
ATOM   4749  CA  ALA A 314       0.510  42.360  69.710  1.00  0.00           C
ATOM   4750  HA  ALA A 314       0.990  43.200  70.210  1.00  0.00           H
ATOM   4751  CB  ALA A 314       1.480  41.250  69.310  1.00  0.00           C
ATOM   4752  HB1 ALA A 314       0.940  40.480  68.760  1.00  0.00           H
ATOM   4753  HB2 ALA A 314       2.320  41.710  68.790  1.00  0.00           H
ATOM   4754  HB3 ALA A 314       2.020  40.880  70.190  1.00  0.00           H
ATOM   4755  C   ALA A 314     135.300  42.940  68.530  1.00  0.00           C
ATOM   4756  O   ALA A 314     134.260  42.430  68.150  1.00  0.00           O
ATOM   4757  N   CYS A 315       0.330  43.990  67.870  1.00  0.00           N
ATOM   4758  H   CYS A 315       1.190  44.340  68.260  1.00  0.00           H
ATOM   4759  CA  CYS A 315     135.460  44.390  66.530  1.00  0.00           C
ATOM   4760  HA  CYS A 315     135.180  43.500  65.960  1.00  0.00           H
ATOM   4761  CB  CYS A 315     134.260  45.420  66.570  1.00  0.00           C
ATOM   4762  HB1 CYS A 315     134.220  45.810  65.550  1.00  0.00           H
ATOM   4763  HB2 CYS A 315     134.580  46.240  67.210  1.00  0.00           H
ATOM   4764  SG  CYS A 315     132.630  44.760  66.940  1.00  0.00           S
ATOM   4765  HG  CYS A 315     132.950  44.080  68.040  1.00  0.00           H
ATOM   4766  C   CYS A 315       1.160  44.940  65.750  1.00  0.00           C
ATOM   4767  O   CYS A 315       1.510  46.090  65.960  1.00  0.00           O
ATOM   4768  N   CYS A 316       1.810  44.260  64.820  1.00  0.00           N
ATOM   4769  H   CYS A 316       1.600  43.290  64.640  1.00  0.00           H
ATOM   4770  CA  CYS A 316       2.900  44.810  63.950  1.00  0.00           C
ATOM   4771  HA  CYS A 316       3.250  45.830  64.140  1.00  0.00           H
ATOM   4772  CB  CYS A 316       4.160  43.940  64.040  1.00  0.00           C
ATOM   4773  HB1 CYS A 316       4.870  44.010  63.220  1.00  0.00           H
ATOM   4774  HB2 CYS A 316       3.770  42.920  64.050  1.00  0.00           H
ATOM   4775  SG  CYS A 316       5.020  44.180  65.560  1.00  0.00           S
ATOM   4776  HG  CYS A 316       3.950  43.830  66.270  1.00  0.00           H
ATOM   4777  C   CYS A 316       2.520  44.790  62.470  1.00  0.00           C
ATOM   4778  O   CYS A 316       2.340  43.710  61.820  1.00  0.00           O
ATOM   4779  N   LEU A 317       2.450  45.970  61.800  1.00  0.00           N
ATOM   4780  H   LEU A 317       2.470  46.850  62.290  1.00  0.00           H
ATOM   4781  CA  LEU A 317       2.180  46.090  60.330  1.00  0.00           C
ATOM   4782  HA  LEU A 317       1.720  45.180  59.940  1.00  0.00           H
ATOM   4783  CB  LEU A 317       1.280  47.320  60.070  1.00  0.00           C
ATOM   4784  HB1 LEU A 317       1.490  47.680  59.060  1.00  0.00           H
ATOM   4785  HB2 LEU A 317       1.550  48.200  60.660  1.00  0.00           H
ATOM   4786  CG  LEU A 317     135.250  47.190  60.320  1.00  0.00           C
ATOM   4787  HG  LEU A 317     134.860  46.260  59.920  1.00  0.00           H
ATOM   4788  CD1 LEU A 317     134.870  47.320  61.800  1.00  0.00           C
ATOM   4789 1HD1 LEU A 317     135.270  48.230  62.240  1.00  0.00           H
ATOM   4790 2HD1 LEU A 317     133.790  47.270  61.980  1.00  0.00           H
ATOM   4791 3HD1 LEU A 317     135.310  46.610  62.500  1.00  0.00           H
ATOM   4792  CD2 LEU A 317     134.520  48.310  59.570  1.00  0.00           C
ATOM   4793 1HD2 LEU A 317     133.460  48.250  59.800  1.00  0.00           H
ATOM   4794 2HD2 LEU A 317     134.950  49.270  59.860  1.00  0.00           H
ATOM   4795 3HD2 LEU A 317     134.710  48.150  58.510  1.00  0.00           H
ATOM   4796  C   LEU A 317       3.560  46.360  59.660  1.00  0.00           C
ATOM   4797  O   LEU A 317       4.360  47.200  60.080  1.00  0.00           O
ATOM   4798  N   LEU A 318       3.820  45.790  58.500  1.00  0.00           N
ATOM   4799  H   LEU A 318       3.240  45.040  58.140  1.00  0.00           H
ATOM   4800  CA  LEU A 318       4.890  46.040  57.590  1.00  0.00           C
ATOM   4801  HA  LEU A 318       5.500  46.900  57.840  1.00  0.00           H
ATOM   4802  CB  LEU A 318       5.750  44.830  57.630  1.00  0.00           C
ATOM   4803  HB1 LEU A 318       5.210  43.910  57.360  1.00  0.00           H
ATOM   4804  HB2 LEU A 318       5.910  44.680  58.690  1.00  0.00           H
ATOM   4805  CG  LEU A 318       7.100  44.960  56.800  1.00  0.00           C
ATOM   4806  HG  LEU A 318       6.790  45.310  55.810  1.00  0.00           H
ATOM   4807  CD1 LEU A 318       8.180  45.930  57.360  1.00  0.00           C
ATOM   4808 1HD1 LEU A 318       8.560  45.450  58.270  1.00  0.00           H
ATOM   4809 2HD1 LEU A 318       9.040  46.040  56.700  1.00  0.00           H
ATOM   4810 3HD1 LEU A 318       7.780  46.870  57.740  1.00  0.00           H
ATOM   4811  CD2 LEU A 318       7.760  43.560  56.690  1.00  0.00           C
ATOM   4812 1HD2 LEU A 318       8.110  43.190  57.650  1.00  0.00           H
ATOM   4813 2HD2 LEU A 318       7.160  42.870  56.100  1.00  0.00           H
ATOM   4814 3HD2 LEU A 318       8.610  43.780  56.040  1.00  0.00           H
ATOM   4815  C   LEU A 318       4.360  46.360  56.130  1.00  0.00           C
ATOM   4816  O   LEU A 318       3.890  45.440  55.420  1.00  0.00           O
ATOM   4817  N   TYR A 319       4.310  47.660  55.790  1.00  0.00           N
ATOM   4818  H   TYR A 319       4.720  48.300  56.460  1.00  0.00           H
ATOM   4819  CA  TYR A 319       3.990  48.100  54.440  1.00  0.00           C
ATOM   4820  HA  TYR A 319       3.030  47.750  54.070  1.00  0.00           H
ATOM   4821  CB  TYR A 319       3.810  49.630  54.470  1.00  0.00           C
ATOM   4822  HB1 TYR A 319       3.660  49.950  53.430  1.00  0.00           H
ATOM   4823  HB2 TYR A 319       4.630  50.140  54.980  1.00  0.00           H
ATOM   4824  CG  TYR A 319       2.560  50.040  55.280  1.00  0.00           C
ATOM   4825  CD1 TYR A 319       2.630  50.240  56.630  1.00  0.00           C
ATOM   4826  HD1 TYR A 319       3.600  50.240  57.100  1.00  0.00           H
ATOM   4827  CE1 TYR A 319       1.430  50.520  57.430  1.00  0.00           C
ATOM   4828  HE1 TYR A 319       1.440  50.670  58.500  1.00  0.00           H
ATOM   4829  CZ  TYR A 319       0.190  50.610  56.840  1.00  0.00           C
ATOM   4830  OH  TYR A 319     134.610  50.800  57.600  1.00  0.00           O
ATOM   4831  HH  TYR A 319     133.780  50.650  57.140  1.00  0.00           H
ATOM   4832  CE2 TYR A 319       0.120  50.470  55.440  1.00  0.00           C
ATOM   4833  HE2 TYR A 319     134.700  50.370  54.900  1.00  0.00           H
ATOM   4834  CD2 TYR A 319       1.250  50.120  54.720  1.00  0.00           C
ATOM   4835  HD2 TYR A 319       1.120  49.800  53.700  1.00  0.00           H
ATOM   4836  C   TYR A 319       5.040  47.590  53.460  1.00  0.00           C
ATOM   4837  O   TYR A 319       6.160  47.230  53.840  1.00  0.00           O
ATOM   4838  N   ARG A 320       4.620  47.570  52.110  1.00  0.00           N
ATOM   4839  H   ARG A 320       3.640  47.690  51.900  1.00  0.00           H
ATOM   4840  CA  ARG A 320       5.590  47.430  51.040  1.00  0.00           C
ATOM   4841  HA  ARG A 320       6.560  47.610  51.510  1.00  0.00           H
ATOM   4842  CB  ARG A 320       5.580  46.000  50.530  1.00  0.00           C
ATOM   4843  HB1 ARG A 320       6.200  46.010  49.630  1.00  0.00           H
ATOM   4844  HB2 ARG A 320       4.620  45.700  50.100  1.00  0.00           H
ATOM   4845  CG  ARG A 320       6.210  45.030  51.530  1.00  0.00           C
ATOM   4846  HG1 ARG A 320       5.530  44.910  52.370  1.00  0.00           H
ATOM   4847  HG2 ARG A 320       7.150  45.480  51.860  1.00  0.00           H
ATOM   4848  CD  ARG A 320       6.570  43.770  50.920  1.00  0.00           C
ATOM   4849  HD1 ARG A 320       5.810  43.460  50.200  1.00  0.00           H
ATOM   4850  HD2 ARG A 320       6.670  43.110  51.780  1.00  0.00           H
ATOM   4851  NE  ARG A 320       7.840  43.930  50.150  1.00  0.00           N
ATOM   4852  HE  ARG A 320       8.340  44.780  50.330  1.00  0.00           H
ATOM   4853  CZ  ARG A 320       8.520  42.900  49.580  1.00  0.00           C
ATOM   4854  NH1 ARG A 320       8.030  41.800  49.090  1.00  0.00           N
ATOM   4855 1HH1 ARG A 320       7.050  41.600  49.240  1.00  0.00           H
ATOM   4856 2HH1 ARG A 320       8.550  41.250  48.420  1.00  0.00           H
ATOM   4857  NH2 ARG A 320       9.800  43.030  49.420  1.00  0.00           N
ATOM   4858 1HH2 ARG A 320      10.300  43.830  49.770  1.00  0.00           H
ATOM   4859 2HH2 ARG A 320      10.300  42.170  49.210  1.00  0.00           H
ATOM   4860  C   ARG A 320       5.410  48.480  49.920  1.00  0.00           C
ATOM   4861  O   ARG A 320       4.260  48.950  49.780  1.00  0.00           O
ATOM   4862  N   GLY A 321       6.460  48.750  49.120  1.00  0.00           N
ATOM   4863  H   GLY A 321       7.400  48.500  49.410  1.00  0.00           H
ATOM   4864  CA  GLY A 321       6.290  49.750  48.110  1.00  0.00           C
ATOM   4865  HA1 GLY A 321       5.310  49.540  47.680  1.00  0.00           H
ATOM   4866  HA2 GLY A 321       7.170  49.700  47.460  1.00  0.00           H
ATOM   4867  C   GLY A 321       6.270  51.180  48.580  1.00  0.00           C
ATOM   4868  O   GLY A 321       6.910  51.480  49.560  1.00  0.00           O
ATOM   4869  N   ASP A 322       5.620  52.050  47.810  1.00  0.00           N
ATOM   4870  H   ASP A 322       4.990  51.660  47.130  1.00  0.00           H
ATOM   4871  CA  ASP A 322       5.920  53.510  47.890  1.00  0.00           C
ATOM   4872  HA  ASP A 322       6.990  53.600  48.040  1.00  0.00           H
ATOM   4873  CB  ASP A 322       5.630  54.150  46.520  1.00  0.00           C
ATOM   4874  HB1 ASP A 322       6.080  53.510  45.770  1.00  0.00           H
ATOM   4875  HB2 ASP A 322       5.940  55.200  46.500  1.00  0.00           H
ATOM   4876  CG  ASP A 322       4.120  54.180  46.170  1.00  0.00           C
ATOM   4877  OD1 ASP A 322       3.230  54.020  47.020  1.00  0.00           O
ATOM   4878  OD2 ASP A 322       3.760  54.530  45.050  1.00  0.00           O
ATOM   4879  C   ASP A 322       5.320  54.320  49.110  1.00  0.00           C
ATOM   4880  O   ASP A 322       5.410  55.520  49.120  1.00  0.00           O
ATOM   4881  N   VAL A 323       4.790  53.650  50.090  1.00  0.00           N
ATOM   4882  H   VAL A 323       4.800  52.640  49.960  1.00  0.00           H
ATOM   4883  CA  VAL A 323       4.160  54.120  51.280  1.00  0.00           C
ATOM   4884  HA  VAL A 323       3.380  54.780  50.910  1.00  0.00           H
ATOM   4885  CB  VAL A 323       3.640  52.960  52.150  1.00  0.00           C
ATOM   4886  HB  VAL A 323       4.510  52.320  52.250  1.00  0.00           H
ATOM   4887  CG1 VAL A 323       3.030  53.280  53.470  1.00  0.00           C
ATOM   4888 1HG1 VAL A 323       3.830  53.420  54.190  1.00  0.00           H
ATOM   4889 2HG1 VAL A 323       2.430  54.190  53.360  1.00  0.00           H
ATOM   4890 3HG1 VAL A 323       2.410  52.410  53.690  1.00  0.00           H
ATOM   4891  CG2 VAL A 323       2.540  52.280  51.250  1.00  0.00           C
ATOM   4892 1HG2 VAL A 323       3.050  51.760  50.440  1.00  0.00           H
ATOM   4893 2HG2 VAL A 323       2.060  51.470  51.810  1.00  0.00           H
ATOM   4894 3HG2 VAL A 323       1.920  53.050  50.810  1.00  0.00           H
ATOM   4895  C   VAL A 323       5.110  55.010  52.120  1.00  0.00           C
ATOM   4896  O   VAL A 323       6.190  54.590  52.380  1.00  0.00           O
ATOM   4897  N   VAL A 324       4.540  56.140  52.630  1.00  0.00           N
ATOM   4898  H   VAL A 324       3.660  56.460  52.260  1.00  0.00           H
ATOM   4899  CA  VAL A 324       5.160  57.070  53.480  1.00  0.00           C
ATOM   4900  HA  VAL A 324       6.220  56.830  53.520  1.00  0.00           H
ATOM   4901  CB  VAL A 324       5.110  58.480  52.880  1.00  0.00           C
ATOM   4902  HB  VAL A 324       5.600  58.970  53.730  1.00  0.00           H
ATOM   4903  CG1 VAL A 324       5.850  58.620  51.570  1.00  0.00           C
ATOM   4904 1HG1 VAL A 324       5.590  57.980  50.730  1.00  0.00           H
ATOM   4905 2HG1 VAL A 324       5.920  59.600  51.100  1.00  0.00           H
ATOM   4906 3HG1 VAL A 324       6.890  58.350  51.760  1.00  0.00           H
ATOM   4907  CG2 VAL A 324       3.730  59.140  52.890  1.00  0.00           C
ATOM   4908 1HG2 VAL A 324       3.390  59.120  53.930  1.00  0.00           H
ATOM   4909 2HG2 VAL A 324       3.900  60.190  52.630  1.00  0.00           H
ATOM   4910 3HG2 VAL A 324       3.060  58.670  52.180  1.00  0.00           H
ATOM   4911  C   VAL A 324       4.640  57.030  54.900  1.00  0.00           C
ATOM   4912  O   VAL A 324       3.420  56.830  55.070  1.00  0.00           O
ATOM   4913  N   PRO A 325       5.440  57.400  55.930  1.00  0.00           N
ATOM   4914  CD  PRO A 325       6.850  57.690  55.900  1.00  0.00           C
ATOM   4915  HD1 PRO A 325       7.050  58.710  55.560  1.00  0.00           H
ATOM   4916  HD2 PRO A 325       7.430  56.940  55.360  1.00  0.00           H
ATOM   4917  CG  PRO A 325       7.280  57.580  57.410  1.00  0.00           C
ATOM   4918  HG1 PRO A 325       8.210  58.120  57.580  1.00  0.00           H
ATOM   4919  HG2 PRO A 325       7.570  56.570  57.710  1.00  0.00           H
ATOM   4920  CB  PRO A 325       6.120  58.110  58.220  1.00  0.00           C
ATOM   4921  HB1 PRO A 325       6.020  59.200  58.240  1.00  0.00           H
ATOM   4922  HB2 PRO A 325       6.180  57.670  59.220  1.00  0.00           H
ATOM   4923  CA  PRO A 325       4.980  57.550  57.360  1.00  0.00           C
ATOM   4924  HA  PRO A 325       4.750  56.570  57.790  1.00  0.00           H
ATOM   4925  C   PRO A 325       3.650  58.350  57.440  1.00  0.00           C
ATOM   4926  O   PRO A 325       2.700  57.860  58.060  1.00  0.00           O
ATOM   4927  N   LYS A 326       3.530  59.510  56.740  1.00  0.00           N
ATOM   4928  H   LYS A 326       4.340  59.950  56.330  1.00  0.00           H
ATOM   4929  CA  LYS A 326       2.350  60.430  56.800  1.00  0.00           C
ATOM   4930  HA  LYS A 326       2.140  60.720  57.840  1.00  0.00           H
ATOM   4931  CB  LYS A 326       2.690  61.630  55.910  1.00  0.00           C
ATOM   4932  HB1 LYS A 326       2.780  61.240  54.900  1.00  0.00           H
ATOM   4933  HB2 LYS A 326       3.650  62.050  56.230  1.00  0.00           H
ATOM   4934  CG  LYS A 326       1.550  62.670  55.810  1.00  0.00           C
ATOM   4935  HG1 LYS A 326       1.290  62.910  56.840  1.00  0.00           H
ATOM   4936  HG2 LYS A 326       0.640  62.300  55.340  1.00  0.00           H
ATOM   4937  CD  LYS A 326       1.850  63.980  55.070  1.00  0.00           C
ATOM   4938  HD1 LYS A 326       2.370  63.750  54.140  1.00  0.00           H
ATOM   4939  HD2 LYS A 326       2.430  64.580  55.770  1.00  0.00           H
ATOM   4940  CE  LYS A 326       0.570  64.730  54.840  1.00  0.00           C
ATOM   4941  HE1 LYS A 326     135.510  64.850  55.750  1.00  0.00           H
ATOM   4942  HE2 LYS A 326     135.480  64.090  54.200  1.00  0.00           H
ATOM   4943  NZ  LYS A 326       0.740  66.120  54.200  1.00  0.00           N
ATOM   4944  HZ1 LYS A 326     135.420  66.680  54.270  1.00  0.00           H
ATOM   4945  HZ2 LYS A 326       1.530  66.680  54.500  1.00  0.00           H
ATOM   4946  HZ3 LYS A 326       0.890  66.030  53.210  1.00  0.00           H
ATOM   4947  C   LYS A 326       0.960  59.790  56.400  1.00  0.00           C
ATOM   4948  O   LYS A 326     135.400  60.150  56.840  1.00  0.00           O
ATOM   4949  N   ASP A 327       1.010  58.750  55.540  1.00  0.00           N
ATOM   4950  H   ASP A 327       1.910  58.530  55.140  1.00  0.00           H
ATOM   4951  CA  ASP A 327     135.400  57.980  55.120  1.00  0.00           C
ATOM   4952  HA  ASP A 327     134.490  58.540  55.330  1.00  0.00           H
ATOM   4953  CB  ASP A 327     135.400  57.800  53.620  1.00  0.00           C
ATOM   4954  HB1 ASP A 327     134.470  57.300  53.360  1.00  0.00           H
ATOM   4955  HB2 ASP A 327       0.670  57.120  53.290  1.00  0.00           H
ATOM   4956  CG  ASP A 327       0.120  59.120  52.810  1.00  0.00           C
ATOM   4957  OD1 ASP A 327     135.470  60.270  53.320  1.00  0.00           O
ATOM   4958  OD2 ASP A 327       0.260  59.100  51.530  1.00  0.00           O
ATOM   4959  C   ASP A 327     135.100  56.690  55.890  1.00  0.00           C
ATOM   4960  O   ASP A 327     133.980  56.210  55.770  1.00  0.00           O
ATOM   4961  N   VAL A 328       0.580  56.110  56.570  1.00  0.00           N
ATOM   4962  H   VAL A 328       1.490  56.520  56.450  1.00  0.00           H
ATOM   4963  CA  VAL A 328       0.300  55.380  57.800  1.00  0.00           C
ATOM   4964  HA  VAL A 328     135.280  54.480  57.500  1.00  0.00           H
ATOM   4965  CB  VAL A 328       1.570  54.810  58.410  1.00  0.00           C
ATOM   4966  HB  VAL A 328       2.200  55.660  58.670  1.00  0.00           H
ATOM   4967  CG1 VAL A 328       1.340  53.870  59.630  1.00  0.00           C
ATOM   4968 1HG1 VAL A 328       2.290  53.430  59.950  1.00  0.00           H
ATOM   4969 2HG1 VAL A 328       0.950  54.430  60.480  1.00  0.00           H
ATOM   4970 3HG1 VAL A 328       0.640  53.070  59.390  1.00  0.00           H
ATOM   4971  CG2 VAL A 328       2.400  54.100  57.320  1.00  0.00           C
ATOM   4972 1HG2 VAL A 328       2.950  54.770  56.670  1.00  0.00           H
ATOM   4973 2HG2 VAL A 328       3.100  53.410  57.790  1.00  0.00           H
ATOM   4974 3HG2 VAL A 328       1.750  53.480  56.700  1.00  0.00           H
ATOM   4975  C   VAL A 328     135.050  56.230  58.740  1.00  0.00           C
ATOM   4976  O   VAL A 328     134.070  55.780  59.320  1.00  0.00           O
ATOM   4977  N   ASN A 329     135.480  57.460  58.950  1.00  0.00           N
ATOM   4978  H   ASN A 329       0.790  57.780  58.480  1.00  0.00           H
ATOM   4979  CA  ASN A 329     134.810  58.220  60.000  1.00  0.00           C
ATOM   4980  HA  ASN A 329     134.820  57.640  60.920  1.00  0.00           H
ATOM   4981  CB  ASN A 329       0.130  59.480  60.290  1.00  0.00           C
ATOM   4982  HB1 ASN A 329       0.120  60.030  59.350  1.00  0.00           H
ATOM   4983  HB2 ASN A 329       1.150  59.190  60.550  1.00  0.00           H
ATOM   4984  CG  ASN A 329     135.110  60.300  61.390  1.00  0.00           C
ATOM   4985  OD1 ASN A 329     133.940  60.210  61.760  1.00  0.00           O
ATOM   4986  ND2 ASN A 329       0.350  61.260  61.850  1.00  0.00           N
ATOM   4987 1HD2 ASN A 329       1.300  61.340  61.530  1.00  0.00           H
ATOM   4988 2HD2 ASN A 329       0.060  61.790  62.660  1.00  0.00           H
ATOM   4989  C   ASN A 329     133.300  58.400  59.570  1.00  0.00           C
ATOM   4990  O   ASN A 329     132.380  58.080  60.330  1.00  0.00           O
ATOM   4991  N   ALA A 330     132.970  58.840  58.320  1.00  0.00           N
ATOM   4992  H   ALA A 330     133.700  59.090  57.670  1.00  0.00           H
ATOM   4993  CA  ALA A 330     131.540  58.860  57.820  1.00  0.00           C
ATOM   4994  HA  ALA A 330     130.950  59.670  58.250  1.00  0.00           H
ATOM   4995  CB  ALA A 330     131.680  59.460  56.430  1.00  0.00           C
ATOM   4996  HB1 ALA A 330     130.720  59.400  55.910  1.00  0.00           H
ATOM   4997  HB2 ALA A 330     131.770  60.530  56.570  1.00  0.00           H
ATOM   4998  HB3 ALA A 330     132.480  59.110  55.780  1.00  0.00           H
ATOM   4999  C   ALA A 330     130.720  57.550  57.770  1.00  0.00           C
ATOM   5000  O   ALA A 330     129.480  57.510  57.720  1.00  0.00           O
ATOM   5001  N   ALA A 331     131.470  56.490  57.700  1.00  0.00           N
ATOM   5002  H   ALA A 331     132.470  56.510  57.560  1.00  0.00           H
ATOM   5003  CA  ALA A 331     130.860  55.190  57.890  1.00  0.00           C
ATOM   5004  HA  ALA A 331     129.940  55.220  57.310  1.00  0.00           H
ATOM   5005  CB  ALA A 331     131.760  54.060  57.340  1.00  0.00           C
ATOM   5006  HB1 ALA A 331     131.100  53.340  56.860  1.00  0.00           H
ATOM   5007  HB2 ALA A 331     132.430  54.530  56.620  1.00  0.00           H
ATOM   5008  HB3 ALA A 331     132.350  53.540  58.090  1.00  0.00           H
ATOM   5009  C   ALA A 331     130.480  54.940  59.380  1.00  0.00           C
ATOM   5010  O   ALA A 331     129.360  54.540  59.660  1.00  0.00           O
ATOM   5011  N   ILE A 332     131.430  55.050  60.250  1.00  0.00           N
ATOM   5012  H   ILE A 332     132.340  55.420  59.980  1.00  0.00           H
ATOM   5013  CA  ILE A 332     131.360  54.640  61.640  1.00  0.00           C
ATOM   5014  HA  ILE A 332     131.070  53.590  61.690  1.00  0.00           H
ATOM   5015  CB  ILE A 332     132.670  54.850  62.380  1.00  0.00           C
ATOM   5016  HB  ILE A 332     132.980  55.890  62.290  1.00  0.00           H
ATOM   5017  CG2 ILE A 332     132.400  54.630  63.970  1.00  0.00           C
ATOM   5018 1HG2 ILE A 332     131.550  53.960  64.000  1.00  0.00           H
ATOM   5019 2HG2 ILE A 332     133.300  54.210  64.430  1.00  0.00           H
ATOM   5020 3HG2 ILE A 332     132.000  55.510  64.480  1.00  0.00           H
ATOM   5021  CG1 ILE A 332     133.790  53.930  61.900  1.00  0.00           C
ATOM   5022 1HG1 ILE A 332     134.650  53.960  62.560  1.00  0.00           H
ATOM   5023 2HG1 ILE A 332     134.090  54.320  60.930  1.00  0.00           H
ATOM   5024  CD  ILE A 332     133.460  52.410  61.750  1.00  0.00           C
ATOM   5025  HD1 ILE A 332     133.400  52.250  60.680  1.00  0.00           H
ATOM   5026  HD2 ILE A 332     134.350  51.850  62.050  1.00  0.00           H
ATOM   5027  HD3 ILE A 332     132.550  52.140  62.300  1.00  0.00           H
ATOM   5028  C   ILE A 332     130.270  55.550  62.250  1.00  0.00           C
ATOM   5029  O   ILE A 332     129.370  55.060  62.960  1.00  0.00           O
ATOM   5030  N   ALA A 333     130.300  56.840  61.840  1.00  0.00           N
ATOM   5031  H   ALA A 333     131.080  57.210  61.330  1.00  0.00           H
ATOM   5032  CA  ALA A 333     129.190  57.820  62.090  1.00  0.00           C
ATOM   5033  HA  ALA A 333     129.270  57.990  63.170  1.00  0.00           H
ATOM   5034  CB  ALA A 333     129.510  59.150  61.340  1.00  0.00           C
ATOM   5035  HB1 ALA A 333     129.710  58.840  60.310  1.00  0.00           H
ATOM   5036  HB2 ALA A 333     128.710  59.880  61.320  1.00  0.00           H
ATOM   5037  HB3 ALA A 333     130.390  59.560  61.850  1.00  0.00           H
ATOM   5038  C   ALA A 333     127.780  57.300  61.710  1.00  0.00           C
ATOM   5039  O   ALA A 333     126.850  57.790  62.340  1.00  0.00           O
ATOM   5040  N   THR A 334     127.630  56.390  60.700  1.00  0.00           N
ATOM   5041  H   THR A 334     128.490  55.940  60.440  1.00  0.00           H
ATOM   5042  CA  THR A 334     126.330  55.660  60.380  1.00  0.00           C
ATOM   5043  HA  THR A 334     125.540  56.400  60.500  1.00  0.00           H
ATOM   5044  CB  THR A 334     126.360  55.220  58.920  1.00  0.00           C
ATOM   5045  HB  THR A 334     127.210  54.540  58.840  1.00  0.00           H
ATOM   5046  CG2 THR A 334     125.060  54.490  58.590  1.00  0.00           C
ATOM   5047 1HG2 THR A 334     124.240  55.120  58.920  1.00  0.00           H
ATOM   5048 2HG2 THR A 334     125.160  54.230  57.530  1.00  0.00           H
ATOM   5049 3HG2 THR A 334     125.060  53.500  59.040  1.00  0.00           H
ATOM   5050  OG1 THR A 334     126.640  56.260  58.020  1.00  0.00           O
ATOM   5051  HG1 THR A 334     127.390  56.770  58.330  1.00  0.00           H
ATOM   5052  C   THR A 334     126.090  54.480  61.300  1.00  0.00           C
ATOM   5053  O   THR A 334     124.990  54.250  61.740  1.00  0.00           O
ATOM   5054  N   ILE A 335     127.000  53.580  61.600  1.00  0.00           N
ATOM   5055  H   ILE A 335     127.900  53.850  61.250  1.00  0.00           H
ATOM   5056  CA  ILE A 335     126.900  52.360  62.540  1.00  0.00           C
ATOM   5057  HA  ILE A 335     126.130  51.630  62.300  1.00  0.00           H
ATOM   5058  CB  ILE A 335     128.240  51.540  62.580  1.00  0.00           C
ATOM   5059  HB  ILE A 335     129.000  52.120  63.100  1.00  0.00           H
ATOM   5060  CG2 ILE A 335     128.150  50.260  63.400  1.00  0.00           C
[truncated: 718,434 more chars]
