# Supplementary material for: Identification and validation of novel microtubule suppressors with an imidazopyridine scaffold through structure-based virtual screening and docking
Source: RSC Med Chem. 2022 May 18;13(8):929–43. doi: 10.1039/d1md00392e (PMC9384815; doi:10.1039/d1md00392e)
Supplement: MD-013-D1MD00392E-s026 [file MD-013-D1MD00392E-s026.pdb]

REMARK    GENERATED BY TRJCONV
TITLE     TUBULIN ALPHA-1B CHAIN t= 500000.00000 step= 250000000
REMARK    THIS IS A SIMULATION BOX
CRYST1  135.505  109.864   96.323  90.00  90.00  90.00 P 1           1
MODEL        1
ATOM      1  N   MET A   1      66.630 -30.360  86.750  1.00  0.00           N
ATOM      2  H1  MET A   1      67.510 -30.820  86.530  1.00  0.00           H
ATOM      3  H2  MET A   1      66.630 -29.350  86.730  1.00  0.00           H
ATOM      4  H3  MET A   1      66.520 -30.700  87.690  1.00  0.00           H
ATOM      5  CA  MET A   1      65.610 -30.890  85.920  1.00  0.00           C
ATOM      6  HA  MET A   1      65.700 -31.950  86.130  1.00  0.00           H
ATOM      7  CB  MET A   1      64.250 -30.280  86.300  1.00  0.00           C
ATOM      8  HB1 MET A   1      63.610 -30.440  85.430  1.00  0.00           H
ATOM      9  HB2 MET A   1      64.300 -29.190  86.260  1.00  0.00           H
ATOM     10  CG  MET A   1      63.660 -30.670  87.640  1.00  0.00           C
ATOM     11  HG1 MET A   1      64.370 -30.750  88.470  1.00  0.00           H
ATOM     12  HG2 MET A   1      63.150 -31.630  87.680  1.00  0.00           H
ATOM     13  SD  MET A   1      62.480 -29.540  88.380  1.00  0.00           S
ATOM     14  CE  MET A   1      61.200 -29.400  87.030  1.00  0.00           C
ATOM     15  HE1 MET A   1      61.660 -29.280  86.050  1.00  0.00           H
ATOM     16  HE2 MET A   1      60.680 -30.340  86.870  1.00  0.00           H
ATOM     17  HE3 MET A   1      60.440 -28.660  87.290  1.00  0.00           H
ATOM     18  C   MET A   1      65.880 -30.740  84.410  1.00  0.00           C
ATOM     19  O   MET A   1      65.980 -29.670  83.900  1.00  0.00           O
ATOM     20  N   ARG A   2      65.810 -31.870  83.650  1.00  0.00           N
ATOM     21  H   ARG A   2      65.680 -32.740  84.150  1.00  0.00           H
ATOM     22  CA  ARG A   2      66.090 -32.030  82.230  1.00  0.00           C
ATOM     23  HA  ARG A   2      66.700 -31.210  81.850  1.00  0.00           H
ATOM     24  CB  ARG A   2      66.790 -33.350  81.980  1.00  0.00           C
ATOM     25  HB1 ARG A   2      66.920 -33.480  80.900  1.00  0.00           H
ATOM     26  HB2 ARG A   2      66.180 -34.210  82.240  1.00  0.00           H
ATOM     27  CG  ARG A   2      68.180 -33.460  82.640  1.00  0.00           C
ATOM     28  HG1 ARG A   2      68.400 -34.450  83.040  1.00  0.00           H
ATOM     29  HG2 ARG A   2      68.180 -32.840  83.540  1.00  0.00           H
ATOM     30  CD  ARG A   2      69.280 -33.100  81.640  1.00  0.00           C
ATOM     31  HD1 ARG A   2      69.320 -33.980  81.000  1.00  0.00           H
ATOM     32  HD2 ARG A   2      70.210 -32.910  82.180  1.00  0.00           H
ATOM     33  NE  ARG A   2      68.960 -31.920  80.840  1.00  0.00           N
ATOM     34  HE  ARG A   2      68.650 -32.170  79.910  1.00  0.00           H
ATOM     35  CZ  ARG A   2      69.260 -30.680  81.110  1.00  0.00           C
ATOM     36  NH1 ARG A   2      69.830 -30.270  82.220  1.00  0.00           N
ATOM     37 1HH1 ARG A   2      70.280 -30.870  82.900  1.00  0.00           H
ATOM     38 2HH1 ARG A   2      70.130 -29.310  82.220  1.00  0.00           H
ATOM     39  NH2 ARG A   2      68.980 -29.830  80.190  1.00  0.00           N
ATOM     40 1HH2 ARG A   2      68.380 -29.960  79.400  1.00  0.00           H
ATOM     41 2HH2 ARG A   2      69.380 -28.920  80.400  1.00  0.00           H
ATOM     42  C   ARG A   2      64.890 -31.930  81.360  1.00  0.00           C
ATOM     43  O   ARG A   2      63.760 -32.140  81.900  1.00  0.00           O
ATOM     44  N   GLU A   3      65.100 -31.520  80.100  1.00  0.00           N
ATOM     45  H   GLU A   3      66.060 -31.500  79.800  1.00  0.00           H
ATOM     46  CA  GLU A   3      63.990 -31.270  79.170  1.00  0.00           C
ATOM     47  HA  GLU A   3      63.110 -31.100  79.800  1.00  0.00           H
ATOM     48  CB  GLU A   3      64.310 -30.090  78.230  1.00  0.00           C
ATOM     49  HB1 GLU A   3      64.610 -29.190  78.770  1.00  0.00           H
ATOM     50  HB2 GLU A   3      63.430 -29.950  77.600  1.00  0.00           H
ATOM     51  CG  GLU A   3      65.340 -30.440  77.220  1.00  0.00           C
ATOM     52  HG1 GLU A   3      65.170 -29.870  76.300  1.00  0.00           H
ATOM     53  HG2 GLU A   3      65.150 -31.460  76.900  1.00  0.00           H
ATOM     54  CD  GLU A   3      66.700 -30.250  77.810  1.00  0.00           C
ATOM     55  OE1 GLU A   3      67.320 -29.170  77.620  1.00  0.00           O
ATOM     56  OE2 GLU A   3      67.220 -31.100  78.590  1.00  0.00           O
ATOM     57  C   GLU A   3      63.610 -32.560  78.440  1.00  0.00           C
ATOM     58  O   GLU A   3      64.380 -33.420  78.120  1.00  0.00           O
ATOM     59  N   CYS A   4      62.400 -32.540  77.890  1.00  0.00           N
ATOM     60  H   CYS A   4      61.780 -31.760  78.040  1.00  0.00           H
ATOM     61  CA  CYS A   4      61.840 -33.540  76.940  1.00  0.00           C
ATOM     62  HA  CYS A   4      62.540 -34.150  76.380  1.00  0.00           H
ATOM     63  CB  CYS A   4      60.880 -34.530  77.630  1.00  0.00           C
ATOM     64  HB1 CYS A   4      61.480 -35.320  78.080  1.00  0.00           H
ATOM     65  HB2 CYS A   4      60.110 -34.930  76.970  1.00  0.00           H
ATOM     66  SG  CYS A   4      59.850 -33.820  78.900  1.00  0.00           S
ATOM     67  HG  CYS A   4      60.840 -33.300  79.640  1.00  0.00           H
ATOM     68  C   CYS A   4      61.060 -32.770  75.850  1.00  0.00           C
ATOM     69  O   CYS A   4      60.580 -31.650  76.050  1.00  0.00           O
ATOM     70  N   ILE A   5      61.000 -33.460  74.660  1.00  0.00           N
ATOM     71  H   ILE A   5      61.420 -34.380  74.590  1.00  0.00           H
ATOM     72  CA  ILE A   5      60.230 -32.990  73.520  1.00  0.00           C
ATOM     73  HA  ILE A   5      59.930 -31.980  73.800  1.00  0.00           H
ATOM     74  CB  ILE A   5      61.090 -32.950  72.230  1.00  0.00           C
ATOM     75  HB  ILE A   5      61.650 -33.880  72.130  1.00  0.00           H
ATOM     76  CG2 ILE A   5      60.280 -32.740  70.890  1.00  0.00           C
ATOM     77 1HG2 ILE A   5      61.020 -32.970  70.120  1.00  0.00           H
ATOM     78 2HG2 ILE A   5      59.400 -33.370  70.750  1.00  0.00           H
ATOM     79 3HG2 ILE A   5      60.190 -31.660  70.750  1.00  0.00           H
ATOM     80  CG1 ILE A   5      62.190 -31.810  72.450  1.00  0.00           C
ATOM     81 1HG1 ILE A   5      62.550 -31.820  73.480  1.00  0.00           H
ATOM     82 2HG1 ILE A   5      61.800 -30.820  72.200  1.00  0.00           H
ATOM     83  CD  ILE A   5      63.370 -31.830  71.430  1.00  0.00           C
ATOM     84  HD1 ILE A   5      62.990 -31.570  70.450  1.00  0.00           H
ATOM     85  HD2 ILE A   5      64.100 -31.090  71.760  1.00  0.00           H
ATOM     86  HD3 ILE A   5      63.800 -32.830  71.470  1.00  0.00           H
ATOM     87  C   ILE A   5      58.870 -33.720  73.380  1.00  0.00           C
ATOM     88  O   ILE A   5      58.830 -34.930  73.570  1.00  0.00           O
ATOM     89  N   SER A   6      57.830 -33.000  72.970  1.00  0.00           N
ATOM     90  H   SER A   6      57.950 -32.040  72.670  1.00  0.00           H
ATOM     91  CA  SER A   6      56.500 -33.560  72.970  1.00  0.00           C
ATOM     92  HA  SER A   6      56.470 -34.570  73.380  1.00  0.00           H
ATOM     93  CB  SER A   6      55.490 -32.800  73.820  1.00  0.00           C
ATOM     94  HB1 SER A   6      54.500 -33.020  73.430  1.00  0.00           H
ATOM     95  HB2 SER A   6      55.720 -31.750  73.650  1.00  0.00           H
ATOM     96  OG  SER A   6      55.530 -33.160  75.240  1.00  0.00           O
ATOM     97  HG  SER A   6      56.400 -32.890  75.530  1.00  0.00           H
ATOM     98  C   SER A   6      55.820 -33.640  71.630  1.00  0.00           C
ATOM     99  O   SER A   6      55.560 -32.640  71.030  1.00  0.00           O
ATOM    100  N   ILE A   7      55.680 -34.860  71.140  1.00  0.00           N
ATOM    101  H   ILE A   7      55.910 -35.650  71.740  1.00  0.00           H
ATOM    102  CA  ILE A   7      55.120 -35.150  69.830  1.00  0.00           C
ATOM    103  HA  ILE A   7      55.270 -34.270  69.200  1.00  0.00           H
ATOM    104  CB  ILE A   7      55.790 -36.390  69.160  1.00  0.00           C
ATOM    105  HB  ILE A   7      55.750 -37.280  69.790  1.00  0.00           H
ATOM    106  CG2 ILE A   7      55.080 -36.780  67.850  1.00  0.00           C
ATOM    107 1HG2 ILE A   7      54.960 -35.910  67.210  1.00  0.00           H
ATOM    108 2HG2 ILE A   7      55.520 -37.690  67.430  1.00  0.00           H
ATOM    109 3HG2 ILE A   7      54.070 -37.130  68.080  1.00  0.00           H
ATOM    110  CG1 ILE A   7      57.290 -35.920  68.840  1.00  0.00           C
ATOM    111 1HG1 ILE A   7      57.420 -34.890  69.160  1.00  0.00           H
ATOM    112 2HG1 ILE A   7      57.770 -36.020  67.870  1.00  0.00           H
ATOM    113  CD  ILE A   7      58.170 -36.790  69.790  1.00  0.00           C
ATOM    114  HD1 ILE A   7      59.200 -36.450  69.900  1.00  0.00           H
ATOM    115  HD2 ILE A   7      57.760 -36.960  70.780  1.00  0.00           H
ATOM    116  HD3 ILE A   7      58.350 -37.730  69.270  1.00  0.00           H
ATOM    117  C   ILE A   7      53.630 -35.400  69.970  1.00  0.00           C
ATOM    118  O   ILE A   7      53.250 -36.290  70.770  1.00  0.00           O
ATOM    119  N   HIS A   8      52.930 -34.850  69.030  1.00  0.00           N
ATOM    120  H   HIS A   8      53.360 -34.050  68.600  1.00  0.00           H
ATOM    121  CA  HIS A   8      51.440 -34.930  69.040  1.00  0.00           C
ATOM    122  HA  HIS A   8      51.180 -35.680  69.790  1.00  0.00           H
ATOM    123  CB  HIS A   8      50.910 -33.540  69.470  1.00  0.00           C
ATOM    124  HB1 HIS A   8      49.850 -33.420  69.250  1.00  0.00           H
ATOM    125  HB2 HIS A   8      51.420 -32.800  68.850  1.00  0.00           H
ATOM    126  CG  HIS A   8      51.130 -33.350  70.950  1.00  0.00           C
ATOM    127  ND1 HIS A   8      50.430 -34.060  71.890  1.00  0.00           N
ATOM    128  CE1 HIS A   8      50.720 -33.460  73.040  1.00  0.00           C
ATOM    129  HE1 HIS A   8      50.370 -33.710  74.020  1.00  0.00           H
ATOM    130  NE2 HIS A   8      51.530 -32.420  72.840  1.00  0.00           N
ATOM    131  HE2 HIS A   8      51.890 -31.780  73.550  1.00  0.00           H
ATOM    132  CD2 HIS A   8      51.810 -32.350  71.520  1.00  0.00           C
ATOM    133  HD2 HIS A   8      52.470 -31.630  71.050  1.00  0.00           H
ATOM    134  C   HIS A   8      50.890 -35.440  67.690  1.00  0.00           C
ATOM    135  O   HIS A   8      50.880 -34.540  66.820  1.00  0.00           O
ATOM    136  N   VAL A   9      50.380 -36.660  67.600  1.00  0.00           N
ATOM    137  H   VAL A   9      50.420 -37.230  68.430  1.00  0.00           H
ATOM    138  CA  VAL A   9      49.970 -37.360  66.330  1.00  0.00           C
ATOM    139  HA  VAL A   9      50.270 -36.730  65.500  1.00  0.00           H
ATOM    140  CB  VAL A   9      50.530 -38.850  66.350  1.00  0.00           C
ATOM    141  HB  VAL A   9      49.860 -39.490  66.920  1.00  0.00           H
ATOM    142  CG1 VAL A   9      50.450 -39.380  64.880  1.00  0.00           C
ATOM    143 1HG1 VAL A   9      50.930 -40.350  64.840  1.00  0.00           H
ATOM    144 2HG1 VAL A   9      49.410 -39.490  64.590  1.00  0.00           H
ATOM    145 3HG1 VAL A   9      50.900 -38.670  64.180  1.00  0.00           H
ATOM    146  CG2 VAL A   9      52.040 -38.950  66.780  1.00  0.00           C
ATOM    147 1HG2 VAL A   9      52.320 -40.010  66.700  1.00  0.00           H
ATOM    148 2HG2 VAL A   9      52.530 -38.360  66.000  1.00  0.00           H
ATOM    149 3HG2 VAL A   9      52.170 -38.510  67.760  1.00  0.00           H
ATOM    150  C   VAL A   9      48.480 -37.510  66.110  1.00  0.00           C
ATOM    151  O   VAL A   9      47.820 -37.940  67.020  1.00  0.00           O
ATOM    152  N   GLY A  10      48.010 -37.310  64.880  1.00  0.00           N
ATOM    153  H   GLY A  10      48.700 -36.860  64.290  1.00  0.00           H
ATOM    154  CA  GLY A  10      46.710 -37.590  64.370  1.00  0.00           C
ATOM    155  HA1 GLY A  10      46.620 -38.660  64.550  1.00  0.00           H
ATOM    156  HA2 GLY A  10      46.710 -37.400  63.300  1.00  0.00           H
ATOM    157  C   GLY A  10      45.580 -36.830  65.140  1.00  0.00           C
ATOM    158  O   GLY A  10      45.830 -35.790  65.800  1.00  0.00           O
ATOM    159  N   GLN A  11      44.350 -37.310  65.110  1.00  0.00           N
ATOM    160  H   GLN A  11      44.260 -38.170  64.580  1.00  0.00           H
ATOM    161  CA  GLN A  11      43.220 -36.670  65.650  1.00  0.00           C
ATOM    162  HA  GLN A  11      43.100 -35.680  65.200  1.00  0.00           H
ATOM    163  CB  GLN A  11      42.000 -37.540  65.280  1.00  0.00           C
ATOM    164  HB1 GLN A  11      42.100 -38.550  65.700  1.00  0.00           H
ATOM    165  HB2 GLN A  11      41.790 -37.450  64.220  1.00  0.00           H
ATOM    166  CG  GLN A  11      40.720 -37.040  65.890  1.00  0.00           C
ATOM    167  HG1 GLN A  11      40.640 -35.960  65.780  1.00  0.00           H
ATOM    168  HG2 GLN A  11      40.680 -37.210  66.970  1.00  0.00           H
ATOM    169  CD  GLN A  11      39.490 -37.580  65.150  1.00  0.00           C
ATOM    170  OE1 GLN A  11      38.840 -37.050  64.220  1.00  0.00           O
ATOM    171  NE2 GLN A  11      39.130 -38.820  65.540  1.00  0.00           N
ATOM    172 1HE2 GLN A  11      39.680 -39.300  66.250  1.00  0.00           H
ATOM    173 2HE2 GLN A  11      38.500 -39.390  64.990  1.00  0.00           H
ATOM    174  C   GLN A  11      43.280 -36.420  67.170  1.00  0.00           C
ATOM    175  O   GLN A  11      43.330 -35.280  67.590  1.00  0.00           O
ATOM    176  N   ALA A  12      43.420 -37.480  68.050  1.00  0.00           N
ATOM    177  H   ALA A  12      43.440 -38.390  67.610  1.00  0.00           H
ATOM    178  CA  ALA A  12      43.840 -37.330  69.410  1.00  0.00           C
ATOM    179  HA  ALA A  12      43.010 -36.920  69.970  1.00  0.00           H
ATOM    180  CB  ALA A  12      44.060 -38.680  70.020  1.00  0.00           C
ATOM    181  HB1 ALA A  12      44.460 -38.480  71.010  1.00  0.00           H
ATOM    182  HB2 ALA A  12      43.200 -39.320  69.860  1.00  0.00           H
ATOM    183  HB3 ALA A  12      44.790 -39.160  69.360  1.00  0.00           H
ATOM    184  C   ALA A  12      44.930 -36.310  69.580  1.00  0.00           C
ATOM    185  O   ALA A  12      44.790 -35.470  70.420  1.00  0.00           O
ATOM    186  N   GLY A  13      46.070 -36.420  68.920  1.00  0.00           N
ATOM    187  H   GLY A  13      46.110 -37.040  68.130  1.00  0.00           H
ATOM    188  CA  GLY A  13      47.190 -35.520  69.180  1.00  0.00           C
ATOM    189  HA1 GLY A  13      47.860 -35.710  68.340  1.00  0.00           H
ATOM    190  HA2 GLY A  13      47.610 -35.700  70.160  1.00  0.00           H
ATOM    191  C   GLY A  13      46.820 -34.070  69.010  1.00  0.00           C
ATOM    192  O   GLY A  13      47.170 -33.210  69.880  1.00  0.00           O
ATOM    193  N   VAL A  14      46.140 -33.730  67.890  1.00  0.00           N
ATOM    194  H   VAL A  14      45.960 -34.430  67.180  1.00  0.00           H
ATOM    195  CA  VAL A  14      45.780 -32.290  67.530  1.00  0.00           C
ATOM    196  HA  VAL A  14      46.540 -31.600  67.900  1.00  0.00           H
ATOM    197  CB  VAL A  14      45.700 -32.030  66.040  1.00  0.00           C
ATOM    198  HB  VAL A  14      45.440 -30.990  65.830  1.00  0.00           H
ATOM    199  CG1 VAL A  14      47.170 -32.300  65.460  1.00  0.00           C
ATOM    200 1HG1 VAL A  14      47.680 -31.340  65.500  1.00  0.00           H
ATOM    201 2HG1 VAL A  14      47.720 -33.040  66.050  1.00  0.00           H
ATOM    202 3HG1 VAL A  14      47.150 -32.580  64.410  1.00  0.00           H
ATOM    203  CG2 VAL A  14      44.560 -32.800  65.350  1.00  0.00           C
ATOM    204 1HG2 VAL A  14      44.010 -32.160  64.660  1.00  0.00           H
ATOM    205 2HG2 VAL A  14      44.980 -33.670  64.840  1.00  0.00           H
ATOM    206 3HG2 VAL A  14      43.800 -33.020  66.110  1.00  0.00           H
ATOM    207  C   VAL A  14      44.520 -31.800  68.230  1.00  0.00           C
ATOM    208  O   VAL A  14      44.370 -30.610  68.450  1.00  0.00           O
ATOM    209  N   GLN A  15      43.630 -32.700  68.620  1.00  0.00           N
ATOM    210  H   GLN A  15      43.780 -33.670  68.400  1.00  0.00           H
ATOM    211  CA  GLN A  15      42.420 -32.310  69.320  1.00  0.00           C
ATOM    212  HA  GLN A  15      42.310 -31.250  69.090  1.00  0.00           H
ATOM    213  CB  GLN A  15      41.150 -33.050  68.860  1.00  0.00           C
ATOM    214  HB1 GLN A  15      40.360 -32.800  69.560  1.00  0.00           H
ATOM    215  HB2 GLN A  15      41.460 -34.090  68.970  1.00  0.00           H
ATOM    216  CG  GLN A  15      40.700 -32.910  67.420  1.00  0.00           C
ATOM    217  HG1 GLN A  15      40.380 -33.860  66.980  1.00  0.00           H
ATOM    218  HG2 GLN A  15      41.570 -32.630  66.820  1.00  0.00           H
ATOM    219  CD  GLN A  15      39.540 -32.010  67.410  1.00  0.00           C
ATOM    220  OE1 GLN A  15      38.420 -32.400  67.550  1.00  0.00           O
ATOM    221  NE2 GLN A  15      39.720 -30.780  67.240  1.00  0.00           N
ATOM    222 1HE2 GLN A  15      40.610 -30.390  67.000  1.00  0.00           H
ATOM    223 2HE2 GLN A  15      39.000 -30.100  67.440  1.00  0.00           H
ATOM    224  C   GLN A  15      42.500 -32.360  70.880  1.00  0.00           C
ATOM    225  O   GLN A  15      42.100 -31.490  71.600  1.00  0.00           O
ATOM    226  N   ILE A  16      43.080 -33.480  71.400  1.00  0.00           N
ATOM    227  H   ILE A  16      43.530 -34.060  70.700  1.00  0.00           H
ATOM    228  CA  ILE A  16      43.260 -33.860  72.790  1.00  0.00           C
ATOM    229  HA  ILE A  16      42.540 -33.230  73.310  1.00  0.00           H
ATOM    230  CB  ILE A  16      42.990 -35.370  73.130  1.00  0.00           C
ATOM    231  HB  ILE A  16      43.770 -36.020  72.740  1.00  0.00           H
ATOM    232  CG2 ILE A  16      42.940 -35.510  74.650  1.00  0.00           C
ATOM    233 1HG2 ILE A  16      42.100 -34.960  75.090  1.00  0.00           H
ATOM    234 2HG2 ILE A  16      42.840 -36.570  74.890  1.00  0.00           H
ATOM    235 3HG2 ILE A  16      43.800 -35.200  75.230  1.00  0.00           H
ATOM    236  CG1 ILE A  16      41.620 -35.800  72.510  1.00  0.00           C
ATOM    237 1HG1 ILE A  16      41.720 -35.750  71.420  1.00  0.00           H
ATOM    238 2HG1 ILE A  16      40.820 -35.100  72.760  1.00  0.00           H
ATOM    239  CD  ILE A  16      41.220 -37.240  72.840  1.00  0.00           C
ATOM    240  HD1 ILE A  16      41.930 -38.060  72.880  1.00  0.00           H
ATOM    241  HD2 ILE A  16      40.790 -37.200  73.840  1.00  0.00           H
ATOM    242  HD3 ILE A  16      40.400 -37.600  72.210  1.00  0.00           H
ATOM    243  C   ILE A  16      44.710 -33.410  73.200  1.00  0.00           C
ATOM    244  O   ILE A  16      44.850 -32.700  74.210  1.00  0.00           O
ATOM    245  N   GLY A  17      45.830 -33.830  72.470  1.00  0.00           N
ATOM    246  H   GLY A  17      45.660 -34.210  71.550  1.00  0.00           H
ATOM    247  CA  GLY A  17      47.190 -33.540  72.870  1.00  0.00           C
ATOM    248  HA1 GLY A  17      47.800 -34.020  72.100  1.00  0.00           H
ATOM    249  HA2 GLY A  17      47.400 -33.960  73.850  1.00  0.00           H
ATOM    250  C   GLY A  17      47.590 -32.060  72.950  1.00  0.00           C
ATOM    251  O   GLY A  17      48.210 -31.600  73.860  1.00  0.00           O
ATOM    252  N   ASN A  18      47.070 -31.290  71.910  1.00  0.00           N
ATOM    253  H   ASN A  18      46.880 -31.780  71.050  1.00  0.00           H
ATOM    254  CA  ASN A  18      47.090 -29.880  71.930  1.00  0.00           C
ATOM    255  HA  ASN A  18      48.080 -29.420  72.000  1.00  0.00           H
ATOM    256  CB  ASN A  18      46.250 -29.340  70.730  1.00  0.00           C
ATOM    257  HB1 ASN A  18      45.350 -29.950  70.610  1.00  0.00           H
ATOM    258  HB2 ASN A  18      46.940 -29.330  69.890  1.00  0.00           H
ATOM    259  CG  ASN A  18      45.950 -27.810  70.950  1.00  0.00           C
ATOM    260  OD1 ASN A  18      46.890 -26.980  70.850  1.00  0.00           O
ATOM    261  ND2 ASN A  18      44.730 -27.470  71.280  1.00  0.00           N
ATOM    262 1HD2 ASN A  18      43.960 -28.120  71.210  1.00  0.00           H
ATOM    263 2HD2 ASN A  18      44.590 -26.470  71.340  1.00  0.00           H
ATOM    264  C   ASN A  18      46.320 -29.390  73.170  1.00  0.00           C
ATOM    265  O   ASN A  18      46.800 -28.510  73.860  1.00  0.00           O
ATOM    266  N   ALA A  19      45.130 -29.900  73.380  1.00  0.00           N
ATOM    267  H   ALA A  19      44.750 -30.670  72.850  1.00  0.00           H
ATOM    268  CA  ALA A  19      44.300 -29.410  74.460  1.00  0.00           C
ATOM    269  HA  ALA A  19      44.110 -28.350  74.320  1.00  0.00           H
ATOM    270  CB  ALA A  19      42.960 -30.050  74.220  1.00  0.00           C
ATOM    271  HB1 ALA A  19      42.990 -31.140  74.100  1.00  0.00           H
ATOM    272  HB2 ALA A  19      42.390 -29.760  75.100  1.00  0.00           H
ATOM    273  HB3 ALA A  19      42.530 -29.590  73.330  1.00  0.00           H
ATOM    274  C   ALA A  19      44.910 -29.690  75.840  1.00  0.00           C
ATOM    275  O   ALA A  19      44.920 -28.780  76.690  1.00  0.00           O
ATOM    276  N   CYS A  20      45.650 -30.770  75.970  1.00  0.00           N
ATOM    277  H   CYS A  20      45.730 -31.350  75.150  1.00  0.00           H
ATOM    278  CA  CYS A  20      46.580 -31.080  77.110  1.00  0.00           C
ATOM    279  HA  CYS A  20      46.040 -31.150  78.050  1.00  0.00           H
ATOM    280  CB  CYS A  20      47.190 -32.450  77.010  1.00  0.00           C
ATOM    281  HB1 CYS A  20      47.760 -32.680  77.910  1.00  0.00           H
ATOM    282  HB2 CYS A  20      47.780 -32.540  76.100  1.00  0.00           H
ATOM    283  SG  CYS A  20      45.950 -33.790  77.060  1.00  0.00           S
ATOM    284  HG  CYS A  20      45.210 -33.510  75.990  1.00  0.00           H
ATOM    285  C   CYS A  20      47.610 -29.910  77.280  1.00  0.00           C
ATOM    286  O   CYS A  20      48.000 -29.570  78.410  1.00  0.00           O
ATOM    287  N   TRP A  21      48.090 -29.430  76.160  1.00  0.00           N
ATOM    288  H   TRP A  21      47.990 -29.970  75.310  1.00  0.00           H
ATOM    289  CA  TRP A  21      49.170 -28.460  76.180  1.00  0.00           C
ATOM    290  HA  TRP A  21      49.840 -28.590  77.040  1.00  0.00           H
ATOM    291  CB  TRP A  21      50.040 -28.480  74.910  1.00  0.00           C
ATOM    292  HB1 TRP A  21      50.410 -27.470  74.740  1.00  0.00           H
ATOM    293  HB2 TRP A  21      49.600 -28.900  74.010  1.00  0.00           H
ATOM    294  CG  TRP A  21      51.280 -29.320  75.270  1.00  0.00           C
ATOM    295  CD1 TRP A  21      51.310 -30.700  75.430  1.00  0.00           C
ATOM    296  HD1 TRP A  21      50.460 -31.370  75.380  1.00  0.00           H
ATOM    297  NE1 TRP A  21      52.660 -31.060  75.650  1.00  0.00           N
ATOM    298  HE1 TRP A  21      52.980 -31.990  75.880  1.00  0.00           H
ATOM    299  CE2 TRP A  21      53.490 -29.990  75.720  1.00  0.00           C
ATOM    300  CZ2 TRP A  21      54.850 -29.830  75.900  1.00  0.00           C
ATOM    301  HZ2 TRP A  21      55.440 -30.660  76.260  1.00  0.00           H
ATOM    302  CH2 TRP A  21      55.430 -28.600  76.020  1.00  0.00           C
ATOM    303  HH2 TRP A  21      56.460 -28.530  76.340  1.00  0.00           H
ATOM    304  CZ3 TRP A  21      54.700 -27.470  75.700  1.00  0.00           C
ATOM    305  HZ3 TRP A  21      55.050 -26.460  75.870  1.00  0.00           H
ATOM    306  CE3 TRP A  21      53.300 -27.560  75.530  1.00  0.00           C
ATOM    307  HE3 TRP A  21      52.640 -26.700  75.550  1.00  0.00           H
ATOM    308  CD2 TRP A  21      52.660 -28.830  75.440  1.00  0.00           C
ATOM    309  C   TRP A  21      48.660 -27.080  76.510  1.00  0.00           C
ATOM    310  O   TRP A  21      49.300 -26.480  77.350  1.00  0.00           O
ATOM    311  N   GLU A  22      47.540 -26.620  75.920  1.00  0.00           N
ATOM    312  H   GLU A  22      47.070 -27.230  75.260  1.00  0.00           H
ATOM    313  CA  GLU A  22      46.810 -25.480  76.310  1.00  0.00           C
ATOM    314  HA  GLU A  22      47.470 -24.630  76.090  1.00  0.00           H
ATOM    315  CB  GLU A  22      45.580 -25.410  75.400  1.00  0.00           C
ATOM    316  HB1 GLU A  22      44.730 -25.950  75.830  1.00  0.00           H
ATOM    317  HB2 GLU A  22      45.660 -26.030  74.510  1.00  0.00           H
ATOM    318  CG  GLU A  22      45.370 -23.900  75.100  1.00  0.00           C
ATOM    319  HG1 GLU A  22      46.290 -23.550  74.620  1.00  0.00           H
ATOM    320  HG2 GLU A  22      45.200 -23.420  76.060  1.00  0.00           H
ATOM    321  CD  GLU A  22      44.130 -23.630  74.280  1.00  0.00           C
ATOM    322  OE1 GLU A  22      44.320 -23.110  73.110  1.00  0.00           O
ATOM    323  OE2 GLU A  22      42.940 -23.860  74.720  1.00  0.00           O
ATOM    324  C   GLU A  22      46.510 -25.450  77.780  1.00  0.00           C
ATOM    325  O   GLU A  22      46.610 -24.370  78.390  1.00  0.00           O
ATOM    326  N   LEU A  23      46.200 -26.560  78.460  1.00  0.00           N
ATOM    327  H   LEU A  23      45.990 -27.450  78.030  1.00  0.00           H
ATOM    328  CA  LEU A  23      46.340 -26.620  79.950  1.00  0.00           C
ATOM    329  HA  LEU A  23      45.680 -25.830  80.290  1.00  0.00           H
ATOM    330  CB  LEU A  23      45.620 -27.850  80.450  1.00  0.00           C
ATOM    331  HB1 LEU A  23      46.090 -28.710  79.970  1.00  0.00           H
ATOM    332  HB2 LEU A  23      44.560 -27.840  80.200  1.00  0.00           H
ATOM    333  CG  LEU A  23      45.630 -28.110  81.970  1.00  0.00           C
ATOM    334  HG  LEU A  23      46.660 -28.270  82.300  1.00  0.00           H
ATOM    335  CD1 LEU A  23      45.010 -27.030  82.870  1.00  0.00           C
ATOM    336 1HD1 LEU A  23      45.300 -27.350  83.870  1.00  0.00           H
ATOM    337 2HD1 LEU A  23      45.590 -26.120  82.730  1.00  0.00           H
ATOM    338 3HD1 LEU A  23      43.930 -26.910  82.780  1.00  0.00           H
ATOM    339  CD2 LEU A  23      44.910 -29.420  82.240  1.00  0.00           C
ATOM    340 1HD2 LEU A  23      44.750 -29.620  83.300  1.00  0.00           H
ATOM    341 2HD2 LEU A  23      43.910 -29.350  81.790  1.00  0.00           H
ATOM    342 3HD2 LEU A  23      45.570 -30.170  81.830  1.00  0.00           H
ATOM    343  C   LEU A  23      47.760 -26.370  80.490  1.00  0.00           C
ATOM    344  O   LEU A  23      47.840 -25.540  81.430  1.00  0.00           O
ATOM    345  N   TYR A  24      48.790 -27.010  80.040  1.00  0.00           N
ATOM    346  H   TYR A  24      48.580 -27.690  79.330  1.00  0.00           H
ATOM    347  CA  TYR A  24      50.180 -26.670  80.430  1.00  0.00           C
ATOM    348  HA  TYR A  24      50.330 -26.920  81.480  1.00  0.00           H
ATOM    349  CB  TYR A  24      51.110 -27.600  79.740  1.00  0.00           C
ATOM    350  HB1 TYR A  24      52.100 -27.450  80.160  1.00  0.00           H
ATOM    351  HB2 TYR A  24      51.230 -27.280  78.700  1.00  0.00           H
ATOM    352  CG  TYR A  24      50.920 -29.170  79.970  1.00  0.00           C
ATOM    353  CD1 TYR A  24      49.990 -29.690  80.900  1.00  0.00           C
ATOM    354  HD1 TYR A  24      49.340 -29.080  81.520  1.00  0.00           H
ATOM    355  CE1 TYR A  24      49.690 -31.020  80.960  1.00  0.00           C
ATOM    356  HE1 TYR A  24      48.890 -31.360  81.600  1.00  0.00           H
ATOM    357  CZ  TYR A  24      50.330 -31.930  80.090  1.00  0.00           C
ATOM    358  OH  TYR A  24      49.990 -33.280  80.040  1.00  0.00           O
ATOM    359  HH  TYR A  24      50.590 -33.670  79.390  1.00  0.00           H
ATOM    360  CE2 TYR A  24      51.260 -31.440  79.190  1.00  0.00           C
ATOM    361  HE2 TYR A  24      51.660 -32.200  78.520  1.00  0.00           H
ATOM    362  CD2 TYR A  24      51.590 -30.080  79.180  1.00  0.00           C
ATOM    363  HD2 TYR A  24      52.320 -29.640  78.520  1.00  0.00           H
ATOM    364  C   TYR A  24      50.640 -25.220  80.260  1.00  0.00           C
ATOM    365  O   TYR A  24      51.400 -24.730  81.040  1.00  0.00           O
ATOM    366  N   CYS A  25      50.090 -24.460  79.340  1.00  0.00           N
ATOM    367  H   CYS A  25      49.460 -24.940  78.710  1.00  0.00           H
ATOM    368  CA  CYS A  25      50.250 -23.030  79.140  1.00  0.00           C
ATOM    369  HA  CYS A  25      51.320 -22.850  79.150  1.00  0.00           H
ATOM    370  CB  CYS A  25      49.700 -22.640  77.720  1.00  0.00           C
ATOM    371  HB1 CYS A  25      49.900 -21.590  77.480  1.00  0.00           H
ATOM    372  HB2 CYS A  25      48.610 -22.670  77.670  1.00  0.00           H
ATOM    373  SG  CYS A  25      50.490 -23.590  76.400  1.00  0.00           S
ATOM    374  HG  CYS A  25      49.930 -24.760  76.720  1.00  0.00           H
ATOM    375  C   CYS A  25      49.620 -22.230  80.280  1.00  0.00           C
ATOM    376  O   CYS A  25      50.260 -21.300  80.700  1.00  0.00           O
ATOM    377  N   LEU A  26      48.440 -22.710  80.750  1.00  0.00           N
ATOM    378  H   LEU A  26      47.960 -23.460  80.280  1.00  0.00           H
ATOM    379  CA  LEU A  26      47.720 -22.100  81.830  1.00  0.00           C
ATOM    380  HA  LEU A  26      47.800 -21.010  81.780  1.00  0.00           H
ATOM    381  CB  LEU A  26      46.230 -22.550  81.610  1.00  0.00           C
ATOM    382  HB1 LEU A  26      46.280 -23.500  81.090  1.00  0.00           H
ATOM    383  HB2 LEU A  26      45.900 -21.870  80.810  1.00  0.00           H
ATOM    384  CG  LEU A  26      45.250 -22.790  82.760  1.00  0.00           C
ATOM    385  HG  LEU A  26      45.710 -23.570  83.370  1.00  0.00           H
ATOM    386  CD1 LEU A  26      44.940 -21.660  83.650  1.00  0.00           C
ATOM    387 1HD1 LEU A  26      44.590 -20.840  83.020  1.00  0.00           H
ATOM    388 2HD1 LEU A  26      44.130 -21.910  84.340  1.00  0.00           H
ATOM    389 3HD1 LEU A  26      45.810 -21.260  84.170  1.00  0.00           H
ATOM    390  CD2 LEU A  26      43.890 -23.220  82.210  1.00  0.00           C
ATOM    391 1HD2 LEU A  26      43.450 -22.540  81.490  1.00  0.00           H
ATOM    392 2HD2 LEU A  26      44.060 -24.110  81.600  1.00  0.00           H
ATOM    393 3HD2 LEU A  26      43.200 -23.520  82.990  1.00  0.00           H
ATOM    394  C   LEU A  26      48.380 -22.450  83.190  1.00  0.00           C
ATOM    395  O   LEU A  26      48.310 -21.620  84.080  1.00  0.00           O
ATOM    396  N   GLU A  27      48.980 -23.610  83.340  1.00  0.00           N
ATOM    397  H   GLU A  27      48.890 -24.250  82.570  1.00  0.00           H
ATOM    398  CA  GLU A  27      49.590 -24.110  84.600  1.00  0.00           C
ATOM    399  HA  GLU A  27      48.910 -23.830  85.410  1.00  0.00           H
ATOM    400  CB  GLU A  27      49.870 -25.620  84.480  1.00  0.00           C
ATOM    401  HB1 GLU A  27      50.450 -25.920  85.350  1.00  0.00           H
ATOM    402  HB2 GLU A  27      50.530 -25.590  83.610  1.00  0.00           H
ATOM    403  CG  GLU A  27      48.680 -26.590  84.240  1.00  0.00           C
ATOM    404  HG1 GLU A  27      48.880 -27.070  83.290  1.00  0.00           H
ATOM    405  HG2 GLU A  27      47.710 -26.080  84.190  1.00  0.00           H
ATOM    406  CD  GLU A  27      48.520 -27.590  85.420  1.00  0.00           C
ATOM    407  OE1 GLU A  27      49.530 -28.260  85.740  1.00  0.00           O
ATOM    408  OE2 GLU A  27      47.460 -27.750  86.030  1.00  0.00           O
ATOM    409  C   GLU A  27      50.880 -23.380  84.860  1.00  0.00           C
ATOM    410  O   GLU A  27      51.130 -23.000  86.000  1.00  0.00           O
ATOM    411  N   HIS A  28      51.780 -23.180  83.900  1.00  0.00           N
ATOM    412  H   HIS A  28      51.630 -23.610  82.990  1.00  0.00           H
ATOM    413  CA  HIS A  28      52.900 -22.250  83.950  1.00  0.00           C
ATOM    414  HA  HIS A  28      53.460 -22.380  84.880  1.00  0.00           H
ATOM    415  CB  HIS A  28      53.920 -22.540  82.780  1.00  0.00           C
ATOM    416  HB1 HIS A  28      54.410 -21.660  82.380  1.00  0.00           H
ATOM    417  HB2 HIS A  28      53.380 -22.990  81.940  1.00  0.00           H
ATOM    418  CG  HIS A  28      55.070 -23.400  83.310  1.00  0.00           C
ATOM    419  ND1 HIS A  28      54.900 -24.640  83.740  1.00  0.00           N
ATOM    420  CE1 HIS A  28      56.140 -25.070  83.990  1.00  0.00           C
ATOM    421  HE1 HIS A  28      56.430 -26.090  84.180  1.00  0.00           H
ATOM    422  NE2 HIS A  28      57.050 -24.070  83.820  1.00  0.00           N
ATOM    423  HE2 HIS A  28      58.050 -24.190  83.870  1.00  0.00           H
ATOM    424  CD2 HIS A  28      56.320 -22.920  83.490  1.00  0.00           C
ATOM    425  HD2 HIS A  28      56.710 -21.930  83.330  1.00  0.00           H
ATOM    426  C   HIS A  28      52.530 -20.760  83.870  1.00  0.00           C
ATOM    427  O   HIS A  28      53.430 -19.930  84.180  1.00  0.00           O
ATOM    428  N   GLY A  29      51.310 -20.370  83.420  1.00  0.00           N
ATOM    429  H   GLY A  29      50.780 -21.060  82.920  1.00  0.00           H
ATOM    430  CA  GLY A  29      50.770 -18.980  83.570  1.00  0.00           C
ATOM    431  HA1 GLY A  29      51.260 -18.450  84.390  1.00  0.00           H
ATOM    432  HA2 GLY A  29      49.700 -19.060  83.740  1.00  0.00           H
ATOM    433  C   GLY A  29      51.160 -18.080  82.410  1.00  0.00           C
ATOM    434  O   GLY A  29      51.260 -16.810  82.480  1.00  0.00           O
ATOM    435  N   ILE A  30      51.410 -18.690  81.220  1.00  0.00           N
ATOM    436  H   ILE A  30      51.220 -19.680  81.160  1.00  0.00           H
ATOM    437  CA  ILE A  30      51.820 -18.030  79.940  1.00  0.00           C
ATOM    438  HA  ILE A  30      52.820 -17.630  80.070  1.00  0.00           H
ATOM    439  CB  ILE A  30      51.830 -19.080  78.770  1.00  0.00           C
ATOM    440  HB  ILE A  30      50.970 -19.750  78.790  1.00  0.00           H
ATOM    441  CG2 ILE A  30      51.790 -18.320  77.400  1.00  0.00           C
ATOM    442 1HG2 ILE A  30      50.950 -17.640  77.230  1.00  0.00           H
ATOM    443 2HG2 ILE A  30      52.650 -17.650  77.320  1.00  0.00           H
ATOM    444 3HG2 ILE A  30      51.540 -18.960  76.550  1.00  0.00           H
ATOM    445  CG1 ILE A  30      53.200 -19.790  78.900  1.00  0.00           C
ATOM    446 1HG1 ILE A  30      53.970 -19.020  78.850  1.00  0.00           H
ATOM    447 2HG1 ILE A  30      53.360 -20.410  78.020  1.00  0.00           H
ATOM    448  CD  ILE A  30      53.610 -20.580  80.120  1.00  0.00           C
ATOM    449  HD1 ILE A  30      53.940 -19.880  80.900  1.00  0.00           H
ATOM    450  HD2 ILE A  30      52.740 -21.040  80.580  1.00  0.00           H
ATOM    451  HD3 ILE A  30      54.440 -21.240  79.920  1.00  0.00           H
ATOM    452  C   ILE A  30      50.800 -16.900  79.650  1.00  0.00           C
ATOM    453  O   ILE A  30      49.590 -17.080  79.770  1.00  0.00           O
ATOM    454  N   GLN A  31      51.180 -15.690  79.270  1.00  0.00           N
ATOM    455  H   GLN A  31      52.190 -15.590  79.270  1.00  0.00           H
ATOM    456  CA  GLN A  31      50.330 -14.670  78.700  1.00  0.00           C
ATOM    457  HA  GLN A  31      49.460 -14.500  79.340  1.00  0.00           H
ATOM    458  CB  GLN A  31      51.110 -13.340  78.670  1.00  0.00           C
ATOM    459  HB1 GLN A  31      50.570 -12.610  78.060  1.00  0.00           H
ATOM    460  HB2 GLN A  31      52.090 -13.460  78.210  1.00  0.00           H
ATOM    461  CG  GLN A  31      51.420 -12.630  80.040  1.00  0.00           C
ATOM    462  HG1 GLN A  31      52.000 -13.280  80.700  1.00  0.00           H
ATOM    463  HG2 GLN A  31      50.470 -12.420  80.520  1.00  0.00           H
ATOM    464  CD  GLN A  31      52.120 -11.300  79.810  1.00  0.00           C
ATOM    465  OE1 GLN A  31      52.210 -10.770  78.640  1.00  0.00           O
ATOM    466  NE2 GLN A  31      52.780 -10.700  80.780  1.00  0.00           N
ATOM    467 1HE2 GLN A  31      52.640 -10.990  81.740  1.00  0.00           H
ATOM    468 2HE2 GLN A  31      53.260  -9.850  80.510  1.00  0.00           H
ATOM    469  C   GLN A  31      49.840 -14.950  77.290  1.00  0.00           C
ATOM    470  O   GLN A  31      50.660 -15.350  76.500  1.00  0.00           O
ATOM    471  N   PRO A  32      48.580 -14.710  76.840  1.00  0.00           N
ATOM    472  CD  PRO A  32      47.440 -14.260  77.670  1.00  0.00           C
ATOM    473  HD1 PRO A  32      47.830 -13.520  78.370  1.00  0.00           H
ATOM    474  HD2 PRO A  32      46.980 -15.160  78.070  1.00  0.00           H
ATOM    475  CG  PRO A  32      46.570 -13.560  76.670  1.00  0.00           C
ATOM    476  HG1 PRO A  32      46.960 -12.570  76.480  1.00  0.00           H
ATOM    477  HG2 PRO A  32      45.510 -13.590  76.950  1.00  0.00           H
ATOM    478  CB  PRO A  32      46.710 -14.490  75.430  1.00  0.00           C
ATOM    479  HB1 PRO A  32      46.380 -14.030  74.490  1.00  0.00           H
ATOM    480  HB2 PRO A  32      46.100 -15.390  75.560  1.00  0.00           H
ATOM    481  CA  PRO A  32      48.160 -14.850  75.490  1.00  0.00           C
ATOM    482  HA  PRO A  32      48.270 -15.900  75.230  1.00  0.00           H
ATOM    483  C   PRO A  32      48.990 -14.050  74.470  1.00  0.00           C
ATOM    484  O   PRO A  32      48.980 -14.500  73.300  1.00  0.00           O
ATOM    485  N   ASP A  33      49.810 -13.060  74.850  1.00  0.00           N
ATOM    486  H   ASP A  33      49.850 -12.730  75.800  1.00  0.00           H
ATOM    487  CA  ASP A  33      50.730 -12.400  73.950  1.00  0.00           C
ATOM    488  HA  ASP A  33      50.180 -12.490  73.010  1.00  0.00           H
ATOM    489  CB  ASP A  33      50.950 -10.900  74.340  1.00  0.00           C
ATOM    490  HB1 ASP A  33      51.650 -10.450  73.640  1.00  0.00           H
ATOM    491  HB2 ASP A  33      51.360 -10.890  75.350  1.00  0.00           H
ATOM    492  CG  ASP A  33      49.740 -10.070  74.520  1.00  0.00           C
ATOM    493  OD1 ASP A  33      49.290 -10.080  75.690  1.00  0.00           O
ATOM    494  OD2 ASP A  33      49.220  -9.520  73.540  1.00  0.00           O
ATOM    495  C   ASP A  33      52.060 -13.090  73.640  1.00  0.00           C
ATOM    496  O   ASP A  33      52.890 -12.500  72.900  1.00  0.00           O
ATOM    497  N   GLY A  34      52.320 -14.240  74.220  1.00  0.00           N
ATOM    498  H   GLY A  34      51.520 -14.560  74.750  1.00  0.00           H
ATOM    499  CA  GLY A  34      53.490 -15.140  73.950  1.00  0.00           C
ATOM    500  HA1 GLY A  34      53.900 -14.910  72.960  1.00  0.00           H
ATOM    501  HA2 GLY A  34      53.110 -16.150  74.030  1.00  0.00           H
ATOM    502  C   GLY A  34      54.640 -15.030  74.960  1.00  0.00           C
ATOM    503  O   GLY A  34      55.780 -15.170  74.600  1.00  0.00           O
ATOM    504  N   GLN A  35      54.360 -14.830  76.210  1.00  0.00           N
ATOM    505  H   GLN A  35      53.410 -14.650  76.490  1.00  0.00           H
ATOM    506  CA  GLN A  35      55.440 -14.790  77.260  1.00  0.00           C
ATOM    507  HA  GLN A  35      56.380 -15.050  76.770  1.00  0.00           H
ATOM    508  CB  GLN A  35      55.520 -13.350  77.630  1.00  0.00           C
ATOM    509  HB1 GLN A  35      54.570 -12.940  77.970  1.00  0.00           H
ATOM    510  HB2 GLN A  35      55.650 -12.800  76.690  1.00  0.00           H
ATOM    511  CG  GLN A  35      56.570 -12.960  78.640  1.00  0.00           C
ATOM    512  HG1 GLN A  35      57.540 -13.370  78.380  1.00  0.00           H
ATOM    513  HG2 GLN A  35      56.290 -13.280  79.640  1.00  0.00           H
ATOM    514  CD  GLN A  35      56.630 -11.410  78.820  1.00  0.00           C
ATOM    515  OE1 GLN A  35      56.100 -10.660  78.010  1.00  0.00           O
ATOM    516  NE2 GLN A  35      57.150 -10.860  79.920  1.00  0.00           N
ATOM    517 1HE2 GLN A  35      57.530 -11.420  80.670  1.00  0.00           H
ATOM    518 2HE2 GLN A  35      57.180  -9.850  79.910  1.00  0.00           H
ATOM    519  C   GLN A  35      55.130 -15.750  78.450  1.00  0.00           C
ATOM    520  O   GLN A  35      53.950 -15.930  78.740  1.00  0.00           O
ATOM    521  N   MET A  36      56.200 -16.260  79.080  1.00  0.00           N
ATOM    522  H   MET A  36      57.100 -15.930  78.740  1.00  0.00           H
ATOM    523  CA  MET A  36      56.080 -16.970  80.350  1.00  0.00           C
ATOM    524  HA  MET A  36      55.040 -17.190  80.580  1.00  0.00           H
ATOM    525  CB  MET A  36      56.850 -18.300  80.100  1.00  0.00           C
ATOM    526  HB1 MET A  36      57.880 -18.110  79.800  1.00  0.00           H
ATOM    527  HB2 MET A  36      56.330 -18.810  79.290  1.00  0.00           H
ATOM    528  CG  MET A  36      56.790 -19.160  81.300  1.00  0.00           C
ATOM    529  HG1 MET A  36      55.970 -18.980  82.000  1.00  0.00           H
ATOM    530  HG2 MET A  36      57.670 -18.960  81.910  1.00  0.00           H
ATOM    531  SD  MET A  36      56.930 -20.890  80.730  1.00  0.00           S
ATOM    532  CE  MET A  36      58.690 -21.070  80.950  1.00  0.00           C
ATOM    533  HE1 MET A  36      59.170 -20.390  80.240  1.00  0.00           H
ATOM    534  HE2 MET A  36      59.090 -20.840  81.940  1.00  0.00           H
ATOM    535  HE3 MET A  36      59.040 -22.060  80.670  1.00  0.00           H
ATOM    536  C   MET A  36      56.640 -16.140  81.500  1.00  0.00           C
ATOM    537  O   MET A  36      57.790 -16.280  81.900  1.00  0.00           O
ATOM    538  N   PRO A  37      55.780 -15.330  82.100  1.00  0.00           N
ATOM    539  CD  PRO A  37      54.500 -14.840  81.640  1.00  0.00           C
ATOM    540  HD1 PRO A  37      53.760 -15.620  81.780  1.00  0.00           H
ATOM    541  HD2 PRO A  37      54.580 -14.620  80.580  1.00  0.00           H
ATOM    542  CG  PRO A  37      54.230 -13.530  82.310  1.00  0.00           C
ATOM    543  HG1 PRO A  37      53.170 -13.320  82.400  1.00  0.00           H
ATOM    544  HG2 PRO A  37      54.820 -12.790  81.760  1.00  0.00           H
ATOM    545  CB  PRO A  37      54.900 -13.770  83.640  1.00  0.00           C
ATOM    546  HB1 PRO A  37      54.200 -14.250  84.330  1.00  0.00           H
ATOM    547  HB2 PRO A  37      55.160 -12.760  83.940  1.00  0.00           H
ATOM    548  CA  PRO A  37      56.080 -14.640  83.330  1.00  0.00           C
ATOM    549  HA  PRO A  37      56.960 -14.000  83.220  1.00  0.00           H
ATOM    550  C   PRO A  37      56.520 -15.480  84.550  1.00  0.00           C
ATOM    551  O   PRO A  37      57.060 -14.950  85.510  1.00  0.00           O
ATOM    552  N   SER A  38      56.420 -16.810  84.500  1.00  0.00           N
ATOM    553  H   SER A  38      56.010 -17.200  83.660  1.00  0.00           H
ATOM    554  CA  SER A  38      57.030 -17.710  85.390  1.00  0.00           C
ATOM    555  HA  SER A  38      57.030 -17.280  86.390  1.00  0.00           H
ATOM    556  CB  SER A  38      56.150 -18.960  85.560  1.00  0.00           C
ATOM    557  HB1 SER A  38      55.120 -18.600  85.620  1.00  0.00           H
ATOM    558  HB2 SER A  38      56.420 -19.430  86.500  1.00  0.00           H
ATOM    559  OG  SER A  38      56.290 -19.850  84.480  1.00  0.00           O
ATOM    560  HG  SER A  38      55.420 -20.250  84.340  1.00  0.00           H
ATOM    561  C   SER A  38      58.550 -18.040  85.210  1.00  0.00           C
ATOM    562  O   SER A  38      59.130 -18.630  86.140  1.00  0.00           O
ATOM    563  N   ASP A  39      59.160 -17.530  84.140  1.00  0.00           N
ATOM    564  H   ASP A  39      58.580 -16.990  83.510  1.00  0.00           H
ATOM    565  CA  ASP A  39      60.580 -17.650  83.890  1.00  0.00           C
ATOM    566  HA  ASP A  39      60.920 -18.610  84.270  1.00  0.00           H
ATOM    567  CB  ASP A  39      60.800 -17.690  82.410  1.00  0.00           C
ATOM    568  HB1 ASP A  39      60.640 -16.660  82.110  1.00  0.00           H
ATOM    569  HB2 ASP A  39      60.150 -18.450  81.980  1.00  0.00           H
ATOM    570  CG  ASP A  39      62.270 -18.050  81.980  1.00  0.00           C
ATOM    571  OD1 ASP A  39      63.200 -18.120  82.820  1.00  0.00           O
ATOM    572  OD2 ASP A  39      62.440 -18.330  80.780  1.00  0.00           O
ATOM    573  C   ASP A  39      61.430 -16.610  84.620  1.00  0.00           C
ATOM    574  O   ASP A  39      61.320 -15.430  84.450  1.00  0.00           O
ATOM    575  N   LYS A  40      62.260 -17.050  85.570  1.00  0.00           N
ATOM    576  H   LYS A  40      62.230 -18.040  85.800  1.00  0.00           H
ATOM    577  CA  LYS A  40      63.010 -16.150  86.460  1.00  0.00           C
ATOM    578  HA  LYS A  40      62.460 -15.210  86.440  1.00  0.00           H
ATOM    579  CB  LYS A  40      62.920 -16.730  87.920  1.00  0.00           C
ATOM    580  HB1 LYS A  40      63.900 -17.200  87.980  1.00  0.00           H
ATOM    581  HB2 LYS A  40      62.170 -17.520  87.970  1.00  0.00           H
ATOM    582  CG  LYS A  40      62.480 -15.710  89.030  1.00  0.00           C
ATOM    583  HG1 LYS A  40      61.690 -15.090  88.610  1.00  0.00           H
ATOM    584  HG2 LYS A  40      63.420 -15.170  89.180  1.00  0.00           H
ATOM    585  CD  LYS A  40      62.000 -16.400  90.290  1.00  0.00           C
ATOM    586  HD1 LYS A  40      62.840 -16.920  90.770  1.00  0.00           H
ATOM    587  HD2 LYS A  40      61.230 -17.120  90.020  1.00  0.00           H
ATOM    588  CE  LYS A  40      61.370 -15.360  91.250  1.00  0.00           C
ATOM    589  HE1 LYS A  40      61.000 -14.440  90.790  1.00  0.00           H
ATOM    590  HE2 LYS A  40      62.060 -15.110  92.050  1.00  0.00           H
ATOM    591  NZ  LYS A  40      60.270 -16.040  91.990  1.00  0.00           N
ATOM    592  HZ1 LYS A  40      60.490 -16.960  92.340  1.00  0.00           H
ATOM    593  HZ2 LYS A  40      60.060 -15.550  92.850  1.00  0.00           H
ATOM    594  HZ3 LYS A  40      59.450 -16.210  91.420  1.00  0.00           H
ATOM    595  C   LYS A  40      64.380 -15.800  85.920  1.00  0.00           C
ATOM    596  O   LYS A  40      65.150 -15.180  86.650  1.00  0.00           O
ATOM    597  N   THR A  41      64.560 -16.050  84.680  1.00  0.00           N
ATOM    598  H   THR A  41      63.970 -16.710  84.190  1.00  0.00           H
ATOM    599  CA  THR A  41      65.850 -15.750  84.070  1.00  0.00           C
ATOM    600  HA  THR A  41      66.280 -14.900  84.590  1.00  0.00           H
ATOM    601  CB  THR A  41      66.830 -16.950  84.160  1.00  0.00           C
ATOM    602  HB  THR A  41      67.820 -16.770  83.750  1.00  0.00           H
ATOM    603  CG2 THR A  41      67.180 -17.380  85.620  1.00  0.00           C
ATOM    604 1HG2 THR A  41      67.600 -16.530  86.150  1.00  0.00           H
ATOM    605 2HG2 THR A  41      66.270 -17.810  86.030  1.00  0.00           H
ATOM    606 3HG2 THR A  41      67.930 -18.180  85.640  1.00  0.00           H
ATOM    607  OG1 THR A  41      66.390 -18.150  83.590  1.00  0.00           O
ATOM    608  HG1 THR A  41      66.880 -18.870  84.000  1.00  0.00           H
ATOM    609  C   THR A  41      65.620 -15.330  82.590  1.00  0.00           C
ATOM    610  O   THR A  41      64.770 -15.930  81.870  1.00  0.00           O
ATOM    611  N   ILE A  42      66.360 -14.330  82.150  1.00  0.00           N
ATOM    612  H   ILE A  42      67.020 -13.910  82.790  1.00  0.00           H
ATOM    613  CA  ILE A  42      66.390 -13.810  80.760  1.00  0.00           C
ATOM    614  HA  ILE A  42      65.570 -14.320  80.240  1.00  0.00           H
ATOM    615  CB  ILE A  42      66.200 -12.240  80.660  1.00  0.00           C
ATOM    616  HB  ILE A  42      66.970 -11.730  81.220  1.00  0.00           H
ATOM    617  CG2 ILE A  42      66.360 -11.840  79.120  1.00  0.00           C
ATOM    618 1HG2 ILE A  42      65.500 -12.090  78.490  1.00  0.00           H
ATOM    619 2HG2 ILE A  42      66.320 -10.760  79.010  1.00  0.00           H
ATOM    620 3HG2 ILE A  42      67.270 -12.250  78.680  1.00  0.00           H
ATOM    621  CG1 ILE A  42      64.740 -11.970  81.130  1.00  0.00           C
ATOM    622 1HG1 ILE A  42      64.070 -12.680  80.650  1.00  0.00           H
ATOM    623 2HG1 ILE A  42      64.480 -10.970  80.760  1.00  0.00           H
ATOM    624  CD  ILE A  42      64.520 -12.050  82.600  1.00  0.00           C
ATOM    625  HD1 ILE A  42      63.760 -11.310  82.840  1.00  0.00           H
ATOM    626  HD2 ILE A  42      64.070 -13.040  82.630  1.00  0.00           H
ATOM    627  HD3 ILE A  42      65.440 -12.060  83.190  1.00  0.00           H
ATOM    628  C   ILE A  42      67.650 -14.300  80.060  1.00  0.00           C
ATOM    629  O   ILE A  42      68.760 -13.780  80.440  1.00  0.00           O
ATOM    630  N   GLY A  43      67.560 -15.100  78.990  1.00  0.00           N
ATOM    631  H   GLY A  43      66.640 -15.310  78.630  1.00  0.00           H
ATOM    632  CA  GLY A  43      68.780 -15.440  78.120  1.00  0.00           C
ATOM    633  HA1 GLY A  43      69.580 -14.930  78.650  1.00  0.00           H
ATOM    634  HA2 GLY A  43      68.640 -15.040  77.120  1.00  0.00           H
ATOM    635  C   GLY A  43      69.200 -16.920  78.020  1.00  0.00           C
ATOM    636  O   GLY A  43      70.350 -17.190  77.780  1.00  0.00           O
ATOM    637  N   GLY A  44      68.260 -17.830  78.070  1.00  0.00           N
ATOM    638  H   GLY A  44      67.340 -17.480  78.290  1.00  0.00           H
ATOM    639  CA  GLY A  44      68.380 -19.190  77.500  1.00  0.00           C
ATOM    640  HA1 GLY A  44      68.750 -19.060  76.490  1.00  0.00           H
ATOM    641  HA2 GLY A  44      67.370 -19.590  77.480  1.00  0.00           H
ATOM    642  C   GLY A  44      69.270 -20.240  78.220  1.00  0.00           C
ATOM    643  O   GLY A  44      69.840 -21.170  77.590  1.00  0.00           O
ATOM    644  N   GLY A  45      69.490 -20.070  79.470  1.00  0.00           N
ATOM    645  H   GLY A  45      68.900 -19.380  79.920  1.00  0.00           H
ATOM    646  CA  GLY A  45      70.220 -21.010  80.360  1.00  0.00           C
ATOM    647  HA1 GLY A  45      70.340 -20.580  81.350  1.00  0.00           H
ATOM    648  HA2 GLY A  45      71.150 -21.390  79.930  1.00  0.00           H
ATOM    649  C   GLY A  45      69.450 -22.250  80.670  1.00  0.00           C
ATOM    650  O   GLY A  45      68.260 -22.380  80.380  1.00  0.00           O
ATOM    651  N   ASP A  46      70.200 -23.200  81.240  1.00  0.00           N
ATOM    652  H   ASP A  46      71.170 -22.990  81.440  1.00  0.00           H
ATOM    653  CA  ASP A  46      69.640 -24.410  81.790  1.00  0.00           C
ATOM    654  HA  ASP A  46      68.950 -24.740  81.010  1.00  0.00           H
ATOM    655  CB  ASP A  46      70.770 -25.400  82.030  1.00  0.00           C
ATOM    656  HB1 ASP A  46      71.520 -24.970  82.680  1.00  0.00           H
ATOM    657  HB2 ASP A  46      71.230 -25.540  81.050  1.00  0.00           H
ATOM    658  CG  ASP A  46      70.300 -26.800  82.580  1.00  0.00           C
ATOM    659  OD1 ASP A  46      69.350 -27.340  81.950  1.00  0.00           O
ATOM    660  OD2 ASP A  46      70.850 -27.420  83.580  1.00  0.00           O
ATOM    661  C   ASP A  46      68.740 -24.170  82.980  1.00  0.00           C
ATOM    662  O   ASP A  46      69.220 -24.280  84.110  1.00  0.00           O
ATOM    663  N   ASP A  47      67.450 -23.840  82.870  1.00  0.00           N
ATOM    664  H   ASP A  47      67.090 -23.600  81.960  1.00  0.00           H
ATOM    665  CA  ASP A  47      66.500 -23.570  84.020  1.00  0.00           C
ATOM    666  HA  ASP A  47      67.100 -23.500  84.930  1.00  0.00           H
ATOM    667  CB  ASP A  47      65.860 -22.170  83.870  1.00  0.00           C
ATOM    668  HB1 ASP A  47      65.370 -21.960  84.830  1.00  0.00           H
ATOM    669  HB2 ASP A  47      65.110 -22.290  83.090  1.00  0.00           H
ATOM    670  CG  ASP A  47      66.780 -21.000  83.520  1.00  0.00           C
ATOM    671  OD1 ASP A  47      66.740 -20.410  82.430  1.00  0.00           O
ATOM    672  OD2 ASP A  47      67.630 -20.530  84.330  1.00  0.00           O
ATOM    673  C   ASP A  47      65.380 -24.640  84.140  1.00  0.00           C
ATOM    674  O   ASP A  47      64.810 -25.130  83.150  1.00  0.00           O
ATOM    675  N   SER A  48      64.950 -25.050  85.330  1.00  0.00           N
ATOM    676  H   SER A  48      65.300 -24.490  86.090  1.00  0.00           H
ATOM    677  CA  SER A  48      63.920 -26.060  85.690  1.00  0.00           C
ATOM    678  HA  SER A  48      64.150 -26.960  85.120  1.00  0.00           H
ATOM    679  CB  SER A  48      63.930 -26.410  87.240  1.00  0.00           C
ATOM    680  HB1 SER A  48      64.670 -27.170  87.480  1.00  0.00           H
ATOM    681  HB2 SER A  48      62.920 -26.750  87.490  1.00  0.00           H
ATOM    682  OG  SER A  48      64.380 -25.320  88.030  1.00  0.00           O
ATOM    683  HG  SER A  48      64.070 -25.530  88.920  1.00  0.00           H
ATOM    684  C   SER A  48      62.490 -25.630  85.280  1.00  0.00           C
ATOM    685  O   SER A  48      61.660 -26.560  85.040  1.00  0.00           O
ATOM    686  N   PHE A  49      62.150 -24.300  85.230  1.00  0.00           N
ATOM    687  H   PHE A  49      62.770 -23.580  85.570  1.00  0.00           H
ATOM    688  CA  PHE A  49      60.990 -23.680  84.610  1.00  0.00           C
ATOM    689  HA  PHE A  49      60.200 -24.380  84.880  1.00  0.00           H
ATOM    690  CB  PHE A  49      60.660 -22.290  85.390  1.00  0.00           C
ATOM    691  HB1 PHE A  49      60.100 -22.690  86.240  1.00  0.00           H
ATOM    692  HB2 PHE A  49      60.050 -21.590  84.820  1.00  0.00           H
ATOM    693  CG  PHE A  49      61.820 -21.460  85.830  1.00  0.00           C
ATOM    694  CD1 PHE A  49      62.500 -20.660  84.870  1.00  0.00           C
ATOM    695  HD1 PHE A  49      62.110 -20.580  83.870  1.00  0.00           H
ATOM    696  CE1 PHE A  49      63.630 -19.890  85.270  1.00  0.00           C
ATOM    697  HE1 PHE A  49      64.180 -19.340  84.530  1.00  0.00           H
ATOM    698  CZ  PHE A  49      64.020 -19.910  86.580  1.00  0.00           C
ATOM    699  HZ  PHE A  49      64.860 -19.330  86.920  1.00  0.00           H
ATOM    700  CE2 PHE A  49      63.300 -20.580  87.590  1.00  0.00           C
ATOM    701  HE2 PHE A  49      63.510 -20.520  88.640  1.00  0.00           H
ATOM    702  CD2 PHE A  49      62.300 -21.510  87.160  1.00  0.00           C
ATOM    703  HD2 PHE A  49      61.810 -22.060  87.960  1.00  0.00           H
ATOM    704  C   PHE A  49      61.070 -23.570  83.080  1.00  0.00           C
ATOM    705  O   PHE A  49      60.040 -23.110  82.540  1.00  0.00           O
ATOM    706  N   ASN A  50      62.050 -24.060  82.350  1.00  0.00           N
ATOM    707  H   ASN A  50      62.960 -24.180  82.760  1.00  0.00           H
ATOM    708  CA  ASN A  50      61.970 -24.070  80.860  1.00  0.00           C
ATOM    709  HA  ASN A  50      61.040 -23.630  80.510  1.00  0.00           H
ATOM    710  CB  ASN A  50      63.160 -23.260  80.320  1.00  0.00           C
ATOM    711  HB1 ASN A  50      63.230 -23.440  79.250  1.00  0.00           H
ATOM    712  HB2 ASN A  50      64.080 -23.640  80.760  1.00  0.00           H
ATOM    713  CG  ASN A  50      63.090 -21.800  80.580  1.00  0.00           C
ATOM    714  OD1 ASN A  50      63.970 -21.130  81.040  1.00  0.00           O
ATOM    715  ND2 ASN A  50      61.940 -21.120  80.400  1.00  0.00           N
ATOM    716 1HD2 ASN A  50      61.240 -21.570  79.820  1.00  0.00           H
ATOM    717 2HD2 ASN A  50      62.000 -20.120  80.510  1.00  0.00           H
ATOM    718  C   ASN A  50      62.000 -25.510  80.370  1.00  0.00           C
ATOM    719  O   ASN A  50      62.340 -25.700  79.220  1.00  0.00           O
ATOM    720  N   THR A  51      61.710 -26.540  81.170  1.00  0.00           N
ATOM    721  H   THR A  51      61.240 -26.340  82.040  1.00  0.00           H
ATOM    722  CA  THR A  51      61.810 -27.950  80.720  1.00  0.00           C
ATOM    723  HA  THR A  51      62.710 -28.090  80.120  1.00  0.00           H
ATOM    724  CB  THR A  51      61.750 -28.930  81.900  1.00  0.00           C
ATOM    725  HB  THR A  51      61.740 -29.960  81.540  1.00  0.00           H
ATOM    726  CG2 THR A  51      63.070 -28.880  82.600  1.00  0.00           C
ATOM    727 1HG2 THR A  51      63.140 -27.890  83.050  1.00  0.00           H
ATOM    728 2HG2 THR A  51      62.980 -29.670  83.350  1.00  0.00           H
ATOM    729 3HG2 THR A  51      63.830 -29.050  81.840  1.00  0.00           H
ATOM    730  OG1 THR A  51      60.630 -28.770  82.780  1.00  0.00           O
ATOM    731  HG1 THR A  51      60.590 -29.620  83.230  1.00  0.00           H
ATOM    732  C   THR A  51      60.720 -28.280  79.710  1.00  0.00           C
ATOM    733  O   THR A  51      60.840 -29.190  78.890  1.00  0.00           O
ATOM    734  N   PHE A  52      59.630 -27.530  79.660  1.00  0.00           N
ATOM    735  H   PHE A  52      59.520 -26.740  80.270  1.00  0.00           H
ATOM    736  CA  PHE A  52      58.600 -27.640  78.650  1.00  0.00           C
ATOM    737  HA  PHE A  52      58.780 -28.480  77.980  1.00  0.00           H
ATOM    738  CB  PHE A  52      57.250 -27.860  79.310  1.00  0.00           C
ATOM    739  HB1 PHE A  52      56.440 -27.530  78.650  1.00  0.00           H
ATOM    740  HB2 PHE A  52      57.170 -27.180  80.160  1.00  0.00           H
ATOM    741  CG  PHE A  52      56.820 -29.320  79.670  1.00  0.00           C
ATOM    742  CD1 PHE A  52      55.480 -29.780  79.370  1.00  0.00           C
ATOM    743  HD1 PHE A  52      54.710 -29.240  78.840  1.00  0.00           H
ATOM    744  CE1 PHE A  52      55.170 -31.110  79.630  1.00  0.00           C
ATOM    745  HE1 PHE A  52      54.170 -31.430  79.400  1.00  0.00           H
ATOM    746  CZ  PHE A  52      56.140 -32.000  80.130  1.00  0.00           C
ATOM    747  HZ  PHE A  52      55.840 -33.020  80.280  1.00  0.00           H
ATOM    748  CE2 PHE A  52      57.430 -31.590  80.380  1.00  0.00           C
ATOM    749  HE2 PHE A  52      58.220 -32.250  80.710  1.00  0.00           H
ATOM    750  CD2 PHE A  52      57.720 -30.220  80.230  1.00  0.00           C
ATOM    751  HD2 PHE A  52      58.750 -29.910  80.290  1.00  0.00           H
ATOM    752  C   PHE A  52      58.510 -26.420  77.720  1.00  0.00           C
ATOM    753  O   PHE A  52      58.140 -26.580  76.600  1.00  0.00           O
ATOM    754  N   PHE A  53      58.850 -25.200  78.190  1.00  0.00           N
ATOM    755  H   PHE A  53      58.980 -25.160  79.190  1.00  0.00           H
ATOM    756  CA  PHE A  53      58.750 -23.960  77.390  1.00  0.00           C
ATOM    757  HA  PHE A  53      58.480 -24.160  76.350  1.00  0.00           H
ATOM    758  CB  PHE A  53      57.720 -22.960  77.880  1.00  0.00           C
ATOM    759  HB1 PHE A  53      57.820 -22.050  77.290  1.00  0.00           H
ATOM    760  HB2 PHE A  53      58.010 -22.650  78.880  1.00  0.00           H
ATOM    761  CG  PHE A  53      56.220 -23.510  77.930  1.00  0.00           C
ATOM    762  CD1 PHE A  53      55.620 -23.930  79.160  1.00  0.00           C
ATOM    763  HD1 PHE A  53      56.280 -23.890  80.010  1.00  0.00           H
ATOM    764  CE1 PHE A  53      54.310 -24.420  79.210  1.00  0.00           C
ATOM    765  HE1 PHE A  53      53.950 -24.750  80.170  1.00  0.00           H
ATOM    766  CZ  PHE A  53      53.490 -24.540  78.060  1.00  0.00           C
ATOM    767  HZ  PHE A  53      52.520 -25.010  78.140  1.00  0.00           H
ATOM    768  CE2 PHE A  53      53.960 -23.910  76.850  1.00  0.00           C
ATOM    769  HE2 PHE A  53      53.320 -23.830  75.990  1.00  0.00           H
ATOM    770  CD2 PHE A  53      55.310 -23.410  76.850  1.00  0.00           C
ATOM    771  HD2 PHE A  53      55.680 -22.950  75.950  1.00  0.00           H
ATOM    772  C   PHE A  53      60.050 -23.300  77.240  1.00  0.00           C
ATOM    773  O   PHE A  53      60.800 -23.020  78.160  1.00  0.00           O
ATOM    774  N   SER A  54      60.490 -22.930  76.050  1.00  0.00           N
ATOM    775  H   SER A  54      59.730 -22.840  75.390  1.00  0.00           H
ATOM    776  CA  SER A  54      61.750 -22.380  75.700  1.00  0.00           C
ATOM    777  HA  SER A  54      62.440 -22.580  76.520  1.00  0.00           H
ATOM    778  CB  SER A  54      62.120 -23.300  74.610  1.00  0.00           C
ATOM    779  HB1 SER A  54      61.380 -23.360  73.810  1.00  0.00           H
ATOM    780  HB2 SER A  54      62.150 -24.360  74.850  1.00  0.00           H
ATOM    781  OG  SER A  54      63.410 -22.980  74.040  1.00  0.00           O
ATOM    782  HG  SER A  54      64.130 -23.510  74.370  1.00  0.00           H
ATOM    783  C   SER A  54      61.550 -20.920  75.370  1.00  0.00           C
ATOM    784  O   SER A  54      60.390 -20.460  75.220  1.00  0.00           O
ATOM    785  N   GLU A  55      62.580 -20.100  75.320  1.00  0.00           N
ATOM    786  H   GLU A  55      63.470 -20.580  75.410  1.00  0.00           H
ATOM    787  CA  GLU A  55      62.520 -18.640  75.070  1.00  0.00           C
ATOM    788  HA  GLU A  55      61.470 -18.370  74.920  1.00  0.00           H
ATOM    789  CB  GLU A  55      63.000 -17.920  76.390  1.00  0.00           C
ATOM    790  HB1 GLU A  55      62.580 -18.380  77.280  1.00  0.00           H
ATOM    791  HB2 GLU A  55      62.590 -16.910  76.310  1.00  0.00           H
ATOM    792  CG  GLU A  55      64.490 -17.740  76.610  1.00  0.00           C
ATOM    793  HG1 GLU A  55      64.930 -17.110  75.840  1.00  0.00           H
ATOM    794  HG2 GLU A  55      64.840 -18.770  76.680  1.00  0.00           H
ATOM    795  CD  GLU A  55      64.820 -16.890  77.820  1.00  0.00           C
ATOM    796  OE1 GLU A  55      65.110 -17.490  78.940  1.00  0.00           O
ATOM    797  OE2 GLU A  55      65.100 -15.670  77.680  1.00  0.00           O
ATOM    798  C   GLU A  55      63.290 -18.000  73.840  1.00  0.00           C
ATOM    799  O   GLU A  55      64.230 -18.620  73.240  1.00  0.00           O
ATOM    800  N   THR A  56      62.890 -16.810  73.450  1.00  0.00           N
ATOM    801  H   THR A  56      62.170 -16.340  73.990  1.00  0.00           H
ATOM    802  CA  THR A  56      63.480 -16.170  72.200  1.00  0.00           C
ATOM    803  HA  THR A  56      64.110 -16.930  71.740  1.00  0.00           H
ATOM    804  CB  THR A  56      62.360 -15.760  71.180  1.00  0.00           C
ATOM    805  HB  THR A  56      62.810 -15.730  70.190  1.00  0.00           H
ATOM    806  CG2 THR A  56      61.050 -16.560  71.150  1.00  0.00           C
ATOM    807 1HG2 THR A  56      60.320 -16.140  70.460  1.00  0.00           H
ATOM    808 2HG2 THR A  56      61.220 -17.620  70.980  1.00  0.00           H
ATOM    809 3HG2 THR A  56      60.650 -16.640  72.160  1.00  0.00           H
ATOM    810  OG1 THR A  56      61.960 -14.410  71.480  1.00  0.00           O
ATOM    811  HG1 THR A  56      61.370 -14.150  70.770  1.00  0.00           H
ATOM    812  C   THR A  56      64.480 -15.040  72.410  1.00  0.00           C
ATOM    813  O   THR A  56      64.710 -14.510  73.470  1.00  0.00           O
ATOM    814  N   GLY A  57      65.060 -14.570  71.290  1.00  0.00           N
ATOM    815  H   GLY A  57      64.880 -14.990  70.390  1.00  0.00           H
ATOM    816  CA  GLY A  57      65.910 -13.360  71.220  1.00  0.00           C
ATOM    817  HA1 GLY A  57      66.320 -13.150  70.230  1.00  0.00           H
ATOM    818  HA2 GLY A  57      66.720 -13.590  71.920  1.00  0.00           H
ATOM    819  C   GLY A  57      65.170 -12.140  71.850  1.00  0.00           C
ATOM    820  O   GLY A  57      65.740 -11.430  72.650  1.00  0.00           O
ATOM    821  N   ALA A  58      63.850 -12.060  71.670  1.00  0.00           N
ATOM    822  H   ALA A  58      63.460 -12.740  71.030  1.00  0.00           H
ATOM    823  CA  ALA A  58      62.990 -10.940  72.160  1.00  0.00           C
ATOM    824  HA  ALA A  58      63.750 -10.160  72.260  1.00  0.00           H
ATOM    825  CB  ALA A  58      61.960 -10.520  71.030  1.00  0.00           C
ATOM    826  HB1 ALA A  58      62.440 -10.580  70.050  1.00  0.00           H
ATOM    827  HB2 ALA A  58      61.110 -11.200  71.130  1.00  0.00           H
ATOM    828  HB3 ALA A  58      61.590  -9.500  71.090  1.00  0.00           H
ATOM    829  C   ALA A  58      62.400 -11.090  73.630  1.00  0.00           C
ATOM    830  O   ALA A  58      61.540 -10.300  74.030  1.00  0.00           O
ATOM    831  N   GLY A  59      62.720 -12.220  74.300  1.00  0.00           N
ATOM    832  H   GLY A  59      63.460 -12.830  73.970  1.00  0.00           H
ATOM    833  CA  GLY A  59      62.090 -12.560  75.620  1.00  0.00           C
ATOM    834  HA1 GLY A  59      62.180 -11.800  76.400  1.00  0.00           H
ATOM    835  HA2 GLY A  59      62.600 -13.400  76.090  1.00  0.00           H
ATOM    836  C   GLY A  59      60.630 -13.040  75.500  1.00  0.00           C
ATOM    837  O   GLY A  59      59.810 -12.810  76.370  1.00  0.00           O
ATOM    838  N   LYS A  60      60.290 -13.730  74.400  1.00  0.00           N
ATOM    839  H   LYS A  60      60.870 -13.710  73.580  1.00  0.00           H
ATOM    840  CA  LYS A  60      58.980 -14.420  74.200  1.00  0.00           C
ATOM    841  HA  LYS A  60      58.290 -14.060  74.960  1.00  0.00           H
ATOM    842  CB  LYS A  60      58.490 -14.130  72.770  1.00  0.00           C
ATOM    843  HB1 LYS A  60      57.670 -14.820  72.590  1.00  0.00           H
ATOM    844  HB2 LYS A  60      59.130 -14.340  71.910  1.00  0.00           H
ATOM    845  CG  LYS A  60      57.940 -12.680  72.530  1.00  0.00           C
ATOM    846  HG1 LYS A  60      57.840 -12.570  71.450  1.00  0.00           H
ATOM    847  HG2 LYS A  60      58.660 -11.960  72.910  1.00  0.00           H
ATOM    848  CD  LYS A  60      56.610 -12.380  73.290  1.00  0.00           C
ATOM    849  HD1 LYS A  60      56.720 -12.570  74.350  1.00  0.00           H
ATOM    850  HD2 LYS A  60      55.800 -13.000  72.900  1.00  0.00           H
ATOM    851  CE  LYS A  60      56.280 -10.930  73.030  1.00  0.00           C
ATOM    852  HE1 LYS A  60      56.300 -10.790  71.940  1.00  0.00           H
ATOM    853  HE2 LYS A  60      56.980 -10.280  73.550  1.00  0.00           H
ATOM    854  NZ  LYS A  60      54.950 -10.530  73.560  1.00  0.00           N
ATOM    855  HZ1 LYS A  60      54.970 -10.410  74.560  1.00  0.00           H
ATOM    856  HZ2 LYS A  60      54.650  -9.640  73.180  1.00  0.00           H
ATOM    857  HZ3 LYS A  60      54.220 -11.230  73.490  1.00  0.00           H
ATOM    858  C   LYS A  60      59.190 -15.840  74.580  1.00  0.00           C
ATOM    859  O   LYS A  60      60.290 -16.230  74.990  1.00  0.00           O
ATOM    860  N   HIS A  61      58.160 -16.620  74.480  1.00  0.00           N
ATOM    861  H   HIS A  61      57.360 -16.210  74.020  1.00  0.00           H
ATOM    862  CA  HIS A  61      58.210 -18.070  74.780  1.00  0.00           C
ATOM    863  HA  HIS A  61      59.230 -18.460  74.730  1.00  0.00           H
ATOM    864  CB  HIS A  61      57.750 -18.200  76.200  1.00  0.00           C
ATOM    865  HB1 HIS A  61      57.390 -19.170  76.530  1.00  0.00           H
ATOM    866  HB2 HIS A  61      56.820 -17.660  76.420  1.00  0.00           H
ATOM    867  CG  HIS A  61      58.720 -17.770  77.260  1.00  0.00           C
ATOM    868  ND1 HIS A  61      58.900 -16.510  77.780  1.00  0.00           N
ATOM    869  CE1 HIS A  61      59.820 -16.710  78.720  1.00  0.00           C
ATOM    870  HE1 HIS A  61      60.200 -15.960  79.400  1.00  0.00           H
ATOM    871  NE2 HIS A  61      60.240 -17.930  78.820  1.00  0.00           N
ATOM    872  HE2 HIS A  61      61.030 -18.250  79.370  1.00  0.00           H
ATOM    873  CD2 HIS A  61      59.600 -18.630  77.850  1.00  0.00           C
ATOM    874  HD2 HIS A  61      59.700 -19.670  77.570  1.00  0.00           H
ATOM    875  C   HIS A  61      57.480 -18.910  73.780  1.00  0.00           C
ATOM    876  O   HIS A  61      56.660 -18.420  72.980  1.00  0.00           O
ATOM    877  N   VAL A  62      57.840 -20.180  73.820  1.00  0.00           N
ATOM    878  H   VAL A  62      58.420 -20.630  74.520  1.00  0.00           H
ATOM    879  CA  VAL A  62      57.570 -21.120  72.710  1.00  0.00           C
ATOM    880  HA  VAL A  62      56.590 -20.960  72.270  1.00  0.00           H
ATOM    881  CB  VAL A  62      58.650 -21.110  71.540  1.00  0.00           C
ATOM    882  HB  VAL A  62      58.520 -22.020  70.960  1.00  0.00           H
ATOM    883  CG1 VAL A  62      58.430 -20.010  70.560  1.00  0.00           C
ATOM    884 1HG1 VAL A  62      58.510 -19.050  71.070  1.00  0.00           H
ATOM    885 2HG1 VAL A  62      59.130 -20.070  69.730  1.00  0.00           H
ATOM    886 3HG1 VAL A  62      57.400 -20.090  70.220  1.00  0.00           H
ATOM    887  CG2 VAL A  62      60.050 -21.080  72.070  1.00  0.00           C
ATOM    888 1HG2 VAL A  62      60.340 -21.760  72.870  1.00  0.00           H
ATOM    889 2HG2 VAL A  62      60.710 -21.050  71.200  1.00  0.00           H
ATOM    890 3HG2 VAL A  62      60.160 -20.050  72.420  1.00  0.00           H
ATOM    891  C   VAL A  62      57.460 -22.520  73.310  1.00  0.00           C
ATOM    892  O   VAL A  62      58.230 -22.840  74.250  1.00  0.00           O
ATOM    893  N   PRO A  63      56.650 -23.460  72.800  1.00  0.00           N
ATOM    894  CD  PRO A  63      55.950 -23.300  71.480  1.00  0.00           C
ATOM    895  HD1 PRO A  63      56.730 -23.400  70.720  1.00  0.00           H
ATOM    896  HD2 PRO A  63      55.360 -22.390  71.420  1.00  0.00           H
ATOM    897  CG  PRO A  63      55.050 -24.610  71.400  1.00  0.00           C
ATOM    898  HG1 PRO A  63      55.520 -25.280  70.690  1.00  0.00           H
ATOM    899  HG2 PRO A  63      54.010 -24.510  71.080  1.00  0.00           H
ATOM    900  CB  PRO A  63      55.020 -25.180  72.840  1.00  0.00           C
ATOM    901  HB1 PRO A  63      54.820 -26.250  72.870  1.00  0.00           H
ATOM    902  HB2 PRO A  63      54.270 -24.570  73.350  1.00  0.00           H
ATOM    903  CA  PRO A  63      56.420 -24.790  73.420  1.00  0.00           C
ATOM    904  HA  PRO A  63      56.530 -24.840  74.500  1.00  0.00           H
ATOM    905  C   PRO A  63      57.490 -25.770  72.840  1.00  0.00           C
ATOM    906  O   PRO A  63      57.830 -25.700  71.640  1.00  0.00           O
ATOM    907  N   ARG A  64      58.020 -26.700  73.680  1.00  0.00           N
ATOM    908  H   ARG A  64      57.950 -26.620  74.690  1.00  0.00           H
ATOM    909  CA  ARG A  64      58.880 -27.870  73.220  1.00  0.00           C
ATOM    910  HA  ARG A  64      59.550 -27.510  72.440  1.00  0.00           H
ATOM    911  CB  ARG A  64      59.730 -28.550  74.300  1.00  0.00           C
ATOM    912  HB1 ARG A  64      60.130 -29.490  73.920  1.00  0.00           H
ATOM    913  HB2 ARG A  64      59.050 -28.780  75.120  1.00  0.00           H
ATOM    914  CG  ARG A  64      60.800 -27.580  74.850  1.00  0.00           C
ATOM    915  HG1 ARG A  64      60.280 -26.710  75.240  1.00  0.00           H
ATOM    916  HG2 ARG A  64      61.360 -27.400  73.930  1.00  0.00           H
ATOM    917  CD  ARG A  64      61.590 -28.350  75.920  1.00  0.00           C
ATOM    918  HD1 ARG A  64      62.190 -29.080  75.380  1.00  0.00           H
ATOM    919  HD2 ARG A  64      60.950 -29.020  76.500  1.00  0.00           H
ATOM    920  NE  ARG A  64      62.430 -27.470  76.780  1.00  0.00           N
ATOM    921  HE  ARG A  64      61.920 -27.080  77.560  1.00  0.00           H
ATOM    922  CZ  ARG A  64      63.610 -26.900  76.410  1.00  0.00           C
ATOM    923  NH1 ARG A  64      64.290 -27.270  75.410  1.00  0.00           N
ATOM    924 1HH1 ARG A  64      63.870 -28.020  74.870  1.00  0.00           H
ATOM    925 2HH1 ARG A  64      65.200 -26.880  75.180  1.00  0.00           H
ATOM    926  NH2 ARG A  64      64.060 -25.900  77.000  1.00  0.00           N
ATOM    927 1HH2 ARG A  64      63.660 -25.530  77.850  1.00  0.00           H
ATOM    928 2HH2 ARG A  64      64.830 -25.380  76.600  1.00  0.00           H
ATOM    929  C   ARG A  64      58.050 -28.950  72.450  1.00  0.00           C
ATOM    930  O   ARG A  64      58.300 -30.130  72.510  1.00  0.00           O
ATOM    931  N   ALA A  65      56.960 -28.580  71.800  1.00  0.00           N
ATOM    932  H   ALA A  65      56.900 -27.580  71.710  1.00  0.00           H
ATOM    933  CA  ALA A  65      55.960 -29.360  71.100  1.00  0.00           C
ATOM    934  HA  ALA A  65      56.350 -30.370  71.250  1.00  0.00           H
ATOM    935  CB  ALA A  65      54.590 -29.250  71.770  1.00  0.00           C
ATOM    936  HB1 ALA A  65      54.690 -29.010  72.830  1.00  0.00           H
ATOM    937  HB2 ALA A  65      54.170 -28.300  71.440  1.00  0.00           H
ATOM    938  HB3 ALA A  65      53.960 -30.110  71.520  1.00  0.00           H
ATOM    939  C   ALA A  65      55.840 -29.210  69.620  1.00  0.00           C
ATOM    940  O   ALA A  65      56.050 -28.120  69.100  1.00  0.00           O
ATOM    941  N   VAL A  66      55.610 -30.360  68.990  1.00  0.00           N
ATOM    942  H   VAL A  66      55.590 -31.180  69.580  1.00  0.00           H
ATOM    943  CA  VAL A  66      55.620 -30.580  67.540  1.00  0.00           C
ATOM    944  HA  VAL A  66      55.530 -29.610  67.050  1.00  0.00           H
ATOM    945  CB  VAL A  66      56.960 -31.130  67.170  1.00  0.00           C
ATOM    946  HB  VAL A  66      57.730 -30.460  67.560  1.00  0.00           H
ATOM    947  CG1 VAL A  66      57.210 -32.490  67.790  1.00  0.00           C
ATOM    948 1HG1 VAL A  66      57.160 -32.590  68.870  1.00  0.00           H
ATOM    949 2HG1 VAL A  66      56.510 -33.180  67.310  1.00  0.00           H
ATOM    950 3HG1 VAL A  66      58.180 -32.830  67.420  1.00  0.00           H
ATOM    951  CG2 VAL A  66      57.000 -31.190  65.590  1.00  0.00           C
ATOM    952 1HG2 VAL A  66      58.030 -31.410  65.300  1.00  0.00           H
ATOM    953 2HG2 VAL A  66      56.290 -31.950  65.260  1.00  0.00           H
ATOM    954 3HG2 VAL A  66      56.730 -30.210  65.200  1.00  0.00           H
ATOM    955  C   VAL A  66      54.380 -31.460  67.280  1.00  0.00           C
ATOM    956  O   VAL A  66      54.090 -32.330  68.110  1.00  0.00           O
ATOM    957  N   PHE A  67      53.700 -31.030  66.270  1.00  0.00           N
ATOM    958  H   PHE A  67      54.030 -30.250  65.720  1.00  0.00           H
ATOM    959  CA  PHE A  67      52.420 -31.640  65.910  1.00  0.00           C
ATOM    960  HA  PHE A  67      52.160 -32.340  66.710  1.00  0.00           H
ATOM    961  CB  PHE A  67      51.300 -30.640  66.020  1.00  0.00           C
ATOM    962  HB1 PHE A  67      50.400 -31.060  65.580  1.00  0.00           H
ATOM    963  HB2 PHE A  67      51.650 -29.760  65.490  1.00  0.00           H
ATOM    964  CG  PHE A  67      50.900 -30.100  67.370  1.00  0.00           C
ATOM    965  CD1 PHE A  67      51.650 -29.150  67.950  1.00  0.00           C
ATOM    966  HD1 PHE A  67      52.530 -28.740  67.490  1.00  0.00           H
ATOM    967  CE1 PHE A  67      51.380 -28.720  69.280  1.00  0.00           C
ATOM    968  HE1 PHE A  67      52.040 -27.970  69.690  1.00  0.00           H
ATOM    969  CZ  PHE A  67      50.310 -29.340  69.990  1.00  0.00           C
ATOM    970  HZ  PHE A  67      50.250 -29.060  71.030  1.00  0.00           H
ATOM    971  CE2 PHE A  67      49.600 -30.350  69.410  1.00  0.00           C
ATOM    972  HE2 PHE A  67      48.930 -30.910  70.050  1.00  0.00           H
ATOM    973  CD2 PHE A  67      49.800 -30.680  68.040  1.00  0.00           C
ATOM    974  HD2 PHE A  67      49.140 -31.380  67.550  1.00  0.00           H
ATOM    975  C   PHE A  67      52.400 -32.280  64.570  1.00  0.00           C
ATOM    976  O   PHE A  67      53.020 -31.770  63.650  1.00  0.00           O
ATOM    977  N   VAL A  68      51.640 -33.360  64.420  1.00  0.00           N
ATOM    978  H   VAL A  68      51.270 -33.830  65.230  1.00  0.00           H
ATOM    979  CA  VAL A  68      51.250 -33.710  63.050  1.00  0.00           C
ATOM    980  HA  VAL A  68      51.190 -32.790  62.470  1.00  0.00           H
ATOM    981  CB  VAL A  68      52.330 -34.530  62.360  1.00  0.00           C
ATOM    982  HB  VAL A  68      53.170 -33.850  62.240  1.00  0.00           H
ATOM    983  CG1 VAL A  68      52.850 -35.780  63.120  1.00  0.00           C
ATOM    984 1HG1 VAL A  68      53.290 -35.460  64.060  1.00  0.00           H
ATOM    985 2HG1 VAL A  68      52.060 -36.510  63.290  1.00  0.00           H
ATOM    986 3HG1 VAL A  68      53.770 -36.140  62.650  1.00  0.00           H
ATOM    987  CG2 VAL A  68      52.080 -35.110  61.010  1.00  0.00           C
ATOM    988 1HG2 VAL A  68      53.070 -35.440  60.670  1.00  0.00           H
ATOM    989 2HG2 VAL A  68      51.490 -36.010  61.140  1.00  0.00           H
ATOM    990 3HG2 VAL A  68      51.750 -34.390  60.260  1.00  0.00           H
ATOM    991  C   VAL A  68      49.850 -34.470  62.980  1.00  0.00           C
ATOM    992  O   VAL A  68      49.610 -35.390  63.720  1.00  0.00           O
ATOM    993  N   ASP A  69      49.090 -34.140  61.970  1.00  0.00           N
ATOM    994  H   ASP A  69      49.460 -33.410  61.380  1.00  0.00           H
ATOM    995  CA  ASP A  69      47.960 -34.930  61.390  1.00  0.00           C
ATOM    996  HA  ASP A  69      47.990 -36.010  61.570  1.00  0.00           H
ATOM    997  CB  ASP A  69      46.590 -34.300  61.770  1.00  0.00           C
ATOM    998  HB1 ASP A  69      46.460 -33.290  61.380  1.00  0.00           H
ATOM    999  HB2 ASP A  69      46.550 -34.240  62.860  1.00  0.00           H
ATOM   1000  CG  ASP A  69      45.330 -35.180  61.340  1.00  0.00           C
ATOM   1001  OD1 ASP A  69      44.200 -34.670  61.260  1.00  0.00           O
ATOM   1002  OD2 ASP A  69      45.420 -36.380  61.210  1.00  0.00           O
ATOM   1003  C   ASP A  69      48.110 -34.800  59.910  1.00  0.00           C
ATOM   1004  O   ASP A  69      48.380 -33.720  59.390  1.00  0.00           O
ATOM   1005  N   LEU A  70      47.840 -35.860  59.110  1.00  0.00           N
ATOM   1006  H   LEU A  70      47.450 -36.710  59.500  1.00  0.00           H
ATOM   1007  CA  LEU A  70      48.170 -35.880  57.670  1.00  0.00           C
ATOM   1008  HA  LEU A  70      49.040 -35.230  57.640  1.00  0.00           H
ATOM   1009  CB  LEU A  70      48.620 -37.280  57.270  1.00  0.00           C
ATOM   1010  HB1 LEU A  70      48.980 -37.230  56.240  1.00  0.00           H
ATOM   1011  HB2 LEU A  70      47.720 -37.870  57.100  1.00  0.00           H
ATOM   1012  CG  LEU A  70      49.600 -38.150  58.110  1.00  0.00           C
ATOM   1013  HG  LEU A  70      49.140 -38.220  59.090  1.00  0.00           H
ATOM   1014  CD1 LEU A  70      49.860 -39.500  57.520  1.00  0.00           C
ATOM   1015 1HD1 LEU A  70      50.710 -40.010  57.990  1.00  0.00           H
ATOM   1016 2HD1 LEU A  70      48.930 -40.050  57.620  1.00  0.00           H
ATOM   1017 3HD1 LEU A  70      50.190 -39.360  56.490  1.00  0.00           H
ATOM   1018  CD2 LEU A  70      50.960 -37.420  58.110  1.00  0.00           C
ATOM   1019 1HD2 LEU A  70      51.430 -37.310  57.130  1.00  0.00           H
ATOM   1020 2HD2 LEU A  70      50.840 -36.520  58.700  1.00  0.00           H
ATOM   1021 3HD2 LEU A  70      51.570 -38.030  58.780  1.00  0.00           H
ATOM   1022  C   LEU A  70      47.130 -35.220  56.690  1.00  0.00           C
ATOM   1023  O   LEU A  70      47.330 -35.130  55.510  1.00  0.00           O
ATOM   1024  N   GLU A  71      46.110 -34.610  57.320  1.00  0.00           N
ATOM   1025  H   GLU A  71      45.980 -34.840  58.300  1.00  0.00           H
ATOM   1026  CA  GLU A  71      45.190 -33.740  56.570  1.00  0.00           C
ATOM   1027  HA  GLU A  71      45.700 -33.600  55.610  1.00  0.00           H
ATOM   1028  CB  GLU A  71      43.870 -34.530  56.300  1.00  0.00           C
ATOM   1029  HB1 GLU A  71      43.410 -34.650  57.280  1.00  0.00           H
ATOM   1030  HB2 GLU A  71      44.170 -35.450  55.800  1.00  0.00           H
ATOM   1031  CG  GLU A  71      42.880 -33.750  55.420  1.00  0.00           C
ATOM   1032  HG1 GLU A  71      43.310 -33.210  54.580  1.00  0.00           H
ATOM   1033  HG2 GLU A  71      42.400 -32.930  55.960  1.00  0.00           H
ATOM   1034  CD  GLU A  71      41.760 -34.600  54.850  1.00  0.00           C
ATOM   1035  OE1 GLU A  71      41.180 -34.360  53.770  1.00  0.00           O
ATOM   1036  OE2 GLU A  71      41.310 -35.500  55.580  1.00  0.00           O
ATOM   1037  C   GLU A  71      44.960 -32.360  57.290  1.00  0.00           C
ATOM   1038  O   GLU A  71      44.960 -32.360  58.510  1.00  0.00           O
ATOM   1039  N   PRO A  72      44.750 -31.210  56.650  1.00  0.00           N
ATOM   1040  CD  PRO A  72      44.900 -30.990  55.160  1.00  0.00           C
ATOM   1041  HD1 PRO A  72      43.870 -31.070  54.810  1.00  0.00           H
ATOM   1042  HD2 PRO A  72      45.560 -31.770  54.780  1.00  0.00           H
ATOM   1043  CG  PRO A  72      45.410 -29.590  55.040  1.00  0.00           C
ATOM   1044  HG1 PRO A  72      45.050 -29.220  54.080  1.00  0.00           H
ATOM   1045  HG2 PRO A  72      46.500 -29.560  54.920  1.00  0.00           H
ATOM   1046  CB  PRO A  72      45.070 -28.780  56.300  1.00  0.00           C
ATOM   1047  HB1 PRO A  72      44.150 -28.240  56.050  1.00  0.00           H
ATOM   1048  HB2 PRO A  72      45.880 -28.110  56.570  1.00  0.00           H
ATOM   1049  CA  PRO A  72      44.820 -29.910  57.340  1.00  0.00           C
ATOM   1050  HA  PRO A  72      45.650 -29.850  58.030  1.00  0.00           H
ATOM   1051  C   PRO A  72      43.680 -29.500  58.320  1.00  0.00           C
ATOM   1052  O   PRO A  72      43.840 -28.580  59.090  1.00  0.00           O
ATOM   1053  N   THR A  73      42.500 -30.120  58.180  1.00  0.00           N
ATOM   1054  H   THR A  73      42.490 -30.880  57.510  1.00  0.00           H
ATOM   1055  CA  THR A  73      41.160 -29.750  58.810  1.00  0.00           C
ATOM   1056  HA  THR A  73      40.630 -29.040  58.180  1.00  0.00           H
ATOM   1057  CB  THR A  73      40.260 -31.060  58.690  1.00  0.00           C
ATOM   1058  HB  THR A  73      40.670 -31.850  59.310  1.00  0.00           H
ATOM   1059  CG2 THR A  73      38.760 -30.970  59.010  1.00  0.00           C
ATOM   1060 1HG2 THR A  73      38.310 -30.210  58.370  1.00  0.00           H
ATOM   1061 2HG2 THR A  73      38.300 -31.940  58.850  1.00  0.00           H
ATOM   1062 3HG2 THR A  73      38.580 -30.480  59.970  1.00  0.00           H
ATOM   1063  OG1 THR A  73      40.420 -31.610  57.360  1.00  0.00           O
ATOM   1064  HG1 THR A  73      40.390 -32.560  57.500  1.00  0.00           H
ATOM   1065  C   THR A  73      41.210 -29.170  60.210  1.00  0.00           C
ATOM   1066  O   THR A  73      40.700 -28.090  60.480  1.00  0.00           O
ATOM   1067  N   VAL A  74      41.850 -29.850  61.180  1.00  0.00           N
ATOM   1068  H   VAL A  74      42.360 -30.630  60.800  1.00  0.00           H
ATOM   1069  CA  VAL A  74      42.030 -29.590  62.670  1.00  0.00           C
ATOM   1070  HA  VAL A  74      41.660 -28.570  62.680  1.00  0.00           H
ATOM   1071  CB  VAL A  74      40.990 -30.330  63.550  1.00  0.00           C
ATOM   1072  HB  VAL A  74      41.350 -30.310  64.580  1.00  0.00           H
ATOM   1073  CG1 VAL A  74      39.550 -29.800  63.450  1.00  0.00           C
ATOM   1074 1HG1 VAL A  74      38.990 -30.090  64.340  1.00  0.00           H
ATOM   1075 2HG1 VAL A  74      39.540 -28.710  63.450  1.00  0.00           H
ATOM   1076 3HG1 VAL A  74      39.090 -30.250  62.570  1.00  0.00           H
ATOM   1077  CG2 VAL A  74      41.020 -31.790  63.160  1.00  0.00           C
ATOM   1078 1HG2 VAL A  74      40.810 -32.020  62.110  1.00  0.00           H
ATOM   1079 2HG2 VAL A  74      42.020 -32.150  63.380  1.00  0.00           H
ATOM   1080 3HG2 VAL A  74      40.260 -32.270  63.780  1.00  0.00           H
ATOM   1081  C   VAL A  74      43.400 -29.470  63.300  1.00  0.00           C
ATOM   1082  O   VAL A  74      43.500 -29.070  64.420  1.00  0.00           O
ATOM   1083  N   ILE A  75      44.500 -29.790  62.570  1.00  0.00           N
ATOM   1084  H   ILE A  75      44.340 -30.290  61.710  1.00  0.00           H
ATOM   1085  CA  ILE A  75      45.860 -29.360  62.980  1.00  0.00           C
ATOM   1086  HA  ILE A  75      45.970 -29.590  64.040  1.00  0.00           H
ATOM   1087  CB  ILE A  75      46.980 -30.220  62.350  1.00  0.00           C
ATOM   1088  HB  ILE A  75      46.850 -31.260  62.630  1.00  0.00           H
ATOM   1089  CG2 ILE A  75      46.860 -30.250  60.840  1.00  0.00           C
ATOM   1090 1HG2 ILE A  75      47.050 -29.240  60.490  1.00  0.00           H
ATOM   1091 2HG2 ILE A  75      47.640 -30.880  60.410  1.00  0.00           H
ATOM   1092 3HG2 ILE A  75      45.880 -30.600  60.510  1.00  0.00           H
ATOM   1093  CG1 ILE A  75      48.430 -29.770  62.930  1.00  0.00           C
ATOM   1094 1HG1 ILE A  75      48.340 -29.560  63.990  1.00  0.00           H
ATOM   1095 2HG1 ILE A  75      48.710 -28.800  62.510  1.00  0.00           H
ATOM   1096  CD  ILE A  75      49.580 -30.850  62.650  1.00  0.00           C
ATOM   1097  HD1 ILE A  75      49.700 -31.010  61.580  1.00  0.00           H
ATOM   1098  HD2 ILE A  75      50.490 -30.380  63.030  1.00  0.00           H
ATOM   1099  HD3 ILE A  75      49.360 -31.800  63.130  1.00  0.00           H
ATOM   1100  C   ILE A  75      46.140 -27.840  63.010  1.00  0.00           C
ATOM   1101  O   ILE A  75      46.900 -27.300  63.860  1.00  0.00           O
ATOM   1102  N   ASP A  76      45.570 -27.170  61.990  1.00  0.00           N
ATOM   1103  H   ASP A  76      45.060 -27.690  61.290  1.00  0.00           H
ATOM   1104  CA  ASP A  76      45.640 -25.680  61.840  1.00  0.00           C
ATOM   1105  HA  ASP A  76      46.680 -25.350  61.850  1.00  0.00           H
ATOM   1106  CB  ASP A  76      44.930 -25.240  60.520  1.00  0.00           C
ATOM   1107  HB1 ASP A  76      43.840 -25.330  60.580  1.00  0.00           H
ATOM   1108  HB2 ASP A  76      45.290 -25.800  59.660  1.00  0.00           H
ATOM   1109  CG  ASP A  76      45.260 -23.740  60.240  1.00  0.00           C
ATOM   1110  OD1 ASP A  76      44.260 -23.040  60.110  1.00  0.00           O
ATOM   1111  OD2 ASP A  76      46.460 -23.350  60.240  1.00  0.00           O
ATOM   1112  C   ASP A  76      44.930 -24.910  62.980  1.00  0.00           C
ATOM   1113  O   ASP A  76      45.310 -23.770  63.330  1.00  0.00           O
ATOM   1114  N   GLU A  77      44.030 -25.610  63.640  1.00  0.00           N
ATOM   1115  H   GLU A  77      43.940 -26.590  63.390  1.00  0.00           H
ATOM   1116  CA  GLU A  77      43.350 -25.080  64.790  1.00  0.00           C
ATOM   1117  HA  GLU A  77      43.080 -24.050  64.600  1.00  0.00           H
ATOM   1118  CB  GLU A  77      42.120 -25.870  65.180  1.00  0.00           C
ATOM   1119  HB1 GLU A  77      41.590 -25.430  66.020  1.00  0.00           H
ATOM   1120  HB2 GLU A  77      42.360 -26.920  65.370  1.00  0.00           H
ATOM   1121  CG  GLU A  77      41.020 -25.990  64.030  1.00  0.00           C
ATOM   1122  HG1 GLU A  77      40.160 -26.560  64.390  1.00  0.00           H
ATOM   1123  HG2 GLU A  77      41.340 -26.570  63.160  1.00  0.00           H
ATOM   1124  CD  GLU A  77      40.480 -24.650  63.660  1.00  0.00           C
ATOM   1125  OE1 GLU A  77      40.270 -23.820  64.550  1.00  0.00           O
ATOM   1126  OE2 GLU A  77      40.220 -24.430  62.480  1.00  0.00           O
ATOM   1127  C   GLU A  77      44.290 -24.800  65.970  1.00  0.00           C
ATOM   1128  O   GLU A  77      43.970 -23.980  66.830  1.00  0.00           O
ATOM   1129  N   VAL A  78      45.440 -25.470  65.980  1.00  0.00           N
ATOM   1130  H   VAL A  78      45.730 -26.000  65.160  1.00  0.00           H
ATOM   1131  CA  VAL A  78      46.540 -25.330  67.070  1.00  0.00           C
ATOM   1132  HA  VAL A  78      46.100 -25.680  68.000  1.00  0.00           H
ATOM   1133  CB  VAL A  78      47.710 -26.280  66.830  1.00  0.00           C
ATOM   1134  HB  VAL A  78      48.320 -26.150  65.930  1.00  0.00           H
ATOM   1135  CG1 VAL A  78      48.870 -26.170  67.890  1.00  0.00           C
ATOM   1136 1HG1 VAL A  78      49.390 -25.210  67.810  1.00  0.00           H
ATOM   1137 2HG1 VAL A  78      48.420 -26.300  68.880  1.00  0.00           H
ATOM   1138 3HG1 VAL A  78      49.710 -26.860  67.780  1.00  0.00           H
ATOM   1139  CG2 VAL A  78      47.220 -27.740  66.970  1.00  0.00           C
ATOM   1140 1HG2 VAL A  78      46.380 -27.950  66.310  1.00  0.00           H
ATOM   1141 2HG2 VAL A  78      47.960 -28.500  66.710  1.00  0.00           H
ATOM   1142 3HG2 VAL A  78      46.750 -27.830  67.950  1.00  0.00           H
ATOM   1143  C   VAL A  78      47.080 -23.930  67.300  1.00  0.00           C
ATOM   1144  O   VAL A  78      47.060 -23.400  68.430  1.00  0.00           O
ATOM   1145  N   ARG A  79      47.410 -23.160  66.290  1.00  0.00           N
ATOM   1146  H   ARG A  79      47.230 -23.640  65.430  1.00  0.00           H
ATOM   1147  CA  ARG A  79      47.680 -21.680  66.330  1.00  0.00           C
ATOM   1148  HA  ARG A  79      48.220 -21.500  67.260  1.00  0.00           H
ATOM   1149  CB  ARG A  79      48.660 -21.260  65.210  1.00  0.00           C
ATOM   1150  HB1 ARG A  79      49.560 -21.820  65.450  1.00  0.00           H
ATOM   1151  HB2 ARG A  79      48.810 -20.180  65.300  1.00  0.00           H
ATOM   1152  CG  ARG A  79      48.250 -21.620  63.780  1.00  0.00           C
ATOM   1153  HG1 ARG A  79      47.870 -22.640  63.770  1.00  0.00           H
ATOM   1154  HG2 ARG A  79      49.120 -21.460  63.150  1.00  0.00           H
ATOM   1155  CD  ARG A  79      47.190 -20.750  63.090  1.00  0.00           C
ATOM   1156  HD1 ARG A  79      47.510 -19.710  63.150  1.00  0.00           H
ATOM   1157  HD2 ARG A  79      46.240 -20.840  63.620  1.00  0.00           H
ATOM   1158  NE  ARG A  79      46.940 -21.170  61.720  1.00  0.00           N
ATOM   1159  HE  ARG A  79      46.590 -22.100  61.540  1.00  0.00           H
ATOM   1160  CZ  ARG A  79      46.850 -20.400  60.650  1.00  0.00           C
ATOM   1161  NH1 ARG A  79      47.160 -19.190  60.630  1.00  0.00           N
ATOM   1162 1HH1 ARG A  79      47.620 -18.650  61.350  1.00  0.00           H
ATOM   1163 2HH1 ARG A  79      47.270 -18.720  59.740  1.00  0.00           H
ATOM   1164  NH2 ARG A  79      46.420 -20.840  59.520  1.00  0.00           N
ATOM   1165 1HH2 ARG A  79      46.360 -21.830  59.370  1.00  0.00           H
ATOM   1166 2HH2 ARG A  79      46.000 -20.210  58.850  1.00  0.00           H
ATOM   1167  C   ARG A  79      46.430 -20.810  66.360  1.00  0.00           C
ATOM   1168  O   ARG A  79      46.490 -19.650  66.030  1.00  0.00           O
ATOM   1169  N   THR A  80      45.280 -21.390  66.570  1.00  0.00           N
ATOM   1170  H   THR A  80      45.320 -22.370  66.790  1.00  0.00           H
ATOM   1171  CA  THR A  80      43.940 -20.700  66.580  1.00  0.00           C
ATOM   1172  HA  THR A  80      44.130 -19.640  66.430  1.00  0.00           H
ATOM   1173  CB  THR A  80      43.040 -21.110  65.420  1.00  0.00           C
ATOM   1174  HB  THR A  80      42.550 -22.070  65.590  1.00  0.00           H
ATOM   1175  CG2 THR A  80      42.000 -20.010  65.150  1.00  0.00           C
ATOM   1176 1HG2 THR A  80      41.230 -20.310  64.440  1.00  0.00           H
ATOM   1177 2HG2 THR A  80      41.420 -19.720  66.020  1.00  0.00           H
ATOM   1178 3HG2 THR A  80      42.550 -19.160  64.730  1.00  0.00           H
ATOM   1179  OG1 THR A  80      43.870 -21.260  64.210  1.00  0.00           O
ATOM   1180  HG1 THR A  80      44.240 -22.150  64.220  1.00  0.00           H
ATOM   1181  C   THR A  80      43.180 -20.940  67.910  1.00  0.00           C
ATOM   1182  O   THR A  80      41.990 -21.070  67.950  1.00  0.00           O
ATOM   1183  N   GLY A  81      43.980 -21.090  69.010  1.00  0.00           N
ATOM   1184  H   GLY A  81      44.980 -20.990  68.920  1.00  0.00           H
ATOM   1185  CA  GLY A  81      43.520 -21.280  70.390  1.00  0.00           C
ATOM   1186  HA1 GLY A  81      44.260 -22.000  70.740  1.00  0.00           H
ATOM   1187  HA2 GLY A  81      42.470 -21.580  70.470  1.00  0.00           H
ATOM   1188  C   GLY A  81      43.740 -19.960  71.060  1.00  0.00           C
ATOM   1189  O   GLY A  81      43.680 -18.910  70.500  1.00  0.00           O
ATOM   1190  N   THR A  82      43.900 -20.020  72.470  1.00  0.00           N
ATOM   1191  H   THR A  82      43.900 -20.960  72.840  1.00  0.00           H
ATOM   1192  CA  THR A  82      44.150 -18.880  73.390  1.00  0.00           C
ATOM   1193  HA  THR A  82      43.380 -18.140  73.160  1.00  0.00           H
ATOM   1194  CB  THR A  82      43.910 -19.470  74.810  1.00  0.00           C
ATOM   1195  HB  THR A  82      44.720 -20.110  75.150  1.00  0.00           H
ATOM   1196  CG2 THR A  82      43.730 -18.290  75.840  1.00  0.00           C
ATOM   1197 1HG2 THR A  82      43.010 -18.610  76.600  1.00  0.00           H
ATOM   1198 2HG2 THR A  82      44.740 -18.090  76.190  1.00  0.00           H
ATOM   1199 3HG2 THR A  82      43.320 -17.400  75.350  1.00  0.00           H
ATOM   1200  OG1 THR A  82      42.650 -20.150  74.850  1.00  0.00           O
ATOM   1201  HG1 THR A  82      42.610 -20.790  75.570  1.00  0.00           H
ATOM   1202  C   THR A  82      45.520 -18.220  73.210  1.00  0.00           C
ATOM   1203  O   THR A  82      45.700 -17.060  73.570  1.00  0.00           O
ATOM   1204  N   TYR A  83      46.450 -19.000  72.670  1.00  0.00           N
ATOM   1205  H   TYR A  83      46.180 -19.900  72.300  1.00  0.00           H
ATOM   1206  CA  TYR A  83      47.860 -18.710  72.620  1.00  0.00           C
ATOM   1207  HA  TYR A  83      47.960 -17.680  72.950  1.00  0.00           H
ATOM   1208  CB  TYR A  83      48.590 -19.650  73.560  1.00  0.00           C
ATOM   1209  HB1 TYR A  83      49.590 -19.230  73.630  1.00  0.00           H
ATOM   1210  HB2 TYR A  83      48.590 -20.670  73.180  1.00  0.00           H
ATOM   1211  CG  TYR A  83      48.050 -19.670  75.000  1.00  0.00           C
ATOM   1212  CD1 TYR A  83      47.130 -20.640  75.380  1.00  0.00           C
ATOM   1213  HD1 TYR A  83      46.910 -21.440  74.690  1.00  0.00           H
ATOM   1214  CE1 TYR A  83      46.630 -20.590  76.700  1.00  0.00           C
ATOM   1215  HE1 TYR A  83      45.890 -21.270  77.080  1.00  0.00           H
ATOM   1216  CZ  TYR A  83      47.110 -19.620  77.560  1.00  0.00           C
ATOM   1217  OH  TYR A  83      46.670 -19.650  78.820  1.00  0.00           O
ATOM   1218  HH  TYR A  83      45.940 -20.260  78.920  1.00  0.00           H
ATOM   1219  CE2 TYR A  83      47.920 -18.550  77.130  1.00  0.00           C
ATOM   1220  HE2 TYR A  83      48.200 -17.760  77.810  1.00  0.00           H
ATOM   1221  CD2 TYR A  83      48.400 -18.570  75.820  1.00  0.00           C
ATOM   1222  HD2 TYR A  83      49.080 -17.810  75.450  1.00  0.00           H
ATOM   1223  C   TYR A  83      48.530 -18.600  71.220  1.00  0.00           C
ATOM   1224  O   TYR A  83      49.630 -19.060  70.970  1.00  0.00           O
ATOM   1225  N   ARG A  84      47.870 -17.890  70.260  1.00  0.00           N
ATOM   1226  H   ARG A  84      46.900 -17.670  70.440  1.00  0.00           H
ATOM   1227  CA  ARG A  84      48.270 -17.630  68.920  1.00  0.00           C
ATOM   1228  HA  ARG A  84      48.440 -18.530  68.320  1.00  0.00           H
ATOM   1229  CB  ARG A  84      47.130 -16.790  68.160  1.00  0.00           C
ATOM   1230  HB1 ARG A  84      47.440 -16.670  67.130  1.00  0.00           H
ATOM   1231  HB2 ARG A  84      47.130 -15.770  68.550  1.00  0.00           H
ATOM   1232  CG  ARG A  84      45.680 -17.420  68.280  1.00  0.00           C
ATOM   1233  HG1 ARG A  84      45.370 -17.540  69.320  1.00  0.00           H
ATOM   1234  HG2 ARG A  84      45.770 -18.430  67.880  1.00  0.00           H
ATOM   1235  CD  ARG A  84      44.490 -16.640  67.700  1.00  0.00           C
ATOM   1236  HD1 ARG A  84      44.520 -15.640  68.120  1.00  0.00           H
ATOM   1237  HD2 ARG A  84      43.560 -17.100  68.020  1.00  0.00           H
ATOM   1238  NE  ARG A  84      44.510 -16.610  66.280  1.00  0.00           N
ATOM   1239  HE  ARG A  84      45.340 -16.820  65.740  1.00  0.00           H
ATOM   1240  CZ  ARG A  84      43.440 -16.190  65.630  1.00  0.00           C
ATOM   1241  NH1 ARG A  84      42.370 -15.690  66.090  1.00  0.00           N
ATOM   1242 1HH1 ARG A  84      42.090 -15.490  67.040  1.00  0.00           H
ATOM   1243 2HH1 ARG A  84      41.590 -15.570  65.460  1.00  0.00           H
ATOM   1244  NH2 ARG A  84      43.400 -16.320  64.330  1.00  0.00           N
ATOM   1245 1HH2 ARG A  84      44.130 -16.860  63.880  1.00  0.00           H
ATOM   1246 2HH2 ARG A  84      42.680 -15.900  63.760  1.00  0.00           H
ATOM   1247  C   ARG A  84      49.540 -16.820  68.790  1.00  0.00           C
ATOM   1248  O   ARG A  84      50.040 -16.700  67.680  1.00  0.00           O
ATOM   1249  N   GLN A  85      50.080 -16.210  69.880  1.00  0.00           N
ATOM   1250  H   GLN A  85      49.460 -16.260  70.680  1.00  0.00           H
ATOM   1251  CA  GLN A  85      51.390 -15.590  69.930  1.00  0.00           C
ATOM   1252  HA  GLN A  85      51.810 -15.480  68.930  1.00  0.00           H
ATOM   1253  CB  GLN A  85      51.260 -14.160  70.520  1.00  0.00           C
ATOM   1254  HB1 GLN A  85      52.260 -13.720  70.490  1.00  0.00           H
ATOM   1255  HB2 GLN A  85      51.040 -14.380  71.560  1.00  0.00           H
ATOM   1256  CG  GLN A  85      50.260 -13.330  69.760  1.00  0.00           C
ATOM   1257  HG1 GLN A  85      49.280 -13.600  70.130  1.00  0.00           H
ATOM   1258  HG2 GLN A  85      50.270 -13.590  68.700  1.00  0.00           H
ATOM   1259  CD  GLN A  85      50.540 -11.840  69.890  1.00  0.00           C
ATOM   1260  OE1 GLN A  85      51.660 -11.420  70.160  1.00  0.00           O
ATOM   1261  NE2 GLN A  85      49.500 -11.020  69.930  1.00  0.00           N
ATOM   1262 1HE2 GLN A  85      48.570 -11.420  69.950  1.00  0.00           H
ATOM   1263 2HE2 GLN A  85      49.680 -10.050  70.160  1.00  0.00           H
ATOM   1264  C   GLN A  85      52.400 -16.550  70.680  1.00  0.00           C
ATOM   1265  O   GLN A  85      53.470 -16.030  71.020  1.00  0.00           O
ATOM   1266  N   LEU A  86      52.050 -17.840  70.940  1.00  0.00           N
ATOM   1267  H   LEU A  86      51.130 -18.140  70.630  1.00  0.00           H
ATOM   1268  CA  LEU A  86      52.970 -18.900  71.280  1.00  0.00           C
ATOM   1269  HA  LEU A  86      53.940 -18.400  71.260  1.00  0.00           H
ATOM   1270  CB  LEU A  86      52.730 -19.300  72.740  1.00  0.00           C
ATOM   1271  HB1 LEU A  86      51.730 -19.740  72.790  1.00  0.00           H
ATOM   1272  HB2 LEU A  86      52.620 -18.420  73.370  1.00  0.00           H
ATOM   1273  CG  LEU A  86      53.750 -20.290  73.300  1.00  0.00           C
ATOM   1274  HG  LEU A  86      54.550 -20.320  72.560  1.00  0.00           H
ATOM   1275  CD1 LEU A  86      54.360 -19.870  74.590  1.00  0.00           C
ATOM   1276 1HD1 LEU A  86      55.070 -20.620  74.940  1.00  0.00           H
ATOM   1277 2HD1 LEU A  86      54.880 -18.910  74.520  1.00  0.00           H
ATOM   1278 3HD1 LEU A  86      53.580 -19.810  75.350  1.00  0.00           H
ATOM   1279  CD2 LEU A  86      53.280 -21.730  73.450  1.00  0.00           C
ATOM   1280 1HD2 LEU A  86      52.350 -21.680  74.010  1.00  0.00           H
ATOM   1281 2HD2 LEU A  86      53.240 -22.170  72.460  1.00  0.00           H
ATOM   1282 3HD2 LEU A  86      53.960 -22.330  74.060  1.00  0.00           H
ATOM   1283  C   LEU A  86      52.960 -20.090  70.220  1.00  0.00           C
ATOM   1284  O   LEU A  86      54.010 -20.720  69.930  1.00  0.00           O
ATOM   1285  N   PHE A  87      51.750 -20.370  69.770  1.00  0.00           N
ATOM   1286  H   PHE A  87      50.940 -19.810  69.990  1.00  0.00           H
ATOM   1287  CA  PHE A  87      51.490 -21.430  68.740  1.00  0.00           C
ATOM   1288  HA  PHE A  87      52.300 -22.170  68.770  1.00  0.00           H
ATOM   1289  CB  PHE A  87      50.160 -22.160  68.960  1.00  0.00           C
ATOM   1290  HB1 PHE A  87      49.960 -22.900  68.190  1.00  0.00           H
ATOM   1291  HB2 PHE A  87      49.320 -21.460  68.980  1.00  0.00           H
ATOM   1292  CG  PHE A  87      50.240 -23.010  70.240  1.00  0.00           C
ATOM   1293  CD1 PHE A  87      49.910 -22.410  71.440  1.00  0.00           C
ATOM   1294  HD1 PHE A  87      49.550 -21.390  71.500  1.00  0.00           H
ATOM   1295  CE1 PHE A  87      50.090 -23.120  72.660  1.00  0.00           C
ATOM   1296  HE1 PHE A  87      49.750 -22.710  73.600  1.00  0.00           H
ATOM   1297  CZ  PHE A  87      50.530 -24.460  72.640  1.00  0.00           C
ATOM   1298  HZ  PHE A  87      50.510 -24.970  73.590  1.00  0.00           H
ATOM   1299  CE2 PHE A  87      50.910 -25.050  71.440  1.00  0.00           C
ATOM   1300  HE2 PHE A  87      51.220 -26.090  71.470  1.00  0.00           H
ATOM   1301  CD2 PHE A  87      50.780 -24.320  70.250  1.00  0.00           C
ATOM   1302  HD2 PHE A  87      51.140 -24.650  69.280  1.00  0.00           H
ATOM   1303  C   PHE A  87      51.580 -20.750  67.340  1.00  0.00           C
ATOM   1304  O   PHE A  87      50.720 -19.920  66.940  1.00  0.00           O
ATOM   1305  N   HIS A  88      52.570 -21.290  66.610  1.00  0.00           N
ATOM   1306  H   HIS A  88      53.070 -22.050  67.030  1.00  0.00           H
ATOM   1307  CA  HIS A  88      52.920 -20.760  65.300  1.00  0.00           C
ATOM   1308  HA  HIS A  88      52.110 -20.060  65.060  1.00  0.00           H
ATOM   1309  CB  HIS A  88      54.290 -20.130  65.390  1.00  0.00           C
ATOM   1310  HB1 HIS A  88      54.540 -19.760  64.390  1.00  0.00           H
ATOM   1311  HB2 HIS A  88      55.010 -20.890  65.670  1.00  0.00           H
ATOM   1312  CG  HIS A  88      54.510 -18.960  66.380  1.00  0.00           C
ATOM   1313  ND1 HIS A  88      55.270 -19.070  67.560  1.00  0.00           N
ATOM   1314  HD1 HIS A  88      55.870 -19.810  67.870  1.00  0.00           H
ATOM   1315  CE1 HIS A  88      55.050 -17.910  68.290  1.00  0.00           C
ATOM   1316  HE1 HIS A  88      55.540 -17.640  69.220  1.00  0.00           H
ATOM   1317  NE2 HIS A  88      54.310 -17.060  67.600  1.00  0.00           N
ATOM   1318  CD2 HIS A  88      53.890 -17.750  66.440  1.00  0.00           C
ATOM   1319  HD2 HIS A  88      53.180 -17.410  65.700  1.00  0.00           H
ATOM   1320  C   HIS A  88      52.920 -21.830  64.220  1.00  0.00           C
ATOM   1321  O   HIS A  88      53.380 -22.900  64.600  1.00  0.00           O
ATOM   1322  N   PRO A  89      52.430 -21.570  63.000  1.00  0.00           N
ATOM   1323  CD  PRO A  89      51.790 -20.350  62.490  1.00  0.00           C
ATOM   1324  HD1 PRO A  89      52.590 -19.620  62.440  1.00  0.00           H
ATOM   1325  HD2 PRO A  89      50.930 -20.020  63.080  1.00  0.00           H
ATOM   1326  CG  PRO A  89      51.240 -20.630  61.130  1.00  0.00           C
ATOM   1327  HG1 PRO A  89      51.250 -19.740  60.510  1.00  0.00           H
ATOM   1328  HG2 PRO A  89      50.170 -20.810  61.280  1.00  0.00           H
ATOM   1329  CB  PRO A  89      52.040 -21.790  60.670  1.00  0.00           C
ATOM   1330  HB1 PRO A  89      52.850 -21.310  60.110  1.00  0.00           H
ATOM   1331  HB2 PRO A  89      51.500 -22.390  59.940  1.00  0.00           H
ATOM   1332  CA  PRO A  89      52.350 -22.610  61.950  1.00  0.00           C
ATOM   1333  HA  PRO A  89      51.490 -23.270  62.030  1.00  0.00           H
ATOM   1334  C   PRO A  89      53.610 -23.420  61.640  1.00  0.00           C
ATOM   1335  O   PRO A  89      53.450 -24.480  61.090  1.00  0.00           O
ATOM   1336  N   GLU A  90      54.810 -22.940  61.980  1.00  0.00           N
ATOM   1337  H   GLU A  90      54.810 -21.990  62.330  1.00  0.00           H
ATOM   1338  CA  GLU A  90      56.160 -23.550  61.820  1.00  0.00           C
ATOM   1339  HA  GLU A  90      56.250 -23.780  60.760  1.00  0.00           H
ATOM   1340  CB  GLU A  90      57.170 -22.460  62.140  1.00  0.00           C
ATOM   1341  HB1 GLU A  90      56.870 -21.610  61.520  1.00  0.00           H
ATOM   1342  HB2 GLU A  90      58.130 -22.700  61.670  1.00  0.00           H
ATOM   1343  CG  GLU A  90      57.170 -22.010  63.640  1.00  0.00           C
ATOM   1344  HG1 GLU A  90      57.450 -22.830  64.300  1.00  0.00           H
ATOM   1345  HG2 GLU A  90      56.170 -21.700  63.920  1.00  0.00           H
ATOM   1346  CD  GLU A  90      58.170 -20.930  63.830  1.00  0.00           C
ATOM   1347  OE1 GLU A  90      59.280 -20.880  63.190  1.00  0.00           O
ATOM   1348  OE2 GLU A  90      57.870 -20.070  64.690  1.00  0.00           O
ATOM   1349  C   GLU A  90      56.470 -24.850  62.660  1.00  0.00           C
ATOM   1350  O   GLU A  90      57.430 -25.570  62.510  1.00  0.00           O
ATOM   1351  N   GLN A  91      55.630 -25.040  63.630  1.00  0.00           N
ATOM   1352  H   GLN A  91      54.950 -24.300  63.680  1.00  0.00           H
ATOM   1353  CA  GLN A  91      55.490 -26.090  64.630  1.00  0.00           C
ATOM   1354  HA  GLN A  91      56.450 -26.510  64.910  1.00  0.00           H
ATOM   1355  CB  GLN A  91      54.860 -25.510  65.940  1.00  0.00           C
ATOM   1356  HB1 GLN A  91      54.730 -26.290  66.680  1.00  0.00           H
ATOM   1357  HB2 GLN A  91      53.830 -25.190  65.760  1.00  0.00           H
ATOM   1358  CG  GLN A  91      55.500 -24.240  66.580  1.00  0.00           C
ATOM   1359  HG1 GLN A  91      55.640 -23.410  65.880  1.00  0.00           H
ATOM   1360  HG2 GLN A  91      56.470 -24.650  66.870  1.00  0.00           H
ATOM   1361  CD  GLN A  91      54.810 -23.810  67.820  1.00  0.00           C
ATOM   1362  OE1 GLN A  91      53.910 -24.410  68.330  1.00  0.00           O
ATOM   1363  NE2 GLN A  91      55.170 -22.640  68.350  1.00  0.00           N
ATOM   1364 1HE2 GLN A  91      55.920 -22.100  67.920  1.00  0.00           H
ATOM   1365 2HE2 GLN A  91      54.730 -22.280  69.180  1.00  0.00           H
ATOM   1366  C   GLN A  91      54.730 -27.330  64.200  1.00  0.00           C
ATOM   1367  O   GLN A  91      54.820 -28.430  64.780  1.00  0.00           O
ATOM   1368  N   LEU A  92      54.060 -27.230  63.040  1.00  0.00           N
ATOM   1369  H   LEU A  92      54.130 -26.260  62.760  1.00  0.00           H
ATOM   1370  CA  LEU A  92      52.900 -28.030  62.560  1.00  0.00           C
ATOM   1371  HA  LEU A  92      52.740 -28.910  63.180  1.00  0.00           H
ATOM   1372  CB  LEU A  92      51.550 -27.240  62.530  1.00  0.00           C
ATOM   1373  HB1 LEU A  92      50.760 -27.980  62.550  1.00  0.00           H
ATOM   1374  HB2 LEU A  92      51.490 -26.680  61.600  1.00  0.00           H
ATOM   1375  CG  LEU A  92      51.320 -26.230  63.620  1.00  0.00           C
ATOM   1376  HG  LEU A  92      52.140 -25.510  63.650  1.00  0.00           H
ATOM   1377  CD1 LEU A  92      49.980 -25.520  63.360  1.00  0.00           C
ATOM   1378 1HD1 LEU A  92      50.170 -25.060  62.390  1.00  0.00           H
ATOM   1379 2HD1 LEU A  92      49.120 -26.190  63.310  1.00  0.00           H
ATOM   1380 3HD1 LEU A  92      49.790 -24.660  64.010  1.00  0.00           H
ATOM   1381  CD2 LEU A  92      51.150 -27.000  64.900  1.00  0.00           C
ATOM   1382 1HD2 LEU A  92      50.250 -27.620  64.880  1.00  0.00           H
ATOM   1383 2HD2 LEU A  92      52.080 -27.560  65.030  1.00  0.00           H
ATOM   1384 3HD2 LEU A  92      50.990 -26.310  65.730  1.00  0.00           H
ATOM   1385  C   LEU A  92      53.200 -28.680  61.160  1.00  0.00           C
ATOM   1386  O   LEU A  92      53.600 -27.950  60.240  1.00  0.00           O
ATOM   1387  N   ILE A  93      53.220 -29.980  60.930  1.00  0.00           N
ATOM   1388  H   ILE A  93      53.110 -30.520  61.780  1.00  0.00           H
ATOM   1389  CA  ILE A  93      53.410 -30.640  59.620  1.00  0.00           C
ATOM   1390  HA  ILE A  93      53.630 -29.980  58.780  1.00  0.00           H
ATOM   1391  CB  ILE A  93      54.600 -31.700  59.900  1.00  0.00           C
ATOM   1392  HB  ILE A  93      54.380 -32.360  60.740  1.00  0.00           H
ATOM   1393  CG2 ILE A  93      54.920 -32.570  58.650  1.00  0.00           C
ATOM   1394 1HG2 ILE A  93      54.060 -33.170  58.340  1.00  0.00           H
ATOM   1395 2HG2 ILE A  93      55.090 -31.900  57.800  1.00  0.00           H
ATOM   1396 3HG2 ILE A  93      55.720 -33.290  58.820  1.00  0.00           H
ATOM   1397  CG1 ILE A  93      55.950 -30.990  60.260  1.00  0.00           C
ATOM   1398 1HG1 ILE A  93      56.160 -30.190  59.560  1.00  0.00           H
ATOM   1399 2HG1 ILE A  93      56.760 -31.640  59.920  1.00  0.00           H
ATOM   1400  CD  ILE A  93      56.280 -30.520  61.690  1.00  0.00           C
ATOM   1401  HD1 ILE A  93      55.770 -29.690  62.170  1.00  0.00           H
ATOM   1402  HD2 ILE A  93      55.950 -31.350  62.310  1.00  0.00           H
ATOM   1403  HD3 ILE A  93      57.350 -30.330  61.830  1.00  0.00           H
ATOM   1404  C   ILE A  93      52.070 -31.410  59.420  1.00  0.00           C
ATOM   1405  O   ILE A  93      51.600 -32.190  60.280  1.00  0.00           O
ATOM   1406  N   THR A  94      51.580 -31.300  58.180  1.00  0.00           N
ATOM   1407  H   THR A  94      52.240 -30.910  57.520  1.00  0.00           H
ATOM   1408  CA  THR A  94      50.360 -31.900  57.560  1.00  0.00           C
ATOM   1409  HA  THR A  94      50.240 -32.850  58.090  1.00  0.00           H
ATOM   1410  CB  THR A  94      49.060 -31.020  57.890  1.00  0.00           C
ATOM   1411  HB  THR A  94      49.000 -30.850  58.960  1.00  0.00           H
ATOM   1412  CG2 THR A  94      48.910 -29.640  57.160  1.00  0.00           C
ATOM   1413 1HG2 THR A  94      49.740 -29.000  57.460  1.00  0.00           H
ATOM   1414 2HG2 THR A  94      48.960 -29.770  56.080  1.00  0.00           H
ATOM   1415 3HG2 THR A  94      48.000 -29.140  57.480  1.00  0.00           H
ATOM   1416  OG1 THR A  94      47.890 -31.730  57.620  1.00  0.00           O
ATOM   1417  HG1 THR A  94      47.870 -32.470  58.240  1.00  0.00           H
ATOM   1418  C   THR A  94      50.420 -32.080  56.080  1.00  0.00           C
ATOM   1419  O   THR A  94      51.230 -31.350  55.410  1.00  0.00           O
ATOM   1420  N   GLY A  95      49.720 -33.060  55.540  1.00  0.00           N
ATOM   1421  H   GLY A  95      49.130 -33.630  56.130  1.00  0.00           H
ATOM   1422  CA  GLY A  95      49.660 -33.440  54.100  1.00  0.00           C
ATOM   1423  HA1 GLY A  95      49.850 -34.490  53.900  1.00  0.00           H
ATOM   1424  HA2 GLY A  95      50.420 -32.890  53.550  1.00  0.00           H
ATOM   1425  C   GLY A  95      48.340 -33.050  53.370  1.00  0.00           C
ATOM   1426  O   GLY A  95      47.900 -31.930  53.620  1.00  0.00           O
ATOM   1427  N   LYS A  96      47.620 -33.960  52.680  1.00  0.00           N
ATOM   1428  H   LYS A  96      47.890 -34.930  52.740  1.00  0.00           H
ATOM   1429  CA  LYS A  96      46.320 -33.750  52.100  1.00  0.00           C
ATOM   1430  HA  LYS A  96      45.890 -32.910  52.640  1.00  0.00           H
ATOM   1431  CB  LYS A  96      46.480 -33.220  50.680  1.00  0.00           C
ATOM   1432  HB1 LYS A  96      45.510 -33.310  50.180  1.00  0.00           H
ATOM   1433  HB2 LYS A  96      47.190 -33.820  50.120  1.00  0.00           H
ATOM   1434  CG  LYS A  96      47.000 -31.750  50.550  1.00  0.00           C
ATOM   1435  HG1 LYS A  96      48.060 -31.720  50.830  1.00  0.00           H
ATOM   1436  HG2 LYS A  96      46.500 -31.060  51.230  1.00  0.00           H
ATOM   1437  CD  LYS A  96      46.910 -31.200  49.110  1.00  0.00           C
ATOM   1438  HD1 LYS A  96      47.380 -30.220  49.150  1.00  0.00           H
ATOM   1439  HD2 LYS A  96      45.880 -31.230  48.760  1.00  0.00           H
ATOM   1440  CE  LYS A  96      47.740 -31.980  48.120  1.00  0.00           C
ATOM   1441  HE1 LYS A  96      47.200 -32.910  47.940  1.00  0.00           H
ATOM   1442  HE2 LYS A  96      48.710 -32.140  48.600  1.00  0.00           H
ATOM   1443  NZ  LYS A  96      48.010 -31.200  46.920  1.00  0.00           N
ATOM   1444  HZ1 LYS A  96      47.130 -31.000  46.470  1.00  0.00           H
ATOM   1445  HZ2 LYS A  96      48.520 -30.350  47.130  1.00  0.00           H
ATOM   1446  HZ3 LYS A  96      48.600 -31.730  46.300  1.00  0.00           H
ATOM   1447  C   LYS A  96      45.300 -34.880  52.360  1.00  0.00           C
ATOM   1448  O   LYS A  96      44.180 -34.790  51.790  1.00  0.00           O
ATOM   1449  N   GLU A  97      45.670 -35.940  53.050  1.00  0.00           N
ATOM   1450  H   GLU A  97      46.540 -35.920  53.560  1.00  0.00           H
ATOM   1451  CA  GLU A  97      44.840 -37.150  53.220  1.00  0.00           C
ATOM   1452  HA  GLU A  97      43.810 -36.800  53.280  1.00  0.00           H
ATOM   1453  CB  GLU A  97      44.880 -38.110  51.970  1.00  0.00           C
ATOM   1454  HB1 GLU A  97      44.860 -37.470  51.080  1.00  0.00           H
ATOM   1455  HB2 GLU A  97      43.990 -38.720  51.970  1.00  0.00           H
ATOM   1456  CG  GLU A  97      46.050 -39.040  51.840  1.00  0.00           C
ATOM   1457  HG1 GLU A  97      46.030 -39.610  52.770  1.00  0.00           H
ATOM   1458  HG2 GLU A  97      46.960 -38.440  51.790  1.00  0.00           H
ATOM   1459  CD  GLU A  97      45.950 -40.020  50.620  1.00  0.00           C
ATOM   1460  OE1 GLU A  97      45.650 -39.570  49.480  1.00  0.00           O
ATOM   1461  OE2 GLU A  97      46.100 -41.240  50.760  1.00  0.00           O
ATOM   1462  C   GLU A  97      45.170 -37.950  54.490  1.00  0.00           C
ATOM   1463  O   GLU A  97      46.320 -38.130  54.850  1.00  0.00           O
ATOM   1464  N   ASP A  98      44.240 -38.460  55.270  1.00  0.00           N
ATOM   1465  H   ASP A  98      43.280 -38.160  55.130  1.00  0.00           H
ATOM   1466  CA  ASP A  98      44.650 -39.320  56.480  1.00  0.00           C
ATOM   1467  HA  ASP A  98      45.550 -38.910  56.920  1.00  0.00           H
ATOM   1468  CB  ASP A  98      43.520 -39.470  57.470  1.00  0.00           C
ATOM   1469  HB1 ASP A  98      43.400 -38.490  57.930  1.00  0.00           H
ATOM   1470  HB2 ASP A  98      43.690 -40.230  58.230  1.00  0.00           H
ATOM   1471  CG  ASP A  98      42.190 -39.740  56.930  1.00  0.00           C
ATOM   1472  OD1 ASP A  98      41.210 -39.880  57.720  1.00  0.00           O
ATOM   1473  OD2 ASP A  98      41.920 -40.060  55.760  1.00  0.00           O
ATOM   1474  C   ASP A  98      45.010 -40.700  55.980  1.00  0.00           C
ATOM   1475  O   ASP A  98      44.960 -41.020  54.790  1.00  0.00           O
ATOM   1476  N   ALA A  99      45.460 -41.560  56.900  1.00  0.00           N
ATOM   1477  H   ALA A  99      45.470 -41.240  57.860  1.00  0.00           H
ATOM   1478  CA  ALA A  99      45.990 -42.930  56.650  1.00  0.00           C
ATOM   1479  HA  ALA A  99      46.520 -42.850  55.700  1.00  0.00           H
ATOM   1480  CB  ALA A  99      47.080 -43.420  57.590  1.00  0.00           C
ATOM   1481  HB1 ALA A  99      46.640 -43.840  58.500  1.00  0.00           H
ATOM   1482  HB2 ALA A  99      47.680 -44.160  57.070  1.00  0.00           H
ATOM   1483  HB3 ALA A  99      47.760 -42.620  57.920  1.00  0.00           H
ATOM   1484  C   ALA A  99      44.950 -44.030  56.410  1.00  0.00           C
ATOM   1485  O   ALA A  99      45.240 -45.210  56.520  1.00  0.00           O
ATOM   1486  N   ALA A 100      43.650 -43.730  56.160  1.00  0.00           N
ATOM   1487  H   ALA A 100      43.410 -42.750  56.110  1.00  0.00           H
ATOM   1488  CA  ALA A 100      42.600 -44.630  55.710  1.00  0.00           C
ATOM   1489  HA  ALA A 100      41.810 -43.880  55.700  1.00  0.00           H
ATOM   1490  CB  ALA A 100      42.760 -45.150  54.300  1.00  0.00           C
ATOM   1491  HB1 ALA A 100      41.860 -45.660  53.940  1.00  0.00           H
ATOM   1492  HB2 ALA A 100      42.920 -44.290  53.660  1.00  0.00           H
ATOM   1493  HB3 ALA A 100      43.610 -45.830  54.340  1.00  0.00           H
ATOM   1494  C   ALA A 100      42.210 -45.680  56.810  1.00  0.00           C
ATOM   1495  O   ALA A 100      42.180 -46.850  56.480  1.00  0.00           O
ATOM   1496  N   ASN A 101      42.080 -45.310  58.070  1.00  0.00           N
ATOM   1497  H   ASN A 101      42.150 -44.320  58.250  1.00  0.00           H
ATOM   1498  CA  ASN A 101      42.090 -46.330  59.100  1.00  0.00           C
ATOM   1499  HA  ASN A 101      42.310 -45.770  60.000  1.00  0.00           H
ATOM   1500  CB  ASN A 101      40.650 -47.020  59.250  1.00  0.00           C
ATOM   1501  HB1 ASN A 101      40.500 -47.570  60.180  1.00  0.00           H
ATOM   1502  HB2 ASN A 101      40.480 -47.720  58.430  1.00  0.00           H
ATOM   1503  CG  ASN A 101      39.450 -46.120  59.290  1.00  0.00           C
ATOM   1504  OD1 ASN A 101      38.430 -46.340  58.670  1.00  0.00           O
ATOM   1505  ND2 ASN A 101      39.570 -44.990  59.920  1.00  0.00           N
ATOM   1506 1HD2 ASN A 101      40.340 -44.650  60.480  1.00  0.00           H
ATOM   1507 2HD2 ASN A 101      38.790 -44.360  59.780  1.00  0.00           H
ATOM   1508  C   ASN A 101      43.210 -47.400  59.150  1.00  0.00           C
ATOM   1509  O   ASN A 101      43.090 -48.430  59.830  1.00  0.00           O
ATOM   1510  N   ASN A 102      44.300 -47.330  58.360  1.00  0.00           N
ATOM   1511  H   ASN A 102      44.380 -46.560  57.720  1.00  0.00           H
ATOM   1512  CA  ASN A 102      45.310 -48.410  58.150  1.00  0.00           C
ATOM   1513  HA  ASN A 102      44.920 -49.300  58.640  1.00  0.00           H
ATOM   1514  CB  ASN A 102      45.200 -48.850  56.650  1.00  0.00           C
ATOM   1515  HB1 ASN A 102      45.680 -48.070  56.060  1.00  0.00           H
ATOM   1516  HB2 ASN A 102      44.190 -49.080  56.310  1.00  0.00           H
ATOM   1517  CG  ASN A 102      45.980 -50.120  56.450  1.00  0.00           C
ATOM   1518  OD1 ASN A 102      47.170 -50.140  56.620  1.00  0.00           O
ATOM   1519  ND2 ASN A 102      45.220 -51.150  56.240  1.00  0.00           N
ATOM   1520 1HD2 ASN A 102      44.220 -51.000  56.300  1.00  0.00           H
ATOM   1521 2HD2 ASN A 102      45.630 -52.070  56.320  1.00  0.00           H
ATOM   1522  C   ASN A 102      46.660 -47.980  58.680  1.00  0.00           C
ATOM   1523  O   ASN A 102      47.230 -46.950  58.330  1.00  0.00           O
ATOM   1524  N   TYR A 103      47.330 -48.930  59.350  1.00  0.00           N
ATOM   1525  H   TYR A 103      46.720 -49.650  59.720  1.00  0.00           H
ATOM   1526  CA  TYR A 103      48.750 -48.920  59.800  1.00  0.00           C
ATOM   1527  HA  TYR A 103      48.930 -48.080  60.460  1.00  0.00           H
ATOM   1528  CB  TYR A 103      49.040 -50.180  60.640  1.00  0.00           C
ATOM   1529  HB1 TYR A 103      48.750 -51.120  60.170  1.00  0.00           H
ATOM   1530  HB2 TYR A 103      48.400 -50.100  61.510  1.00  0.00           H
ATOM   1531  CG  TYR A 103      50.390 -50.290  61.260  1.00  0.00           C
ATOM   1532  CD1 TYR A 103      51.500 -50.740  60.520  1.00  0.00           C
ATOM   1533  HD1 TYR A 103      51.430 -51.140  59.520  1.00  0.00           H
ATOM   1534  CE1 TYR A 103      52.800 -50.780  61.150  1.00  0.00           C
ATOM   1535  HE1 TYR A 103      53.620 -51.250  60.630  1.00  0.00           H
ATOM   1536  CZ  TYR A 103      52.860 -50.540  62.540  1.00  0.00           C
ATOM   1537  OH  TYR A 103      54.040 -50.680  63.140  1.00  0.00           O
ATOM   1538  HH  TYR A 103      53.860 -50.480  64.060  1.00  0.00           H
ATOM   1539  CE2 TYR A 103      51.770 -50.130  63.260  1.00  0.00           C
ATOM   1540  HE2 TYR A 103      51.740 -49.940  64.320  1.00  0.00           H
ATOM   1541  CD2 TYR A 103      50.540 -49.930  62.610  1.00  0.00           C
ATOM   1542  HD2 TYR A 103      49.700 -49.590  63.200  1.00  0.00           H
ATOM   1543  C   TYR A 103      49.770 -48.820  58.650  1.00  0.00           C
ATOM   1544  O   TYR A 103      50.620 -47.950  58.660  1.00  0.00           O
ATOM   1545  N   ALA A 104      49.760 -49.760  57.730  1.00  0.00           N
ATOM   1546  H   ALA A 104      49.020 -50.450  57.690  1.00  0.00           H
ATOM   1547  CA  ALA A 104      50.650 -49.810  56.560  1.00  0.00           C
ATOM   1548  HA  ALA A 104      51.710 -49.870  56.770  1.00  0.00           H
ATOM   1549  CB  ALA A 104      50.300 -51.150  55.890  1.00  0.00           C
ATOM   1550  HB1 ALA A 104      51.090 -51.470  55.210  1.00  0.00           H
ATOM   1551  HB2 ALA A 104      50.230 -52.000  56.560  1.00  0.00           H
ATOM   1552  HB3 ALA A 104      49.370 -51.210  55.320  1.00  0.00           H
ATOM   1553  C   ALA A 104      50.530 -48.510  55.640  1.00  0.00           C
ATOM   1554  O   ALA A 104      51.500 -47.960  55.170  1.00  0.00           O
ATOM   1555  N   ARG A 105      49.280 -48.050  55.430  1.00  0.00           N
ATOM   1556  H   ARG A 105      48.470 -48.540  55.780  1.00  0.00           H
ATOM   1557  CA  ARG A 105      49.070 -46.750  54.770  1.00  0.00           C
ATOM   1558  HA  ARG A 105      49.510 -46.800  53.780  1.00  0.00           H
ATOM   1559  CB  ARG A 105      47.620 -46.350  54.650  1.00  0.00           C
ATOM   1560  HB1 ARG A 105      47.370 -45.990  55.640  1.00  0.00           H
ATOM   1561  HB2 ARG A 105      46.900 -47.140  54.440  1.00  0.00           H
ATOM   1562  CG  ARG A 105      47.400 -45.170  53.730  1.00  0.00           C
ATOM   1563  HG1 ARG A 105      48.310 -44.600  53.590  1.00  0.00           H
ATOM   1564  HG2 ARG A 105      46.610 -44.500  54.080  1.00  0.00           H
ATOM   1565  CD  ARG A 105      47.150 -45.790  52.350  1.00  0.00           C
ATOM   1566  HD1 ARG A 105      46.260 -46.430  52.400  1.00  0.00           H
ATOM   1567  HD2 ARG A 105      47.970 -46.450  52.070  1.00  0.00           H
ATOM   1568  NE  ARG A 105      46.930 -44.770  51.330  1.00  0.00           N
ATOM   1569  HE  ARG A 105      46.490 -43.960  51.750  1.00  0.00           H
ATOM   1570  CZ  ARG A 105      47.250 -44.690  50.060  1.00  0.00           C
ATOM   1571  NH1 ARG A 105      47.820 -45.590  49.380  1.00  0.00           N
ATOM   1572 1HH1 ARG A 105      48.120 -46.480  49.740  1.00  0.00           H
ATOM   1573 2HH1 ARG A 105      47.790 -45.430  48.380  1.00  0.00           H
ATOM   1574  NH2 ARG A 105      46.980 -43.510  49.540  1.00  0.00           N
ATOM   1575 1HH2 ARG A 105      46.840 -42.740  50.190  1.00  0.00           H
ATOM   1576 2HH2 ARG A 105      47.280 -43.430  48.580  1.00  0.00           H
ATOM   1577  C   ARG A 105      49.930 -45.620  55.400  1.00  0.00           C
ATOM   1578  O   ARG A 105      50.770 -45.030  54.760  1.00  0.00           O
ATOM   1579  N   GLY A 106      49.830 -45.410  56.750  1.00  0.00           N
ATOM   1580  H   GLY A 106      49.090 -45.910  57.210  1.00  0.00           H
ATOM   1581  CA  GLY A 106      50.570 -44.520  57.650  1.00  0.00           C
ATOM   1582  HA1 GLY A 106      50.030 -44.600  58.590  1.00  0.00           H
ATOM   1583  HA2 GLY A 106      50.450 -43.450  57.450  1.00  0.00           H
ATOM   1584  C   GLY A 106      52.030 -44.830  57.890  1.00  0.00           C
ATOM   1585  O   GLY A 106      52.710 -43.950  58.190  1.00  0.00           O
ATOM   1586  N   HIS A 107      52.520 -46.050  57.650  1.00  0.00           N
ATOM   1587  H   HIS A 107      51.790 -46.750  57.600  1.00  0.00           H
ATOM   1588  CA  HIS A 107      53.890 -46.470  57.890  1.00  0.00           C
ATOM   1589  HA  HIS A 107      54.350 -45.770  58.590  1.00  0.00           H
ATOM   1590  CB  HIS A 107      53.870 -47.910  58.500  1.00  0.00           C
ATOM   1591  HB1 HIS A 107      53.760 -48.590  57.660  1.00  0.00           H
ATOM   1592  HB2 HIS A 107      53.080 -47.950  59.250  1.00  0.00           H
ATOM   1593  CG  HIS A 107      55.130 -48.250  59.250  1.00  0.00           C
ATOM   1594  ND1 HIS A 107      55.420 -47.700  60.460  1.00  0.00           N
ATOM   1595  HD1 HIS A 107      54.900 -46.960  60.920  1.00  0.00           H
ATOM   1596  CE1 HIS A 107      56.650 -48.130  60.900  1.00  0.00           C
ATOM   1597  HE1 HIS A 107      57.190 -47.930  61.810  1.00  0.00           H
ATOM   1598  NE2 HIS A 107      57.140 -48.880  59.850  1.00  0.00           N
ATOM   1599  CD2 HIS A 107      56.250 -48.940  58.810  1.00  0.00           C
ATOM   1600  HD2 HIS A 107      56.370 -49.250  57.780  1.00  0.00           H
ATOM   1601  C   HIS A 107      54.830 -46.440  56.680  1.00  0.00           C
ATOM   1602  O   HIS A 107      56.020 -46.160  56.780  1.00  0.00           O
ATOM   1603  N   TYR A 108      54.130 -46.490  55.490  1.00  0.00           N
ATOM   1604  H   TYR A 108      53.140 -46.540  55.690  1.00  0.00           H
ATOM   1605  CA  TYR A 108      54.720 -46.560  54.170  1.00  0.00           C
ATOM   1606  HA  TYR A 108      55.760 -46.260  54.280  1.00  0.00           H
ATOM   1607  CB  TYR A 108      54.830 -47.910  53.550  1.00  0.00           C
ATOM   1608  HB1 TYR A 108      55.550 -47.840  52.740  1.00  0.00           H
ATOM   1609  HB2 TYR A 108      53.870 -48.180  53.110  1.00  0.00           H
ATOM   1610  CG  TYR A 108      55.310 -49.070  54.440  1.00  0.00           C
ATOM   1611  CD1 TYR A 108      56.660 -49.090  54.620  1.00  0.00           C
ATOM   1612  HD1 TYR A 108      57.240 -48.240  54.300  1.00  0.00           H
ATOM   1613  CE1 TYR A 108      57.210 -50.040  55.340  1.00  0.00           C
ATOM   1614  HE1 TYR A 108      58.270 -49.900  55.520  1.00  0.00           H
ATOM   1615  CZ  TYR A 108      56.420 -51.090  55.890  1.00  0.00           C
ATOM   1616  OH  TYR A 108      57.050 -52.030  56.710  1.00  0.00           O
ATOM   1617  HH  TYR A 108      56.450 -52.660  57.120  1.00  0.00           H
ATOM   1618  CE2 TYR A 108      55.020 -51.150  55.640  1.00  0.00           C
ATOM   1619  HE2 TYR A 108      54.380 -51.840  56.160  1.00  0.00           H
ATOM   1620  CD2 TYR A 108      54.500 -50.040  54.920  1.00  0.00           C
ATOM   1621  HD2 TYR A 108      53.450 -50.000  54.690  1.00  0.00           H
ATOM   1622  C   TYR A 108      54.030 -45.500  53.270  1.00  0.00           C
ATOM   1623  O   TYR A 108      54.560 -44.350  53.220  1.00  0.00           O
ATOM   1624  N   THR A 109      52.980 -45.810  52.570  1.00  0.00           N
ATOM   1625  H   THR A 109      52.440 -46.640  52.730  1.00  0.00           H
ATOM   1626  CA  THR A 109      52.580 -45.090  51.270  1.00  0.00           C
ATOM   1627  HA  THR A 109      53.490 -45.120  50.670  1.00  0.00           H
ATOM   1628  CB  THR A 109      51.480 -45.900  50.510  1.00  0.00           C
ATOM   1629  HB  THR A 109      50.970 -45.180  49.860  1.00  0.00           H
ATOM   1630  CG2 THR A 109      52.030 -47.000  49.600  1.00  0.00           C
ATOM   1631 1HG2 THR A 109      52.670 -46.540  48.850  1.00  0.00           H
ATOM   1632 2HG2 THR A 109      52.600 -47.730  50.170  1.00  0.00           H
ATOM   1633 3HG2 THR A 109      51.130 -47.370  49.110  1.00  0.00           H
ATOM   1634  OG1 THR A 109      50.560 -46.480  51.430  1.00  0.00           O
ATOM   1635  HG1 THR A 109      50.080 -47.190  51.010  1.00  0.00           H
ATOM   1636  C   THR A 109      52.200 -43.610  51.410  1.00  0.00           C
ATOM   1637  O   THR A 109      52.280 -42.900  50.420  1.00  0.00           O
ATOM   1638  N   ILE A 110      51.850 -43.140  52.630  1.00  0.00           N
ATOM   1639  H   ILE A 110      51.790 -43.820  53.370  1.00  0.00           H
ATOM   1640  CA  ILE A 110      51.770 -41.710  53.010  1.00  0.00           C
ATOM   1641  HA  ILE A 110      52.200 -41.120  52.200  1.00  0.00           H
ATOM   1642  CB  ILE A 110      50.280 -41.200  53.060  1.00  0.00           C
ATOM   1643  HB  ILE A 110      50.330 -40.120  53.240  1.00  0.00           H
ATOM   1644  CG2 ILE A 110      49.580 -41.300  51.670  1.00  0.00           C
ATOM   1645 1HG2 ILE A 110      48.620 -40.790  51.740  1.00  0.00           H
ATOM   1646 2HG2 ILE A 110      50.190 -40.840  50.900  1.00  0.00           H
ATOM   1647 3HG2 ILE A 110      49.340 -42.330  51.410  1.00  0.00           H
ATOM   1648  CG1 ILE A 110      49.510 -41.800  54.250  1.00  0.00           C
ATOM   1649 1HG1 ILE A 110      50.070 -41.630  55.170  1.00  0.00           H
ATOM   1650 2HG1 ILE A 110      49.300 -42.870  54.180  1.00  0.00           H
ATOM   1651  CD  ILE A 110      48.160 -40.960  54.340  1.00  0.00           C
ATOM   1652  HD1 ILE A 110      47.420 -41.270  53.600  1.00  0.00           H
ATOM   1653  HD2 ILE A 110      47.800 -40.980  55.370  1.00  0.00           H
ATOM   1654  HD3 ILE A 110      48.360 -39.910  54.120  1.00  0.00           H
ATOM   1655  C   ILE A 110      52.560 -41.320  54.240  1.00  0.00           C
ATOM   1656  O   ILE A 110      52.440 -40.170  54.660  1.00  0.00           O
ATOM   1657  N   GLY A 111      53.450 -42.120  54.780  1.00  0.00           N
ATOM   1658  H   GLY A 111      53.440 -43.060  54.430  1.00  0.00           H
ATOM   1659  CA  GLY A 111      54.460 -41.700  55.790  1.00  0.00           C
ATOM   1660  HA1 GLY A 111      54.690 -42.580  56.400  1.00  0.00           H
ATOM   1661  HA2 GLY A 111      54.050 -40.900  56.400  1.00  0.00           H
ATOM   1662  C   GLY A 111      55.810 -41.250  55.320  1.00  0.00           C
ATOM   1663  O   GLY A 111      56.380 -40.210  55.630  1.00  0.00           O
ATOM   1664  N   LYS A 112      56.320 -41.990  54.390  1.00  0.00           N
ATOM   1665  H   LYS A 112      55.620 -42.580  53.960  1.00  0.00           H
ATOM   1666  CA  LYS A 112      57.730 -42.020  53.910  1.00  0.00           C
ATOM   1667  HA  LYS A 112      58.380 -42.240  54.760  1.00  0.00           H
ATOM   1668  CB  LYS A 112      57.910 -43.200  52.890  1.00  0.00           C
ATOM   1669  HB1 LYS A 112      57.320 -44.000  53.360  1.00  0.00           H
ATOM   1670  HB2 LYS A 112      58.940 -43.540  52.790  1.00  0.00           H
ATOM   1671  CG  LYS A 112      57.280 -42.940  51.520  1.00  0.00           C
ATOM   1672  HG1 LYS A 112      57.860 -42.240  50.920  1.00  0.00           H
ATOM   1673  HG2 LYS A 112      56.280 -42.510  51.640  1.00  0.00           H
ATOM   1674  CD  LYS A 112      57.120 -44.290  50.810  1.00  0.00           C
ATOM   1675  HD1 LYS A 112      56.450 -45.020  51.290  1.00  0.00           H
ATOM   1676  HD2 LYS A 112      58.110 -44.740  50.750  1.00  0.00           H
ATOM   1677  CE  LYS A 112      56.470 -44.260  49.450  1.00  0.00           C
ATOM   1678  HE1 LYS A 112      56.720 -43.270  49.070  1.00  0.00           H
ATOM   1679  HE2 LYS A 112      55.380 -44.300  49.520  1.00  0.00           H
ATOM   1680  NZ  LYS A 112      56.860 -45.300  48.560  1.00  0.00           N
ATOM   1681  HZ1 LYS A 112      56.350 -45.200  47.690  1.00  0.00           H
ATOM   1682  HZ2 LYS A 112      57.840 -45.140  48.360  1.00  0.00           H
ATOM   1683  HZ3 LYS A 112      56.750 -46.220  48.960  1.00  0.00           H
ATOM   1684  C   LYS A 112      58.240 -40.730  53.280  1.00  0.00           C
ATOM   1685  O   LYS A 112      59.450 -40.640  53.140  1.00  0.00           O
ATOM   1686  N   GLU A 113      57.390 -39.770  52.860  1.00  0.00           N
ATOM   1687  H   GLU A 113      56.410 -40.000  52.910  1.00  0.00           H
ATOM   1688  CA  GLU A 113      57.790 -38.590  52.110  1.00  0.00           C
ATOM   1689  HA  GLU A 113      58.840 -38.700  51.840  1.00  0.00           H
ATOM   1690  CB  GLU A 113      56.980 -38.600  50.770  1.00  0.00           C
ATOM   1691  HB1 GLU A 113      55.960 -38.250  50.860  1.00  0.00           H
ATOM   1692  HB2 GLU A 113      56.900 -39.620  50.400  1.00  0.00           H
ATOM   1693  CG  GLU A 113      57.560 -37.700  49.580  1.00  0.00           C
ATOM   1694  HG1 GLU A 113      57.560 -36.690  50.000  1.00  0.00           H
ATOM   1695  HG2 GLU A 113      56.870 -37.690  48.740  1.00  0.00           H
ATOM   1696  CD  GLU A 113      58.990 -38.060  49.200  1.00  0.00           C
ATOM   1697  OE1 GLU A 113      59.330 -39.240  49.330  1.00  0.00           O
ATOM   1698  OE2 GLU A 113      59.770 -37.150  48.880  1.00  0.00           O
ATOM   1699  C   GLU A 113      57.530 -37.320  52.940  1.00  0.00           C
ATOM   1700  O   GLU A 113      58.090 -36.290  52.590  1.00  0.00           O
ATOM   1701  N   ILE A 114      56.800 -37.450  54.060  1.00  0.00           N
ATOM   1702  H   ILE A 114      56.420 -38.380  54.200  1.00  0.00           H
ATOM   1703  CA  ILE A 114      56.550 -36.360  55.050  1.00  0.00           C
ATOM   1704  HA  ILE A 114      57.000 -35.450  54.660  1.00  0.00           H
ATOM   1705  CB  ILE A 114      55.000 -36.100  54.960  1.00  0.00           C
ATOM   1706  HB  ILE A 114      54.760 -36.210  53.910  1.00  0.00           H
ATOM   1707  CG2 ILE A 114      54.190 -37.120  55.780  1.00  0.00           C
ATOM   1708 1HG2 ILE A 114      54.340 -38.090  55.310  1.00  0.00           H
ATOM   1709 2HG2 ILE A 114      54.470 -37.150  56.830  1.00  0.00           H
ATOM   1710 3HG2 ILE A 114      53.140 -36.870  55.610  1.00  0.00           H
ATOM   1711  CG1 ILE A 114      54.710 -34.650  55.460  1.00  0.00           C
ATOM   1712 1HG1 ILE A 114      55.360 -33.980  54.900  1.00  0.00           H
ATOM   1713 2HG1 ILE A 114      54.980 -34.650  56.520  1.00  0.00           H
ATOM   1714  CD  ILE A 114      53.290 -34.120  55.220  1.00  0.00           C
ATOM   1715  HD1 ILE A 114      53.050 -34.060  54.160  1.00  0.00           H
ATOM   1716  HD2 ILE A 114      52.530 -34.780  55.640  1.00  0.00           H
ATOM   1717  HD3 ILE A 114      53.160 -33.090  55.570  1.00  0.00           H
ATOM   1718  C   ILE A 114      57.120 -36.570  56.500  1.00  0.00           C
ATOM   1719  O   ILE A 114      57.300 -35.560  57.130  1.00  0.00           O
ATOM   1720  N   ILE A 115      57.330 -37.830  56.940  1.00  0.00           N
ATOM   1721  H   ILE A 115      57.160 -38.610  56.320  1.00  0.00           H
ATOM   1722  CA  ILE A 115      57.940 -38.030  58.250  1.00  0.00           C
ATOM   1723  HA  ILE A 115      57.280 -37.680  59.040  1.00  0.00           H
ATOM   1724  CB  ILE A 115      58.210 -39.530  58.550  1.00  0.00           C
ATOM   1725  HB  ILE A 115      57.230 -40.020  58.520  1.00  0.00           H
ATOM   1726  CG2 ILE A 115      59.170 -40.240  57.550  1.00  0.00           C
ATOM   1727 1HG2 ILE A 115      58.850 -39.960  56.550  1.00  0.00           H
ATOM   1728 2HG2 ILE A 115      60.190 -39.850  57.610  1.00  0.00           H
ATOM   1729 3HG2 ILE A 115      59.260 -41.300  57.780  1.00  0.00           H
ATOM   1730  CG1 ILE A 115      58.770 -39.850  59.910  1.00  0.00           C
ATOM   1731 1HG1 ILE A 115      59.710 -39.330  60.100  1.00  0.00           H
ATOM   1732 2HG1 ILE A 115      58.910 -40.930  60.020  1.00  0.00           H
ATOM   1733  CD  ILE A 115      57.900 -39.510  61.120  1.00  0.00           C
ATOM   1734  HD1 ILE A 115      56.960 -40.060  61.100  1.00  0.00           H
ATOM   1735  HD2 ILE A 115      58.460 -39.870  61.990  1.00  0.00           H
ATOM   1736  HD3 ILE A 115      57.850 -38.440  61.300  1.00  0.00           H
ATOM   1737  C   ILE A 115      59.260 -37.200  58.510  1.00  0.00           C
ATOM   1738  O   ILE A 115      59.360 -36.760  59.650  1.00  0.00           O
ATOM   1739  N   ASP A 116      60.070 -36.830  57.520  1.00  0.00           N
ATOM   1740  H   ASP A 116      59.840 -37.160  56.600  1.00  0.00           H
ATOM   1741  CA  ASP A 116      61.350 -36.170  57.730  1.00  0.00           C
ATOM   1742  HA  ASP A 116      61.790 -36.600  58.620  1.00  0.00           H
ATOM   1743  CB  ASP A 116      62.200 -36.390  56.450  1.00  0.00           C
ATOM   1744  HB1 ASP A 116      61.760 -35.820  55.630  1.00  0.00           H
ATOM   1745  HB2 ASP A 116      62.120 -37.450  56.220  1.00  0.00           H
ATOM   1746  CG  ASP A 116      63.660 -36.030  56.600  1.00  0.00           C
ATOM   1747  OD1 ASP A 116      64.180 -35.290  55.750  1.00  0.00           O
ATOM   1748  OD2 ASP A 116      64.290 -36.530  57.550  1.00  0.00           O
ATOM   1749  C   ASP A 116      61.260 -34.740  58.140  1.00  0.00           C
ATOM   1750  O   ASP A 116      62.130 -34.270  58.840  1.00  0.00           O
ATOM   1751  N   LEU A 117      60.100 -34.090  57.880  1.00  0.00           N
ATOM   1752  H   LEU A 117      59.380 -34.670  57.500  1.00  0.00           H
ATOM   1753  CA  LEU A 117      59.770 -32.750  58.200  1.00  0.00           C
ATOM   1754  HA  LEU A 117      60.630 -32.100  58.030  1.00  0.00           H
ATOM   1755  CB  LEU A 117      58.670 -32.090  57.320  1.00  0.00           C
ATOM   1756  HB1 LEU A 117      58.500 -31.130  57.810  1.00  0.00           H
ATOM   1757  HB2 LEU A 117      57.740 -32.650  57.420  1.00  0.00           H
ATOM   1758  CG  LEU A 117      59.100 -31.840  55.820  1.00  0.00           C
ATOM   1759  HG  LEU A 117      60.170 -31.670  55.690  1.00  0.00           H
ATOM   1760  CD1 LEU A 117      58.630 -32.930  54.910  1.00  0.00           C
ATOM   1761 1HD1 LEU A 117      58.990 -32.830  53.890  1.00  0.00           H
ATOM   1762 2HD1 LEU A 117      59.140 -33.800  55.330  1.00  0.00           H
ATOM   1763 3HD1 LEU A 117      57.570 -33.140  54.990  1.00  0.00           H
ATOM   1764  CD2 LEU A 117      58.430 -30.620  55.200  1.00  0.00           C
ATOM   1765 1HD2 LEU A 117      58.770 -30.510  54.170  1.00  0.00           H
ATOM   1766 2HD2 LEU A 117      57.340 -30.580  55.210  1.00  0.00           H
ATOM   1767 3HD2 LEU A 117      58.700 -29.700  55.720  1.00  0.00           H
ATOM   1768  C   LEU A 117      59.410 -32.650  59.700  1.00  0.00           C
ATOM   1769  O   LEU A 117      59.630 -31.580  60.270  1.00  0.00           O
ATOM   1770  N   VAL A 118      58.790 -33.680  60.320  1.00  0.00           N
ATOM   1771  H   VAL A 118      58.290 -34.280  59.690  1.00  0.00           H
ATOM   1772  CA  VAL A 118      58.570 -33.910  61.780  1.00  0.00           C
ATOM   1773  HA  VAL A 118      58.000 -33.040  62.110  1.00  0.00           H
ATOM   1774  CB  VAL A 118      57.650 -35.150  62.010  1.00  0.00           C
ATOM   1775  HB  VAL A 118      58.290 -36.030  61.940  1.00  0.00           H
ATOM   1776  CG1 VAL A 118      56.900 -35.020  63.350  1.00  0.00           C
ATOM   1777 1HG1 VAL A 118      57.520 -34.820  64.220  1.00  0.00           H
ATOM   1778 2HG1 VAL A 118      56.160 -34.220  63.300  1.00  0.00           H
ATOM   1779 3HG1 VAL A 118      56.370 -35.970  63.400  1.00  0.00           H
ATOM   1780  CG2 VAL A 118      56.600 -35.380  60.830  1.00  0.00           C
ATOM   1781 1HG2 VAL A 118      57.000 -35.260  59.820  1.00  0.00           H
ATOM   1782 2HG2 VAL A 118      56.240 -36.400  60.940  1.00  0.00           H
ATOM   1783 3HG2 VAL A 118      55.750 -34.700  60.930  1.00  0.00           H
ATOM   1784  C   VAL A 118      59.910 -34.030  62.530  1.00  0.00           C
ATOM   1785  O   VAL A 118      60.140 -33.550  63.630  1.00  0.00           O
ATOM   1786  N   LEU A 119      60.810 -34.840  61.880  1.00  0.00           N
ATOM   1787  H   LEU A 119      60.560 -35.290  61.010  1.00  0.00           H
ATOM   1788  CA  LEU A 119      62.200 -35.050  62.380  1.00  0.00           C
ATOM   1789  HA  LEU A 119      62.130 -35.250  63.450  1.00  0.00           H
ATOM   1790  CB  LEU A 119      62.800 -36.260  61.750  1.00  0.00           C
ATOM   1791  HB1 LEU A 119      63.870 -36.150  61.560  1.00  0.00           H
ATOM   1792  HB2 LEU A 119      62.510 -36.380  60.700  1.00  0.00           H
ATOM   1793  CG  LEU A 119      62.590 -37.610  62.430  1.00  0.00           C
ATOM   1794  HG  LEU A 119      62.910 -38.340  61.680  1.00  0.00           H
ATOM   1795  CD1 LEU A 119      63.300 -37.800  63.730  1.00  0.00           C
ATOM   1796 1HD1 LEU A 119      63.350 -38.890  63.830  1.00  0.00           H
ATOM   1797 2HD1 LEU A 119      64.280 -37.340  63.580  1.00  0.00           H
ATOM   1798 3HD1 LEU A 119      62.690 -37.440  64.550  1.00  0.00           H
ATOM   1799  CD2 LEU A 119      61.070 -37.940  62.710  1.00  0.00           C
ATOM   1800 1HD2 LEU A 119      60.580 -37.130  63.250  1.00  0.00           H
ATOM   1801 2HD2 LEU A 119      60.490 -38.020  61.790  1.00  0.00           H
ATOM   1802 3HD2 LEU A 119      60.980 -38.880  63.260  1.00  0.00           H
ATOM   1803  C   LEU A 119      63.100 -33.780  62.220  1.00  0.00           C
ATOM   1804  O   LEU A 119      63.880 -33.470  63.130  1.00  0.00           O
ATOM   1805  N   ASP A 120      62.830 -32.910  61.240  1.00  0.00           N
ATOM   1806  H   ASP A 120      62.260 -33.320  60.510  1.00  0.00           H
ATOM   1807  CA  ASP A 120      63.460 -31.600  61.080  1.00  0.00           C
ATOM   1808  HA  ASP A 120      64.530 -31.760  61.240  1.00  0.00           H
ATOM   1809  CB  ASP A 120      63.260 -31.030  59.690  1.00  0.00           C
ATOM   1810  HB1 ASP A 120      62.200 -31.080  59.430  1.00  0.00           H
ATOM   1811  HB2 ASP A 120      63.770 -31.650  58.960  1.00  0.00           H
ATOM   1812  CG  ASP A 120      63.740 -29.570  59.540  1.00  0.00           C
ATOM   1813  OD1 ASP A 120      62.920 -28.650  59.340  1.00  0.00           O
ATOM   1814  OD2 ASP A 120      64.960 -29.240  59.710  1.00  0.00           O
ATOM   1815  C   ASP A 120      63.050 -30.580  62.240  1.00  0.00           C
ATOM   1816  O   ASP A 120      63.910 -30.060  62.900  1.00  0.00           O
ATOM   1817  N   ARG A 121      61.780 -30.530  62.560  1.00  0.00           N
ATOM   1818  H   ARG A 121      61.130 -31.030  61.970  1.00  0.00           H
ATOM   1819  CA  ARG A 121      61.280 -29.760  63.670  1.00  0.00           C
ATOM   1820  HA  ARG A 121      61.620 -28.730  63.590  1.00  0.00           H
ATOM   1821  CB  ARG A 121      59.760 -29.590  63.550  1.00  0.00           C
ATOM   1822  HB1 ARG A 121      59.340 -30.580  63.700  1.00  0.00           H
ATOM   1823  HB2 ARG A 121      59.480 -29.420  62.510  1.00  0.00           H
ATOM   1824  CG  ARG A 121      59.040 -28.520  64.410  1.00  0.00           C
ATOM   1825  HG1 ARG A 121      58.970 -28.910  65.420  1.00  0.00           H
ATOM   1826  HG2 ARG A 121      58.050 -28.450  63.970  1.00  0.00           H
ATOM   1827  CD  ARG A 121      59.760 -27.180  64.570  1.00  0.00           C
ATOM   1828  HD1 ARG A 121      60.640 -27.210  65.210  1.00  0.00           H
ATOM   1829  HD2 ARG A 121      59.090 -26.480  65.070  1.00  0.00           H
ATOM   1830  NE  ARG A 121      60.150 -26.680  63.250  1.00  0.00           N
ATOM   1831  HE  ARG A 121      60.180 -27.360  62.500  1.00  0.00           H
ATOM   1832  CZ  ARG A 121      60.480 -25.400  62.970  1.00  0.00           C
ATOM   1833  NH1 ARG A 121      60.430 -24.490  63.960  1.00  0.00           N
ATOM   1834 1HH1 ARG A 121      60.080 -24.750  64.870  1.00  0.00           H
ATOM   1835 2HH1 ARG A 121      60.620 -23.510  63.830  1.00  0.00           H
ATOM   1836  NH2 ARG A 121      60.830 -25.040  61.810  1.00  0.00           N
ATOM   1837 1HH2 ARG A 121      60.990 -25.770  61.120  1.00  0.00           H
ATOM   1838 2HH2 ARG A 121      61.150 -24.100  61.660  1.00  0.00           H
ATOM   1839  C   ARG A 121      61.730 -30.270  65.060  1.00  0.00           C
ATOM   1840  O   ARG A 121      62.220 -29.460  65.880  1.00  0.00           O
ATOM   1841  N   ILE A 122      61.790 -31.600  65.200  1.00  0.00           N
ATOM   1842  H   ILE A 122      61.480 -32.130  64.400  1.00  0.00           H
ATOM   1843  CA  ILE A 122      62.460 -32.180  66.410  1.00  0.00           C
ATOM   1844  HA  ILE A 122      62.050 -31.610  67.230  1.00  0.00           H
ATOM   1845  CB  ILE A 122      62.180 -33.690  66.510  1.00  0.00           C
ATOM   1846  HB  ILE A 122      62.360 -34.160  65.550  1.00  0.00           H
ATOM   1847  CG2 ILE A 122      63.060 -34.260  67.690  1.00  0.00           C
ATOM   1848 1HG2 ILE A 122      64.100 -34.250  67.370  1.00  0.00           H
ATOM   1849 2HG2 ILE A 122      62.890 -33.790  68.660  1.00  0.00           H
ATOM   1850 3HG2 ILE A 122      62.850 -35.320  67.810  1.00  0.00           H
ATOM   1851  CG1 ILE A 122      60.690 -33.910  66.750  1.00  0.00           C
ATOM   1852 1HG1 ILE A 122      60.020 -33.270  66.170  1.00  0.00           H
ATOM   1853 2HG1 ILE A 122      60.350 -33.730  67.770  1.00  0.00           H
ATOM   1854  CD  ILE A 122      60.300 -35.360  66.400  1.00  0.00           C
ATOM   1855  HD1 ILE A 122      60.680 -35.660  65.420  1.00  0.00           H
ATOM   1856  HD2 ILE A 122      60.820 -36.080  67.040  1.00  0.00           H
ATOM   1857  HD3 ILE A 122      59.240 -35.570  66.380  1.00  0.00           H
ATOM   1858  C   ILE A 122      63.930 -31.830  66.430  1.00  0.00           C
ATOM   1859  O   ILE A 122      64.390 -31.340  67.450  1.00  0.00           O
ATOM   1860  N   ARG A 123      64.660 -31.980  65.350  1.00  0.00           N
ATOM   1861  H   ARG A 123      64.230 -32.180  64.460  1.00  0.00           H
ATOM   1862  CA  ARG A 123      66.130 -31.580  65.300  1.00  0.00           C
ATOM   1863  HA  ARG A 123      66.580 -32.260  66.020  1.00  0.00           H
ATOM   1864  CB  ARG A 123      66.680 -31.850  63.910  1.00  0.00           C
ATOM   1865  HB1 ARG A 123      65.940 -31.500  63.190  1.00  0.00           H
ATOM   1866  HB2 ARG A 123      66.640 -32.940  63.780  1.00  0.00           H
ATOM   1867  CG  ARG A 123      68.090 -31.370  63.390  1.00  0.00           C
ATOM   1868  HG1 ARG A 123      68.020 -30.280  63.380  1.00  0.00           H
ATOM   1869  HG2 ARG A 123      68.050 -31.710  62.350  1.00  0.00           H
ATOM   1870  CD  ARG A 123      69.290 -31.950  64.140  1.00  0.00           C
ATOM   1871  HD1 ARG A 123      70.220 -31.920  63.570  1.00  0.00           H
ATOM   1872  HD2 ARG A 123      69.090 -33.010  64.270  1.00  0.00           H
ATOM   1873  NE  ARG A 123      69.480 -31.370  65.510  1.00  0.00           N
ATOM   1874  HE  ARG A 123      69.170 -30.460  65.820  1.00  0.00           H
ATOM   1875  CZ  ARG A 123      70.080 -32.040  66.510  1.00  0.00           C
ATOM   1876  NH1 ARG A 123      70.440 -33.280  66.470  1.00  0.00           N
ATOM   1877 1HH1 ARG A 123      70.210 -33.760  65.610  1.00  0.00           H
ATOM   1878 2HH1 ARG A 123      70.880 -33.760  67.230  1.00  0.00           H
ATOM   1879  NH2 ARG A 123      70.410 -31.390  67.560  1.00  0.00           N
ATOM   1880 1HH2 ARG A 123      70.410 -30.380  67.470  1.00  0.00           H
ATOM   1881 2HH2 ARG A 123      70.710 -31.840  68.410  1.00  0.00           H
ATOM   1882  C   ARG A 123      66.300 -30.120  65.660  1.00  0.00           C
ATOM   1883  O   ARG A 123      67.270 -29.780  66.360  1.00  0.00           O
ATOM   1884  N   LYS A 124      65.520 -29.180  65.170  1.00  0.00           N
ATOM   1885  H   LYS A 124      64.780 -29.430  64.530  1.00  0.00           H
ATOM   1886  CA  LYS A 124      65.540 -27.720  65.460  1.00  0.00           C
ATOM   1887  HA  LYS A 124      66.530 -27.280  65.380  1.00  0.00           H
ATOM   1888  CB  LYS A 124      64.700 -26.940  64.460  1.00  0.00           C
ATOM   1889  HB1 LYS A 124      64.660 -25.910  64.810  1.00  0.00           H
ATOM   1890  HB2 LYS A 124      63.700 -27.360  64.370  1.00  0.00           H
ATOM   1891  CG  LYS A 124      65.320 -26.830  63.090  1.00  0.00           C
ATOM   1892  HG1 LYS A 124      65.920 -27.690  62.800  1.00  0.00           H
ATOM   1893  HG2 LYS A 124      66.080 -26.040  63.120  1.00  0.00           H
ATOM   1894  CD  LYS A 124      64.280 -26.500  62.050  1.00  0.00           C
ATOM   1895  HD1 LYS A 124      63.690 -25.660  62.400  1.00  0.00           H
ATOM   1896  HD2 LYS A 124      63.680 -27.400  61.940  1.00  0.00           H
ATOM   1897  CE  LYS A 124      64.980 -26.210  60.720  1.00  0.00           C
ATOM   1898  HE1 LYS A 124      65.790 -26.850  60.390  1.00  0.00           H
ATOM   1899  HE2 LYS A 124      65.410 -25.210  60.760  1.00  0.00           H
ATOM   1900  NZ  LYS A 124      63.980 -26.130  59.650  1.00  0.00           N
ATOM   1901  HZ1 LYS A 124      63.300 -25.400  59.780  1.00  0.00           H
ATOM   1902  HZ2 LYS A 124      64.450 -25.820  58.810  1.00  0.00           H
ATOM   1903  HZ3 LYS A 124      63.570 -27.030  59.470  1.00  0.00           H
ATOM   1904  C   LYS A 124      65.120 -27.270  66.890  1.00  0.00           C
ATOM   1905  O   LYS A 124      65.570 -26.260  67.410  1.00  0.00           O
ATOM   1906  N   LEU A 125      64.390 -28.110  67.590  1.00  0.00           N
ATOM   1907  H   LEU A 125      63.910 -28.870  67.140  1.00  0.00           H
ATOM   1908  CA  LEU A 125      64.020 -28.030  68.940  1.00  0.00           C
ATOM   1909  HA  LEU A 125      64.060 -26.980  69.200  1.00  0.00           H
ATOM   1910  CB  LEU A 125      62.650 -28.690  69.350  1.00  0.00           C
ATOM   1911  HB1 LEU A 125      62.710 -28.750  70.440  1.00  0.00           H
ATOM   1912  HB2 LEU A 125      62.560 -29.730  69.050  1.00  0.00           H
ATOM   1913  CG  LEU A 125      61.440 -28.080  68.770  1.00  0.00           C
ATOM   1914  HG  LEU A 125      61.550 -27.880  67.710  1.00  0.00           H
ATOM   1915  CD1 LEU A 125      60.140 -28.820  69.120  1.00  0.00           C
ATOM   1916 1HD1 LEU A 125      60.300 -29.900  69.110  1.00  0.00           H
ATOM   1917 2HD1 LEU A 125      59.870 -28.590  70.150  1.00  0.00           H
ATOM   1918 3HD1 LEU A 125      59.340 -28.530  68.450  1.00  0.00           H
ATOM   1919  CD2 LEU A 125      61.310 -26.600  69.290  1.00  0.00           C
ATOM   1920 1HD2 LEU A 125      61.320 -26.540  70.380  1.00  0.00           H
ATOM   1921 2HD2 LEU A 125      62.130 -25.990  68.910  1.00  0.00           H
ATOM   1922 3HD2 LEU A 125      60.320 -26.210  69.080  1.00  0.00           H
ATOM   1923  C   LEU A 125      65.070 -28.680  69.840  1.00  0.00           C
ATOM   1924  O   LEU A 125      65.380 -28.190  70.920  1.00  0.00           O
ATOM   1925  N   ALA A 126      65.740 -29.750  69.260  1.00  0.00           N
ATOM   1926  H   ALA A 126      65.330 -30.040  68.380  1.00  0.00           H
ATOM   1927  CA  ALA A 126      66.870 -30.440  69.900  1.00  0.00           C
ATOM   1928  HA  ALA A 126      66.570 -30.560  70.940  1.00  0.00           H
ATOM   1929  CB  ALA A 126      67.090 -31.880  69.310  1.00  0.00           C
ATOM   1930  HB1 ALA A 126      67.500 -31.810  68.300  1.00  0.00           H
ATOM   1931  HB2 ALA A 126      67.800 -32.430  69.920  1.00  0.00           H
ATOM   1932  HB3 ALA A 126      66.150 -32.440  69.300  1.00  0.00           H
ATOM   1933  C   ALA A 126      68.150 -29.540  69.920  1.00  0.00           C
ATOM   1934  O   ALA A 126      68.820 -29.550  70.880  1.00  0.00           O
ATOM   1935  N   ASP A 127      68.490 -28.640  68.920  1.00  0.00           N
ATOM   1936  H   ASP A 127      67.860 -28.590  68.140  1.00  0.00           H
ATOM   1937  CA  ASP A 127      69.500 -27.530  68.990  1.00  0.00           C
ATOM   1938  HA  ASP A 127      70.490 -27.960  69.180  1.00  0.00           H
ATOM   1939  CB  ASP A 127      69.540 -26.810  67.600  1.00  0.00           C
ATOM   1940  HB1 ASP A 127      70.180 -25.950  67.820  1.00  0.00           H
ATOM   1941  HB2 ASP A 127      68.540 -26.400  67.460  1.00  0.00           H
ATOM   1942  CG  ASP A 127      69.930 -27.770  66.440  1.00  0.00           C
ATOM   1943  OD1 ASP A 127      69.880 -27.320  65.360  1.00  0.00           O
ATOM   1944  OD2 ASP A 127      70.360 -28.880  66.670  1.00  0.00           O
ATOM   1945  C   ASP A 127      69.150 -26.480  70.120  1.00  0.00           C
ATOM   1946  O   ASP A 127      70.020 -25.830  70.690  1.00  0.00           O
ATOM   1947  N   GLN A 128      67.860 -26.480  70.520  1.00  0.00           N
ATOM   1948  H   GLN A 128      67.280 -27.180  70.070  1.00  0.00           H
ATOM   1949  CA  GLN A 128      67.300 -25.580  71.540  1.00  0.00           C
ATOM   1950  HA  GLN A 128      68.030 -24.820  71.830  1.00  0.00           H
ATOM   1951  CB  GLN A 128      66.080 -24.700  71.080  1.00  0.00           C
ATOM   1952  HB1 GLN A 128      65.580 -24.110  71.850  1.00  0.00           H
ATOM   1953  HB2 GLN A 128      65.280 -25.370  70.790  1.00  0.00           H
ATOM   1954  CG  GLN A 128      66.470 -23.780  69.920  1.00  0.00           C
ATOM   1955  HG1 GLN A 128      65.490 -23.320  69.790  1.00  0.00           H
ATOM   1956  HG2 GLN A 128      66.810 -24.310  69.030  1.00  0.00           H
ATOM   1957  CD  GLN A 128      67.470 -22.660  70.230  1.00  0.00           C
ATOM   1958  OE1 GLN A 128      68.710 -22.850  70.260  1.00  0.00           O
ATOM   1959  NE2 GLN A 128      67.110 -21.420  70.500  1.00  0.00           N
ATOM   1960 1HE2 GLN A 128      66.150 -21.110  70.520  1.00  0.00           H
ATOM   1961 2HE2 GLN A 128      67.900 -20.780  70.460  1.00  0.00           H
ATOM   1962  C   GLN A 128      67.060 -26.280  72.900  1.00  0.00           C
ATOM   1963  O   GLN A 128      66.130 -25.990  73.650  1.00  0.00           O
ATOM   1964  N   CYS A 129      67.810 -27.300  73.150  1.00  0.00           N
ATOM   1965  H   CYS A 129      68.410 -27.560  72.380  1.00  0.00           H
ATOM   1966  CA  CYS A 129      67.950 -28.100  74.420  1.00  0.00           C
ATOM   1967  HA  CYS A 129      67.230 -27.680  75.130  1.00  0.00           H
ATOM   1968  CB  CYS A 129      67.590 -29.580  74.260  1.00  0.00           C
ATOM   1969  HB1 CYS A 129      67.650 -30.100  75.210  1.00  0.00           H
ATOM   1970  HB2 CYS A 129      68.140 -30.100  73.480  1.00  0.00           H
ATOM   1971  SG  CYS A 129      65.910 -29.600  73.670  1.00  0.00           S
ATOM   1972  HG  CYS A 129      65.930 -28.730  72.660  1.00  0.00           H
ATOM   1973  C   CYS A 129      69.340 -27.980  75.000  1.00  0.00           C
ATOM   1974  O   CYS A 129      70.160 -27.550  74.260  1.00  0.00           O
ATOM   1975  N   THR A 130      69.610 -28.330  76.290  1.00  0.00           N
ATOM   1976  H   THR A 130      68.790 -28.540  76.840  1.00  0.00           H
ATOM   1977  CA  THR A 130      70.960 -28.310  76.820  1.00  0.00           C
ATOM   1978  HA  THR A 130      71.670 -28.090  76.030  1.00  0.00           H
ATOM   1979  CB  THR A 130      71.000 -27.150  77.920  1.00  0.00           C
ATOM   1980  HB  THR A 130      72.060 -27.140  78.200  1.00  0.00           H
ATOM   1981  CG2 THR A 130      70.520 -25.780  77.540  1.00  0.00           C
ATOM   1982 1HG2 THR A 130      69.460 -25.570  77.480  1.00  0.00           H
ATOM   1983 2HG2 THR A 130      70.850 -25.110  78.340  1.00  0.00           H
ATOM   1984 3HG2 THR A 130      70.950 -25.530  76.570  1.00  0.00           H
ATOM   1985  OG1 THR A 130      70.250 -27.440  79.100  1.00  0.00           O
ATOM   1986  HG1 THR A 130      69.400 -27.060  78.880  1.00  0.00           H
ATOM   1987  C   THR A 130      71.430 -29.710  77.320  1.00  0.00           C
ATOM   1988  O   THR A 130      72.630 -29.860  77.570  1.00  0.00           O
ATOM   1989  N   GLY A 131      70.570 -30.740  77.410  1.00  0.00           N
ATOM   1990  H   GLY A 131      69.620 -30.530  77.130  1.00  0.00           H
ATOM   1991  CA  GLY A 131      70.820 -32.040  77.820  1.00  0.00           C
ATOM   1992  HA1 GLY A 131      70.980 -32.210  78.890  1.00  0.00           H
ATOM   1993  HA2 GLY A 131      71.570 -32.510  77.190  1.00  0.00           H
ATOM   1994  C   GLY A 131      69.560 -32.920  77.560  1.00  0.00           C
ATOM   1995  O   GLY A 131      69.270 -33.610  78.550  1.00  0.00           O
ATOM   1996  N   LEU A 132      68.940 -32.780  76.370  1.00  0.00           N
ATOM   1997  H   LEU A 132      69.420 -32.220  75.680  1.00  0.00           H
ATOM   1998  CA  LEU A 132      67.770 -33.500  75.950  1.00  0.00           C
ATOM   1999  HA  LEU A 132      66.890 -33.020  76.380  1.00  0.00           H
ATOM   2000  CB  LEU A 132      67.730 -33.450  74.350  1.00  0.00           C
ATOM   2001  HB1 LEU A 132      68.630 -33.950  74.000  1.00  0.00           H
ATOM   2002  HB2 LEU A 132      67.890 -32.430  73.990  1.00  0.00           H
ATOM   2003  CG  LEU A 132      66.380 -34.010  73.850  1.00  0.00           C
ATOM   2004  HG  LEU A 132      66.290 -35.020  74.240  1.00  0.00           H
ATOM   2005  CD1 LEU A 132      65.200 -33.270  74.420  1.00  0.00           C
ATOM   2006 1HD1 LEU A 132      64.330 -33.510  73.810  1.00  0.00           H
ATOM   2007 2HD1 LEU A 132      64.950 -33.780  75.350  1.00  0.00           H
ATOM   2008 3HD1 LEU A 132      65.380 -32.210  74.590  1.00  0.00           H
ATOM   2009  CD2 LEU A 132      66.640 -34.090  72.280  1.00  0.00           C
ATOM   2010 1HD2 LEU A 132      67.520 -34.710  72.100  1.00  0.00           H
ATOM   2011 2HD2 LEU A 132      65.870 -34.560  71.670  1.00  0.00           H
ATOM   2012 3HD2 LEU A 132      66.900 -33.070  71.990  1.00  0.00           H
ATOM   2013  C   LEU A 132      67.670 -34.950  76.470  1.00  0.00           C
ATOM   2014  O   LEU A 132      68.360 -35.870  76.080  1.00  0.00           O
ATOM   2015  N   GLN A 133      66.800 -35.180  77.400  1.00  0.00           N
ATOM   2016  H   GLN A 133      66.190 -34.400  77.620  1.00  0.00           H
ATOM   2017  CA  GLN A 133      66.640 -36.490  78.150  1.00  0.00           C
ATOM   2018  HA  GLN A 133      67.610 -36.920  78.400  1.00  0.00           H
ATOM   2019  CB  GLN A 133      65.950 -36.140  79.490  1.00  0.00           C
ATOM   2020  HB1 GLN A 133      64.920 -35.960  79.190  1.00  0.00           H
ATOM   2021  HB2 GLN A 133      66.470 -35.260  79.880  1.00  0.00           H
ATOM   2022  CG  GLN A 133      66.090 -37.270  80.530  1.00  0.00           C
ATOM   2023  HG1 GLN A 133      66.050 -38.230  80.010  1.00  0.00           H
ATOM   2024  HG2 GLN A 133      65.380 -37.220  81.340  1.00  0.00           H
ATOM   2025  CD  GLN A 133      67.510 -37.220  81.140  1.00  0.00           C
ATOM   2026  OE1 GLN A 133      68.510 -37.370  80.470  1.00  0.00           O
ATOM   2027  NE2 GLN A 133      67.670 -37.160  82.440  1.00  0.00           N
ATOM   2028 1HE2 GLN A 133      66.930 -36.940  83.080  1.00  0.00           H
ATOM   2029 2HE2 GLN A 133      68.610 -37.240  82.790  1.00  0.00           H
ATOM   2030  C   GLN A 133      65.860 -37.570  77.320  1.00  0.00           C
ATOM   2031  O   GLN A 133      65.950 -38.790  77.580  1.00  0.00           O
ATOM   2032  N   GLY A 134      64.940 -37.130  76.460  1.00  0.00           N
ATOM   2033  H   GLY A 134      64.860 -36.130  76.370  1.00  0.00           H
ATOM   2034  CA  GLY A 134      64.020 -37.990  75.790  1.00  0.00           C
ATOM   2035  HA1 GLY A 134      63.840 -38.860  76.410  1.00  0.00           H
ATOM   2036  HA2 GLY A 134      64.490 -38.280  74.850  1.00  0.00           H
ATOM   2037  C   GLY A 134      62.760 -37.280  75.240  1.00  0.00           C
ATOM   2038  O   GLY A 134      62.730 -36.070  75.100  1.00  0.00           O
ATOM   2039  N   PHE A 135      61.700 -38.070  74.970  1.00  0.00           N
ATOM   2040  H   PHE A 135      61.730 -39.050  75.220  1.00  0.00           H
ATOM   2041  CA  PHE A 135      60.500 -37.750  74.200  1.00  0.00           C
ATOM   2042  HA  PHE A 135      60.440 -36.660  74.130  1.00  0.00           H
ATOM   2043  CB  PHE A 135      60.580 -38.410  72.850  1.00  0.00           C
ATOM   2044  HB1 PHE A 135      59.620 -38.250  72.360  1.00  0.00           H
ATOM   2045  HB2 PHE A 135      60.770 -39.480  72.930  1.00  0.00           H
ATOM   2046  CG  PHE A 135      61.760 -37.920  72.030  1.00  0.00           C
ATOM   2047  CD1 PHE A 135      61.810 -36.600  71.530  1.00  0.00           C
ATOM   2048  HD1 PHE A 135      60.940 -35.970  71.660  1.00  0.00           H
ATOM   2049  CE1 PHE A 135      62.920 -36.040  70.920  1.00  0.00           C
ATOM   2050  HE1 PHE A 135      62.910 -35.110  70.380  1.00  0.00           H
ATOM   2051  CZ  PHE A 135      64.060 -36.860  70.850  1.00  0.00           C
ATOM   2052  HZ  PHE A 135      64.910 -36.410  70.370  1.00  0.00           H
ATOM   2053  CE2 PHE A 135      64.050 -38.220  71.210  1.00  0.00           C
ATOM   2054  HE2 PHE A 135      64.900 -38.830  70.930  1.00  0.00           H
ATOM   2055  CD2 PHE A 135      62.910 -38.720  71.850  1.00  0.00           C
ATOM   2056  HD2 PHE A 135      62.890 -39.740  72.210  1.00  0.00           H
ATOM   2057  C   PHE A 135      59.300 -38.230  74.890  1.00  0.00           C
ATOM   2058  O   PHE A 135      59.360 -39.270  75.550  1.00  0.00           O
ATOM   2059  N   LEU A 136      58.150 -37.590  74.610  1.00  0.00           N
ATOM   2060  H   LEU A 136      58.230 -36.670  74.190  1.00  0.00           H
ATOM   2061  CA  LEU A 136      56.750 -37.950  74.980  1.00  0.00           C
ATOM   2062  HA  LEU A 136      56.720 -38.940  75.440  1.00  0.00           H
ATOM   2063  CB  LEU A 136      56.170 -36.980  75.960  1.00  0.00           C
ATOM   2064  HB1 LEU A 136      55.090 -37.050  76.080  1.00  0.00           H
ATOM   2065  HB2 LEU A 136      56.220 -35.980  75.520  1.00  0.00           H
ATOM   2066  CG  LEU A 136      56.870 -36.980  77.360  1.00  0.00           C
ATOM   2067  HG  LEU A 136      57.950 -36.920  77.220  1.00  0.00           H
ATOM   2068  CD1 LEU A 136      56.430 -35.730  78.070  1.00  0.00           C
ATOM   2069 1HD1 LEU A 136      55.370 -35.770  78.320  1.00  0.00           H
ATOM   2070 2HD1 LEU A 136      56.930 -35.550  79.030  1.00  0.00           H
ATOM   2071 3HD1 LEU A 136      56.790 -34.870  77.510  1.00  0.00           H
ATOM   2072  CD2 LEU A 136      56.580 -38.100  78.200  1.00  0.00           C
ATOM   2073 1HD2 LEU A 136      57.060 -38.050  79.180  1.00  0.00           H
ATOM   2074 2HD2 LEU A 136      55.520 -38.180  78.440  1.00  0.00           H
ATOM   2075 3HD2 LEU A 136      56.920 -39.030  77.740  1.00  0.00           H
ATOM   2076  C   LEU A 136      55.840 -37.920  73.740  1.00  0.00           C
ATOM   2077  O   LEU A 136      55.830 -36.930  73.010  1.00  0.00           O
ATOM   2078  N   VAL A 137      55.140 -38.990  73.440  1.00  0.00           N
ATOM   2079  H   VAL A 137      55.300 -39.770  74.060  1.00  0.00           H
ATOM   2080  CA  VAL A 137      54.450 -39.230  72.160  1.00  0.00           C
ATOM   2081  HA  VAL A 137      54.600 -38.340  71.550  1.00  0.00           H
ATOM   2082  CB  VAL A 137      55.060 -40.420  71.380  1.00  0.00           C
ATOM   2083  HB  VAL A 137      54.950 -41.330  71.970  1.00  0.00           H
ATOM   2084  CG1 VAL A 137      54.420 -40.670  69.970  1.00  0.00           C
ATOM   2085 1HG1 VAL A 137      54.730 -39.840  69.330  1.00  0.00           H
ATOM   2086 2HG1 VAL A 137      54.710 -41.620  69.520  1.00  0.00           H
ATOM   2087 3HG1 VAL A 137      53.330 -40.730  70.080  1.00  0.00           H
ATOM   2088  CG2 VAL A 137      56.550 -40.270  71.180  1.00  0.00           C
ATOM   2089 1HG2 VAL A 137      56.900 -40.840  70.330  1.00  0.00           H
ATOM   2090 2HG2 VAL A 137      56.780 -39.260  70.850  1.00  0.00           H
ATOM   2091 3HG2 VAL A 137      57.080 -40.500  72.110  1.00  0.00           H
ATOM   2092  C   VAL A 137      52.980 -39.350  72.430  1.00  0.00           C
ATOM   2093  O   VAL A 137      52.560 -40.310  73.050  1.00  0.00           O
ATOM   2094  N   PHE A 138      52.120 -38.520  71.870  1.00  0.00           N
ATOM   2095  H   PHE A 138      52.470 -37.800  71.250  1.00  0.00           H
ATOM   2096  CA  PHE A 138      50.670 -38.580  72.070  1.00  0.00           C
ATOM   2097  HA  PHE A 138      50.410 -39.340  72.800  1.00  0.00           H
ATOM   2098  CB  PHE A 138      50.230 -37.250  72.650  1.00  0.00           C
ATOM   2099  HB1 PHE A 138      50.280 -36.500  71.850  1.00  0.00           H
ATOM   2100  HB2 PHE A 138      50.910 -37.010  73.460  1.00  0.00           H
ATOM   2101  CG  PHE A 138      48.820 -37.120  73.230  1.00  0.00           C
ATOM   2102  CD1 PHE A 138      48.670 -36.820  74.590  1.00  0.00           C
ATOM   2103  HD1 PHE A 138      49.520 -36.630  75.220  1.00  0.00           H
ATOM   2104  CE1 PHE A 138      47.410 -36.720  75.220  1.00  0.00           C
ATOM   2105  HE1 PHE A 138      47.410 -36.530  76.280  1.00  0.00           H
ATOM   2106  CZ  PHE A 138      46.300 -37.110  74.420  1.00  0.00           C
ATOM   2107  HZ  PHE A 138      45.310 -37.060  74.850  1.00  0.00           H
ATOM   2108  CE2 PHE A 138      46.420 -37.300  73.060  1.00  0.00           C
ATOM   2109  HE2 PHE A 138      45.530 -37.460  72.470  1.00  0.00           H
ATOM   2110  CD2 PHE A 138      47.660 -37.400  72.480  1.00  0.00           C
ATOM   2111  HD2 PHE A 138      47.670 -37.590  71.420  1.00  0.00           H
ATOM   2112  C   PHE A 138      49.980 -39.030  70.760  1.00  0.00           C
ATOM   2113  O   PHE A 138      50.110 -38.390  69.730  1.00  0.00           O
ATOM   2114  N   HIS A 139      49.090 -40.060  70.870  1.00  0.00           N
ATOM   2115  H   HIS A 139      49.030 -40.600  71.730  1.00  0.00           H
ATOM   2116  CA  HIS A 139      48.400 -40.640  69.750  1.00  0.00           C
ATOM   2117  HA  HIS A 139      48.290 -39.830  69.030  1.00  0.00           H
ATOM   2118  CB  HIS A 139      49.400 -41.590  68.980  1.00  0.00           C
ATOM   2119  HB1 HIS A 139      50.330 -41.020  68.970  1.00  0.00           H
ATOM   2120  HB2 HIS A 139      48.970 -41.920  68.040  1.00  0.00           H
ATOM   2121  CG  HIS A 139      49.710 -42.880  69.760  1.00  0.00           C
ATOM   2122  ND1 HIS A 139      49.190 -44.150  69.440  1.00  0.00           N
ATOM   2123  HD1 HIS A 139      48.540 -44.370  68.700  1.00  0.00           H
ATOM   2124  CE1 HIS A 139      49.720 -45.080  70.280  1.00  0.00           C
ATOM   2125  HE1 HIS A 139      49.640 -46.160  70.260  1.00  0.00           H
ATOM   2126  NE2 HIS A 139      50.320 -44.450  71.280  1.00  0.00           N
ATOM   2127  HE2 HIS A 139      50.960 -44.890  71.930  1.00  0.00           H
ATOM   2128  CD2 HIS A 139      50.400 -43.070  70.940  1.00  0.00           C
ATOM   2129  HD2 HIS A 139      50.900 -42.370  71.600  1.00  0.00           H
ATOM   2130  C   HIS A 139      47.120 -41.420  70.150  1.00  0.00           C
ATOM   2131  O   HIS A 139      47.010 -42.040  71.230  1.00  0.00           O
ATOM   2132  N   SER A 140      46.100 -41.530  69.290  1.00  0.00           N
ATOM   2133  H   SER A 140      46.270 -41.090  68.400  1.00  0.00           H
ATOM   2134  CA  SER A 140      44.990 -42.510  69.200  1.00  0.00           C
ATOM   2135  HA  SER A 140      44.400 -42.470  70.110  1.00  0.00           H
ATOM   2136  CB  SER A 140      44.130 -42.290  67.960  1.00  0.00           C
ATOM   2137  HB1 SER A 140      43.180 -42.820  67.980  1.00  0.00           H
ATOM   2138  HB2 SER A 140      44.660 -42.600  67.060  1.00  0.00           H
ATOM   2139  OG  SER A 140      43.670 -40.950  67.850  1.00  0.00           O
ATOM   2140  HG  SER A 140      43.380 -40.880  66.940  1.00  0.00           H
ATOM   2141  C   SER A 140      45.600 -43.900  69.000  1.00  0.00           C
ATOM   2142  O   SER A 140      46.580 -44.000  68.230  1.00  0.00           O
ATOM   2143  N   PHE A 141      45.150 -44.900  69.740  1.00  0.00           N
ATOM   2144  H   PHE A 141      44.290 -44.820  70.270  1.00  0.00           H
ATOM   2145  CA  PHE A 141      45.830 -46.150  69.930  1.00  0.00           C
ATOM   2146  HA  PHE A 141      46.900 -46.000  69.790  1.00  0.00           H
ATOM   2147  CB  PHE A 141      45.570 -46.790  71.330  1.00  0.00           C
ATOM   2148  HB1 PHE A 141      44.490 -46.950  71.400  1.00  0.00           H
ATOM   2149  HB2 PHE A 141      45.810 -46.060  72.100  1.00  0.00           H
ATOM   2150  CG  PHE A 141      46.260 -48.160  71.590  1.00  0.00           C
ATOM   2151  CD1 PHE A 141      45.670 -49.100  72.400  1.00  0.00           C
ATOM   2152  HD1 PHE A 141      44.670 -48.850  72.750  1.00  0.00           H
ATOM   2153  CE1 PHE A 141      46.150 -50.340  72.650  1.00  0.00           C
ATOM   2154  HE1 PHE A 141      45.660 -51.100  73.250  1.00  0.00           H
ATOM   2155  CZ  PHE A 141      47.410 -50.670  72.060  1.00  0.00           C
ATOM   2156  HZ  PHE A 141      47.760 -51.680  72.160  1.00  0.00           H
ATOM   2157  CE2 PHE A 141      48.130 -49.760  71.310  1.00  0.00           C
ATOM   2158  HE2 PHE A 141      49.100 -49.970  70.890  1.00  0.00           H
ATOM   2159  CD2 PHE A 141      47.570 -48.480  71.090  1.00  0.00           C
ATOM   2160  HD2 PHE A 141      48.190 -47.770  70.560  1.00  0.00           H
ATOM   2161  C   PHE A 141      45.450 -47.140  68.770  1.00  0.00           C
ATOM   2162  O   PHE A 141      46.290 -47.840  68.220  1.00  0.00           O
ATOM   2163  N   GLY A 142      44.230 -47.070  68.310  1.00  0.00           N
ATOM   2164  H   GLY A 142      43.530 -46.640  68.900  1.00  0.00           H
ATOM   2165  CA  GLY A 142      43.630 -47.890  67.210  1.00  0.00           C
ATOM   2166  HA1 GLY A 142      42.620 -48.200  67.500  1.00  0.00           H
ATOM   2167  HA2 GLY A 142      44.190 -48.790  66.960  1.00  0.00           H
ATOM   2168  C   GLY A 142      43.570 -47.160  65.820  1.00  0.00           C
ATOM   2169  O   GLY A 142      43.040 -47.700  64.890  1.00  0.00           O
ATOM   2170  N   GLY A 143      44.070 -45.960  65.750  1.00  0.00           N
ATOM   2171  H   GLY A 143      44.470 -45.650  66.620  1.00  0.00           H
ATOM   2172  CA  GLY A 143      44.100 -44.990  64.650  1.00  0.00           C
ATOM   2173  HA1 GLY A 143      44.640 -44.100  64.970  1.00  0.00           H
ATOM   2174  HA2 GLY A 143      43.110 -44.690  64.310  1.00  0.00           H
ATOM   2175  C   GLY A 143      44.840 -45.500  63.460  1.00  0.00           C
ATOM   2176  O   GLY A 143      45.810 -46.230  63.570  1.00  0.00           O
ATOM   2177  N   GLY A 144      44.390 -45.170  62.240  1.00  0.00           N
ATOM   2178  H   GLY A 144      43.660 -44.470  62.190  1.00  0.00           H
ATOM   2179  CA  GLY A 144      45.180 -45.450  61.030  1.00  0.00           C
ATOM   2180  HA1 GLY A 144      44.590 -45.050  60.210  1.00  0.00           H
ATOM   2181  HA2 GLY A 144      45.280 -46.530  60.900  1.00  0.00           H
ATOM   2182  C   GLY A 144      46.580 -44.770  61.150  1.00  0.00           C
ATOM   2183  O   GLY A 144      47.620 -45.420  61.350  1.00  0.00           O
ATOM   2184  N   THR A 145      46.520 -43.460  61.060  1.00  0.00           N
ATOM   2185  H   THR A 145      45.620 -43.050  60.870  1.00  0.00           H
ATOM   2186  CA  THR A 145      47.630 -42.560  61.370  1.00  0.00           C
ATOM   2187  HA  THR A 145      48.470 -42.730  60.700  1.00  0.00           H
ATOM   2188  CB  THR A 145      47.190 -41.140  61.190  1.00  0.00           C
ATOM   2189  HB  THR A 145      46.510 -40.900  62.010  1.00  0.00           H
ATOM   2190  CG2 THR A 145      48.310 -40.170  61.280  1.00  0.00           C
ATOM   2191 1HG2 THR A 145      49.040 -40.360  60.490  1.00  0.00           H
ATOM   2192 2HG2 THR A 145      48.050 -39.130  61.060  1.00  0.00           H
ATOM   2193 3HG2 THR A 145      48.660 -40.160  62.310  1.00  0.00           H
ATOM   2194  OG1 THR A 145      46.610 -40.970  59.860  1.00  0.00           O
ATOM   2195  HG1 THR A 145      45.680 -41.010  60.090  1.00  0.00           H
ATOM   2196  C   THR A 145      48.160 -42.700  62.810  1.00  0.00           C
ATOM   2197  O   THR A 145      49.360 -43.040  62.870  1.00  0.00           O
ATOM   2198  N   GLY A 146      47.270 -42.610  63.810  1.00  0.00           N
ATOM   2199  H   GLY A 146      46.330 -42.350  63.540  1.00  0.00           H
ATOM   2200  CA  GLY A 146      47.520 -42.920  65.180  1.00  0.00           C
ATOM   2201  HA1 GLY A 146      46.560 -42.850  65.700  1.00  0.00           H
ATOM   2202  HA2 GLY A 146      48.200 -42.110  65.430  1.00  0.00           H
ATOM   2203  C   GLY A 146      48.340 -44.270  65.530  1.00  0.00           C
ATOM   2204  O   GLY A 146      48.900 -44.390  66.640  1.00  0.00           O
ATOM   2205  N   SER A 147      48.340 -45.300  64.650  1.00  0.00           N
ATOM   2206  H   SER A 147      47.750 -45.220  63.830  1.00  0.00           H
ATOM   2207  CA  SER A 147      49.210 -46.530  64.860  1.00  0.00           C
ATOM   2208  HA  SER A 147      49.550 -46.510  65.900  1.00  0.00           H
ATOM   2209  CB  SER A 147      48.350 -47.810  64.690  1.00  0.00           C
ATOM   2210  HB1 SER A 147      47.420 -47.800  65.260  1.00  0.00           H
ATOM   2211  HB2 SER A 147      48.910 -48.710  64.950  1.00  0.00           H
ATOM   2212  OG  SER A 147      47.950 -47.860  63.390  1.00  0.00           O
ATOM   2213  HG  SER A 147      47.200 -47.260  63.340  1.00  0.00           H
ATOM   2214  C   SER A 147      50.480 -46.530  64.070  1.00  0.00           C
ATOM   2215  O   SER A 147      51.600 -46.600  64.590  1.00  0.00           O
ATOM   2216  N   GLY A 148      50.280 -46.420  62.770  1.00  0.00           N
ATOM   2217  H   GLY A 148      49.340 -46.370  62.410  1.00  0.00           H
ATOM   2218  CA  GLY A 148      51.400 -46.670  61.760  1.00  0.00           C
ATOM   2219  HA1 GLY A 148      50.900 -46.820  60.800  1.00  0.00           H
ATOM   2220  HA2 GLY A 148      51.950 -47.590  61.990  1.00  0.00           H
ATOM   2221  C   GLY A 148      52.430 -45.550  61.560  1.00  0.00           C
ATOM   2222  O   GLY A 148      53.580 -45.860  61.480  1.00  0.00           O
ATOM   2223  N   PHE A 149      51.980 -44.280  61.780  1.00  0.00           N
ATOM   2224  H   PHE A 149      51.010 -44.200  62.030  1.00  0.00           H
ATOM   2225  CA  PHE A 149      52.800 -43.120  61.660  1.00  0.00           C
ATOM   2226  HA  PHE A 149      53.580 -43.380  60.950  1.00  0.00           H
ATOM   2227  CB  PHE A 149      52.050 -41.840  61.210  1.00  0.00           C
ATOM   2228  HB1 PHE A 149      51.450 -41.530  62.070  1.00  0.00           H
ATOM   2229  HB2 PHE A 149      51.360 -42.050  60.400  1.00  0.00           H
ATOM   2230  CG  PHE A 149      53.010 -40.760  60.730  1.00  0.00           C
ATOM   2231  CD1 PHE A 149      53.460 -40.850  59.410  1.00  0.00           C
ATOM   2232  HD1 PHE A 149      53.260 -41.710  58.790  1.00  0.00           H
ATOM   2233  CE1 PHE A 149      54.310 -39.840  58.950  1.00  0.00           C
ATOM   2234  HE1 PHE A 149      54.690 -39.820  57.930  1.00  0.00           H
ATOM   2235  CZ  PHE A 149      54.580 -38.690  59.720  1.00  0.00           C
ATOM   2236  HZ  PHE A 149      55.280 -37.930  59.380  1.00  0.00           H
ATOM   2237  CE2 PHE A 149      54.230 -38.650  61.110  1.00  0.00           C
ATOM   2238  HE2 PHE A 149      54.480 -37.810  61.740  1.00  0.00           H
ATOM   2239  CD2 PHE A 149      53.380 -39.700  61.610  1.00  0.00           C
ATOM   2240  HD2 PHE A 149      53.090 -39.680  62.640  1.00  0.00           H
ATOM   2241  C   PHE A 149      53.420 -42.740  63.050  1.00  0.00           C
ATOM   2242  O   PHE A 149      54.570 -42.390  63.080  1.00  0.00           O
ATOM   2243  N   THR A 150      52.700 -42.980  64.160  1.00  0.00           N
ATOM   2244  H   THR A 150      51.730 -43.190  63.990  1.00  0.00           H
ATOM   2245  CA  THR A 150      53.350 -43.190  65.490  1.00  0.00           C
ATOM   2246  HA  THR A 150      53.840 -42.240  65.730  1.00  0.00           H
ATOM   2247  CB  THR A 150      52.360 -43.590  66.640  1.00  0.00           C
ATOM   2248  HB  THR A 150      52.160 -44.660  66.590  1.00  0.00           H
ATOM   2249  CG2 THR A 150      52.870 -43.280  68.050  1.00  0.00           C
ATOM   2250 1HG2 THR A 150      52.480 -43.990  68.780  1.00  0.00           H
ATOM   2251 2HG2 THR A 150      53.960 -43.360  68.040  1.00  0.00           H
ATOM   2252 3HG2 THR A 150      52.520 -42.320  68.420  1.00  0.00           H
ATOM   2253  OG1 THR A 150      51.100 -43.000  66.370  1.00  0.00           O
ATOM   2254  HG1 THR A 150      50.350 -43.530  66.630  1.00  0.00           H
ATOM   2255  C   THR A 150      54.560 -44.180  65.370  1.00  0.00           C
ATOM   2256  O   THR A 150      55.720 -43.860  65.690  1.00  0.00           O
ATOM   2257  N   SER A 151      54.310 -45.400  64.810  1.00  0.00           N
ATOM   2258  H   SER A 151      53.380 -45.590  64.470  1.00  0.00           H
ATOM   2259  CA  SER A 151      55.300 -46.490  64.730  1.00  0.00           C
ATOM   2260  HA  SER A 151      55.580 -46.720  65.760  1.00  0.00           H
ATOM   2261  CB  SER A 151      54.680 -47.820  64.280  1.00  0.00           C
ATOM   2262  HB1 SER A 151      55.450 -48.590  64.410  1.00  0.00           H
ATOM   2263  HB2 SER A 151      54.450 -47.860  63.220  1.00  0.00           H
ATOM   2264  OG  SER A 151      53.680 -48.260  65.150  1.00  0.00           O
ATOM   2265  HG  SER A 151      52.990 -47.600  65.050  1.00  0.00           H
ATOM   2266  C   SER A 151      56.570 -46.260  63.920  1.00  0.00           C
ATOM   2267  O   SER A 151      57.650 -46.710  64.190  1.00  0.00           O
ATOM   2268  N   LEU A 152      56.450 -45.340  62.930  1.00  0.00           N
ATOM   2269  H   LEU A 152      55.560 -44.920  62.730  1.00  0.00           H
ATOM   2270  CA  LEU A 152      57.480 -44.890  61.960  1.00  0.00           C
ATOM   2271  HA  LEU A 152      58.090 -45.760  61.710  1.00  0.00           H
ATOM   2272  CB  LEU A 152      56.710 -44.390  60.700  1.00  0.00           C
ATOM   2273  HB1 LEU A 152      55.990 -43.630  61.000  1.00  0.00           H
ATOM   2274  HB2 LEU A 152      56.320 -45.310  60.250  1.00  0.00           H
ATOM   2275  CG  LEU A 152      57.580 -43.730  59.620  1.00  0.00           C
ATOM   2276  HG  LEU A 152      58.080 -42.850  60.030  1.00  0.00           H
ATOM   2277  CD1 LEU A 152      58.630 -44.660  58.970  1.00  0.00           C
ATOM   2278 1HD1 LEU A 152      58.260 -45.590  58.540  1.00  0.00           H
ATOM   2279 2HD1 LEU A 152      59.250 -44.190  58.200  1.00  0.00           H
ATOM   2280 3HD1 LEU A 152      59.320 -44.990  59.750  1.00  0.00           H
ATOM   2281  CD2 LEU A 152      56.630 -43.130  58.560  1.00  0.00           C
ATOM   2282 1HD2 LEU A 152      57.310 -42.660  57.850  1.00  0.00           H
ATOM   2283 2HD2 LEU A 152      56.160 -44.020  58.140  1.00  0.00           H
ATOM   2284 3HD2 LEU A 152      55.870 -42.430  58.910  1.00  0.00           H
ATOM   2285  C   LEU A 152      58.270 -43.750  62.560  1.00  0.00           C
ATOM   2286  O   LEU A 152      59.400 -43.700  62.330  1.00  0.00           O
ATOM   2287  N   LEU A 153      57.670 -42.940  63.450  1.00  0.00           N
ATOM   2288  H   LEU A 153      56.670 -43.020  63.410  1.00  0.00           H
ATOM   2289  CA  LEU A 153      58.300 -41.900  64.180  1.00  0.00           C
ATOM   2290  HA  LEU A 153      59.010 -41.500  63.450  1.00  0.00           H
ATOM   2291  CB  LEU A 153      57.140 -40.930  64.590  1.00  0.00           C
ATOM   2292  HB1 LEU A 153      56.430 -41.520  65.170  1.00  0.00           H
ATOM   2293  HB2 LEU A 153      56.650 -40.610  63.670  1.00  0.00           H
ATOM   2294  CG  LEU A 153      57.440 -39.680  65.540  1.00  0.00           C
ATOM   2295  HG  LEU A 153      58.490 -39.420  65.650  1.00  0.00           H
ATOM   2296  CD1 LEU A 153      56.720 -38.400  65.010  1.00  0.00           C
ATOM   2297 1HD1 LEU A 153      56.820 -37.590  65.720  1.00  0.00           H
ATOM   2298 2HD1 LEU A 153      57.190 -38.150  64.060  1.00  0.00           H
ATOM   2299 3HD1 LEU A 153      55.630 -38.430  64.930  1.00  0.00           H
ATOM   2300  CD2 LEU A 153      56.970 -40.020  66.920  1.00  0.00           C
ATOM   2301 1HD2 LEU A 153      55.880 -40.100  66.940  1.00  0.00           H
ATOM   2302 2HD2 LEU A 153      57.450 -40.920  67.300  1.00  0.00           H
ATOM   2303 3HD2 LEU A 153      57.150 -39.220  67.640  1.00  0.00           H
ATOM   2304  C   LEU A 153      59.220 -42.560  65.280  1.00  0.00           C
ATOM   2305  O   LEU A 153      60.450 -42.330  65.330  1.00  0.00           O
ATOM   2306  N   MET A 154      58.650 -43.480  66.040  1.00  0.00           N
ATOM   2307  H   MET A 154      57.640 -43.540  66.010  1.00  0.00           H
ATOM   2308  CA  MET A 154      59.440 -44.390  66.990  1.00  0.00           C
ATOM   2309  HA  MET A 154      59.750 -43.830  67.870  1.00  0.00           H
ATOM   2310  CB  MET A 154      58.640 -45.580  67.500  1.00  0.00           C
ATOM   2311  HB1 MET A 154      59.230 -46.290  68.070  1.00  0.00           H
ATOM   2312  HB2 MET A 154      58.130 -46.050  66.670  1.00  0.00           H
ATOM   2313  CG  MET A 154      57.670 -45.190  68.530  1.00  0.00           C
ATOM   2314  HG1 MET A 154      57.090 -46.110  68.600  1.00  0.00           H
ATOM   2315  HG2 MET A 154      56.980 -44.450  68.120  1.00  0.00           H
ATOM   2316  SD  MET A 154      58.400 -44.820  70.160  1.00  0.00           S
ATOM   2317  CE  MET A 154      57.030 -44.120  71.060  1.00  0.00           C
ATOM   2318  HE1 MET A 154      56.780 -43.140  70.650  1.00  0.00           H
ATOM   2319  HE2 MET A 154      56.180 -44.790  70.930  1.00  0.00           H
ATOM   2320  HE3 MET A 154      57.320 -44.040  72.110  1.00  0.00           H
ATOM   2321  C   MET A 154      60.730 -44.930  66.400  1.00  0.00           C
ATOM   2322  O   MET A 154      61.830 -44.690  66.950  1.00  0.00           O
ATOM   2323  N   GLU A 155      60.620 -45.480  65.190  1.00  0.00           N
ATOM   2324  H   GLU A 155      59.680 -45.640  64.850  1.00  0.00           H
ATOM   2325  CA  GLU A 155      61.760 -46.040  64.430  1.00  0.00           C
ATOM   2326  HA  GLU A 155      62.350 -46.730  65.020  1.00  0.00           H
ATOM   2327  CB  GLU A 155      61.190 -46.890  63.320  1.00  0.00           C
ATOM   2328  HB1 GLU A 155      62.070 -47.120  62.710  1.00  0.00           H
ATOM   2329  HB2 GLU A 155      60.430 -46.380  62.730  1.00  0.00           H
ATOM   2330  CG  GLU A 155      60.790 -48.310  63.810  1.00  0.00           C
ATOM   2331  HG1 GLU A 155      60.280 -48.340  64.770  1.00  0.00           H
ATOM   2332  HG2 GLU A 155      61.720 -48.860  63.960  1.00  0.00           H
ATOM   2333  CD  GLU A 155      59.860 -49.050  62.820  1.00  0.00           C
ATOM   2334  OE1 GLU A 155      58.950 -49.790  63.300  1.00  0.00           O
ATOM   2335  OE2 GLU A 155      60.160 -49.150  61.600  1.00  0.00           O
ATOM   2336  C   GLU A 155      62.710 -44.940  63.960  1.00  0.00           C
ATOM   2337  O   GLU A 155      63.930 -45.090  63.990  1.00  0.00           O
ATOM   2338  N   ARG A 156      62.060 -43.810  63.520  1.00  0.00           N
ATOM   2339  H   ARG A 156      61.060 -43.730  63.670  1.00  0.00           H
ATOM   2340  CA  ARG A 156      62.920 -42.730  62.910  1.00  0.00           C
ATOM   2341  HA  ARG A 156      63.620 -43.260  62.260  1.00  0.00           H
ATOM   2342  CB  ARG A 156      62.000 -41.730  62.160  1.00  0.00           C
ATOM   2343  HB1 ARG A 156      62.410 -40.730  62.320  1.00  0.00           H
ATOM   2344  HB2 ARG A 156      61.080 -41.700  62.740  1.00  0.00           H
ATOM   2345  CG  ARG A 156      61.900 -41.910  60.600  1.00  0.00           C
ATOM   2346  HG1 ARG A 156      61.360 -41.100  60.110  1.00  0.00           H
ATOM   2347  HG2 ARG A 156      61.510 -42.910  60.360  1.00  0.00           H
ATOM   2348  CD  ARG A 156      63.330 -41.850  60.050  1.00  0.00           C
ATOM   2349  HD1 ARG A 156      63.250 -42.140  59.000  1.00  0.00           H
ATOM   2350  HD2 ARG A 156      64.060 -42.590  60.380  1.00  0.00           H
ATOM   2351  NE  ARG A 156      64.000 -40.510  60.130  1.00  0.00           N
ATOM   2352  HE  ARG A 156      64.500 -40.390  61.000  1.00  0.00           H
ATOM   2353  CZ  ARG A 156      64.140 -39.540  59.260  1.00  0.00           C
ATOM   2354  NH1 ARG A 156      63.740 -39.750  58.090  1.00  0.00           N
ATOM   2355 1HH1 ARG A 156      63.440 -40.690  57.850  1.00  0.00           H
ATOM   2356 2HH1 ARG A 156      63.660 -38.970  57.450  1.00  0.00           H
ATOM   2357  NH2 ARG A 156      64.590 -38.390  59.570  1.00  0.00           N
ATOM   2358 1HH2 ARG A 156      64.990 -38.250  60.490  1.00  0.00           H
ATOM   2359 2HH2 ARG A 156      64.780 -37.720  58.830  1.00  0.00           H
ATOM   2360  C   ARG A 156      63.810 -42.090  63.980  1.00  0.00           C
ATOM   2361  O   ARG A 156      64.960 -41.840  63.730  1.00  0.00           O
ATOM   2362  N   LEU A 157      63.280 -41.860  65.190  1.00  0.00           N
ATOM   2363  H   LEU A 157      62.380 -42.220  65.470  1.00  0.00           H
ATOM   2364  CA  LEU A 157      64.030 -41.190  66.240  1.00  0.00           C
ATOM   2365  HA  LEU A 157      64.510 -40.340  65.740  1.00  0.00           H
ATOM   2366  CB  LEU A 157      63.000 -40.860  67.310  1.00  0.00           C
ATOM   2367  HB1 LEU A 157      63.520 -40.830  68.260  1.00  0.00           H
ATOM   2368  HB2 LEU A 157      62.350 -41.740  67.340  1.00  0.00           H
ATOM   2369  CG  LEU A 157      62.230 -39.570  67.050  1.00  0.00           C
ATOM   2370  HG  LEU A 157      61.870 -39.690  66.030  1.00  0.00           H
ATOM   2371  CD1 LEU A 157      61.190 -39.390  68.250  1.00  0.00           C
ATOM   2372 1HD1 LEU A 157      60.750 -38.390  68.210  1.00  0.00           H
ATOM   2373 2HD1 LEU A 157      60.420 -40.160  68.230  1.00  0.00           H
ATOM   2374 3HD1 LEU A 157      61.770 -39.610  69.140  1.00  0.00           H
ATOM   2375  CD2 LEU A 157      63.110 -38.390  67.130  1.00  0.00           C
ATOM   2376 1HD2 LEU A 157      62.550 -37.450  67.120  1.00  0.00           H
ATOM   2377 2HD2 LEU A 157      63.730 -38.490  68.030  1.00  0.00           H
ATOM   2378 3HD2 LEU A 157      63.780 -38.370  66.270  1.00  0.00           H
ATOM   2379  C   LEU A 157      65.010 -42.190  66.900  1.00  0.00           C
ATOM   2380  O   LEU A 157      66.080 -41.800  67.300  1.00  0.00           O
ATOM   2381  N   SER A 158      64.800 -43.530  66.810  1.00  0.00           N
ATOM   2382  H   SER A 158      64.160 -43.900  66.110  1.00  0.00           H
ATOM   2383  CA  SER A 158      65.810 -44.480  67.370  1.00  0.00           C
ATOM   2384  HA  SER A 158      65.990 -44.140  68.390  1.00  0.00           H
ATOM   2385  CB  SER A 158      65.220 -45.850  67.530  1.00  0.00           C
ATOM   2386  HB1 SER A 158      65.880 -46.510  68.100  1.00  0.00           H
ATOM   2387  HB2 SER A 158      65.030 -46.280  66.540  1.00  0.00           H
ATOM   2388  OG  SER A 158      63.980 -45.800  68.270  1.00  0.00           O
ATOM   2389  HG  SER A 158      63.300 -45.410  67.720  1.00  0.00           H
ATOM   2390  C   SER A 158      67.150 -44.620  66.600  1.00  0.00           C
ATOM   2391  O   SER A 158      68.160 -45.120  67.200  1.00  0.00           O
ATOM   2392  N   VAL A 159      67.250 -44.180  65.340  1.00  0.00           N
ATOM   2393  H   VAL A 159      66.430 -43.750  64.930  1.00  0.00           H
ATOM   2394  CA  VAL A 159      68.520 -44.110  64.660  1.00  0.00           C
ATOM   2395  HA  VAL A 159      69.170 -44.920  65.000  1.00  0.00           H
ATOM   2396  CB  VAL A 159      68.450 -44.300  63.100  1.00  0.00           C
ATOM   2397  HB  VAL A 159      69.440 -44.410  62.660  1.00  0.00           H
ATOM   2398  CG1 VAL A 159      67.780 -45.690  62.750  1.00  0.00           C
ATOM   2399 1HG1 VAL A 159      66.700 -45.750  62.890  1.00  0.00           H
ATOM   2400 2HG1 VAL A 159      67.830 -45.980  61.700  1.00  0.00           H
ATOM   2401 3HG1 VAL A 159      68.310 -46.480  63.300  1.00  0.00           H
ATOM   2402  CG2 VAL A 159      67.630 -43.280  62.300  1.00  0.00           C
ATOM   2403 1HG2 VAL A 159      67.330 -43.690  61.340  1.00  0.00           H
ATOM   2404 2HG2 VAL A 159      66.670 -43.230  62.820  1.00  0.00           H
ATOM   2405 3HG2 VAL A 159      68.080 -42.290  62.320  1.00  0.00           H
ATOM   2406  C   VAL A 159      69.290 -42.830  64.940  1.00  0.00           C
ATOM   2407  O   VAL A 159      70.490 -42.860  64.670  1.00  0.00           O
ATOM   2408  N   ASP A 160      68.650 -41.730  65.370  1.00  0.00           N
ATOM   2409  H   ASP A 160      67.640 -41.750  65.380  1.00  0.00           H
ATOM   2410  CA  ASP A 160      69.370 -40.420  65.620  1.00  0.00           C
ATOM   2411  HA  ASP A 160      70.410 -40.590  65.330  1.00  0.00           H
ATOM   2412  CB  ASP A 160      68.850 -39.190  64.780  1.00  0.00           C
ATOM   2413  HB1 ASP A 160      69.440 -38.280  64.870  1.00  0.00           H
ATOM   2414  HB2 ASP A 160      67.810 -39.060  65.080  1.00  0.00           H
ATOM   2415  CG  ASP A 160      68.850 -39.480  63.250  1.00  0.00           C
ATOM   2416  OD1 ASP A 160      68.060 -38.820  62.520  1.00  0.00           O
ATOM   2417  OD2 ASP A 160      69.730 -40.200  62.740  1.00  0.00           O
ATOM   2418  C   ASP A 160      69.450 -40.100  67.120  1.00  0.00           C
ATOM   2419  O   ASP A 160      70.270 -39.200  67.510  1.00  0.00           O
ATOM   2420  N   TYR A 161      68.680 -40.760  67.970  1.00  0.00           N
ATOM   2421  H   TYR A 161      68.000 -41.360  67.520  1.00  0.00           H
ATOM   2422  CA  TYR A 161      68.530 -40.420  69.360  1.00  0.00           C
ATOM   2423  HA  TYR A 161      69.390 -39.790  69.600  1.00  0.00           H
ATOM   2424  CB  TYR A 161      67.240 -39.600  69.630  1.00  0.00           C
ATOM   2425  HB1 TYR A 161      67.330 -39.410  70.690  1.00  0.00           H
ATOM   2426  HB2 TYR A 161      66.330 -40.190  69.520  1.00  0.00           H
ATOM   2427  CG  TYR A 161      67.110 -38.310  68.860  1.00  0.00           C
ATOM   2428  CD1 TYR A 161      67.580 -37.130  69.400  1.00  0.00           C
ATOM   2429  HD1 TYR A 161      68.250 -37.180  70.250  1.00  0.00           H
ATOM   2430  CE1 TYR A 161      67.380 -35.900  68.820  1.00  0.00           C
ATOM   2431  HE1 TYR A 161      67.770 -34.980  69.230  1.00  0.00           H
ATOM   2432  CZ  TYR A 161      66.660 -35.820  67.610  1.00  0.00           C
ATOM   2433  OH  TYR A 161      66.620 -34.670  66.910  1.00  0.00           O
ATOM   2434  HH  TYR A 161      66.400 -34.740  65.980  1.00  0.00           H
ATOM   2435  CE2 TYR A 161      66.300 -37.020  66.940  1.00  0.00           C
ATOM   2436  HE2 TYR A 161      65.920 -37.000  65.930  1.00  0.00           H
ATOM   2437  CD2 TYR A 161      66.480 -38.290  67.560  1.00  0.00           C
ATOM   2438  HD2 TYR A 161      66.130 -39.200  67.100  1.00  0.00           H
ATOM   2439  C   TYR A 161      68.700 -41.620  70.300  1.00  0.00           C
ATOM   2440  O   TYR A 161      67.960 -41.800  71.320  1.00  0.00           O
ATOM   2441  N   GLY A 162      69.600 -42.530  69.940  1.00  0.00           N
ATOM   2442  H   GLY A 162      70.230 -42.340  69.170  1.00  0.00           H
ATOM   2443  CA  GLY A 162      69.390 -43.930  70.160  1.00  0.00           C
ATOM   2444  HA1 GLY A 162      70.110 -44.490  69.560  1.00  0.00           H
ATOM   2445  HA2 GLY A 162      68.390 -44.230  69.820  1.00  0.00           H
ATOM   2446  C   GLY A 162      69.380 -44.420  71.570  1.00  0.00           C
ATOM   2447  O   GLY A 162      68.860 -45.530  71.880  1.00  0.00           O
ATOM   2448  N   LYS A 163      70.060 -43.720  72.460  1.00  0.00           N
ATOM   2449  H   LYS A 163      70.440 -42.840  72.140  1.00  0.00           H
ATOM   2450  CA  LYS A 163      70.110 -43.940  73.940  1.00  0.00           C
ATOM   2451  HA  LYS A 163      70.200 -45.000  74.180  1.00  0.00           H
ATOM   2452  CB  LYS A 163      71.490 -43.350  74.400  1.00  0.00           C
ATOM   2453  HB1 LYS A 163      71.600 -43.620  75.450  1.00  0.00           H
ATOM   2454  HB2 LYS A 163      71.500 -42.270  74.270  1.00  0.00           H
ATOM   2455  CG  LYS A 163      72.780 -43.940  73.740  1.00  0.00           C
ATOM   2456  HG1 LYS A 163      72.840 -43.420  72.790  1.00  0.00           H
ATOM   2457  HG2 LYS A 163      72.670 -45.010  73.570  1.00  0.00           H
ATOM   2458  CD  LYS A 163      74.030 -43.530  74.540  1.00  0.00           C
ATOM   2459  HD1 LYS A 163      74.010 -44.040  75.500  1.00  0.00           H
ATOM   2460  HD2 LYS A 163      74.040 -42.440  74.620  1.00  0.00           H
ATOM   2461  CE  LYS A 163      75.300 -43.990  73.880  1.00  0.00           C
ATOM   2462  HE1 LYS A 163      75.310 -45.070  73.720  1.00  0.00           H
ATOM   2463  HE2 LYS A 163      76.140 -43.770  74.530  1.00  0.00           H
ATOM   2464  NZ  LYS A 163      75.420 -43.330  72.580  1.00  0.00           N
ATOM   2465  HZ1 LYS A 163      74.660 -43.560  71.960  1.00  0.00           H
ATOM   2466  HZ2 LYS A 163      75.550 -42.350  72.780  1.00  0.00           H
ATOM   2467  HZ3 LYS A 163      76.230 -43.620  72.040  1.00  0.00           H
ATOM   2468  C   LYS A 163      68.940 -43.270  74.730  1.00  0.00           C
ATOM   2469  O   LYS A 163      68.570 -43.810  75.790  1.00  0.00           O
ATOM   2470  N   LYS A 164      68.360 -42.150  74.260  1.00  0.00           N
ATOM   2471  H   LYS A 164      68.640 -41.850  73.340  1.00  0.00           H
ATOM   2472  CA  LYS A 164      67.290 -41.340  74.780  1.00  0.00           C
ATOM   2473  HA  LYS A 164      67.510 -41.220  75.840  1.00  0.00           H
ATOM   2474  CB  LYS A 164      67.220 -39.970  74.000  1.00  0.00           C
ATOM   2475  HB1 LYS A 164      66.510 -39.330  74.520  1.00  0.00           H
ATOM   2476  HB2 LYS A 164      66.860 -40.190  73.000  1.00  0.00           H
ATOM   2477  CG  LYS A 164      68.590 -39.260  73.980  1.00  0.00           C
ATOM   2478  HG1 LYS A 164      68.410 -38.300  73.510  1.00  0.00           H
ATOM   2479  HG2 LYS A 164      69.270 -39.750  73.280  1.00  0.00           H
ATOM   2480  CD  LYS A 164      69.210 -39.050  75.360  1.00  0.00           C
ATOM   2481  HD1 LYS A 164      69.270 -40.000  75.900  1.00  0.00           H
ATOM   2482  HD2 LYS A 164      68.560 -38.430  75.990  1.00  0.00           H
ATOM   2483  CE  LYS A 164      70.610 -38.510  75.300  1.00  0.00           C
ATOM   2484  HE1 LYS A 164      70.760 -37.930  74.390  1.00  0.00           H
ATOM   2485  HE2 LYS A 164      71.390 -39.270  75.300  1.00  0.00           H
ATOM   2486  NZ  LYS A 164      70.780 -37.530  76.340  1.00  0.00           N
ATOM   2487  HZ1 LYS A 164      71.490 -36.890  76.020  1.00  0.00           H
ATOM   2488  HZ2 LYS A 164      69.930 -37.060  76.600  1.00  0.00           H
ATOM   2489  HZ3 LYS A 164      71.300 -37.870  77.140  1.00  0.00           H
ATOM   2490  C   LYS A 164      65.890 -42.040  74.800  1.00  0.00           C
ATOM   2491  O   LYS A 164      65.610 -42.770  73.880  1.00  0.00           O
ATOM   2492  N   SER A 165      65.060 -41.740  75.780  1.00  0.00           N
ATOM   2493  H   SER A 165      65.320 -41.150  76.560  1.00  0.00           H
ATOM   2494  CA  SER A 165      63.840 -42.490  76.040  1.00  0.00           C
ATOM   2495  HA  SER A 165      64.010 -43.520  75.710  1.00  0.00           H
ATOM   2496  CB  SER A 165      63.530 -42.450  77.520  1.00  0.00           C
ATOM   2497  HB1 SER A 165      62.590 -42.970  77.740  1.00  0.00           H
ATOM   2498  HB2 SER A 165      63.420 -41.400  77.810  1.00  0.00           H
ATOM   2499  OG  SER A 165      64.600 -42.870  78.350  1.00  0.00           O
ATOM   2500  HG  SER A 165      65.390 -42.360  78.140  1.00  0.00           H
ATOM   2501  C   SER A 165      62.600 -42.010  75.260  1.00  0.00           C
ATOM   2502  O   SER A 165      62.550 -40.830  74.830  1.00  0.00           O
ATOM   2503  N   LYS A 166      61.650 -42.950  75.120  1.00  0.00           N
ATOM   2504  H   LYS A 166      61.780 -43.810  75.640  1.00  0.00           H
ATOM   2505  CA  LYS A 166      60.510 -42.750  74.220  1.00  0.00           C
ATOM   2506  HA  LYS A 166      60.520 -41.690  73.990  1.00  0.00           H
ATOM   2507  CB  LYS A 166      60.650 -43.430  72.900  1.00  0.00           C
ATOM   2508  HB1 LYS A 166      59.730 -43.170  72.390  1.00  0.00           H
ATOM   2509  HB2 LYS A 166      60.650 -44.500  73.090  1.00  0.00           H
ATOM   2510  CG  LYS A 166      61.850 -42.990  72.040  1.00  0.00           C
ATOM   2511  HG1 LYS A 166      62.790 -43.140  72.580  1.00  0.00           H
ATOM   2512  HG2 LYS A 166      61.740 -41.910  71.920  1.00  0.00           H
ATOM   2513  CD  LYS A 166      61.920 -43.630  70.600  1.00  0.00           C
ATOM   2514  HD1 LYS A 166      62.700 -43.120  70.030  1.00  0.00           H
ATOM   2515  HD2 LYS A 166      61.020 -43.430  70.020  1.00  0.00           H
ATOM   2516  CE  LYS A 166      62.160 -45.180  70.700  1.00  0.00           C
ATOM   2517  HE1 LYS A 166      62.140 -45.590  69.690  1.00  0.00           H
ATOM   2518  HE2 LYS A 166      61.450 -45.620  71.400  1.00  0.00           H
ATOM   2519  NZ  LYS A 166      63.450 -45.530  71.210  1.00  0.00           N
ATOM   2520  HZ1 LYS A 166      64.110 -44.840  70.880  1.00  0.00           H
ATOM   2521  HZ2 LYS A 166      63.470 -45.370  72.210  1.00  0.00           H
ATOM   2522  HZ3 LYS A 166      63.740 -46.430  70.870  1.00  0.00           H
ATOM   2523  C   LYS A 166      59.190 -43.190  74.990  1.00  0.00           C
ATOM   2524  O   LYS A 166      58.730 -44.290  74.840  1.00  0.00           O
ATOM   2525  N   LEU A 167      58.730 -42.340  75.890  1.00  0.00           N
ATOM   2526  H   LEU A 167      59.150 -41.430  75.940  1.00  0.00           H
ATOM   2527  CA  LEU A 167      57.540 -42.480  76.690  1.00  0.00           C
ATOM   2528  HA  LEU A 167      57.360 -43.550  76.800  1.00  0.00           H
ATOM   2529  CB  LEU A 167      57.670 -41.740  78.020  1.00  0.00           C
ATOM   2530  HB1 LEU A 167      56.630 -41.670  78.350  1.00  0.00           H
ATOM   2531  HB2 LEU A 167      57.900 -40.680  77.900  1.00  0.00           H
ATOM   2532  CG  LEU A 167      58.560 -42.310  79.100  1.00  0.00           C
ATOM   2533  HG  LEU A 167      58.490 -43.400  79.110  1.00  0.00           H
ATOM   2534  CD1 LEU A 167      60.060 -41.880  78.910  1.00  0.00           C
ATOM   2535 1HD1 LEU A 167      60.450 -42.460  78.070  1.00  0.00           H
ATOM   2536 2HD1 LEU A 167      60.120 -40.850  78.560  1.00  0.00           H
ATOM   2537 3HD1 LEU A 167      60.600 -42.140  79.820  1.00  0.00           H
ATOM   2538  CD2 LEU A 167      58.070 -42.050  80.530  1.00  0.00           C
ATOM   2539 1HD2 LEU A 167      57.120 -42.540  80.740  1.00  0.00           H
ATOM   2540 2HD2 LEU A 167      58.860 -42.350  81.210  1.00  0.00           H
ATOM   2541 3HD2 LEU A 167      58.010 -40.970  80.710  1.00  0.00           H
ATOM   2542  C   LEU A 167      56.370 -42.000  75.840  1.00  0.00           C
ATOM   2543  O   LEU A 167      56.550 -41.120  75.010  1.00  0.00           O
ATOM   2544  N   GLU A 168      55.230 -42.540  76.080  1.00  0.00           N
ATOM   2545  H   GLU A 168      55.150 -43.250  76.790  1.00  0.00           H
ATOM   2546  CA  GLU A 168      54.000 -42.190  75.340  1.00  0.00           C
ATOM   2547  HA  GLU A 168      54.210 -41.200  74.940  1.00  0.00           H
ATOM   2548  CB  GLU A 168      53.830 -43.230  74.270  1.00  0.00           C
ATOM   2549  HB1 GLU A 168      54.700 -43.250  73.620  1.00  0.00           H
ATOM   2550  HB2 GLU A 168      53.010 -42.980  73.610  1.00  0.00           H
ATOM   2551  CG  GLU A 168      53.480 -44.650  74.670  1.00  0.00           C
ATOM   2552  HG1 GLU A 168      52.570 -44.640  75.260  1.00  0.00           H
ATOM   2553  HG2 GLU A 168      54.240 -45.130  75.290  1.00  0.00           H
ATOM   2554  CD  GLU A 168      53.320 -45.640  73.460  1.00  0.00           C
ATOM   2555  OE1 GLU A 168      54.210 -46.500  73.240  1.00  0.00           O
ATOM   2556  OE2 GLU A 168      52.420 -45.440  72.650  1.00  0.00           O
ATOM   2557  C   GLU A 168      52.660 -42.050  76.090  1.00  0.00           C
ATOM   2558  O   GLU A 168      52.540 -42.530  77.210  1.00  0.00           O
ATOM   2559  N   PHE A 169      51.720 -41.420  75.490  1.00  0.00           N
ATOM   2560  H   PHE A 169      51.880 -41.120  74.530  1.00  0.00           H
ATOM   2561  CA  PHE A 169      50.310 -41.250  75.910  1.00  0.00           C
ATOM   2562  HA  PHE A 169      50.130 -41.730  76.870  1.00  0.00           H
ATOM   2563  CB  PHE A 169      50.010 -39.740  76.140  1.00  0.00           C
ATOM   2564  HB1 PHE A 169      48.930 -39.740  76.250  1.00  0.00           H
ATOM   2565  HB2 PHE A 169      50.210 -39.230  75.200  1.00  0.00           H
ATOM   2566  CG  PHE A 169      50.780 -39.150  77.350  1.00  0.00           C
ATOM   2567  CD1 PHE A 169      51.920 -38.310  77.020  1.00  0.00           C
ATOM   2568  HD1 PHE A 169      52.090 -38.060  75.980  1.00  0.00           H
ATOM   2569  CE1 PHE A 169      52.630 -37.710  78.040  1.00  0.00           C
ATOM   2570  HE1 PHE A 169      53.380 -36.980  77.770  1.00  0.00           H
ATOM   2571  CZ  PHE A 169      52.160 -37.760  79.360  1.00  0.00           C
ATOM   2572  HZ  PHE A 169      52.660 -37.210  80.140  1.00  0.00           H
ATOM   2573  CE2 PHE A 169      51.160 -38.650  79.680  1.00  0.00           C
ATOM   2574  HE2 PHE A 169      50.900 -38.760  80.720  1.00  0.00           H
ATOM   2575  CD2 PHE A 169      50.470 -39.380  78.690  1.00  0.00           C
ATOM   2576  HD2 PHE A 169      49.680 -40.060  78.990  1.00  0.00           H
ATOM   2577  C   PHE A 169      49.460 -41.960  74.850  1.00  0.00           C
ATOM   2578  O   PHE A 169      49.460 -41.620  73.720  1.00  0.00           O
ATOM   2579  N   SER A 170      48.660 -43.020  75.170  1.00  0.00           N
ATOM   2580  H   SER A 170      48.650 -43.270  76.150  1.00  0.00           H
ATOM   2581  CA  SER A 170      48.100 -43.970  74.170  1.00  0.00           C
ATOM   2582  HA  SER A 170      48.320 -43.630  73.150  1.00  0.00           H
ATOM   2583  CB  SER A 170      48.760 -45.350  74.400  1.00  0.00           C
ATOM   2584  HB1 SER A 170      48.470 -45.740  75.370  1.00  0.00           H
ATOM   2585  HB2 SER A 170      49.840 -45.200  74.480  1.00  0.00           H
ATOM   2586  OG  SER A 170      48.420 -46.110  73.250  1.00  0.00           O
ATOM   2587  HG  SER A 170      48.930 -46.900  73.070  1.00  0.00           H
ATOM   2588  C   SER A 170      46.620 -44.130  74.400  1.00  0.00           C
ATOM   2589  O   SER A 170      46.300 -44.750  75.420  1.00  0.00           O
ATOM   2590  N   ILE A 171      45.710 -43.640  73.530  1.00  0.00           N
ATOM   2591  H   ILE A 171      46.050 -43.030  72.800  1.00  0.00           H
ATOM   2592  CA  ILE A 171      44.280 -43.420  73.910  1.00  0.00           C
ATOM   2593  HA  ILE A 171      44.080 -43.330  74.980  1.00  0.00           H
ATOM   2594  CB  ILE A 171      43.820 -42.030  73.390  1.00  0.00           C
ATOM   2595  HB  ILE A 171      43.880 -42.030  72.300  1.00  0.00           H
ATOM   2596  CG2 ILE A 171      42.390 -41.950  73.780  1.00  0.00           C
ATOM   2597 1HG2 ILE A 171      41.970 -40.950  73.650  1.00  0.00           H
ATOM   2598 2HG2 ILE A 171      41.780 -42.590  73.150  1.00  0.00           H
ATOM   2599 3HG2 ILE A 171      42.210 -42.210  74.820  1.00  0.00           H
ATOM   2600  CG1 ILE A 171      44.710 -40.810  73.900  1.00  0.00           C
ATOM   2601 1HG1 ILE A 171      44.350 -39.840  73.570  1.00  0.00           H
ATOM   2602 2HG1 ILE A 171      45.710 -40.860  73.470  1.00  0.00           H
ATOM   2603  CD  ILE A 171      44.940 -40.760  75.380  1.00  0.00           C
ATOM   2604  HD1 ILE A 171      45.340 -41.670  75.820  1.00  0.00           H
ATOM   2605  HD2 ILE A 171      45.560 -39.920  75.720  1.00  0.00           H
ATOM   2606  HD3 ILE A 171      44.000 -40.580  75.900  1.00  0.00           H
ATOM   2607  C   ILE A 171      43.530 -44.590  73.340  1.00  0.00           C
ATOM   2608  O   ILE A 171      43.480 -44.720  72.120  1.00  0.00           O
ATOM   2609  N   TYR A 172      42.890 -45.340  74.280  1.00  0.00           N
ATOM   2610  H   TYR A 172      42.860 -44.980  75.230  1.00  0.00           H
ATOM   2611  CA  TYR A 172      42.410 -46.660  73.980  1.00  0.00           C
ATOM   2612  HA  TYR A 172      43.100 -47.050  73.230  1.00  0.00           H
ATOM   2613  CB  TYR A 172      42.550 -47.460  75.270  1.00  0.00           C
ATOM   2614  HB1 TYR A 172      41.720 -47.100  75.870  1.00  0.00           H
ATOM   2615  HB2 TYR A 172      43.500 -47.240  75.740  1.00  0.00           H
ATOM   2616  CG  TYR A 172      42.260 -48.930  75.150  1.00  0.00           C
ATOM   2617  CD1 TYR A 172      40.960 -49.480  75.050  1.00  0.00           C
ATOM   2618  HD1 TYR A 172      40.080 -48.850  75.040  1.00  0.00           H
ATOM   2619  CE1 TYR A 172      40.690 -50.890  75.090  1.00  0.00           C
ATOM   2620  HE1 TYR A 172      39.690 -51.280  75.070  1.00  0.00           H
ATOM   2621  CZ  TYR A 172      41.830 -51.790  75.050  1.00  0.00           C
ATOM   2622  OH  TYR A 172      41.640 -53.100  75.260  1.00  0.00           O
ATOM   2623  HH  TYR A 172      42.540 -53.450  75.330  1.00  0.00           H
ATOM   2624  CE2 TYR A 172      43.140 -51.250  75.120  1.00  0.00           C
ATOM   2625  HE2 TYR A 172      43.980 -51.930  75.120  1.00  0.00           H
ATOM   2626  CD2 TYR A 172      43.350 -49.830  75.170  1.00  0.00           C
ATOM   2627  HD2 TYR A 172      44.350 -49.430  75.100  1.00  0.00           H
ATOM   2628  C   TYR A 172      41.010 -46.600  73.350  1.00  0.00           C
ATOM   2629  O   TYR A 172      40.160 -45.820  73.810  1.00  0.00           O
ATOM   2630  N   PRO A 173      40.750 -47.310  72.230  1.00  0.00           N
ATOM   2631  CD  PRO A 173      41.710 -48.120  71.530  1.00  0.00           C
ATOM   2632  HD1 PRO A 173      41.980 -48.960  72.170  1.00  0.00           H
ATOM   2633  HD2 PRO A 173      42.540 -47.500  71.200  1.00  0.00           H
ATOM   2634  CG  PRO A 173      40.900 -48.600  70.320  1.00  0.00           C
ATOM   2635  HG1 PRO A 173      40.500 -49.590  70.570  1.00  0.00           H
ATOM   2636  HG2 PRO A 173      41.480 -48.610  69.400  1.00  0.00           H
ATOM   2637  CB  PRO A 173      39.730 -47.660  70.150  1.00  0.00           C
ATOM   2638  HB1 PRO A 173      38.900 -48.250  69.770  1.00  0.00           H
ATOM   2639  HB2 PRO A 173      40.000 -46.850  69.470  1.00  0.00           H
ATOM   2640  CA  PRO A 173      39.490 -47.100  71.530  1.00  0.00           C
ATOM   2641  HA  PRO A 173      39.310 -46.030  71.480  1.00  0.00           H
ATOM   2642  C   PRO A 173      38.330 -47.790  72.240  1.00  0.00           C
ATOM   2643  O   PRO A 173      38.450 -48.920  72.760  1.00  0.00           O
ATOM   2644  N   ALA A 174      37.120 -47.210  72.210  1.00  0.00           N
ATOM   2645  H   ALA A 174      36.910 -46.360  71.700  1.00  0.00           H
ATOM   2646  CA  ALA A 174      35.910 -47.790  72.760  1.00  0.00           C
ATOM   2647  HA  ALA A 174      36.180 -48.830  72.930  1.00  0.00           H
ATOM   2648  CB  ALA A 174      35.650 -47.190  74.150  1.00  0.00           C
ATOM   2649  HB1 ALA A 174      34.690 -47.480  74.570  1.00  0.00           H
ATOM   2650  HB2 ALA A 174      36.470 -47.550  74.780  1.00  0.00           H
ATOM   2651  HB3 ALA A 174      35.600 -46.110  74.090  1.00  0.00           H
ATOM   2652  C   ALA A 174      34.720 -47.730  71.800  1.00  0.00           C
ATOM   2653  O   ALA A 174      34.580 -46.750  71.040  1.00  0.00           O
ATOM   2654  N   PRO A 175      33.860 -48.790  71.870  1.00  0.00           N
ATOM   2655  CD  PRO A 175      33.960 -49.980  72.660  1.00  0.00           C
ATOM   2656  HD1 PRO A 175      33.670 -49.750  73.690  1.00  0.00           H
ATOM   2657  HD2 PRO A 175      34.850 -50.610  72.710  1.00  0.00           H
ATOM   2658  CG  PRO A 175      32.900 -50.940  72.130  1.00  0.00           C
ATOM   2659  HG1 PRO A 175      32.500 -51.540  72.940  1.00  0.00           H
ATOM   2660  HG2 PRO A 175      33.190 -51.530  71.260  1.00  0.00           H
ATOM   2661  CB  PRO A 175      31.830 -50.020  71.620  1.00  0.00           C
ATOM   2662  HB1 PRO A 175      31.320 -49.650  72.520  1.00  0.00           H
ATOM   2663  HB2 PRO A 175      31.220 -50.530  70.880  1.00  0.00           H
ATOM   2664  CA  PRO A 175      32.680 -48.930  70.960  1.00  0.00           C
ATOM   2665  HA  PRO A 175      32.990 -49.290  69.980  1.00  0.00           H
ATOM   2666  C   PRO A 175      31.800 -47.710  70.700  1.00  0.00           C
ATOM   2667  O   PRO A 175      31.380 -47.430  69.550  1.00  0.00           O
ATOM   2668  N   GLN A 176      31.590 -46.840  71.730  1.00  0.00           N
ATOM   2669  H   GLN A 176      31.730 -47.170  72.680  1.00  0.00           H
ATOM   2670  CA  GLN A 176      30.800 -45.590  71.590  1.00  0.00           C
ATOM   2671  HA  GLN A 176      29.820 -45.800  71.150  1.00  0.00           H
ATOM   2672  CB  GLN A 176      30.730 -44.930  72.970  1.00  0.00           C
ATOM   2673  HB1 GLN A 176      31.710 -44.810  73.420  1.00  0.00           H
ATOM   2674  HB2 GLN A 176      30.140 -45.670  73.520  1.00  0.00           H
ATOM   2675  CG  GLN A 176      29.970 -43.610  73.020  1.00  0.00           C
ATOM   2676  HG1 GLN A 176      30.450 -42.920  72.330  1.00  0.00           H
ATOM   2677  HG2 GLN A 176      30.150 -43.250  74.030  1.00  0.00           H
ATOM   2678  CD  GLN A 176      28.530 -43.690  72.750  1.00  0.00           C
ATOM   2679  OE1 GLN A 176      27.760 -43.810  73.730  1.00  0.00           O
ATOM   2680  NE2 GLN A 176      28.070 -43.970  71.540  1.00  0.00           N
ATOM   2681 1HE2 GLN A 176      28.740 -43.990  70.780  1.00  0.00           H
ATOM   2682 2HE2 GLN A 176      27.070 -44.060  71.410  1.00  0.00           H
ATOM   2683  C   GLN A 176      31.400 -44.650  70.500  1.00  0.00           C
ATOM   2684  O   GLN A 176      30.680 -43.790  69.980  1.00  0.00           O
ATOM   2685  N   VAL A 177      32.760 -44.680  70.350  1.00  0.00           N
ATOM   2686  H   VAL A 177      33.330 -45.420  70.730  1.00  0.00           H
ATOM   2687  CA  VAL A 177      33.660 -43.760  69.550  1.00  0.00           C
ATOM   2688  HA  VAL A 177      33.100 -43.210  68.800  1.00  0.00           H
ATOM   2689  CB  VAL A 177      34.370 -42.750  70.510  1.00  0.00           C
ATOM   2690  HB  VAL A 177      35.000 -42.140  69.870  1.00  0.00           H
ATOM   2691  CG1 VAL A 177      33.420 -41.860  71.150  1.00  0.00           C
ATOM   2692 1HG1 VAL A 177      32.540 -41.660  70.540  1.00  0.00           H
ATOM   2693 2HG1 VAL A 177      33.240 -42.220  72.160  1.00  0.00           H
ATOM   2694 3HG1 VAL A 177      33.850 -40.870  71.300  1.00  0.00           H
ATOM   2695  CG2 VAL A 177      35.150 -43.490  71.600  1.00  0.00           C
ATOM   2696 1HG2 VAL A 177      34.420 -43.950  72.260  1.00  0.00           H
ATOM   2697 2HG2 VAL A 177      35.740 -44.260  71.110  1.00  0.00           H
ATOM   2698 3HG2 VAL A 177      35.830 -42.870  72.190  1.00  0.00           H
ATOM   2699  C   VAL A 177      34.620 -44.560  68.670  1.00  0.00           C
ATOM   2700  O   VAL A 177      35.700 -44.110  68.190  1.00  0.00           O
ATOM   2701  N   SER A 178      34.220 -45.820  68.360  1.00  0.00           N
ATOM   2702  H   SER A 178      33.330 -46.160  68.700  1.00  0.00           H
ATOM   2703  CA  SER A 178      35.050 -46.760  67.510  1.00  0.00           C
ATOM   2704  HA  SER A 178      36.060 -46.850  67.920  1.00  0.00           H
ATOM   2705  CB  SER A 178      34.480 -48.190  67.520  1.00  0.00           C
ATOM   2706  HB1 SER A 178      33.450 -48.140  67.150  1.00  0.00           H
ATOM   2707  HB2 SER A 178      34.340 -48.630  68.510  1.00  0.00           H
ATOM   2708  OG  SER A 178      35.270 -49.110  66.790  1.00  0.00           O
ATOM   2709  HG  SER A 178      36.180 -49.010  67.090  1.00  0.00           H
ATOM   2710  C   SER A 178      35.200 -46.280  66.080  1.00  0.00           C
ATOM   2711  O   SER A 178      34.240 -46.310  65.330  1.00  0.00           O
ATOM   2712  N   THR A 179      36.350 -45.990  65.630  1.00  0.00           N
ATOM   2713  H   THR A 179      37.140 -46.180  66.230  1.00  0.00           H
ATOM   2714  CA  THR A 179      36.620 -45.350  64.390  1.00  0.00           C
ATOM   2715  HA  THR A 179      35.970 -44.490  64.310  1.00  0.00           H
ATOM   2716  CB  THR A 179      38.010 -44.730  64.430  1.00  0.00           C
ATOM   2717  HB  THR A 179      38.770 -45.490  64.620  1.00  0.00           H
ATOM   2718  CG2 THR A 179      38.340 -44.040  63.120  1.00  0.00           C
ATOM   2719 1HG2 THR A 179      37.530 -43.360  62.850  1.00  0.00           H
ATOM   2720 2HG2 THR A 179      39.210 -43.400  63.220  1.00  0.00           H
ATOM   2721 3HG2 THR A 179      38.390 -44.820  62.360  1.00  0.00           H
ATOM   2722  OG1 THR A 179      38.090 -43.830  65.460  1.00  0.00           O
ATOM   2723  HG1 THR A 179      39.030 -43.650  65.540  1.00  0.00           H
ATOM   2724  C   THR A 179      36.380 -46.280  63.240  1.00  0.00           C
ATOM   2725  O   THR A 179      35.790 -45.930  62.240  1.00  0.00           O
ATOM   2726  N   ALA A 180      36.880 -47.530  63.400  1.00  0.00           N
ATOM   2727  H   ALA A 180      37.340 -47.730  64.270  1.00  0.00           H
ATOM   2728  CA  ALA A 180      36.910 -48.630  62.430  1.00  0.00           C
ATOM   2729  HA  ALA A 180      36.080 -48.500  61.730  1.00  0.00           H
ATOM   2730  CB  ALA A 180      38.250 -48.510  61.680  1.00  0.00           C
ATOM   2731  HB1 ALA A 180      38.390 -49.410  61.090  1.00  0.00           H
ATOM   2732  HB2 ALA A 180      38.150 -47.610  61.070  1.00  0.00           H
ATOM   2733  HB3 ALA A 180      39.030 -48.380  62.420  1.00  0.00           H
ATOM   2734  C   ALA A 180      36.690 -49.980  63.160  1.00  0.00           C
ATOM   2735  O   ALA A 180      36.930 -50.060  64.350  1.00  0.00           O
ATOM   2736  N   VAL A 181      36.440 -51.080  62.430  1.00  0.00           N
ATOM   2737  H   VAL A 181      36.380 -51.000  61.420  1.00  0.00           H
ATOM   2738  CA  VAL A 181      36.410 -52.530  62.770  1.00  0.00           C
ATOM   2739  HA  VAL A 181      35.970 -52.650  63.760  1.00  0.00           H
ATOM   2740  CB  VAL A 181      35.540 -53.350  61.820  1.00  0.00           C
ATOM   2741  HB  VAL A 181      35.890 -54.370  61.930  1.00  0.00           H
ATOM   2742  CG1 VAL A 181      34.060 -53.350  62.030  1.00  0.00           C
ATOM   2743 1HG1 VAL A 181      33.660 -52.390  62.370  1.00  0.00           H
ATOM   2744 2HG1 VAL A 181      33.590 -53.650  61.090  1.00  0.00           H
ATOM   2745 3HG1 VAL A 181      33.780 -54.020  62.840  1.00  0.00           H
ATOM   2746  CG2 VAL A 181      35.740 -53.060  60.330  1.00  0.00           C
ATOM   2747 1HG2 VAL A 181      36.770 -52.840  60.060  1.00  0.00           H
ATOM   2748 2HG2 VAL A 181      35.340 -53.940  59.820  1.00  0.00           H
ATOM   2749 3HG2 VAL A 181      35.190 -52.150  60.130  1.00  0.00           H
ATOM   2750  C   VAL A 181      37.750 -53.090  62.930  1.00  0.00           C
ATOM   2751  O   VAL A 181      37.900 -54.180  63.510  1.00  0.00           O
ATOM   2752  N   VAL A 182      38.740 -52.360  62.400  1.00  0.00           N
ATOM   2753  H   VAL A 182      38.590 -51.580  61.780  1.00  0.00           H
ATOM   2754  CA  VAL A 182      40.150 -52.780  62.390  1.00  0.00           C
ATOM   2755  HA  VAL A 182      40.110 -53.830  62.650  1.00  0.00           H
ATOM   2756  CB  VAL A 182      40.670 -52.830  60.930  1.00  0.00           C
ATOM   2757  HB  VAL A 182      41.740 -53.050  60.900  1.00  0.00           H
ATOM   2758  CG1 VAL A 182      40.100 -53.930  60.060  1.00  0.00           C
ATOM   2759 1HG1 VAL A 182      39.060 -53.780  59.800  1.00  0.00           H
ATOM   2760 2HG1 VAL A 182      40.670 -54.050  59.140  1.00  0.00           H
ATOM   2761 3HG1 VAL A 182      40.300 -54.890  60.530  1.00  0.00           H
ATOM   2762  CG2 VAL A 182      40.450 -51.480  60.250  1.00  0.00           C
ATOM   2763 1HG2 VAL A 182      41.060 -51.560  59.350  1.00  0.00           H
ATOM   2764 2HG2 VAL A 182      39.410 -51.310  59.980  1.00  0.00           H
ATOM   2765 3HG2 VAL A 182      40.810 -50.580  60.750  1.00  0.00           H
ATOM   2766  C   VAL A 182      41.100 -52.040  63.360  1.00  0.00           C
ATOM   2767  O   VAL A 182      42.320 -52.260  63.280  1.00  0.00           O
ATOM   2768  N   GLU A 183      40.570 -51.360  64.320  1.00  0.00           N
ATOM   2769  H   GLU A 183      39.560 -51.280  64.260  1.00  0.00           H
ATOM   2770  CA  GLU A 183      41.270 -50.820  65.470  1.00  0.00           C
ATOM   2771  HA  GLU A 183      42.040 -50.180  65.060  1.00  0.00           H
ATOM   2772  CB  GLU A 183      40.280 -49.960  66.380  1.00  0.00           C
ATOM   2773  HB1 GLU A 183      40.830 -49.670  67.270  1.00  0.00           H
ATOM   2774  HB2 GLU A 183      39.540 -50.680  66.750  1.00  0.00           H
ATOM   2775  CG  GLU A 183      39.570 -48.750  65.800  1.00  0.00           C
ATOM   2776  HG1 GLU A 183      38.900 -48.920  64.950  1.00  0.00           H
ATOM   2777  HG2 GLU A 183      40.400 -48.120  65.490  1.00  0.00           H
ATOM   2778  CD  GLU A 183      38.680 -48.090  66.880  1.00  0.00           C
ATOM   2779  OE1 GLU A 183      38.820 -46.870  67.000  1.00  0.00           O
ATOM   2780  OE2 GLU A 183      37.770 -48.730  67.500  1.00  0.00           O
ATOM   2781  C   GLU A 183      41.940 -51.990  66.310  1.00  0.00           C
ATOM   2782  O   GLU A 183      43.090 -51.730  66.690  1.00  0.00           O
ATOM   2783  N   PRO A 184      41.320 -53.160  66.600  1.00  0.00           N
ATOM   2784  CD  PRO A 184      39.890 -53.500  66.500  1.00  0.00           C
ATOM   2785  HD1 PRO A 184      39.630 -53.910  65.520  1.00  0.00           H
ATOM   2786  HD2 PRO A 184      39.160 -52.720  66.700  1.00  0.00           H
ATOM   2787  CG  PRO A 184      39.720 -54.720  67.410  1.00  0.00           C
ATOM   2788  HG1 PRO A 184      38.840 -55.300  67.140  1.00  0.00           H
ATOM   2789  HG2 PRO A 184      39.540 -54.350  68.420  1.00  0.00           H
ATOM   2790  CB  PRO A 184      41.020 -55.500  67.220  1.00  0.00           C
ATOM   2791  HB1 PRO A 184      41.060 -55.980  66.240  1.00  0.00           H
ATOM   2792  HB2 PRO A 184      41.170 -56.150  68.080  1.00  0.00           H
ATOM   2793  CA  PRO A 184      41.980 -54.320  67.140  1.00  0.00           C
ATOM   2794  HA  PRO A 184      42.250 -54.070  68.170  1.00  0.00           H
ATOM   2795  C   PRO A 184      43.220 -54.790  66.440  1.00  0.00           C
ATOM   2796  O   PRO A 184      44.140 -55.220  67.130  1.00  0.00           O
ATOM   2797  N   TYR A 185      43.280 -54.530  65.140  1.00  0.00           N
ATOM   2798  H   TYR A 185      42.560 -54.020  64.640  1.00  0.00           H
ATOM   2799  CA  TYR A 185      44.480 -54.820  64.360  1.00  0.00           C
ATOM   2800  HA  TYR A 185      44.900 -55.760  64.720  1.00  0.00           H
ATOM   2801  CB  TYR A 185      44.150 -55.000  62.860  1.00  0.00           C
ATOM   2802  HB1 TYR A 185      45.000 -54.730  62.230  1.00  0.00           H
ATOM   2803  HB2 TYR A 185      43.480 -54.200  62.530  1.00  0.00           H
ATOM   2804  CG  TYR A 185      43.530 -56.310  62.410  1.00  0.00           C
ATOM   2805  CD1 TYR A 185      43.450 -57.470  63.180  1.00  0.00           C
ATOM   2806  HD1 TYR A 185      43.810 -57.480  64.200  1.00  0.00           H
ATOM   2807  CE1 TYR A 185      43.060 -58.670  62.520  1.00  0.00           C
ATOM   2808  HE1 TYR A 185      43.040 -59.630  63.020  1.00  0.00           H
ATOM   2809  CZ  TYR A 185      42.520 -58.630  61.200  1.00  0.00           C
ATOM   2810  OH  TYR A 185      42.140 -59.780  60.620  1.00  0.00           O
ATOM   2811  HH  TYR A 185      41.670 -59.580  59.810  1.00  0.00           H
ATOM   2812  CE2 TYR A 185      42.640 -57.430  60.440  1.00  0.00           C
ATOM   2813  HE2 TYR A 185      42.360 -57.450  59.400  1.00  0.00           H
ATOM   2814  CD2 TYR A 185      43.130 -56.270  61.050  1.00  0.00           C
ATOM   2815  HD2 TYR A 185      43.270 -55.350  60.490  1.00  0.00           H
ATOM   2816  C   TYR A 185      45.560 -53.760  64.560  1.00  0.00           C
ATOM   2817  O   TYR A 185      46.760 -54.110  64.710  1.00  0.00           O
ATOM   2818  N   ASN A 186      45.230 -52.480  64.280  1.00  0.00           N
ATOM   2819  H   ASN A 186      44.240 -52.360  64.070  1.00  0.00           H
ATOM   2820  CA  ASN A 186      46.120 -51.320  64.340  1.00  0.00           C
ATOM   2821  HA  ASN A 186      46.870 -51.400  63.550  1.00  0.00           H
ATOM   2822  CB  ASN A 186      45.290 -50.060  64.070  1.00  0.00           C
ATOM   2823  HB1 ASN A 186      45.830 -49.190  64.440  1.00  0.00           H
ATOM   2824  HB2 ASN A 186      44.400 -50.040  64.700  1.00  0.00           H
ATOM   2825  CG  ASN A 186      44.820 -49.900  62.580  1.00  0.00           C
ATOM   2826  OD1 ASN A 186      45.380 -50.450  61.620  1.00  0.00           O
ATOM   2827  ND2 ASN A 186      43.780 -49.040  62.420  1.00  0.00           N
ATOM   2828 1HD2 ASN A 186      43.360 -48.560  63.210  1.00  0.00           H
ATOM   2829 2HD2 ASN A 186      43.390 -48.900  61.500  1.00  0.00           H
ATOM   2830  C   ASN A 186      46.800 -51.110  65.750  1.00  0.00           C
ATOM   2831  O   ASN A 186      47.950 -50.670  65.840  1.00  0.00           O
ATOM   2832  N   SER A 187      46.080 -51.390  66.840  1.00  0.00           N
ATOM   2833  H   SER A 187      45.100 -51.620  66.750  1.00  0.00           H
ATOM   2834  CA  SER A 187      46.550 -51.280  68.240  1.00  0.00           C
ATOM   2835  HA  SER A 187      47.190 -50.400  68.300  1.00  0.00           H
ATOM   2836  CB  SER A 187      45.440 -51.240  69.200  1.00  0.00           C
ATOM   2837  HB1 SER A 187      44.930 -50.310  68.960  1.00  0.00           H
ATOM   2838  HB2 SER A 187      45.800 -51.270  70.230  1.00  0.00           H
ATOM   2839  OG  SER A 187      44.520 -52.320  69.020  1.00  0.00           O
ATOM   2840  HG  SER A 187      43.870 -52.040  68.380  1.00  0.00           H
ATOM   2841  C   SER A 187      47.560 -52.390  68.560  1.00  0.00           C
ATOM   2842  O   SER A 187      48.490 -52.100  69.260  1.00  0.00           O
ATOM   2843  N   ILE A 188      47.290 -53.590  68.120  1.00  0.00           N
ATOM   2844  H   ILE A 188      46.480 -53.660  67.520  1.00  0.00           H
ATOM   2845  CA  ILE A 188      48.300 -54.690  68.110  1.00  0.00           C
ATOM   2846  HA  ILE A 188      48.830 -54.610  69.060  1.00  0.00           H
ATOM   2847  CB  ILE A 188      47.640 -56.070  67.990  1.00  0.00           C
ATOM   2848  HB  ILE A 188      46.780 -56.020  67.330  1.00  0.00           H
ATOM   2849  CG2 ILE A 188      48.650 -57.180  67.490  1.00  0.00           C
ATOM   2850 1HG2 ILE A 188      48.900 -56.980  66.450  1.00  0.00           H
ATOM   2851 2HG2 ILE A 188      49.530 -57.210  68.130  1.00  0.00           H
ATOM   2852 3HG2 ILE A 188      48.260 -58.180  67.640  1.00  0.00           H
ATOM   2853  CG1 ILE A 188      47.100 -56.320  69.470  1.00  0.00           C
ATOM   2854 1HG1 ILE A 188      46.490 -55.470  69.780  1.00  0.00           H
ATOM   2855 2HG1 ILE A 188      47.830 -56.300  70.290  1.00  0.00           H
ATOM   2856  CD  ILE A 188      46.230 -57.630  69.610  1.00  0.00           C
ATOM   2857  HD1 ILE A 188      45.440 -57.530  68.860  1.00  0.00           H
ATOM   2858  HD2 ILE A 188      46.820 -58.510  69.370  1.00  0.00           H
ATOM   2859  HD3 ILE A 188      45.740 -57.790  70.570  1.00  0.00           H
ATOM   2860  C   ILE A 188      49.520 -54.420  67.200  1.00  0.00           C
ATOM   2861  O   ILE A 188      50.650 -54.520  67.750  1.00  0.00           O
ATOM   2862  N   LEU A 189      49.410 -54.090  65.930  1.00  0.00           N
ATOM   2863  H   LEU A 189      48.460 -53.940  65.620  1.00  0.00           H
ATOM   2864  CA  LEU A 189      50.520 -53.680  65.130  1.00  0.00           C
ATOM   2865  HA  LEU A 189      51.200 -54.530  64.960  1.00  0.00           H
ATOM   2866  CB  LEU A 189      50.010 -53.190  63.750  1.00  0.00           C
ATOM   2867  HB1 LEU A 189      50.840 -52.700  63.250  1.00  0.00           H
ATOM   2868  HB2 LEU A 189      49.190 -52.480  63.860  1.00  0.00           H
ATOM   2869  CG  LEU A 189      49.590 -54.320  62.780  1.00  0.00           C
ATOM   2870  HG  LEU A 189      48.820 -54.930  63.260  1.00  0.00           H
ATOM   2871  CD1 LEU A 189      48.790 -53.720  61.620  1.00  0.00           C
ATOM   2872 1HD1 LEU A 189      49.330 -52.980  61.020  1.00  0.00           H
ATOM   2873 2HD1 LEU A 189      48.530 -54.560  60.980  1.00  0.00           H
ATOM   2874 3HD1 LEU A 189      47.880 -53.260  62.010  1.00  0.00           H
ATOM   2875  CD2 LEU A 189      50.690 -55.260  62.390  1.00  0.00           C
ATOM   2876 1HD2 LEU A 189      50.410 -55.880  61.530  1.00  0.00           H
ATOM   2877 2HD2 LEU A 189      51.560 -54.700  62.050  1.00  0.00           H
ATOM   2878 3HD2 LEU A 189      51.110 -55.870  63.190  1.00  0.00           H
ATOM   2879  C   LEU A 189      51.380 -52.550  65.860  1.00  0.00           C
ATOM   2880  O   LEU A 189      52.600 -52.630  65.830  1.00  0.00           O
ATOM   2881  N   THR A 190      50.770 -51.570  66.560  1.00  0.00           N
ATOM   2882  H   THR A 190      49.770 -51.500  66.480  1.00  0.00           H
ATOM   2883  CA  THR A 190      51.460 -50.550  67.390  1.00  0.00           C
ATOM   2884  HA  THR A 190      52.160 -49.990  66.780  1.00  0.00           H
ATOM   2885  CB  THR A 190      50.600 -49.570  68.160  1.00  0.00           C
ATOM   2886  HB  THR A 190      50.150 -50.000  69.060  1.00  0.00           H
ATOM   2887  CG2 THR A 190      51.540 -48.370  68.470  1.00  0.00           C
ATOM   2888 1HG2 THR A 190      50.890 -47.670  68.990  1.00  0.00           H
ATOM   2889 2HG2 THR A 190      52.460 -48.530  69.040  1.00  0.00           H
ATOM   2890 3HG2 THR A 190      51.990 -47.960  67.570  1.00  0.00           H
ATOM   2891  OG1 THR A 190      49.620 -49.020  67.370  1.00  0.00           O
ATOM   2892  HG1 THR A 190      48.870 -49.600  67.210  1.00  0.00           H
ATOM   2893  C   THR A 190      52.240 -51.260  68.510  1.00  0.00           C
ATOM   2894  O   THR A 190      53.430 -51.010  68.730  1.00  0.00           O
ATOM   2895  N   THR A 191      51.590 -52.130  69.240  1.00  0.00           N
ATOM   2896  H   THR A 191      50.610 -52.250  69.030  1.00  0.00           H
ATOM   2897  CA  THR A 191      52.200 -52.820  70.380  1.00  0.00           C
ATOM   2898  HA  THR A 191      52.580 -52.010  70.990  1.00  0.00           H
ATOM   2899  CB  THR A 191      51.080 -53.630  71.130  1.00  0.00           C
ATOM   2900  HB  THR A 191      50.790 -54.510  70.560  1.00  0.00           H
ATOM   2901  CG2 THR A 191      51.620 -54.120  72.480  1.00  0.00           C
ATOM   2902 1HG2 THR A 191      51.830 -53.190  73.020  1.00  0.00           H
ATOM   2903 2HG2 THR A 191      50.790 -54.650  72.950  1.00  0.00           H
ATOM   2904 3HG2 THR A 191      52.540 -54.680  72.360  1.00  0.00           H
ATOM   2905  OG1 THR A 191      49.930 -52.880  71.410  1.00  0.00           O
ATOM   2906  HG1 THR A 191      49.340 -52.850  70.650  1.00  0.00           H
ATOM   2907  C   THR A 191      53.350 -53.740  70.000  1.00  0.00           C
ATOM   2908  O   THR A 191      54.330 -53.870  70.720  1.00  0.00           O
ATOM   2909  N   HIS A 192      53.320 -54.320  68.800  1.00  0.00           N
ATOM   2910  H   HIS A 192      52.470 -54.180  68.270  1.00  0.00           H
ATOM   2911  CA  HIS A 192      54.360 -55.050  68.100  1.00  0.00           C
ATOM   2912  HA  HIS A 192      54.710 -55.840  68.770  1.00  0.00           H
ATOM   2913  CB  HIS A 192      53.730 -55.720  66.910  1.00  0.00           C
ATOM   2914  HB1 HIS A 192      53.180 -55.000  66.310  1.00  0.00           H
ATOM   2915  HB2 HIS A 192      53.070 -56.490  67.310  1.00  0.00           H
ATOM   2916  CG  HIS A 192      54.670 -56.520  66.100  1.00  0.00           C
ATOM   2917  ND1 HIS A 192      55.400 -57.580  66.530  1.00  0.00           N
ATOM   2918  HD1 HIS A 192      55.770 -57.700  67.460  1.00  0.00           H
ATOM   2919  CE1 HIS A 192      55.840 -58.220  65.460  1.00  0.00           C
ATOM   2920  HE1 HIS A 192      56.490 -59.090  65.490  1.00  0.00           H
ATOM   2921  NE2 HIS A 192      55.360 -57.660  64.290  1.00  0.00           N
ATOM   2922  HE2 HIS A 192      55.560 -57.920  63.340  1.00  0.00           H
ATOM   2923  CD2 HIS A 192      54.610 -56.580  64.750  1.00  0.00           C
ATOM   2924  HD2 HIS A 192      54.060 -55.870  64.150  1.00  0.00           H
ATOM   2925  C   HIS A 192      55.690 -54.200  67.900  1.00  0.00           C
ATOM   2926  O   HIS A 192      56.800 -54.750  67.770  1.00  0.00           O
ATOM   2927  N   THR A 193      55.540 -52.880  67.840  1.00  0.00           N
ATOM   2928  H   THR A 193      54.610 -52.500  67.880  1.00  0.00           H
ATOM   2929  CA  THR A 193      56.630 -51.850  67.770  1.00  0.00           C
ATOM   2930  HA  THR A 193      57.480 -52.300  67.260  1.00  0.00           H
ATOM   2931  CB  THR A 193      56.200 -50.570  67.030  1.00  0.00           C
ATOM   2932  HB  THR A 193      55.360 -50.090  67.530  1.00  0.00           H
ATOM   2933  CG2 THR A 193      57.300 -49.440  66.920  1.00  0.00           C
ATOM   2934 1HG2 THR A 193      58.260 -49.810  66.550  1.00  0.00           H
ATOM   2935 2HG2 THR A 193      56.970 -48.620  66.290  1.00  0.00           H
ATOM   2936 3HG2 THR A 193      57.520 -49.010  67.890  1.00  0.00           H
ATOM   2937  OG1 THR A 193      55.780 -50.980  65.790  1.00  0.00           O
ATOM   2938  HG1 THR A 193      56.620 -51.040  65.320  1.00  0.00           H
ATOM   2939  C   THR A 193      57.040 -51.480  69.150  1.00  0.00           C
ATOM   2940  O   THR A 193      58.220 -51.470  69.450  1.00  0.00           O
ATOM   2941  N   THR A 194      56.150 -51.240  70.050  1.00  0.00           N
ATOM   2942  H   THR A 194      55.190 -51.210  69.740  1.00  0.00           H
ATOM   2943  CA  THR A 194      56.470 -50.510  71.320  1.00  0.00           C
ATOM   2944  HA  THR A 194      57.170 -49.710  71.100  1.00  0.00           H
ATOM   2945  CB  THR A 194      55.190 -49.900  71.900  1.00  0.00           C
ATOM   2946  HB  THR A 194      55.380 -49.340  72.820  1.00  0.00           H
ATOM   2947  CG2 THR A 194      54.590 -48.850  71.000  1.00  0.00           C
ATOM   2948 1HG2 THR A 194      55.020 -47.860  71.170  1.00  0.00           H
ATOM   2949 2HG2 THR A 194      54.710 -49.100  69.940  1.00  0.00           H
ATOM   2950 3HG2 THR A 194      53.530 -48.740  71.220  1.00  0.00           H
ATOM   2951  OG1 THR A 194      54.300 -50.890  72.240  1.00  0.00           O
ATOM   2952  HG1 THR A 194      53.760 -50.510  72.930  1.00  0.00           H
ATOM   2953  C   THR A 194      57.170 -51.380  72.410  1.00  0.00           C
ATOM   2954  O   THR A 194      58.040 -50.930  73.160  1.00  0.00           O
ATOM   2955  N   LEU A 195      56.920 -52.670  72.400  1.00  0.00           N
ATOM   2956  H   LEU A 195      56.150 -52.970  71.820  1.00  0.00           H
ATOM   2957  CA  LEU A 195      57.590 -53.720  73.230  1.00  0.00           C
ATOM   2958  HA  LEU A 195      57.560 -53.400  74.270  1.00  0.00           H
ATOM   2959  CB  LEU A 195      56.950 -55.130  73.040  1.00  0.00           C
ATOM   2960  HB1 LEU A 195      57.510 -55.840  73.650  1.00  0.00           H
ATOM   2961  HB2 LEU A 195      57.170 -55.480  72.030  1.00  0.00           H
ATOM   2962  CG  LEU A 195      55.460 -55.190  73.520  1.00  0.00           C
ATOM   2963  HG  LEU A 195      55.000 -54.440  72.890  1.00  0.00           H
ATOM   2964  CD1 LEU A 195      54.880 -56.590  73.220  1.00  0.00           C
ATOM   2965 1HD1 LEU A 195      53.800 -56.690  73.180  1.00  0.00           H
ATOM   2966 2HD1 LEU A 195      55.190 -56.760  72.190  1.00  0.00           H
ATOM   2967 3HD1 LEU A 195      55.190 -57.370  73.910  1.00  0.00           H
ATOM   2968  CD2 LEU A 195      55.150 -54.980  75.010  1.00  0.00           C
ATOM   2969 1HD2 LEU A 195      55.510 -54.040  75.430  1.00  0.00           H
ATOM   2970 2HD2 LEU A 195      54.080 -55.050  75.200  1.00  0.00           H
ATOM   2971 3HD2 LEU A 195      55.540 -55.900  75.460  1.00  0.00           H
ATOM   2972  C   LEU A 195      59.090 -53.720  73.000  1.00  0.00           C
ATOM   2973  O   LEU A 195      59.850 -54.190  73.870  1.00  0.00           O
ATOM   2974  N   GLU A 196      59.540 -53.130  71.890  1.00  0.00           N
ATOM   2975  H   GLU A 196      58.850 -52.810  71.230  1.00  0.00           H
ATOM   2976  CA  GLU A 196      61.030 -52.980  71.580  1.00  0.00           C
ATOM   2977  HA  GLU A 196      61.570 -53.330  72.460  1.00  0.00           H
ATOM   2978  CB  GLU A 196      61.470 -53.970  70.450  1.00  0.00           C
ATOM   2979  HB1 GLU A 196      61.490 -54.960  70.920  1.00  0.00           H
ATOM   2980  HB2 GLU A 196      62.490 -53.640  70.270  1.00  0.00           H
ATOM   2981  CG  GLU A 196      60.620 -54.030  69.150  1.00  0.00           C
ATOM   2982  HG1 GLU A 196      60.350 -53.010  68.850  1.00  0.00           H
ATOM   2983  HG2 GLU A 196      59.690 -54.550  69.390  1.00  0.00           H
ATOM   2984  CD  GLU A 196      61.400 -54.790  68.010  1.00  0.00           C
ATOM   2985  OE1 GLU A 196      61.860 -54.210  67.030  1.00  0.00           O
ATOM   2986  OE2 GLU A 196      61.350 -56.030  68.000  1.00  0.00           O
ATOM   2987  C   GLU A 196      61.460 -51.510  71.430  1.00  0.00           C
ATOM   2988  O   GLU A 196      62.630 -51.250  71.250  1.00  0.00           O
ATOM   2989  N   HIS A 197      60.590 -50.540  71.730  1.00  0.00           N
ATOM   2990  H   HIS A 197      59.670 -50.790  72.080  1.00  0.00           H
ATOM   2991  CA  HIS A 197      60.870 -49.100  71.580  1.00  0.00           C
ATOM   2992  HA  HIS A 197      61.910 -48.870  71.350  1.00  0.00           H
ATOM   2993  CB  HIS A 197      60.230 -48.600  70.290  1.00  0.00           C
ATOM   2994  HB1 HIS A 197      60.170 -47.520  70.380  1.00  0.00           H
ATOM   2995  HB2 HIS A 197      59.240 -49.060  70.320  1.00  0.00           H
ATOM   2996  CG  HIS A 197      60.880 -49.020  68.980  1.00  0.00           C
ATOM   2997  ND1 HIS A 197      60.830 -50.270  68.350  1.00  0.00           N
ATOM   2998  HD1 HIS A 197      60.210 -51.010  68.660  1.00  0.00           H
ATOM   2999  CE1 HIS A 197      61.470 -50.130  67.200  1.00  0.00           C
ATOM   3000  HE1 HIS A 197      61.560 -50.920  66.480  1.00  0.00           H
ATOM   3001  NE2 HIS A 197      61.800 -48.850  66.980  1.00  0.00           N
ATOM   3002  CD2 HIS A 197      61.430 -48.120  68.020  1.00  0.00           C
ATOM   3003  HD2 HIS A 197      61.660 -47.080  68.130  1.00  0.00           H
ATOM   3004  C   HIS A 197      60.470 -48.160  72.710  1.00  0.00           C
ATOM   3005  O   HIS A 197      61.230 -47.250  73.070  1.00  0.00           O
ATOM   3006  N   SER A 198      59.280 -48.370  73.270  1.00  0.00           N
ATOM   3007  H   SER A 198      58.810 -49.230  72.990  1.00  0.00           H
ATOM   3008  CA  SER A 198      58.650 -47.540  74.330  1.00  0.00           C
ATOM   3009  HA  SER A 198      58.830 -46.480  74.120  1.00  0.00           H
ATOM   3010  CB  SER A 198      57.190 -47.720  74.190  1.00  0.00           C
ATOM   3011  HB1 SER A 198      56.660 -47.210  74.990  1.00  0.00           H
ATOM   3012  HB2 SER A 198      56.900 -48.770  74.320  1.00  0.00           H
ATOM   3013  OG  SER A 198      56.740 -47.180  72.970  1.00  0.00           O
ATOM   3014  HG  SER A 198      55.860 -46.800  73.000  1.00  0.00           H
ATOM   3015  C   SER A 198      59.170 -47.910  75.660  1.00  0.00           C
ATOM   3016  O   SER A 198      59.270 -49.130  75.950  1.00  0.00           O
ATOM   3017  N   ASP A 199      59.500 -46.920  76.470  1.00  0.00           N
ATOM   3018  H   ASP A 199      59.430 -46.010  76.030  1.00  0.00           H
ATOM   3019  CA  ASP A 199      60.050 -47.080  77.840  1.00  0.00           C
ATOM   3020  HA  ASP A 199      60.650 -47.980  77.880  1.00  0.00           H
ATOM   3021  CB  ASP A 199      60.950 -45.940  78.350  1.00  0.00           C
ATOM   3022  HB1 ASP A 199      61.210 -46.070  79.400  1.00  0.00           H
ATOM   3023  HB2 ASP A 199      60.390 -45.000  78.350  1.00  0.00           H
ATOM   3024  CG  ASP A 199      62.190 -45.910  77.560  1.00  0.00           C
ATOM   3025  OD1 ASP A 199      62.220 -45.410  76.410  1.00  0.00           O
ATOM   3026  OD2 ASP A 199      63.250 -46.330  78.100  1.00  0.00           O
ATOM   3027  C   ASP A 199      58.880 -47.230  78.830  1.00  0.00           C
ATOM   3028  O   ASP A 199      59.000 -48.020  79.770  1.00  0.00           O
ATOM   3029  N   CYS A 200      57.860 -46.460  78.690  1.00  0.00           N
ATOM   3030  H   CYS A 200      57.890 -45.750  77.970  1.00  0.00           H
ATOM   3031  CA  CYS A 200      56.620 -46.440  79.450  1.00  0.00           C
ATOM   3032  HA  CYS A 200      56.400 -47.470  79.760  1.00  0.00           H
ATOM   3033  CB  CYS A 200      56.930 -45.640  80.710  1.00  0.00           C
ATOM   3034  HB1 CYS A 200      57.340 -44.680  80.400  1.00  0.00           H
ATOM   3035  HB2 CYS A 200      57.600 -46.260  81.300  1.00  0.00           H
ATOM   3036  SG  CYS A 200      55.460 -45.340  81.740  1.00  0.00           S
ATOM   3037  HG  CYS A 200      55.800 -44.160  82.270  1.00  0.00           H
ATOM   3038  C   CYS A 200      55.430 -45.780  78.760  1.00  0.00           C
ATOM   3039  O   CYS A 200      55.650 -44.710  78.190  1.00  0.00           O
ATOM   3040  N   ALA A 201      54.230 -46.420  78.840  1.00  0.00           N
ATOM   3041  H   ALA A 201      54.190 -47.310  79.320  1.00  0.00           H
ATOM   3042  CA  ALA A 201      52.970 -45.860  78.380  1.00  0.00           C
ATOM   3043  HA  ALA A 201      53.170 -44.930  77.860  1.00  0.00           H
ATOM   3044  CB  ALA A 201      52.530 -46.910  77.390  1.00  0.00           C
ATOM   3045  HB1 ALA A 201      53.380 -47.330  76.860  1.00  0.00           H
ATOM   3046  HB2 ALA A 201      52.120 -47.710  77.990  1.00  0.00           H
ATOM   3047  HB3 ALA A 201      51.750 -46.480  76.750  1.00  0.00           H
ATOM   3048  C   ALA A 201      51.960 -45.560  79.460  1.00  0.00           C
ATOM   3049  O   ALA A 201      51.510 -46.430  80.250  1.00  0.00           O
ATOM   3050  N   PHE A 202      51.420 -44.350  79.380  1.00  0.00           N
ATOM   3051  H   PHE A 202      51.850 -43.690  78.740  1.00  0.00           H
ATOM   3052  CA  PHE A 202      50.230 -43.830  80.120  1.00  0.00           C
ATOM   3053  HA  PHE A 202      50.000 -44.510  80.930  1.00  0.00           H
ATOM   3054  CB  PHE A 202      50.450 -42.510  80.790  1.00  0.00           C
ATOM   3055  HB1 PHE A 202      49.610 -42.450  81.480  1.00  0.00           H
ATOM   3056  HB2 PHE A 202      50.260 -41.750  80.030  1.00  0.00           H
ATOM   3057  CG  PHE A 202      51.860 -42.310  81.380  1.00  0.00           C
ATOM   3058  CD1 PHE A 202      52.140 -42.930  82.600  1.00  0.00           C
ATOM   3059  HD1 PHE A 202      51.420 -43.500  83.150  1.00  0.00           H
ATOM   3060  CE1 PHE A 202      53.420 -42.820  83.160  1.00  0.00           C
ATOM   3061  HE1 PHE A 202      53.600 -43.310  84.100  1.00  0.00           H
ATOM   3062  CZ  PHE A 202      54.440 -42.060  82.490  1.00  0.00           C
ATOM   3063  HZ  PHE A 202      55.330 -41.780  83.040  1.00  0.00           H
ATOM   3064  CE2 PHE A 202      54.230 -41.600  81.160  1.00  0.00           C
ATOM   3065  HE2 PHE A 202      54.980 -40.920  80.800  1.00  0.00           H
ATOM   3066  CD2 PHE A 202      52.930 -41.740  80.630  1.00  0.00           C
ATOM   3067  HD2 PHE A 202      52.670 -41.380  79.650  1.00  0.00           H
ATOM   3068  C   PHE A 202      48.960 -43.840  79.260  1.00  0.00           C
ATOM   3069  O   PHE A 202      48.550 -42.940  78.460  1.00  0.00           O
ATOM   3070  N   MET A 203      48.220 -45.020  79.350  1.00  0.00           N
ATOM   3071  H   MET A 203      48.590 -45.650  80.050  1.00  0.00           H
ATOM   3072  CA  MET A 203      46.940 -45.330  78.770  1.00  0.00           C
ATOM   3073  HA  MET A 203      47.020 -44.920  77.770  1.00  0.00           H
ATOM   3074  CB  MET A 203      46.520 -46.810  78.720  1.00  0.00           C
ATOM   3075  HB1 MET A 203      45.530 -46.910  78.290  1.00  0.00           H
ATOM   3076  HB2 MET A 203      46.400 -47.270  79.700  1.00  0.00           H
ATOM   3077  CG  MET A 203      47.480 -47.640  77.880  1.00  0.00           C
ATOM   3078  HG1 MET A 203      48.280 -47.980  78.540  1.00  0.00           H
ATOM   3079  HG2 MET A 203      47.940 -47.140  77.030  1.00  0.00           H
ATOM   3080  SD  MET A 203      46.690 -49.210  77.320  1.00  0.00           S
ATOM   3081  CE  MET A 203      47.650 -49.410  75.790  1.00  0.00           C
ATOM   3082  HE1 MET A 203      47.570 -48.580  75.080  1.00  0.00           H
ATOM   3083  HE2 MET A 203      48.710 -49.480  76.050  1.00  0.00           H
ATOM   3084  HE3 MET A 203      47.590 -50.380  75.310  1.00  0.00           H
ATOM   3085  C   MET A 203      45.760 -44.610  79.390  1.00  0.00           C
ATOM   3086  O   MET A 203      45.770 -44.550  80.620  1.00  0.00           O
ATOM   3087  N   VAL A 204      44.790 -44.150  78.540  1.00  0.00           N
ATOM   3088  H   VAL A 204      44.890 -44.370  77.560  1.00  0.00           H
ATOM   3089  CA  VAL A 204      43.500 -43.590  79.060  1.00  0.00           C
ATOM   3090  HA  VAL A 204      43.280 -43.880  80.080  1.00  0.00           H
ATOM   3091  CB  VAL A 204      43.430 -42.010  78.920  1.00  0.00           C
ATOM   3092  HB  VAL A 204      43.590 -41.660  77.900  1.00  0.00           H
ATOM   3093  CG1 VAL A 204      42.120 -41.450  79.280  1.00  0.00           C
ATOM   3094 1HG1 VAL A 204      41.740 -41.970  80.160  1.00  0.00           H
ATOM   3095 2HG1 VAL A 204      42.260 -40.440  79.680  1.00  0.00           H
ATOM   3096 3HG1 VAL A 204      41.480 -41.400  78.400  1.00  0.00           H
ATOM   3097  CG2 VAL A 204      44.500 -41.320  79.820  1.00  0.00           C
ATOM   3098 1HG2 VAL A 204      44.450 -40.240  79.680  1.00  0.00           H
ATOM   3099 2HG2 VAL A 204      44.330 -41.560  80.870  1.00  0.00           H
ATOM   3100 3HG2 VAL A 204      45.510 -41.650  79.570  1.00  0.00           H
ATOM   3101  C   VAL A 204      42.480 -44.230  78.200  1.00  0.00           C
ATOM   3102  O   VAL A 204      42.580 -44.170  76.990  1.00  0.00           O
ATOM   3103  N   ASP A 205      41.440 -44.850  78.750  1.00  0.00           N
ATOM   3104  H   ASP A 205      41.230 -44.760  79.740  1.00  0.00           H
ATOM   3105  CA  ASP A 205      40.390 -45.610  78.020  1.00  0.00           C
ATOM   3106  HA  ASP A 205      40.750 -45.930  77.040  1.00  0.00           H
ATOM   3107  CB  ASP A 205      39.930 -46.880  78.800  1.00  0.00           C
ATOM   3108  HB1 ASP A 205      39.470 -46.510  79.710  1.00  0.00           H
ATOM   3109  HB2 ASP A 205      40.850 -47.440  78.980  1.00  0.00           H
ATOM   3110  CG  ASP A 205      39.060 -47.820  77.960  1.00  0.00           C
ATOM   3111  OD1 ASP A 205      38.530 -47.460  76.840  1.00  0.00           O
ATOM   3112  OD2 ASP A 205      38.990 -48.950  78.430  1.00  0.00           O
ATOM   3113  C   ASP A 205      39.160 -44.690  77.800  1.00  0.00           C
ATOM   3114  O   ASP A 205      38.630 -44.220  78.780  1.00  0.00           O
ATOM   3115  N   ASN A 206      38.740 -44.530  76.560  1.00  0.00           N
ATOM   3116  H   ASN A 206      39.380 -44.780  75.810  1.00  0.00           H
ATOM   3117  CA  ASN A 206      37.480 -43.860  76.240  1.00  0.00           C
ATOM   3118  HA  ASN A 206      37.570 -42.810  76.530  1.00  0.00           H
ATOM   3119  CB  ASN A 206      37.340 -43.720  74.710  1.00  0.00           C
ATOM   3120  HB1 ASN A 206      36.330 -43.490  74.400  1.00  0.00           H
ATOM   3121  HB2 ASN A 206      37.580 -44.710  74.320  1.00  0.00           H
ATOM   3122  CG  ASN A 206      38.370 -42.740  74.150  1.00  0.00           C
ATOM   3123  OD1 ASN A 206      38.350 -41.550  74.360  1.00  0.00           O
ATOM   3124  ND2 ASN A 206      39.230 -43.230  73.280  1.00  0.00           N
ATOM   3125 1HD2 ASN A 206      39.440 -44.220  73.340  1.00  0.00           H
ATOM   3126 2HD2 ASN A 206      39.900 -42.650  72.780  1.00  0.00           H
ATOM   3127  C   ASN A 206      36.280 -44.500  76.930  1.00  0.00           C
ATOM   3128  O   ASN A 206      35.470 -43.790  77.530  1.00  0.00           O
ATOM   3129  N   GLU A 207      36.250 -45.830  77.120  1.00  0.00           N
ATOM   3130  H   GLU A 207      37.000 -46.370  76.720  1.00  0.00           H
ATOM   3131  CA  GLU A 207      35.230 -46.520  77.970  1.00  0.00           C
ATOM   3132  HA  GLU A 207      34.210 -46.260  77.700  1.00  0.00           H
ATOM   3133  CB  GLU A 207      35.420 -48.120  77.890  1.00  0.00           C
ATOM   3134  HB1 GLU A 207      36.260 -48.430  78.510  1.00  0.00           H
ATOM   3135  HB2 GLU A 207      35.520 -48.380  76.840  1.00  0.00           H
ATOM   3136  CG  GLU A 207      34.160 -48.910  78.200  1.00  0.00           C
ATOM   3137  HG1 GLU A 207      33.830 -48.430  79.120  1.00  0.00           H
ATOM   3138  HG2 GLU A 207      34.480 -49.910  78.500  1.00  0.00           H
ATOM   3139  CD  GLU A 207      33.030 -48.910  77.180  1.00  0.00           C
ATOM   3140  OE1 GLU A 207      33.080 -49.570  76.110  1.00  0.00           O
ATOM   3141  OE2 GLU A 207      32.020 -48.250  77.490  1.00  0.00           O
ATOM   3142  C   GLU A 207      35.300 -46.070  79.460  1.00  0.00           C
ATOM   3143  O   GLU A 207      34.250 -46.110  80.180  1.00  0.00           O
ATOM   3144  N   ALA A 208      36.410 -45.700  80.090  1.00  0.00           N
ATOM   3145  H   ALA A 208      37.270 -45.500  79.580  1.00  0.00           H
ATOM   3146  CA  ALA A 208      36.520 -45.370  81.490  1.00  0.00           C
ATOM   3147  HA  ALA A 208      35.710 -45.920  81.980  1.00  0.00           H
ATOM   3148  CB  ALA A 208      37.820 -45.860  82.030  1.00  0.00           C
ATOM   3149  HB1 ALA A 208      38.670 -45.370  81.560  1.00  0.00           H
ATOM   3150  HB2 ALA A 208      37.930 -45.700  83.110  1.00  0.00           H
ATOM   3151  HB3 ALA A 208      37.940 -46.910  81.770  1.00  0.00           H
ATOM   3152  C   ALA A 208      36.380 -43.910  81.780  1.00  0.00           C
ATOM   3153  O   ALA A 208      35.770 -43.570  82.820  1.00  0.00           O
ATOM   3154  N   ILE A 209      36.990 -43.030  80.980  1.00  0.00           N
ATOM   3155  H   ILE A 209      37.600 -43.250  80.200  1.00  0.00           H
ATOM   3156  CA  ILE A 209      36.600 -41.590  81.120  1.00  0.00           C
ATOM   3157  HA  ILE A 209      36.710 -41.390  82.180  1.00  0.00           H
ATOM   3158  CB  ILE A 209      37.570 -40.760  80.340  1.00  0.00           C
ATOM   3159  HB  ILE A 209      37.440 -40.890  79.260  1.00  0.00           H
ATOM   3160  CG2 ILE A 209      37.330 -39.300  80.760  1.00  0.00           C
ATOM   3161 1HG2 ILE A 209      37.390 -39.280  81.850  1.00  0.00           H
ATOM   3162 2HG2 ILE A 209      38.030 -38.630  80.260  1.00  0.00           H
ATOM   3163 3HG2 ILE A 209      36.350 -38.920  80.490  1.00  0.00           H
ATOM   3164  CG1 ILE A 209      39.090 -40.990  80.560  1.00  0.00           C
ATOM   3165 1HG1 ILE A 209      39.610 -40.410  79.800  1.00  0.00           H
ATOM   3166 2HG1 ILE A 209      39.390 -42.030  80.440  1.00  0.00           H
ATOM   3167  CD  ILE A 209      39.670 -40.550  81.940  1.00  0.00           C
ATOM   3168  HD1 ILE A 209      39.230 -41.220  82.680  1.00  0.00           H
ATOM   3169  HD2 ILE A 209      40.740 -40.740  81.970  1.00  0.00           H
ATOM   3170  HD3 ILE A 209      39.500 -39.510  82.230  1.00  0.00           H
ATOM   3171  C   ILE A 209      35.050 -41.280  80.920  1.00  0.00           C
ATOM   3172  O   ILE A 209      34.450 -40.650  81.780  1.00  0.00           O
ATOM   3173  N   TYR A 210      34.390 -41.970  79.940  1.00  0.00           N
ATOM   3174  H   TYR A 210      34.900 -42.550  79.290  1.00  0.00           H
ATOM   3175  CA  TYR A 210      32.940 -41.830  79.710  1.00  0.00           C
ATOM   3176  HA  TYR A 210      32.660 -40.790  79.530  1.00  0.00           H
ATOM   3177  CB  TYR A 210      32.560 -42.690  78.510  1.00  0.00           C
ATOM   3178  HB1 TYR A 210      32.910 -43.700  78.720  1.00  0.00           H
ATOM   3179  HB2 TYR A 210      33.120 -42.300  77.660  1.00  0.00           H
ATOM   3180  CG  TYR A 210      31.020 -42.790  78.210  1.00  0.00           C
ATOM   3181  CD1 TYR A 210      30.470 -41.810  77.380  1.00  0.00           C
ATOM   3182  HD1 TYR A 210      31.050 -41.100  76.810  1.00  0.00           H
ATOM   3183  CE1 TYR A 210      29.070 -41.850  77.040  1.00  0.00           C
ATOM   3184  HE1 TYR A 210      28.640 -41.110  76.380  1.00  0.00           H
ATOM   3185  CZ  TYR A 210      28.220 -42.720  77.730  1.00  0.00           C
ATOM   3186  OH  TYR A 210      26.920 -42.500  77.700  1.00  0.00           O
ATOM   3187  HH  TYR A 210      26.430 -43.190  78.160  1.00  0.00           H
ATOM   3188  CE2 TYR A 210      28.790 -43.730  78.510  1.00  0.00           C
ATOM   3189  HE2 TYR A 210      28.060 -44.410  78.930  1.00  0.00           H
ATOM   3190  CD2 TYR A 210      30.220 -43.770  78.790  1.00  0.00           C
ATOM   3191  HD2 TYR A 210      30.710 -44.630  79.220  1.00  0.00           H
ATOM   3192  C   TYR A 210      32.240 -42.300  80.990  1.00  0.00           C
ATOM   3193  O   TYR A 210      31.380 -41.510  81.420  1.00  0.00           O
ATOM   3194  N   ASP A 211      32.480 -43.450  81.590  1.00  0.00           N
ATOM   3195  H   ASP A 211      33.300 -43.990  81.330  1.00  0.00           H
ATOM   3196  CA  ASP A 211      31.930 -43.890  82.860  1.00  0.00           C
ATOM   3197  HA  ASP A 211      30.840 -43.960  82.760  1.00  0.00           H
ATOM   3198  CB  ASP A 211      32.390 -45.300  83.120  1.00  0.00           C
ATOM   3199  HB1 ASP A 211      33.470 -45.310  83.160  1.00  0.00           H
ATOM   3200  HB2 ASP A 211      32.130 -45.950  82.280  1.00  0.00           H
ATOM   3201  CG  ASP A 211      31.860 -45.880  84.410  1.00  0.00           C
ATOM   3202  OD1 ASP A 211      30.630 -45.950  84.650  1.00  0.00           O
ATOM   3203  OD2 ASP A 211      32.690 -46.270  85.240  1.00  0.00           O
ATOM   3204  C   ASP A 211      32.270 -43.020  84.070  1.00  0.00           C
ATOM   3205  O   ASP A 211      31.350 -42.800  84.880  1.00  0.00           O
ATOM   3206  N   ILE A 212      33.330 -42.280  84.150  1.00  0.00           N
ATOM   3207  H   ILE A 212      33.990 -42.450  83.400  1.00  0.00           H
ATOM   3208  CA  ILE A 212      33.480 -41.270  85.180  1.00  0.00           C
ATOM   3209  HA  ILE A 212      33.090 -41.730  86.090  1.00  0.00           H
ATOM   3210  CB  ILE A 212      35.030 -40.920  85.320  1.00  0.00           C
ATOM   3211  HB  ILE A 212      35.430 -40.790  84.310  1.00  0.00           H
ATOM   3212  CG2 ILE A 212      35.320 -39.540  85.970  1.00  0.00           C
ATOM   3213 1HG2 ILE A 212      34.690 -38.770  85.530  1.00  0.00           H
ATOM   3214 2HG2 ILE A 212      35.070 -39.730  87.020  1.00  0.00           H
ATOM   3215 3HG2 ILE A 212      36.380 -39.270  85.920  1.00  0.00           H
ATOM   3216  CG1 ILE A 212      35.760 -42.060  86.000  1.00  0.00           C
ATOM   3217 1HG1 ILE A 212      35.300 -42.990  85.670  1.00  0.00           H
ATOM   3218 2HG1 ILE A 212      35.630 -41.820  87.050  1.00  0.00           H
ATOM   3219  CD  ILE A 212      37.250 -42.130  85.670  1.00  0.00           C
ATOM   3220  HD1 ILE A 212      37.290 -42.330  84.600  1.00  0.00           H
ATOM   3221  HD2 ILE A 212      37.770 -41.210  85.950  1.00  0.00           H
ATOM   3222  HD3 ILE A 212      37.680 -42.990  86.190  1.00  0.00           H
ATOM   3223  C   ILE A 212      32.530 -40.130  84.890  1.00  0.00           C
ATOM   3224  O   ILE A 212      31.770 -39.730  85.780  1.00  0.00           O
ATOM   3225  N   CYS A 213      32.420 -39.680  83.640  1.00  0.00           N
ATOM   3226  H   CYS A 213      33.050 -40.050  82.950  1.00  0.00           H
ATOM   3227  CA  CYS A 213      31.460 -38.620  83.250  1.00  0.00           C
ATOM   3228  HA  CYS A 213      31.700 -37.750  83.870  1.00  0.00           H
ATOM   3229  CB  CYS A 213      31.860 -38.180  81.810  1.00  0.00           C
ATOM   3230  HB1 CYS A 213      31.140 -37.420  81.480  1.00  0.00           H
ATOM   3231  HB2 CYS A 213      31.830 -39.010  81.110  1.00  0.00           H
ATOM   3232  SG  CYS A 213      33.530 -37.490  81.680  1.00  0.00           S
ATOM   3233  HG  CYS A 213      34.190 -38.650  81.680  1.00  0.00           H
ATOM   3234  C   CYS A 213      29.980 -39.010  83.400  1.00  0.00           C
ATOM   3235  O   CYS A 213      29.130 -38.170  83.700  1.00  0.00           O
ATOM   3236  N   ARG A 214      29.610 -40.270  83.150  1.00  0.00           N
ATOM   3237  H   ARG A 214      30.320 -40.860  82.730  1.00  0.00           H
ATOM   3238  CA  ARG A 214      28.330 -40.920  83.580  1.00  0.00           C
ATOM   3239  HA  ARG A 214      27.480 -40.360  83.220  1.00  0.00           H
ATOM   3240  CB  ARG A 214      28.230 -42.340  83.070  1.00  0.00           C
ATOM   3241  HB1 ARG A 214      27.540 -42.940  83.660  1.00  0.00           H
ATOM   3242  HB2 ARG A 214      29.230 -42.740  83.240  1.00  0.00           H
ATOM   3243  CG  ARG A 214      27.850 -42.660  81.650  1.00  0.00           C
ATOM   3244  HG1 ARG A 214      28.150 -43.660  81.360  1.00  0.00           H
ATOM   3245  HG2 ARG A 214      28.440 -42.010  81.000  1.00  0.00           H
ATOM   3246  CD  ARG A 214      26.400 -42.240  81.430  1.00  0.00           C
ATOM   3247  HD1 ARG A 214      26.330 -42.140  80.350  1.00  0.00           H
ATOM   3248  HD2 ARG A 214      26.300 -41.240  81.850  1.00  0.00           H
ATOM   3249  NE  ARG A 214      25.420 -43.190  82.100  1.00  0.00           N
ATOM   3250  HE  ARG A 214      25.540 -44.150  81.820  1.00  0.00           H
ATOM   3251  CZ  ARG A 214      24.500 -42.940  83.030  1.00  0.00           C
ATOM   3252  NH1 ARG A 214      24.330 -41.790  83.550  1.00  0.00           N
ATOM   3253 1HH1 ARG A 214      24.820 -40.970  83.230  1.00  0.00           H
ATOM   3254 2HH1 ARG A 214      23.600 -41.610  84.230  1.00  0.00           H
ATOM   3255  NH2 ARG A 214      23.920 -43.960  83.560  1.00  0.00           N
ATOM   3256 1HH2 ARG A 214      24.020 -44.850  83.090  1.00  0.00           H
ATOM   3257 2HH2 ARG A 214      23.240 -43.820  84.290  1.00  0.00           H
ATOM   3258  C   ARG A 214      28.050 -40.910  85.070  1.00  0.00           C
ATOM   3259  O   ARG A 214      26.860 -40.950  85.400  1.00  0.00           O
ATOM   3260  N   ARG A 215      29.040 -40.810  86.030  1.00  0.00           N
ATOM   3261  H   ARG A 215      30.000 -40.580  85.800  1.00  0.00           H
ATOM   3262  CA  ARG A 215      28.750 -40.960  87.480  1.00  0.00           C
ATOM   3263  HA  ARG A 215      27.690 -41.060  87.700  1.00  0.00           H
ATOM   3264  CB  ARG A 215      29.390 -42.210  87.990  1.00  0.00           C
ATOM   3265  HB1 ARG A 215      29.280 -42.310  89.060  1.00  0.00           H
ATOM   3266  HB2 ARG A 215      30.410 -42.220  87.600  1.00  0.00           H
ATOM   3267  CG  ARG A 215      28.770 -43.420  87.340  1.00  0.00           C
ATOM   3268  HG1 ARG A 215      28.830 -43.300  86.260  1.00  0.00           H
ATOM   3269  HG2 ARG A 215      27.710 -43.300  87.580  1.00  0.00           H
ATOM   3270  CD  ARG A 215      29.310 -44.740  87.920  1.00  0.00           C
ATOM   3271  HD1 ARG A 215      28.660 -45.540  87.570  1.00  0.00           H
ATOM   3272  HD2 ARG A 215      29.200 -44.750  89.010  1.00  0.00           H
ATOM   3273  NE  ARG A 215      30.660 -44.980  87.470  1.00  0.00           N
ATOM   3274  HE  ARG A 215      30.650 -45.270  86.500  1.00  0.00           H
ATOM   3275  CZ  ARG A 215      31.780 -44.510  88.020  1.00  0.00           C
ATOM   3276  NH1 ARG A 215      31.790 -43.930  89.160  1.00  0.00           N
ATOM   3277 1HH1 ARG A 215      30.920 -44.050  89.670  1.00  0.00           H
ATOM   3278 2HH1 ARG A 215      32.650 -43.800  89.680  1.00  0.00           H
ATOM   3279  NH2 ARG A 215      32.900 -44.840  87.500  1.00  0.00           N
ATOM   3280 1HH2 ARG A 215      32.880 -45.450  86.700  1.00  0.00           H
ATOM   3281 2HH2 ARG A 215      33.760 -44.440  87.850  1.00  0.00           H
ATOM   3282  C   ARG A 215      29.240 -39.790  88.370  1.00  0.00           C
ATOM   3283  O   ARG A 215      28.450 -39.140  89.010  1.00  0.00           O
ATOM   3284  N   ASN A 216      30.520 -39.440  88.290  1.00  0.00           N
ATOM   3285  H   ASN A 216      31.090 -40.030  87.710  1.00  0.00           H
ATOM   3286  CA  ASN A 216      31.180 -38.350  89.030  1.00  0.00           C
ATOM   3287  HA  ASN A 216      30.880 -38.250  90.070  1.00  0.00           H
ATOM   3288  CB  ASN A 216      32.670 -38.740  88.970  1.00  0.00           C
ATOM   3289  HB1 ASN A 216      33.180 -38.070  89.660  1.00  0.00           H
ATOM   3290  HB2 ASN A 216      33.160 -38.610  88.000  1.00  0.00           H
ATOM   3291  CG  ASN A 216      32.950 -40.190  89.500  1.00  0.00           C
ATOM   3292  OD1 ASN A 216      33.790 -40.910  88.960  1.00  0.00           O
ATOM   3293  ND2 ASN A 216      32.290 -40.640  90.610  1.00  0.00           N
ATOM   3294 1HD2 ASN A 216      31.650 -40.080  91.150  1.00  0.00           H
ATOM   3295 2HD2 ASN A 216      32.620 -41.510  91.010  1.00  0.00           H
ATOM   3296  C   ASN A 216      30.910 -36.950  88.410  1.00  0.00           C
ATOM   3297  O   ASN A 216      30.830 -36.010  89.260  1.00  0.00           O
ATOM   3298  N   LEU A 217      30.630 -36.830  87.140  1.00  0.00           N
ATOM   3299  H   LEU A 217      30.770 -37.640  86.560  1.00  0.00           H
ATOM   3300  CA  LEU A 217      29.960 -35.670  86.500  1.00  0.00           C
ATOM   3301  HA  LEU A 217      30.040 -34.770  87.110  1.00  0.00           H
ATOM   3302  CB  LEU A 217      30.570 -35.220  85.100  1.00  0.00           C
ATOM   3303  HB1 LEU A 217      30.020 -34.320  84.820  1.00  0.00           H
ATOM   3304  HB2 LEU A 217      30.350 -36.000  84.370  1.00  0.00           H
ATOM   3305  CG  LEU A 217      32.120 -35.010  85.190  1.00  0.00           C
ATOM   3306  HG  LEU A 217      32.680 -35.920  85.420  1.00  0.00           H
ATOM   3307  CD1 LEU A 217      32.570 -34.430  83.810  1.00  0.00           C
ATOM   3308 1HD1 LEU A 217      32.390 -35.230  83.100  1.00  0.00           H
ATOM   3309 2HD1 LEU A 217      31.830 -33.740  83.400  1.00  0.00           H
ATOM   3310 3HD1 LEU A 217      33.610 -34.110  83.850  1.00  0.00           H
ATOM   3311  CD2 LEU A 217      32.450 -33.920  86.180  1.00  0.00           C
ATOM   3312 1HD2 LEU A 217      33.530 -33.780  86.200  1.00  0.00           H
ATOM   3313 2HD2 LEU A 217      31.970 -32.990  85.850  1.00  0.00           H
ATOM   3314 3HD2 LEU A 217      32.190 -34.250  87.190  1.00  0.00           H
ATOM   3315  C   LEU A 217      28.410 -35.860  86.430  1.00  0.00           C
ATOM   3316  O   LEU A 217      27.660 -34.980  86.270  1.00  0.00           O
ATOM   3317  N   ASP A 218      27.940 -37.080  86.700  1.00  0.00           N
ATOM   3318  H   ASP A 218      28.580 -37.840  86.870  1.00  0.00           H
ATOM   3319  CA  ASP A 218      26.540 -37.520  86.850  1.00  0.00           C
ATOM   3320  HA  ASP A 218      26.510 -38.610  86.830  1.00  0.00           H
ATOM   3321  CB  ASP A 218      25.910 -36.970  88.180  1.00  0.00           C
ATOM   3322  HB1 ASP A 218      25.830 -35.900  88.030  1.00  0.00           H
ATOM   3323  HB2 ASP A 218      26.600 -37.180  89.000  1.00  0.00           H
ATOM   3324  CG  ASP A 218      24.570 -37.590  88.540  1.00  0.00           C
ATOM   3325  OD1 ASP A 218      23.630 -36.900  88.800  1.00  0.00           O
ATOM   3326  OD2 ASP A 218      24.550 -38.870  88.560  1.00  0.00           O
ATOM   3327  C   ASP A 218      25.690 -37.090  85.620  1.00  0.00           C
ATOM   3328  O   ASP A 218      24.500 -36.750  85.790  1.00  0.00           O
ATOM   3329  N   ILE A 219      26.290 -37.180  84.430  1.00  0.00           N
ATOM   3330  H   ILE A 219      27.260 -37.450  84.420  1.00  0.00           H
ATOM   3331  CA  ILE A 219      25.580 -36.910  83.130  1.00  0.00           C
ATOM   3332  HA  ILE A 219      24.860 -36.100  83.230  1.00  0.00           H
ATOM   3333  CB  ILE A 219      26.560 -36.430  82.000  1.00  0.00           C
ATOM   3334  HB  ILE A 219      27.240 -37.250  81.770  1.00  0.00           H
ATOM   3335  CG2 ILE A 219      25.860 -36.030  80.640  1.00  0.00           C
ATOM   3336 1HG2 ILE A 219      25.190 -35.180  80.800  1.00  0.00           H
ATOM   3337 2HG2 ILE A 219      26.560 -35.670  79.890  1.00  0.00           H
ATOM   3338 3HG2 ILE A 219      25.230 -36.870  80.340  1.00  0.00           H
ATOM   3339  CG1 ILE A 219      27.320 -35.210  82.700  1.00  0.00           C
ATOM   3340 1HG1 ILE A 219      27.850 -35.510  83.600  1.00  0.00           H
ATOM   3341 2HG1 ILE A 219      26.550 -34.460  82.900  1.00  0.00           H
ATOM   3342  CD  ILE A 219      28.420 -34.520  81.880  1.00  0.00           C
ATOM   3343  HD1 ILE A 219      28.060 -34.420  80.860  1.00  0.00           H
ATOM   3344  HD2 ILE A 219      28.620 -33.510  82.240  1.00  0.00           H
ATOM   3345  HD3 ILE A 219      29.390 -35.030  81.910  1.00  0.00           H
ATOM   3346  C   ILE A 219      24.800 -38.160  82.760  1.00  0.00           C
ATOM   3347  O   ILE A 219      25.350 -39.260  82.920  1.00  0.00           O
ATOM   3348  N   GLU A 220      23.530 -38.100  82.260  1.00  0.00           N
ATOM   3349  H   GLU A 220      23.070 -37.220  82.090  1.00  0.00           H
ATOM   3350  CA  GLU A 220      22.760 -39.220  81.720  1.00  0.00           C
ATOM   3351  HA  GLU A 220      22.700 -40.060  82.410  1.00  0.00           H
ATOM   3352  CB  GLU A 220      21.260 -38.860  81.570  1.00  0.00           C
ATOM   3353  HB1 GLU A 220      21.300 -37.970  80.950  1.00  0.00           H
ATOM   3354  HB2 GLU A 220      20.980 -38.560  82.580  1.00  0.00           H
ATOM   3355  CG  GLU A 220      20.270 -39.900  81.020  1.00  0.00           C
ATOM   3356  HG1 GLU A 220      20.490 -40.140  79.980  1.00  0.00           H
ATOM   3357  HG2 GLU A 220      19.290 -39.430  81.000  1.00  0.00           H
ATOM   3358  CD  GLU A 220      20.100 -41.190  81.870  1.00  0.00           C
ATOM   3359  OE1 GLU A 220      19.700 -42.250  81.330  1.00  0.00           O
ATOM   3360  OE2 GLU A 220      20.160 -41.120  83.130  1.00  0.00           O
ATOM   3361  C   GLU A 220      23.280 -39.790  80.390  1.00  0.00           C
ATOM   3362  O   GLU A 220      23.530 -41.030  80.310  1.00  0.00           O
ATOM   3363  N   ARG A 221      23.740 -39.020  79.410  1.00  0.00           N
ATOM   3364  H   ARG A 221      23.410 -38.070  79.400  1.00  0.00           H
ATOM   3365  CA  ARG A 221      24.660 -39.480  78.400  1.00  0.00           C
ATOM   3366  HA  ARG A 221      25.240 -40.370  78.660  1.00  0.00           H
ATOM   3367  CB  ARG A 221      23.890 -39.910  77.140  1.00  0.00           C
ATOM   3368  HB1 ARG A 221      24.630 -39.990  76.340  1.00  0.00           H
ATOM   3369  HB2 ARG A 221      23.130 -39.160  76.920  1.00  0.00           H
ATOM   3370  CG  ARG A 221      23.200 -41.280  77.130  1.00  0.00           C
ATOM   3371  HG1 ARG A 221      22.560 -41.190  78.010  1.00  0.00           H
ATOM   3372  HG2 ARG A 221      23.890 -42.110  77.310  1.00  0.00           H
ATOM   3373  CD  ARG A 221      22.340 -41.550  75.890  1.00  0.00           C
ATOM   3374  HD1 ARG A 221      23.020 -41.620  75.040  1.00  0.00           H
ATOM   3375  HD2 ARG A 221      21.680 -40.710  75.690  1.00  0.00           H
ATOM   3376  NE  ARG A 221      21.560 -42.750  75.990  1.00  0.00           N
ATOM   3377  HE  ARG A 221      20.630 -42.650  76.380  1.00  0.00           H
ATOM   3378  CZ  ARG A 221      22.010 -43.950  75.670  1.00  0.00           C
ATOM   3379  NH1 ARG A 221      23.220 -44.250  75.420  1.00  0.00           N
ATOM   3380 1HH1 ARG A 221      23.910 -43.510  75.320  1.00  0.00           H
ATOM   3381 2HH1 ARG A 221      23.350 -45.180  75.050  1.00  0.00           H
ATOM   3382  NH2 ARG A 221      21.250 -44.980  75.700  1.00  0.00           N
ATOM   3383 1HH2 ARG A 221      20.280 -44.930  75.980  1.00  0.00           H
ATOM   3384 2HH2 ARG A 221      21.670 -45.870  75.460  1.00  0.00           H
ATOM   3385  C   ARG A 221      25.620 -38.370  78.030  1.00  0.00           C
ATOM   3386  O   ARG A 221      25.170 -37.440  77.360  1.00  0.00           O
ATOM   3387  N   PRO A 222      26.880 -38.420  78.410  1.00  0.00           N
ATOM   3388  CD  PRO A 222      27.380 -39.460  79.290  1.00  0.00           C
ATOM   3389  HD1 PRO A 222      27.430 -40.450  78.840  1.00  0.00           H
ATOM   3390  HD2 PRO A 222      26.750 -39.490  80.170  1.00  0.00           H
ATOM   3391  CG  PRO A 222      28.760 -39.020  79.640  1.00  0.00           C
ATOM   3392  HG1 PRO A 222      29.470 -39.820  79.430  1.00  0.00           H
ATOM   3393  HG2 PRO A 222      28.830 -38.760  80.700  1.00  0.00           H
ATOM   3394  CB  PRO A 222      29.150 -37.810  78.820  1.00  0.00           C
ATOM   3395  HB1 PRO A 222      30.030 -37.980  78.210  1.00  0.00           H
ATOM   3396  HB2 PRO A 222      29.440 -36.960  79.430  1.00  0.00           H
ATOM   3397  CA  PRO A 222      27.950 -37.540  77.960  1.00  0.00           C
ATOM   3398  HA  PRO A 222      27.640 -36.550  78.300  1.00  0.00           H
ATOM   3399  C   PRO A 222      28.230 -37.470  76.520  1.00  0.00           C
ATOM   3400  O   PRO A 222      27.960 -38.450  75.730  1.00  0.00           O
ATOM   3401  N   THR A 223      28.840 -36.270  76.150  1.00  0.00           N
ATOM   3402  H   THR A 223      28.990 -35.560  76.860  1.00  0.00           H
ATOM   3403  CA  THR A 223      29.550 -35.900  74.930  1.00  0.00           C
ATOM   3404  HA  THR A 223      29.460 -36.790  74.300  1.00  0.00           H
ATOM   3405  CB  THR A 223      28.910 -34.700  74.180  1.00  0.00           C
ATOM   3406  HB  THR A 223      29.540 -34.440  73.330  1.00  0.00           H
ATOM   3407  CG2 THR A 223      27.560 -35.000  73.660  1.00  0.00           C
ATOM   3408 1HG2 THR A 223      27.130 -34.200  73.060  1.00  0.00           H
ATOM   3409 2HG2 THR A 223      27.730 -35.920  73.100  1.00  0.00           H
ATOM   3410 3HG2 THR A 223      26.830 -35.290  74.420  1.00  0.00           H
ATOM   3411  OG1 THR A 223      28.830 -33.520  74.950  1.00  0.00           O
ATOM   3412  HG1 THR A 223      28.950 -32.850  74.270  1.00  0.00           H
ATOM   3413  C   THR A 223      31.060 -35.680  75.220  1.00  0.00           C
ATOM   3414  O   THR A 223      31.490 -35.420  76.350  1.00  0.00           O
ATOM   3415  N   TYR A 224      31.860 -35.700  74.140  1.00  0.00           N
ATOM   3416  H   TYR A 224      31.380 -35.930  73.280  1.00  0.00           H
ATOM   3417  CA  TYR A 224      33.330 -35.720  74.150  1.00  0.00           C
ATOM   3418  HA  TYR A 224      33.580 -36.480  74.900  1.00  0.00           H
ATOM   3419  CB  TYR A 224      33.950 -36.180  72.750  1.00  0.00           C
ATOM   3420  HB1 TYR A 224      34.240 -35.320  72.150  1.00  0.00           H
ATOM   3421  HB2 TYR A 224      33.240 -36.830  72.220  1.00  0.00           H
ATOM   3422  CG  TYR A 224      35.190 -36.960  72.930  1.00  0.00           C
ATOM   3423  CD1 TYR A 224      36.410 -36.310  73.080  1.00  0.00           C
ATOM   3424  HD1 TYR A 224      36.380 -35.240  73.220  1.00  0.00           H
ATOM   3425  CE1 TYR A 224      37.580 -37.040  73.250  1.00  0.00           C
ATOM   3426  HE1 TYR A 224      38.520 -36.520  73.360  1.00  0.00           H
ATOM   3427  CZ  TYR A 224      37.600 -38.430  73.220  1.00  0.00           C
ATOM   3428  OH  TYR A 224      38.780 -39.010  73.450  1.00  0.00           O
ATOM   3429  HH  TYR A 224      38.670 -39.930  73.690  1.00  0.00           H
ATOM   3430  CE2 TYR A 224      36.400 -39.120  72.910  1.00  0.00           C
ATOM   3431  HE2 TYR A 224      36.370 -40.190  72.740  1.00  0.00           H
ATOM   3432  CD2 TYR A 224      35.190 -38.380  72.770  1.00  0.00           C
ATOM   3433  HD2 TYR A 224      34.290 -38.930  72.550  1.00  0.00           H
ATOM   3434  C   TYR A 224      33.980 -34.460  74.660  1.00  0.00           C
ATOM   3435  O   TYR A 224      35.100 -34.500  75.060  1.00  0.00           O
ATOM   3436  N   THR A 225      33.280 -33.350  74.780  1.00  0.00           N
ATOM   3437  H   THR A 225      32.350 -33.360  74.390  1.00  0.00           H
ATOM   3438  CA  THR A 225      33.710 -32.120  75.500  1.00  0.00           C
ATOM   3439  HA  THR A 225      34.700 -31.900  75.110  1.00  0.00           H
ATOM   3440  CB  THR A 225      32.720 -30.970  75.380  1.00  0.00           C
ATOM   3441  HB  THR A 225      32.760 -30.300  76.240  1.00  0.00           H
ATOM   3442  CG2 THR A 225      32.880 -30.140  74.110  1.00  0.00           C
ATOM   3443 1HG2 THR A 225      32.570 -30.760  73.270  1.00  0.00           H
ATOM   3444 2HG2 THR A 225      32.180 -29.310  74.210  1.00  0.00           H
ATOM   3445 3HG2 THR A 225      33.920 -29.820  74.020  1.00  0.00           H
ATOM   3446  OG1 THR A 225      31.420 -31.510  75.400  1.00  0.00           O
ATOM   3447  HG1 THR A 225      30.910 -30.950  75.980  1.00  0.00           H
ATOM   3448  C   THR A 225      33.990 -32.490  76.960  1.00  0.00           C
ATOM   3449  O   THR A 225      34.840 -31.870  77.560  1.00  0.00           O
ATOM   3450  N   ASN A 226      33.300 -33.400  77.580  1.00  0.00           N
ATOM   3451  H   ASN A 226      32.560 -33.870  77.080  1.00  0.00           H
ATOM   3452  CA  ASN A 226      33.440 -33.830  78.960  1.00  0.00           C
ATOM   3453  HA  ASN A 226      33.790 -32.970  79.530  1.00  0.00           H
ATOM   3454  CB  ASN A 226      32.140 -34.510  79.500  1.00  0.00           C
ATOM   3455  HB1 ASN A 226      32.300 -34.740  80.550  1.00  0.00           H
ATOM   3456  HB2 ASN A 226      32.010 -35.420  78.920  1.00  0.00           H
ATOM   3457  CG  ASN A 226      30.850 -33.660  79.400  1.00  0.00           C
ATOM   3458  OD1 ASN A 226      29.960 -34.090  78.710  1.00  0.00           O
ATOM   3459  ND2 ASN A 226      30.770 -32.450  79.900  1.00  0.00           N
ATOM   3460 1HD2 ASN A 226      31.600 -32.060  80.320  1.00  0.00           H
ATOM   3461 2HD2 ASN A 226      29.920 -31.900  79.860  1.00  0.00           H
ATOM   3462  C   ASN A 226      34.610 -34.820  78.990  1.00  0.00           C
ATOM   3463  O   ASN A 226      35.430 -34.590  79.880  1.00  0.00           O
ATOM   3464  N   LEU A 227      34.850 -35.640  77.920  1.00  0.00           N
ATOM   3465  H   LEU A 227      34.270 -35.600  77.090  1.00  0.00           H
ATOM   3466  CA  LEU A 227      36.030 -36.550  77.900  1.00  0.00           C
ATOM   3467  HA  LEU A 227      36.190 -37.130  78.810  1.00  0.00           H
ATOM   3468  CB  LEU A 227      35.990 -37.710  76.910  1.00  0.00           C
ATOM   3469  HB1 LEU A 227      37.000 -38.090  76.820  1.00  0.00           H
ATOM   3470  HB2 LEU A 227      35.750 -37.170  75.990  1.00  0.00           H
ATOM   3471  CG  LEU A 227      34.990 -38.860  77.210  1.00  0.00           C
ATOM   3472  HG  LEU A 227      35.180 -39.210  78.220  1.00  0.00           H
ATOM   3473  CD1 LEU A 227      33.520 -38.670  77.180  1.00  0.00           C
ATOM   3474 1HD1 LEU A 227      32.970 -39.490  77.660  1.00  0.00           H
ATOM   3475 2HD1 LEU A 227      33.250 -37.710  77.610  1.00  0.00           H
ATOM   3476 3HD1 LEU A 227      33.180 -38.540  76.150  1.00  0.00           H
ATOM   3477  CD2 LEU A 227      35.280 -40.090  76.310  1.00  0.00           C
ATOM   3478 1HD2 LEU A 227      36.270 -40.490  76.520  1.00  0.00           H
ATOM   3479 2HD2 LEU A 227      34.590 -40.890  76.600  1.00  0.00           H
ATOM   3480 3HD2 LEU A 227      35.110 -39.870  75.260  1.00  0.00           H
ATOM   3481  C   LEU A 227      37.290 -35.740  77.770  1.00  0.00           C
ATOM   3482  O   LEU A 227      38.080 -35.810  78.680  1.00  0.00           O
ATOM   3483  N   ASN A 228      37.400 -34.950  76.710  1.00  0.00           N
ATOM   3484  H   ASN A 228      36.690 -35.000  75.990  1.00  0.00           H
ATOM   3485  CA  ASN A 228      38.530 -34.150  76.380  1.00  0.00           C
ATOM   3486  HA  ASN A 228      39.270 -34.910  76.130  1.00  0.00           H
ATOM   3487  CB  ASN A 228      38.250 -33.310  75.140  1.00  0.00           C
ATOM   3488  HB1 ASN A 228      37.420 -32.620  75.290  1.00  0.00           H
ATOM   3489  HB2 ASN A 228      37.910 -34.020  74.380  1.00  0.00           H
ATOM   3490  CG  ASN A 228      39.480 -32.600  74.570  1.00  0.00           C
ATOM   3491  OD1 ASN A 228      40.670 -32.870  74.900  1.00  0.00           O
ATOM   3492  ND2 ASN A 228      39.370 -31.800  73.540  1.00  0.00           N
ATOM   3493 1HD2 ASN A 228      38.480 -31.700  73.070  1.00  0.00           H
ATOM   3494 2HD2 ASN A 228      40.270 -31.440  73.250  1.00  0.00           H
ATOM   3495  C   ASN A 228      39.100 -33.300  77.550  1.00  0.00           C
ATOM   3496  O   ASN A 228      40.330 -33.260  77.780  1.00  0.00           O
ATOM   3497  N   ARG A 229      38.220 -32.670  78.300  1.00  0.00           N
ATOM   3498  H   ARG A 229      37.250 -32.720  78.020  1.00  0.00           H
ATOM   3499  CA  ARG A 229      38.510 -31.710  79.420  1.00  0.00           C
ATOM   3500  HA  ARG A 229      39.490 -31.290  79.200  1.00  0.00           H
ATOM   3501  CB  ARG A 229      37.380 -30.620  79.430  1.00  0.00           C
ATOM   3502  HB1 ARG A 229      37.430 -29.790  80.140  1.00  0.00           H
ATOM   3503  HB2 ARG A 229      36.410 -31.070  79.670  1.00  0.00           H
ATOM   3504  CG  ARG A 229      37.200 -29.820  78.080  1.00  0.00           C
ATOM   3505  HG1 ARG A 229      37.240 -30.520  77.240  1.00  0.00           H
ATOM   3506  HG2 ARG A 229      38.110 -29.240  77.990  1.00  0.00           H
ATOM   3507  CD  ARG A 229      35.950 -28.910  78.000  1.00  0.00           C
ATOM   3508  HD1 ARG A 229      36.170 -28.040  78.620  1.00  0.00           H
ATOM   3509  HD2 ARG A 229      35.110 -29.540  78.290  1.00  0.00           H
ATOM   3510  NE  ARG A 229      35.690 -28.450  76.630  1.00  0.00           N
ATOM   3511  HE  ARG A 229      36.460 -28.250  76.010  1.00  0.00           H
ATOM   3512  CZ  ARG A 229      34.580 -27.880  76.190  1.00  0.00           C
ATOM   3513  NH1 ARG A 229      33.580 -27.740  76.980  1.00  0.00           N
ATOM   3514 1HH1 ARG A 229      33.620 -28.110  77.920  1.00  0.00           H
ATOM   3515 2HH1 ARG A 229      32.700 -27.340  76.670  1.00  0.00           H
ATOM   3516  NH2 ARG A 229      34.550 -27.490  75.000  1.00  0.00           N
ATOM   3517 1HH2 ARG A 229      35.360 -27.630  74.410  1.00  0.00           H
ATOM   3518 2HH2 ARG A 229      33.840 -26.840  74.700  1.00  0.00           H
ATOM   3519  C   ARG A 229      38.750 -32.540  80.780  1.00  0.00           C
ATOM   3520  O   ARG A 229      39.170 -31.990  81.750  1.00  0.00           O
ATOM   3521  N   LEU A 230      38.370 -33.830  80.800  1.00  0.00           N
ATOM   3522  H   LEU A 230      37.750 -34.170  80.080  1.00  0.00           H
ATOM   3523  CA  LEU A 230      38.920 -34.770  81.830  1.00  0.00           C
ATOM   3524  HA  LEU A 230      39.130 -34.260  82.770  1.00  0.00           H
ATOM   3525  CB  LEU A 230      37.820 -35.840  81.970  1.00  0.00           C
ATOM   3526  HB1 LEU A 230      38.240 -36.640  81.360  1.00  0.00           H
ATOM   3527  HB2 LEU A 230      36.880 -35.520  81.510  1.00  0.00           H
ATOM   3528  CG  LEU A 230      37.460 -36.310  83.370  1.00  0.00           C
ATOM   3529  HG  LEU A 230      36.730 -37.100  83.230  1.00  0.00           H
ATOM   3530  CD1 LEU A 230      38.570 -36.720  84.340  1.00  0.00           C
ATOM   3531 1HD1 LEU A 230      39.120 -35.860  84.740  1.00  0.00           H
ATOM   3532 2HD1 LEU A 230      38.190 -37.180  85.260  1.00  0.00           H
ATOM   3533 3HD1 LEU A 230      39.280 -37.300  83.760  1.00  0.00           H
ATOM   3534  CD2 LEU A 230      36.600 -35.260  84.140  1.00  0.00           C
ATOM   3535 1HD2 LEU A 230      37.250 -34.410  84.370  1.00  0.00           H
ATOM   3536 2HD2 LEU A 230      35.810 -34.850  83.500  1.00  0.00           H
ATOM   3537 3HD2 LEU A 230      36.280 -35.700  85.080  1.00  0.00           H
ATOM   3538  C   LEU A 230      40.270 -35.340  81.450  1.00  0.00           C
ATOM   3539  O   LEU A 230      41.090 -35.530  82.350  1.00  0.00           O
ATOM   3540  N   ILE A 231      40.530 -35.710  80.150  1.00  0.00           N
ATOM   3541  H   ILE A 231      39.780 -35.580  79.500  1.00  0.00           H
ATOM   3542  CA  ILE A 231      41.780 -36.410  79.760  1.00  0.00           C
ATOM   3543  HA  ILE A 231      41.890 -37.300  80.380  1.00  0.00           H
ATOM   3544  CB  ILE A 231      41.780 -36.930  78.250  1.00  0.00           C
ATOM   3545  HB  ILE A 231      41.450 -36.060  77.680  1.00  0.00           H
ATOM   3546  CG2 ILE A 231      43.180 -37.370  77.780  1.00  0.00           C
ATOM   3547 1HG2 ILE A 231      43.850 -36.510  77.850  1.00  0.00           H
ATOM   3548 2HG2 ILE A 231      43.490 -38.130  78.500  1.00  0.00           H
ATOM   3549 3HG2 ILE A 231      43.220 -37.730  76.750  1.00  0.00           H
ATOM   3550  CG1 ILE A 231      40.720 -38.090  78.090  1.00  0.00           C
ATOM   3551 1HG1 ILE A 231      39.810 -37.660  78.490  1.00  0.00           H
ATOM   3552 2HG1 ILE A 231      41.030 -38.870  78.780  1.00  0.00           H
ATOM   3553  CD  ILE A 231      40.240 -38.490  76.690  1.00  0.00           C
ATOM   3554  HD1 ILE A 231      39.560 -39.340  76.800  1.00  0.00           H
ATOM   3555  HD2 ILE A 231      39.760 -37.610  76.250  1.00  0.00           H
ATOM   3556  HD3 ILE A 231      41.100 -38.820  76.110  1.00  0.00           H
ATOM   3557  C   ILE A 231      42.940 -35.460  80.100  1.00  0.00           C
ATOM   3558  O   ILE A 231      43.920 -35.840  80.680  1.00  0.00           O
ATOM   3559  N   SER A 232      42.730 -34.160  80.000  1.00  0.00           N
ATOM   3560  H   SER A 232      41.760 -33.910  79.900  1.00  0.00           H
ATOM   3561  CA  SER A 232      43.840 -33.220  80.200  1.00  0.00           C
ATOM   3562  HA  SER A 232      44.740 -33.460  79.630  1.00  0.00           H
ATOM   3563  CB  SER A 232      43.320 -31.840  79.770  1.00  0.00           C
ATOM   3564  HB1 SER A 232      43.370 -31.790  78.690  1.00  0.00           H
ATOM   3565  HB2 SER A 232      44.000 -31.020  80.000  1.00  0.00           H
ATOM   3566  OG  SER A 232      42.050 -31.710  80.340  1.00  0.00           O
ATOM   3567  HG  SER A 232      41.620 -31.080  79.760  1.00  0.00           H
ATOM   3568  C   SER A 232      44.240 -33.190  81.690  1.00  0.00           C
ATOM   3569  O   SER A 232      45.440 -33.120  82.060  1.00  0.00           O
ATOM   3570  N   GLN A 233      43.270 -33.240  82.570  1.00  0.00           N
ATOM   3571  H   GLN A 233      42.350 -33.430  82.200  1.00  0.00           H
ATOM   3572  CA  GLN A 233      43.500 -33.350  84.020  1.00  0.00           C
ATOM   3573  HA  GLN A 233      44.040 -32.460  84.320  1.00  0.00           H
ATOM   3574  CB  GLN A 233      42.150 -33.340  84.700  1.00  0.00           C
ATOM   3575  HB1 GLN A 233      41.740 -34.350  84.770  1.00  0.00           H
ATOM   3576  HB2 GLN A 233      41.490 -32.730  84.080  1.00  0.00           H
ATOM   3577  CG  GLN A 233      42.270 -32.890  86.180  1.00  0.00           C
ATOM   3578  HG1 GLN A 233      42.950 -33.500  86.790  1.00  0.00           H
ATOM   3579  HG2 GLN A 233      41.280 -33.120  86.580  1.00  0.00           H
ATOM   3580  CD  GLN A 233      42.720 -31.450  86.390  1.00  0.00           C
ATOM   3581  OE1 GLN A 233      43.480 -31.160  87.330  1.00  0.00           O
ATOM   3582  NE2 GLN A 233      42.330 -30.600  85.540  1.00  0.00           N
ATOM   3583 1HE2 GLN A 233      41.750 -30.860  84.760  1.00  0.00           H
ATOM   3584 2HE2 GLN A 233      42.760 -29.690  85.540  1.00  0.00           H
ATOM   3585  C   GLN A 233      44.340 -34.620  84.350  1.00  0.00           C
ATOM   3586  O   GLN A 233      45.260 -34.490  85.180  1.00  0.00           O
ATOM   3587  N   ILE A 234      44.090 -35.770  83.710  1.00  0.00           N
ATOM   3588  H   ILE A 234      43.510 -35.640  82.900  1.00  0.00           H
ATOM   3589  CA  ILE A 234      44.830 -36.940  83.980  1.00  0.00           C
ATOM   3590  HA  ILE A 234      44.800 -37.140  85.060  1.00  0.00           H
ATOM   3591  CB  ILE A 234      44.300 -38.200  83.220  1.00  0.00           C
ATOM   3592  HB  ILE A 234      44.570 -38.160  82.170  1.00  0.00           H
ATOM   3593  CG2 ILE A 234      44.980 -39.470  83.760  1.00  0.00           C
ATOM   3594 1HG2 ILE A 234      44.620 -39.710  84.760  1.00  0.00           H
ATOM   3595 2HG2 ILE A 234      44.890 -40.320  83.080  1.00  0.00           H
ATOM   3596 3HG2 ILE A 234      46.060 -39.330  83.890  1.00  0.00           H
ATOM   3597  CG1 ILE A 234      42.760 -38.420  83.280  1.00  0.00           C
ATOM   3598 1HG1 ILE A 234      42.600 -39.470  83.030  1.00  0.00           H
ATOM   3599 2HG1 ILE A 234      42.260 -37.780  82.560  1.00  0.00           H
ATOM   3600  CD  ILE A 234      42.060 -38.260  84.640  1.00  0.00           C
ATOM   3601  HD1 ILE A 234      42.640 -38.880  85.330  1.00  0.00           H
ATOM   3602  HD2 ILE A 234      42.210 -37.230  84.990  1.00  0.00           H
ATOM   3603  HD3 ILE A 234      41.000 -38.500  84.630  1.00  0.00           H
ATOM   3604  C   ILE A 234      46.340 -36.750  83.670  1.00  0.00           C
ATOM   3605  O   ILE A 234      47.230 -36.910  84.520  1.00  0.00           O
ATOM   3606  N   VAL A 235      46.620 -36.300  82.450  1.00  0.00           N
ATOM   3607  H   VAL A 235      45.890 -36.170  81.770  1.00  0.00           H
ATOM   3608  CA  VAL A 235      48.060 -36.220  82.040  1.00  0.00           C
ATOM   3609  HA  VAL A 235      48.590 -37.090  82.400  1.00  0.00           H
ATOM   3610  CB  VAL A 235      48.190 -36.170  80.530  1.00  0.00           C
ATOM   3611  HB  VAL A 235      49.240 -35.940  80.380  1.00  0.00           H
ATOM   3612  CG1 VAL A 235      47.890 -37.470  79.940  1.00  0.00           C
ATOM   3613 1HG1 VAL A 235      48.400 -38.280  80.460  1.00  0.00           H
ATOM   3614 2HG1 VAL A 235      46.810 -37.610  79.960  1.00  0.00           H
ATOM   3615 3HG1 VAL A 235      48.290 -37.460  78.920  1.00  0.00           H
ATOM   3616  CG2 VAL A 235      47.340 -35.080  79.900  1.00  0.00           C
ATOM   3617 1HG2 VAL A 235      47.790 -34.710  78.990  1.00  0.00           H
ATOM   3618 2HG2 VAL A 235      46.320 -35.430  79.710  1.00  0.00           H
ATOM   3619 3HG2 VAL A 235      47.320 -34.210  80.550  1.00  0.00           H
ATOM   3620  C   VAL A 235      48.810 -34.980  82.650  1.00  0.00           C
ATOM   3621  O   VAL A 235      50.050 -34.940  82.730  1.00  0.00           O
ATOM   3622  N   SER A 236      48.110 -34.020  83.130  1.00  0.00           N
ATOM   3623  H   SER A 236      47.160 -34.320  83.250  1.00  0.00           H
ATOM   3624  CA  SER A 236      48.700 -32.920  83.930  1.00  0.00           C
ATOM   3625  HA  SER A 236      49.510 -32.450  83.380  1.00  0.00           H
ATOM   3626  CB  SER A 236      47.600 -31.850  84.130  1.00  0.00           C
ATOM   3627  HB1 SER A 236      46.730 -32.200  84.670  1.00  0.00           H
ATOM   3628  HB2 SER A 236      47.130 -31.490  83.210  1.00  0.00           H
ATOM   3629  OG  SER A 236      48.220 -30.830  84.850  1.00  0.00           O
ATOM   3630  HG  SER A 236      47.510 -30.290  85.200  1.00  0.00           H
ATOM   3631  C   SER A 236      49.200 -33.420  85.250  1.00  0.00           C
ATOM   3632  O   SER A 236      50.340 -33.150  85.680  1.00  0.00           O
ATOM   3633  N   SER A 237      48.490 -34.360  85.860  1.00  0.00           N
ATOM   3634  H   SER A 237      47.610 -34.720  85.520  1.00  0.00           H
ATOM   3635  CA  SER A 237      48.820 -34.960  87.130  1.00  0.00           C
ATOM   3636  HA  SER A 237      48.980 -34.120  87.810  1.00  0.00           H
ATOM   3637  CB  SER A 237      47.580 -35.690  87.790  1.00  0.00           C
ATOM   3638  HB1 SER A 237      46.780 -34.980  87.590  1.00  0.00           H
ATOM   3639  HB2 SER A 237      47.740 -35.670  88.860  1.00  0.00           H
ATOM   3640  OG  SER A 237      47.290 -36.980  87.270  1.00  0.00           O
ATOM   3641  HG  SER A 237      47.460 -37.030  86.320  1.00  0.00           H
ATOM   3642  C   SER A 237      50.140 -35.760  86.990  1.00  0.00           C
ATOM   3643  O   SER A 237      51.030 -35.780  87.850  1.00  0.00           O
ATOM   3644  N   ILE A 238      50.210 -36.500  85.900  1.00  0.00           N
ATOM   3645  H   ILE A 238      49.340 -36.650  85.410  1.00  0.00           H
ATOM   3646  CA  ILE A 238      51.310 -37.470  85.580  1.00  0.00           C
ATOM   3647  HA  ILE A 238      51.610 -37.980  86.500  1.00  0.00           H
ATOM   3648  CB  ILE A 238      50.850 -38.450  84.450  1.00  0.00           C
ATOM   3649  HB  ILE A 238      50.200 -37.890  83.780  1.00  0.00           H
ATOM   3650  CG2 ILE A 238      52.000 -39.120  83.680  1.00  0.00           C
ATOM   3651 1HG2 ILE A 238      52.470 -38.350  83.070  1.00  0.00           H
ATOM   3652 2HG2 ILE A 238      52.730 -39.580  84.340  1.00  0.00           H
ATOM   3653 3HG2 ILE A 238      51.610 -39.890  83.020  1.00  0.00           H
ATOM   3654  CG1 ILE A 238      50.050 -39.610  85.020  1.00  0.00           C
ATOM   3655 1HG1 ILE A 238      49.500 -39.290  85.900  1.00  0.00           H
ATOM   3656 2HG1 ILE A 238      50.730 -40.360  85.410  1.00  0.00           H
ATOM   3657  CD  ILE A 238      49.120 -40.380  84.070  1.00  0.00           C
ATOM   3658  HD1 ILE A 238      48.260 -39.760  83.790  1.00  0.00           H
ATOM   3659  HD2 ILE A 238      49.610 -40.770  83.180  1.00  0.00           H
ATOM   3660  HD3 ILE A 238      48.690 -41.230  84.610  1.00  0.00           H
ATOM   3661  C   ILE A 238      52.580 -36.710  85.270  1.00  0.00           C
ATOM   3662  O   ILE A 238      53.610 -36.860  85.850  1.00  0.00           O
ATOM   3663  N   THR A 239      52.500 -35.630  84.500  1.00  0.00           N
ATOM   3664  H   THR A 239      51.640 -35.290  84.090  1.00  0.00           H
ATOM   3665  CA  THR A 239      53.690 -34.940  84.070  1.00  0.00           C
ATOM   3666  HA  THR A 239      54.480 -35.690  84.020  1.00  0.00           H
ATOM   3667  CB  THR A 239      53.470 -34.270  82.620  1.00  0.00           C
ATOM   3668  HB  THR A 239      54.360 -33.660  82.480  1.00  0.00           H
ATOM   3669  CG2 THR A 239      53.300 -35.280  81.520  1.00  0.00           C
ATOM   3670 1HG2 THR A 239      53.250 -34.710  80.600  1.00  0.00           H
ATOM   3671 2HG2 THR A 239      54.170 -35.940  81.450  1.00  0.00           H
ATOM   3672 3HG2 THR A 239      52.380 -35.840  81.650  1.00  0.00           H
ATOM   3673  OG1 THR A 239      52.350 -33.450  82.690  1.00  0.00           O
ATOM   3674  HG1 THR A 239      51.630 -34.030  82.430  1.00  0.00           H
ATOM   3675  C   THR A 239      54.090 -33.820  85.060  1.00  0.00           C
ATOM   3676  O   THR A 239      55.200 -33.320  84.960  1.00  0.00           O
ATOM   3677  N   ALA A 240      53.370 -33.440  86.150  1.00  0.00           N
ATOM   3678  H   ALA A 240      52.560 -34.030  86.270  1.00  0.00           H
ATOM   3679  CA  ALA A 240      53.690 -32.360  87.140  1.00  0.00           C
ATOM   3680  HA  ALA A 240      53.570 -31.390  86.660  1.00  0.00           H
ATOM   3681  CB  ALA A 240      52.610 -32.360  88.260  1.00  0.00           C
ATOM   3682  HB1 ALA A 240      51.700 -32.810  87.850  1.00  0.00           H
ATOM   3683  HB2 ALA A 240      52.920 -33.030  89.070  1.00  0.00           H
ATOM   3684  HB3 ALA A 240      52.490 -31.400  88.770  1.00  0.00           H
ATOM   3685  C   ALA A 240      55.120 -32.440  87.750  1.00  0.00           C
ATOM   3686  O   ALA A 240      55.730 -31.380  88.010  1.00  0.00           O
ATOM   3687  N   SER A 241      55.720 -33.600  88.010  1.00  0.00           N
ATOM   3688  H   SER A 241      55.200 -34.460  87.860  1.00  0.00           H
ATOM   3689  CA  SER A 241      57.100 -33.840  88.400  1.00  0.00           C
ATOM   3690  HA  SER A 241      57.330 -33.300  89.320  1.00  0.00           H
ATOM   3691  CB  SER A 241      57.170 -35.360  88.690  1.00  0.00           C
ATOM   3692  HB1 SER A 241      56.570 -35.640  89.560  1.00  0.00           H
ATOM   3693  HB2 SER A 241      58.190 -35.620  88.950  1.00  0.00           H
ATOM   3694  OG  SER A 241      56.940 -36.100  87.450  1.00  0.00           O
ATOM   3695  HG  SER A 241      57.600 -36.790  87.540  1.00  0.00           H
ATOM   3696  C   SER A 241      58.120 -33.530  87.320  1.00  0.00           C
ATOM   3697  O   SER A 241      59.190 -33.150  87.730  1.00  0.00           O
ATOM   3698  N   LEU A 242      57.820 -33.530  86.010  1.00  0.00           N
ATOM   3699  H   LEU A 242      56.920 -33.940  85.810  1.00  0.00           H
ATOM   3700  CA  LEU A 242      58.690 -33.010  84.870  1.00  0.00           C
ATOM   3701  HA  LEU A 242      59.740 -33.200  85.110  1.00  0.00           H
ATOM   3702  CB  LEU A 242      58.320 -33.760  83.530  1.00  0.00           C
ATOM   3703  HB1 LEU A 242      58.910 -33.500  82.650  1.00  0.00           H
ATOM   3704  HB2 LEU A 242      57.290 -33.570  83.230  1.00  0.00           H
ATOM   3705  CG  LEU A 242      58.370 -35.330  83.630  1.00  0.00           C
ATOM   3706  HG  LEU A 242      57.650 -35.750  84.330  1.00  0.00           H
ATOM   3707  CD1 LEU A 242      57.870 -35.800  82.250  1.00  0.00           C
ATOM   3708 1HD1 LEU A 242      57.920 -36.890  82.150  1.00  0.00           H
ATOM   3709 2HD1 LEU A 242      56.870 -35.400  82.080  1.00  0.00           H
ATOM   3710 3HD1 LEU A 242      58.400 -35.320  81.430  1.00  0.00           H
ATOM   3711  CD2 LEU A 242      59.800 -35.860  83.890  1.00  0.00           C
ATOM   3712 1HD2 LEU A 242      59.650 -36.880  84.230  1.00  0.00           H
ATOM   3713 2HD2 LEU A 242      60.460 -35.760  83.030  1.00  0.00           H
ATOM   3714 3HD2 LEU A 242      60.320 -35.290  84.660  1.00  0.00           H
ATOM   3715  C   LEU A 242      58.600 -31.500  84.740  1.00  0.00           C
ATOM   3716  O   LEU A 242      59.360 -30.990  83.950  1.00  0.00           O
ATOM   3717  N   ARG A 243      57.570 -30.870  85.290  1.00  0.00           N
ATOM   3718  H   ARG A 243      56.990 -31.280  86.000  1.00  0.00           H
ATOM   3719  CA  ARG A 243      57.200 -29.450  85.080  1.00  0.00           C
ATOM   3720  HA  ARG A 243      57.820 -29.090  84.260  1.00  0.00           H
ATOM   3721  CB  ARG A 243      55.760 -29.310  84.660  1.00  0.00           C
ATOM   3722  HB1 ARG A 243      55.550 -28.250  84.520  1.00  0.00           H
ATOM   3723  HB2 ARG A 243      55.070 -29.700  85.410  1.00  0.00           H
ATOM   3724  CG  ARG A 243      55.550 -29.980  83.280  1.00  0.00           C
ATOM   3725  HG1 ARG A 243      55.660 -31.050  83.450  1.00  0.00           H
ATOM   3726  HG2 ARG A 243      56.280 -29.570  82.580  1.00  0.00           H
ATOM   3727  CD  ARG A 243      54.180 -29.680  82.710  1.00  0.00           C
ATOM   3728  HD1 ARG A 243      54.070 -30.100  81.720  1.00  0.00           H
ATOM   3729  HD2 ARG A 243      54.030 -28.610  82.630  1.00  0.00           H
ATOM   3730  NE  ARG A 243      53.100 -30.290  83.580  1.00  0.00           N
ATOM   3731  HE  ARG A 243      53.200 -31.290  83.660  1.00  0.00           H
ATOM   3732  CZ  ARG A 243      51.950 -29.770  84.090  1.00  0.00           C
ATOM   3733  NH1 ARG A 243      51.610 -28.550  83.990  1.00  0.00           N
ATOM   3734 1HH1 ARG A 243      52.270 -27.880  83.630  1.00  0.00           H
ATOM   3735 2HH1 ARG A 243      50.750 -28.230  84.420  1.00  0.00           H
ATOM   3736  NH2 ARG A 243      51.160 -30.500  84.750  1.00  0.00           N
ATOM   3737 1HH2 ARG A 243      51.220 -31.500  84.600  1.00  0.00           H
ATOM   3738 2HH2 ARG A 243      50.260 -30.130  85.010  1.00  0.00           H
ATOM   3739  C   ARG A 243      57.540 -28.490  86.210  1.00  0.00           C
ATOM   3740  O   ARG A 243      58.030 -27.410  85.870  1.00  0.00           O
ATOM   3741  N   PHE A 244      57.370 -28.920  87.410  1.00  0.00           N
ATOM   3742  H   PHE A 244      57.100 -29.890  87.510  1.00  0.00           H
ATOM   3743  CA  PHE A 244      57.520 -28.260  88.650  1.00  0.00           C
ATOM   3744  HA  PHE A 244      57.930 -27.270  88.480  1.00  0.00           H
ATOM   3745  CB  PHE A 244      56.130 -28.090  89.180  1.00  0.00           C
ATOM   3746  HB1 PHE A 244      56.090 -27.640  90.170  1.00  0.00           H
ATOM   3747  HB2 PHE A 244      55.780 -29.100  89.410  1.00  0.00           H
ATOM   3748  CG  PHE A 244      55.140 -27.370  88.380  1.00  0.00           C
ATOM   3749  CD1 PHE A 244      55.390 -26.100  87.830  1.00  0.00           C
ATOM   3750  HD1 PHE A 244      56.320 -25.580  88.000  1.00  0.00           H
ATOM   3751  CE1 PHE A 244      54.480 -25.510  86.980  1.00  0.00           C
ATOM   3752  HE1 PHE A 244      54.640 -24.510  86.610  1.00  0.00           H
ATOM   3753  CZ  PHE A 244      53.380 -26.210  86.540  1.00  0.00           C
ATOM   3754  HZ  PHE A 244      52.720 -25.780  85.800  1.00  0.00           H
ATOM   3755  CE2 PHE A 244      53.130 -27.520  87.110  1.00  0.00           C
ATOM   3756  HE2 PHE A 244      52.280 -28.120  86.800  1.00  0.00           H
ATOM   3757  CD2 PHE A 244      53.960 -28.080  88.070  1.00  0.00           C
ATOM   3758  HD2 PHE A 244      53.660 -29.020  88.510  1.00  0.00           H
ATOM   3759  C   PHE A 244      58.400 -29.040  89.770  1.00  0.00           C
ATOM   3760  O   PHE A 244      58.820 -30.140  89.530  1.00  0.00           O
ATOM   3761  N   ASP A 245      58.640 -28.400  90.860  1.00  0.00           N
ATOM   3762  H   ASP A 245      58.010 -27.640  91.040  1.00  0.00           H
ATOM   3763  CA  ASP A 245      59.650 -28.880  91.910  1.00  0.00           C
ATOM   3764  HA  ASP A 245      60.560 -29.190  91.390  1.00  0.00           H
ATOM   3765  CB  ASP A 245      60.070 -27.630  92.730  1.00  0.00           C
ATOM   3766  HB1 ASP A 245      60.830 -27.810  93.500  1.00  0.00           H
ATOM   3767  HB2 ASP A 245      59.160 -27.200  93.150  1.00  0.00           H
ATOM   3768  CG  ASP A 245      60.640 -26.500  91.930  1.00  0.00           C
ATOM   3769  OD1 ASP A 245      61.870 -26.500  91.740  1.00  0.00           O
ATOM   3770  OD2 ASP A 245      60.010 -25.480  91.580  1.00  0.00           O
ATOM   3771  C   ASP A 245      59.000 -29.990  92.760  1.00  0.00           C
ATOM   3772  O   ASP A 245      58.990 -29.810  93.960  1.00  0.00           O
ATOM   3773  N   GLY A 246      58.410 -31.070  92.160  1.00  0.00           N
ATOM   3774  H   GLY A 246      58.310 -31.020  91.160  1.00  0.00           H
ATOM   3775  CA  GLY A 246      58.020 -32.390  92.780  1.00  0.00           C
ATOM   3776  HA1 GLY A 246      57.580 -33.030  92.020  1.00  0.00           H
ATOM   3777  HA2 GLY A 246      57.300 -32.180  93.570  1.00  0.00           H
ATOM   3778  C   GLY A 246      59.220 -33.060  93.530  1.00  0.00           C
ATOM   3779  O   GLY A 246      60.350 -32.600  93.460  1.00  0.00           O
ATOM   3780  N   ALA A 247      58.880 -34.200  94.090  1.00  0.00           N
ATOM   3781  H   ALA A 247      57.910 -34.490  94.020  1.00  0.00           H
ATOM   3782  CA  ALA A 247      59.770 -35.040  94.860  1.00  0.00           C
ATOM   3783  HA  ALA A 247      60.760 -34.600  94.770  1.00  0.00           H
ATOM   3784  CB  ALA A 247      59.290 -34.960  96.330  1.00  0.00           C
ATOM   3785  HB1 ALA A 247      60.130 -35.400  96.880  1.00  0.00           H
ATOM   3786  HB2 ALA A 247      59.180 -33.950  96.720  1.00  0.00           H
ATOM   3787  HB3 ALA A 247      58.390 -35.560  96.440  1.00  0.00           H
ATOM   3788  C   ALA A 247      59.800 -36.520  94.410  1.00  0.00           C
ATOM   3789  O   ALA A 247      60.690 -37.230  94.750  1.00  0.00           O
ATOM   3790  N   LEU A 248      58.870 -37.070  93.600  1.00  0.00           N
ATOM   3791  H   LEU A 248      58.140 -36.440  93.330  1.00  0.00           H
ATOM   3792  CA  LEU A 248      58.860 -38.480  93.110  1.00  0.00           C
ATOM   3793  HA  LEU A 248      59.790 -39.000  93.340  1.00  0.00           H
ATOM   3794  CB  LEU A 248      57.620 -39.210  93.770  1.00  0.00           C
ATOM   3795  HB1 LEU A 248      56.670 -38.720  93.550  1.00  0.00           H
ATOM   3796  HB2 LEU A 248      57.630 -39.180  94.860  1.00  0.00           H
ATOM   3797  CG  LEU A 248      57.430 -40.660  93.340  1.00  0.00           C
ATOM   3798  HG  LEU A 248      57.100 -40.640  92.310  1.00  0.00           H
ATOM   3799  CD1 LEU A 248      58.680 -41.570  93.590  1.00  0.00           C
ATOM   3800 1HD1 LEU A 248      59.130 -41.450  94.580  1.00  0.00           H
ATOM   3801 2HD1 LEU A 248      58.420 -42.600  93.320  1.00  0.00           H
ATOM   3802 3HD1 LEU A 248      59.530 -41.240  93.000  1.00  0.00           H
ATOM   3803  CD2 LEU A 248      56.300 -41.320  94.270  1.00  0.00           C
ATOM   3804 1HD2 LEU A 248      56.710 -41.400  95.280  1.00  0.00           H
ATOM   3805 2HD2 LEU A 248      55.440 -40.690  94.500  1.00  0.00           H
ATOM   3806 3HD2 LEU A 248      56.040 -42.300  93.890  1.00  0.00           H
ATOM   3807  C   LEU A 248      58.630 -38.390  91.590  1.00  0.00           C
ATOM   3808  O   LEU A 248      57.900 -37.510  91.090  1.00  0.00           O
ATOM   3809  N   ASN A 249      59.160 -39.370  90.890  1.00  0.00           N
ATOM   3810  H   ASN A 249      59.890 -39.940  91.300  1.00  0.00           H
ATOM   3811  CA  ASN A 249      59.200 -39.500  89.470  1.00  0.00           C
ATOM   3812  HA  ASN A 249      60.020 -40.190  89.300  1.00  0.00           H
ATOM   3813  CB  ASN A 249      57.880 -40.090  88.830  1.00  0.00           C
ATOM   3814  HB1 ASN A 249      57.960 -40.100  87.750  1.00  0.00           H
ATOM   3815  HB2 ASN A 249      57.050 -39.440  89.090  1.00  0.00           H
ATOM   3816  CG  ASN A 249      57.480 -41.530  89.230  1.00  0.00           C
ATOM   3817  OD1 ASN A 249      56.290 -41.820  89.380  1.00  0.00           O
ATOM   3818  ND2 ASN A 249      58.370 -42.500  89.290  1.00  0.00           N
ATOM   3819 1HD2 ASN A 249      59.370 -42.400  89.190  1.00  0.00           H
ATOM   3820 2HD2 ASN A 249      58.000 -43.440  89.390  1.00  0.00           H
ATOM   3821  C   ASN A 249      59.680 -38.140  88.860  1.00  0.00           C
ATOM   3822  O   ASN A 249      59.090 -37.640  87.910  1.00  0.00           O
ATOM   3823  N   VAL A 250      60.780 -37.520  89.330  1.00  0.00           N
ATOM   3824  H   VAL A 250      61.190 -37.900  90.170  1.00  0.00           H
ATOM   3825  CA  VAL A 250      61.250 -36.170  89.010  1.00  0.00           C
ATOM   3826  HA  VAL A 250      60.320 -35.670  88.720  1.00  0.00           H
ATOM   3827  CB  VAL A 250      61.980 -35.430  90.230  1.00  0.00           C
ATOM   3828  HB  VAL A 250      62.190 -34.410  89.930  1.00  0.00           H
ATOM   3829  CG1 VAL A 250      61.190 -35.390  91.530  1.00  0.00           C
ATOM   3830 1HG1 VAL A 250      61.640 -34.550  92.060  1.00  0.00           H
ATOM   3831 2HG1 VAL A 250      60.190 -35.020  91.320  1.00  0.00           H
ATOM   3832 3HG1 VAL A 250      61.190 -36.400  91.940  1.00  0.00           H
ATOM   3833  CG2 VAL A 250      63.300 -36.100  90.610  1.00  0.00           C
ATOM   3834 1HG2 VAL A 250      64.110 -35.980  89.890  1.00  0.00           H
ATOM   3835 2HG2 VAL A 250      63.710 -35.700  91.540  1.00  0.00           H
ATOM   3836 3HG2 VAL A 250      63.150 -37.180  90.690  1.00  0.00           H
ATOM   3837  C   VAL A 250      62.120 -36.160  87.760  1.00  0.00           C
ATOM   3838  O   VAL A 250      62.710 -35.120  87.460  1.00  0.00           O
ATOM   3839  N   ASP A 251      62.210 -37.250  87.050  1.00  0.00           N
ATOM   3840  H   ASP A 251      61.770 -38.080  87.420  1.00  0.00           H
ATOM   3841  CA  ASP A 251      62.910 -37.310  85.790  1.00  0.00           C
ATOM   3842  HA  ASP A 251      62.990 -36.320  85.340  1.00  0.00           H
ATOM   3843  CB  ASP A 251      64.350 -37.800  86.040  1.00  0.00           C
ATOM   3844  HB1 ASP A 251      64.330 -38.760  86.530  1.00  0.00           H
ATOM   3845  HB2 ASP A 251      64.790 -37.180  86.820  1.00  0.00           H
ATOM   3846  CG  ASP A 251      65.240 -37.790  84.800  1.00  0.00           C
ATOM   3847  OD1 ASP A 251      65.210 -38.840  84.090  1.00  0.00           O
ATOM   3848  OD2 ASP A 251      65.750 -36.730  84.420  1.00  0.00           O
ATOM   3849  C   ASP A 251      62.170 -38.190  84.820  1.00  0.00           C
ATOM   3850  O   ASP A 251      61.390 -39.020  85.240  1.00  0.00           O
ATOM   3851  N   LEU A 252      62.320 -37.940  83.520  1.00  0.00           N
ATOM   3852  H   LEU A 252      62.940 -37.180  83.290  1.00  0.00           H
ATOM   3853  CA  LEU A 252      61.620 -38.730  82.470  1.00  0.00           C
ATOM   3854  HA  LEU A 252      60.540 -38.720  82.570  1.00  0.00           H
ATOM   3855  CB  LEU A 252      62.080 -38.150  81.190  1.00  0.00           C
ATOM   3856  HB1 LEU A 252      63.150 -38.300  81.070  1.00  0.00           H
ATOM   3857  HB2 LEU A 252      61.970 -37.060  81.230  1.00  0.00           H
ATOM   3858  CG  LEU A 252      61.410 -38.640  79.890  1.00  0.00           C
ATOM   3859  HG  LEU A 252      61.470 -39.720  80.060  1.00  0.00           H
ATOM   3860  CD1 LEU A 252      59.950 -38.190  79.670  1.00  0.00           C
ATOM   3861 1HD1 LEU A 252      59.710 -38.480  78.650  1.00  0.00           H
ATOM   3862 2HD1 LEU A 252      59.260 -38.760  80.300  1.00  0.00           H
ATOM   3863 3HD1 LEU A 252      59.840 -37.120  79.830  1.00  0.00           H
ATOM   3864  CD2 LEU A 252      62.250 -38.360  78.630  1.00  0.00           C
ATOM   3865 1HD2 LEU A 252      61.950 -39.010  77.820  1.00  0.00           H
ATOM   3866 2HD2 LEU A 252      62.130 -37.350  78.220  1.00  0.00           H
ATOM   3867 3HD2 LEU A 252      63.300 -38.620  78.790  1.00  0.00           H
ATOM   3868  C   LEU A 252      62.040 -40.240  82.560  1.00  0.00           C
ATOM   3869  O   LEU A 252      61.280 -41.150  82.280  1.00  0.00           O
ATOM   3870  N   THR A 253      63.240 -40.600  82.930  1.00  0.00           N
ATOM   3871  H   THR A 253      63.840 -39.850  83.240  1.00  0.00           H
ATOM   3872  CA  THR A 253      63.790 -41.980  83.040  1.00  0.00           C
ATOM   3873  HA  THR A 253      63.400 -42.540  82.190  1.00  0.00           H
ATOM   3874  CB  THR A 253      65.270 -42.070  82.750  1.00  0.00           C
ATOM   3875  HB  THR A 253      65.560 -43.120  82.750  1.00  0.00           H
ATOM   3876  CG2 THR A 253      65.620 -41.430  81.400  1.00  0.00           C
ATOM   3877 1HG2 THR A 253      65.640 -40.350  81.490  1.00  0.00           H
ATOM   3878 2HG2 THR A 253      66.630 -41.790  81.210  1.00  0.00           H
ATOM   3879 3HG2 THR A 253      65.030 -41.690  80.510  1.00  0.00           H
ATOM   3880  OG1 THR A 253      66.070 -41.350  83.710  1.00  0.00           O
ATOM   3881  HG1 THR A 253      65.720 -40.450  83.720  1.00  0.00           H
ATOM   3882  C   THR A 253      63.340 -42.710  84.300  1.00  0.00           C
ATOM   3883  O   THR A 253      63.410 -43.950  84.350  1.00  0.00           O
ATOM   3884  N   GLU A 254      62.910 -41.980  85.350  1.00  0.00           N
ATOM   3885  H   GLU A 254      62.780 -41.000  85.160  1.00  0.00           H
ATOM   3886  CA  GLU A 254      62.710 -42.470  86.770  1.00  0.00           C
ATOM   3887  HA  GLU A 254      63.100 -43.490  86.730  1.00  0.00           H
ATOM   3888  CB  GLU A 254      63.410 -41.450  87.700  1.00  0.00           C
ATOM   3889  HB1 GLU A 254      62.980 -40.470  87.500  1.00  0.00           H
ATOM   3890  HB2 GLU A 254      64.460 -41.360  87.400  1.00  0.00           H
ATOM   3891  CG  GLU A 254      63.480 -41.860  89.170  1.00  0.00           C
ATOM   3892  HG1 GLU A 254      63.720 -42.920  89.270  1.00  0.00           H
ATOM   3893  HG2 GLU A 254      62.490 -41.720  89.600  1.00  0.00           H
ATOM   3894  CD  GLU A 254      64.550 -41.010  89.870  1.00  0.00           C
ATOM   3895  OE1 GLU A 254      65.650 -41.480  90.170  1.00  0.00           O
ATOM   3896  OE2 GLU A 254      64.190 -39.830  90.080  1.00  0.00           O
ATOM   3897  C   GLU A 254      61.210 -42.670  87.140  1.00  0.00           C
ATOM   3898  O   GLU A 254      60.850 -43.170  88.190  1.00  0.00           O
ATOM   3899  N   PHE A 255      60.290 -42.430  86.190  1.00  0.00           N
ATOM   3900  H   PHE A 255      60.630 -42.030  85.320  1.00  0.00           H
ATOM   3901  CA  PHE A 255      59.180 -43.300  86.080  1.00  0.00           C
ATOM   3902  HA  PHE A 255      58.670 -43.160  87.040  1.00  0.00           H
ATOM   3903  CB  PHE A 255      58.400 -42.860  84.800  1.00  0.00           C
ATOM   3904  HB1 PHE A 255      57.590 -43.560  84.600  1.00  0.00           H
ATOM   3905  HB2 PHE A 255      59.040 -42.860  83.920  1.00  0.00           H
ATOM   3906  CG  PHE A 255      57.680 -41.570  85.010  1.00  0.00           C
ATOM   3907  CD1 PHE A 255      58.160 -40.440  84.370  1.00  0.00           C
ATOM   3908  HD1 PHE A 255      59.080 -40.440  83.800  1.00  0.00           H
ATOM   3909  CE1 PHE A 255      57.470 -39.200  84.500  1.00  0.00           C
ATOM   3910  HE1 PHE A 255      57.870 -38.300  84.080  1.00  0.00           H
ATOM   3911  CZ  PHE A 255      56.270 -39.110  85.190  1.00  0.00           C
ATOM   3912  HZ  PHE A 255      55.730 -38.170  85.240  1.00  0.00           H
ATOM   3913  CE2 PHE A 255      55.810 -40.280  85.850  1.00  0.00           C
ATOM   3914  HE2 PHE A 255      54.910 -40.130  86.420  1.00  0.00           H
ATOM   3915  CD2 PHE A 255      56.470 -41.460  85.710  1.00  0.00           C
ATOM   3916  HD2 PHE A 255      56.100 -42.370  86.160  1.00  0.00           H
ATOM   3917  C   PHE A 255      59.520 -44.850  85.920  1.00  0.00           C
ATOM   3918  O   PHE A 255      58.950 -45.700  86.580  1.00  0.00           O
ATOM   3919  N   GLN A 256      60.460 -45.200  85.090  1.00  0.00           N
ATOM   3920  H   GLN A 256      60.910 -44.560  84.450  1.00  0.00           H
ATOM   3921  CA  GLN A 256      60.710 -46.640  84.780  1.00  0.00           C
ATOM   3922  HA  GLN A 256      59.720 -47.080  84.690  1.00  0.00           H
ATOM   3923  CB  GLN A 256      61.570 -46.870  83.460  1.00  0.00           C
ATOM   3924  HB1 GLN A 256      61.640 -47.950  83.330  1.00  0.00           H
ATOM   3925  HB2 GLN A 256      62.520 -46.410  83.730  1.00  0.00           H
ATOM   3926  CG  GLN A 256      61.150 -46.350  82.120  1.00  0.00           C
ATOM   3927  HG1 GLN A 256      60.300 -46.970  81.850  1.00  0.00           H
ATOM   3928  HG2 GLN A 256      62.020 -46.550  81.490  1.00  0.00           H
ATOM   3929  CD  GLN A 256      60.640 -44.980  82.030  1.00  0.00           C
ATOM   3930  OE1 GLN A 256      59.640 -44.600  82.540  1.00  0.00           O
ATOM   3931  NE2 GLN A 256      61.420 -44.120  81.480  1.00  0.00           N
ATOM   3932 1HE2 GLN A 256      62.210 -44.470  80.960  1.00  0.00           H
ATOM   3933 2HE2 GLN A 256      61.090 -43.170  81.550  1.00  0.00           H
ATOM   3934  C   GLN A 256      61.330 -47.510  85.890  1.00  0.00           C
ATOM   3935  O   GLN A 256      60.780 -48.500  86.370  1.00  0.00           O
ATOM   3936  N   THR A 257      62.320 -46.930  86.570  1.00  0.00           N
ATOM   3937  H   THR A 257      62.740 -46.050  86.290  1.00  0.00           H
ATOM   3938  CA  THR A 257      62.890 -47.610  87.700  1.00  0.00           C
ATOM   3939  HA  THR A 257      63.200 -48.610  87.370  1.00  0.00           H
ATOM   3940  CB  THR A 257      64.100 -46.880  88.270  1.00  0.00           C
ATOM   3941  HB  THR A 257      64.400 -47.420  89.170  1.00  0.00           H
ATOM   3942  CG2 THR A 257      65.250 -46.780  87.250  1.00  0.00           C
ATOM   3943 1HG2 THR A 257      65.530 -47.730  86.790  1.00  0.00           H
ATOM   3944 2HG2 THR A 257      65.100 -45.950  86.570  1.00  0.00           H
ATOM   3945 3HG2 THR A 257      66.130 -46.540  87.850  1.00  0.00           H
ATOM   3946  OG1 THR A 257      63.700 -45.570  88.740  1.00  0.00           O
ATOM   3947  HG1 THR A 257      64.510 -45.130  88.990  1.00  0.00           H
ATOM   3948  C   THR A 257      61.870 -47.850  88.850  1.00  0.00           C
ATOM   3949  O   THR A 257      61.910 -48.860  89.570  1.00  0.00           O
ATOM   3950  N   ASN A 258      60.870 -47.020  89.010  1.00  0.00           N
ATOM   3951  H   ASN A 258      60.860 -46.220  88.390  1.00  0.00           H
ATOM   3952  CA  ASN A 258      59.760 -47.070  89.980  1.00  0.00           C
ATOM   3953  HA  ASN A 258      60.110 -47.550  90.900  1.00  0.00           H
ATOM   3954  CB  ASN A 258      59.540 -45.700  90.510  1.00  0.00           C
ATOM   3955  HB1 ASN A 258      58.760 -45.790  91.270  1.00  0.00           H
ATOM   3956  HB2 ASN A 258      59.120 -45.030  89.760  1.00  0.00           H
ATOM   3957  CG  ASN A 258      60.740 -45.100  91.250  1.00  0.00           C
ATOM   3958  OD1 ASN A 258      60.990 -45.410  92.410  1.00  0.00           O
ATOM   3959  ND2 ASN A 258      61.530 -44.220  90.700  1.00  0.00           N
ATOM   3960 1HD2 ASN A 258      61.540 -44.240  89.690  1.00  0.00           H
ATOM   3961 2HD2 ASN A 258      62.290 -43.900  91.270  1.00  0.00           H
ATOM   3962  C   ASN A 258      58.420 -47.730  89.540  1.00  0.00           C
ATOM   3963  O   ASN A 258      57.650 -48.050  90.420  1.00  0.00           O
ATOM   3964  N   LEU A 259      58.200 -48.020  88.230  1.00  0.00           N
ATOM   3965  H   LEU A 259      58.880 -47.730  87.540  1.00  0.00           H
ATOM   3966  CA  LEU A 259      56.970 -48.640  87.720  1.00  0.00           C
ATOM   3967  HA  LEU A 259      56.380 -49.030  88.550  1.00  0.00           H
ATOM   3968  CB  LEU A 259      56.180 -47.520  87.030  1.00  0.00           C
ATOM   3969  HB1 LEU A 259      55.260 -47.910  86.580  1.00  0.00           H
ATOM   3970  HB2 LEU A 259      56.810 -47.060  86.270  1.00  0.00           H
ATOM   3971  CG  LEU A 259      55.780 -46.370  87.900  1.00  0.00           C
ATOM   3972  HG  LEU A 259      56.600 -45.880  88.430  1.00  0.00           H
ATOM   3973  CD1 LEU A 259      55.090 -45.310  87.120  1.00  0.00           C
ATOM   3974 1HD1 LEU A 259      54.140 -45.670  86.730  1.00  0.00           H
ATOM   3975 2HD1 LEU A 259      54.910 -44.510  87.840  1.00  0.00           H
ATOM   3976 3HD1 LEU A 259      55.710 -44.960  86.290  1.00  0.00           H
ATOM   3977  CD2 LEU A 259      54.790 -46.860  88.910  1.00  0.00           C
ATOM   3978 1HD2 LEU A 259      55.380 -47.400  89.650  1.00  0.00           H
ATOM   3979 2HD2 LEU A 259      54.300 -45.980  89.340  1.00  0.00           H
ATOM   3980 3HD2 LEU A 259      54.090 -47.510  88.390  1.00  0.00           H
ATOM   3981  C   LEU A 259      57.220 -49.810  86.740  1.00  0.00           C
ATOM   3982  O   LEU A 259      56.220 -50.480  86.380  1.00  0.00           O
ATOM   3983  N   VAL A 260      58.410 -50.160  86.330  1.00  0.00           N
ATOM   3984  H   VAL A 260      59.190 -49.700  86.780  1.00  0.00           H
ATOM   3985  CA  VAL A 260      58.580 -50.980  85.150  1.00  0.00           C
ATOM   3986  HA  VAL A 260      57.710 -51.590  84.910  1.00  0.00           H
ATOM   3987  CB  VAL A 260      58.870 -50.210  83.850  1.00  0.00           C
ATOM   3988  HB  VAL A 260      59.760 -49.600  84.000  1.00  0.00           H
ATOM   3989  CG1 VAL A 260      59.020 -51.170  82.620  1.00  0.00           C
ATOM   3990 1HG1 VAL A 260      58.780 -50.700  81.660  1.00  0.00           H
ATOM   3991 2HG1 VAL A 260      59.960 -51.690  82.720  1.00  0.00           H
ATOM   3992 3HG1 VAL A 260      58.290 -51.970  82.760  1.00  0.00           H
ATOM   3993  CG2 VAL A 260      57.750 -49.230  83.460  1.00  0.00           C
ATOM   3994 1HG2 VAL A 260      57.970 -48.800  82.480  1.00  0.00           H
ATOM   3995 2HG2 VAL A 260      56.860 -49.850  83.590  1.00  0.00           H
ATOM   3996 3HG2 VAL A 260      57.740 -48.440  84.210  1.00  0.00           H
ATOM   3997  C   VAL A 260      59.730 -52.020  85.350  1.00  0.00           C
ATOM   3998  O   VAL A 260      60.920 -51.590  85.200  1.00  0.00           O
ATOM   3999  N   PRO A 261      59.540 -53.300  85.600  1.00  0.00           N
ATOM   4000  CD  PRO A 261      58.280 -53.900  85.960  1.00  0.00           C
ATOM   4001  HD1 PRO A 261      57.500 -53.870  85.200  1.00  0.00           H
ATOM   4002  HD2 PRO A 261      57.920 -53.320  86.810  1.00  0.00           H
ATOM   4003  CG  PRO A 261      58.540 -55.340  86.440  1.00  0.00           C
ATOM   4004  HG1 PRO A 261      58.450 -56.020  85.580  1.00  0.00           H
ATOM   4005  HG2 PRO A 261      57.830 -55.600  87.220  1.00  0.00           H
ATOM   4006  CB  PRO A 261      59.980 -55.240  86.860  1.00  0.00           C
ATOM   4007  HB1 PRO A 261      60.540 -56.180  86.770  1.00  0.00           H
ATOM   4008  HB2 PRO A 261      60.040 -54.830  87.870  1.00  0.00           H
ATOM   4009  CA  PRO A 261      60.630 -54.210  85.910  1.00  0.00           C
ATOM   4010  HA  PRO A 261      61.410 -53.750  86.520  1.00  0.00           H
ATOM   4011  C   PRO A 261      61.290 -54.730  84.690  1.00  0.00           C
ATOM   4012  O   PRO A 261      62.540 -54.690  84.610  1.00  0.00           O
ATOM   4013  N   TYR A 262      60.500 -55.120  83.660  1.00  0.00           N
ATOM   4014  H   TYR A 262      59.500 -55.090  83.800  1.00  0.00           H
ATOM   4015  CA  TYR A 262      61.060 -55.590  82.410  1.00  0.00           C
ATOM   4016  HA  TYR A 262      62.130 -55.380  82.380  1.00  0.00           H
ATOM   4017  CB  TYR A 262      60.720 -57.080  82.270  1.00  0.00           C
ATOM   4018  HB1 TYR A 262      61.090 -57.440  81.310  1.00  0.00           H
ATOM   4019  HB2 TYR A 262      59.640 -57.200  82.270  1.00  0.00           H
ATOM   4020  CG  TYR A 262      61.210 -57.940  83.420  1.00  0.00           C
ATOM   4021  CD1 TYR A 262      62.510 -58.350  83.420  1.00  0.00           C
ATOM   4022  HD1 TYR A 262      63.230 -58.020  82.680  1.00  0.00           H
ATOM   4023  CE1 TYR A 262      62.880 -59.200  84.490  1.00  0.00           C
ATOM   4024  HE1 TYR A 262      63.910 -59.500  84.650  1.00  0.00           H
ATOM   4025  CZ  TYR A 262      61.940 -59.660  85.390  1.00  0.00           C
ATOM   4026  OH  TYR A 262      62.270 -60.580  86.340  1.00  0.00           O
ATOM   4027  HH  TYR A 262      61.540 -60.790  86.920  1.00  0.00           H
ATOM   4028  CE2 TYR A 262      60.600 -59.190  85.310  1.00  0.00           C
ATOM   4029  HE2 TYR A 262      59.870 -59.560  86.000  1.00  0.00           H
ATOM   4030  CD2 TYR A 262      60.210 -58.370  84.330  1.00  0.00           C
ATOM   4031  HD2 TYR A 262      59.170 -58.090  84.240  1.00  0.00           H
ATOM   4032  C   TYR A 262      60.350 -54.950  81.210  1.00  0.00           C
ATOM   4033  O   TYR A 262      59.210 -54.530  81.280  1.00  0.00           O
ATOM   4034  N   PRO A 263      60.960 -54.950  80.010  1.00  0.00           N
ATOM   4035  CD  PRO A 263      62.260 -55.450  79.600  1.00  0.00           C
ATOM   4036  HD1 PRO A 263      62.400 -56.510  79.770  1.00  0.00           H
ATOM   4037  HD2 PRO A 263      63.070 -54.860  80.040  1.00  0.00           H
ATOM   4038  CG  PRO A 263      62.370 -55.290  78.110  1.00  0.00           C
ATOM   4039  HG1 PRO A 263      61.880 -56.160  77.690  1.00  0.00           H
ATOM   4040  HG2 PRO A 263      63.380 -55.230  77.680  1.00  0.00           H
ATOM   4041  CB  PRO A 263      61.560 -54.020  77.910  1.00  0.00           C
ATOM   4042  HB1 PRO A 263      61.190 -53.900  76.890  1.00  0.00           H
ATOM   4043  HB2 PRO A 263      62.250 -53.200  78.100  1.00  0.00           H
ATOM   4044  CA  PRO A 263      60.410 -54.100  78.940  1.00  0.00           C
ATOM   4045  HA  PRO A 263      60.480 -53.070  79.280  1.00  0.00           H
ATOM   4046  C   PRO A 263      59.010 -54.490  78.450  1.00  0.00           C
ATOM   4047  O   PRO A 263      58.140 -53.610  78.190  1.00  0.00           O
ATOM   4048  N   ARG A 264      58.710 -55.770  78.340  1.00  0.00           N
ATOM   4049  H   ARG A 264      59.430 -56.480  78.440  1.00  0.00           H
ATOM   4050  CA  ARG A 264      57.380 -56.250  77.990  1.00  0.00           C
ATOM   4051  HA  ARG A 264      56.960 -55.610  77.220  1.00  0.00           H
ATOM   4052  CB  ARG A 264      57.490 -57.700  77.590  1.00  0.00           C
ATOM   4053  HB1 ARG A 264      56.470 -58.030  77.450  1.00  0.00           H
ATOM   4054  HB2 ARG A 264      58.030 -58.230  78.370  1.00  0.00           H
ATOM   4055  CG  ARG A 264      58.280 -57.880  76.330  1.00  0.00           C
ATOM   4056  HG1 ARG A 264      59.250 -57.380  76.320  1.00  0.00           H
ATOM   4057  HG2 ARG A 264      57.750 -57.350  75.530  1.00  0.00           H
ATOM   4058  CD  ARG A 264      58.410 -59.320  75.850  1.00  0.00           C
ATOM   4059  HD1 ARG A 264      58.800 -59.930  76.660  1.00  0.00           H
ATOM   4060  HD2 ARG A 264      59.140 -59.440  75.050  1.00  0.00           H
ATOM   4061  NE  ARG A 264      57.090 -59.860  75.350  1.00  0.00           N
ATOM   4062  HE  ARG A 264      56.600 -60.400  76.050  1.00  0.00           H
ATOM   4063  CZ  ARG A 264      56.600 -59.850  74.120  1.00  0.00           C
ATOM   4064  NH1 ARG A 264      57.110 -59.190  73.110  1.00  0.00           N
ATOM   4065 1HH1 ARG A 264      57.910 -58.590  73.230  1.00  0.00           H
ATOM   4066 2HH1 ARG A 264      56.670 -59.110  72.200  1.00  0.00           H
ATOM   4067  NH2 ARG A 264      55.570 -60.570  73.860  1.00  0.00           N
ATOM   4068 1HH2 ARG A 264      55.370 -61.210  74.610  1.00  0.00           H
ATOM   4069 2HH2 ARG A 264      55.140 -60.460  72.950  1.00  0.00           H
ATOM   4070  C   ARG A 264      56.240 -55.930  78.940  1.00  0.00           C
ATOM   4071  O   ARG A 264      55.060 -56.110  78.610  1.00  0.00           O
ATOM   4072  N   ILE A 265      56.530 -55.220  80.090  1.00  0.00           N
ATOM   4073  H   ILE A 265      57.490 -54.900  80.170  1.00  0.00           H
ATOM   4074  CA  ILE A 265      55.540 -55.030  81.140  1.00  0.00           C
ATOM   4075  HA  ILE A 265      54.660 -55.610  80.910  1.00  0.00           H
ATOM   4076  CB  ILE A 265      55.960 -55.730  82.490  1.00  0.00           C
ATOM   4077  HB  ILE A 265      56.730 -55.100  82.930  1.00  0.00           H
ATOM   4078  CG2 ILE A 265      54.780 -55.830  83.560  1.00  0.00           C
ATOM   4079 1HG2 ILE A 265      55.140 -56.390  84.430  1.00  0.00           H
ATOM   4080 2HG2 ILE A 265      54.540 -54.880  84.040  1.00  0.00           H
ATOM   4081 3HG2 ILE A 265      54.030 -56.370  82.980  1.00  0.00           H
ATOM   4082  CG1 ILE A 265      56.460 -57.120  82.300  1.00  0.00           C
ATOM   4083 1HG1 ILE A 265      56.890 -57.520  83.220  1.00  0.00           H
ATOM   4084 2HG1 ILE A 265      57.210 -57.140  81.510  1.00  0.00           H
ATOM   4085  CD  ILE A 265      55.460 -58.210  81.800  1.00  0.00           C
ATOM   4086  HD1 ILE A 265      54.610 -58.350  82.480  1.00  0.00           H
ATOM   4087  HD2 ILE A 265      55.040 -57.870  80.860  1.00  0.00           H
ATOM   4088  HD3 ILE A 265      55.940 -59.180  81.660  1.00  0.00           H
ATOM   4089  C   ILE A 265      55.330 -53.530  81.380  1.00  0.00           C
ATOM   4090  O   ILE A 265      54.920 -53.070  82.440  1.00  0.00           O
ATOM   4091  N   HIS A 266      55.700 -52.630  80.480  1.00  0.00           N
ATOM   4092  H   HIS A 266      55.890 -52.880  79.520  1.00  0.00           H
ATOM   4093  CA  HIS A 266      55.820 -51.140  80.670  1.00  0.00           C
ATOM   4094  HA  HIS A 266      56.310 -51.110  81.650  1.00  0.00           H
ATOM   4095  CB  HIS A 266      56.820 -50.600  79.560  1.00  0.00           C
ATOM   4096  HB1 HIS A 266      57.800 -51.050  79.700  1.00  0.00           H
ATOM   4097  HB2 HIS A 266      56.930 -49.510  79.600  1.00  0.00           H
ATOM   4098  CG  HIS A 266      56.370 -50.670  78.080  1.00  0.00           C
ATOM   4099  ND1 HIS A 266      56.730 -51.590  77.150  1.00  0.00           N
ATOM   4100  HD1 HIS A 266      57.240 -52.460  77.250  1.00  0.00           H
ATOM   4101  CE1 HIS A 266      56.280 -51.150  76.010  1.00  0.00           C
ATOM   4102  HE1 HIS A 266      56.360 -51.530  75.000  1.00  0.00           H
ATOM   4103  NE2 HIS A 266      55.750 -49.910  76.120  1.00  0.00           N
ATOM   4104  CD2 HIS A 266      55.820 -49.550  77.430  1.00  0.00           C
ATOM   4105  HD2 HIS A 266      55.770 -48.590  77.910  1.00  0.00           H
ATOM   4106  C   HIS A 266      54.540 -50.290  80.770  1.00  0.00           C
ATOM   4107  O   HIS A 266      54.600 -49.090  80.640  1.00  0.00           O
ATOM   4108  N   PHE A 267      53.450 -50.940  81.230  1.00  0.00           N
ATOM   4109  H   PHE A 267      53.520 -51.940  81.360  1.00  0.00           H
ATOM   4110  CA  PHE A 267      52.030 -50.380  81.160  1.00  0.00           C
ATOM   4111  HA  PHE A 267      52.060 -49.400  80.670  1.00  0.00           H
ATOM   4112  CB  PHE A 267      51.200 -51.310  80.210  1.00  0.00           C
ATOM   4113  HB1 PHE A 267      50.210 -50.930  80.010  1.00  0.00           H
ATOM   4114  HB2 PHE A 267      51.000 -52.250  80.750  1.00  0.00           H
ATOM   4115  CG  PHE A 267      51.870 -51.720  78.910  1.00  0.00           C
ATOM   4116  CD1 PHE A 267      52.680 -52.870  78.860  1.00  0.00           C
ATOM   4117  HD1 PHE A 267      52.780 -53.520  79.720  1.00  0.00           H
ATOM   4118  CE1 PHE A 267      53.330 -53.170  77.650  1.00  0.00           C
ATOM   4119  HE1 PHE A 267      54.070 -53.960  77.610  1.00  0.00           H
ATOM   4120  CZ  PHE A 267      53.080 -52.440  76.480  1.00  0.00           C
ATOM   4121  HZ  PHE A 267      53.470 -52.750  75.520  1.00  0.00           H
ATOM   4122  CE2 PHE A 267      52.310 -51.280  76.510  1.00  0.00           C
ATOM   4123  HE2 PHE A 267      52.140 -50.700  75.610  1.00  0.00           H
ATOM   4124  CD2 PHE A 267      51.780 -50.880  77.750  1.00  0.00           C
ATOM   4125  HD2 PHE A 267      51.130 -50.020  77.720  1.00  0.00           H
ATOM   4126  C   PHE A 267      51.250 -50.130  82.470  1.00  0.00           C
ATOM   4127  O   PHE A 267      50.290 -50.880  82.750  1.00  0.00           O
ATOM   4128  N   PRO A 268      51.670 -49.160  83.320  1.00  0.00           N
ATOM   4129  CD  PRO A 268      52.840 -48.270  83.150  1.00  0.00           C
ATOM   4130  HD1 PRO A 268      52.990 -47.690  82.240  1.00  0.00           H
ATOM   4131  HD2 PRO A 268      53.730 -48.900  83.230  1.00  0.00           H
ATOM   4132  CG  PRO A 268      52.710 -47.280  84.310  1.00  0.00           C
ATOM   4133  HG1 PRO A 268      52.150 -46.470  83.850  1.00  0.00           H
ATOM   4134  HG2 PRO A 268      53.660 -46.840  84.620  1.00  0.00           H
ATOM   4135  CB  PRO A 268      51.990 -48.050  85.450  1.00  0.00           C
ATOM   4136  HB1 PRO A 268      51.410 -47.310  85.990  1.00  0.00           H
ATOM   4137  HB2 PRO A 268      52.670 -48.630  86.070  1.00  0.00           H
ATOM   4138  CA  PRO A 268      51.070 -48.940  84.620  1.00  0.00           C
ATOM   4139  HA  PRO A 268      51.000 -49.920  85.100  1.00  0.00           H
ATOM   4140  C   PRO A 268      49.680 -48.380  84.500  1.00  0.00           C
ATOM   4141  O   PRO A 268      49.520 -47.290  83.900  1.00  0.00           O
ATOM   4142  N   LEU A 269      48.690 -48.960  85.190  1.00  0.00           N
ATOM   4143  H   LEU A 269      48.830 -49.870  85.620  1.00  0.00           H
ATOM   4144  CA  LEU A 269      47.420 -48.290  85.370  1.00  0.00           C
ATOM   4145  HA  LEU A 269      47.000 -47.980  84.420  1.00  0.00           H
ATOM   4146  CB  LEU A 269      46.390 -49.280  86.050  1.00  0.00           C
ATOM   4147  HB1 LEU A 269      45.590 -48.660  86.460  1.00  0.00           H
ATOM   4148  HB2 LEU A 269      46.780 -49.780  86.940  1.00  0.00           H
ATOM   4149  CG  LEU A 269      45.710 -50.330  85.120  1.00  0.00           C
ATOM   4150  HG  LEU A 269      46.510 -50.860  84.590  1.00  0.00           H
ATOM   4151  CD1 LEU A 269      44.930 -51.370  85.890  1.00  0.00           C
ATOM   4152 1HD1 LEU A 269      43.900 -51.040  85.950  1.00  0.00           H
ATOM   4153 2HD1 LEU A 269      45.090 -52.390  85.520  1.00  0.00           H
ATOM   4154 3HD1 LEU A 269      45.220 -51.390  86.940  1.00  0.00           H
ATOM   4155  CD2 LEU A 269      44.910 -49.760  83.950  1.00  0.00           C
ATOM   4156 1HD2 LEU A 269      45.460 -49.050  83.340  1.00  0.00           H
ATOM   4157 2HD2 LEU A 269      44.580 -50.560  83.280  1.00  0.00           H
ATOM   4158 3HD2 LEU A 269      44.110 -49.180  84.410  1.00  0.00           H
ATOM   4159  C   LEU A 269      47.620 -47.030  86.250  1.00  0.00           C
ATOM   4160  O   LEU A 269      48.270 -46.960  87.300  1.00  0.00           O
ATOM   4161  N   ALA A 270      46.820 -45.970  85.820  1.00  0.00           N
ATOM   4162  H   ALA A 270      46.340 -46.010  84.940  1.00  0.00           H
ATOM   4163  CA  ALA A 270      46.580 -44.760  86.530  1.00  0.00           C
ATOM   4164  HA  ALA A 270      47.240 -44.690  87.390  1.00  0.00           H
ATOM   4165  CB  ALA A 270      46.770 -43.580  85.660  1.00  0.00           C
ATOM   4166  HB1 ALA A 270      46.900 -42.650  86.200  1.00  0.00           H
ATOM   4167  HB2 ALA A 270      47.640 -43.740  85.030  1.00  0.00           H
ATOM   4168  HB3 ALA A 270      45.830 -43.480  85.100  1.00  0.00           H
ATOM   4169  C   ALA A 270      45.210 -44.670  87.220  1.00  0.00           C
ATOM   4170  O   ALA A 270      44.250 -45.160  86.640  1.00  0.00           O
ATOM   4171  N   THR A 271      45.090 -44.070  88.410  1.00  0.00           N
ATOM   4172  H   THR A 271      45.900 -43.850  88.970  1.00  0.00           H
ATOM   4173  CA  THR A 271      43.850 -43.710  89.090  1.00  0.00           C
ATOM   4174  HA  THR A 271      42.960 -43.920  88.500  1.00  0.00           H
ATOM   4175  CB  THR A 271      43.660 -44.660  90.290  1.00  0.00           C
ATOM   4176  HB  THR A 271      44.550 -44.630  90.920  1.00  0.00           H
ATOM   4177  CG2 THR A 271      42.420 -44.280  91.050  1.00  0.00           C
ATOM   4178 1HG2 THR A 271      41.660 -44.300  90.280  1.00  0.00           H
ATOM   4179 2HG2 THR A 271      42.350 -45.020  91.850  1.00  0.00           H
ATOM   4180 3HG2 THR A 271      42.630 -43.270  91.420  1.00  0.00           H
ATOM   4181  OG1 THR A 271      43.500 -45.970  89.840  1.00  0.00           O
ATOM   4182  HG1 THR A 271      44.360 -46.340  89.610  1.00  0.00           H
ATOM   4183  C   THR A 271      43.980 -42.290  89.580  1.00  0.00           C
ATOM   4184  O   THR A 271      45.040 -41.900  90.090  1.00  0.00           O
ATOM   4185  N   TYR A 272      42.960 -41.420  89.580  1.00  0.00           N
ATOM   4186  H   TYR A 272      42.060 -41.750  89.270  1.00  0.00           H
ATOM   4187  CA  TYR A 272      43.070 -39.960  89.820  1.00  0.00           C
ATOM   4188  HA  TYR A 272      43.990 -39.790  90.370  1.00  0.00           H
ATOM   4189  CB  TYR A 272      43.160 -39.210  88.490  1.00  0.00           C
ATOM   4190  HB1 TYR A 272      42.270 -39.470  87.910  1.00  0.00           H
ATOM   4191  HB2 TYR A 272      43.990 -39.560  87.880  1.00  0.00           H
ATOM   4192  CG  TYR A 272      43.400 -37.750  88.730  1.00  0.00           C
ATOM   4193  CD1 TYR A 272      44.580 -37.280  89.330  1.00  0.00           C
ATOM   4194  HD1 TYR A 272      45.300 -38.040  89.590  1.00  0.00           H
ATOM   4195  CE1 TYR A 272      44.740 -35.850  89.570  1.00  0.00           C
ATOM   4196  HE1 TYR A 272      45.610 -35.580  90.140  1.00  0.00           H
ATOM   4197  CZ  TYR A 272      43.670 -35.020  89.220  1.00  0.00           C
ATOM   4198  OH  TYR A 272      43.770 -33.710  89.550  1.00  0.00           O
ATOM   4199  HH  TYR A 272      42.890 -33.320  89.470  1.00  0.00           H
ATOM   4200  CE2 TYR A 272      42.500 -35.500  88.710  1.00  0.00           C
ATOM   4201  HE2 TYR A 272      41.710 -34.840  88.380  1.00  0.00           H
ATOM   4202  CD2 TYR A 272      42.380 -36.870  88.430  1.00  0.00           C
ATOM   4203  HD2 TYR A 272      41.460 -37.210  87.970  1.00  0.00           H
ATOM   4204  C   TYR A 272      41.890 -39.410  90.630  1.00  0.00           C
ATOM   4205  O   TYR A 272      40.750 -39.800  90.320  1.00  0.00           O
ATOM   4206  N   ALA A 273      42.140 -38.410  91.480  1.00  0.00           N
ATOM   4207  H   ALA A 273      43.120 -38.290  91.700  1.00  0.00           H
ATOM   4208  CA  ALA A 273      41.130 -37.590  92.200  1.00  0.00           C
ATOM   4209  HA  ALA A 273      40.240 -37.590  91.570  1.00  0.00           H
ATOM   4210  CB  ALA A 273      40.750 -38.450  93.460  1.00  0.00           C
ATOM   4211  HB1 ALA A 273      40.050 -37.890  94.090  1.00  0.00           H
ATOM   4212  HB2 ALA A 273      40.270 -39.410  93.230  1.00  0.00           H
ATOM   4213  HB3 ALA A 273      41.620 -38.770  94.030  1.00  0.00           H
ATOM   4214  C   ALA A 273      41.610 -36.160  92.460  1.00  0.00           C
ATOM   4215  O   ALA A 273      42.800 -35.900  92.590  1.00  0.00           O
ATOM   4216  N   PRO A 274      40.670 -35.190  92.580  1.00  0.00           N
ATOM   4217  CD  PRO A 274      41.000 -33.860  92.840  1.00  0.00           C
ATOM   4218  HD1 PRO A 274      41.590 -33.470  92.020  1.00  0.00           H
ATOM   4219  HD2 PRO A 274      41.460 -33.940  93.830  1.00  0.00           H
ATOM   4220  CG  PRO A 274      39.650 -33.140  93.030  1.00  0.00           C
ATOM   4221  HG1 PRO A 274      39.440 -32.600  92.110  1.00  0.00           H
ATOM   4222  HG2 PRO A 274      39.720 -32.510  93.910  1.00  0.00           H
ATOM   4223  CB  PRO A 274      38.570 -34.210  93.310  1.00  0.00           C
ATOM   4224  HB1 PRO A 274      37.560 -33.890  93.040  1.00  0.00           H
ATOM   4225  HB2 PRO A 274      38.700 -34.420  94.370  1.00  0.00           H
ATOM   4226  CA  PRO A 274      39.230 -35.400  92.530  1.00  0.00           C
ATOM   4227  HA  PRO A 274      39.060 -36.340  93.050  1.00  0.00           H
ATOM   4228  C   PRO A 274      38.740 -35.460  91.070  1.00  0.00           C
ATOM   4229  O   PRO A 274      39.400 -34.990  90.160  1.00  0.00           O
ATOM   4230  N   VAL A 275      37.500 -35.970  90.840  1.00  0.00           N
ATOM   4231  H   VAL A 275      36.910 -36.390  91.530  1.00  0.00           H
ATOM   4232  CA  VAL A 275      36.880 -36.140  89.510  1.00  0.00           C
ATOM   4233  HA  VAL A 275      37.430 -35.580  88.760  1.00  0.00           H
ATOM   4234  CB  VAL A 275      36.960 -37.640  89.140  1.00  0.00           C
ATOM   4235  HB  VAL A 275      36.440 -37.840  88.200  1.00  0.00           H
ATOM   4236  CG1 VAL A 275      38.360 -38.160  88.920  1.00  0.00           C
ATOM   4237 1HG1 VAL A 275      39.000 -37.760  89.710  1.00  0.00           H
ATOM   4238 2HG1 VAL A 275      38.440 -39.240  88.950  1.00  0.00           H
ATOM   4239 3HG1 VAL A 275      38.680 -37.900  87.910  1.00  0.00           H
ATOM   4240  CG2 VAL A 275      36.390 -38.460  90.300  1.00  0.00           C
ATOM   4241 1HG2 VAL A 275      37.200 -38.500  91.020  1.00  0.00           H
ATOM   4242 2HG2 VAL A 275      35.460 -37.970  90.590  1.00  0.00           H
ATOM   4243 3HG2 VAL A 275      36.340 -39.470  89.900  1.00  0.00           H
ATOM   4244  C   VAL A 275      35.350 -35.750  89.310  1.00  0.00           C
ATOM   4245  O   VAL A 275      34.630 -36.280  88.480  1.00  0.00           O
ATOM   4246  N   ILE A 276      34.920 -34.790  90.110  1.00  0.00           N
ATOM   4247  H   ILE A 276      35.500 -34.490  90.880  1.00  0.00           H
ATOM   4248  CA  ILE A 276      33.540 -34.270  90.230  1.00  0.00           C
ATOM   4249  HA  ILE A 276      32.900 -34.740  89.490  1.00  0.00           H
ATOM   4250  CB  ILE A 276      32.920 -34.570  91.600  1.00  0.00           C
ATOM   4251  HB  ILE A 276      31.930 -34.100  91.690  1.00  0.00           H
ATOM   4252  CG2 ILE A 276      32.770 -36.110  91.850  1.00  0.00           C
ATOM   4253 1HG2 ILE A 276      33.740 -36.580  91.960  1.00  0.00           H
ATOM   4254 2HG2 ILE A 276      32.260 -36.130  92.810  1.00  0.00           H
ATOM   4255 3HG2 ILE A 276      32.240 -36.580  91.020  1.00  0.00           H
ATOM   4256  CG1 ILE A 276      33.800 -33.900  92.670  1.00  0.00           C
ATOM   4257 1HG1 ILE A 276      34.060 -32.880  92.400  1.00  0.00           H
ATOM   4258 2HG1 ILE A 276      34.710 -34.490  92.760  1.00  0.00           H
ATOM   4259  CD  ILE A 276      33.150 -33.800  94.100  1.00  0.00           C
ATOM   4260  HD1 ILE A 276      33.170 -34.730  94.670  1.00  0.00           H
ATOM   4261  HD2 ILE A 276      33.700 -33.090  94.710  1.00  0.00           H
ATOM   4262  HD3 ILE A 276      32.160 -33.370  94.010  1.00  0.00           H
ATOM   4263  C   ILE A 276      33.430 -32.730  89.980  1.00  0.00           C
ATOM   4264  O   ILE A 276      34.350 -31.930  90.110  1.00  0.00           O
ATOM   4265  N   SER A 277      32.170 -32.320  89.780  1.00  0.00           N
ATOM   4266  H   SER A 277      31.440 -33.020  89.790  1.00  0.00           H
ATOM   4267  CA  SER A 277      31.750 -30.930  89.950  1.00  0.00           C
ATOM   4268  HA  SER A 277      32.430 -30.220  89.480  1.00  0.00           H
ATOM   4269  CB  SER A 277      30.490 -30.730  89.160  1.00  0.00           C
ATOM   4270  HB1 SER A 277      30.240 -29.670  89.150  1.00  0.00           H
ATOM   4271  HB2 SER A 277      29.650 -31.330  89.510  1.00  0.00           H
ATOM   4272  OG  SER A 277      30.670 -31.170  87.790  1.00  0.00           O
ATOM   4273  HG  SER A 277      31.490 -30.820  87.440  1.00  0.00           H
ATOM   4274  C   SER A 277      31.500 -30.370  91.370  1.00  0.00           C
ATOM   4275  O   SER A 277      31.300 -31.130  92.320  1.00  0.00           O
ATOM   4276  N   ALA A 278      31.510 -29.040  91.450  1.00  0.00           N
ATOM   4277  H   ALA A 278      31.720 -28.590  90.580  1.00  0.00           H
ATOM   4278  CA  ALA A 278      30.780 -28.240  92.440  1.00  0.00           C
ATOM   4279  HA  ALA A 278      30.810 -27.210  92.100  1.00  0.00           H
ATOM   4280  CB  ALA A 278      29.270 -28.520  92.210  1.00  0.00           C
ATOM   4281  HB1 ALA A 278      29.110 -28.500  91.130  1.00  0.00           H
ATOM   4282  HB2 ALA A 278      29.040 -29.560  92.440  1.00  0.00           H
ATOM   4283  HB3 ALA A 278      28.660 -27.840  92.800  1.00  0.00           H
ATOM   4284  C   ALA A 278      31.190 -28.260  93.920  1.00  0.00           C
ATOM   4285  O   ALA A 278      30.890 -27.330  94.630  1.00  0.00           O
ATOM   4286  N   GLU A 284      31.900 -29.250  94.430  1.00  0.00           N
ATOM   4287  H   GLU A 284      32.010 -30.020  93.780  1.00  0.00           H
ATOM   4288  CA  GLU A 284      32.080 -29.580  95.790  1.00  0.00           C
ATOM   4289  HA  GLU A 284      31.780 -28.670  96.320  1.00  0.00           H
ATOM   4290  CB  GLU A 284      31.180 -30.680  96.280  1.00  0.00           C
ATOM   4291  HB1 GLU A 284      31.510 -30.950  97.280  1.00  0.00           H
ATOM   4292  HB2 GLU A 284      31.520 -31.620  95.840  1.00  0.00           H
ATOM   4293  CG  GLU A 284      29.660 -30.550  96.240  1.00  0.00           C
ATOM   4294  HG1 GLU A 284      29.180 -31.530  96.260  1.00  0.00           H
ATOM   4295  HG2 GLU A 284      29.360 -30.350  95.210  1.00  0.00           H
ATOM   4296  CD  GLU A 284      28.880 -29.630  97.160  1.00  0.00           C
ATOM   4297  OE1 GLU A 284      29.450 -28.540  97.480  1.00  0.00           O
ATOM   4298  OE2 GLU A 284      27.750 -29.950  97.560  1.00  0.00           O
ATOM   4299  C   GLU A 284      33.550 -29.740  96.140  1.00  0.00           C
ATOM   4300  O   GLU A 284      34.380 -29.940  95.270  1.00  0.00           O
ATOM   4301  N   GLN A 285      33.800 -29.670  97.420  1.00  0.00           N
ATOM   4302  H   GLN A 285      33.120 -29.320  98.070  1.00  0.00           H
ATOM   4303  CA  GLN A 285      35.190 -29.880  97.960  1.00  0.00           C
ATOM   4304  HA  GLN A 285      35.840 -30.050  97.090  1.00  0.00           H
ATOM   4305  CB  GLN A 285      35.860 -28.670  98.640  1.00  0.00           C
ATOM   4306  HB1 GLN A 285      36.840 -28.960  99.020  1.00  0.00           H
ATOM   4307  HB2 GLN A 285      35.240 -28.330  99.470  1.00  0.00           H
ATOM   4308  CG  GLN A 285      36.030 -27.410  97.790  1.00  0.00           C
ATOM   4309  HG1 GLN A 285      36.550 -26.700  98.430  1.00  0.00           H
ATOM   4310  HG2 GLN A 285      35.070 -26.960  97.490  1.00  0.00           H
ATOM   4311  CD  GLN A 285      36.940 -27.420  96.640  1.00  0.00           C
ATOM   4312  OE1 GLN A 285      37.730 -28.290  96.380  1.00  0.00           O
ATOM   4313  NE2 GLN A 285      36.840 -26.430  95.820  1.00  0.00           N
ATOM   4314 1HE2 GLN A 285      36.020 -25.850  95.820  1.00  0.00           H
ATOM   4315 2HE2 GLN A 285      37.400 -26.450  94.980  1.00  0.00           H
ATOM   4316  C   GLN A 285      35.250 -31.210  98.790  1.00  0.00           C
ATOM   4317  O   GLN A 285      34.320 -31.600  99.450  1.00  0.00           O
ATOM   4318  N   LEU A 286      36.350 -31.930  98.710  1.00  0.00           N
ATOM   4319  H   LEU A 286      37.050 -31.570  98.080  1.00  0.00           H
ATOM   4320  CA  LEU A 286      36.730 -33.170  99.410  1.00  0.00           C
ATOM   4321  HA  LEU A 286      36.120 -33.240 100.300  1.00  0.00           H
ATOM   4322  CB  LEU A 286      36.590 -34.440  98.550  1.00  0.00           C
ATOM   4323  HB1 LEU A 286      36.930 -35.270  99.170  1.00  0.00           H
ATOM   4324  HB2 LEU A 286      37.160 -34.350  97.620  1.00  0.00           H
ATOM   4325  CG  LEU A 286      35.080 -34.780  98.260  1.00  0.00           C
ATOM   4326  HG  LEU A 286      34.590 -33.830  98.040  1.00  0.00           H
ATOM   4327  CD1 LEU A 286      35.060 -35.750  97.060  1.00  0.00           C
ATOM   4328 1HD1 LEU A 286      34.070 -36.210  96.960  1.00  0.00           H
ATOM   4329 2HD1 LEU A 286      35.250 -35.200  96.140  1.00  0.00           H
ATOM   4330 3HD1 LEU A 286      35.730 -36.600  97.180  1.00  0.00           H
ATOM   4331  CD2 LEU A 286      34.520 -35.450  99.440  1.00  0.00           C
ATOM   4332 1HD2 LEU A 286      35.030 -36.410  99.550  1.00  0.00           H
ATOM   4333 2HD2 LEU A 286      34.690 -34.890 100.360  1.00  0.00           H
ATOM   4334 3HD2 LEU A 286      33.450 -35.640  99.430  1.00  0.00           H
ATOM   4335  C   LEU A 286      38.150 -33.060 100.060  1.00  0.00           C
ATOM   4336  O   LEU A 286      39.120 -32.580  99.390  1.00  0.00           O
ATOM   4337  N   SER A 287      38.360 -33.420 101.380  1.00  0.00           N
ATOM   4338  H   SER A 287      37.580 -33.850 101.850  1.00  0.00           H
ATOM   4339  CA  SER A 287      39.620 -33.260 102.080  1.00  0.00           C
ATOM   4340  HA  SER A 287      40.060 -32.290 101.860  1.00  0.00           H
ATOM   4341  CB  SER A 287      39.420 -33.390 103.630  1.00  0.00           C
ATOM   4342  HB1 SER A 287      38.740 -32.590 103.940  1.00  0.00           H
ATOM   4343  HB2 SER A 287      40.410 -33.260 104.060  1.00  0.00           H
ATOM   4344  OG  SER A 287      38.810 -34.550 104.220  1.00  0.00           O
ATOM   4345  HG  SER A 287      37.900 -34.680 103.930  1.00  0.00           H
ATOM   4346  C   SER A 287      40.730 -34.270 101.600  1.00  0.00           C
ATOM   4347  O   SER A 287      40.380 -35.310 101.020  1.00  0.00           O
ATOM   4348  N   VAL A 288      42.020 -34.090 101.980  1.00  0.00           N
ATOM   4349  H   VAL A 288      42.230 -33.270 102.530  1.00  0.00           H
ATOM   4350  CA  VAL A 288      43.200 -35.010 101.650  1.00  0.00           C
ATOM   4351  HA  VAL A 288      43.370 -34.770 100.590  1.00  0.00           H
ATOM   4352  CB  VAL A 288      44.480 -34.620 102.500  1.00  0.00           C
ATOM   4353  HB  VAL A 288      44.570 -33.540 102.360  1.00  0.00           H
ATOM   4354  CG1 VAL A 288      44.400 -34.850 104.000  1.00  0.00           C
ATOM   4355 1HG1 VAL A 288      44.360 -35.900 104.260  1.00  0.00           H
ATOM   4356 2HG1 VAL A 288      45.230 -34.430 104.560  1.00  0.00           H
ATOM   4357 3HG1 VAL A 288      43.470 -34.390 104.330  1.00  0.00           H
ATOM   4358  CG2 VAL A 288      45.700 -35.270 101.890  1.00  0.00           C
ATOM   4359 1HG2 VAL A 288      45.790 -35.040 100.820  1.00  0.00           H
ATOM   4360 2HG2 VAL A 288      46.600 -35.070 102.480  1.00  0.00           H
ATOM   4361 3HG2 VAL A 288      45.570 -36.340 102.010  1.00  0.00           H
ATOM   4362  C   VAL A 288      42.940 -36.500 101.700  1.00  0.00           C
ATOM   4363  O   VAL A 288      43.330 -37.350 100.870  1.00  0.00           O
ATOM   4364  N   ALA A 289      42.360 -36.980 102.800  1.00  0.00           N
ATOM   4365  H   ALA A 289      41.920 -36.330 103.430  1.00  0.00           H
ATOM   4366  CA  ALA A 289      42.050 -38.390 103.070  1.00  0.00           C
ATOM   4367  HA  ALA A 289      42.910 -39.010 102.830  1.00  0.00           H
ATOM   4368  CB  ALA A 289      41.650 -38.560 104.510  1.00  0.00           C
ATOM   4369  HB1 ALA A 289      42.380 -38.160 105.210  1.00  0.00           H
ATOM   4370  HB2 ALA A 289      40.680 -38.070 104.620  1.00  0.00           H
ATOM   4371  HB3 ALA A 289      41.620 -39.640 104.670  1.00  0.00           H
ATOM   4372  C   ALA A 289      40.860 -38.900 102.160  1.00  0.00           C
ATOM   4373  O   ALA A 289      40.830 -40.050 101.750  1.00  0.00           O
ATOM   4374  N   GLU A 290      39.900 -38.020 101.820  1.00  0.00           N
ATOM   4375  H   GLU A 290      39.980 -37.070 102.160  1.00  0.00           H
ATOM   4376  CA  GLU A 290      38.720 -38.290 100.970  1.00  0.00           C
ATOM   4377  HA  GLU A 290      38.320 -39.280 101.210  1.00  0.00           H
ATOM   4378  CB  GLU A 290      37.590 -37.240 101.150  1.00  0.00           C
ATOM   4379  HB1 GLU A 290      36.750 -37.540 100.520  1.00  0.00           H
ATOM   4380  HB2 GLU A 290      37.830 -36.230 100.840  1.00  0.00           H
ATOM   4381  CG  GLU A 290      37.060 -37.220 102.600  1.00  0.00           C
ATOM   4382  HG1 GLU A 290      37.890 -37.050 103.280  1.00  0.00           H
ATOM   4383  HG2 GLU A 290      36.450 -38.110 102.790  1.00  0.00           H
ATOM   4384  CD  GLU A 290      36.110 -36.100 102.740  1.00  0.00           C
ATOM   4385  OE1 GLU A 290      34.830 -36.250 102.850  1.00  0.00           O
ATOM   4386  OE2 GLU A 290      36.540 -34.940 102.920  1.00  0.00           O
ATOM   4387  C   GLU A 290      39.020 -38.370  99.450  1.00  0.00           C
ATOM   4388  O   GLU A 290      38.510 -39.210  98.730  1.00  0.00           O
ATOM   4389  N   ILE A 291      40.010 -37.590  99.010  1.00  0.00           N
ATOM   4390  H   ILE A 291      40.310 -36.870  99.650  1.00  0.00           H
ATOM   4391  CA  ILE A 291      40.690 -37.760  97.630  1.00  0.00           C
ATOM   4392  HA  ILE A 291      39.850 -37.950  96.950  1.00  0.00           H
ATOM   4393  CB  ILE A 291      41.400 -36.490  97.120  1.00  0.00           C
ATOM   4394  HB  ILE A 291      41.890 -36.830  96.210  1.00  0.00           H
ATOM   4395  CG2 ILE A 291      40.400 -35.360  96.950  1.00  0.00           C
ATOM   4396 1HG2 ILE A 291      39.530 -35.740  96.410  1.00  0.00           H
ATOM   4397 2HG2 ILE A 291      40.070 -34.900  97.880  1.00  0.00           H
ATOM   4398 3HG2 ILE A 291      40.740 -34.630  96.220  1.00  0.00           H
ATOM   4399  CG1 ILE A 291      42.630 -36.130  98.020  1.00  0.00           C
ATOM   4400 1HG1 ILE A 291      43.310 -36.990  98.020  1.00  0.00           H
ATOM   4401 2HG1 ILE A 291      42.110 -35.970  98.960  1.00  0.00           H
ATOM   4402  CD  ILE A 291      43.290 -34.790  97.560  1.00  0.00           C
ATOM   4403  HD1 ILE A 291      43.590 -34.900  96.510  1.00  0.00           H
ATOM   4404  HD2 ILE A 291      42.550 -33.990  97.600  1.00  0.00           H
ATOM   4405  HD3 ILE A 291      44.190 -34.500  98.110  1.00  0.00           H
ATOM   4406  C   ILE A 291      41.750 -38.890  97.640  1.00  0.00           C
ATOM   4407  O   ILE A 291      42.040 -39.510  96.600  1.00  0.00           O
ATOM   4408  N   THR A 292      42.210 -39.280  98.800  1.00  0.00           N
ATOM   4409  H   THR A 292      41.970 -38.730  99.620  1.00  0.00           H
ATOM   4410  CA  THR A 292      43.140 -40.390  98.980  1.00  0.00           C
ATOM   4411  HA  THR A 292      43.750 -40.450  98.080  1.00  0.00           H
ATOM   4412  CB  THR A 292      44.040 -40.180 100.250  1.00  0.00           C
ATOM   4413  HB  THR A 292      43.510 -40.120 101.200  1.00  0.00           H
ATOM   4414  CG2 THR A 292      44.990 -41.280 100.600  1.00  0.00           C
ATOM   4415 1HG2 THR A 292      45.660 -41.410  99.750  1.00  0.00           H
ATOM   4416 2HG2 THR A 292      45.530 -41.020 101.510  1.00  0.00           H
ATOM   4417 3HG2 THR A 292      44.510 -42.230 100.820  1.00  0.00           H
ATOM   4418  OG1 THR A 292      45.030 -39.160 100.080  1.00  0.00           O
ATOM   4419  HG1 THR A 292      44.550 -38.360 100.300  1.00  0.00           H
ATOM   4420  C   THR A 292      42.430 -41.740  99.020  1.00  0.00           C
ATOM   4421  O   THR A 292      42.920 -42.640  98.360  1.00  0.00           O
ATOM   4422  N   ASN A 293      41.200 -41.790  99.520  1.00  0.00           N
ATOM   4423  H   ASN A 293      40.830 -41.100 100.160  1.00  0.00           H
ATOM   4424  CA  ASN A 293      40.300 -43.000  99.320  1.00  0.00           C
ATOM   4425  HA  ASN A 293      40.770 -43.830  99.860  1.00  0.00           H
ATOM   4426  CB  ASN A 293      39.010 -42.670 100.090  1.00  0.00           C
ATOM   4427  HB1 ASN A 293      38.430 -41.880  99.610  1.00  0.00           H
ATOM   4428  HB2 ASN A 293      39.230 -42.280 101.090  1.00  0.00           H
ATOM   4429  CG  ASN A 293      38.080 -43.870 100.250  1.00  0.00           C
ATOM   4430  OD1 ASN A 293      38.540 -45.000 100.270  1.00  0.00           O
ATOM   4431  ND2 ASN A 293      36.790 -43.710 100.560  1.00  0.00           N
ATOM   4432 1HD2 ASN A 293      36.490 -42.740 100.590  1.00  0.00           H
ATOM   4433 2HD2 ASN A 293      36.130 -44.450 100.370  1.00  0.00           H
ATOM   4434  C   ASN A 293      39.930 -43.170  97.830  1.00  0.00           C
ATOM   4435  O   ASN A 293      39.870 -44.310  97.350  1.00  0.00           O
ATOM   4436  N   ALA A 294      39.680 -42.080  97.130  1.00  0.00           N
ATOM   4437  H   ALA A 294      39.580 -41.240  97.680  1.00  0.00           H
ATOM   4438  CA  ALA A 294      39.320 -42.160  95.710  1.00  0.00           C
ATOM   4439  HA  ALA A 294      38.500 -42.880  95.640  1.00  0.00           H
ATOM   4440  CB  ALA A 294      38.730 -40.810  95.310  1.00  0.00           C
ATOM   4441  HB1 ALA A 294      38.230 -40.840  94.350  1.00  0.00           H
ATOM   4442  HB2 ALA A 294      38.070 -40.350  96.050  1.00  0.00           H
ATOM   4443  HB3 ALA A 294      39.580 -40.140  95.210  1.00  0.00           H
ATOM   4444  C   ALA A 294      40.490 -42.530  94.770  1.00  0.00           C
ATOM   4445  O   ALA A 294      40.310 -43.180  93.710  1.00  0.00           O
ATOM   4446  N   CYS A 295      41.690 -42.020  95.120  1.00  0.00           N
ATOM   4447  H   CYS A 295      41.670 -41.410  95.920  1.00  0.00           H
ATOM   4448  CA  CYS A 295      43.000 -42.400  94.390  1.00  0.00           C
ATOM   4449  HA  CYS A 295      42.960 -42.160  93.330  1.00  0.00           H
ATOM   4450  CB  CYS A 295      44.170 -41.620  95.030  1.00  0.00           C
ATOM   4451  HB1 CYS A 295      44.750 -42.290  95.660  1.00  0.00           H
ATOM   4452  HB2 CYS A 295      43.740 -40.770  95.570  1.00  0.00           H
ATOM   4453  SG  CYS A 295      45.100 -41.020  93.580  1.00  0.00           S
ATOM   4454  HG  CYS A 295      44.060 -40.520  92.910  1.00  0.00           H
ATOM   4455  C   CYS A 295      43.260 -43.930  94.540  1.00  0.00           C
ATOM   4456  O   CYS A 295      43.770 -44.640  93.660  1.00  0.00           O
ATOM   4457  N   PHE A 296      42.640 -44.530  95.600  1.00  0.00           N
ATOM   4458  H   PHE A 296      42.140 -43.950  96.270  1.00  0.00           H
ATOM   4459  CA  PHE A 296      42.560 -45.990  95.800  1.00  0.00           C
ATOM   4460  HA  PHE A 296      43.400 -46.390  95.240  1.00  0.00           H
ATOM   4461  CB  PHE A 296      42.950 -46.370  97.300  1.00  0.00           C
ATOM   4462  HB1 PHE A 296      42.700 -47.400  97.580  1.00  0.00           H
ATOM   4463  HB2 PHE A 296      42.390 -45.830  98.060  1.00  0.00           H
ATOM   4464  CG  PHE A 296      44.430 -46.280  97.620  1.00  0.00           C
ATOM   4465  CD1 PHE A 296      45.200 -47.470  97.520  1.00  0.00           C
ATOM   4466  HD1 PHE A 296      44.620 -48.380  97.450  1.00  0.00           H
ATOM   4467  CE1 PHE A 296      46.590 -47.470  97.520  1.00  0.00           C
ATOM   4468  HE1 PHE A 296      47.200 -48.360  97.530  1.00  0.00           H
ATOM   4469  CZ  PHE A 296      47.220 -46.210  97.710  1.00  0.00           C
ATOM   4470  HZ  PHE A 296      48.300 -46.190  97.640  1.00  0.00           H
ATOM   4471  CE2 PHE A 296      46.500 -45.020  97.790  1.00  0.00           C
ATOM   4472  HE2 PHE A 296      46.980 -44.060  97.910  1.00  0.00           H
ATOM   4473  CD2 PHE A 296      45.090 -45.000  97.660  1.00  0.00           C
ATOM   4474  HD2 PHE A 296      44.530 -44.080  97.620  1.00  0.00           H
ATOM   4475  C   PHE A 296      41.250 -46.740  95.330  1.00  0.00           C
ATOM   4476  O   PHE A 296      41.200 -47.950  95.660  1.00  0.00           O
ATOM   4477  N   GLU A 297      40.380 -46.120  94.560  1.00  0.00           N
ATOM   4478  H   GLU A 297      40.670 -45.220  94.210  1.00  0.00           H
ATOM   4479  CA  GLU A 297      39.150 -46.720  94.160  1.00  0.00           C
ATOM   4480  HA  GLU A 297      38.920 -47.580  94.780  1.00  0.00           H
ATOM   4481  CB  GLU A 297      38.100 -45.600  94.230  1.00  0.00           C
ATOM   4482  HB1 GLU A 297      38.350 -44.750  93.600  1.00  0.00           H
ATOM   4483  HB2 GLU A 297      38.150 -45.210  95.250  1.00  0.00           H
ATOM   4484  CG  GLU A 297      36.620 -46.020  94.020  1.00  0.00           C
ATOM   4485  HG1 GLU A 297      36.460 -46.150  92.950  1.00  0.00           H
ATOM   4486  HG2 GLU A 297      36.020 -45.260  94.520  1.00  0.00           H
ATOM   4487  CD  GLU A 297      36.190 -47.360  94.680  1.00  0.00           C
ATOM   4488  OE1 GLU A 297      35.620 -48.230  94.000  1.00  0.00           O
ATOM   4489  OE2 GLU A 297      36.420 -47.570  95.870  1.00  0.00           O
ATOM   4490  C   GLU A 297      39.130 -47.220  92.780  1.00  0.00           C
ATOM   4491  O   GLU A 297      39.390 -46.470  91.870  1.00  0.00           O
ATOM   4492  N   PRO A 298      38.740 -48.460  92.510  1.00  0.00           N
ATOM   4493  CD  PRO A 298      38.560 -49.630  93.400  1.00  0.00           C
ATOM   4494  HD1 PRO A 298      37.590 -49.730  93.880  1.00  0.00           H
ATOM   4495  HD2 PRO A 298      39.320 -49.640  94.180  1.00  0.00           H
ATOM   4496  CG  PRO A 298      38.730 -50.920  92.560  1.00  0.00           C
ATOM   4497  HG1 PRO A 298      38.330 -51.820  93.030  1.00  0.00           H
ATOM   4498  HG2 PRO A 298      39.780 -51.110  92.310  1.00  0.00           H
ATOM   4499  CB  PRO A 298      38.140 -50.440  91.220  1.00  0.00           C
ATOM   4500  HB1 PRO A 298      37.060 -50.600  91.260  1.00  0.00           H
ATOM   4501  HB2 PRO A 298      38.500 -51.150  90.470  1.00  0.00           H
ATOM   4502  CA  PRO A 298      38.620 -48.960  91.110  1.00  0.00           C
ATOM   4503  HA  PRO A 298      39.530 -48.870  90.530  1.00  0.00           H
ATOM   4504  C   PRO A 298      37.620 -48.130  90.220  1.00  0.00           C
ATOM   4505  O   PRO A 298      37.970 -47.890  89.060  1.00  0.00           O
ATOM   4506  N   ALA A 299      36.490 -47.630  90.800  1.00  0.00           N
ATOM   4507  H   ALA A 299      36.230 -47.900  91.730  1.00  0.00           H
ATOM   4508  CA  ALA A 299      35.600 -46.850  89.910  1.00  0.00           C
ATOM   4509  HA  ALA A 299      35.320 -47.470  89.060  1.00  0.00           H
ATOM   4510  CB  ALA A 299      34.340 -46.740  90.740  1.00  0.00           C
ATOM   4511  HB1 ALA A 299      33.890 -47.690  91.030  1.00  0.00           H
ATOM   4512  HB2 ALA A 299      34.590 -46.190  91.650  1.00  0.00           H
ATOM   4513  HB3 ALA A 299      33.610 -46.200  90.140  1.00  0.00           H
ATOM   4514  C   ALA A 299      36.250 -45.590  89.440  1.00  0.00           C
ATOM   4515  O   ALA A 299      35.730 -45.050  88.480  1.00  0.00           O
ATOM   4516  N   ASN A 300      37.350 -45.100  90.060  1.00  0.00           N
ATOM   4517  H   ASN A 300      37.690 -45.680  90.810  1.00  0.00           H
ATOM   4518  CA  ASN A 300      38.220 -43.920  89.700  1.00  0.00           C
ATOM   4519  HA  ASN A 300      37.600 -43.140  89.250  1.00  0.00           H
ATOM   4520  CB  ASN A 300      38.750 -43.330  91.040  1.00  0.00           C
ATOM   4521  HB1 ASN A 300      39.680 -42.780  90.900  1.00  0.00           H
ATOM   4522  HB2 ASN A 300      39.080 -44.120  91.710  1.00  0.00           H
ATOM   4523  CG  ASN A 300      37.760 -42.380  91.660  1.00  0.00           C
ATOM   4524  OD1 ASN A 300      36.600 -42.710  91.890  1.00  0.00           O
ATOM   4525  ND2 ASN A 300      38.090 -41.150  91.820  1.00  0.00           N
ATOM   4526 1HD2 ASN A 300      38.980 -40.820  91.480  1.00  0.00           H
ATOM   4527 2HD2 ASN A 300      37.360 -40.460  91.940  1.00  0.00           H
ATOM   4528  C   ASN A 300      39.380 -44.180  88.730  1.00  0.00           C
ATOM   4529  O   ASN A 300      40.200 -43.290  88.560  1.00  0.00           O
ATOM   4530  N   GLN A 301      39.510 -45.390  88.210  1.00  0.00           N
ATOM   4531  H   GLN A 301      38.900 -46.160  88.420  1.00  0.00           H
ATOM   4532  CA  GLN A 301      40.680 -45.800  87.350  1.00  0.00           C
ATOM   4533  HA  GLN A 301      41.520 -45.360  87.890  1.00  0.00           H
ATOM   4534  CB  GLN A 301      40.840 -47.390  87.530  1.00  0.00           C
ATOM   4535  HB1 GLN A 301      39.950 -47.770  87.030  1.00  0.00           H
ATOM   4536  HB2 GLN A 301      40.690 -47.730  88.550  1.00  0.00           H
ATOM   4537  CG  GLN A 301      42.110 -48.100  87.040  1.00  0.00           C
ATOM   4538  HG1 GLN A 301      42.980 -47.740  87.600  1.00  0.00           H
ATOM   4539  HG2 GLN A 301      42.190 -47.930  85.970  1.00  0.00           H
ATOM   4540  CD  GLN A 301      41.820 -49.590  87.240  1.00  0.00           C
ATOM   4541  OE1 GLN A 301      42.210 -50.220  88.210  1.00  0.00           O
ATOM   4542  NE2 GLN A 301      41.070 -50.270  86.390  1.00  0.00           N
ATOM   4543 1HE2 GLN A 301      40.620 -49.780  85.620  1.00  0.00           H
ATOM   4544 2HE2 GLN A 301      40.860 -51.220  86.650  1.00  0.00           H
ATOM   4545  C   GLN A 301      40.520 -45.240  85.940  1.00  0.00           C
ATOM   4546  O   GLN A 301      39.370 -45.060  85.550  1.00  0.00           O
ATOM   4547  N   MET A 302      41.590 -44.980  85.190  1.00  0.00           N
ATOM   4548  H   MET A 302      42.500 -44.960  85.650  1.00  0.00           H
ATOM   4549  CA  MET A 302      41.560 -44.330  83.890  1.00  0.00           C
ATOM   4550  HA  MET A 302      40.750 -43.600  83.790  1.00  0.00           H
ATOM   4551  CB  MET A 302      42.890 -43.630  83.670  1.00  0.00           C
ATOM   4552  HB1 MET A 302      42.860 -43.410  82.610  1.00  0.00           H
ATOM   4553  HB2 MET A 302      43.670 -44.370  83.850  1.00  0.00           H
ATOM   4554  CG  MET A 302      43.080 -42.340  84.490  1.00  0.00           C
ATOM   4555  HG1 MET A 302      42.490 -41.590  83.960  1.00  0.00           H
ATOM   4556  HG2 MET A 302      44.150 -42.140  84.520  1.00  0.00           H
ATOM   4557  SD  MET A 302      42.640 -42.280  86.190  1.00  0.00           S
ATOM   4558  CE  MET A 302      41.040 -41.610  85.980  1.00  0.00           C
ATOM   4559  HE1 MET A 302      40.660 -41.420  86.990  1.00  0.00           H
ATOM   4560  HE2 MET A 302      40.960 -40.670  85.450  1.00  0.00           H
ATOM   4561  HE3 MET A 302      40.360 -42.370  85.600  1.00  0.00           H
ATOM   4562  C   MET A 302      41.290 -45.300  82.760  1.00  0.00           C
ATOM   4563  O   MET A 302      41.060 -44.890  81.620  1.00  0.00           O
ATOM   4564  N   VAL A 303      41.270 -46.590  83.070  1.00  0.00           N
ATOM   4565  H   VAL A 303      41.480 -46.860  84.020  1.00  0.00           H
ATOM   4566  CA  VAL A 303      41.180 -47.750  82.170  1.00  0.00           C
ATOM   4567  HA  VAL A 303      40.560 -47.430  81.340  1.00  0.00           H
ATOM   4568  CB  VAL A 303      42.610 -48.140  81.520  1.00  0.00           C
ATOM   4569  HB  VAL A 303      43.290 -48.340  82.350  1.00  0.00           H
ATOM   4570  CG1 VAL A 303      42.620 -49.520  80.830  1.00  0.00           C
ATOM   4571 1HG1 VAL A 303      43.570 -49.680  80.310  1.00  0.00           H
ATOM   4572 2HG1 VAL A 303      42.550 -50.280  81.610  1.00  0.00           H
ATOM   4573 3HG1 VAL A 303      41.840 -49.740  80.100  1.00  0.00           H
ATOM   4574  CG2 VAL A 303      43.380 -47.050  80.770  1.00  0.00           C
ATOM   4575 1HG2 VAL A 303      42.950 -46.850  79.790  1.00  0.00           H
ATOM   4576 2HG2 VAL A 303      43.470 -46.150  81.380  1.00  0.00           H
ATOM   4577 3HG2 VAL A 303      44.410 -47.360  80.600  1.00  0.00           H
ATOM   4578  C   VAL A 303      40.390 -48.880  82.790  1.00  0.00           C
ATOM   4579  O   VAL A 303      40.270 -48.940  84.010  1.00  0.00           O
ATOM   4580  N   LYS A 304      39.730 -49.750  82.000  1.00  0.00           N
ATOM   4581  H   LYS A 304      39.800 -49.490  81.030  1.00  0.00           H
ATOM   4582  CA  LYS A 304      38.960 -50.900  82.460  1.00  0.00           C
ATOM   4583  HA  LYS A 304      38.530 -50.630  83.430  1.00  0.00           H
ATOM   4584  CB  LYS A 304      37.820 -51.180  81.470  1.00  0.00           C
ATOM   4585  HB1 LYS A 304      37.580 -52.220  81.700  1.00  0.00           H
ATOM   4586  HB2 LYS A 304      38.150 -51.120  80.430  1.00  0.00           H
ATOM   4587  CG  LYS A 304      36.530 -50.340  81.650  1.00  0.00           C
ATOM   4588  HG1 LYS A 304      36.180 -50.010  80.670  1.00  0.00           H
ATOM   4589  HG2 LYS A 304      36.770 -49.360  82.080  1.00  0.00           H
ATOM   4590  CD  LYS A 304      35.430 -51.070  82.510  1.00  0.00           C
ATOM   4591  HD1 LYS A 304      35.300 -52.080  82.130  1.00  0.00           H
ATOM   4592  HD2 LYS A 304      34.480 -50.540  82.520  1.00  0.00           H
ATOM   4593  CE  LYS A 304      35.870 -51.210  84.000  1.00  0.00           C
ATOM   4594  HE1 LYS A 304      35.970 -50.190  84.370  1.00  0.00           H
ATOM   4595  HE2 LYS A 304      36.880 -51.610  84.020  1.00  0.00           H
ATOM   4596  NZ  LYS A 304      34.890 -51.890  84.800  1.00  0.00           N
ATOM   4597  HZ1 LYS A 304      35.100 -51.820  85.790  1.00  0.00           H
ATOM   4598  HZ2 LYS A 304      34.010 -51.440  84.620  1.00  0.00           H
ATOM   4599  HZ3 LYS A 304      34.910 -52.870  84.550  1.00  0.00           H
ATOM   4600  C   LYS A 304      39.880 -52.150  82.540  1.00  0.00           C
ATOM   4601  O   LYS A 304      40.060 -52.810  81.510  1.00  0.00           O
ATOM   4602  N   CYS A 305      40.420 -52.430  83.710  1.00  0.00           N
ATOM   4603  H   CYS A 305      40.090 -51.830  84.450  1.00  0.00           H
ATOM   4604  CA  CYS A 305      41.170 -53.680  84.100  1.00  0.00           C
ATOM   4605  HA  CYS A 305      40.790 -54.510  83.510  1.00  0.00           H
ATOM   4606  CB  CYS A 305      42.620 -53.400  83.780  1.00  0.00           C
ATOM   4607  HB1 CYS A 305      43.320 -54.180  84.090  1.00  0.00           H
ATOM   4608  HB2 CYS A 305      42.900 -52.410  84.130  1.00  0.00           H
ATOM   4609  SG  CYS A 305      42.890 -53.410  81.950  1.00  0.00           S
ATOM   4610  HG  CYS A 305      41.780 -52.860  81.440  1.00  0.00           H
ATOM   4611  C   CYS A 305      41.090 -54.070  85.570  1.00  0.00           C
ATOM   4612  O   CYS A 305      41.610 -53.370  86.440  1.00  0.00           O
ATOM   4613  N   ASP A 306      40.480 -55.220  85.930  1.00  0.00           N
ATOM   4614  H   ASP A 306      40.190 -55.880  85.220  1.00  0.00           H
ATOM   4615  CA  ASP A 306      40.000 -55.490  87.230  1.00  0.00           C
ATOM   4616  HA  ASP A 306      39.410 -54.630  87.550  1.00  0.00           H
ATOM   4617  CB  ASP A 306      38.980 -56.590  87.080  1.00  0.00           C
ATOM   4618  HB1 ASP A 306      39.400 -57.590  86.960  1.00  0.00           H
ATOM   4619  HB2 ASP A 306      38.370 -56.250  86.240  1.00  0.00           H
ATOM   4620  CG  ASP A 306      37.910 -56.590  88.190  1.00  0.00           C
ATOM   4621  OD1 ASP A 306      38.170 -56.160  89.360  1.00  0.00           O
ATOM   4622  OD2 ASP A 306      36.740 -56.920  87.900  1.00  0.00           O
ATOM   4623  C   ASP A 306      41.040 -55.860  88.270  1.00  0.00           C
ATOM   4624  O   ASP A 306      41.760 -56.820  88.180  1.00  0.00           O
ATOM   4625  N   PRO A 307      41.080 -55.180  89.480  1.00  0.00           N
ATOM   4626  CD  PRO A 307      40.390 -53.990  89.860  1.00  0.00           C
ATOM   4627  HD1 PRO A 307      39.530 -54.370  90.430  1.00  0.00           H
ATOM   4628  HD2 PRO A 307      40.060 -53.280  89.110  1.00  0.00           H
ATOM   4629  CG  PRO A 307      41.340 -53.390  90.900  1.00  0.00           C
ATOM   4630  HG1 PRO A 307      40.870 -52.570  91.450  1.00  0.00           H
ATOM   4631  HG2 PRO A 307      42.320 -53.080  90.520  1.00  0.00           H
ATOM   4632  CB  PRO A 307      41.540 -54.590  91.730  1.00  0.00           C
ATOM   4633  HB1 PRO A 307      40.650 -54.770  92.320  1.00  0.00           H
ATOM   4634  HB2 PRO A 307      42.330 -54.410  92.460  1.00  0.00           H
ATOM   4635  CA  PRO A 307      41.850 -55.610  90.650  1.00  0.00           C
ATOM   4636  HA  PRO A 307      42.910 -55.560  90.410  1.00  0.00           H
ATOM   4637  C   PRO A 307      41.610 -57.010  91.220  1.00  0.00           C
ATOM   4638  O   PRO A 307      42.430 -57.470  92.050  1.00  0.00           O
ATOM   4639  N   ARG A 308      40.500 -57.660  90.800  1.00  0.00           N
ATOM   4640  H   ARG A 308      39.820 -57.190  90.210  1.00  0.00           H
ATOM   4641  CA  ARG A 308      40.220 -59.050  91.200  1.00  0.00           C
ATOM   4642  HA  ARG A 308      40.670 -59.290  92.160  1.00  0.00           H
ATOM   4643  CB  ARG A 308      38.750 -59.180  91.310  1.00  0.00           C
ATOM   4644  HB1 ARG A 308      38.620 -60.180  91.720  1.00  0.00           H
ATOM   4645  HB2 ARG A 308      38.240 -59.030  90.360  1.00  0.00           H
ATOM   4646  CG  ARG A 308      38.090 -58.050  92.310  1.00  0.00           C
ATOM   4647  HG1 ARG A 308      38.530 -57.090  92.040  1.00  0.00           H
ATOM   4648  HG2 ARG A 308      38.430 -58.280  93.320  1.00  0.00           H
ATOM   4649  CD  ARG A 308      36.560 -58.050  92.250  1.00  0.00           C
ATOM   4650  HD1 ARG A 308      36.250 -57.480  93.130  1.00  0.00           H
ATOM   4651  HD2 ARG A 308      36.390 -59.120  92.230  1.00  0.00           H
ATOM   4652  NE  ARG A 308      36.020 -57.380  91.010  1.00  0.00           N
ATOM   4653  HE  ARG A 308      36.700 -56.960  90.390  1.00  0.00           H
ATOM   4654  CZ  ARG A 308      34.860 -56.910  90.640  1.00  0.00           C
ATOM   4655  NH1 ARG A 308      33.790 -57.020  91.320  1.00  0.00           N
ATOM   4656 1HH1 ARG A 308      33.880 -57.640  92.120  1.00  0.00           H
ATOM   4657 2HH1 ARG A 308      32.930 -56.800  90.840  1.00  0.00           H
ATOM   4658  NH2 ARG A 308      34.750 -56.220  89.550  1.00  0.00           N
ATOM   4659 1HH2 ARG A 308      35.550 -56.190  88.930  1.00  0.00           H
ATOM   4660 2HH2 ARG A 308      33.940 -55.640  89.390  1.00  0.00           H
ATOM   4661  C   ARG A 308      40.740 -60.050  90.090  1.00  0.00           C
ATOM   4662  O   ARG A 308      40.540 -61.250  90.240  1.00  0.00           O
ATOM   4663  N   HIS A 309      41.430 -59.540  89.020  1.00  0.00           N
ATOM   4664  H   HIS A 309      41.600 -58.540  88.920  1.00  0.00           H
ATOM   4665  CA  HIS A 309      42.120 -60.340  87.940  1.00  0.00           C
ATOM   4666  HA  HIS A 309      41.690 -61.350  87.960  1.00  0.00           H
ATOM   4667  CB  HIS A 309      41.580 -59.770  86.600  1.00  0.00           C
ATOM   4668  HB1 HIS A 309      42.090 -58.840  86.360  1.00  0.00           H
ATOM   4669  HB2 HIS A 309      40.520 -59.510  86.620  1.00  0.00           H
ATOM   4670  CG  HIS A 309      41.670 -60.590  85.300  1.00  0.00           C
ATOM   4671  ND1 HIS A 309      41.050 -61.810  85.140  1.00  0.00           N
ATOM   4672  CE1 HIS A 309      41.370 -62.250  83.880  1.00  0.00           C
ATOM   4673  HE1 HIS A 309      41.160 -63.210  83.420  1.00  0.00           H
ATOM   4674  NE2 HIS A 309      42.260 -61.380  83.350  1.00  0.00           N
ATOM   4675  HE2 HIS A 309      42.580 -61.540  82.400  1.00  0.00           H
ATOM   4676  CD2 HIS A 309      42.390 -60.300  84.180  1.00  0.00           C
ATOM   4677  HD2 HIS A 309      43.050 -59.450  84.080  1.00  0.00           H
ATOM   4678  C   HIS A 309      43.670 -60.280  87.810  1.00  0.00           C
ATOM   4679  O   HIS A 309      44.250 -60.670  86.840  1.00  0.00           O
ATOM   4680  N   GLY A 310      44.330 -59.750  88.840  1.00  0.00           N
ATOM   4681  H   GLY A 310      43.820 -59.620  89.700  1.00  0.00           H
ATOM   4682  CA  GLY A 310      45.810 -59.660  88.970  1.00  0.00           C
ATOM   4683  HA1 GLY A 310      46.230 -59.050  88.170  1.00  0.00           H
ATOM   4684  HA2 GLY A 310      46.340 -60.590  88.750  1.00  0.00           H
ATOM   4685  C   GLY A 310      46.360 -59.080  90.330  1.00  0.00           C
ATOM   4686  O   GLY A 310      45.550 -58.850  91.270  1.00  0.00           O
ATOM   4687  N   LYS A 311      47.630 -58.740  90.450  1.00  0.00           N
ATOM   4688  H   LYS A 311      48.260 -58.940  89.680  1.00  0.00           H
ATOM   4689  CA  LYS A 311      48.290 -58.220  91.660  1.00  0.00           C
ATOM   4690  HA  LYS A 311      47.520 -57.750  92.260  1.00  0.00           H
ATOM   4691  CB  LYS A 311      48.930 -59.380  92.480  1.00  0.00           C
ATOM   4692  HB1 LYS A 311      49.360 -58.920  93.370  1.00  0.00           H
ATOM   4693  HB2 LYS A 311      49.790 -59.800  91.980  1.00  0.00           H
ATOM   4694  CG  LYS A 311      47.960 -60.470  92.960  1.00  0.00           C
ATOM   4695  HG1 LYS A 311      47.440 -60.910  92.100  1.00  0.00           H
ATOM   4696  HG2 LYS A 311      47.180 -59.870  93.430  1.00  0.00           H
ATOM   4697  CD  LYS A 311      48.630 -61.390  93.910  1.00  0.00           C
ATOM   4698  HD1 LYS A 311      49.300 -60.820  94.560  1.00  0.00           H
ATOM   4699  HD2 LYS A 311      49.280 -62.080  93.380  1.00  0.00           H
ATOM   4700  CE  LYS A 311      47.710 -62.140  94.870  1.00  0.00           C
ATOM   4701  HE1 LYS A 311      46.740 -62.260  94.390  1.00  0.00           H
ATOM   4702  HE2 LYS A 311      47.590 -61.440  95.700  1.00  0.00           H
ATOM   4703  NZ  LYS A 311      48.240 -63.450  95.370  1.00  0.00           N
ATOM   4704  HZ1 LYS A 311      47.580 -64.040  95.860  1.00  0.00           H
ATOM   4705  HZ2 LYS A 311      48.720 -63.890  94.600  1.00  0.00           H
ATOM   4706  HZ3 LYS A 311      49.070 -63.190  95.890  1.00  0.00           H
ATOM   4707  C   LYS A 311      49.280 -57.220  91.280  1.00  0.00           C
ATOM   4708  O   LYS A 311      49.840 -57.220  90.190  1.00  0.00           O
ATOM   4709  N   TYR A 312      49.540 -56.220  92.180  1.00  0.00           N
ATOM   4710  H   TYR A 312      49.260 -56.340  93.150  1.00  0.00           H
ATOM   4711  CA  TYR A 312      50.520 -55.170  91.850  1.00  0.00           C
ATOM   4712  HA  TYR A 312      50.300 -54.880  90.820  1.00  0.00           H
ATOM   4713  CB  TYR A 312      50.240 -54.000  92.790  1.00  0.00           C
ATOM   4714  HB1 TYR A 312      51.010 -53.240  92.710  1.00  0.00           H
ATOM   4715  HB2 TYR A 312      50.320 -54.280  93.840  1.00  0.00           H
ATOM   4716  CG  TYR A 312      48.880 -53.320  92.560  1.00  0.00           C
ATOM   4717  CD1 TYR A 312      48.620 -52.660  91.320  1.00  0.00           C
ATOM   4718  HD1 TYR A 312      49.390 -52.610  90.560  1.00  0.00           H
ATOM   4719  CE1 TYR A 312      47.300 -52.180  91.060  1.00  0.00           C
ATOM   4720  HE1 TYR A 312      47.130 -51.790  90.070  1.00  0.00           H
ATOM   4721  CZ  TYR A 312      46.350 -52.380  92.060  1.00  0.00           C
ATOM   4722  OH  TYR A 312      45.060 -52.050  91.760  1.00  0.00           O
ATOM   4723  HH  TYR A 312      44.950 -51.410  91.050  1.00  0.00           H
ATOM   4724  CE2 TYR A 312      46.670 -52.850  93.330  1.00  0.00           C
ATOM   4725  HE2 TYR A 312      45.910 -52.980  94.090  1.00  0.00           H
ATOM   4726  CD2 TYR A 312      47.910 -53.300  93.580  1.00  0.00           C
ATOM   4727  HD2 TYR A 312      48.060 -53.770  94.540  1.00  0.00           H
ATOM   4728  C   TYR A 312      51.980 -55.600  91.810  1.00  0.00           C
ATOM   4729  O   TYR A 312      52.360 -56.600  92.470  1.00  0.00           O
ATOM   4730  N   MET A 313      52.850 -54.810  91.150  1.00  0.00           N
ATOM   4731  H   MET A 313      52.530 -53.930  90.770  1.00  0.00           H
ATOM   4732  CA  MET A 313      54.310 -54.990  91.330  1.00  0.00           C
ATOM   4733  HA  MET A 313      54.490 -55.480  92.280  1.00  0.00           H
ATOM   4734  CB  MET A 313      54.800 -55.950  90.280  1.00  0.00           C
ATOM   4735  HB1 MET A 313      54.150 -56.830  90.340  1.00  0.00           H
ATOM   4736  HB2 MET A 313      55.830 -56.250  90.490  1.00  0.00           H
ATOM   4737  CG  MET A 313      54.730 -55.330  88.870  1.00  0.00           C
ATOM   4738  HG1 MET A 313      55.510 -54.570  88.820  1.00  0.00           H
ATOM   4739  HG2 MET A 313      53.730 -54.940  88.670  1.00  0.00           H
ATOM   4740  SD  MET A 313      55.250 -56.320  87.470  1.00  0.00           S
ATOM   4741  CE  MET A 313      53.590 -56.860  87.060  1.00  0.00           C
ATOM   4742  HE1 MET A 313      53.610 -57.430  86.130  1.00  0.00           H
ATOM   4743  HE2 MET A 313      53.110 -57.350  87.910  1.00  0.00           H
ATOM   4744  HE3 MET A 313      52.960 -55.990  86.870  1.00  0.00           H
ATOM   4745  C   MET A 313      55.160 -53.770  91.430  1.00  0.00           C
ATOM   4746  O   MET A 313      56.320 -53.870  91.890  1.00  0.00           O
ATOM   4747  N   ALA A 314      54.680 -52.540  91.120  1.00  0.00           N
ATOM   4748  H   ALA A 314      53.750 -52.450  90.740  1.00  0.00           H
ATOM   4749  CA  ALA A 314      55.440 -51.350  91.180  1.00  0.00           C
ATOM   4750  HA  ALA A 314      56.040 -51.350  92.090  1.00  0.00           H
ATOM   4751  CB  ALA A 314      56.360 -51.290  89.980  1.00  0.00           C
ATOM   4752  HB1 ALA A 314      56.890 -52.240  89.940  1.00  0.00           H
ATOM   4753  HB2 ALA A 314      55.800 -51.130  89.060  1.00  0.00           H
ATOM   4754  HB3 ALA A 314      57.140 -50.550  90.170  1.00  0.00           H
ATOM   4755  C   ALA A 314      54.560 -50.130  91.210  1.00  0.00           C
ATOM   4756  O   ALA A 314      53.700 -49.950  90.340  1.00  0.00           O
ATOM   4757  N   CYS A 315      54.700 -49.300  92.230  1.00  0.00           N
ATOM   4758  H   CYS A 315      55.400 -49.470  92.940  1.00  0.00           H
ATOM   4759  CA  CYS A 315      53.710 -48.340  92.670  1.00  0.00           C
ATOM   4760  HA  CYS A 315      53.120 -48.130  91.780  1.00  0.00           H
ATOM   4761  CB  CYS A 315      52.830 -49.070  93.720  1.00  0.00           C
ATOM   4762  HB1 CYS A 315      52.090 -48.380  94.130  1.00  0.00           H
ATOM   4763  HB2 CYS A 315      53.460 -49.590  94.440  1.00  0.00           H
ATOM   4764  SG  CYS A 315      51.770 -50.310  92.940  1.00  0.00           S
ATOM   4765  HG  CYS A 315      50.980 -49.480  92.260  1.00  0.00           H
ATOM   4766  C   CYS A 315      54.210 -47.050  93.110  1.00  0.00           C
ATOM   4767  O   CYS A 315      55.110 -47.090  93.940  1.00  0.00           O
ATOM   4768  N   CYS A 316      53.550 -45.910  92.700  1.00  0.00           N
ATOM   4769  H   CYS A 316      52.790 -45.990  92.050  1.00  0.00           H
ATOM   4770  CA  CYS A 316      53.730 -44.500  93.100  1.00  0.00           C
ATOM   4771  HA  CYS A 316      54.260 -44.500  94.050  1.00  0.00           H
ATOM   4772  CB  CYS A 316      54.590 -43.820  92.070  1.00  0.00           C
ATOM   4773  HB1 CYS A 316      54.510 -42.750  92.250  1.00  0.00           H
ATOM   4774  HB2 CYS A 316      54.190 -44.020  91.070  1.00  0.00           H
ATOM   4775  SG  CYS A 316      56.300 -44.300  91.990  1.00  0.00           S
ATOM   4776  HG  CYS A 316      56.780 -43.300  91.240  1.00  0.00           H
ATOM   4777  C   CYS A 316      52.380 -43.700  93.220  1.00  0.00           C
ATOM   4778  O   CYS A 316      51.480 -43.830  92.440  1.00  0.00           O
ATOM   4779  N   LEU A 317      52.380 -42.810  94.210  1.00  0.00           N
ATOM   4780  H   LEU A 317      53.240 -42.670  94.720  1.00  0.00           H
ATOM   4781  CA  LEU A 317      51.270 -41.870  94.570  1.00  0.00           C
ATOM   4782  HA  LEU A 317      50.460 -42.000  93.860  1.00  0.00           H
ATOM   4783  CB  LEU A 317      50.840 -42.290  96.010  1.00  0.00           C
ATOM   4784  HB1 LEU A 317      51.620 -42.090  96.740  1.00  0.00           H
ATOM   4785  HB2 LEU A 317      50.770 -43.380  96.110  1.00  0.00           H
ATOM   4786  CG  LEU A 317      49.570 -41.630  96.640  1.00  0.00           C
ATOM   4787  HG  LEU A 317      49.740 -40.560  96.520  1.00  0.00           H
ATOM   4788  CD1 LEU A 317      48.240 -41.950  95.920  1.00  0.00           C
ATOM   4789 1HD1 LEU A 317      48.120 -43.030  95.880  1.00  0.00           H
ATOM   4790 2HD1 LEU A 317      47.330 -41.580  96.390  1.00  0.00           H
ATOM   4791 3HD1 LEU A 317      48.230 -41.540  94.920  1.00  0.00           H
ATOM   4792  CD2 LEU A 317      49.410 -41.900  98.160  1.00  0.00           C
ATOM   4793 1HD2 LEU A 317      48.510 -41.370  98.460  1.00  0.00           H
ATOM   4794 2HD2 LEU A 317      49.170 -42.950  98.330  1.00  0.00           H
ATOM   4795 3HD2 LEU A 317      50.320 -41.610  98.690  1.00  0.00           H
ATOM   4796  C   LEU A 317      51.840 -40.490  94.550  1.00  0.00           C
ATOM   4797  O   LEU A 317      52.830 -40.300  95.190  1.00  0.00           O
ATOM   4798  N   LEU A 318      51.190 -39.520  93.990  1.00  0.00           N
ATOM   4799  H   LEU A 318      50.290 -39.750  93.600  1.00  0.00           H
ATOM   4800  CA  LEU A 318      51.780 -38.200  93.710  1.00  0.00           C
ATOM   4801  HA  LEU A 318      52.570 -37.990  94.440  1.00  0.00           H
ATOM   4802  CB  LEU A 318      52.410 -38.060  92.260  1.00  0.00           C
ATOM   4803  HB1 LEU A 318      52.760 -37.020  92.240  1.00  0.00           H
ATOM   4804  HB2 LEU A 318      51.620 -38.070  91.510  1.00  0.00           H
ATOM   4805  CG  LEU A 318      53.600 -39.000  91.850  1.00  0.00           C
ATOM   4806  HG  LEU A 318      54.210 -39.320  92.690  1.00  0.00           H
ATOM   4807  CD1 LEU A 318      53.050 -40.280  91.220  1.00  0.00           C
ATOM   4808 1HD1 LEU A 318      52.810 -41.030  91.970  1.00  0.00           H
ATOM   4809 2HD1 LEU A 318      52.220 -39.990  90.580  1.00  0.00           H
ATOM   4810 3HD1 LEU A 318      53.700 -40.750  90.470  1.00  0.00           H
ATOM   4811  CD2 LEU A 318      54.540 -38.520  90.750  1.00  0.00           C
ATOM   4812 1HD2 LEU A 318      55.490 -39.050  90.810  1.00  0.00           H
ATOM   4813 2HD2 LEU A 318      54.150 -38.700  89.740  1.00  0.00           H
ATOM   4814 3HD2 LEU A 318      54.780 -37.470  90.950  1.00  0.00           H
ATOM   4815  C   LEU A 318      50.720 -37.160  94.000  1.00  0.00           C
ATOM   4816  O   LEU A 318      49.770 -37.030  93.260  1.00  0.00           O
ATOM   4817  N   TYR A 319      50.810 -36.500  95.120  1.00  0.00           N
ATOM   4818  H   TYR A 319      51.580 -36.740  95.730  1.00  0.00           H
ATOM   4819  CA  TYR A 319      49.990 -35.310  95.440  1.00  0.00           C
ATOM   4820  HA  TYR A 319      48.930 -35.430  95.220  1.00  0.00           H
ATOM   4821  CB  TYR A 319      50.190 -35.080  96.980  1.00  0.00           C
ATOM   4822  HB1 TYR A 319      49.710 -34.130  97.220  1.00  0.00           H
ATOM   4823  HB2 TYR A 319      51.230 -35.130  97.300  1.00  0.00           H
ATOM   4824  CG  TYR A 319      49.570 -36.160  97.840  1.00  0.00           C
ATOM   4825  CD1 TYR A 319      50.270 -37.170  98.450  1.00  0.00           C
ATOM   4826  HD1 TYR A 319      51.330 -37.340  98.300  1.00  0.00           H
ATOM   4827  CE1 TYR A 319      49.610 -38.170  99.150  1.00  0.00           C
ATOM   4828  HE1 TYR A 319      50.150 -39.000  99.580  1.00  0.00           H
ATOM   4829  CZ  TYR A 319      48.220 -38.080  99.330  1.00  0.00           C
ATOM   4830  OH  TYR A 319      47.620 -39.170  99.910  1.00  0.00           O
ATOM   4831  HH  TYR A 319      46.660 -39.180  99.880  1.00  0.00           H
ATOM   4832  CE2 TYR A 319      47.460 -36.980  98.810  1.00  0.00           C
ATOM   4833  HE2 TYR A 319      46.380 -36.950  98.820  1.00  0.00           H
ATOM   4834  CD2 TYR A 319      48.200 -36.070  98.030  1.00  0.00           C
ATOM   4835  HD2 TYR A 319      47.640 -35.280  97.550  1.00  0.00           H
ATOM   4836  C   TYR A 319      50.460 -34.050  94.580  1.00  0.00           C
ATOM   4837  O   TYR A 319      51.630 -34.010  94.170  1.00  0.00           O
ATOM   4838  N   ARG A 320      49.530 -33.120  94.400  1.00  0.00           N
ATOM   4839  H   ARG A 320      48.570 -33.380  94.570  1.00  0.00           H
ATOM   4840  CA  ARG A 320      49.810 -31.710  94.100  1.00  0.00           C
ATOM   4841  HA  ARG A 320      50.830 -31.570  94.470  1.00  0.00           H
ATOM   4842  CB  ARG A 320      49.850 -31.440  92.560  1.00  0.00           C
ATOM   4843  HB1 ARG A 320      50.750 -31.950  92.210  1.00  0.00           H
ATOM   4844  HB2 ARG A 320      50.110 -30.390  92.440  1.00  0.00           H
ATOM   4845  CG  ARG A 320      48.700 -31.980  91.710  1.00  0.00           C
ATOM   4846  HG1 ARG A 320      47.830 -31.390  91.990  1.00  0.00           H
ATOM   4847  HG2 ARG A 320      48.490 -32.990  92.060  1.00  0.00           H
ATOM   4848  CD  ARG A 320      48.990 -31.990  90.170  1.00  0.00           C
ATOM   4849  HD1 ARG A 320      48.170 -32.460  89.620  1.00  0.00           H
ATOM   4850  HD2 ARG A 320      49.880 -32.610  90.070  1.00  0.00           H
ATOM   4851  NE  ARG A 320      49.460 -30.680  89.730  1.00  0.00           N
ATOM   4852  HE  ARG A 320      50.040 -30.230  90.420  1.00  0.00           H
ATOM   4853  CZ  ARG A 320      49.300 -30.070  88.610  1.00  0.00           C
ATOM   4854  NH1 ARG A 320      48.530 -30.540  87.730  1.00  0.00           N
ATOM   4855 1HH1 ARG A 320      47.930 -31.330  87.890  1.00  0.00           H
ATOM   4856 2HH1 ARG A 320      48.350 -29.990  86.900  1.00  0.00           H
ATOM   4857  NH2 ARG A 320      49.900 -28.910  88.360  1.00  0.00           N
ATOM   4858 1HH2 ARG A 320      50.360 -28.430  89.120  1.00  0.00           H
ATOM   4859 2HH2 ARG A 320      49.610 -28.380  87.550  1.00  0.00           H
ATOM   4860  C   ARG A 320      48.930 -30.770  94.860  1.00  0.00           C
ATOM   4861  O   ARG A 320      47.740 -30.980  94.930  1.00  0.00           O
ATOM   4862  N   GLY A 321      49.470 -29.700  95.500  1.00  0.00           N
ATOM   4863  H   GLY A 321      50.420 -29.460  95.240  1.00  0.00           H
ATOM   4864  CA  GLY A 321      48.810 -28.760  96.440  1.00  0.00           C
ATOM   4865  HA1 GLY A 321      47.820 -29.180  96.630  1.00  0.00           H
ATOM   4866  HA2 GLY A 321      48.630 -27.830  95.910  1.00  0.00           H
ATOM   4867  C   GLY A 321      49.550 -28.570  97.760  1.00  0.00           C
ATOM   4868  O   GLY A 321      50.590 -29.160  98.020  1.00  0.00           O
ATOM   4869  N   ASP A 322      48.850 -27.910  98.670  1.00  0.00           N
ATOM   4870  H   ASP A 322      47.940 -27.520  98.440  1.00  0.00           H
ATOM   4871  CA  ASP A 322      49.350 -27.500  99.950  1.00  0.00           C
ATOM   4872  HA  ASP A 322      50.380 -27.160  99.820  1.00  0.00           H
ATOM   4873  CB  ASP A 322      48.630 -26.220 100.390  1.00  0.00           C
ATOM   4874  HB1 ASP A 322      48.800 -25.470  99.610  1.00  0.00           H
ATOM   4875  HB2 ASP A 322      49.030 -25.920 101.350  1.00  0.00           H
ATOM   4876  CG  ASP A 322      47.100 -26.320 100.470  1.00  0.00           C
ATOM   4877  OD1 ASP A 322      46.390 -25.320 100.600  1.00  0.00           O
ATOM   4878  OD2 ASP A 322      46.550 -27.480 100.470  1.00  0.00           O
ATOM   4879  C   ASP A 322      49.440 -28.660 101.030  1.00  0.00           C
ATOM   4880  O   ASP A 322      49.390 -28.370 102.230  1.00  0.00           O
ATOM   4881  N   VAL A 323      49.370 -29.910 100.630  1.00  0.00           N
ATOM   4882  H   VAL A 323      49.530 -30.050  99.650  1.00  0.00           H
ATOM   4883  CA  VAL A 323      49.610 -31.030 101.510  1.00  0.00           C
ATOM   4884  HA  VAL A 323      49.400 -30.590 102.490  1.00  0.00           H
ATOM   4885  CB  VAL A 323      48.690 -32.250 101.200  1.00  0.00           C
ATOM   4886  HB  VAL A 323      48.800 -33.050 101.930  1.00  0.00           H
ATOM   4887  CG1 VAL A 323      47.220 -31.840 101.470  1.00  0.00           C
ATOM   4888 1HG1 VAL A 323      46.840 -31.030 100.840  1.00  0.00           H
ATOM   4889 2HG1 VAL A 323      46.550 -32.690 101.410  1.00  0.00           H
ATOM   4890 3HG1 VAL A 323      47.210 -31.550 102.520  1.00  0.00           H
ATOM   4891  CG2 VAL A 323      48.750 -32.670  99.700  1.00  0.00           C
ATOM   4892 1HG2 VAL A 323      48.380 -33.690  99.710  1.00  0.00           H
ATOM   4893 2HG2 VAL A 323      48.250 -31.990  99.010  1.00  0.00           H
ATOM   4894 3HG2 VAL A 323      49.770 -32.680  99.310  1.00  0.00           H
ATOM   4895  C   VAL A 323      51.060 -31.470 101.470  1.00  0.00           C
ATOM   4896  O   VAL A 323      51.660 -31.680 100.410  1.00  0.00           O
ATOM   4897  N   VAL A 324      51.620 -31.580 102.650  1.00  0.00           N
ATOM   4898  H   VAL A 324      50.990 -31.440 103.430  1.00  0.00           H
ATOM   4899  CA  VAL A 324      53.060 -31.830 102.940  1.00  0.00           C
ATOM   4900  HA  VAL A 324      53.490 -31.880 101.940  1.00  0.00           H
ATOM   4901  CB  VAL A 324      53.800 -30.680 103.830  1.00  0.00           C
ATOM   4902  HB  VAL A 324      54.870 -30.810 103.730  1.00  0.00           H
ATOM   4903  CG1 VAL A 324      53.250 -29.390 103.290  1.00  0.00           C
ATOM   4904 1HG1 VAL A 324      52.180 -29.320 103.510  1.00  0.00           H
ATOM   4905 2HG1 VAL A 324      53.710 -28.520 103.760  1.00  0.00           H
ATOM   4906 3HG1 VAL A 324      53.450 -29.320 102.220  1.00  0.00           H
ATOM   4907  CG2 VAL A 324      53.440 -30.720 105.300  1.00  0.00           C
ATOM   4908 1HG2 VAL A 324      52.400 -30.980 105.510  1.00  0.00           H
ATOM   4909 2HG2 VAL A 324      54.030 -31.490 105.800  1.00  0.00           H
ATOM   4910 3HG2 VAL A 324      53.650 -29.770 105.790  1.00  0.00           H
ATOM   4911  C   VAL A 324      53.140 -33.180 103.660  1.00  0.00           C
ATOM   4912  O   VAL A 324      52.110 -33.700 104.120  1.00  0.00           O
ATOM   4913  N   PRO A 325      54.310 -33.810 103.880  1.00  0.00           N
ATOM   4914  CD  PRO A 325      55.560 -33.560 103.250  1.00  0.00           C
ATOM   4915  HD1 PRO A 325      56.110 -32.800 103.810  1.00  0.00           H
ATOM   4916  HD2 PRO A 325      55.470 -33.270 102.200  1.00  0.00           H
ATOM   4917  CG  PRO A 325      56.300 -34.840 103.210  1.00  0.00           C
ATOM   4918  HG1 PRO A 325      57.360 -34.650 103.090  1.00  0.00           H
ATOM   4919  HG2 PRO A 325      55.910 -35.440 102.380  1.00  0.00           H
ATOM   4920  CB  PRO A 325      56.000 -35.430 104.560  1.00  0.00           C
ATOM   4921  HB1 PRO A 325      56.510 -34.890 105.350  1.00  0.00           H
ATOM   4922  HB2 PRO A 325      56.140 -36.510 104.660  1.00  0.00           H
ATOM   4923  CA  PRO A 325      54.500 -35.140 104.540  1.00  0.00           C
ATOM   4924  HA  PRO A 325      54.050 -35.860 103.850  1.00  0.00           H
ATOM   4925  C   PRO A 325      53.830 -35.380 105.880  1.00  0.00           C
ATOM   4926  O   PRO A 325      53.380 -36.530 106.010  1.00  0.00           O
ATOM   4927  N   LYS A 326      53.720 -34.440 106.790  1.00  0.00           N
ATOM   4928  H   LYS A 326      54.190 -33.550 106.670  1.00  0.00           H
ATOM   4929  CA  LYS A 326      53.010 -34.780 108.060  1.00  0.00           C
ATOM   4930  HA  LYS A 326      53.330 -35.760 108.410  1.00  0.00           H
ATOM   4931  CB  LYS A 326      53.300 -33.760 109.140  1.00  0.00           C
ATOM   4932  HB1 LYS A 326      54.390 -33.640 109.170  1.00  0.00           H
ATOM   4933  HB2 LYS A 326      52.890 -34.130 110.080  1.00  0.00           H
ATOM   4934  CG  LYS A 326      52.680 -32.330 109.010  1.00  0.00           C
ATOM   4935  HG1 LYS A 326      51.590 -32.300 109.070  1.00  0.00           H
ATOM   4936  HG2 LYS A 326      53.030 -31.910 108.070  1.00  0.00           H
ATOM   4937  CD  LYS A 326      53.140 -31.490 110.250  1.00  0.00           C
ATOM   4938  HD1 LYS A 326      54.230 -31.490 110.290  1.00  0.00           H
ATOM   4939  HD2 LYS A 326      52.730 -31.890 111.180  1.00  0.00           H
ATOM   4940  CE  LYS A 326      52.640 -30.060 110.200  1.00  0.00           C
ATOM   4941  HE1 LYS A 326      53.340 -29.500 110.820  1.00  0.00           H
ATOM   4942  HE2 LYS A 326      51.580 -30.010 110.460  1.00  0.00           H
ATOM   4943  NZ  LYS A 326      52.770 -29.490 108.860  1.00  0.00           N
ATOM   4944  HZ1 LYS A 326      52.790 -28.480 108.840  1.00  0.00           H
ATOM   4945  HZ2 LYS A 326      53.540 -29.970 108.440  1.00  0.00           H
ATOM   4946  HZ3 LYS A 326      51.980 -29.790 108.300  1.00  0.00           H
ATOM   4947  C   LYS A 326      51.470 -34.910 107.910  1.00  0.00           C
ATOM   4948  O   LYS A 326      50.790 -35.430 108.770  1.00  0.00           O
ATOM   4949  N   ASP A 327      50.980 -34.440 106.770  1.00  0.00           N
ATOM   4950  H   ASP A 327      51.470 -33.810 106.160  1.00  0.00           H
ATOM   4951  CA  ASP A 327      49.620 -34.690 106.260  1.00  0.00           C
ATOM   4952  HA  ASP A 327      48.970 -34.760 107.140  1.00  0.00           H
ATOM   4953  CB  ASP A 327      49.150 -33.580 105.330  1.00  0.00           C
ATOM   4954  HB1 ASP A 327      48.080 -33.590 105.110  1.00  0.00           H
ATOM   4955  HB2 ASP A 327      49.740 -33.690 104.420  1.00  0.00           H
ATOM   4956  CG  ASP A 327      49.450 -32.170 105.750  1.00  0.00           C
ATOM   4957  OD1 ASP A 327      49.250 -31.760 106.910  1.00  0.00           O
ATOM   4958  OD2 ASP A 327      49.880 -31.420 104.840  1.00  0.00           O
ATOM   4959  C   ASP A 327      49.410 -36.070 105.630  1.00  0.00           C
ATOM   4960  O   ASP A 327      48.430 -36.770 105.960  1.00  0.00           O
ATOM   4961  N   VAL A 328      50.270 -36.420 104.670  1.00  0.00           N
ATOM   4962  H   VAL A 328      50.940 -35.730 104.380  1.00  0.00           H
ATOM   4963  CA  VAL A 328      50.100 -37.660 104.010  1.00  0.00           C
ATOM   4964  HA  VAL A 328      49.050 -37.810 103.750  1.00  0.00           H
ATOM   4965  CB  VAL A 328      50.810 -37.780 102.670  1.00  0.00           C
ATOM   4966  HB  VAL A 328      50.290 -38.600 102.180  1.00  0.00           H
ATOM   4967  CG1 VAL A 328      50.750 -36.430 101.880  1.00  0.00           C
ATOM   4968 1HG1 VAL A 328      49.740 -36.240 101.510  1.00  0.00           H
ATOM   4969 2HG1 VAL A 328      51.140 -35.540 102.390  1.00  0.00           H
ATOM   4970 3HG1 VAL A 328      51.410 -36.500 101.020  1.00  0.00           H
ATOM   4971  CG2 VAL A 328      52.360 -38.210 102.800  1.00  0.00           C
ATOM   4972 1HG2 VAL A 328      52.800 -38.230 101.810  1.00  0.00           H
ATOM   4973 2HG2 VAL A 328      52.840 -37.410 103.370  1.00  0.00           H
ATOM   4974 3HG2 VAL A 328      52.510 -39.170 103.310  1.00  0.00           H
ATOM   4975  C   VAL A 328      50.420 -38.850 104.920  1.00  0.00           C
ATOM   4976  O   VAL A 328      49.810 -39.910 104.680  1.00  0.00           O
ATOM   4977  N   ASN A 329      51.300 -38.680 105.960  1.00  0.00           N
ATOM   4978  H   ASN A 329      51.740 -37.790 106.140  1.00  0.00           H
ATOM   4979  CA  ASN A 329      51.310 -39.640 107.060  1.00  0.00           C
ATOM   4980  HA  ASN A 329      51.740 -40.580 106.690  1.00  0.00           H
ATOM   4981  CB  ASN A 329      52.190 -39.070 108.170  1.00  0.00           C
ATOM   4982  HB1 ASN A 329      51.790 -38.140 108.580  1.00  0.00           H
ATOM   4983  HB2 ASN A 329      53.180 -38.910 107.740  1.00  0.00           H
ATOM   4984  CG  ASN A 329      52.450 -39.980 109.410  1.00  0.00           C
ATOM   4985  OD1 ASN A 329      52.440 -39.540 110.490  1.00  0.00           O
ATOM   4986  ND2 ASN A 329      52.740 -41.250 109.280  1.00  0.00           N
ATOM   4987 1HD2 ASN A 329      52.630 -41.780 108.430  1.00  0.00           H
ATOM   4988 2HD2 ASN A 329      52.760 -41.740 110.170  1.00  0.00           H
ATOM   4989  C   ASN A 329      49.940 -40.010 107.660  1.00  0.00           C
ATOM   4990  O   ASN A 329      49.540 -41.140 108.080  1.00  0.00           O
ATOM   4991  N   ALA A 330      49.000 -39.010 107.710  1.00  0.00           N
ATOM   4992  H   ALA A 330      49.260 -38.080 107.390  1.00  0.00           H
ATOM   4993  CA  ALA A 330      47.730 -39.130 108.420  1.00  0.00           C
ATOM   4994  HA  ALA A 330      47.710 -39.950 109.130  1.00  0.00           H
ATOM   4995  CB  ALA A 330      47.560 -37.820 109.250  1.00  0.00           C
ATOM   4996  HB1 ALA A 330      47.650 -36.980 108.560  1.00  0.00           H
ATOM   4997  HB2 ALA A 330      46.610 -37.890 109.770  1.00  0.00           H
ATOM   4998  HB3 ALA A 330      48.450 -37.830 109.890  1.00  0.00           H
ATOM   4999  C   ALA A 330      46.580 -39.370 107.440  1.00  0.00           C
ATOM   5000  O   ALA A 330      45.650 -40.140 107.780  1.00  0.00           O
ATOM   5001  N   ALA A 331      46.750 -38.960 106.210  1.00  0.00           N
ATOM   5002  H   ALA A 331      47.500 -38.310 105.990  1.00  0.00           H
ATOM   5003  CA  ALA A 331      45.790 -39.300 105.090  1.00  0.00           C
ATOM   5004  HA  ALA A 331      44.740 -39.210 105.340  1.00  0.00           H
ATOM   5005  CB  ALA A 331      46.070 -38.380 103.900  1.00  0.00           C
ATOM   5006  HB1 ALA A 331      46.260 -37.350 104.220  1.00  0.00           H
ATOM   5007  HB2 ALA A 331      46.950 -38.780 103.390  1.00  0.00           H
ATOM   5008  HB3 ALA A 331      45.250 -38.340 103.190  1.00  0.00           H
ATOM   5009  C   ALA A 331      45.960 -40.790 104.710  1.00  0.00           C
ATOM   5010  O   ALA A 331      44.950 -41.450 104.590  1.00  0.00           O
ATOM   5011  N   ILE A 332      47.190 -41.370 104.580  1.00  0.00           N
ATOM   5012  H   ILE A 332      47.980 -40.740 104.570  1.00  0.00           H
ATOM   5013  CA  ILE A 332      47.340 -42.770 104.270  1.00  0.00           C
ATOM   5014  HA  ILE A 332      46.600 -42.960 103.500  1.00  0.00           H
ATOM   5015  CB  ILE A 332      48.740 -43.010 103.770  1.00  0.00           C
ATOM   5016  HB  ILE A 332      49.430 -42.700 104.550  1.00  0.00           H
ATOM   5017  CG2 ILE A 332      49.060 -44.520 103.700  1.00  0.00           C
ATOM   5018 1HG2 ILE A 332      48.900 -45.070 104.630  1.00  0.00           H
ATOM   5019 2HG2 ILE A 332      48.470 -45.060 102.970  1.00  0.00           H
ATOM   5020 3HG2 ILE A 332      50.100 -44.750 103.470  1.00  0.00           H
ATOM   5021  CG1 ILE A 332      48.990 -42.250 102.440  1.00  0.00           C
ATOM   5022 1HG1 ILE A 332      48.340 -41.380 102.400  1.00  0.00           H
ATOM   5023 2HG1 ILE A 332      48.740 -42.840 101.550  1.00  0.00           H
ATOM   5024  CD  ILE A 332      50.450 -41.940 102.330  1.00  0.00           C
ATOM   5025  HD1 ILE A 332      51.080 -42.820 102.330  1.00  0.00           H
ATOM   5026  HD2 ILE A 332      50.480 -41.310 101.440  1.00  0.00           H
ATOM   5027  HD3 ILE A 332      50.870 -41.420 103.190  1.00  0.00           H
ATOM   5028  C   ILE A 332      46.930 -43.530 105.550  1.00  0.00           C
ATOM   5029  O   ILE A 332      46.360 -44.560 105.440  1.00  0.00           O
ATOM   5030  N   ALA A 333      47.240 -43.070 106.740  1.00  0.00           N
ATOM   5031  H   ALA A 333      47.720 -42.180 106.820  1.00  0.00           H
ATOM   5032  CA  ALA A 333      46.720 -43.560 108.060  1.00  0.00           C
ATOM   5033  HA  ALA A 333      46.980 -44.610 108.190  1.00  0.00           H
ATOM   5034  CB  ALA A 333      47.250 -42.850 109.330  1.00  0.00           C
ATOM   5035  HB1 ALA A 333      46.790 -41.860 109.390  1.00  0.00           H
ATOM   5036  HB2 ALA A 333      46.960 -43.450 110.190  1.00  0.00           H
ATOM   5037  HB3 ALA A 333      48.330 -42.700 109.230  1.00  0.00           H
ATOM   5038  C   ALA A 333      45.160 -43.640 108.060  1.00  0.00           C
ATOM   5039  O   ALA A 333      44.640 -44.640 108.600  1.00  0.00           O
ATOM   5040  N   THR A 334      44.520 -42.670 107.480  1.00  0.00           N
ATOM   5041  H   THR A 334      45.060 -41.850 107.220  1.00  0.00           H
ATOM   5042  CA  THR A 334      43.030 -42.690 107.390  1.00  0.00           C
ATOM   5043  HA  THR A 334      42.610 -42.750 108.400  1.00  0.00           H
ATOM   5044  CB  THR A 334      42.440 -41.410 106.810  1.00  0.00           C
ATOM   5045  HB  THR A 334      42.680 -41.290 105.760  1.00  0.00           H
ATOM   5046  CG2 THR A 334      40.930 -41.330 106.990  1.00  0.00           C
ATOM   5047 1HG2 THR A 334      40.640 -41.760 107.950  1.00  0.00           H
ATOM   5048 2HG2 THR A 334      40.540 -40.310 106.940  1.00  0.00           H
ATOM   5049 3HG2 THR A 334      40.460 -41.910 106.190  1.00  0.00           H
ATOM   5050  OG1 THR A 334      42.810 -40.340 107.710  1.00  0.00           O
ATOM   5051  HG1 THR A 334      43.760 -40.270 107.810  1.00  0.00           H
ATOM   5052  C   THR A 334      42.450 -43.860 106.610  1.00  0.00           C
ATOM   5053  O   THR A 334      41.290 -44.160 106.760  1.00  0.00           O
ATOM   5054  N   ILE A 335      43.110 -44.370 105.590  1.00  0.00           N
ATOM   5055  H   ILE A 335      44.050 -44.070 105.420  1.00  0.00           H
ATOM   5056  CA  ILE A 335      42.590 -45.520 104.800  1.00  0.00           C
ATOM   5057  HA  ILE A 335      41.610 -45.760 105.220  1.00  0.00           H
ATOM   5058  CB  ILE A 335      42.390 -45.050 103.350  1.00  0.00           C
ATOM   5059  HB  ILE A 335      42.170 -45.940 102.770  1.00  0.00           H
ATOM   5060  CG2 ILE A 335      41.020 -44.220 103.260  1.00  0.00           C
[truncated: 718,201 more chars]
